# Supplementary material for: Cell-type deconvolution of bulk-blood RNA-seq reveals biological insights into neuropsychiatric disorders
Source: Am J Hum Genet. 2024 Feb 1;111(2):323–37. doi: 10.1016/j.ajhg.2023.12.018 (PMC10870131; doi:10.1016/j.ajhg.2023.12.018)
Supplement: Table S1. Number of eGenes found with Decon-eQTL and overlap with the bMIND/fastQTL pipeline eGenes [file mmc2.xlsx]

## Sheet: Sheet1
Table S1: Number of eGenes found using Decon-eQTL and overlap with the bMIND/fastQTL pipeline eGenes.
Cell Type	Decon-eQTL p<0.05	Overlap with bMIND/fastQTL	Fisher's P		Decon-eQTL p<0.0001	Overlap with bMIND/fastQTL	Fisher's P
Neutrophils	4688	1456	<2e-16		132	54	1.18e-07
Monocytes	2102	609	<2e-16		9	4	0.04
T Cells CD8	1504	370	<2e-16		3	1	0.3
T Cells CD4 Naive	4422	992	<2e-16		76	16	0.09
T Cells CD4 Memory Resting	2608	731	<2e-16		27	10	0.004
B Cells Naive	3261	917	<2e-16		34	11	0.049
B Cells Memory	3358	937	<2e-16		92	22	0.065
NK Cells Resting	3790	1040	<2e-16		30	6	0.813
