# Supplementary material for: Cell-type deconvolution of bulk-blood RNA-seq reveals biological insights into neuropsychiatric disorders
Source: Am J Hum Genet. 2024 Feb 1;111(2):323–37. doi: 10.1016/j.ajhg.2023.12.018 (PMC10870131; doi:10.1016/j.ajhg.2023.12.018)
Supplement: Table S2. Replication rates between bulk-detectable eGenes and computationally derived eGenes per cell type [file mmc3.xlsx]

## Sheet: Sheet1
Table S2: Replication rates between bulk-detectable eGenes and computationally derived eGenes per cell type.
	FastQTL	MatrixeQTL
Cell Type	π1 with bulk eGenes (top gene-SNP pair, adding 10% null)	π1 with bulk eGenes (all gene-SNP pairs, no null)
Neutrophils	0.898
Monocytes	0.896	0.728
B Cells Naïve	0.893	0.802
B Cells Memory	0.911	0.852
T Cells CD4 Naïve	0.9	0.706
T Cells CD4 Memory Resting	0.921	0.853
T Cells CD8	0.921	0.827
NK Cells Resting	0.916	0.805
