# Supplementary material for: Cell-type deconvolution of bulk-blood RNA-seq reveals biological insights into neuropsychiatric disorders
Source: Am J Hum Genet. 2024 Feb 1;111(2):323–37. doi: 10.1016/j.ajhg.2023.12.018 (PMC10870131; doi:10.1016/j.ajhg.2023.12.018)
Supplement: Table S3. Correlations of average expression between reference single-cell RNA-seq datasets and computationally derived expression estimates [file mmc4.xlsx]

## Sheet: Sheet1
Table S3: Correlations of average expression between reference single cell RNA-Seq datasets and computationally derived expression estimates.
Including 17,661 protein coding genes present in all three datasets (both the single cell RNA-Seq reference datasets and the computationally derived cell type expression), we report R2 values for the average TPM for genes across samples.
	Cell Type	R2
bMIND-BLUEPRINT	Monocytes	0.82
bMIND-BLUEPRINT	T Cells CD4 Naïve	0.81
bMIND-BLUEPRINT	Neutrophils	0.83
bMIND-Schmiedel	Monocytes	0.82
bMIND-Schmiedel	T Cells CD4 Naïve	0.84
bMIND-Schmiedel	B Cells Naïve	0.61
BLUEPRINT-Schmiedel	Monocytes	0.91
BLUEPRINT-Schmiedel	T Cells CD4 Naïve	0.89
