# Supplementary material for: Cell-type deconvolution of bulk-blood RNA-seq reveals biological insights into neuropsychiatric disorders
Source: Am J Hum Genet. 2024 Feb 1;111(2):323–37. doi: 10.1016/j.ajhg.2023.12.018 (PMC10870131; doi:10.1016/j.ajhg.2023.12.018)
Supplement: Table S4. FUSION/TWAS and colocalization results for whole-blood bulk (non-deconvoluted) gene expression, build GRCh37 [file mmc5.xlsx]

## Sheet: ADHD.sumstats.trimmed.all_chr_o
Table S4: FUSION/TWAS and colocalization results for whole blood bulk (non-deconvoluted) gene expression, build GRCh37.
PANEL	FILE	ID	CHR	P0	P1	HSQ	BEST.GWAS.ID	BEST.GWAS.Z	EQTL.ID	EQTL.R2	EQTL.Z	EQTL.GWAS.Z	NSNP	NWGT	MODEL	MODELCV.R2	MODELCV.PV	TWAS.Z	TWAS.P	COLOC.PP0	COLOC.PP1	COLOC.PP2	COLOC.PP3	COLOC.PP4
ABCC2-out.wgt.RDat	/u/home/t/tboltz/project-ophoff/rna_whole_blood/bulk_TWAS_latest/test_sig_weights_lowcov_bulk//ABCC2-out.wgt.RDat	ABCC2	10	102000000	102000000	0.01495	rs7897454	3.24	rs4148394	0.007901	4.79	-0.77	201	20	enet	0.01291	1.29e-06	0.984	0.325118	NA	NA	NA	NA	NA
ABI1-out.wgt.RDat	/u/home/t/tboltz/project-ophoff/rna_whole_blood/bulk_TWAS_latest/test_sig_weights_lowcov_bulk//ABI1-out.wgt.RDat	ABI1	10	27200000	27200000	0.04348	rs10828978	2.17	rs11015278	0.020514	6.38	-0.074	159	4	lasso	0.01599	7.85e-08	-0.00716	0.994283	NA	NA	NA	NA	NA
ABLIM1-out.wgt.RDat	/u/home/t/tboltz/project-ophoff/rna_whole_blood/bulk_TWAS_latest/test_sig_weights_lowcov_bulk//ABLIM1-out.wgt.RDat	ABLIM1	10	117000000	117000000	0.0306	rs11814528	3.65	rs10885579	0.0186	6.06	0.315	141	141	blup	0.02112	7.53e-10	-0.70802	0.478933	NA	NA	NA	NA	NA
ACSL5-out.wgt.RDat	/u/home/t/tboltz/project-ophoff/rna_whole_blood/bulk_TWAS_latest/test_sig_weights_lowcov_bulk//ACSL5-out.wgt.RDat	ACSL5	10	114000000	114000000	0.12348	rs1926565	-2.85	rs11195940	0.208366	19.02	2.011	135	6	lasso	0.21001	8.86e-91	2.12135	0.033893	0	0.979	0	0.001	0.02
ACTA2-out.wgt.RDat	/u/home/t/tboltz/project-ophoff/rna_whole_blood/bulk_TWAS_latest/test_sig_weights_lowcov_bulk//ACTA2-out.wgt.RDat	ACTA2	10	90800000	90800000	0.0106	rs2297473	2.66	rs11202874	0.005079	-4.39	-0.424	166	166	blup	0.00217	0.0293	0.44953	0.653048	NA	NA	NA	NA	NA
ACTR1A-out.wgt.RDat	/u/home/t/tboltz/project-ophoff/rna_whole_blood/bulk_TWAS_latest/test_sig_weights_lowcov_bulk//ACTR1A-out.wgt.RDat	ACTR1A	10	104000000	104000000	0.02008	rs4147155	-3.73	rs12162	0.022999	-6.66	0.501	165	4	lasso	0.0219	3.72e-10	-0.58214	0.560474	NA	NA	NA	NA	NA
ADAM12-out.wgt.RDat	/u/home/t/tboltz/project-ophoff/rna_whole_blood/bulk_TWAS_latest/test_sig_weights_lowcov_bulk//ADAM12-out.wgt.RDat	ADAM12	10	128000000	128000000	0.05262	rs7917910	-2.74	rs10901483	0.014302	-5.79	-1.313	206	21	enet	0.02678	4.51e-12	1.21063	0.226039	NA	NA	NA	NA	NA
ADAM8-out.wgt.RDat	/u/home/t/tboltz/project-ophoff/rna_whole_blood/bulk_TWAS_latest/test_sig_weights_lowcov_bulk//ADAM8-out.wgt.RDat	ADAM8	10	135000000	135000000	0.0953	rs3818602	2.77	rs2275725	0.052706	9.84	2.396	182	39	enet	0.06966	3.5e-29	0.82547	0.409106	NA	NA	NA	NA	NA
ADARB2-out.wgt.RDat	/u/home/t/tboltz/project-ophoff/rna_whole_blood/bulk_TWAS_latest/test_sig_weights_lowcov_bulk//ADARB2-out.wgt.RDat	ADARB2	10	1780000	1780000	0.28074	rs11250935	3.67	rs2804102	0.118243	-14.37	-0.879	228	38	enet	0.15575	8.67e-66	0.45701	0.647667	NA	NA	NA	NA	NA
ADD3-out.wgt.RDat	/u/home/t/tboltz/project-ophoff/rna_whole_blood/bulk_TWAS_latest/test_sig_weights_lowcov_bulk//ADD3-out.wgt.RDat	ADD3	10	112000000	112000000	0.08416	rs7081449	2.36	rs7071509	0.091972	12.93	0.095	163	13	lasso	0.09019	1.31e-37	0.39044	0.696212	NA	NA	NA	NA	NA
ADK-out.wgt.RDat	/u/home/t/tboltz/project-ophoff/rna_whole_blood/bulk_TWAS_latest/test_sig_weights_lowcov_bulk//ADK-out.wgt.RDat	ADK	10	75900000	75900000	0.38938	rs2688608	-2.82	rs4414157	0.235859	20.25	0.209	119	27	enet	0.31566	9.82e-145	0.19343	0.846626	NA	NA	NA	NA	NA
AGAP4-out.wgt.RDat	/u/home/t/tboltz/project-ophoff/rna_whole_blood/bulk_TWAS_latest/test_sig_weights_lowcov_bulk//AGAP4-out.wgt.RDat	AGAP4	10	46300000	46300000	0.30925	rs11239535	1.74	rs702366	0.065217	10.73	-0.047	64	24	enet	0.10967	9.02e-46	-0.67963	0.496736	NA	NA	NA	NA	NA
AGAP6-out.wgt.RDat	/u/home/t/tboltz/project-ophoff/rna_whole_blood/bulk_TWAS_latest/test_sig_weights_lowcov_bulk//AGAP6-out.wgt.RDat	AGAP6	10	51700000	51700000	0.04972	rs2574983	3.48	rs4630241	0.014612	-5.21	1.139	81	3	lasso	0.01283	1.38e-06	-1.17295	0.240814	NA	NA	NA	NA	NA
AIFM2-out.wgt.RDat	/u/home/t/tboltz/project-ophoff/rna_whole_blood/bulk_TWAS_latest/test_sig_weights_lowcov_bulk//AIFM2-out.wgt.RDat	AIFM2	10	71900000	71900000	0.02122	rs7071474	-2.65	rs10999211	0.011619	-5.07	-0.519	221	27	enet	0.01013	1.62e-05	-0.33084	0.740764	NA	NA	NA	NA	NA
AKR1C1-out.wgt.RDat	/u/home/t/tboltz/project-ophoff/rna_whole_blood/bulk_TWAS_latest/test_sig_weights_lowcov_bulk//AKR1C1-out.wgt.RDat	AKR1C1	10	5010000	5010000	0.03534	rs1826976	-2.87	rs3924661	0.010477	4.66	0.729	231	231	blup	0.02104	8.12e-10	0.82058	0.411885	NA	NA	NA	NA	NA
AKR1C2-out.wgt.RDat	/u/home/t/tboltz/project-ophoff/rna_whole_blood/bulk_TWAS_latest/test_sig_weights_lowcov_bulk//AKR1C2-out.wgt.RDat	AKR1C2	10	5060000	5060000	0.21257	rs1826976	-2.87	rs7922153	0.140524	15.73	0.488	226	27	enet	0.14154	1.67e-59	0.40695	0.684044	NA	NA	NA	NA	NA
AKR1C3-out.wgt.RDat	/u/home/t/tboltz/project-ophoff/rna_whole_blood/bulk_TWAS_latest/test_sig_weights_lowcov_bulk//AKR1C3-out.wgt.RDat	AKR1C3	10	5080000	5080000	0.10184	rs1826976	-2.87	rs1987511	0.039485	-8.41	0.617	222	7	lasso	0.06172	5.77e-26	-0.11069	0.91186	NA	NA	NA	NA	NA
AKR1C7P-out.wgt.RDat	/u/home/t/tboltz/project-ophoff/rna_whole_blood/bulk_TWAS_latest/test_sig_weights_lowcov_bulk//AKR1C7P-out.wgt.RDat	AKR1C7P	10	5330000	5330000	0.14641	rs4881483	2.44	rs11499158	0.043613	-8.94	0.298	254	41	enet	0.09586	5.74e-40	0.00392	0.996875	NA	NA	NA	NA	NA
AKR1E2-out.wgt.RDat	/u/home/t/tboltz/project-ophoff/rna_whole_blood/bulk_TWAS_latest/test_sig_weights_lowcov_bulk//AKR1E2-out.wgt.RDat	AKR1E2	10	4830000	4830000	0.31778	rs1826976	-2.87	rs4500389	0.145669	-16.01	0.004	227	37	enet	0.24408	2.37e-107	-0.4585	0.646595	NA	NA	NA	NA	NA
ALDH18A1-out.wgt.RDat	/u/home/t/tboltz/project-ophoff/rna_whole_blood/bulk_TWAS_latest/test_sig_weights_lowcov_bulk//ALDH18A1-out.wgt.RDat	ALDH18A1	10	97400000	97400000	0.02001	rs549062	2.43	rs10882692	0.003498	4.2	-0.893	273	16	enet	0.01131	5.51e-06	0.55247	0.580629	NA	NA	NA	NA	NA
ALOX5-out.wgt.RDat	/u/home/t/tboltz/project-ophoff/rna_whole_blood/bulk_TWAS_latest/test_sig_weights_lowcov_bulk//ALOX5-out.wgt.RDat	ALOX5	10	45900000	45900000	0.13548	rs11239303	-2.46	rs6413416	0.083416	-12.14	1.601	113	113	blup	0.1159	2.04e-48	-1.46293	0.143488	NA	NA	NA	NA	NA
ANKRD16-out.wgt.RDat	/u/home/t/tboltz/project-ophoff/rna_whole_blood/bulk_TWAS_latest/test_sig_weights_lowcov_bulk//ANKRD16-out.wgt.RDat	ANKRD16	10	5930000	5930000	0.01423	rs4881483	2.44	rs2380205	0.000604	-3.35	1.029	174	174	blup	0.00697	0.000299	-0.60477	0.545331	NA	NA	NA	NA	NA
ANKRD26-out.wgt.RDat	/u/home/t/tboltz/project-ophoff/rna_whole_blood/bulk_TWAS_latest/test_sig_weights_lowcov_bulk//ANKRD26-out.wgt.RDat	ANKRD26	10	27400000	27400000	0.21929	rs10829168	-1.7	rs2995499	0.040669	8.57	-0.592	188	43	enet	0.10621	2.62e-44	-1.62928	0.103255	NA	NA	NA	NA	NA
ANXA11-out.wgt.RDat	/u/home/t/tboltz/project-ophoff/rna_whole_blood/bulk_TWAS_latest/test_sig_weights_lowcov_bulk//ANXA11-out.wgt.RDat	ANXA11	10	82000000	82000000	0.06388	rs4934372	1.95	rs1983775	0.045481	9.75	0.147	194	194	blup	0.08322	9.94e-35	-1.10297	0.27004	NA	NA	NA	NA	NA
AP3M1-out.wgt.RDat	/u/home/t/tboltz/project-ophoff/rna_whole_blood/bulk_TWAS_latest/test_sig_weights_lowcov_bulk//AP3M1-out.wgt.RDat	AP3M1	10	75900000	75900000	0.26334	rs2688608	-2.82	rs4414157	0.048612	9.26	0.209	119	27	enet	0.07026	2e-29	0.14286	0.886401	NA	NA	NA	NA	NA
APBB1IP-out.wgt.RDat	/u/home/t/tboltz/project-ophoff/rna_whole_blood/bulk_TWAS_latest/test_sig_weights_lowcov_bulk//APBB1IP-out.wgt.RDat	APBB1IP	10	26700000	26700000	0.29014	rs10828978	2.17	rs3006819	0.169403	17.16	0.972	155	18	enet	0.2057	9.9e-89	1.14089	0.253915	NA	NA	NA	NA	NA
ARHGAP12-out.wgt.RDat	/u/home/t/tboltz/project-ophoff/rna_whole_blood/bulk_TWAS_latest/test_sig_weights_lowcov_bulk//ARHGAP12-out.wgt.RDat	ARHGAP12	10	32200000	32200000	0.10894	rs2769202	2.97	rs2778650	0.101432	-13.31	0.019	111	25	enet	0.12792	1.42e-53	0.03567	0.971542	NA	NA	NA	NA	NA
ARHGAP19-out.wgt.RDat	/u/home/t/tboltz/project-ophoff/rna_whole_blood/bulk_TWAS_latest/test_sig_weights_lowcov_bulk//ARHGAP19-out.wgt.RDat	ARHGAP19	10	99100000	99100000	0.24396	rs2636774	-2.21	rs11189092	0.277064	22	1.181	179	27	enet	0.30287	8.86e-138	0.77125	0.440557	NA	NA	NA	NA	NA
ARHGAP21-out.wgt.RDat	/u/home/t/tboltz/project-ophoff/rna_whole_blood/bulk_TWAS_latest/test_sig_weights_lowcov_bulk//ARHGAP21-out.wgt.RDat	ARHGAP21	10	25000000	25000000	0.10352	rs12414747	-3.52	rs10828675	0.053532	-9.88	1.691	92	34	enet	0.08109	7.49e-34	-2.15821	0.030912	0	0.986	0	0.003	0.011
ARHGAP22-out.wgt.RDat	/u/home/t/tboltz/project-ophoff/rna_whole_blood/bulk_TWAS_latest/test_sig_weights_lowcov_bulk//ARHGAP22-out.wgt.RDat	ARHGAP22	10	49900000	49900000	0.17328	rs12264297	3.31	rs1822861	0.051455	9.55	1.339	204	9	lasso	0.08454	2.85e-35	-0.13727	0.890816	NA	NA	NA	NA	NA
ARID5B-out.wgt.RDat	/u/home/t/tboltz/project-ophoff/rna_whole_blood/bulk_TWAS_latest/test_sig_weights_lowcov_bulk//ARID5B-out.wgt.RDat	ARID5B	10	63700000	63700000	0.0991	rs4948496	-4.84	rs3125734	0.028228	7.99	2.06	191	26	enet	0.05258	2.71e-22	3.16443	0.001554	0	0.607	0	0.368	0.025
ARL3-out.wgt.RDat	/u/home/t/tboltz/project-ophoff/rna_whole_blood/bulk_TWAS_latest/test_sig_weights_lowcov_bulk//ARL3-out.wgt.RDat	ARL3	10	104000000	104000000	0.00552	rs4147155	-3.73	rs3781287	0.001912	3.7	-0.354	224	224	blup	0.0041	0.00443	-0.00118	0.999055	NA	NA	NA	NA	NA
ARL5B-out.wgt.RDat	/u/home/t/tboltz/project-ophoff/rna_whole_blood/bulk_TWAS_latest/test_sig_weights_lowcov_bulk//ARL5B-out.wgt.RDat	ARL5B	10	18900000	18900000	0.02414	rs16917298	2.48	rs2272274	0.026458	6.93	1.306	203	2	lasso	0.02542	1.54e-11	1.30693	0.191235	NA	NA	NA	NA	NA
ARMC3-out.wgt.RDat	/u/home/t/tboltz/project-ophoff/rna_whole_blood/bulk_TWAS_latest/test_sig_weights_lowcov_bulk//ARMC3-out.wgt.RDat	ARMC3	10	23200000	23200000	0.03513	rs10508654	3.45	rs10828351	0.024669	-6.82	-1.708	154	26	enet	0.02353	8.56e-11	0.90812	0.363813	NA	NA	NA	NA	NA
ARMH3-out.wgt.RDat	/u/home/t/tboltz/project-ophoff/rna_whole_blood/bulk_TWAS_latest/test_sig_weights_lowcov_bulk//ARMH3-out.wgt.RDat	ARMH3	10	104000000	104000000	0.01795	rs10786667	-1.71	rs17094373	0.012937	5.38	-1.09	128	14	enet	0.01756	1.89e-08	-0.21606	0.828941	NA	NA	NA	NA	NA
AS3MT-out.wgt.RDat	/u/home/t/tboltz/project-ophoff/rna_whole_blood/bulk_TWAS_latest/test_sig_weights_lowcov_bulk//AS3MT-out.wgt.RDat	AS3MT	10	105000000	105000000	0.05523	rs4147155	-3.73	rs7085104	0.063005	-10.54	-0.717	209	5	lasso	0.06656	6.39e-28	0.1213	0.903455	NA	NA	NA	NA	NA
ASAH2B-out.wgt.RDat	/u/home/t/tboltz/project-ophoff/rna_whole_blood/bulk_TWAS_latest/test_sig_weights_lowcov_bulk//ASAH2B-out.wgt.RDat	ASAH2B	10	52500000	52500000	0.04251	rs2574983	3.48	rs4497350	0.030596	7.49	-0.116	205	9	enet	0.03465	3.59e-15	-0.21937	0.826365	NA	NA	NA	NA	NA
ASAH2-out.wgt.RDat	/u/home/t/tboltz/project-ophoff/rna_whole_blood/bulk_TWAS_latest/test_sig_weights_lowcov_bulk//ASAH2-out.wgt.RDat	ASAH2	10	52000000	52000000	0.10313	rs2574983	3.48	rs4497350	0.047579	-9.44	-0.116	125	1	lasso	0.04568	1.52e-19	0.116	0.907653	NA	NA	NA	NA	NA
ASB13-out.wgt.RDat	/u/home/t/tboltz/project-ophoff/rna_whole_blood/bulk_TWAS_latest/test_sig_weights_lowcov_bulk//ASB13-out.wgt.RDat	ASB13	10	5710000	5710000	0.03347	rs4881483	2.44	rs3793707	0.012422	4.89	0.288	216	6	lasso	0.01033	1.35e-05	0.51512	0.606468	NA	NA	NA	NA	NA
ATAD1-out.wgt.RDat	/u/home/t/tboltz/project-ophoff/rna_whole_blood/bulk_TWAS_latest/test_sig_weights_lowcov_bulk//ATAD1-out.wgt.RDat	ATAD1	10	89600000	89600000	0.02254	rs10788561	3.21	rs1321934	0.019055	-6.3	0.531	161	2	lasso	0.02253	2.11e-10	-0.80939	0.418289	NA	NA	NA	NA	NA
ATE1-out.wgt.RDat	/u/home/t/tboltz/project-ophoff/rna_whole_blood/bulk_TWAS_latest/test_sig_weights_lowcov_bulk//ATE1-out.wgt.RDat	ATE1	10	124000000	124000000	0.03121	rs11200052	2.36	rs7092052	0.018894	-6.07	-0.827	213	2	lasso	0.01682	3.69e-08	0.67204	0.501558	NA	NA	NA	NA	NA
ATP5F1C-out.wgt.RDat	/u/home/t/tboltz/project-ophoff/rna_whole_blood/bulk_TWAS_latest/test_sig_weights_lowcov_bulk//ATP5F1C-out.wgt.RDat	ATP5F1C	10	7830000	7830000	0.08236	rs11255149	2.71	rs2802460	0.064485	11.34	-0.527	113	9	enet	0.08037	1.49e-33	-0.40824	0.683094	NA	NA	NA	NA	NA
BBIP1-out.wgt.RDat	/u/home/t/tboltz/project-ophoff/rna_whole_blood/bulk_TWAS_latest/test_sig_weights_lowcov_bulk//BBIP1-out.wgt.RDat	BBIP1	10	113000000	113000000	0.01946	rs10885145	-2.45	rs10732804	0.0189	-5.88	0.047	159	4	lasso	0.01718	2.67e-08	-0.15408	0.877543	NA	NA	NA	NA	NA
BEND7-out.wgt.RDat	/u/home/t/tboltz/project-ophoff/rna_whole_blood/bulk_TWAS_latest/test_sig_weights_lowcov_bulk//BEND7-out.wgt.RDat	BEND7	10	13600000	13600000	0.05819	rs7072705	2.26	rs2251555	0.035694	8.77	0.495	149	8	lasso	0.0571	4.16e-24	0.7541	0.450788	NA	NA	NA	NA	NA
BICC1-out.wgt.RDat	/u/home/t/tboltz/project-ophoff/rna_whole_blood/bulk_TWAS_latest/test_sig_weights_lowcov_bulk//BICC1-out.wgt.RDat	BICC1	10	60300000	60300000	0.02278	rs3844160	-1.97	rs920259	0.008452	-4.93	0.264	117	9	enet	0.01485	2.2e-07	-0.77055	0.440972	NA	NA	NA	NA	NA
BLOC1S2-out.wgt.RDat	/u/home/t/tboltz/project-ophoff/rna_whole_blood/bulk_TWAS_latest/test_sig_weights_lowcov_bulk//BLOC1S2-out.wgt.RDat	BLOC1S2	10	102000000	102000000	0.07516	rs7897454	3.24	rs7912400	0.054395	9.75	3.179	207	7	lasso	0.06027	2.2e-25	2.69054	0.007134	0	0.681	0	0.003	0.315
BMPR1A-out.wgt.RDat	/u/home/t/tboltz/project-ophoff/rna_whole_blood/bulk_TWAS_latest/test_sig_weights_lowcov_bulk//BMPR1A-out.wgt.RDat	BMPR1A	10	88500000	88500000	0.05102	rs2353840	-2.74	rs7074064	0.017916	-6.62	1.393	123	123	blup	0.01955	3.12e-09	0.32427	0.745734	NA	NA	NA	NA	NA
BORCS7-out.wgt.RDat	/u/home/t/tboltz/project-ophoff/rna_whole_blood/bulk_TWAS_latest/test_sig_weights_lowcov_bulk//BORCS7-out.wgt.RDat	BORCS7	10	105000000	105000000	0.14863	rs4147155	-3.73	rs9527	0.18518	-18.05	0.65	209	32	enet	0.20331	1.33e-87	-0.63606	0.524734	NA	NA	NA	NA	NA
BTAF1-out.wgt.RDat	/u/home/t/tboltz/project-ophoff/rna_whole_blood/bulk_TWAS_latest/test_sig_weights_lowcov_bulk//BTAF1-out.wgt.RDat	BTAF1	10	93700000	93700000	0.01551	rs701846	-3.47	rs2048901	0.011121	-5.39	0.297	127	127	blup	0.01332	8.83e-07	-1.77261	0.076293	NA	NA	NA	NA	NA
C10orf105-out.wgt.RDat	/u/home/t/tboltz/project-ophoff/rna_whole_blood/bulk_TWAS_latest/test_sig_weights_lowcov_bulk//C10orf105-out.wgt.RDat	C10orf105	10	73500000	73500000	0.02288	rs4747211	-3.24	rs2166631	0.008507	4.16	0.391	254	15	enet	0.00579	0.000899	0.01549	0.987642	NA	NA	NA	NA	NA
CACUL1-out.wgt.RDat	/u/home/t/tboltz/project-ophoff/rna_whole_blood/bulk_TWAS_latest/test_sig_weights_lowcov_bulk//CACUL1-out.wgt.RDat	CACUL1	10	121000000	121000000	0.13831	rs7084494	-3	rs4319431	0.053716	9.7	-0.657	163	7	lasso	0.06896	6.8e-29	-0.95082	0.341694	NA	NA	NA	NA	NA
CALHM2-out.wgt.RDat	/u/home/t/tboltz/project-ophoff/rna_whole_blood/bulk_TWAS_latest/test_sig_weights_lowcov_bulk//CALHM2-out.wgt.RDat	CALHM2	10	105000000	105000000	0.22762	rs7068070	2.44	rs3014190	0.056074	-10.38	-0.261	180	4	lasso	0.08697	2.84e-36	0.26087	0.794191	NA	NA	NA	NA	NA
CAMK1D-out.wgt.RDat	/u/home/t/tboltz/project-ophoff/rna_whole_blood/bulk_TWAS_latest/test_sig_weights_lowcov_bulk//CAMK1D-out.wgt.RDat	CAMK1D	10	12400000	12400000	0.38311	rs723210	3.17	rs11257655	0.303595	22.92	0.005	142	38	enet	0.33187	9.62e-154	0.24897	0.803387	NA	NA	NA	NA	NA
CAMK2G-out.wgt.RDat	/u/home/t/tboltz/project-ophoff/rna_whole_blood/bulk_TWAS_latest/test_sig_weights_lowcov_bulk//CAMK2G-out.wgt.RDat	CAMK2G	10	75600000	75600000	0.00974	rs2688608	-2.82	rs2254266	0.008277	4.77	-2.305	147	4	lasso	0.00866	6.25e-05	-1.9509	0.051069	NA	NA	NA	NA	NA
CASP7-out.wgt.RDat	/u/home/t/tboltz/project-ophoff/rna_whole_blood/bulk_TWAS_latest/test_sig_weights_lowcov_bulk//CASP7-out.wgt.RDat	CASP7	10	115000000	115000000	0.18759	rs7915609	-3.73	rs3814231	0.115058	-14.35	-1.651	226	15	lasso	0.24845	1.57e-109	1.43957	0.149988	NA	NA	NA	NA	NA
CC2D2B-out.wgt.RDat	/u/home/t/tboltz/project-ophoff/rna_whole_blood/bulk_TWAS_latest/test_sig_weights_lowcov_bulk//CC2D2B-out.wgt.RDat	CC2D2B	10	97700000	97700000	0.08753	rs7911684	2.49	rs3176893	0.07403	11.47	0.554	257	8	lasso	0.09235	1.67e-38	0.43878	0.660819	NA	NA	NA	NA	NA
CCDC186-out.wgt.RDat	/u/home/t/tboltz/project-ophoff/rna_whole_blood/bulk_TWAS_latest/test_sig_weights_lowcov_bulk//CCDC186-out.wgt.RDat	CCDC186	10	116000000	116000000	0.01884	rs11814528	3.65	rs597371	0.005557	-4.03	-2.345	143	16	enet	0.00782	0.000136	1.97533	0.04823	0.935	0.059	0.004	0	0.002
CCDC6-out.wgt.RDat	/u/home/t/tboltz/project-ophoff/rna_whole_blood/bulk_TWAS_latest/test_sig_weights_lowcov_bulk//CCDC6-out.wgt.RDat	CCDC6	10	61700000	61700000	0.04273	rs4948417	3.45	rs721992	0.011905	-6.25	-0.541	207	207	blup	0.02393	5.94e-11	-0.22694	0.820474	NA	NA	NA	NA	NA
CCDC7-out.wgt.RDat	/u/home/t/tboltz/project-ophoff/rna_whole_blood/bulk_TWAS_latest/test_sig_weights_lowcov_bulk//CCDC7-out.wgt.RDat	CCDC7	10	32700000	32700000	0.2286	rs17296170	3.45	rs7901257	0.12568	14.82	1.972	88	41	enet	0.2091	2.42e-90	0.97779	0.328176	NA	NA	NA	NA	NA
CCNY-out.wgt.RDat	/u/home/t/tboltz/project-ophoff/rna_whole_blood/bulk_TWAS_latest/test_sig_weights_lowcov_bulk//CCNY-out.wgt.RDat	CCNY	10	35500000	35500000	0.1557	rs2492459	1.72	rs4934753	0.105166	-13.59	-0.36	156	31	enet	0.11535	3.48e-48	0.29425	0.768569	NA	NA	NA	NA	NA
CCSER2-out.wgt.RDat	/u/home/t/tboltz/project-ophoff/rna_whole_blood/bulk_TWAS_latest/test_sig_weights_lowcov_bulk//CCSER2-out.wgt.RDat	CCSER2	10	86100000	86100000	0.4031	rs4366428	2.71	rs12782714	0.310793	-23.3	0.904	241	64	enet	0.46727	8.55e-239	-0.64878	0.51648	NA	NA	NA	NA	NA
CDC123-out.wgt.RDat	/u/home/t/tboltz/project-ophoff/rna_whole_blood/bulk_TWAS_latest/test_sig_weights_lowcov_bulk//CDC123-out.wgt.RDat	CDC123	10	12200000	12200000	0.09482	rs12251362	2.44	rs4469792	0.074306	11.86	0.993	119	14	enet	0.10595	3.38e-44	0.64331	0.520024	NA	NA	NA	NA	NA
CDH23-out.wgt.RDat	/u/home/t/tboltz/project-ophoff/rna_whole_blood/bulk_TWAS_latest/test_sig_weights_lowcov_bulk//CDH23-out.wgt.RDat	CDH23	10	73200000	73200000	0.16911	rs16928377	3.58	rs4747176	0.191846	-18.28	1.653	244	26	enet	0.21274	4.44e-92	-1.53954	0.123673	NA	NA	NA	NA	NA
CDHR1-out.wgt.RDat	/u/home/t/tboltz/project-ophoff/rna_whole_blood/bulk_TWAS_latest/test_sig_weights_lowcov_bulk//CDHR1-out.wgt.RDat	CDHR1	10	86000000	86000000	0.04397	rs594467	-2.73	rs7099098	0.039002	8.51	1.153	222	4	lasso	0.03502	2.57e-15	1.24119	0.214537	NA	NA	NA	NA	NA
CFAP58-out.wgt.RDat	/u/home/t/tboltz/project-ophoff/rna_whole_blood/bulk_TWAS_latest/test_sig_weights_lowcov_bulk//CFAP58-out.wgt.RDat	CFAP58	10	106000000	106000000	0.03048	rs1021363	4.14	rs7095770	0.023675	7.01	-0.775	208	10	enet	0.02592	9.77e-12	-0.78319	0.433514	NA	NA	NA	NA	NA
CISD1-out.wgt.RDat	/u/home/t/tboltz/project-ophoff/rna_whole_blood/bulk_TWAS_latest/test_sig_weights_lowcov_bulk//CISD1-out.wgt.RDat	CISD1	10	60000000	60000000	0.08707	rs16911377	2.09	rs2590339	0.165316	-17.08	-0.646	172	19	enet	0.17645	3.96e-75	0.46884	0.639181	NA	NA	NA	NA	NA
COL13A1-out.wgt.RDat	/u/home/t/tboltz/project-ophoff/rna_whole_blood/bulk_TWAS_latest/test_sig_weights_lowcov_bulk//COL13A1-out.wgt.RDat	COL13A1	10	71600000	71600000	0.03927	rs7071474	-2.65	rs12411657	0.005886	4.27	-1.714	209	20	enet	0.01542	1.32e-07	-1.41215	0.157906	NA	NA	NA	NA	NA
COL17A1-out.wgt.RDat	/u/home/t/tboltz/project-ophoff/rna_whole_blood/bulk_TWAS_latest/test_sig_weights_lowcov_bulk//COL17A1-out.wgt.RDat	COL17A1	10	106000000	106000000	0.01215	rs2864022	-3.01	rs6584583	0.015062	5.72	0.286	182	4	lasso	0.014	4.78e-07	0.2667	0.789698	NA	NA	NA	NA	NA
COMTD1-out.wgt.RDat	/u/home/t/tboltz/project-ophoff/rna_whole_blood/bulk_TWAS_latest/test_sig_weights_lowcov_bulk//COMTD1-out.wgt.RDat	COMTD1	10	77000000	77000000	0.03265	rs7899719	-2.46	rs4745765	0.026405	7.02	2.41	148	2	lasso	0.02775	1.86e-12	2.36306	0.018124	0	0.952	0	0.001	0.047
CREM-out.wgt.RDat	/u/home/t/tboltz/project-ophoff/rna_whole_blood/bulk_TWAS_latest/test_sig_weights_lowcov_bulk//CREM-out.wgt.RDat	CREM	10	35400000	35400000	0.03361	rs2492459	1.72	rs1531550	0.028978	-7.53	0.076	138	9	lasso	0.02719	3.11e-12	-0.06611	0.947292	NA	NA	NA	NA	NA
CSGALNACT2-out.wgt.RDat	/u/home/t/tboltz/project-ophoff/rna_whole_blood/bulk_TWAS_latest/test_sig_weights_lowcov_bulk//CSGALNACT2-out.wgt.RDat	CSGALNACT2	10	43600000	43600000	0.0214	rs12244413	-3.22	rs2742234	0.023341	6.51	-0.534	144	4	lasso	0.02214	2.98e-10	-0.21329	0.831101	NA	NA	NA	NA	NA
CSTF2T-out.wgt.RDat	/u/home/t/tboltz/project-ophoff/rna_whole_blood/bulk_TWAS_latest/test_sig_weights_lowcov_bulk//CSTF2T-out.wgt.RDat	CSTF2T	10	53500000	53500000	0.07426	rs4400745	2.89	rs10999077	0.003465	-4.82	-1.61	180	180	blup	0.0255	1.44e-11	-0.70163	0.482908	NA	NA	NA	NA	NA
CTBP2-out.wgt.RDat	/u/home/t/tboltz/project-ophoff/rna_whole_blood/bulk_TWAS_latest/test_sig_weights_lowcov_bulk//CTBP2-out.wgt.RDat	CTBP2	10	127000000	127000000	0.01823	rs12247671	-3.46	rs998836	0.004355	4.23	-1.705	125	9	enet	0.01098	7.43e-06	-1.02608	0.304855	NA	NA	NA	NA	NA
CUBN-out.wgt.RDat	/u/home/t/tboltz/project-ophoff/rna_whole_blood/bulk_TWAS_latest/test_sig_weights_lowcov_bulk//CUBN-out.wgt.RDat	CUBN	10	17200000	17200000	0.51681	rs4335444	4.47	rs7912064	0.383465	25.81	-0.84	281	39	enet	0.42566	1.5e-210	-0.17104	0.864194	NA	NA	NA	NA	NA
CWF19L1-out.wgt.RDat	/u/home/t/tboltz/project-ophoff/rna_whole_blood/bulk_TWAS_latest/test_sig_weights_lowcov_bulk//CWF19L1-out.wgt.RDat	CWF19L1	10	102000000	102000000	0.28797	rs7897454	3.24	rs11597086	0.208758	19.1	-1.709	208	6	lasso	0.21014	7.74e-91	-1.80806	0.070598	NA	NA	NA	NA	NA
DDIT4-out.wgt.RDat	/u/home/t/tboltz/project-ophoff/rna_whole_blood/bulk_TWAS_latest/test_sig_weights_lowcov_bulk//DDIT4-out.wgt.RDat	DDIT4	10	74000000	74000000	0.01862	rs4747211	-3.24	rs4746108	0.01788	-5.71	0.355	215	4	lasso	0.01733	2.33e-08	-0.5852	0.558416	NA	NA	NA	NA	NA
DDX10P1-out.wgt.RDat	/u/home/t/tboltz/project-ophoff/rna_whole_blood/bulk_TWAS_latest/test_sig_weights_lowcov_bulk//DDX10P1-out.wgt.RDat	DDX10P1	10	31200000	31200000	0.10535	rs793105	-2.69	rs16932010	0.078188	12.58	-0.464	186	5	lasso	0.11793	2.75e-49	-0.19464	0.845677	NA	NA	NA	NA	NA
DDX21-out.wgt.RDat	/u/home/t/tboltz/project-ophoff/rna_whole_blood/bulk_TWAS_latest/test_sig_weights_lowcov_bulk//DDX21-out.wgt.RDat	DDX21	10	70700000	70700000	0.0276	rs1417941	-3.05	rs1498325	0.002387	-4.58	1.033	147	147	blup	0.01085	8.39e-06	0.17214	0.863328	NA	NA	NA	NA	NA
DENND10-out.wgt.RDat	/u/home/t/tboltz/project-ophoff/rna_whole_blood/bulk_TWAS_latest/test_sig_weights_lowcov_bulk//DENND10-out.wgt.RDat	DENND10	10	121000000	121000000	0.04517	rs7084494	-3	rs7911636	0.048068	-9.19	-0.753	141	5	lasso	0.04992	3.13e-21	0.61889	0.535991	NA	NA	NA	NA	NA
DHTKD1-out.wgt.RDat	/u/home/t/tboltz/project-ophoff/rna_whole_blood/bulk_TWAS_latest/test_sig_weights_lowcov_bulk//DHTKD1-out.wgt.RDat	DHTKD1	10	12100000	12100000	0.03881	rs6602555	-2.43	rs3740015	0.021015	-6.43	-1.537	109	2	lasso	0.01813	1.12e-08	1.53766	0.124132	NA	NA	NA	NA	NA
DHX32-out.wgt.RDat	/u/home/t/tboltz/project-ophoff/rna_whole_blood/bulk_TWAS_latest/test_sig_weights_lowcov_bulk//DHX32-out.wgt.RDat	DHX32	10	128000000	128000000	0.15567	rs11813475	2.68	rs10901483	0.203722	-18.84	-1.313	177	4	lasso	0.19982	5.88e-86	1.28119	0.200127	NA	NA	NA	NA	NA
DIP2C-out.wgt.RDat	/u/home/t/tboltz/project-ophoff/rna_whole_blood/bulk_TWAS_latest/test_sig_weights_lowcov_bulk//DIP2C-out.wgt.RDat	DIP2C	10	736000	736000	0.0274	rs7916145	-2.51	rs816598	0.021288	6.62	1.018	146	7	enet	0.02293	1.47e-10	1.24603	0.212754	NA	NA	NA	NA	NA
DLG5-out.wgt.RDat	/u/home/t/tboltz/project-ophoff/rna_whole_blood/bulk_TWAS_latest/test_sig_weights_lowcov_bulk//DLG5-out.wgt.RDat	DLG5	10	79700000	79700000	0.12216	rs2670128	-3.54	rs1248673	0.186502	-18.16	0.442	182	12	enet	0.18988	2.57e-81	-0.51186	0.60875	NA	NA	NA	NA	NA
DNA2-out.wgt.RDat	/u/home/t/tboltz/project-ophoff/rna_whole_blood/bulk_TWAS_latest/test_sig_weights_lowcov_bulk//DNA2-out.wgt.RDat	DNA2	10	70200000	70200000	0.21173	rs1417941	-3.05	rs10998249	0.127012	-15.07	0.982	170	21	enet	0.14611	1.64e-61	-0.97279	0.330658	NA	NA	NA	NA	NA
DNAJB12-out.wgt.RDat	/u/home/t/tboltz/project-ophoff/rna_whole_blood/bulk_TWAS_latest/test_sig_weights_lowcov_bulk//DNAJB12-out.wgt.RDat	DNAJB12	10	74100000	74100000	0.0126	rs4747211	-3.24	rs11000276	0.015524	5.86	1.003	215	215	blup	0.01611	7.03e-08	1.58273	0.113482	NA	NA	NA	NA	NA
DPCD-out.wgt.RDat	/u/home/t/tboltz/project-ophoff/rna_whole_blood/bulk_TWAS_latest/test_sig_weights_lowcov_bulk//DPCD-out.wgt.RDat	DPCD	10	103000000	103000000	0.01211	rs644633	2.08	rs10883663	0.008265	4.88	-0.502	144	3	lasso	0.00985	2.1e-05	-0.28556	0.775212	NA	NA	NA	NA	NA
ECHDC3-out.wgt.RDat	/u/home/t/tboltz/project-ophoff/rna_whole_blood/bulk_TWAS_latest/test_sig_weights_lowcov_bulk//ECHDC3-out.wgt.RDat	ECHDC3	10	11800000	11800000	0.07097	rs6602555	-2.43	rs3829154	0.080515	-11.9	0.621	86	3	lasso	0.0809	8.95e-34	-0.61843	0.536294	NA	NA	NA	NA	NA
ECHS1-out.wgt.RDat	/u/home/t/tboltz/project-ophoff/rna_whole_blood/bulk_TWAS_latest/test_sig_weights_lowcov_bulk//ECHS1-out.wgt.RDat	ECHS1	10	135000000	135000000	0.08685	NA	NA	NA	NA	NA	NA	163	0	lasso	0.08325	9.72e-35	NA	NA	NA	NA	NA	NA	NA
EEF1AKMT2-out.wgt.RDat	/u/home/t/tboltz/project-ophoff/rna_whole_blood/bulk_TWAS_latest/test_sig_weights_lowcov_bulk//EEF1AKMT2-out.wgt.RDat	EEF1AKMT2	10	126000000	126000000	0.07165	rs12247671	-3.46	rs7097254	0.05764	10.21	-0.921	147	5	lasso	0.06449	4.4e-27	-1.51694	0.129281	NA	NA	NA	NA	NA
EIF4EBP2-out.wgt.RDat	/u/home/t/tboltz/project-ophoff/rna_whole_blood/bulk_TWAS_latest/test_sig_weights_lowcov_bulk//EIF4EBP2-out.wgt.RDat	EIF4EBP2	10	72200000	72200000	0.02924	rs7071474	-2.65	rs2279253	0.023109	6.53	0.619	185	12	enet	0.02567	1.23e-11	0.61096	0.541224	NA	NA	NA	NA	NA
ENTPD1-out.wgt.RDat	/u/home/t/tboltz/project-ophoff/rna_whole_blood/bulk_TWAS_latest/test_sig_weights_lowcov_bulk//ENTPD1-out.wgt.RDat	ENTPD1	10	97500000	97500000	0.22409	rs549062	2.43	rs3176893	0.28613	22.51	0.554	263	20	enet	0.31584	7.82e-145	0.4877	0.625765	NA	NA	NA	NA	NA
ENTPD7-out.wgt.RDat	/u/home/t/tboltz/project-ophoff/rna_whole_blood/bulk_TWAS_latest/test_sig_weights_lowcov_bulk//ENTPD7-out.wgt.RDat	ENTPD7	10	101000000	101000000	0.04261	rs884144	-2.9	rs11190245	0.031005	-7.81	-0.732	170	14	enet	0.03052	1.52e-13	0.47561	0.634352	NA	NA	NA	NA	NA
ERCC6-out.wgt.RDat	/u/home/t/tboltz/project-ophoff/rna_whole_blood/bulk_TWAS_latest/test_sig_weights_lowcov_bulk//ERCC6-out.wgt.RDat	ERCC6	10	50700000	50700000	0.09957	rs3810947	2.59	rs1949884	0.039483	-9.09	1.64	156	7	lasso	0.08294	1.3e-34	-0.88625	0.375484	NA	NA	NA	NA	NA
EXOSC1-out.wgt.RDat	/u/home/t/tboltz/project-ophoff/rna_whole_blood/bulk_TWAS_latest/test_sig_weights_lowcov_bulk//EXOSC1-out.wgt.RDat	EXOSC1	10	99200000	99200000	0.01155	rs2636774	-2.21	rs10786327	0.007414	-4.2	1.85	164	164	blup	0.00813	0.000102	-0.32595	0.74446	NA	NA	NA	NA	NA
FAM107B-out.wgt.RDat	/u/home/t/tboltz/project-ophoff/rna_whole_blood/bulk_TWAS_latest/test_sig_weights_lowcov_bulk//FAM107B-out.wgt.RDat	FAM107B	10	14800000	14800000	0.37207	rs17155173	2.65	rs11259266	0.111775	14.04	-0.308	216	83	enet	0.23059	1.05e-100	-0.55333	0.580039	NA	NA	NA	NA	NA
FAM171A1-out.wgt.RDat	/u/home/t/tboltz/project-ophoff/rna_whole_blood/bulk_TWAS_latest/test_sig_weights_lowcov_bulk//FAM171A1-out.wgt.RDat	FAM171A1	10	15400000	15400000	0.03872	rs11259456	-2.47	rs3814168	0.011634	4.95	-1.592	169	5	lasso	0.01008	1.7e-05	-1.33412	0.182163	NA	NA	NA	NA	NA
FAM21EP-out.wgt.RDat	/u/home/t/tboltz/project-ophoff/rna_whole_blood/bulk_TWAS_latest/test_sig_weights_lowcov_bulk//FAM21EP-out.wgt.RDat	FAM21EP	10	51800000	51800000	0.02288	rs2574983	3.48	rs2574983	0.016193	5.39	3.485	98	2	lasso	0.01425	3.81e-07	3.46467	0.000531	0.019	0.441	0	0	0.539
FAM21FP-out.wgt.RDat	/u/home/t/tboltz/project-ophoff/rna_whole_blood/bulk_TWAS_latest/test_sig_weights_lowcov_bulk//FAM21FP-out.wgt.RDat	FAM21FP	10	46200000	46200000	0.05767	rs35267934	2.25	rs1982795	0.02289	6.49	-1.494	70	5	enet	0.03941	4.69e-17	-1.09081	0.275357	NA	NA	NA	NA	NA
FAM53B-out.wgt.RDat	/u/home/t/tboltz/project-ophoff/rna_whole_blood/bulk_TWAS_latest/test_sig_weights_lowcov_bulk//FAM53B-out.wgt.RDat	FAM53B	10	126000000	126000000	0.03995	rs12247671	-3.46	rs7097254	0.015887	5.7	-0.921	152	3	lasso	0.03115	8.56e-14	-2.44236	0.014592	0.006	0.98	0	0.002	0.011
FANK1-out.wgt.RDat	/u/home/t/tboltz/project-ophoff/rna_whole_blood/bulk_TWAS_latest/test_sig_weights_lowcov_bulk//FANK1-out.wgt.RDat	FANK1	10	128000000	128000000	0.01248	rs11813475	2.68	rs4420176	0.005114	-4.22	-1.362	177	177	blup	0.00477	0.00233	0.82696	0.408258	NA	NA	NA	NA	NA
FAS-out.wgt.RDat	/u/home/t/tboltz/project-ophoff/rna_whole_blood/bulk_TWAS_latest/test_sig_weights_lowcov_bulk//FAS-out.wgt.RDat	FAS	10	90800000	90800000	0.24713	rs2297473	2.66	rs1800682	0.22864	-19.98	-1.43	166	19	enet	0.25793	2.65e-114	0.90845	0.363643	NA	NA	NA	NA	NA
FBH1-out.wgt.RDat	/u/home/t/tboltz/project-ophoff/rna_whole_blood/bulk_TWAS_latest/test_sig_weights_lowcov_bulk//FBH1-out.wgt.RDat	FBH1	10	5930000	5930000	0.07469	rs4881483	2.44	rs626040	0.01523	6.39	-0.656	174	174	blup	0.04636	8.19e-20	0.5272	0.598055	NA	NA	NA	NA	NA
FGFR2-out.wgt.RDat	/u/home/t/tboltz/project-ophoff/rna_whole_blood/bulk_TWAS_latest/test_sig_weights_lowcov_bulk//FGFR2-out.wgt.RDat	FGFR2	10	123000000	123000000	0.31055	rs11200052	2.36	rs7918550	0.305676	23.01	-0.006	184	5	lasso	0.32973	1.53e-152	0.42239	0.672739	NA	NA	NA	NA	NA
FHIP2A-out.wgt.RDat	/u/home/t/tboltz/project-ophoff/rna_whole_blood/bulk_TWAS_latest/test_sig_weights_lowcov_bulk//FHIP2A-out.wgt.RDat	FHIP2A	10	117000000	117000000	0.13045	rs11814528	3.65	rs11819372	0.195334	-18.54	-1.478	140	36	enet	0.19172	3.61e-82	1.78613	0.074078	NA	NA	NA	NA	NA
FRA10AC1-out.wgt.RDat	/u/home/t/tboltz/project-ophoff/rna_whole_blood/bulk_TWAS_latest/test_sig_weights_lowcov_bulk//FRA10AC1-out.wgt.RDat	FRA10AC1	10	95500000	95500000	0.05769	rs863800	2.38	rs7094280	0.041844	8.58	2.024	189	5	lasso	0.04877	8.97e-21	1.3091	0.190502	NA	NA	NA	NA	NA
FRAT1-out.wgt.RDat	/u/home/t/tboltz/project-ophoff/rna_whole_blood/bulk_TWAS_latest/test_sig_weights_lowcov_bulk//FRAT1-out.wgt.RDat	FRAT1	10	99100000	99100000	0.25958	rs2636774	-2.21	rs11189106	0.222238	19.63	1.326	184	8	lasso	0.30127	6.44e-137	1.65754	0.09741	NA	NA	NA	NA	NA
FRAT2-out.wgt.RDat	/u/home/t/tboltz/project-ophoff/rna_whole_blood/bulk_TWAS_latest/test_sig_weights_lowcov_bulk//FRAT2-out.wgt.RDat	FRAT2	10	99100000	99100000	0.13042	rs2636774	-2.21	rs9888026	0.241854	20.46	1.36	184	11	lasso	0.25416	2.14e-112	0.92377	0.355608	NA	NA	NA	NA	NA
FUOM-out.wgt.RDat	/u/home/t/tboltz/project-ophoff/rna_whole_blood/bulk_TWAS_latest/test_sig_weights_lowcov_bulk//FUOM-out.wgt.RDat	FUOM	10	135000000	135000000	0.03376	rs3818602	2.77	rs4838728	0.01071	-4.75	0.309	172	36	enet	0.01058	1.07e-05	-0.23267	0.816014	NA	NA	NA	NA	NA
FUT11-out.wgt.RDat	/u/home/t/tboltz/project-ophoff/rna_whole_blood/bulk_TWAS_latest/test_sig_weights_lowcov_bulk//FUT11-out.wgt.RDat	FUT11	10	75500000	75500000	0.02524	rs2688608	-2.82	rs10824031	0.019192	-6.17	-2.379	156	2	lasso	0.01718	2.66e-08	2.379	0.01736	0	0.958	0	0.001	0.04
GDI2-out.wgt.RDat	/u/home/t/tboltz/project-ophoff/rna_whole_blood/bulk_TWAS_latest/test_sig_weights_lowcov_bulk//GDI2-out.wgt.RDat	GDI2	10	5880000	5880000	0.51759	rs4881483	2.44	rs2386620	0.24376	22.3	-0.114	182	38	enet	0.5049	2.68e-266	-0.40156	0.688007	NA	NA	NA	NA	NA
GHITM-out.wgt.RDat	/u/home/t/tboltz/project-ophoff/rna_whole_blood/bulk_TWAS_latest/test_sig_weights_lowcov_bulk//GHITM-out.wgt.RDat	GHITM	10	85900000	85900000	0.05244	rs594467	-2.73	rs17103046	0.007556	5.51	1.651	223	33	enet	0.02356	8.28e-11	1.63098	0.102894	NA	NA	NA	NA	NA
GPAM-out.wgt.RDat	/u/home/t/tboltz/project-ophoff/rna_whole_blood/bulk_TWAS_latest/test_sig_weights_lowcov_bulk//GPAM-out.wgt.RDat	GPAM	10	114000000	114000000	0.09844	rs1926565	-2.85	rs10749108	0.081609	12.16	0.823	163	1	lasso	0.08156	4.81e-34	0.823	0.410508	NA	NA	NA	NA	NA
GRK5-out.wgt.RDat	/u/home/t/tboltz/project-ophoff/rna_whole_blood/bulk_TWAS_latest/test_sig_weights_lowcov_bulk//GRK5-out.wgt.RDat	GRK5	10	121000000	121000000	0.08062	rs7084494	-3	rs4752275	0.010133	-6.22	1.233	140	9	lasso	0.04658	6.72e-20	-0.04474	0.964318	NA	NA	NA	NA	NA
GSTO1-out.wgt.RDat	/u/home/t/tboltz/project-ophoff/rna_whole_blood/bulk_TWAS_latest/test_sig_weights_lowcov_bulk//GSTO1-out.wgt.RDat	GSTO1	10	106000000	106000000	0.01868	rs3896224	-3.67	rs4925	0.029492	7.3	-1.226	171	2	lasso	0.0284	1.04e-12	-1.23136	0.21819	NA	NA	NA	NA	NA
HECTD2-out.wgt.RDat	/u/home/t/tboltz/project-ophoff/rna_whole_blood/bulk_TWAS_latest/test_sig_weights_lowcov_bulk//HECTD2-out.wgt.RDat	HECTD2	10	93200000	93200000	0.0805	rs1431864	-2.25	rs12259834	0.114712	14.31	-0.627	112	7	lasso	0.11865	1.36e-49	-0.88503	0.376138	NA	NA	NA	NA	NA
HELLS-out.wgt.RDat	/u/home/t/tboltz/project-ophoff/rna_whole_blood/bulk_TWAS_latest/test_sig_weights_lowcov_bulk//HELLS-out.wgt.RDat	HELLS	10	96300000	96300000	0.23502	rs2475377	-2.39	rs4494250	0.062552	-11.45	0.942	184	22	enet	0.15086	1.3e-63	-0.6189	0.53598	NA	NA	NA	NA	NA
HERC4-out.wgt.RDat	/u/home/t/tboltz/project-ophoff/rna_whole_blood/bulk_TWAS_latest/test_sig_weights_lowcov_bulk//HERC4-out.wgt.RDat	HERC4	10	69800000	69800000	0.08105	rs6480281	-1.79	rs7086015	0.031693	-7.79	0.593	161	3	lasso	0.03025	1.95e-13	-0.58904	0.555837	NA	NA	NA	NA	NA
HHEX-out.wgt.RDat	/u/home/t/tboltz/project-ophoff/rna_whole_blood/bulk_TWAS_latest/test_sig_weights_lowcov_bulk//HHEX-out.wgt.RDat	HHEX	10	94400000	94400000	0.08835	rs4933227	-3.31	rs2275729	0.037377	8.79	1.604	145	7	lasso	0.08597	7.33e-36	1.21788	0.22327	NA	NA	NA	NA	NA
HIF1AN-out.wgt.RDat	/u/home/t/tboltz/project-ophoff/rna_whole_blood/bulk_TWAS_latest/test_sig_weights_lowcov_bulk//HIF1AN-out.wgt.RDat	HIF1AN	10	102000000	102000000	0.05304	rs7897454	3.24	rs3793706	0.123575	-14.99	0.913	148	4	lasso	0.12295	1.95e-51	-0.90412	0.365933	NA	NA	NA	NA	NA
HK1-out.wgt.RDat	/u/home/t/tboltz/project-ophoff/rna_whole_blood/bulk_TWAS_latest/test_sig_weights_lowcov_bulk//HK1-out.wgt.RDat	HK1	10	71000000	71000000	0.04888	rs1417941	-3.05	rs7079157	0.018371	5.79	-0.262	188	22	enet	0.02782	1.76e-12	0.56348	0.57311	NA	NA	NA	NA	NA
HKDC1-out.wgt.RDat	/u/home/t/tboltz/project-ophoff/rna_whole_blood/bulk_TWAS_latest/test_sig_weights_lowcov_bulk//HKDC1-out.wgt.RDat	HKDC1	10	71000000	71000000	0.26276	rs1417941	-3.05	rs17566219	0.104504	-13.52	1.441	173	5	lasso	0.1793	1.97e-76	-0.48732	0.626029	NA	NA	NA	NA	NA
HNRNPF-out.wgt.RDat	/u/home/t/tboltz/project-ophoff/rna_whole_blood/bulk_TWAS_latest/test_sig_weights_lowcov_bulk//HNRNPF-out.wgt.RDat	HNRNPF	10	43900000	43900000	0.05012	rs12244413	-3.22	rs11817723	0.027921	7.43	0.427	201	4	enet	0.02792	1.6e-12	0.48492	0.627732	NA	NA	NA	NA	NA
HPS1-out.wgt.RDat	/u/home/t/tboltz/project-ophoff/rna_whole_blood/bulk_TWAS_latest/test_sig_weights_lowcov_bulk//HPS1-out.wgt.RDat	HPS1	10	100000000	100000000	0.57584	rs11189556	3.13	rs1060445	0.18583	-18.01	0.748	185	7	lasso	0.36373	4.26e-172	0.28642	0.774557	NA	NA	NA	NA	NA
HPS6-out.wgt.RDat	/u/home/t/tboltz/project-ophoff/rna_whole_blood/bulk_TWAS_latest/test_sig_weights_lowcov_bulk//HPS6-out.wgt.RDat	HPS6	10	104000000	104000000	0.07404	rs10786667	-1.71	rs17094373	0.096165	13.09	-1.09	127	5	lasso	0.0938	4.16e-39	-0.98391	0.325159	NA	NA	NA	NA	NA
HSD17B7P2-out.wgt.RDat	/u/home/t/tboltz/project-ophoff/rna_whole_blood/bulk_TWAS_latest/test_sig_weights_lowcov_bulk//HSD17B7P2-out.wgt.RDat	HSD17B7P2	10	38600000	38600000	0.05737	rs2505239	2.13	rs1548255	0.031217	7.67	-0.275	21	7	lasso	0.03441	4.46e-15	-0.55807	0.576799	NA	NA	NA	NA	NA
IFIT1B-out.wgt.RDat	/u/home/t/tboltz/project-ophoff/rna_whole_blood/bulk_TWAS_latest/test_sig_weights_lowcov_bulk//IFIT1B-out.wgt.RDat	IFIT1B	10	91100000	91100000	0.01812	rs2297473	2.66	rs7916812	0.001814	-4.35	-1.164	206	206	blup	0.00416	0.00418	1.18196	0.23722	NA	NA	NA	NA	NA
IFIT1-out.wgt.RDat	/u/home/t/tboltz/project-ophoff/rna_whole_blood/bulk_TWAS_latest/test_sig_weights_lowcov_bulk//IFIT1-out.wgt.RDat	IFIT1	10	91200000	91200000	0.02021	rs2297473	2.66	rs304437	0.013589	-5.1	0.924	206	4	lasso	0.0119	3.21e-06	-1.27031	0.203976	NA	NA	NA	NA	NA
IFIT5-out.wgt.RDat	/u/home/t/tboltz/project-ophoff/rna_whole_blood/bulk_TWAS_latest/test_sig_weights_lowcov_bulk//IFIT5-out.wgt.RDat	IFIT5	10	91200000	91200000	0.15355	rs2297473	2.66	rs303212	0.115164	-14.55	2.083	192	5	lasso	0.1242	5.7e-52	-1.67909	0.093135	NA	NA	NA	NA	NA
IL15RA-out.wgt.RDat	/u/home/t/tboltz/project-ophoff/rna_whole_blood/bulk_TWAS_latest/test_sig_weights_lowcov_bulk//IL15RA-out.wgt.RDat	IL15RA	10	6020000	6020000	0.03238	rs12572911	3.43	rs17320853	0.018278	5.94	1.338	183	38	enet	0.01832	9.47e-09	0.9704	0.331848	NA	NA	NA	NA	NA
IL2RA-out.wgt.RDat	/u/home/t/tboltz/project-ophoff/rna_whole_blood/bulk_TWAS_latest/test_sig_weights_lowcov_bulk//IL2RA-out.wgt.RDat	IL2RA	10	6100000	6100000	0.02424	rs12572911	3.43	rs12251307	0.013166	4.92	0.983	192	5	lasso	0.02011	1.88e-09	0.58743	0.556915	NA	NA	NA	NA	NA
INPP5F-out.wgt.RDat	/u/home/t/tboltz/project-ophoff/rna_whole_blood/bulk_TWAS_latest/test_sig_weights_lowcov_bulk//INPP5F-out.wgt.RDat	INPP5F	10	121000000	121000000	0.01799	rs3847492	3.35	rs1008727	0.006894	4.41	-0.04	184	3	lasso	0.01649	4.97e-08	-0.47172	0.637126	NA	NA	NA	NA	NA
IPMK-out.wgt.RDat	/u/home/t/tboltz/project-ophoff/rna_whole_blood/bulk_TWAS_latest/test_sig_weights_lowcov_bulk//IPMK-out.wgt.RDat	IPMK	10	60000000	60000000	0.2351	rs16911377	2.09	rs2790170	0.27102	-21.68	-0.699	172	13	lasso	0.379	3.2e-181	0.1782	0.858568	NA	NA	NA	NA	NA
ITGB1-out.wgt.RDat	/u/home/t/tboltz/project-ophoff/rna_whole_blood/bulk_TWAS_latest/test_sig_weights_lowcov_bulk//ITGB1-out.wgt.RDat	ITGB1	10	33300000	33300000	0.02981	rs2506155	2.76	rs722986	0.013437	5.41	-0.762	152	6	lasso	0.02622	7.44e-12	-1.72871	0.08386	NA	NA	NA	NA	NA
ITPRIP-out.wgt.RDat	/u/home/t/tboltz/project-ophoff/rna_whole_blood/bulk_TWAS_latest/test_sig_weights_lowcov_bulk//ITPRIP-out.wgt.RDat	ITPRIP	10	106000000	106000000	0.04028	rs3896224	-3.67	rs11192013	0.030716	7.74	-0.828	193	24	enet	0.04086	1.26e-17	-1.57624	0.11497	NA	NA	NA	NA	NA
KIF5B-out.wgt.RDat	/u/home/t/tboltz/project-ophoff/rna_whole_blood/bulk_TWAS_latest/test_sig_weights_lowcov_bulk//KIF5B-out.wgt.RDat	KIF5B	10	32300000	32300000	0.14166	rs2769202	2.97	rs2998019	0.033785	7.75	0.959	112	40	enet	0.06801	1.64e-28	0.90216	0.36697	NA	NA	NA	NA	NA
KIN-out.wgt.RDat	/u/home/t/tboltz/project-ophoff/rna_whole_blood/bulk_TWAS_latest/test_sig_weights_lowcov_bulk//KIN-out.wgt.RDat	KIN	10	7830000	7830000	0.02067	rs11255149	2.71	rs1244502	0.008836	-5.45	0.365	112	14	enet	0.01497	1.98e-07	-1.2011	0.229714	NA	NA	NA	NA	NA
KNDC1-out.wgt.RDat	/u/home/t/tboltz/project-ophoff/rna_whole_blood/bulk_TWAS_latest/test_sig_weights_lowcov_bulk//KNDC1-out.wgt.RDat	KNDC1	10	135000000	135000000	0.21574	rs3818602	2.77	rs10857665	0.06751	10.9	-0.279	186	23	enet	0.10788	5.13e-45	0.79805	0.424841	NA	NA	NA	NA	NA
LARP4B-out.wgt.RDat	/u/home/t/tboltz/project-ophoff/rna_whole_blood/bulk_TWAS_latest/test_sig_weights_lowcov_bulk//LARP4B-out.wgt.RDat	LARP4B	10	978000	978000	0.01039	rs2254501	-2.18	rs11817793	0.003493	-4.2	-0.696	154	154	blup	0.00451	0.003	0.69596	0.486451	NA	NA	NA	NA	NA
LHPP-out.wgt.RDat	/u/home/t/tboltz/project-ophoff/rna_whole_blood/bulk_TWAS_latest/test_sig_weights_lowcov_bulk//LHPP-out.wgt.RDat	LHPP	10	126000000	126000000	0.03931	rs12247671	-3.46	rs11245086	0.018654	-5.99	2.26	115	4	lasso	0.0157	1.02e-07	-2.04065	0.041286	0.002	0.962	0	0.002	0.035
LINC00200-out.wgt.RDat	/u/home/t/tboltz/project-ophoff/rna_whole_blood/bulk_TWAS_latest/test_sig_weights_lowcov_bulk//LINC00200-out.wgt.RDat	LINC00200	10	1210000	1210000	0.0327	rs2254501	-2.18	rs11250304	0.019324	6.17	-0.321	188	188	blup	0.02195	3.55e-10	0.40411	0.68613	NA	NA	NA	NA	NA
LINC00863-out.wgt.RDat	/u/home/t/tboltz/project-ophoff/rna_whole_blood/bulk_TWAS_latest/test_sig_weights_lowcov_bulk//LINC00863-out.wgt.RDat	LINC00863	10	89100000	89100000	0.0453	rs10788561	3.21	rs7084843	0.015809	-5.5	-1.504	105	105	blup	0.01359	6.95e-07	1.36163	0.173314	NA	NA	NA	NA	NA
LINC00865-out.wgt.RDat	/u/home/t/tboltz/project-ophoff/rna_whole_blood/bulk_TWAS_latest/test_sig_weights_lowcov_bulk//LINC00865-out.wgt.RDat	LINC00865	10	91600000	91600000	0.06363	rs303175	-2.55	rs3740040	0.103244	13.92	0.07	175	25	enet	0.11233	6.73e-47	-0.32003	0.748947	NA	NA	NA	NA	NA
LINC02649-out.wgt.RDat	/u/home/t/tboltz/project-ophoff/rna_whole_blood/bulk_TWAS_latest/test_sig_weights_lowcov_bulk//LINC02649-out.wgt.RDat	LINC02649	10	6310000	6310000	0.01507	rs12572911	3.43	rs2296126	0.000531	4.32	0.966	164	18	enet	0.00741	0.000198	1.33384	0.182258	NA	NA	NA	NA	NA
LIPA-out.wgt.RDat	/u/home/t/tboltz/project-ophoff/rna_whole_blood/bulk_TWAS_latest/test_sig_weights_lowcov_bulk//LIPA-out.wgt.RDat	LIPA	10	91200000	91200000	0.44859	rs2297473	2.66	rs1412444	0.496034	29.29	0.678	192	4	lasso	0.54443	1.55e-297	0.66674	0.504941	NA	NA	NA	NA	NA
LIPN-out.wgt.RDat	/u/home/t/tboltz/project-ophoff/rna_whole_blood/bulk_TWAS_latest/test_sig_weights_lowcov_bulk//LIPN-out.wgt.RDat	LIPN	10	90500000	90500000	0.40661	rs2297473	2.66	rs10788613	0.081832	-12.16	2.294	162	57	enet	0.28922	1.72e-130	-1.0277	0.304092	NA	NA	NA	NA	NA
LOC101929574-out.wgt.RDat	/u/home/t/tboltz/project-ophoff/rna_whole_blood/bulk_TWAS_latest/test_sig_weights_lowcov_bulk//LOC101929574-out.wgt.RDat	LOC101929574	10	82300000	82300000	0.20825	rs1002745	-2.41	rs1870145	0.086349	12.31	-0.05	219	30	enet	0.16124	3.04e-68	-1.79024	0.073416	NA	NA	NA	NA	NA
LOC441666-out.wgt.RDat	/u/home/t/tboltz/project-ophoff/rna_whole_blood/bulk_TWAS_latest/test_sig_weights_lowcov_bulk//LOC441666-out.wgt.RDat	LOC441666	10	42900000	42900000	0.14369	rs2245747	1.48	rs2489720	0.195915	18.48	-0.364	83	10	lasso	0.1982	3.38e-85	-0.30472	0.760579	NA	NA	NA	NA	NA
LOC642361-out.wgt.RDat	/u/home/t/tboltz/project-ophoff/rna_whole_blood/bulk_TWAS_latest/test_sig_weights_lowcov_bulk//LOC642361-out.wgt.RDat	LOC642361	10	81600000	81600000	0.03905	rs10824749	2.7	rs12773500	0.016533	5.71	-1.114	157	18	enet	0.01446	3.13e-07	-0.87862	0.379605	NA	NA	NA	NA	NA
LRMDA-out.wgt.RDat	/u/home/t/tboltz/project-ophoff/rna_whole_blood/bulk_TWAS_latest/test_sig_weights_lowcov_bulk//LRMDA-out.wgt.RDat	LRMDA	10	77200000	77200000	0.21959	rs7899719	-2.46	rs1897191	0.14026	-15.63	0.57	144	4	lasso	0.14106	2.72e-59	-0.54984	0.582426	NA	NA	NA	NA	NA
LRRC27-out.wgt.RDat	/u/home/t/tboltz/project-ophoff/rna_whole_blood/bulk_TWAS_latest/test_sig_weights_lowcov_bulk//LRRC27-out.wgt.RDat	LRRC27	10	134000000	134000000	0.03213	rs7911172	2.83	rs2474338	0.041665	-8.68	1.592	78	4	lasso	0.04952	4.53e-21	-2.01302	0.044113	0	0.987	0	0.001	0.012
MAP3K8-out.wgt.RDat	/u/home/t/tboltz/project-ophoff/rna_whole_blood/bulk_TWAS_latest/test_sig_weights_lowcov_bulk//MAP3K8-out.wgt.RDat	MAP3K8	10	30700000	30700000	0.03765	rs2505110	-2.56	rs11008080	0.022809	6.4	1.164	171	32	enet	0.02458	3.31e-11	1.41587	0.156814	NA	NA	NA	NA	NA
MAPK8-out.wgt.RDat	/u/home/t/tboltz/project-ophoff/rna_whole_blood/bulk_TWAS_latest/test_sig_weights_lowcov_bulk//MAPK8-out.wgt.RDat	MAPK8	10	49500000	49500000	0.08964	rs11819269	-2.41	rs10857560	0.103463	-13.42	0.85	116	5	lasso	0.10138	2.82e-42	-0.63451	0.525747	NA	NA	NA	NA	NA
MARCHF5-out.wgt.RDat	/u/home/t/tboltz/project-ophoff/rna_whole_blood/bulk_TWAS_latest/test_sig_weights_lowcov_bulk//MARCHF5-out.wgt.RDat	MARCHF5	10	94100000	94100000	0.05951	rs701846	-3.47	rs7088903	0.121896	14.73	1.628	152	8	lasso	0.12554	1.51e-52	1.89097	0.058629	NA	NA	NA	NA	NA
MARCHF8-out.wgt.RDat	/u/home/t/tboltz/project-ophoff/rna_whole_blood/bulk_TWAS_latest/test_sig_weights_lowcov_bulk//MARCHF8-out.wgt.RDat	MARCHF8	10	46100000	46100000	0.03722	rs35267934	2.25	rs2288619	0.051483	9.8	0.373	88	88	blup	0.05391	7.9e-23	0.30943	0.756996	NA	NA	NA	NA	NA
MASTL-out.wgt.RDat	/u/home/t/tboltz/project-ophoff/rna_whole_blood/bulk_TWAS_latest/test_sig_weights_lowcov_bulk//MASTL-out.wgt.RDat	MASTL	10	27400000	27400000	0.41193	rs2642279	2.93	rs10764686	0.388067	-25.92	-1.035	217	80	enet	0.41761	2.52e-205	1.57551	0.115138	NA	NA	NA	NA	NA
MCMBP-out.wgt.RDat	/u/home/t/tboltz/project-ophoff/rna_whole_blood/bulk_TWAS_latest/test_sig_weights_lowcov_bulk//MCMBP-out.wgt.RDat	MCMBP	10	122000000	122000000	0.18323	rs3847492	3.35	rs2475298	0.020231	-8.77	-2.001	195	27	enet	0.12917	4.1e-54	0.14663	0.883427	NA	NA	NA	NA	NA
MFSD13A-out.wgt.RDat	/u/home/t/tboltz/project-ophoff/rna_whole_blood/bulk_TWAS_latest/test_sig_weights_lowcov_bulk//MFSD13A-out.wgt.RDat	MFSD13A	10	104000000	104000000	0.07584	rs4147155	-3.73	rs2902544	0.031218	9.77	-1.147	160	160	blup	0.08329	9.29e-35	-1.42238	0.154915	NA	NA	NA	NA	NA
MGMT-out.wgt.RDat	/u/home/t/tboltz/project-ophoff/rna_whole_blood/bulk_TWAS_latest/test_sig_weights_lowcov_bulk//MGMT-out.wgt.RDat	MGMT	10	131000000	131000000	0.13087	rs7069581	2.55	rs477692	0.100208	13.29	0.357	156	38	enet	0.16744	4.91e-71	0.76366	0.445071	NA	NA	NA	NA	NA
MINDY3-out.wgt.RDat	/u/home/t/tboltz/project-ophoff/rna_whole_blood/bulk_TWAS_latest/test_sig_weights_lowcov_bulk//MINDY3-out.wgt.RDat	MINDY3	10	15900000	15900000	0.0652	rs11253874	-2.88	rs12218978	0.032832	-8.15	0.358	132	5	lasso	0.03537	1.86e-15	-0.45776	0.647124	NA	NA	NA	NA	NA
MKI67-out.wgt.RDat	/u/home/t/tboltz/project-ophoff/rna_whole_blood/bulk_TWAS_latest/test_sig_weights_lowcov_bulk//MKI67-out.wgt.RDat	MKI67	10	130000000	130000000	0.01474	rs11016304	-2.7	rs10082432	0.015524	5.45	1.378	189	8	enet	0.01599	7.86e-08	1.31207	0.189497	NA	NA	NA	NA	NA
MORN4-out.wgt.RDat	/u/home/t/tboltz/project-ophoff/rna_whole_blood/bulk_TWAS_latest/test_sig_weights_lowcov_bulk//MORN4-out.wgt.RDat	MORN4	10	99400000	99400000	0.01505	rs2636774	-2.21	rs11189310	0.012774	-5.55	0.495	156	3	lasso	0.01254	1.79e-06	-0.42963	0.667468	NA	NA	NA	NA	NA
MPP7-out.wgt.RDat	/u/home/t/tboltz/project-ophoff/rna_whole_blood/bulk_TWAS_latest/test_sig_weights_lowcov_bulk//MPP7-out.wgt.RDat	MPP7	10	28600000	28600000	0.37694	rs7085567	-2.43	rs1457170	0.139619	-15.59	0.186	203	56	enet	0.22439	1.1e-97	-0.20349	0.838752	NA	NA	NA	NA	NA
MRPL43-out.wgt.RDat	/u/home/t/tboltz/project-ophoff/rna_whole_blood/bulk_TWAS_latest/test_sig_weights_lowcov_bulk//MRPL43-out.wgt.RDat	MRPL43	10	103000000	103000000	0.02408	rs912474	-2.27	rs2181834	0.018225	5.89	-0.57	131	2	lasso	0.01718	2.68e-08	-0.51623	0.605692	NA	NA	NA	NA	NA
MSRB2-out.wgt.RDat	/u/home/t/tboltz/project-ophoff/rna_whole_blood/bulk_TWAS_latest/test_sig_weights_lowcov_bulk//MSRB2-out.wgt.RDat	MSRB2	10	23400000	23400000	0.19975	rs10508654	3.45	rs7911289	0.04659	-9.23	-1.65	152	51	enet	0.09158	3.49e-38	2.49016	0.012769	0	0.985	0	0.004	0.011
MTG1-out.wgt.RDat	/u/home/t/tboltz/project-ophoff/rna_whole_blood/bulk_TWAS_latest/test_sig_weights_lowcov_bulk//MTG1-out.wgt.RDat	MTG1	10	135000000	135000000	0.044	rs3818602	2.77	rs2265638	0.036775	8.5	0.3	157	4	lasso	0.03198	4.04e-14	0.37223	0.70972	NA	NA	NA	NA	NA
MTPAP-out.wgt.RDat	/u/home/t/tboltz/project-ophoff/rna_whole_blood/bulk_TWAS_latest/test_sig_weights_lowcov_bulk//MTPAP-out.wgt.RDat	MTPAP	10	30700000	30700000	0.09065	rs2505110	-2.56	rs10826790	0.05993	-10.3	-0.224	187	5	lasso	0.06005	2.72e-25	-0.02254	0.982018	NA	NA	NA	NA	NA
MXI1-out.wgt.RDat	/u/home/t/tboltz/project-ophoff/rna_whole_blood/bulk_TWAS_latest/test_sig_weights_lowcov_bulk//MXI1-out.wgt.RDat	MXI1	10	112000000	112000000	0.04694	rs7081449	2.36	rs11195062	0.029786	7.34	0.066	159	26	enet	0.02913	5.37e-13	0.57208	0.567265	NA	NA	NA	NA	NA
MYOF-out.wgt.RDat	/u/home/t/tboltz/project-ophoff/rna_whole_blood/bulk_TWAS_latest/test_sig_weights_lowcov_bulk//MYOF-out.wgt.RDat	MYOF	10	95200000	95200000	0.07554	rs863800	2.38	rs7091625	0.040805	-8.71	0.502	204	27	enet	0.05664	6.37e-24	0.07442	0.940674	NA	NA	NA	NA	NA
NCOA4-out.wgt.RDat	/u/home/t/tboltz/project-ophoff/rna_whole_blood/bulk_TWAS_latest/test_sig_weights_lowcov_bulk//NCOA4-out.wgt.RDat	NCOA4	10	51600000	51600000	0.1792	rs2574983	3.48	rs7920517	0.094083	-12.82	1.159	28	5	lasso	0.13574	5.74e-57	0.12507	0.900465	NA	NA	NA	NA	NA
NDST2-out.wgt.RDat	/u/home/t/tboltz/project-ophoff/rna_whole_blood/bulk_TWAS_latest/test_sig_weights_lowcov_bulk//NDST2-out.wgt.RDat	NDST2	10	75600000	75600000	0.01235	rs2688608	-2.82	rs10740418	0.005312	-4.06	-1.206	151	10	lasso	0.00821	9.43e-05	0.41549	0.677785	NA	NA	NA	NA	NA
NEBL-out.wgt.RDat	/u/home/t/tboltz/project-ophoff/rna_whole_blood/bulk_TWAS_latest/test_sig_weights_lowcov_bulk//NEBL-out.wgt.RDat	NEBL	10	21500000	21500000	0.41976	rs7070319	2.83	rs10828213	0.279818	22.1	0.333	157	26	enet	0.35738	2.31e-168	1.43107	0.152409	NA	NA	NA	NA	NA
NET1-out.wgt.RDat	/u/home/t/tboltz/project-ophoff/rna_whole_blood/bulk_TWAS_latest/test_sig_weights_lowcov_bulk//NET1-out.wgt.RDat	NET1	10	5450000	5450000	0.04656	rs4881483	2.44	rs11594521	0.012994	-4.99	-0.297	228	22	enet	0.02513	2e-11	1.7107	0.087137	NA	NA	NA	NA	NA
NMT2-out.wgt.RDat	/u/home/t/tboltz/project-ophoff/rna_whole_blood/bulk_TWAS_latest/test_sig_weights_lowcov_bulk//NMT2-out.wgt.RDat	NMT2	10	15200000	15200000	0.38284	rs11259456	-2.47	rs3814168	0.156682	16.45	-1.683	197	7	lasso	0.29427	3.6e-133	-1.09881	0.271851	NA	NA	NA	NA	NA
NOC3L-out.wgt.RDat	/u/home/t/tboltz/project-ophoff/rna_whole_blood/bulk_TWAS_latest/test_sig_weights_lowcov_bulk//NOC3L-out.wgt.RDat	NOC3L	10	96100000	96100000	0.06977	rs6583954	2.13	rs3781264	0.073306	11.34	-1.191	154	20	enet	0.07391	6.52e-31	-0.49056	0.62374	NA	NA	NA	NA	NA
NRBF2-out.wgt.RDat	/u/home/t/tboltz/project-ophoff/rna_whole_blood/bulk_TWAS_latest/test_sig_weights_lowcov_bulk//NRBF2-out.wgt.RDat	NRBF2	10	64900000	64900000	0.22577	rs2136577	3.1	rs3816685	0.059814	10.54	-1.717	258	6	lasso	0.0845	2.96e-35	-1.86045	0.062822	NA	NA	NA	NA	NA
NRP1-out.wgt.RDat	/u/home/t/tboltz/project-ophoff/rna_whole_blood/bulk_TWAS_latest/test_sig_weights_lowcov_bulk//NRP1-out.wgt.RDat	NRP1	10	33600000	33600000	0.04161	rs2506155	2.76	rs2785273	0.010853	4.51	-0.12	161	161	blup	0.02126	6.65e-10	1.23862	0.215487	NA	NA	NA	NA	NA
NSUN6-out.wgt.RDat	/u/home/t/tboltz/project-ophoff/rna_whole_blood/bulk_TWAS_latest/test_sig_weights_lowcov_bulk//NSUN6-out.wgt.RDat	NSUN6	10	18900000	18900000	0.09558	rs16917298	2.48	rs12772534	0.12728	-14.89	0.132	204	3	lasso	0.13741	1.07e-57	0.4457	0.655817	NA	NA	NA	NA	NA
NT5C2-out.wgt.RDat	/u/home/t/tboltz/project-ophoff/rna_whole_blood/bulk_TWAS_latest/test_sig_weights_lowcov_bulk//NT5C2-out.wgt.RDat	NT5C2	10	105000000	105000000	0.18085	rs4147155	-3.73	rs732998	0.174201	17.45	-2.139	215	215	blup	0.18372	1.82e-78	-2.52765	0.011483	0	0.966	0	0.007	0.027
NUDT13-out.wgt.RDat	/u/home/t/tboltz/project-ophoff/rna_whole_blood/bulk_TWAS_latest/test_sig_weights_lowcov_bulk//NUDT13-out.wgt.RDat	NUDT13	10	74900000	74900000	0.09609	rs3009561	1.73	rs7900359	0.047014	-9.75	0.396	185	13	enet	0.05386	8.29e-23	-0.4775	0.633009	NA	NA	NA	NA	NA
NUDT5-out.wgt.RDat	/u/home/t/tboltz/project-ophoff/rna_whole_blood/bulk_TWAS_latest/test_sig_weights_lowcov_bulk//NUDT5-out.wgt.RDat	NUDT5	10	12200000	12200000	0.12034	rs12251362	2.44	rs11257655	0.09009	12.66	0.005	119	18	enet	0.11388	1.48e-47	0.756	0.449647	NA	NA	NA	NA	NA
NUTM2A-out.wgt.RDat	/u/home/t/tboltz/project-ophoff/rna_whole_blood/bulk_TWAS_latest/test_sig_weights_lowcov_bulk//NUTM2A-out.wgt.RDat	NUTM2A	10	89000000	89000000	0.02062	rs10788561	3.21	rs17335189	0.009551	4.27	0.095	107	12	enet	0.01385	5.47e-07	0.85259	0.393886	NA	NA	NA	NA	NA
NUTM2B-out.wgt.RDat	/u/home/t/tboltz/project-ophoff/rna_whole_blood/bulk_TWAS_latest/test_sig_weights_lowcov_bulk//NUTM2B-out.wgt.RDat	NUTM2B	10	81500000	81500000	0.02121	rs10824749	2.7	rs10824765	0.002658	-4.12	-0.919	123	123	blup	0.01001	1.81e-05	-0.03015	0.975948	NA	NA	NA	NA	NA
OAT-out.wgt.RDat	/u/home/t/tboltz/project-ophoff/rna_whole_blood/bulk_TWAS_latest/test_sig_weights_lowcov_bulk//OAT-out.wgt.RDat	OAT	10	126000000	126000000	0.11517	rs12247671	-3.46	rs10794058	0.048676	-9.3	-2.974	113	10	enet	0.06433	5.07e-27	3.15683	0.001595	0	0.809	0	0.001	0.19
OPTN-out.wgt.RDat	/u/home/t/tboltz/project-ophoff/rna_whole_blood/bulk_TWAS_latest/test_sig_weights_lowcov_bulk//OPTN-out.wgt.RDat	OPTN	10	13100000	13100000	0.02881	rs723210	3.17	rs825411	0.004158	4.46	-0.517	169	169	blup	0.01496	2e-07	-0.6241	0.532565	NA	NA	NA	NA	NA
PANK1-out.wgt.RDat	/u/home/t/tboltz/project-ophoff/rna_whole_blood/bulk_TWAS_latest/test_sig_weights_lowcov_bulk//PANK1-out.wgt.RDat	PANK1	10	91400000	91400000	0.05088	rs2297473	2.66	rs2419057	0.029695	7.8	0.811	169	24	enet	0.05712	4.09e-24	0.68682	0.492196	NA	NA	NA	NA	NA
PAOX-out.wgt.RDat	/u/home/t/tboltz/project-ophoff/rna_whole_blood/bulk_TWAS_latest/test_sig_weights_lowcov_bulk//PAOX-out.wgt.RDat	PAOX	10	135000000	135000000	0.00937	rs3818602	2.77	rs2249695	0.006364	-3.76	0.007	161	161	blup	0.00348	0.00804	0.03205	0.974431	NA	NA	NA	NA	NA
PAPSS2-out.wgt.RDat	/u/home/t/tboltz/project-ophoff/rna_whole_blood/bulk_TWAS_latest/test_sig_weights_lowcov_bulk//PAPSS2-out.wgt.RDat	PAPSS2	10	89400000	89400000	0.02995	rs10788561	3.21	rs2255684	0.038616	-8.34	3.055	137	4	lasso	0.03839	1.2e-16	-2.84326	0.004465	0	0.774	0	0.002	0.224
PBLD-out.wgt.RDat	/u/home/t/tboltz/project-ophoff/rna_whole_blood/bulk_TWAS_latest/test_sig_weights_lowcov_bulk//PBLD-out.wgt.RDat	PBLD	10	70100000	70100000	0.01165	rs3998860	-1.91	rs3858147	-0.000382	3.87	0.913	149	149	blup	0.00173	0.0459	1.10806	0.267837	NA	NA	NA	NA	NA
PCGF6-out.wgt.RDat	/u/home/t/tboltz/project-ophoff/rna_whole_blood/bulk_TWAS_latest/test_sig_weights_lowcov_bulk//PCGF6-out.wgt.RDat	PCGF6	10	105000000	105000000	0.01894	rs3824754	-2.63	rs1712517	0.006831	-4.82	1.426	184	3	lasso	0.00833	8.48e-05	-1.37041	0.17056	NA	NA	NA	NA	NA
PDCD4-out.wgt.RDat	/u/home/t/tboltz/project-ophoff/rna_whole_blood/bulk_TWAS_latest/test_sig_weights_lowcov_bulk//PDCD4-out.wgt.RDat	PDCD4	10	113000000	113000000	0.02475	rs7081449	2.36	rs553668	0.003887	4.78	1.662	158	12	enet	0.01095	7.64e-06	1.25085	0.210989	NA	NA	NA	NA	NA
PDSS1-out.wgt.RDat	/u/home/t/tboltz/project-ophoff/rna_whole_blood/bulk_TWAS_latest/test_sig_weights_lowcov_bulk//PDSS1-out.wgt.RDat	PDSS1	10	27000000	27000000	0.02897	rs10828978	2.17	rs2477288	0.024586	6.79	-0.187	138	5	lasso	0.0238	6.7e-11	-0.2025	0.839522	NA	NA	NA	NA	NA
PDZD8-out.wgt.RDat	/u/home/t/tboltz/project-ophoff/rna_whole_blood/bulk_TWAS_latest/test_sig_weights_lowcov_bulk//PDZD8-out.wgt.RDat	PDZD8	10	119000000	119000000	0.43184	rs703419	-2.96	rs2532841	0.167447	-17.11	2.033	127	56	enet	0.2471	7.38e-109	-2.45607	0.014047	0	0.977	0	0.001	0.022
PFKFB3-out.wgt.RDat	/u/home/t/tboltz/project-ophoff/rna_whole_blood/bulk_TWAS_latest/test_sig_weights_lowcov_bulk//PFKFB3-out.wgt.RDat	PFKFB3	10	6190000	6190000	0.06318	rs12572911	3.43	rs4750200	0.018914	6.85	-0.346	163	8	enet	0.04404	6.83e-19	0.45907	0.646182	NA	NA	NA	NA	NA
PFKP-out.wgt.RDat	/u/home/t/tboltz/project-ophoff/rna_whole_blood/bulk_TWAS_latest/test_sig_weights_lowcov_bulk//PFKP-out.wgt.RDat	PFKP	10	3110000	3110000	0.2285	rs945142	2.62	rs4881109	0.116678	-14.38	-1.197	219	20	enet	0.17962	1.41e-76	1.54399	0.12259	NA	NA	NA	NA	NA
PGAM1-out.wgt.RDat	/u/home/t/tboltz/project-ophoff/rna_whole_blood/bulk_TWAS_latest/test_sig_weights_lowcov_bulk//PGAM1-out.wgt.RDat	PGAM1	10	99200000	99200000	0.05235	rs2636774	-2.21	rs2297990	0.010284	-5.29	-0.584	164	164	blup	0.02405	5.31e-11	-0.07799	0.937836	NA	NA	NA	NA	NA
PHYH-out.wgt.RDat	/u/home/t/tboltz/project-ophoff/rna_whole_blood/bulk_TWAS_latest/test_sig_weights_lowcov_bulk//PHYH-out.wgt.RDat	PHYH	10	13300000	13300000	0.03343	rs7072705	2.26	rs17512962	0.01577	-5.4	-0.448	178	4	lasso	0.02591	9.87e-12	-0.1001	0.920263	NA	NA	NA	NA	NA
PIK3AP1-out.wgt.RDat	/u/home/t/tboltz/project-ophoff/rna_whole_blood/bulk_TWAS_latest/test_sig_weights_lowcov_bulk//PIK3AP1-out.wgt.RDat	PIK3AP1	10	98500000	98500000	0.0455	rs1408367	2.88	rs17112175	2e-06	3.9	0.205	174	40	enet	0.01708	2.92e-08	1.02581	0.304983	NA	NA	NA	NA	NA
PIP4K2A-out.wgt.RDat	/u/home/t/tboltz/project-ophoff/rna_whole_blood/bulk_TWAS_latest/test_sig_weights_lowcov_bulk//PIP4K2A-out.wgt.RDat	PIP4K2A	10	23000000	23000000	0.06491	rs10508654	3.45	rs10047326	0.038176	-8.87	-2.835	153	2	lasso	0.04107	1.04e-17	2.48916	0.012805	0	0.9	0	0.004	0.096
PITRM1-out.wgt.RDat	/u/home/t/tboltz/project-ophoff/rna_whole_blood/bulk_TWAS_latest/test_sig_weights_lowcov_bulk//PITRM1-out.wgt.RDat	PITRM1	10	3220000	3220000	0.03225	rs1577251	-2.73	rs3758630	0.019378	-6	-0.73	224	3	lasso	0.02074	1.06e-09	0.20673	0.836218	NA	NA	NA	NA	NA
PLAU-out.wgt.RDat	/u/home/t/tboltz/project-ophoff/rna_whole_blood/bulk_TWAS_latest/test_sig_weights_lowcov_bulk//PLAU-out.wgt.RDat	PLAU	10	75700000	75700000	0.04402	rs2688608	-2.82	rs2227551	0.036725	8.93	-0.399	145	5	lasso	0.03773	2.17e-16	-0.34965	0.726599	NA	NA	NA	NA	NA
PLEKHA1-out.wgt.RDat	/u/home/t/tboltz/project-ophoff/rna_whole_blood/bulk_TWAS_latest/test_sig_weights_lowcov_bulk//PLEKHA1-out.wgt.RDat	PLEKHA1	10	124000000	124000000	0.06648	rs10887154	3.14	rs10510110	0.101171	-13.27	-1.175	221	5	lasso	0.111	2.46e-46	1.00855	0.313189	NA	NA	NA	NA	NA
PLXDC2-out.wgt.RDat	/u/home/t/tboltz/project-ophoff/rna_whole_blood/bulk_TWAS_latest/test_sig_weights_lowcov_bulk//PLXDC2-out.wgt.RDat	PLXDC2	10	20100000	20100000	0.03014	rs11011954	3.19	rs11011870	0.016771	6.6	-0.397	194	13	enet	0.02293	1.47e-10	0.15815	0.874337	NA	NA	NA	NA	NA
POLL-out.wgt.RDat	/u/home/t/tboltz/project-ophoff/rna_whole_blood/bulk_TWAS_latest/test_sig_weights_lowcov_bulk//POLL-out.wgt.RDat	POLL	10	103000000	103000000	0.03457	rs644633	2.08	rs3730476	0.021647	7.2	-0.618	140	5	lasso	0.03721	3.5e-16	-0.75067	0.452853	NA	NA	NA	NA	NA
PPA1-out.wgt.RDat	/u/home/t/tboltz/project-ophoff/rna_whole_blood/bulk_TWAS_latest/test_sig_weights_lowcov_bulk//PPA1-out.wgt.RDat	PPA1	10	72000000	72000000	0.3039	rs7071474	-2.65	rs10999211	0.234464	20.21	-0.519	198	24	enet	0.31716	1.47e-145	-0.64602	0.518265	NA	NA	NA	NA	NA
PPIF-out.wgt.RDat	/u/home/t/tboltz/project-ophoff/rna_whole_blood/bulk_TWAS_latest/test_sig_weights_lowcov_bulk//PPIF-out.wgt.RDat	PPIF	10	81100000	81100000	0.07942	rs10824749	2.7	rs3740259	0.007104	-5.08	-1.329	114	17	enet	0.04335	1.29e-18	1.36769	0.171411	NA	NA	NA	NA	NA
PRDX3-out.wgt.RDat	/u/home/t/tboltz/project-ophoff/rna_whole_blood/bulk_TWAS_latest/test_sig_weights_lowcov_bulk//PRDX3-out.wgt.RDat	PRDX3	10	121000000	121000000	0.08149	rs7084494	-3	rs7920891	0.043075	8.91	0.437	143	38	enet	0.06088	1.26e-25	-0.07886	0.937144	NA	NA	NA	NA	NA
PRKCQ-out.wgt.RDat	/u/home/t/tboltz/project-ophoff/rna_whole_blood/bulk_TWAS_latest/test_sig_weights_lowcov_bulk//PRKCQ-out.wgt.RDat	PRKCQ	10	6620000	6620000	0.06174	rs12572911	3.43	rs658230	0.018377	5.97	0.595	162	162	blup	0.03309	1.47e-14	0.18921	0.849927	NA	NA	NA	NA	NA
PROSER2-out.wgt.RDat	/u/home/t/tboltz/project-ophoff/rna_whole_blood/bulk_TWAS_latest/test_sig_weights_lowcov_bulk//PROSER2-out.wgt.RDat	PROSER2	10	11900000	11900000	0.01861	rs6602555	-2.43	rs7900122	0.00953	-4.4	-0.441	86	2	lasso	0.00772	0.000148	0.59767	0.550061	NA	NA	NA	NA	NA
PRPF18-out.wgt.RDat	/u/home/t/tboltz/project-ophoff/rna_whole_blood/bulk_TWAS_latest/test_sig_weights_lowcov_bulk//PRPF18-out.wgt.RDat	PRPF18	10	13600000	13600000	0.02197	rs11258392	2.2	rs11258493	0.027449	-7.42	-0.798	176	10	enet	0.03064	1.37e-13	0.91321	0.361133	NA	NA	NA	NA	NA
PRXL2A-out.wgt.RDat	/u/home/t/tboltz/project-ophoff/rna_whole_blood/bulk_TWAS_latest/test_sig_weights_lowcov_bulk//PRXL2A-out.wgt.RDat	PRXL2A	10	82200000	82200000	0.04389	rs1002745	-2.41	rs1870145	0.064236	-10.8	-0.05	226	11	enet	0.06943	4.37e-29	0.30505	0.760328	NA	NA	NA	NA	NA
PSAP-out.wgt.RDat	/u/home/t/tboltz/project-ophoff/rna_whole_blood/bulk_TWAS_latest/test_sig_weights_lowcov_bulk//PSAP-out.wgt.RDat	PSAP	10	73600000	73600000	0.11333	rs4747211	-3.24	rs4747195	0.077599	11.7	-0.758	252	11	lasso	0.07969	2.83e-33	-0.67224	0.501431	NA	NA	NA	NA	NA
PTER-out.wgt.RDat	/u/home/t/tboltz/project-ophoff/rna_whole_blood/bulk_TWAS_latest/test_sig_weights_lowcov_bulk//PTER-out.wgt.RDat	PTER	10	16500000	16500000	0.25216	rs812975	-3.3	rs7900473	0.084429	-12.15	1.69	150	26	enet	0.17155	6.77e-73	-1.04114	0.297809	NA	NA	NA	NA	NA
PTPRE-out.wgt.RDat	/u/home/t/tboltz/project-ophoff/rna_whole_blood/bulk_TWAS_latest/test_sig_weights_lowcov_bulk//PTPRE-out.wgt.RDat	PTPRE	10	130000000	130000000	0.08071	rs7080260	2.56	rs2275803	0.04578	10.79	0.674	207	33	enet	0.1045	1.38e-43	1.11336	0.265554	NA	NA	NA	NA	NA
PYROXD2-out.wgt.RDat	/u/home/t/tboltz/project-ophoff/rna_whole_blood/bulk_TWAS_latest/test_sig_weights_lowcov_bulk//PYROXD2-out.wgt.RDat	PYROXD2	10	100000000	100000000	0.02913	rs11189556	3.13	rs10883092	0.020007	-6.26	0.061	180	2	lasso	0.02699	3.72e-12	-0.64108	0.521468	NA	NA	NA	NA	NA
RAB11FIP2-out.wgt.RDat	/u/home/t/tboltz/project-ophoff/rna_whole_blood/bulk_TWAS_latest/test_sig_weights_lowcov_bulk//RAB11FIP2-out.wgt.RDat	RAB11FIP2	10	120000000	120000000	0.02654	rs703419	-2.96	rs853585	0.016653	-6.02	0.918	162	5	lasso	0.01534	1.42e-07	-0.90009	0.368073	NA	NA	NA	NA	NA
RAB18-out.wgt.RDat	/u/home/t/tboltz/project-ophoff/rna_whole_blood/bulk_TWAS_latest/test_sig_weights_lowcov_bulk//RAB18-out.wgt.RDat	RAB18	10	27800000	27800000	0.03266	rs2815551	3.04	rs7476899	0.004837	5.54	0.949	191	191	blup	0.01491	2.08e-07	-0.94333	0.34551	NA	NA	NA	NA	NA
RASGEF1A-out.wgt.RDat	/u/home/t/tboltz/project-ophoff/rna_whole_blood/bulk_TWAS_latest/test_sig_weights_lowcov_bulk//RASGEF1A-out.wgt.RDat	RASGEF1A	10	43800000	43800000	0.04117	rs12244413	-3.22	rs2503850	0.025096	-6.91	-2.942	176	5	lasso	0.03356	9.64e-15	1.94835	0.051374	NA	NA	NA	NA	NA
RASSF4-out.wgt.RDat	/u/home/t/tboltz/project-ophoff/rna_whole_blood/bulk_TWAS_latest/test_sig_weights_lowcov_bulk//RASSF4-out.wgt.RDat	RASSF4	10	45500000	45500000	0.13209	rs7897547	-2.67	rs883735	0.055826	-9.94	-0.627	164	17	enet	0.0791	4.91e-33	1.54221	0.123023	NA	NA	NA	NA	NA
RGS10-out.wgt.RDat	/u/home/t/tboltz/project-ophoff/rna_whole_blood/bulk_TWAS_latest/test_sig_weights_lowcov_bulk//RGS10-out.wgt.RDat	RGS10	10	121000000	121000000	0.1286	rs3847492	3.35	rs4752333	0.039732	-8.54	-1.269	176	26	enet	0.06497	2.81e-27	1.03758	0.299464	NA	NA	NA	NA	NA
RHOBTB1-out.wgt.RDat	/u/home/t/tboltz/project-ophoff/rna_whole_blood/bulk_TWAS_latest/test_sig_weights_lowcov_bulk//RHOBTB1-out.wgt.RDat	RHOBTB1	10	62800000	62800000	0.05245	rs10994397	3.47	rs12780634	0.027516	-7.35	1.287	146	16	enet	0.02979	2.94e-13	-1.80448	0.071156	NA	NA	NA	NA	NA
RPS15AP29-out.wgt.RDat	/u/home/t/tboltz/project-ophoff/rna_whole_blood/bulk_TWAS_latest/test_sig_weights_lowcov_bulk//RPS15AP29-out.wgt.RDat	RPS15AP29	10	105000000	105000000	0.01136	rs4147155	-3.73	rs4147155	0.004113	3.9	-3.729	215	2	lasso	0.0015	0.0578	-3.72229	0.000197	0.841	0.067	0.006	0	0.085
RPS24-out.wgt.RDat	/u/home/t/tboltz/project-ophoff/rna_whole_blood/bulk_TWAS_latest/test_sig_weights_lowcov_bulk//RPS24-out.wgt.RDat	RPS24	10	79800000	79800000	0.01571	rs2670128	-3.54	rs2257030	0.011717	-5.12	-2.18	189	13	enet	0.00899	4.62e-05	1.82888	0.067418	NA	NA	NA	NA	NA
RPSAP6-out.wgt.RDat	/u/home/t/tboltz/project-ophoff/rna_whole_blood/bulk_TWAS_latest/test_sig_weights_lowcov_bulk//RPSAP6-out.wgt.RDat	RPSAP6	10	76100000	76100000	0.06357	rs2688608	-2.82	rs4414157	0.021413	7.21	0.209	130	2	lasso	0.032	3.97e-14	-0.38118	0.703068	NA	NA	NA	NA	NA
RRP12-out.wgt.RDat	/u/home/t/tboltz/project-ophoff/rna_whole_blood/bulk_TWAS_latest/test_sig_weights_lowcov_bulk//RRP12-out.wgt.RDat	RRP12	10	99200000	99200000	0.2332	rs2636774	-2.21	rs9888026	0.370223	25.3	1.36	164	2	lasso	0.36983	1.04e-175	1.35872	0.174234	NA	NA	NA	NA	NA
RSU1-out.wgt.RDat	/u/home/t/tboltz/project-ophoff/rna_whole_blood/bulk_TWAS_latest/test_sig_weights_lowcov_bulk//RSU1-out.wgt.RDat	RSU1	10	16900000	16900000	0.59159	rs4335444	4.47	rs780632	0.482039	28.93	0.76	246	41	enet	0.50773	1.89e-268	0.575	0.565292	NA	NA	NA	NA	NA
RTKN2-out.wgt.RDat	/u/home/t/tboltz/project-ophoff/rna_whole_blood/bulk_TWAS_latest/test_sig_weights_lowcov_bulk//RTKN2-out.wgt.RDat	RTKN2	10	64000000	64000000	0.27363	rs4948496	-4.84	rs1368158	0.192023	18.3	1.512	192	33	enet	0.23685	8.92e-104	2.10879	0.034963	0	0.619	0	0.375	0.005
SAMD8-out.wgt.RDat	/u/home/t/tboltz/project-ophoff/rna_whole_blood/bulk_TWAS_latest/test_sig_weights_lowcov_bulk//SAMD8-out.wgt.RDat	SAMD8	10	76900000	76900000	0.01841	rs4745765	2.41	rs16932028	0.014778	-5.37	0.422	150	8	enet	0.01412	4.26e-07	-0.24164	0.80906	NA	NA	NA	NA	NA
SAR1A-out.wgt.RDat	/u/home/t/tboltz/project-ophoff/rna_whole_blood/bulk_TWAS_latest/test_sig_weights_lowcov_bulk//SAR1A-out.wgt.RDat	SAR1A	10	71900000	71900000	0.17651	rs7071474	-2.65	rs870801	0.076266	-12.18	0.358	209	39	enet	0.13299	8.98e-56	-1.48262	0.138175	NA	NA	NA	NA	NA
SCART1-out.wgt.RDat	/u/home/t/tboltz/project-ophoff/rna_whole_blood/bulk_TWAS_latest/test_sig_weights_lowcov_bulk//SCART1-out.wgt.RDat	SCART1	10	135000000	135000000	0.04297	rs3818602	2.77	rs9418986	0.006047	5.07	0.916	144	144	blup	0.0233	1.05e-10	1.05359	0.29207	NA	NA	NA	NA	NA
SEC31B-out.wgt.RDat	/u/home/t/tboltz/project-ophoff/rna_whole_blood/bulk_TWAS_latest/test_sig_weights_lowcov_bulk//SEC31B-out.wgt.RDat	SEC31B	10	102000000	102000000	0.04672	rs7897454	3.24	rs2489043	0.073967	-11.8	0.815	149	33	enet	0.08133	6e-34	-1.77021	0.076692	NA	NA	NA	NA	NA
SEC61A2-out.wgt.RDat	/u/home/t/tboltz/project-ophoff/rna_whole_blood/bulk_TWAS_latest/test_sig_weights_lowcov_bulk//SEC61A2-out.wgt.RDat	SEC61A2	10	12200000	12200000	0.05835	rs6602555	-2.43	rs10906086	0.031574	-7.49	-0.724	112	3	lasso	0.04725	3.61e-20	0.80405	0.42137	NA	NA	NA	NA	NA
SFMBT2-out.wgt.RDat	/u/home/t/tboltz/project-ophoff/rna_whole_blood/bulk_TWAS_latest/test_sig_weights_lowcov_bulk//SFMBT2-out.wgt.RDat	SFMBT2	10	7450000	7450000	0.058	rs11255149	2.71	rs2762607	-0.000546	4.05	0.854	117	117	blup	0.01291	1.29e-06	1.10256	0.270218	NA	NA	NA	NA	NA
SFXN2-out.wgt.RDat	/u/home/t/tboltz/project-ophoff/rna_whole_blood/bulk_TWAS_latest/test_sig_weights_lowcov_bulk//SFXN2-out.wgt.RDat	SFXN2	10	104000000	104000000	0.00793	rs4147155	-3.73	rs549466	0.007018	-4.17	-2.113	224	4	enet	0.00512	0.00168	2.17806	0.029402	0.821	0.168	0.006	0.001	0.004
SFXN3-out.wgt.RDat	/u/home/t/tboltz/project-ophoff/rna_whole_blood/bulk_TWAS_latest/test_sig_weights_lowcov_bulk//SFXN3-out.wgt.RDat	SFXN3	10	103000000	103000000	0.04991	rs912474	-2.27	rs11190818	0.019546	6.29	-0.089	128	128	blup	0.02145	5.6e-10	-0.82017	0.412117	NA	NA	NA	NA	NA
SFXN4-out.wgt.RDat	/u/home/t/tboltz/project-ophoff/rna_whole_blood/bulk_TWAS_latest/test_sig_weights_lowcov_bulk//SFXN4-out.wgt.RDat	SFXN4	10	121000000	121000000	0.07197	rs7084494	-3	rs2275111	0.072919	11.3	0.099	146	13	enet	0.07425	4.75e-31	-0.18752	0.851254	NA	NA	NA	NA	NA
SGMS1-out.wgt.RDat	/u/home/t/tboltz/project-ophoff/rna_whole_blood/bulk_TWAS_latest/test_sig_weights_lowcov_bulk//SGMS1-out.wgt.RDat	SGMS1	10	52400000	52400000	0.05112	rs2574983	3.48	rs4935737	0.032521	-7.65	0.135	191	6	lasso	0.03394	6.82e-15	-0.54344	0.586828	NA	NA	NA	NA	NA
SGPL1-out.wgt.RDat	/u/home/t/tboltz/project-ophoff/rna_whole_blood/bulk_TWAS_latest/test_sig_weights_lowcov_bulk//SGPL1-out.wgt.RDat	SGPL1	10	72600000	72600000	0.03405	rs16928377	3.58	rs7910164	0.006871	-4.37	3.159	190	190	blup	0.00988	2.04e-05	-1.9459	0.051666	NA	NA	NA	NA	NA
SHLD2-out.wgt.RDat	/u/home/t/tboltz/project-ophoff/rna_whole_blood/bulk_TWAS_latest/test_sig_weights_lowcov_bulk//SHLD2-out.wgt.RDat	SHLD2	10	88900000	88900000	0.02258	rs11202455	2.9	rs7084843	0.011712	-4.9	-1.504	84	1	lasso	0.00622	0.000598	1.504	0.132581	NA	NA	NA	NA	NA
SHTN1-out.wgt.RDat	/u/home/t/tboltz/project-ophoff/rna_whole_blood/bulk_TWAS_latest/test_sig_weights_lowcov_bulk//SHTN1-out.wgt.RDat	SHTN1	10	119000000	119000000	0.64201	rs703419	-2.96	rs740600	0.421804	27.04	1.426	145	16	enet	0.42349	3.9e-209	1.44525	0.148388	NA	NA	NA	NA	NA
SIRT1-out.wgt.RDat	/u/home/t/tboltz/project-ophoff/rna_whole_blood/bulk_TWAS_latest/test_sig_weights_lowcov_bulk//SIRT1-out.wgt.RDat	SIRT1	10	69600000	69600000	0.23684	rs6480281	-1.79	rs10997868	0.196326	18.54	1.076	180	8	lasso	0.20345	1.14e-87	1.02681	0.304511	NA	NA	NA	NA	NA
SLC18A2-out.wgt.RDat	/u/home/t/tboltz/project-ophoff/rna_whole_blood/bulk_TWAS_latest/test_sig_weights_lowcov_bulk//SLC18A2-out.wgt.RDat	SLC18A2	10	119000000	119000000	0.04603	rs703419	-2.96	rs363341	-0.000346	-3.57	-0.476	124	32	enet	0.00627	0.000574	0.02728	0.978236	NA	NA	NA	NA	NA
SLC35G1-out.wgt.RDat	/u/home/t/tboltz/project-ophoff/rna_whole_blood/bulk_TWAS_latest/test_sig_weights_lowcov_bulk//SLC35G1-out.wgt.RDat	SLC35G1	10	95700000	95700000	0.01761	rs863800	2.38	rs1223471	0.005779	4.03	1.965	166	12	enet	0.00837	8.16e-05	0.99791	0.318321	NA	NA	NA	NA	NA
SLF2-out.wgt.RDat	/u/home/t/tboltz/project-ophoff/rna_whole_blood/bulk_TWAS_latest/test_sig_weights_lowcov_bulk//SLF2-out.wgt.RDat	SLF2	10	103000000	103000000	0.03711	rs912474	-2.27	rs912474	0.002428	4	-2.272	131	131	blup	0.00574	0.000938	-1.39931	0.161721	NA	NA	NA	NA	NA
SLIT1-out.wgt.RDat	/u/home/t/tboltz/project-ophoff/rna_whole_blood/bulk_TWAS_latest/test_sig_weights_lowcov_bulk//SLIT1-out.wgt.RDat	SLIT1	10	98900000	98900000	0.08288	rs2636774	-2.21	rs3740522	0.106528	13.62	1.6	174	6	lasso	0.10552	5.1e-44	1.56867	0.116725	NA	NA	NA	NA	NA
SLK-out.wgt.RDat	/u/home/t/tboltz/project-ophoff/rna_whole_blood/bulk_TWAS_latest/test_sig_weights_lowcov_bulk//SLK-out.wgt.RDat	SLK	10	106000000	106000000	0.04681	rs11192039	-2.88	rs805688	0.01358	6.2	0.081	195	7	lasso	0.04107	1.04e-17	-0.54878	0.583157	NA	NA	NA	NA	NA
SORCS3-out.wgt.RDat	/u/home/t/tboltz/project-ophoff/rna_whole_blood/bulk_TWAS_latest/test_sig_weights_lowcov_bulk//SORCS3-out.wgt.RDat	SORCS3	10	106000000	106000000	0.04795	rs11192270	-5.67	rs11812127	0.018485	7.03	-2.849	259	259	blup	0.02669	4.9e-12	-2.40461	0.01619	0	0.023	0	0.974	0.003
SPOCK2-out.wgt.RDat	/u/home/t/tboltz/project-ophoff/rna_whole_blood/bulk_TWAS_latest/test_sig_weights_lowcov_bulk//SPOCK2-out.wgt.RDat	SPOCK2	10	73800000	73800000	0.18618	rs4747211	-3.24	rs3180	0.176718	17.55	-0.621	248	10	lasso	0.17977	1.19e-76	-0.37967	0.704188	NA	NA	NA	NA	NA
SRGN-out.wgt.RDat	/u/home/t/tboltz/project-ophoff/rna_whole_blood/bulk_TWAS_latest/test_sig_weights_lowcov_bulk//SRGN-out.wgt.RDat	SRGN	10	70800000	70800000	0.08782	rs1417941	-3.05	rs17470673	0.016087	6.04	-0.761	142	38	enet	0.04527	2.23e-19	-0.88769	0.374707	NA	NA	NA	NA	NA
STAMBPL1-out.wgt.RDat	/u/home/t/tboltz/project-ophoff/rna_whole_blood/bulk_TWAS_latest/test_sig_weights_lowcov_bulk//STAMBPL1-out.wgt.RDat	STAMBPL1	10	90600000	90600000	0.04613	rs2297473	2.66	rs11202874	0.014086	-5.81	-0.424	162	30	enet	0.02116	7.28e-10	-0.75534	0.450042	NA	NA	NA	NA	NA
STK32C-out.wgt.RDat	/u/home/t/tboltz/project-ophoff/rna_whole_blood/bulk_TWAS_latest/test_sig_weights_lowcov_bulk//STK32C-out.wgt.RDat	STK32C	10	134000000	134000000	0.06628	rs7911172	2.83	rs11146273	0.047151	-10.26	2.209	78	25	enet	0.08449	2.98e-35	-2.36462	0.018048	0	0.945	0	0.001	0.053
STN1-out.wgt.RDat	/u/home/t/tboltz/project-ophoff/rna_whole_blood/bulk_TWAS_latest/test_sig_weights_lowcov_bulk//STN1-out.wgt.RDat	STN1	10	106000000	106000000	0.03651	rs11192039	-2.88	rs4918069	0.020172	6.22	-0.288	193	21	enet	0.01713	2.8e-08	0.22132	0.824845	NA	NA	NA	NA	NA
STOX1-out.wgt.RDat	/u/home/t/tboltz/project-ophoff/rna_whole_blood/bulk_TWAS_latest/test_sig_weights_lowcov_bulk//STOX1-out.wgt.RDat	STOX1	10	70600000	70600000	0.18015	rs1417941	-3.05	rs3998856	0.313129	23.42	-1.123	144	38	enet	0.44961	1.51e-226	-1.25358	0.209996	NA	NA	NA	NA	NA
SUPV3L1-out.wgt.RDat	/u/home/t/tboltz/project-ophoff/rna_whole_blood/bulk_TWAS_latest/test_sig_weights_lowcov_bulk//SUPV3L1-out.wgt.RDat	SUPV3L1	10	70900000	70900000	0.02491	rs1417941	-3.05	rs5030933	0.013797	5.11	0.711	158	2	lasso	0.00832	8.53e-05	0.62372	0.532815	NA	NA	NA	NA	NA
SVIL-out.wgt.RDat	/u/home/t/tboltz/project-ophoff/rna_whole_blood/bulk_TWAS_latest/test_sig_weights_lowcov_bulk//SVIL-out.wgt.RDat	SVIL	10	30000000	30000000	0.10801	rs12413762	2.58	rs10826629	0.063797	12.22	0.039	204	4	lasso	0.10349	3.65e-43	0.16657	0.867707	NA	NA	NA	NA	NA
TBC1D12-out.wgt.RDat	/u/home/t/tboltz/project-ophoff/rna_whole_blood/bulk_TWAS_latest/test_sig_weights_lowcov_bulk//TBC1D12-out.wgt.RDat	TBC1D12	10	96200000	96200000	0.07009	rs6583954	2.13	rs3781264	0.017093	6.62	-1.191	159	16	enet	0.04114	9.7e-18	-0.84791	0.396487	NA	NA	NA	NA	NA
TCF7L2-out.wgt.RDat	/u/home/t/tboltz/project-ophoff/rna_whole_blood/bulk_TWAS_latest/test_sig_weights_lowcov_bulk//TCF7L2-out.wgt.RDat	TCF7L2	10	115000000	115000000	0.05187	rs7915609	-3.73	rs11196152	0.016184	5.85	-1.129	113	20	enet	0.01599	7.84e-08	-0.2842	0.776257	NA	NA	NA	NA	NA
TCTN3-out.wgt.RDat	/u/home/t/tboltz/project-ophoff/rna_whole_blood/bulk_TWAS_latest/test_sig_weights_lowcov_bulk//TCTN3-out.wgt.RDat	TCTN3	10	97500000	97500000	0.0487	rs549062	2.43	rs3176893	0.027193	6.96	0.554	272	272	blup	0.03531	1.97e-15	0.12593	0.899787	NA	NA	NA	NA	NA
TET1-out.wgt.RDat	/u/home/t/tboltz/project-ophoff/rna_whole_blood/bulk_TWAS_latest/test_sig_weights_lowcov_bulk//TET1-out.wgt.RDat	TET1	10	70300000	70300000	0.00811	rs1417941	-3.05	rs3200066	0.006834	-4.13	0.444	180	4	lasso	0.00414	0.00427	-0.39625	0.691921	NA	NA	NA	NA	NA
TFAM-out.wgt.RDat	/u/home/t/tboltz/project-ophoff/rna_whole_blood/bulk_TWAS_latest/test_sig_weights_lowcov_bulk//TFAM-out.wgt.RDat	TFAM	10	60100000	60100000	0.29126	rs16911377	2.09	rs10826178	0.28872	-22.39	0.505	167	5	lasso	0.29215	4.8e-132	-0.60671	0.544044	NA	NA	NA	NA	NA
TMEM273-out.wgt.RDat	/u/home/t/tboltz/project-ophoff/rna_whole_blood/bulk_TWAS_latest/test_sig_weights_lowcov_bulk//TMEM273-out.wgt.RDat	TMEM273	10	50400000	50400000	0.66429	rs12264297	3.31	rs12249370	0.259075	21.21	-0.059	240	66	enet	0.35126	8.36e-165	-0.30386	0.761238	NA	NA	NA	NA	NA
TNKS2-out.wgt.RDat	/u/home/t/tboltz/project-ophoff/rna_whole_blood/bulk_TWAS_latest/test_sig_weights_lowcov_bulk//TNKS2-out.wgt.RDat	TNKS2	10	93600000	93600000	0.0607	rs701846	-3.47	rs7076618	0.024556	7.8	0.34	128	12	enet	0.04301	1.75e-18	1.59634	0.110412	NA	NA	NA	NA	NA
TNPO1P1-out.wgt.RDat	/u/home/t/tboltz/project-ophoff/rna_whole_blood/bulk_TWAS_latest/test_sig_weights_lowcov_bulk//TNPO1P1-out.wgt.RDat	TNPO1P1	10	86200000	86200000	0.1041	rs4366428	2.71	rs17096181	0.072821	-11.52	0.865	253	10	lasso	0.07813	1.23e-32	-0.73256	0.46383	NA	NA	NA	NA	NA
TRDMT1-out.wgt.RDat	/u/home/t/tboltz/project-ophoff/rna_whole_blood/bulk_TWAS_latest/test_sig_weights_lowcov_bulk//TRDMT1-out.wgt.RDat	TRDMT1	10	17200000	17200000	0.31805	rs4335444	4.47	rs3758414	0.068715	-11.03	-0.404	282	48	enet	0.19393	3.36e-83	1.17341	0.240631	NA	NA	NA	NA	NA
TRIM8-out.wgt.RDat	/u/home/t/tboltz/project-ophoff/rna_whole_blood/bulk_TWAS_latest/test_sig_weights_lowcov_bulk//TRIM8-out.wgt.RDat	TRIM8	10	104000000	104000000	0.03907	rs4147155	-3.73	rs3740415	0.017116	-6.52	-0.473	215	7	lasso	0.02533	1.67e-11	0.18342	0.854468	NA	NA	NA	NA	NA
TSPAN14-out.wgt.RDat	/u/home/t/tboltz/project-ophoff/rna_whole_blood/bulk_TWAS_latest/test_sig_weights_lowcov_bulk//TSPAN14-out.wgt.RDat	TSPAN14	10	82200000	82200000	0.09249	rs1002745	-2.41	rs2343550	0.043017	8.7	-1.575	212	7	lasso	0.05991	3.09e-25	-1.1478	0.251049	NA	NA	NA	NA	NA
TUBGCP2-out.wgt.RDat	/u/home/t/tboltz/project-ophoff/rna_whole_blood/bulk_TWAS_latest/test_sig_weights_lowcov_bulk//TUBGCP2-out.wgt.RDat	TUBGCP2	10	135000000	135000000	0.05994	rs3818602	2.77	rs12250582	0.035111	-8.69	1.862	179	179	blup	0.05232	3.43e-22	-2.35509	0.018518	0	0.972	0	0.002	0.027
TYSND1-out.wgt.RDat	/u/home/t/tboltz/project-ophoff/rna_whole_blood/bulk_TWAS_latest/test_sig_weights_lowcov_bulk//TYSND1-out.wgt.RDat	TYSND1	10	71900000	71900000	0.02515	rs7071474	-2.65	rs3858169	0.014738	-5.7	0.43	221	5	enet	0.01313	1.05e-06	-0.47329	0.636005	NA	NA	NA	NA	NA
UBE2D1-out.wgt.RDat	/u/home/t/tboltz/project-ophoff/rna_whole_blood/bulk_TWAS_latest/test_sig_weights_lowcov_bulk//UBE2D1-out.wgt.RDat	UBE2D1	10	60100000	60100000	0.52446	rs16911377	2.09	rs10826178	0.509036	-29.7	0.505	172	8	lasso	0.50999	3.55e-270	-0.54688	0.584464	NA	NA	NA	NA	NA
UROS-out.wgt.RDat	/u/home/t/tboltz/project-ophoff/rna_whole_blood/bulk_TWAS_latest/test_sig_weights_lowcov_bulk//UROS-out.wgt.RDat	UROS	10	128000000	128000000	0.05169	rs11813475	2.68	rs10901483	0.024139	-7.63	-1.313	187	2	lasso	0.03909	6.27e-17	1.35094	0.176716	NA	NA	NA	NA	NA
USP6NL-out.wgt.RDat	/u/home/t/tboltz/project-ophoff/rna_whole_blood/bulk_TWAS_latest/test_sig_weights_lowcov_bulk//USP6NL-out.wgt.RDat	USP6NL	10	11700000	11700000	0.07409	rs1750734	-3.12	rs2399725	0.043837	-8.9	-0.069	106	4	lasso	0.0493	5.52e-21	-0.11654	0.907223	NA	NA	NA	NA	NA
VCL-out.wgt.RDat	/u/home/t/tboltz/project-ophoff/rna_whole_blood/bulk_TWAS_latest/test_sig_weights_lowcov_bulk//VCL-out.wgt.RDat	VCL	10	75800000	75800000	0.03987	rs2688608	-2.82	rs7922894	0.027093	-7.12	0.364	134	11	enet	0.03308	1.49e-14	-0.02356	0.981201	NA	NA	NA	NA	NA
VDAC2-out.wgt.RDat	/u/home/t/tboltz/project-ophoff/rna_whole_blood/bulk_TWAS_latest/test_sig_weights_lowcov_bulk//VDAC2-out.wgt.RDat	VDAC2	10	77000000	77000000	0.05096	rs7899719	-2.46	rs1259501	0.035635	-8.13	1.061	152	8	enet	0.04472	3.69e-19	-1.33907	0.180549	NA	NA	NA	NA	NA
VIM-out.wgt.RDat	/u/home/t/tboltz/project-ophoff/rna_whole_blood/bulk_TWAS_latest/test_sig_weights_lowcov_bulk//VIM-out.wgt.RDat	VIM	10	17300000	17300000	0.10493	rs4335444	4.47	rs359285	0.054812	-9.93	-0.683	286	23	enet	0.06799	1.68e-28	1.1835	0.236612	NA	NA	NA	NA	NA
VPS26A-out.wgt.RDat	/u/home/t/tboltz/project-ophoff/rna_whole_blood/bulk_TWAS_latest/test_sig_weights_lowcov_bulk//VPS26A-out.wgt.RDat	VPS26A	10	70900000	70900000	0.09123	rs1417941	-3.05	rs12256853	0.12301	14.68	0.129	142	20	enet	0.12586	1.09e-52	-0.15428	0.877387	NA	NA	NA	NA	NA
VSIR-out.wgt.RDat	/u/home/t/tboltz/project-ophoff/rna_whole_blood/bulk_TWAS_latest/test_sig_weights_lowcov_bulk//VSIR-out.wgt.RDat	VSIR	10	73500000	73500000	0.21266	rs4747211	-3.24	rs7908969	0.037821	8.94	0.418	264	34	enet	0.10551	5.18e-44	0.88905	0.373978	NA	NA	NA	NA	NA
WAC-out.wgt.RDat	/u/home/t/tboltz/project-ophoff/rna_whole_blood/bulk_TWAS_latest/test_sig_weights_lowcov_bulk//WAC-out.wgt.RDat	WAC	10	28800000	28800000	0.04734	rs7085567	-2.43	rs11007131	0.027917	7.25	0.233	223	7	lasso	0.02951	3.79e-13	-0.29758	0.766025	NA	NA	NA	NA	NA
WAPL-out.wgt.RDat	/u/home/t/tboltz/project-ophoff/rna_whole_blood/bulk_TWAS_latest/test_sig_weights_lowcov_bulk//WAPL-out.wgt.RDat	WAPL	10	88300000	88300000	0.15212	rs2353840	-2.74	rs10887606	0.165384	-16.97	-0.733	135	5	lasso	0.16721	6.26e-71	1.08316	0.278736	NA	NA	NA	NA	NA
WASHC2A-out.wgt.RDat	/u/home/t/tboltz/project-ophoff/rna_whole_blood/bulk_TWAS_latest/test_sig_weights_lowcov_bulk//WASHC2A-out.wgt.RDat	WASHC2A	10	51800000	51800000	0.20133	rs2574983	3.48	rs2574983	0.035189	-9.26	3.485	98	25	enet	0.09458	1.96e-39	-3.0239	0.002495	0	0.45	0	0	0.55
WASHC2C-out.wgt.RDat	/u/home/t/tboltz/project-ophoff/rna_whole_blood/bulk_TWAS_latest/test_sig_weights_lowcov_bulk//WASHC2C-out.wgt.RDat	WASHC2C	10	46200000	46200000	0.41271	rs35267934	2.25	rs7086046	0.099643	-13.43	1.667	70	37	enet	0.21101	2.96e-91	-1.76654	0.077305	NA	NA	NA	NA	NA
WBP1L-out.wgt.RDat	/u/home/t/tboltz/project-ophoff/rna_whole_blood/bulk_TWAS_latest/test_sig_weights_lowcov_bulk//WBP1L-out.wgt.RDat	WBP1L	10	105000000	105000000	0.11009	rs4147155	-3.73	rs11598702	0.01201	-5.99	1.063	224	224	blup	0.03466	3.54e-15	-2.56195	0.010409	0.001	0.985	0	0.007	0.006
WDFY4-out.wgt.RDat	/u/home/t/tboltz/project-ophoff/rna_whole_blood/bulk_TWAS_latest/test_sig_weights_lowcov_bulk//WDFY4-out.wgt.RDat	WDFY4	10	49900000	49900000	0.57136	rs12264297	3.31	rs7072606	0.267965	21.62	0.285	207	10	lasso	0.30535	4.08e-139	0.55514	0.578802	NA	NA	NA	NA	NA
WDR11-out.wgt.RDat	/u/home/t/tboltz/project-ophoff/rna_whole_blood/bulk_TWAS_latest/test_sig_weights_lowcov_bulk//WDR11-out.wgt.RDat	WDR11	10	123000000	123000000	0.3944	rs7077126	-3.96	rs17500035	0.149056	16.15	-0.385	208	44	enet	0.21979	1.85e-95	-0.31806	0.750442	NA	NA	NA	NA	NA
WDR37-out.wgt.RDat	/u/home/t/tboltz/project-ophoff/rna_whole_blood/bulk_TWAS_latest/test_sig_weights_lowcov_bulk//WDR37-out.wgt.RDat	WDR37	10	1100000	1100000	0.033	rs2254501	-2.18	rs7091030	0.0018	4.55	-0.099	158	20	enet	0.02204	3.27e-10	0.10112	0.919456	NA	NA	NA	NA	NA
XPNPEP1-out.wgt.RDat	/u/home/t/tboltz/project-ophoff/rna_whole_blood/bulk_TWAS_latest/test_sig_weights_lowcov_bulk//XPNPEP1-out.wgt.RDat	XPNPEP1	10	112000000	112000000	0.06419	rs7081449	2.36	rs6584961	0.095444	12.95	1.772	170	14	lasso	0.10625	2.52e-44	1.34508	0.178598	NA	NA	NA	NA	NA
YME1L1-out.wgt.RDat	/u/home/t/tboltz/project-ophoff/rna_whole_blood/bulk_TWAS_latest/test_sig_weights_lowcov_bulk//YME1L1-out.wgt.RDat	YME1L1	10	27400000	27400000	0.04896	rs2642279	2.93	rs2274636	0.012102	-5.37	0.46	217	15	enet	0.03751	2.65e-16	0.07926	0.936829	NA	NA	NA	NA	NA
ZEB1-out.wgt.RDat	/u/home/t/tboltz/project-ophoff/rna_whole_blood/bulk_TWAS_latest/test_sig_weights_lowcov_bulk//ZEB1-out.wgt.RDat	ZEB1	10	31600000	31600000	0.01955	rs793105	-2.69	rs16932177	0.012565	-4.96	1.526	135	5	lasso	0.00832	8.54e-05	-1.82834	0.067499	NA	NA	NA	NA	NA
ZFAND4-out.wgt.RDat	/u/home/t/tboltz/project-ophoff/rna_whole_blood/bulk_TWAS_latest/test_sig_weights_lowcov_bulk//ZFAND4-out.wgt.RDat	ZFAND4	10	46200000	46200000	0.07075	rs35267934	2.25	rs10751384	0.036316	8.22	-0.277	82	20	enet	0.06163	6.25e-26	0.47103	0.637617	NA	NA	NA	NA	NA
ZNF239-out.wgt.RDat	/u/home/t/tboltz/project-ophoff/rna_whole_blood/bulk_TWAS_latest/test_sig_weights_lowcov_bulk//ZNF239-out.wgt.RDat	ZNF239	10	44100000	44100000	0.03434	rs12244413	-3.22	rs1335892	0.002346	-4.17	0.865	220	20	enet	0.01685	3.61e-08	0.48036	0.630969	NA	NA	NA	NA	NA
ZNF248-out.wgt.RDat	/u/home/t/tboltz/project-ophoff/rna_whole_blood/bulk_TWAS_latest/test_sig_weights_lowcov_bulk//ZNF248-out.wgt.RDat	ZNF248	10	38100000	38100000	0.01673	rs4245001	-2.48	rs289637	0.01201	6.12	-1.278	78	6	lasso	0.01644	5.22e-08	-1.39051	0.164374	NA	NA	NA	NA	NA
ZNF25-out.wgt.RDat	/u/home/t/tboltz/project-ophoff/rna_whole_blood/bulk_TWAS_latest/test_sig_weights_lowcov_bulk//ZNF25-out.wgt.RDat	ZNF25	10	38300000	38300000	0.02316	rs4245001	-2.48	rs7915062	0.0213	6.89	0.028	72	72	blup	0.02698	3.77e-12	0.40365	0.68647	NA	NA	NA	NA	NA
ZNF33A-out.wgt.RDat	/u/home/t/tboltz/project-ophoff/rna_whole_blood/bulk_TWAS_latest/test_sig_weights_lowcov_bulk//ZNF33A-out.wgt.RDat	ZNF33A	10	38300000	38300000	0.03445	rs4245001	-2.48	rs4934899	0.052684	-9.65	1.345	71	71	blup	0.05795	1.89e-24	-0.5185	0.604107	NA	NA	NA	NA	NA
ZNF33B-out.wgt.RDat	/u/home/t/tboltz/project-ophoff/rna_whole_blood/bulk_TWAS_latest/test_sig_weights_lowcov_bulk//ZNF33B-out.wgt.RDat	ZNF33B	10	43100000	43100000	0.12273	rs12572458	-3.11	rs210271	0.101224	-14.03	0.152	147	16	enet	0.16601	2.17e-70	-0.61677	0.537384	NA	NA	NA	NA	NA
ZNF365-out.wgt.RDat	/u/home/t/tboltz/project-ophoff/rna_whole_blood/bulk_TWAS_latest/test_sig_weights_lowcov_bulk//ZNF365-out.wgt.RDat	ZNF365	10	64100000	64100000	0.0108	rs4948496	-4.84	rs4746569	0.007048	4.11	1.676	193	4	lasso	0.0046	0.00275	2.10634	0.035175	0.481	0.137	0.291	0.083	0.008
ZNF37A-out.wgt.RDat	/u/home/t/tboltz/project-ophoff/rna_whole_blood/bulk_TWAS_latest/test_sig_weights_lowcov_bulk//ZNF37A-out.wgt.RDat	ZNF37A	10	38400000	38400000	0.01986	rs3920554	-2.34	rs911176	0.004544	3.8	-1.556	62	62	blup	0.00961	2.61e-05	-1.88295	0.059707	NA	NA	NA	NA	NA
ZNF37BP-out.wgt.RDat	/u/home/t/tboltz/project-ophoff/rna_whole_blood/bulk_TWAS_latest/test_sig_weights_lowcov_bulk//ZNF37BP-out.wgt.RDat	ZNF37BP	10	43000000	43000000	0.04167	rs12572458	-3.11	rs210236	0.030274	7.82	0.654	122	21	enet	0.06012	2.54e-25	0.34862	0.727377	NA	NA	NA	NA	NA
ZNF438-out.wgt.RDat	/u/home/t/tboltz/project-ophoff/rna_whole_blood/bulk_TWAS_latest/test_sig_weights_lowcov_bulk//ZNF438-out.wgt.RDat	ZNF438	10	31300000	31300000	0.03605	rs793105	-2.69	rs947099	0.00364	-5.02	-0.578	172	24	enet	0.0189	5.62e-09	2.22982	0.025759	0.115	0.881	0	0.001	0.003
ZRANB1-out.wgt.RDat	/u/home/t/tboltz/project-ophoff/rna_whole_blood/bulk_TWAS_latest/test_sig_weights_lowcov_bulk//ZRANB1-out.wgt.RDat	ZRANB1	10	127000000	127000000	0.0149	rs12247671	-3.46	rs12769019	0.008137	4.66	-1.916	147	13	enet	0.00808	0.000107	-1.28783	0.197807	NA	NA	NA	NA	NA
PANEL	FILE	ID	CHR	P0	P1	HSQ	BEST.GWAS.ID	BEST.GWAS.Z	EQTL.ID	EQTL.R2	EQTL.Z	EQTL.GWAS.Z	NSNP	NWGT	MODEL	MODELCV.R2	MODELCV.PV	TWAS.Z	TWAS.P	COLOC.PP0	COLOC.PP1	COLOC.PP2	COLOC.PP3	COLOC.PP4
ADM-out.wgt.RDat	/u/home/t/tboltz/project-ophoff/rna_whole_blood/bulk_TWAS_latest/test_sig_weights_lowcov_bulk//ADM-out.wgt.RDat	ADM	11	10326620	10326620	0.2626	rs16907959	2.38	rs10840332	0.136687	-15.43	-1.29	133	37	enet	0.19621	2.88e-84	1.5096	0.131	NA	NA	NA	NA	NA
AKIP1-out.wgt.RDat	/u/home/t/tboltz/project-ophoff/rna_whole_blood/bulk_TWAS_latest/test_sig_weights_lowcov_bulk//AKIP1-out.wgt.RDat	AKIP1	11	8932686	8932686	0.0388	rs10840037	-2.62	rs2568061	0.044228	9.22	1.559	146	146	blup	0.04401	7.04e-19	1.54837	0.122	NA	NA	NA	NA	NA
AMPD3-out.wgt.RDat	/u/home/t/tboltz/project-ophoff/rna_whole_blood/bulk_TWAS_latest/test_sig_weights_lowcov_bulk//AMPD3-out.wgt.RDat	AMPD3	11	10329860	10329860	0.0525	rs16907959	2.38	rs4909932	0.021186	-6.24	0.811	133	133	blup	0.03406	6.12e-15	-0.072577	0.942	NA	NA	NA	NA	NA
ANO5-out.wgt.RDat	/u/home/t/tboltz/project-ophoff/rna_whole_blood/bulk_TWAS_latest/test_sig_weights_lowcov_bulk//ANO5-out.wgt.RDat	ANO5	11	21821480	21821480	0.1299	rs12788989	-3.78	rs4627075	0.120727	14.68	-0.458	154	4	lasso	0.12291	2.03e-51	-0.39955	0.689	NA	NA	NA	NA	NA
ANO9-out.wgt.RDat	/u/home/t/tboltz/project-ophoff/rna_whole_blood/bulk_TWAS_latest/test_sig_weights_lowcov_bulk//ANO9-out.wgt.RDat	ANO9	11	442011	442011	0.0551	rs10902221	4.9	rs11246159	0.033188	-8.03	-0.489	81	17	enet	0.04702	4.49e-20	-0.483903	0.628	NA	NA	NA	NA	NA
AP2A2-out.wgt.RDat	/u/home/t/tboltz/project-ophoff/rna_whole_blood/bulk_TWAS_latest/test_sig_weights_lowcov_bulk//AP2A2-out.wgt.RDat	AP2A2	11	924894	924894	0.0746	rs10902221	4.9	rs10902264	0.114447	14.19	0.313	104	5	lasso	0.11554	2.9e-48	0.153531	0.878	NA	NA	NA	NA	NA
ARNTL-out.wgt.RDat	/u/home/t/tboltz/project-ophoff/rna_whole_blood/bulk_TWAS_latest/test_sig_weights_lowcov_bulk//ARNTL-out.wgt.RDat	ARNTL	11	13298199	13298199	0.1549	rs4757060	2.75	rs11022762	0.124215	14.74	-0.718	211	35	enet	0.17149	7.2e-73	0.085184	0.932	NA	NA	NA	NA	NA
ASCL2-out.wgt.RDat	/u/home/t/tboltz/project-ophoff/rna_whole_blood/bulk_TWAS_latest/test_sig_weights_lowcov_bulk//ASCL2-out.wgt.RDat	ASCL2	11	2292182	2292182	0.1037	rs11041476	2.69	rs11022157	0.022224	-7.84	-0.55	89	31	enet	0.0611	1.02e-25	0.901015	0.368	NA	NA	NA	NA	NA
BET1L-out.wgt.RDat	/u/home/t/tboltz/project-ophoff/rna_whole_blood/bulk_TWAS_latest/test_sig_weights_lowcov_bulk//BET1L-out.wgt.RDat	BET1L	11	207428	207428	0.1342	rs11607049	2	rs1045454	0.072267	-11.48	-0.365	68	2	lasso	0.10275	7.46e-43	0.266072	0.79	NA	NA	NA	NA	NA
BTBD10-out.wgt.RDat	/u/home/t/tboltz/project-ophoff/rna_whole_blood/bulk_TWAS_latest/test_sig_weights_lowcov_bulk//BTBD10-out.wgt.RDat	BTBD10	11	13484844	13484844	0.103	rs2403712	-2.61	rs307207	0.143092	-15.95	-0.338	228	13	lasso	0.14299	3.85e-60	0.500183	0.617	NA	NA	NA	NA	NA
C11orf21-out.wgt.RDat	/u/home/t/tboltz/project-ophoff/rna_whole_blood/bulk_TWAS_latest/test_sig_weights_lowcov_bulk//C11orf21-out.wgt.RDat	C11orf21	11	2324279	2324279	0.263	rs11041476	2.7	rs11022157	0.190414	-18.25	-0.55	90	15	enet	0.29583	5.28e-134	0.005708	0.995	NA	NA	NA	NA	NA
C11orf58-out.wgt.RDat	/u/home/t/tboltz/project-ophoff/rna_whole_blood/bulk_TWAS_latest/test_sig_weights_lowcov_bulk//C11orf58-out.wgt.RDat	C11orf58	11	16634679	16634679	0.0317	rs10741720	2.65	rs7125262	0.030903	7.42	-0.279	104	7	lasso	0.02901	5.99e-13	-0.272498	0.785	NA	NA	NA	NA	NA
CARS1-out.wgt.RDat	/u/home/t/tboltz/project-ophoff/rna_whole_blood/bulk_TWAS_latest/test_sig_weights_lowcov_bulk//CARS1-out.wgt.RDat	CARS1	11	3078843	3078843	0.0128	NA	NA	NA	NA	NA	NA	94	0	lasso	0.00922	3.73e-05	NA	NA	NA	NA	NA	NA	NA
CD151-out.wgt.RDat	/u/home/t/tboltz/project-ophoff/rna_whole_blood/bulk_TWAS_latest/test_sig_weights_lowcov_bulk//CD151-out.wgt.RDat	CD151	11	832887	832887	0.3134	rs10902221	4.9	rs5030780	0.471601	-28.59	-2.252	102	32	enet	0.4858	4.36e-252	2.42951	0.0151	0	0.427	0	0.558	0.015
CD81-out.wgt.RDat	/u/home/t/tboltz/project-ophoff/rna_whole_blood/bulk_TWAS_latest/test_sig_weights_lowcov_bulk//CD81-out.wgt.RDat	CD81	11	2397407	2397407	0.0578	rs2271439	-2.18	rs11022157	0.015663	-6.9	-0.55	93	14	enet	0.04279	2.15e-18	1.33708	0.181	NA	NA	NA	NA	NA
CDKN1C-out.wgt.RDat	/u/home/t/tboltz/project-ophoff/rna_whole_blood/bulk_TWAS_latest/test_sig_weights_lowcov_bulk//CDKN1C-out.wgt.RDat	CDKN1C	11	2907003	2907003	0.0176	rs11025909	3.83	rs2237896	0.011694	-4.63	0.438	105	2	lasso	0.00831	8.62e-05	-0.253393	0.8	NA	NA	NA	NA	NA
COPB1-out.wgt.RDat	/u/home/t/tboltz/project-ophoff/rna_whole_blood/bulk_TWAS_latest/test_sig_weights_lowcov_bulk//COPB1-out.wgt.RDat	COPB1	11	14521573	14521573	0.1475	rs7948160	-3.09	rs2575836	0.239884	-20.42	-2.396	122	6	lasso	0.24056	1.33e-105	2.20976	0.0271	0	0.952	0	0.002	0.046
CRACR2B-out.wgt.RDat	/u/home/t/tboltz/project-ophoff/rna_whole_blood/bulk_TWAS_latest/test_sig_weights_lowcov_bulk//CRACR2B-out.wgt.RDat	CRACR2B	11	826144	826144	0.025	rs10902221	4.9	rs5030780	0.006193	-4.33	-2.252	99	99	blup	0.0084	7.94e-05	2.0306	0.0423	0.271	0.119	0.354	0.156	0.1
CYB5R2-out.wgt.RDat	/u/home/t/tboltz/project-ophoff/rna_whole_blood/bulk_TWAS_latest/test_sig_weights_lowcov_bulk//CYB5R2-out.wgt.RDat	CYB5R2	11	7698453	7698453	0.0685	rs7948390	-2.9	rs11607941	0.045198	9.38	-0.883	254	12	enet	0.05528	2.25e-23	0.034857	0.972	NA	NA	NA	NA	NA
CYP2R1-out.wgt.RDat	/u/home/t/tboltz/project-ophoff/rna_whole_blood/bulk_TWAS_latest/test_sig_weights_lowcov_bulk//CYP2R1-out.wgt.RDat	CYP2R1	11	14913798	14913798	0.0125	rs2271830	-3.43	rs10832299	0.00648	-3.77	0.978	130	130	blup	0.00353	0.0077	0.359442	0.719	NA	NA	NA	NA	NA
DCHS1-out.wgt.RDat	/u/home/t/tboltz/project-ophoff/rna_whole_blood/bulk_TWAS_latest/test_sig_weights_lowcov_bulk//DCHS1-out.wgt.RDat	DCHS1	11	6677040	6677040	0.1115	rs998365	-2.35	rs17262495	0.042835	8.82	0.49	200	7	lasso	0.07276	1.92e-30	0.098938	0.921	NA	NA	NA	NA	NA
DEAF1-out.wgt.RDat	/u/home/t/tboltz/project-ophoff/rna_whole_blood/bulk_TWAS_latest/test_sig_weights_lowcov_bulk//DEAF1-out.wgt.RDat	DEAF1	11	706715	706715	0.0183	rs10902221	4.9	rs2246614	0.012449	4.9	1.67	104	104	blup	0.01334	8.66e-07	1.01593	0.31	NA	NA	NA	NA	NA
DENND5A-out.wgt.RDat	/u/home/t/tboltz/project-ophoff/rna_whole_blood/bulk_TWAS_latest/test_sig_weights_lowcov_bulk//DENND5A-out.wgt.RDat	DENND5A	11	9286897	9286897	0.0853	rs2243566	2.13	rs4910038	0.010952	-6.92	-0.164	142	12	lasso	0.06126	8.84e-26	0.610944	0.541	NA	NA	NA	NA	NA
DKK3-out.wgt.RDat	/u/home/t/tboltz/project-ophoff/rna_whole_blood/bulk_TWAS_latest/test_sig_weights_lowcov_bulk//DKK3-out.wgt.RDat	DKK3	11	12031316	12031316	0.077	rs2641940	-2.7	rs7396140	0.036424	-8.45	1.337	162	19	enet	0.06906	6.18e-29	-2.40588	0.0161	0	0.987	0	0.002	0.011
DNHD1-out.wgt.RDat	/u/home/t/tboltz/project-ophoff/rna_whole_blood/bulk_TWAS_latest/test_sig_weights_lowcov_bulk//DNHD1-out.wgt.RDat	DNHD1	11	6518510	6518510	0.0347	rs6578753	2.09	rs2344829	0.018828	6.97	-1.539	188	21	enet	0.03319	1.34e-14	-1.45268	0.146	NA	NA	NA	NA	NA
EIF3F-out.wgt.RDat	/u/home/t/tboltz/project-ophoff/rna_whole_blood/bulk_TWAS_latest/test_sig_weights_lowcov_bulk//EIF3F-out.wgt.RDat	EIF3F	11	7991798	7991798	0.2028	rs7942490	2.71	rs2136907	0.073095	11.34	-1.9	227	41	enet	0.14588	2.07e-61	0.117749	0.906	NA	NA	NA	NA	NA
EIF4G2-out.wgt.RDat	/u/home/t/tboltz/project-ophoff/rna_whole_blood/bulk_TWAS_latest/test_sig_weights_lowcov_bulk//EIF4G2-out.wgt.RDat	EIF4G2	11	10830487	10830487	0.0371	rs16907959	2.38	rs4910198	0.021999	6.35	0.417	213	5	enet	0.02057	1.24e-09	0.333207	0.739	NA	NA	NA	NA	NA
EPS8L2-out.wgt.RDat	/u/home/t/tboltz/project-ophoff/rna_whole_blood/bulk_TWAS_latest/test_sig_weights_lowcov_bulk//EPS8L2-out.wgt.RDat	EPS8L2	11	694438	694438	0.0464	rs10902221	4.9	rs6597981	0.016839	5.87	4.687	111	23	enet	0.02364	7.71e-11	2.70439	0.00684	0	0.004	0	0.004	0.992
FANCF-out.wgt.RDat	/u/home/t/tboltz/project-ophoff/rna_whole_blood/bulk_TWAS_latest/test_sig_weights_lowcov_bulk//FANCF-out.wgt.RDat	FANCF	11	22647369	22647369	0.0175	rs16909431	2.28	rs1514084	0.007746	4.47	0.95	94	13	enet	0.00638	0.000516	-0.000988	0.999	NA	NA	NA	NA	NA
FHIP1B-out.wgt.RDat	/u/home/t/tboltz/project-ophoff/rna_whole_blood/bulk_TWAS_latest/test_sig_weights_lowcov_bulk//FHIP1B-out.wgt.RDat	FHIP1B	11	6255941	6255941	0.0808	rs7946120	-2.17	rs1876826	0.034243	8.35	0.842	175	7	enet	0.04022	2.25e-17	0.052727	0.958	NA	NA	NA	NA	NA
GAS2-out.wgt.RDat	/u/home/t/tboltz/project-ophoff/rna_whole_blood/bulk_TWAS_latest/test_sig_weights_lowcov_bulk//GAS2-out.wgt.RDat	GAS2	11	22647055	22647055	0.024	rs16909431	2.28	rs337484	0.022231	6.54	1.155	94	10	enet	0.02206	3.23e-10	1.34653	0.178	NA	NA	NA	NA	NA
GTF2H1-out.wgt.RDat	/u/home/t/tboltz/project-ophoff/rna_whole_blood/bulk_TWAS_latest/test_sig_weights_lowcov_bulk//GTF2H1-out.wgt.RDat	GTF2H1	11	18343842	18343842	0.0392	rs10832918	3.29	rs10832918	0.041163	-8.56	3.289	131	131	blup	0.03933	5.07e-17	-2.94503	0.00323	0	0.634	0	0.003	0.363
GVINP1-out.wgt.RDat	/u/home/t/tboltz/project-ophoff/rna_whole_blood/bulk_TWAS_latest/test_sig_weights_lowcov_bulk//GVINP1-out.wgt.RDat	GVINP1	11	6767670	6767670	0.0704	rs7106726	2.36	rs11040997	0.016026	6.18	0.011	193	22	enet	0.04022	2.24e-17	0.225172	0.822	NA	NA	NA	NA	NA
HBG2-out.wgt.RDat	/u/home/t/tboltz/project-ophoff/rna_whole_blood/bulk_TWAS_latest/test_sig_weights_lowcov_bulk//HBG2-out.wgt.RDat	HBG2	11	5276011	5276011	0.2057	rs1433901	-2.67	rs2855039	0.111034	13.96	-1.177	490	1	lasso	0.1099	7.22e-46	-1.177	0.239	NA	NA	NA	NA	NA
HPS5-out.wgt.RDat	/u/home/t/tboltz/project-ophoff/rna_whole_blood/bulk_TWAS_latest/test_sig_weights_lowcov_bulk//HPS5-out.wgt.RDat	HPS5	11	18343745	18343745	0.0379	rs10832918	3.29	rs12224608	0.04681	-9.1	3.025	131	4	lasso	0.04523	2.31e-19	-3.00498	0.00266	0	0.784	0	0.004	0.212
HTATIP2-out.wgt.RDat	/u/home/t/tboltz/project-ophoff/rna_whole_blood/bulk_TWAS_latest/test_sig_weights_lowcov_bulk//HTATIP2-out.wgt.RDat	HTATIP2	11	20385231	20385231	0.1163	rs988659	-2.94	rs4757930	0.044308	-10.28	-1.963	183	4	lasso	0.08332	9.1e-35	2.54165	0.011	0	0.979	0	0.002	0.019
IFITM2-out.wgt.RDat	/u/home/t/tboltz/project-ophoff/rna_whole_blood/bulk_TWAS_latest/test_sig_weights_lowcov_bulk//IFITM2-out.wgt.RDat	IFITM2	11	307631	307631	0.1909	rs10902221	4.9	rs741738	0.096065	-12.96	0.565	77	23	enet	0.11227	7.14e-47	0.073409	0.941	NA	NA	NA	NA	NA
IFITM3-out.wgt.RDat	/u/home/t/tboltz/project-ophoff/rna_whole_blood/bulk_TWAS_latest/test_sig_weights_lowcov_bulk//IFITM3-out.wgt.RDat	IFITM3	11	327537	327537	0.2287	rs10902221	4.9	rs741738	0.168173	17.12	0.565	77	1	lasso	0.16754	4.43e-71	0.565	0.572	NA	NA	NA	NA	NA
IRAG1-out.wgt.RDat	/u/home/t/tboltz/project-ophoff/rna_whole_blood/bulk_TWAS_latest/test_sig_weights_lowcov_bulk//IRAG1-out.wgt.RDat	IRAG1	11	10715535	10715535	0.1212	rs16907959	2.38	rs4910149	0.038439	-8.37	-0.944	198	38	enet	0.07363	8.47e-31	-0.159282	0.873	NA	NA	NA	NA	NA
IRF7-out.wgt.RDat	/u/home/t/tboltz/project-ophoff/rna_whole_blood/bulk_TWAS_latest/test_sig_weights_lowcov_bulk//IRF7-out.wgt.RDat	IRF7	11	615983	615983	0.0459	rs10902221	4.9	rs12360820	0.019662	-6.46	0.775	104	6	lasso	0.02506	2.13e-11	-0.241134	0.809	NA	NA	NA	NA	NA
LDHA-out.wgt.RDat	/u/home/t/tboltz/project-ophoff/rna_whole_blood/bulk_TWAS_latest/test_sig_weights_lowcov_bulk//LDHA-out.wgt.RDat	LDHA	11	18416107	18416107	0.1811	rs10832918	3.29	rs4274186	0.274384	21.89	-0.601	151	26	enet	0.28237	6.88e-127	-0.241008	0.81	NA	NA	NA	NA	NA
LINC00958-out.wgt.RDat	/u/home/t/tboltz/project-ophoff/rna_whole_blood/bulk_TWAS_latest/test_sig_weights_lowcov_bulk//LINC00958-out.wgt.RDat	LINC00958	11	13011144	13011144	0.3878	rs4757060	2.75	rs12799420	0.232908	20.06	1.646	204	59	enet	0.3266	8.66e-151	1.31886	0.187	NA	NA	NA	NA	NA
LOC100506258-out.wgt.RDat	/u/home/t/tboltz/project-ophoff/rna_whole_blood/bulk_TWAS_latest/test_sig_weights_lowcov_bulk//LOC100506258-out.wgt.RDat	LOC100506258	11	7534875	7534875	0.4446	rs7948390	-2.9	rs7943470	0.382804	25.76	-2.549	284	10	lasso	0.39783	8.77e-193	-2.49546	0.0126	0	0.93	0	0.002	0.068
LOC171391-out.wgt.RDat	/u/home/t/tboltz/project-ophoff/rna_whole_blood/bulk_TWAS_latest/test_sig_weights_lowcov_bulk//LOC171391-out.wgt.RDat	LOC171391	11	777578	777578	0.0116	rs10902221	4.9	rs11246314	0.008386	4.24	4.777	91	2	lasso	0.00187	0.0395	4.69631	2.65e-06	0.009	0.003	0.012	0.003	0.973
LRRC56-out.wgt.RDat	/u/home/t/tboltz/project-ophoff/rna_whole_blood/bulk_TWAS_latest/test_sig_weights_lowcov_bulk//LRRC56-out.wgt.RDat	LRRC56	11	537527	537527	0.026	rs10902221	4.9	rs4623937	0.011392	-6.05	0.498	96	96	blup	0.01562	1.1e-07	0.096751	0.923	NA	NA	NA	NA	NA
LSP1-out.wgt.RDat	/u/home/t/tboltz/project-ophoff/rna_whole_blood/bulk_TWAS_latest/test_sig_weights_lowcov_bulk//LSP1-out.wgt.RDat	LSP1	11	1874200	1874200	0.1756	rs11041476	3.03	rs907611	0.072847	11.37	3.008	113	7	lasso	0.11505	4.68e-48	2.0932	0.0363	0	0.791	0	0.001	0.208
LYVE1-out.wgt.RDat	/u/home/t/tboltz/project-ophoff/rna_whole_blood/bulk_TWAS_latest/test_sig_weights_lowcov_bulk//LYVE1-out.wgt.RDat	LYVE1	11	10633236	10633236	0.033	rs16907959	2.38	rs728528	0.000404	-3.86	-0.957	192	44	enet	0.03113	8.71e-14	2.31936	0.0204	0.848	0.151	0.001	0	0.001
MOB2-out.wgt.RDat	/u/home/t/tboltz/project-ophoff/rna_whole_blood/bulk_TWAS_latest/test_sig_weights_lowcov_bulk//MOB2-out.wgt.RDat	MOB2	11	1522477	1522477	0.0187	rs12419284	2.77	rs1106245	0.016167	5.47	1.394	96	6	lasso	0.01792	1.37e-08	1.2145	0.225	NA	NA	NA	NA	NA
NAP1L4-out.wgt.RDat	/u/home/t/tboltz/project-ophoff/rna_whole_blood/bulk_TWAS_latest/test_sig_weights_lowcov_bulk//NAP1L4-out.wgt.RDat	NAP1L4	11	3013607	3013607	0.0615	rs11025909	3.83	rs11024843	0.043339	-8.85	-0.224	100	13	enet	0.06048	1.82e-25	-0.6868	0.492	NA	NA	NA	NA	NA
NLRP6-out.wgt.RDat	/u/home/t/tboltz/project-ophoff/rna_whole_blood/bulk_TWAS_latest/test_sig_weights_lowcov_bulk//NLRP6-out.wgt.RDat	NLRP6	11	278365	278365	0.267	rs7937869	-2.25	rs17655730	0.095886	-12.96	0.034	72	25	enet	0.09735	1.37e-40	-0.06789	0.946	NA	NA	NA	NA	NA
NRIP3-out.wgt.RDat	/u/home/t/tboltz/project-ophoff/rna_whole_blood/bulk_TWAS_latest/test_sig_weights_lowcov_bulk//NRIP3-out.wgt.RDat	NRIP3	11	9025596	9025596	0.0167	rs2243566	2.13	rs2742514	0.006806	-4.41	-0.769	133	133	blup	0.0046	0.00276	-0.053611	0.957	NA	NA	NA	NA	NA
NUCB2-out.wgt.RDat	/u/home/t/tboltz/project-ophoff/rna_whole_blood/bulk_TWAS_latest/test_sig_weights_lowcov_bulk//NUCB2-out.wgt.RDat	NUCB2	11	17229700	17229700	0.0591	rs10741720	2.65	rs214097	0.069824	11.13	-0.75	145	3	lasso	0.0844	3.26e-35	-1.19643	0.232	NA	NA	NA	NA	NA
OR51R1P-out.wgt.RDat	/u/home/t/tboltz/project-ophoff/rna_whole_blood/bulk_TWAS_latest/test_sig_weights_lowcov_bulk//OR51R1P-out.wgt.RDat	OR51R1P	11	4439290	4439290	0.2226	rs16929542	-2.68	rs11032216	0.119161	14.48	-0.347	223	8	lasso	0.17118	9.93e-73	-0.637523	0.524	NA	NA	NA	NA	NA
OR52K1-out.wgt.RDat	/u/home/t/tboltz/project-ophoff/rna_whole_blood/bulk_TWAS_latest/test_sig_weights_lowcov_bulk//OR52K1-out.wgt.RDat	OR52K1	11	4503876	4503876	0.1161	rs1433901	-2.67	rs10836031	0.042369	8.78	0.02	236	18	enet	0.07182	4.65e-30	-0.751875	0.452	NA	NA	NA	NA	NA
OR52K2-out.wgt.RDat	/u/home/t/tboltz/project-ophoff/rna_whole_blood/bulk_TWAS_latest/test_sig_weights_lowcov_bulk//OR52K2-out.wgt.RDat	OR52K2	11	4470525	4470525	0.0668	rs16929542	-2.68	rs10836031	0.028785	7.15	0.02	237	16	enet	0.04453	4.37e-19	-1.07346	0.283	NA	NA	NA	NA	NA
OSBPL5-out.wgt.RDat	/u/home/t/tboltz/project-ophoff/rna_whole_blood/bulk_TWAS_latest/test_sig_weights_lowcov_bulk//OSBPL5-out.wgt.RDat	OSBPL5	11	3187000	3187000	0.1885	rs11025909	3.83	rs1466045	0.128447	-15.02	-0.192	99	29	enet	0.15614	5.82e-66	0.223382	0.823	NA	NA	NA	NA	NA
PDE3B-out.wgt.RDat	/u/home/t/tboltz/project-ophoff/rna_whole_blood/bulk_TWAS_latest/test_sig_weights_lowcov_bulk//PDE3B-out.wgt.RDat	PDE3B	11	14665350	14665350	0.0354	rs7948160	-3.09	rs16930448	0.013796	-5.29	-0.172	111	111	blup	0.01889	5.66e-09	1.77658	0.0756	NA	NA	NA	NA	NA
PGGHG-out.wgt.RDat	/u/home/t/tboltz/project-ophoff/rna_whole_blood/bulk_TWAS_latest/test_sig_weights_lowcov_bulk//PGGHG-out.wgt.RDat	PGGHG	11	289126	289126	0.0952	rs7937869	-2.25	rs17655730	0.015993	-5.8	0.034	72	20	enet	0.02798	1.52e-12	-1.32156	0.186	NA	NA	NA	NA	NA
PIDD1-out.wgt.RDat	/u/home/t/tboltz/project-ophoff/rna_whole_blood/bulk_TWAS_latest/test_sig_weights_lowcov_bulk//PIDD1-out.wgt.RDat	PIDD1	11	809753	809753	0.0287	rs10902221	4.9	rs6597981	0.01496	6.12	4.687	97	2	lasso	0.02168	4.56e-10	4.05041	5.11e-05	0	0.004	0	0.004	0.992
PIK3C2A-out.wgt.RDat	/u/home/t/tboltz/project-ophoff/rna_whole_blood/bulk_TWAS_latest/test_sig_weights_lowcov_bulk//PIK3C2A-out.wgt.RDat	PIK3C2A	11	17229530	17229530	0.0117	rs10741720	2.65	rs214940	0.003914	4.33	0.363	145	7	enet	0.00681	0.000345	-0.482125	0.63	NA	NA	NA	NA	NA
PLEKHA7-out.wgt.RDat	/u/home/t/tboltz/project-ophoff/rna_whole_blood/bulk_TWAS_latest/test_sig_weights_lowcov_bulk//PLEKHA7-out.wgt.RDat	PLEKHA7	11	17035961	17035961	0.0524	rs10741720	2.65	rs7947297	0.029244	7.54	2.652	137	4	lasso	0.03843	1.15e-16	3.40033	0.000673	0	0.914	0	0.002	0.084
PPFIBP2-out.wgt.RDat	/u/home/t/tboltz/project-ophoff/rna_whole_blood/bulk_TWAS_latest/test_sig_weights_lowcov_bulk//PPFIBP2-out.wgt.RDat	PPFIBP2	11	7534529	7534529	0.3395	rs7948390	-2.9	rs4322372	0.074177	11.54	-0.874	284	62	enet	0.15368	7.27e-65	-0.774887	0.438	NA	NA	NA	NA	NA
PSMD13-out.wgt.RDat	/u/home/t/tboltz/project-ophoff/rna_whole_blood/bulk_TWAS_latest/test_sig_weights_lowcov_bulk//PSMD13-out.wgt.RDat	PSMD13	11	236966	236966	0.1472	rs11607049	2	rs1045454	0.047733	9.19	-0.365	68	4	lasso	0.07438	4.22e-31	-0.429725	0.667	NA	NA	NA	NA	NA
PTDSS2-out.wgt.RDat	/u/home/t/tboltz/project-ophoff/rna_whole_blood/bulk_TWAS_latest/test_sig_weights_lowcov_bulk//PTDSS2-out.wgt.RDat	PTDSS2	11	448268	448268	0.0275	rs10902221	4.9	rs7121599	0.017653	5.88	0.085	83	83	blup	0.01747	2.05e-08	0.920125	0.358	NA	NA	NA	NA	NA
RHOG-out.wgt.RDat	/u/home/t/tboltz/project-ophoff/rna_whole_blood/bulk_TWAS_latest/test_sig_weights_lowcov_bulk//RHOG-out.wgt.RDat	RHOG	11	3862189	3862189	0.0175	rs16929542	-2.68	rs4593998	-0.000487	-3.21	-0.838	99	99	blup	0.00315	0.0111	0.969088	0.333	NA	NA	NA	NA	NA
RIC3-out.wgt.RDat	/u/home/t/tboltz/project-ophoff/rna_whole_blood/bulk_TWAS_latest/test_sig_weights_lowcov_bulk//RIC3-out.wgt.RDat	RIC3	11	8190602	8190602	0.1283	rs7942490	2.71	rs4758291	0.019478	-6.77	-0.626	207	68	enet	0.06082	1.33e-25	-0.140569	0.888	NA	NA	NA	NA	NA
RIC8A-out.wgt.RDat	/u/home/t/tboltz/project-ophoff/rna_whole_blood/bulk_TWAS_latest/test_sig_weights_lowcov_bulk//RIC8A-out.wgt.RDat	RIC8A	11	207511	207511	0.0596	rs11607049	2	rs7930823	0.039642	8.72	-0.451	68	5	lasso	0.04208	4.1e-18	-0.33935	0.734	NA	NA	NA	NA	NA
RNF141-out.wgt.RDat	/u/home/t/tboltz/project-ophoff/rna_whole_blood/bulk_TWAS_latest/test_sig_weights_lowcov_bulk//RNF141-out.wgt.RDat	RNF141	11	10562777	10562777	0.1004	rs16907959	2.38	rs4146830	0.041068	-8.86	-0.008	185	41	enet	0.07993	2.25e-33	0.546441	0.585	NA	NA	NA	NA	NA
RNH1-out.wgt.RDat	/u/home/t/tboltz/project-ophoff/rna_whole_blood/bulk_TWAS_latest/test_sig_weights_lowcov_bulk//RNH1-out.wgt.RDat	RNH1	11	507300	507300	0.0285	rs10902221	4.9	rs11246159	0.003466	-4.08	-0.489	92	37	enet	0.00721	0.000239	1.2366	0.216	NA	NA	NA	NA	NA
RPL21P94-out.wgt.RDat	/u/home/t/tboltz/project-ophoff/rna_whole_blood/bulk_TWAS_latest/test_sig_weights_lowcov_bulk//RPL21P94-out.wgt.RDat	RPL21P94	11	6707600	6707600	0.0227	rs998365	-2.35	rs7942521	0.012577	-4.98	1.032	198	2	lasso	0.00839	8.01e-05	-1.02846	0.304	NA	NA	NA	NA	NA
RPL27A-out.wgt.RDat	/u/home/t/tboltz/project-ophoff/rna_whole_blood/bulk_TWAS_latest/test_sig_weights_lowcov_bulk//RPL27A-out.wgt.RDat	RPL27A	11	8704335	8704335	0.2504	rs7942490	2.71	rs2073685	0.233831	-20.15	0.304	162	15	enet	0.30423	1.65e-138	-0.726694	0.467	NA	NA	NA	NA	NA
RPLP2-out.wgt.RDat	/u/home/t/tboltz/project-ophoff/rna_whole_blood/bulk_TWAS_latest/test_sig_weights_lowcov_bulk//RPLP2-out.wgt.RDat	RPLP2	11	809965	809965	0.2654	rs10902221	4.9	rs11246306	0.332919	24.01	-1.966	97	45	enet	0.49373	6.36e-258	-3.47287	0.000515	0	0.43	0	0.562	0.008
RRAS2-out.wgt.RDat	/u/home/t/tboltz/project-ophoff/rna_whole_blood/bulk_TWAS_latest/test_sig_weights_lowcov_bulk//RRAS2-out.wgt.RDat	RRAS2	11	14386052	14386052	0.071	rs7948160	-3.09	rs2597193	0.054369	-9.98	0.761	140	6	lasso	0.07524	1.86e-31	0.724684	0.469	NA	NA	NA	NA	NA
RRM1-out.wgt.RDat	/u/home/t/tboltz/project-ophoff/rna_whole_blood/bulk_TWAS_latest/test_sig_weights_lowcov_bulk//RRM1-out.wgt.RDat	RRM1	11	4115937	4115937	0.026	rs925696	3.16	rs10767767	0.018475	6.64	-0.678	135	14	enet	0.02413	4.94e-11	-0.500786	0.617	NA	NA	NA	NA	NA
SAAL1-out.wgt.RDat	/u/home/t/tboltz/project-ophoff/rna_whole_blood/bulk_TWAS_latest/test_sig_weights_lowcov_bulk//SAAL1-out.wgt.RDat	SAAL1	11	18127634	18127634	0.0325	rs10832918	3.29	rs7939791	0.029221	-7.22	0.163	117	6	lasso	0.03009	2.25e-13	-0.013108	0.99	NA	NA	NA	NA	NA
SBF2-out.wgt.RDat	/u/home/t/tboltz/project-ophoff/rna_whole_blood/bulk_TWAS_latest/test_sig_weights_lowcov_bulk//SBF2-out.wgt.RDat	SBF2	11	10315754	10315754	0.0261	rs16907959	2.38	rs4910508	0.016385	-5.72	0.424	133	3	lasso	0.01121	6.02e-06	-0.240202	0.81	NA	NA	NA	NA	NA
SIGIRR-out.wgt.RDat	/u/home/t/tboltz/project-ophoff/rna_whole_blood/bulk_TWAS_latest/test_sig_weights_lowcov_bulk//SIGIRR-out.wgt.RDat	SIGIRR	11	417397	417397	0.032	rs10902221	4.9	rs10902164	0.024397	-6.78	-0.154	81	1	lasso	0.02304	1.32e-10	0.154	0.878	NA	NA	NA	NA	NA
SIRT3-out.wgt.RDat	/u/home/t/tboltz/project-ophoff/rna_whole_blood/bulk_TWAS_latest/test_sig_weights_lowcov_bulk//SIRT3-out.wgt.RDat	SIRT3	11	236931	236931	0.0451	rs11607049	2	rs3782120	0.028419	-7.25	-0.388	68	17	enet	0.03365	8.85e-15	0.20139	0.84	NA	NA	NA	NA	NA
SLC22A18-out.wgt.RDat	/u/home/t/tboltz/project-ophoff/rna_whole_blood/bulk_TWAS_latest/test_sig_weights_lowcov_bulk//SLC22A18-out.wgt.RDat	SLC22A18	11	2920951	2920951	0.3311	rs11025909	3.83	rs367035	0.321847	-23.66	-1.027	104	30	enet	0.33431	4.1e-155	1.16757	0.243	NA	NA	NA	NA	NA
SNORA23-out.wgt.RDat	/u/home/t/tboltz/project-ophoff/rna_whole_blood/bulk_TWAS_latest/test_sig_weights_lowcov_bulk//SNORA23-out.wgt.RDat	SNORA23	11	9450320	9450320	0.0469	rs932287	-2.08	rs2290423	0.065527	-10.75	1.14	126	15	enet	0.06487	3.09e-27	-1.20599	0.228	NA	NA	NA	NA	NA
SNORD97-out.wgt.RDat	/u/home/t/tboltz/project-ophoff/rna_whole_blood/bulk_TWAS_latest/test_sig_weights_lowcov_bulk//SNORD97-out.wgt.RDat	SNORD97	11	10823155	10823155	0.2518	rs16907959	2.38	rs4910198	0.201855	-18.72	0.417	213	14	enet	0.20263	2.79e-87	-0.240074	0.81	NA	NA	NA	NA	NA
SPON1-out.wgt.RDat	/u/home/t/tboltz/project-ophoff/rna_whole_blood/bulk_TWAS_latest/test_sig_weights_lowcov_bulk//SPON1-out.wgt.RDat	SPON1	11	13984270	13984270	0.0591	rs7948160	-3.09	rs10832139	0.015061	6.83	-1.029	153	153	blup	0.04123	8.9e-18	0.838991	0.401	NA	NA	NA	NA	NA
SPTY2D1-out.wgt.RDat	/u/home/t/tboltz/project-ophoff/rna_whole_blood/bulk_TWAS_latest/test_sig_weights_lowcov_bulk//SPTY2D1-out.wgt.RDat	SPTY2D1	11	18656338	18656338	0.1288	rs10832918	3.29	rs7942526	0.085839	12.33	0.026	186	5	lasso	0.08678	3.4e-36	0.175802	0.86	NA	NA	NA	NA	NA
STIM1-out.wgt.RDat	/u/home/t/tboltz/project-ophoff/rna_whole_blood/bulk_TWAS_latest/test_sig_weights_lowcov_bulk//STIM1-out.wgt.RDat	STIM1	11	3875757	3875757	0.0686	rs16929542	-2.68	rs10835262	0.062495	10.47	-0.447	98	22	enet	0.08024	1.68e-33	-0.284062	0.776	NA	NA	NA	NA	NA
STK33-out.wgt.RDat	/u/home/t/tboltz/project-ophoff/rna_whole_blood/bulk_TWAS_latest/test_sig_weights_lowcov_bulk//STK33-out.wgt.RDat	STK33	11	8615836	8615836	0.0131	rs7942490	2.71	rs10840060	0.004007	-4.15	-0.246	166	2	lasso	0.00572	0.000956	0.175842	0.86	NA	NA	NA	NA	NA
SVIP-out.wgt.RDat	/u/home/t/tboltz/project-ophoff/rna_whole_blood/bulk_TWAS_latest/test_sig_weights_lowcov_bulk//SVIP-out.wgt.RDat	SVIP	11	22851845	22851845	0.0848	rs16909431	2.28	rs1019216	0.012164	4.91	0.586	156	156	blup	0.02633	6.75e-12	0.408503	0.683	NA	NA	NA	NA	NA
SWAP70-out.wgt.RDat	/u/home/t/tboltz/project-ophoff/rna_whole_blood/bulk_TWAS_latest/test_sig_weights_lowcov_bulk//SWAP70-out.wgt.RDat	SWAP70	11	9685624	9685624	0.0574	rs11042232	1.57	rs11042453	0.036997	-8.22	-0.186	119	25	enet	0.04533	2.11e-19	-0.97196	0.331	NA	NA	NA	NA	NA
TAF10-out.wgt.RDat	/u/home/t/tboltz/project-ophoff/rna_whole_blood/bulk_TWAS_latest/test_sig_weights_lowcov_bulk//TAF10-out.wgt.RDat	TAF10	11	6633770	6633770	0.0242	rs998365	-2.35	rs2659871	0.0142	5.13	-1.4	199	16	enet	0.01748	2.03e-08	-1.43382	0.152	NA	NA	NA	NA	NA
TIMM10B-out.wgt.RDat	/u/home/t/tboltz/project-ophoff/rna_whole_blood/bulk_TWAS_latest/test_sig_weights_lowcov_bulk//TIMM10B-out.wgt.RDat	TIMM10B	11	6502731	6502731	0.0376	rs6578753	2.09	rs2250886	0.034631	8.76	1.241	197	8	lasso	0.03779	2.06e-16	1.51954	0.129	NA	NA	NA	NA	NA
TMEM41B-out.wgt.RDat	/u/home/t/tboltz/project-ophoff/rna_whole_blood/bulk_TWAS_latest/test_sig_weights_lowcov_bulk//TMEM41B-out.wgt.RDat	TMEM41B	11	9336183	9336183	0.1905	rs2243566	2.13	rs7936622	0.211665	-19.15	1.5	142	18	enet	0.21518	3.03e-93	-1.61513	0.106	NA	NA	NA	NA	NA
TMEM80-out.wgt.RDat	/u/home/t/tboltz/project-ophoff/rna_whole_blood/bulk_TWAS_latest/test_sig_weights_lowcov_bulk//TMEM80-out.wgt.RDat	TMEM80	11	695428	695428	0.299	rs10902221	4.9	rs11246262	0.112292	-13.97	-1.129	111	30	enet	0.14165	1.49e-59	0.425615	0.67	NA	NA	NA	NA	NA
TMEM9B-out.wgt.RDat	/u/home/t/tboltz/project-ophoff/rna_whole_blood/bulk_TWAS_latest/test_sig_weights_lowcov_bulk//TMEM9B-out.wgt.RDat	TMEM9B	11	8986558	8986558	0.1529	rs2243566	2.13	rs11042148	0.152818	16.33	-1.271	145	6	lasso	0.16291	5.38e-69	-1.59377	0.111	NA	NA	NA	NA	NA
TNNT3-out.wgt.RDat	/u/home/t/tboltz/project-ophoff/rna_whole_blood/bulk_TWAS_latest/test_sig_weights_lowcov_bulk//TNNT3-out.wgt.RDat	TNNT3	11	1940933	1940933	0.1319	rs11041476	3.01	rs4980379	0.070004	-11.12	0.312	110	26	enet	0.08658	4.11e-36	0.548532	0.583	NA	NA	NA	NA	NA
TOLLIP-out.wgt.RDat	/u/home/t/tboltz/project-ophoff/rna_whole_blood/bulk_TWAS_latest/test_sig_weights_lowcov_bulk//TOLLIP-out.wgt.RDat	TOLLIP	11	1330884	1330884	0.0625	rs12419284	2.77	rs5743916	0.017193	-5.8	0.299	97	97	blup	0.03431	4.85e-15	-1.29675	0.195	NA	NA	NA	NA	NA
TPH1-out.wgt.RDat	/u/home/t/tboltz/project-ophoff/rna_whole_blood/bulk_TWAS_latest/test_sig_weights_lowcov_bulk//TPH1-out.wgt.RDat	TPH1	11	18063973	18063973	0.0183	rs10832918	3.29	rs7937884	0.003476	-3.9	1.972	124	124	blup	0.00382	0.00579	-1.28995	0.197	NA	NA	NA	NA	NA
TRIM22-out.wgt.RDat	/u/home/t/tboltz/project-ophoff/rna_whole_blood/bulk_TWAS_latest/test_sig_weights_lowcov_bulk//TRIM22-out.wgt.RDat	TRIM22	11	5710927	5710927	0.0486	rs12419535	2.51	rs7935564	0.030677	7.54	-0.526	402	7	enet	0.03027	1.91e-13	-0.431256	0.666	NA	NA	NA	NA	NA
TRIM34-out.wgt.RDat	/u/home/t/tboltz/project-ophoff/rna_whole_blood/bulk_TWAS_latest/test_sig_weights_lowcov_bulk//TRIM34-out.wgt.RDat	TRIM34	11	5640994	5640994	0.0202	rs7944388	2.54	rs7930548	0.010806	4.84	-0.288	405	4	enet	0.00908	4.24e-05	-0.200558	0.841	NA	NA	NA	NA	NA
TRIM5-out.wgt.RDat	/u/home/t/tboltz/project-ophoff/rna_whole_blood/bulk_TWAS_latest/test_sig_weights_lowcov_bulk//TRIM5-out.wgt.RDat	TRIM5	11	5959849	5959849	0.0703	rs12419535	2.51	rs11038628	0.018143	6.26	0.48	264	14	enet	0.03908	6.36e-17	1.20522	0.228	NA	NA	NA	NA	NA
TRIM66-out.wgt.RDat	/u/home/t/tboltz/project-ophoff/rna_whole_blood/bulk_TWAS_latest/test_sig_weights_lowcov_bulk//TRIM66-out.wgt.RDat	TRIM66	11	8704241	8704241	0.2237	rs7942490	2.71	rs931756	0.187638	-18.08	-1.074	162	41	enet	0.33424	4.44e-155	1.471	0.141	NA	NA	NA	NA	NA
TRIM68-out.wgt.RDat	/u/home/t/tboltz/project-ophoff/rna_whole_blood/bulk_TWAS_latest/test_sig_weights_lowcov_bulk//TRIM68-out.wgt.RDat	TRIM68	11	4629461	4629461	0.0159	rs1433901	-2.67	rs3861787	0.01682	-5.68	0.051	279	3	lasso	0.01659	4.54e-08	-0.070176	0.944	NA	NA	NA	NA	NA
TSPAN32-out.wgt.RDat	/u/home/t/tboltz/project-ophoff/rna_whole_blood/bulk_TWAS_latest/test_sig_weights_lowcov_bulk//TSPAN32-out.wgt.RDat	TSPAN32	11	2323227	2323227	0.2024	rs11041476	2.7	rs11022157	0.114844	-14.21	-0.55	90	4	lasso	0.14366	1.96e-60	0.137592	0.891	NA	NA	NA	NA	NA
TSPAN4-out.wgt.RDat	/u/home/t/tboltz/project-ophoff/rna_whole_blood/bulk_TWAS_latest/test_sig_weights_lowcov_bulk//TSPAN4-out.wgt.RDat	TSPAN4	11	842812	842812	0.1614	rs10902221	4.9	rs5030780	0.084959	12.27	-2.252	103	26	enet	0.08619	5.92e-36	-2.16969	0.03	0	0.427	0	0.558	0.015
UEVLD-out.wgt.RDat	/u/home/t/tboltz/project-ophoff/rna_whole_blood/bulk_TWAS_latest/test_sig_weights_lowcov_bulk//UEVLD-out.wgt.RDat	UEVLD	11	18610294	18610294	0.0329	rs10832918	3.29	rs12574333	0.012633	-5.16	0.855	176	32	enet	0.0142	3.98e-07	-0.766069	0.444	NA	NA	NA	NA	NA
USP47-out.wgt.RDat	/u/home/t/tboltz/project-ophoff/rna_whole_blood/bulk_TWAS_latest/test_sig_weights_lowcov_bulk//USP47-out.wgt.RDat	USP47	11	11862970	11862970	0.0407	rs2641940	-2.7	rs4910425	0.021998	6.4	-1.395	174	5	lasso	0.02394	5.88e-11	-1.11552	0.265	NA	NA	NA	NA	NA
WEE1-out.wgt.RDat	/u/home/t/tboltz/project-ophoff/rna_whole_blood/bulk_TWAS_latest/test_sig_weights_lowcov_bulk//WEE1-out.wgt.RDat	WEE1	11	9595217	9595217	0.0286	rs11042232	1.57	rs11042458	0.005803	4.88	0.82	118	24	enet	0.0111	6.67e-06	1.01369	0.311	NA	NA	NA	NA	NA
ZDHHC13-out.wgt.RDat	/u/home/t/tboltz/project-ophoff/rna_whole_blood/bulk_TWAS_latest/test_sig_weights_lowcov_bulk//ZDHHC13-out.wgt.RDat	ZDHHC13	11	19138646	19138646	0.0593	rs1867877	3.19	rs11025018	0.045693	9.19	-1.281	192	192	blup	0.05679	5.53e-24	-0.885927	0.376	NA	NA	NA	NA	NA
ZNF143-out.wgt.RDat	/u/home/t/tboltz/project-ophoff/rna_whole_blood/bulk_TWAS_latest/test_sig_weights_lowcov_bulk//ZNF143-out.wgt.RDat	ZNF143	11	9481866	9481866	0.0168	rs932287	-2.08	rs12279202	0.018567	5.82	-0.74	123	3	lasso	0.01738	2.22e-08	-0.714175	0.475	NA	NA	NA	NA	NA
ZNF195-out.wgt.RDat	/u/home/t/tboltz/project-ophoff/rna_whole_blood/bulk_TWAS_latest/test_sig_weights_lowcov_bulk//ZNF195-out.wgt.RDat	ZNF195	11	3400452	3400452	0.0961	rs11025909	3.83	rs10766972	0.141967	-15.82	-0.891	103	14	enet	0.15999	1.11e-67	0.776115	0.438	NA	NA	NA	NA	NA
ZNF215-out.wgt.RDat	/u/home/t/tboltz/project-ophoff/rna_whole_blood/bulk_TWAS_latest/test_sig_weights_lowcov_bulk//ZNF215-out.wgt.RDat	ZNF215	11	6947635	6947635	0.308	rs7948390	-2.9	rs10839663	0.188881	18.11	-0.024	245	4	lasso	0.19319	7.44e-83	-0.262128	0.793	NA	NA	NA	NA	NA
PANEL	FILE	ID	CHR	P0	P1	HSQ	BEST.GWAS.ID	BEST.GWAS.Z	EQTL.ID	EQTL.R2	EQTL.Z	EQTL.GWAS.Z	NSNP	NWGT	MODEL	MODELCV.R2	MODELCV.PV	TWAS.Z	TWAS.P	COLOC.PP0	COLOC.PP1	COLOC.PP2	COLOC.PP3	COLOC.PP4
AACS-out.wgt.RDat	/u/home/t/tboltz/project-ophoff/rna_whole_blood/bulk_TWAS_latest/test_sig_weights_lowcov_bulk//AACS-out.wgt.RDat	AACS	12	126000000	126000000	0.03255	rs11058137	-3.1	rs2344686	0.0172	-5.81	-1.024	108	3	lasso	0.014459	3.14e-07	0.924604	0.355	NA	NA	NA	NA	NA
ABCD2-out.wgt.RDat	/u/home/t/tboltz/project-ophoff/rna_whole_blood/bulk_TWAS_latest/test_sig_weights_lowcov_bulk//ABCD2-out.wgt.RDat	ABCD2	12	40000000	40000000	0.06845	rs12228013	2.92	rs10876972	0.0455	-8.93	1.381	136	5	lasso	0.055742	1.46e-23	-2.26782	0.0233	0	0.99	0	0.002	0.007
ACACB-out.wgt.RDat	/u/home/t/tboltz/project-ophoff/rna_whole_blood/bulk_TWAS_latest/test_sig_weights_lowcov_bulk//ACACB-out.wgt.RDat	ACACB	12	110000000	110000000	0.1278	rs10774641	-3.25	rs2268405	0.099	-13.14	-0.019	185	4	lasso	0.103987	2.26e-43	0.280012	0.779	NA	NA	NA	NA	NA
ACADS-out.wgt.RDat	/u/home/t/tboltz/project-ophoff/rna_whole_blood/bulk_TWAS_latest/test_sig_weights_lowcov_bulk//ACADS-out.wgt.RDat	ACADS	12	121000000	121000000	0.08576	rs540520	-2.57	rs3829290	0.0414	-8.71	-0.865	254	22	enet	0.047521	2.83e-20	1.24951	0.211	NA	NA	NA	NA	NA
ACSS3-out.wgt.RDat	/u/home/t/tboltz/project-ophoff/rna_whole_blood/bulk_TWAS_latest/test_sig_weights_lowcov_bulk//ACSS3-out.wgt.RDat	ACSS3	12	81300000	81300000	0.34245	rs2293652	2.54	rs2037407	0.124	-14.84	-1.234	260	42	enet	0.139396	1.45e-58	0.764533	0.445	NA	NA	NA	NA	NA
ADGRD1-out.wgt.RDat	/u/home/t/tboltz/project-ophoff/rna_whole_blood/bulk_TWAS_latest/test_sig_weights_lowcov_bulk//ADGRD1-out.wgt.RDat	ADGRD1	12	131000000	131000000	0.04559	rs13377643	-2.34	rs12810067	0.00507	-4.8	-0.319	166	166	blup	0.010938	7.75e-06	-0.721503	0.471	NA	NA	NA	NA	NA
ADIPOR2-out.wgt.RDat	/u/home/t/tboltz/project-ophoff/rna_whole_blood/bulk_TWAS_latest/test_sig_weights_lowcov_bulk//ADIPOR2-out.wgt.RDat	ADIPOR2	12	1800000	1800000	0.02501	rs4141130	-2.62	rs12831353	0.0191	6.05	-0.514	131	3	lasso	0.018175	1.08e-08	-0.610717	0.541	NA	NA	NA	NA	NA
AKAP3-out.wgt.RDat	/u/home/t/tboltz/project-ophoff/rna_whole_blood/bulk_TWAS_latest/test_sig_weights_lowcov_bulk//AKAP3-out.wgt.RDat	AKAP3	12	4760000	4760000	0.02281	rs758533	-3.44	rs2159351	0.0112	-5.2	0.055	185	185	blup	0.012249	2.34e-06	-0.701567	0.483	NA	NA	NA	NA	NA
ALDH2-out.wgt.RDat	/u/home/t/tboltz/project-ophoff/rna_whole_blood/bulk_TWAS_latest/test_sig_weights_lowcov_bulk//ALDH2-out.wgt.RDat	ALDH2	12	112000000	112000000	0.07506	rs876896	4	rs608848	0.0289	7.73	2.455	147	147	blup	0.031044	9.45e-14	2.68477	0.00726	0	0.897	0	0.052	0.052
ALG10B-out.wgt.RDat	/u/home/t/tboltz/project-ophoff/rna_whole_blood/bulk_TWAS_latest/test_sig_weights_lowcov_bulk//ALG10B-out.wgt.RDat	ALG10B	12	38700000	38700000	0.01718	rs2730936	2.29	rs10506125	0.0127	-4.97	-0.499	116	116	blup	0.01118	6.21e-06	-0.609733	0.542	NA	NA	NA	NA	NA
ALG10-out.wgt.RDat	/u/home/t/tboltz/project-ophoff/rna_whole_blood/bulk_TWAS_latest/test_sig_weights_lowcov_bulk//ALG10-out.wgt.RDat	ALG10	12	34200000	34200000	0.01001	rs11053060	2.52	rs814675	0.0101	-4.65	0.938	60	60	blup	0.007922	0.000123	0.298476	0.765	NA	NA	NA	NA	NA
AMDHD1-out.wgt.RDat	/u/home/t/tboltz/project-ophoff/rna_whole_blood/bulk_TWAS_latest/test_sig_weights_lowcov_bulk//AMDHD1-out.wgt.RDat	AMDHD1	12	96300000	96300000	0.14409	rs7959749	2.67	rs7486703	0.143	-15.89	0.382	230	5	lasso	0.145195	4.13e-61	-0.395911	0.692	NA	NA	NA	NA	NA
AMIGO2-out.wgt.RDat	/u/home/t/tboltz/project-ophoff/rna_whole_blood/bulk_TWAS_latest/test_sig_weights_lowcov_bulk//AMIGO2-out.wgt.RDat	AMIGO2	12	47500000	47500000	0.03933	rs2111772	3.2	rs58616	0.0141	5.1	0.101	166	166	blup	0.018695	6.76e-09	-0.137901	0.89	NA	NA	NA	NA	NA
ANAPC5-out.wgt.RDat	/u/home/t/tboltz/project-ophoff/rna_whole_blood/bulk_TWAS_latest/test_sig_weights_lowcov_bulk//ANAPC5-out.wgt.RDat	ANAPC5	12	122000000	122000000	0.02995	rs11043229	2.05	rs2948129	0.00109	-3.81	0.524	193	18	enet	0.016485	5.01e-08	0.182886	0.855	NA	NA	NA	NA	NA
ANKLE2-out.wgt.RDat	/u/home/t/tboltz/project-ophoff/rna_whole_blood/bulk_TWAS_latest/test_sig_weights_lowcov_bulk//ANKLE2-out.wgt.RDat	ANKLE2	12	133000000	133000000	0.0877	rs5744751	-2.69	rs12824438	0.0509	-9.49	1.446	85	36	enet	0.071638	5.51e-30	0.175782	0.86	NA	NA	NA	NA	NA
ANO6-out.wgt.RDat	/u/home/t/tboltz/project-ophoff/rna_whole_blood/bulk_TWAS_latest/test_sig_weights_lowcov_bulk//ANO6-out.wgt.RDat	ANO6	12	45600000	45600000	0.0151	rs10785571	-1.9	rs17095527	0.00871	4.25	-0.699	222	14	enet	0.003589	0.00725	-1.27516	0.202	NA	NA	NA	NA	NA
APAF1-out.wgt.RDat	/u/home/t/tboltz/project-ophoff/rna_whole_blood/bulk_TWAS_latest/test_sig_weights_lowcov_bulk//APAF1-out.wgt.RDat	APAF1	12	99000000	99000000	0.14884	rs11109650	-2.85	rs934930	0.0323	-7.78	0.396	113	24	enet	0.062717	2.28e-26	-2.32756	0.0199	0	0.996	0	0.001	0.003
APOLD1-out.wgt.RDat	/u/home/t/tboltz/project-ophoff/rna_whole_blood/bulk_TWAS_latest/test_sig_weights_lowcov_bulk//APOLD1-out.wgt.RDat	APOLD1	12	12900000	12900000	0.22324	rs17820032	3.09	rs10845610	0.0679	-11.21	1.214	148	34	enet	0.163365	3.38e-69	-1.56084	0.119	NA	NA	NA	NA	NA
APPL2-out.wgt.RDat	/u/home/t/tboltz/project-ophoff/rna_whole_blood/bulk_TWAS_latest/test_sig_weights_lowcov_bulk//APPL2-out.wgt.RDat	APPL2	12	106000000	106000000	0.22499	rs1196799	-2.51	rs1209637	0.141	15.64	-1.073	230	29	enet	0.188193	1.56e-80	-0.127295	0.899	NA	NA	NA	NA	NA
ARF3-out.wgt.RDat	/u/home/t/tboltz/project-ophoff/rna_whole_blood/bulk_TWAS_latest/test_sig_weights_lowcov_bulk//ARF3-out.wgt.RDat	ARF3	12	49400000	49400000	0.11701	rs10875914	-3.59	rs2272311	0.029	7.25	2.268	107	39	enet	0.064016	6.81e-27	2.05243	0.0401	0	0.954	0	0.014	0.031
ARHGAP9-out.wgt.RDat	/u/home/t/tboltz/project-ophoff/rna_whole_blood/bulk_TWAS_latest/test_sig_weights_lowcov_bulk//ARHGAP9-out.wgt.RDat	ARHGAP9	12	57900000	57900000	0.07608	rs3024983	2.98	rs7973381	0.00298	-4.61	-1.306	118	21	enet	0.033417	1.1e-14	0.0836	0.933	NA	NA	NA	NA	NA
ARHGDIB-out.wgt.RDat	/u/home/t/tboltz/project-ophoff/rna_whole_blood/bulk_TWAS_latest/test_sig_weights_lowcov_bulk//ARHGDIB-out.wgt.RDat	ARHGDIB	12	15100000	15100000	0.04995	rs991532	2.59	rs968655	0.0293	7.4	0.16	137	13	enet	0.037252	3.36e-16	-0.08124	0.935	NA	NA	NA	NA	NA
ARL6IP4-out.wgt.RDat	/u/home/t/tboltz/project-ophoff/rna_whole_blood/bulk_TWAS_latest/test_sig_weights_lowcov_bulk//ARL6IP4-out.wgt.RDat	ARL6IP4	12	123000000	123000000	0.14235	rs1260317	-2.92	rs7135296	0.0988	-13.15	-2.32	185	1	lasso	0.09838	5.09e-41	2.32	0.0203	0	0.953	0	0.004	0.043
ARPC3-out.wgt.RDat	/u/home/t/tboltz/project-ophoff/rna_whole_blood/bulk_TWAS_latest/test_sig_weights_lowcov_bulk//ARPC3-out.wgt.RDat	ARPC3	12	111000000	111000000	0.07052	rs11837455	-2.57	rs3825390	0.0304	-8.51	-1.726	104	104	blup	0.051767	5.71e-22	1.21577	0.224	NA	NA	NA	NA	NA
ASB8-out.wgt.RDat	/u/home/t/tboltz/project-ophoff/rna_whole_blood/bulk_TWAS_latest/test_sig_weights_lowcov_bulk//ASB8-out.wgt.RDat	ASB8	12	48600000	48600000	0.09581	rs11168599	-3.51	rs2286025	0.0071	5.23	0.364	217	34	enet	0.042955	1.85e-18	-1.6858	0.0918	NA	NA	NA	NA	NA
ATF1-out.wgt.RDat	/u/home/t/tboltz/project-ophoff/rna_whole_blood/bulk_TWAS_latest/test_sig_weights_lowcov_bulk//ATF1-out.wgt.RDat	ATF1	12	51200000	51200000	0.18319	rs10735825	1.76	rs7979165	0.22	19.63	-1.188	191	5	lasso	0.219701	2.03e-95	-1.23056	0.218	NA	NA	NA	NA	NA
ATF7IP-out.wgt.RDat	/u/home/t/tboltz/project-ophoff/rna_whole_blood/bulk_TWAS_latest/test_sig_weights_lowcov_bulk//ATF7IP-out.wgt.RDat	ATF7IP	12	14500000	14500000	0.02979	rs991532	2.59	rs11055989	0.0137	5.1	-1.037	103	3	lasso	0.014931	2.05e-07	-0.514342	0.607	NA	NA	NA	NA	NA
ATP23-out.wgt.RDat	/u/home/t/tboltz/project-ophoff/rna_whole_blood/bulk_TWAS_latest/test_sig_weights_lowcov_bulk//ATP23-out.wgt.RDat	ATP23	12	58300000	58300000	0.05968	rs931552	-3.88	rs970249	0.0557	-10.11	2.244	159	5	lasso	0.054424	4.94e-23	-2.24656	0.0247	0	0.946	0	0.016	0.038
ATP2A2-out.wgt.RDat	/u/home/t/tboltz/project-ophoff/rna_whole_blood/bulk_TWAS_latest/test_sig_weights_lowcov_bulk//ATP2A2-out.wgt.RDat	ATP2A2	12	111000000	111000000	0.03378	rs11837455	-2.57	rs4766642	-0.000531	-2.5	1.57	122	18	enet	0.005809	0.00088	0.416074	0.677	NA	NA	NA	NA	NA
ATP6V0A2-out.wgt.RDat	/u/home/t/tboltz/project-ophoff/rna_whole_blood/bulk_TWAS_latest/test_sig_weights_lowcov_bulk//ATP6V0A2-out.wgt.RDat	ATP6V0A2	12	124000000	124000000	0.0638	rs1716171	-2.56	rs7295552	0.141	15.66	0.668	193	6	lasso	0.139549	1.24e-58	0.741172	0.459	NA	NA	NA	NA	NA
ATXN7L3B-out.wgt.RDat	/u/home/t/tboltz/project-ophoff/rna_whole_blood/bulk_TWAS_latest/test_sig_weights_lowcov_bulk//ATXN7L3B-out.wgt.RDat	ATXN7L3B	12	74900000	74900000	0.02243	rs7314293	3.11	rs7138203	0.00717	4.28	1.229	169	5	lasso	0.000459	0.181	1.85641	0.0634	NA	NA	NA	NA	NA
AVIL-out.wgt.RDat	/u/home/t/tboltz/project-ophoff/rna_whole_blood/bulk_TWAS_latest/test_sig_weights_lowcov_bulk//AVIL-out.wgt.RDat	AVIL	12	58200000	58200000	0.08376	rs1729794	-3.53	rs10877019	0.0619	10.42	1.376	130	130	blup	0.065307	2.05e-27	0.8927	0.372	NA	NA	NA	NA	NA
AVPR1A-out.wgt.RDat	/u/home/t/tboltz/project-ophoff/rna_whole_blood/bulk_TWAS_latest/test_sig_weights_lowcov_bulk//AVPR1A-out.wgt.RDat	AVPR1A	12	63500000	63500000	0.07483	rs11615212	3.01	rs11174879	0.0343	-9.18	-0.375	206	17	enet	0.074095	5.49e-31	-0.03359	0.973	NA	NA	NA	NA	NA
B4GALNT3-out.wgt.RDat	/u/home/t/tboltz/project-ophoff/rna_whole_blood/bulk_TWAS_latest/test_sig_weights_lowcov_bulk//B4GALNT3-out.wgt.RDat	B4GALNT3	12	569000	569000	0.36308	rs7137188	2.44	rs11063544	0.488	29.08	-0.08	114	14	enet	0.490258	2.35e-255	0.029849	0.976	NA	NA	NA	NA	NA
BBS10-out.wgt.RDat	/u/home/t/tboltz/project-ophoff/rna_whole_blood/bulk_TWAS_latest/test_sig_weights_lowcov_bulk//BBS10-out.wgt.RDat	BBS10	12	76700000	76700000	0.02995	rs10506663	-3.16	rs1512504	0.0257	6.8	-0.525	106	2	lasso	0.025151	1.97e-11	-0.53886	0.59	NA	NA	NA	NA	NA
BCAT1-out.wgt.RDat	/u/home/t/tboltz/project-ophoff/rna_whole_blood/bulk_TWAS_latest/test_sig_weights_lowcov_bulk//BCAT1-out.wgt.RDat	BCAT1	12	25100000	25100000	0.42559	rs12579869	2.23	rs3759085	0.122	14.68	0.247	159	53	enet	0.252382	1.67e-111	-0.729641	0.466	NA	NA	NA	NA	NA
BCL7A-out.wgt.RDat	/u/home/t/tboltz/project-ophoff/rna_whole_blood/bulk_TWAS_latest/test_sig_weights_lowcov_bulk//BCL7A-out.wgt.RDat	BCL7A	12	122000000	122000000	0.02113	rs2173581	2.35	rs3847694	0.017	-5.79	-0.055	121	3	lasso	0.014473	3.1e-07	0.166078	0.868	NA	NA	NA	NA	NA
BICD1-out.wgt.RDat	/u/home/t/tboltz/project-ophoff/rna_whole_blood/bulk_TWAS_latest/test_sig_weights_lowcov_bulk//BICD1-out.wgt.RDat	BICD1	12	32300000	32300000	0.02203	rs11051905	-3.21	rs1144713	-0.000579	-3.65	-0.415	215	215	blup	0.005009	0.00187	-1.98623	0.047	0.961	0.035	0.003	0	0.001
BIN2-out.wgt.RDat	/u/home/t/tboltz/project-ophoff/rna_whole_blood/bulk_TWAS_latest/test_sig_weights_lowcov_bulk//BIN2-out.wgt.RDat	BIN2	12	51700000	51700000	0.05274	rs4026022	1.98	rs1362963	0.0518	-9.66	-1.579	188	2	lasso	0.050497	1.84e-21	1.58196	0.114	NA	NA	NA	NA	NA
BORCS5-out.wgt.RDat	/u/home/t/tboltz/project-ophoff/rna_whole_blood/bulk_TWAS_latest/test_sig_weights_lowcov_bulk//BORCS5-out.wgt.RDat	BORCS5	12	12500000	12500000	0.11484	rs11614722	-2.14	rs3741800	0.0321	7.58	0.168	151	151	blup	0.055487	1.85e-23	0.40054	0.689	NA	NA	NA	NA	NA
BRI3BP-out.wgt.RDat	/u/home/t/tboltz/project-ophoff/rna_whole_blood/bulk_TWAS_latest/test_sig_weights_lowcov_bulk//BRI3BP-out.wgt.RDat	BRI3BP	12	125000000	125000000	0.07464	rs11058137	-3.1	rs12228810	0.0144	-5.13	-1.309	102	30	enet	0.03976	3.42e-17	0.328079	0.743	NA	NA	NA	NA	NA
BTBD11-out.wgt.RDat	/u/home/t/tboltz/project-ophoff/rna_whole_blood/bulk_TWAS_latest/test_sig_weights_lowcov_bulk//BTBD11-out.wgt.RDat	BTBD11	12	108000000	108000000	0.22531	rs10746091	-2.41	rs4964565	0.121	-14.55	0.799	161	5	lasso	0.141959	1.09e-59	-1.21044	0.226	NA	NA	NA	NA	NA
BTG1-out.wgt.RDat	/u/home/t/tboltz/project-ophoff/rna_whole_blood/bulk_TWAS_latest/test_sig_weights_lowcov_bulk//BTG1-out.wgt.RDat	BTG1	12	92500000	92500000	0.06173	rs709222	3.56	rs709222	0.032	7.72	3.563	148	18	enet	0.04023	2.23e-17	2.51091	0.012	0	0.401	0	0.001	0.598
C12orf29-out.wgt.RDat	/u/home/t/tboltz/project-ophoff/rna_whole_blood/bulk_TWAS_latest/test_sig_weights_lowcov_bulk//C12orf29-out.wgt.RDat	C12orf29	12	88400000	88400000	0.02018	rs1852504	2.05	rs12825549	-7.27e-06	-3.77	0.673	138	138	blup	0.005644	0.00103	0.349209	0.727	NA	NA	NA	NA	NA
C12orf43-out.wgt.RDat	/u/home/t/tboltz/project-ophoff/rna_whole_blood/bulk_TWAS_latest/test_sig_weights_lowcov_bulk//C12orf43-out.wgt.RDat	C12orf43	12	121000000	121000000	0.03873	rs523581	1.89	rs1169307	0.0189	-5.95	-0.469	263	12	enet	0.024641	3.12e-11	-0.115314	0.908	NA	NA	NA	NA	NA
C12orf75-out.wgt.RDat	/u/home/t/tboltz/project-ophoff/rna_whole_blood/bulk_TWAS_latest/test_sig_weights_lowcov_bulk//C12orf75-out.wgt.RDat	C12orf75	12	106000000	106000000	0.12658	rs1196799	-2.51	rs10746029	0.0126	5.57	-0.384	230	56	enet	0.057782	2.22e-24	1.24578	0.213	NA	NA	NA	NA	NA
C2CD5-out.wgt.RDat	/u/home/t/tboltz/project-ophoff/rna_whole_blood/bulk_TWAS_latest/test_sig_weights_lowcov_bulk//C2CD5-out.wgt.RDat	C2CD5	12	22700000	22700000	0.07608	rs7133927	1.83	rs12302368	0.112	14.55	-0.97	139	3	lasso	0.112683	4.76e-47	-0.999802	0.317	NA	NA	NA	NA	NA
CACNA2D4-out.wgt.RDat	/u/home/t/tboltz/project-ophoff/rna_whole_blood/bulk_TWAS_latest/test_sig_weights_lowcov_bulk//CACNA2D4-out.wgt.RDat	CACNA2D4	12	2030000	2030000	0.02422	rs4141130	-2.62	rs7315298	0.0133	-4.96	0.602	160	3	lasso	0.013603	6.84e-07	-0.315364	0.752	NA	NA	NA	NA	NA
CAMKK2-out.wgt.RDat	/u/home/t/tboltz/project-ophoff/rna_whole_blood/bulk_TWAS_latest/test_sig_weights_lowcov_bulk//CAMKK2-out.wgt.RDat	CAMKK2	12	122000000	122000000	0.09743	rs523581	1.89	rs1560568	0.00695	5.67	0.802	214	214	blup	0.038819	8.06e-17	0.281659	0.778	NA	NA	NA	NA	NA
CAND1-out.wgt.RDat	/u/home/t/tboltz/project-ophoff/rna_whole_blood/bulk_TWAS_latest/test_sig_weights_lowcov_bulk//CAND1-out.wgt.RDat	CAND1	12	67700000	67700000	0.01682	rs7133043	2.05	rs1161178	0.00113	-4.16	1.189	145	17	enet	0.008998	4.58e-05	-0.932226	0.351	NA	NA	NA	NA	NA
CAPRIN2-out.wgt.RDat	/u/home/t/tboltz/project-ophoff/rna_whole_blood/bulk_TWAS_latest/test_sig_weights_lowcov_bulk//CAPRIN2-out.wgt.RDat	CAPRIN2	12	30900000	30900000	0.06585	rs12579274	-3.35	rs7300410	0.0241	-6.64	0.844	190	190	blup	0.027632	2.08e-12	1.57735	0.115	NA	NA	NA	NA	NA
CAPS2-out.wgt.RDat	/u/home/t/tboltz/project-ophoff/rna_whole_blood/bulk_TWAS_latest/test_sig_weights_lowcov_bulk//CAPS2-out.wgt.RDat	CAPS2	12	75800000	75800000	0.07346	rs10506663	-3.16	rs6582294	0.0487	9.3	-0.365	133	15	enet	0.0543	5.53e-23	0.222049	0.824	NA	NA	NA	NA	NA
CCDC62-out.wgt.RDat	/u/home/t/tboltz/project-ophoff/rna_whole_blood/bulk_TWAS_latest/test_sig_weights_lowcov_bulk//CCDC62-out.wgt.RDat	CCDC62	12	123000000	123000000	0.04408	rs1790108	-2.62	rs12312837	0.00961	-4.64	-0.735	174	13	enet	0.016581	4.59e-08	0.319072	0.75	NA	NA	NA	NA	NA
CCDC65-out.wgt.RDat	/u/home/t/tboltz/project-ophoff/rna_whole_blood/bulk_TWAS_latest/test_sig_weights_lowcov_bulk//CCDC65-out.wgt.RDat	CCDC65	12	49300000	49300000	0.00793	rs10875914	-3.59	rs11168785	0.0105	4.49	2.186	106	3	lasso	0.009034	4.43e-05	2.19967	0.0278	0.183	0.779	0.003	0.011	0.025
CCDC77-out.wgt.RDat	/u/home/t/tboltz/project-ophoff/rna_whole_blood/bulk_TWAS_latest/test_sig_weights_lowcov_bulk//CCDC77-out.wgt.RDat	CCDC77	12	498000	498000	0.06012	rs7137188	2.44	rs520932	0.0477	-9.29	0.322	107	6	enet	0.047998	1.83e-20	-0.352445	0.725	NA	NA	NA	NA	NA
CD27-out.wgt.RDat	/u/home/t/tboltz/project-ophoff/rna_whole_blood/bulk_TWAS_latest/test_sig_weights_lowcov_bulk//CD27-out.wgt.RDat	CD27	12	6550000	6550000	0.06087	rs2270151	-2.2	rs917634	0.0427	8.71	-0.135	127	14	enet	0.052143	4.04e-22	-1.36483	0.172	NA	NA	NA	NA	NA
CD4-out.wgt.RDat	/u/home/t/tboltz/project-ophoff/rna_whole_blood/bulk_TWAS_latest/test_sig_weights_lowcov_bulk//CD4-out.wgt.RDat	CD4	12	6900000	6900000	0.17556	rs1045553	-2.09	rs11064391	0.0457	9.14	1.916	83	1	lasso	0.045194	2.38e-19	1.916	0.0554	NA	NA	NA	NA	NA
CD9-out.wgt.RDat	/u/home/t/tboltz/project-ophoff/rna_whole_blood/bulk_TWAS_latest/test_sig_weights_lowcov_bulk//CD9-out.wgt.RDat	CD9	12	6310000	6310000	0.26708	rs2270151	-2.2	rs11064058	0.101	13.29	-1.527	153	24	enet	0.114274	1e-47	-1.65943	0.097	NA	NA	NA	NA	NA
CDK2AP1-out.wgt.RDat	/u/home/t/tboltz/project-ophoff/rna_whole_blood/bulk_TWAS_latest/test_sig_weights_lowcov_bulk//CDK2AP1-out.wgt.RDat	CDK2AP1	12	124000000	124000000	0.13164	rs1260317	-2.78	rs11057223	0.131	15.47	0.413	233	4	lasso	0.136057	4.17e-57	0.420488	0.674	NA	NA	NA	NA	NA
CEP290-out.wgt.RDat	/u/home/t/tboltz/project-ophoff/rna_whole_blood/bulk_TWAS_latest/test_sig_weights_lowcov_bulk//CEP290-out.wgt.RDat	CEP290	12	88500000	88500000	0.03721	rs11104975	-2.09	rs2468239	0.0069	5.64	-0.416	151	151	blup	0.02368	7.44e-11	-0.121424	0.903	NA	NA	NA	NA	NA
CERS5-out.wgt.RDat	/u/home/t/tboltz/project-ophoff/rna_whole_blood/bulk_TWAS_latest/test_sig_weights_lowcov_bulk//CERS5-out.wgt.RDat	CERS5	12	50600000	50600000	0.01112	rs7952734	-3.68	rs3741562	0.0171	-5.6	0.082	169	4	lasso	0.015608	1.11e-07	-0.023898	0.981	NA	NA	NA	NA	NA
CHPT1-out.wgt.RDat	/u/home/t/tboltz/project-ophoff/rna_whole_blood/bulk_TWAS_latest/test_sig_weights_lowcov_bulk//CHPT1-out.wgt.RDat	CHPT1	12	102000000	102000000	0.31374	rs17438988	2.86	rs2559855	0.389	-25.97	-1.834	176	39	enet	0.429529	4.31e-213	2.18296	0.029	0	0.983	0	0.002	0.015
CHST11-out.wgt.RDat	/u/home/t/tboltz/project-ophoff/rna_whole_blood/bulk_TWAS_latest/test_sig_weights_lowcov_bulk//CHST11-out.wgt.RDat	CHST11	12	105000000	105000000	0.08561	rs7980326	3.58	rs6539161	0.0355	-8	-2.123	316	13	lasso	0.069562	3.85e-29	2.20154	0.0277	0	0.965	0	0.007	0.028
CKAP4-out.wgt.RDat	/u/home/t/tboltz/project-ophoff/rna_whole_blood/bulk_TWAS_latest/test_sig_weights_lowcov_bulk//CKAP4-out.wgt.RDat	CKAP4	12	107000000	107000000	0.02714	rs2436618	-2.1	rs17038205	0.00157	-4.16	0.678	105	4	lasso	0.001755	0.0446	-1.51793	0.129	NA	NA	NA	NA	NA
CLEC12A-out.wgt.RDat	/u/home/t/tboltz/project-ophoff/rna_whole_blood/bulk_TWAS_latest/test_sig_weights_lowcov_bulk//CLEC12A-out.wgt.RDat	CLEC12A	12	10100000	10100000	0.69131	rs4764327	-2.29	rs7313235	0.783	36.82	-0.638	154	22	enet	0.784969	0	-0.661025	0.509	NA	NA	NA	NA	NA
CLEC12B-out.wgt.RDat	/u/home/t/tboltz/project-ophoff/rna_whole_blood/bulk_TWAS_latest/test_sig_weights_lowcov_bulk//CLEC12B-out.wgt.RDat	CLEC12B	12	10200000	10200000	0.58259	rs4764327	-2.29	rs7313235	0.622	32.8	-0.638	162	22	enet	0.630874	0	-0.742052	0.458	NA	NA	NA	NA	NA
CLEC1A-out.wgt.RDat	/u/home/t/tboltz/project-ophoff/rna_whole_blood/bulk_TWAS_latest/test_sig_weights_lowcov_bulk//CLEC1A-out.wgt.RDat	CLEC1A	12	10300000	10300000	0.06653	rs4764327	-2.29	rs6488244	0.0194	6.58	-1.289	173	35	enet	0.033721	8.33e-15	-1.32087	0.187	NA	NA	NA	NA	NA
CLEC1B-out.wgt.RDat	/u/home/t/tboltz/project-ophoff/rna_whole_blood/bulk_TWAS_latest/test_sig_weights_lowcov_bulk//CLEC1B-out.wgt.RDat	CLEC1B	12	10200000	10200000	0.0596	rs4764327	-2.29	rs542700	0.0664	-10.89	0.061	162	6	lasso	0.071712	5.14e-30	-0.118628	0.906	NA	NA	NA	NA	NA
CLEC7A-out.wgt.RDat	/u/home/t/tboltz/project-ophoff/rna_whole_blood/bulk_TWAS_latest/test_sig_weights_lowcov_bulk//CLEC7A-out.wgt.RDat	CLEC7A	12	10300000	10300000	0.27482	rs4764327	-2.29	rs10505753	0.12	14.56	-1.507	173	36	enet	0.176225	5.01e-75	-0.297211	0.766	NA	NA	NA	NA	NA
CLEC9A-out.wgt.RDat	/u/home/t/tboltz/project-ophoff/rna_whole_blood/bulk_TWAS_latest/test_sig_weights_lowcov_bulk//CLEC9A-out.wgt.RDat	CLEC9A	12	10200000	10200000	0.26464	rs4764327	-2.29	rs6488244	0.171	17.28	-1.289	166	12	enet	0.207021	2.34e-89	-1.59163	0.111	NA	NA	NA	NA	NA
CMKLR1-out.wgt.RDat	/u/home/t/tboltz/project-ophoff/rna_whole_blood/bulk_TWAS_latest/test_sig_weights_lowcov_bulk//CMKLR1-out.wgt.RDat	CMKLR1	12	109000000	109000000	0.29473	rs7976901	3.02	rs952584	0.117	14.45	-0.369	167	3	lasso	0.122147	4.33e-51	-0.476415	0.634	NA	NA	NA	NA	NA
COQ5-out.wgt.RDat	/u/home/t/tboltz/project-ophoff/rna_whole_blood/bulk_TWAS_latest/test_sig_weights_lowcov_bulk//COQ5-out.wgt.RDat	COQ5	12	121000000	121000000	0.11303	rs540520	-2.57	rs1050187	0.0924	12.9	1.648	214	6	lasso	0.092128	2.06e-38	1.66434	0.096	NA	NA	NA	NA	NA
CORO1C-out.wgt.RDat	/u/home/t/tboltz/project-ophoff/rna_whole_blood/bulk_TWAS_latest/test_sig_weights_lowcov_bulk//CORO1C-out.wgt.RDat	CORO1C	12	109000000	109000000	0.33422	rs7976901	3.02	rs4581499	0.259	-21.23	-0.128	184	5	lasso	0.291708	8.24e-132	-0.153062	0.878	NA	NA	NA	NA	NA
COX14-out.wgt.RDat	/u/home/t/tboltz/project-ophoff/rna_whole_blood/bulk_TWAS_latest/test_sig_weights_lowcov_bulk//COX14-out.wgt.RDat	COX14	12	50500000	50500000	0.01308	rs7952734	-3.68	rs2242507	0.0125	-5.1	0.789	169	1	lasso	0.011354	5.3e-06	-0.789	0.43	NA	NA	NA	NA	NA
CRACR2A-out.wgt.RDat	/u/home/t/tboltz/project-ophoff/rna_whole_blood/bulk_TWAS_latest/test_sig_weights_lowcov_bulk//CRACR2A-out.wgt.RDat	CRACR2A	12	3870000	3870000	0.01514	rs1419859	3.17	rs242017	-0.000333	3.13	0.062	125	125	blup	0.005727	0.000951	-1.25957	0.208	NA	NA	NA	NA	NA
CSRNP2-out.wgt.RDat	/u/home/t/tboltz/project-ophoff/rna_whole_blood/bulk_TWAS_latest/test_sig_weights_lowcov_bulk//CSRNP2-out.wgt.RDat	CSRNP2	12	51500000	51500000	0.01035	rs7312857	-1.91	rs2018022	0.00247	-3.85	1.169	207	207	blup	0.005081	0.00175	-0.684278	0.494	NA	NA	NA	NA	NA
DAZAP2-out.wgt.RDat	/u/home/t/tboltz/project-ophoff/rna_whole_blood/bulk_TWAS_latest/test_sig_weights_lowcov_bulk//DAZAP2-out.wgt.RDat	DAZAP2	12	51600000	51600000	0.02746	rs4026022	1.95	rs6421171	0.0148	5.82	0.179	195	5	lasso	0.01615	6.78e-08	-0.148087	0.882	NA	NA	NA	NA	NA
DDX11-out.wgt.RDat	/u/home/t/tboltz/project-ophoff/rna_whole_blood/bulk_TWAS_latest/test_sig_weights_lowcov_bulk//DDX11-out.wgt.RDat	DDX11	12	31200000	31200000	0.30028	rs12579274	-3.35	rs10843894	0.104	-13.55	-0.088	121	46	enet	0.395285	3.36e-191	-0.044717	0.964	NA	NA	NA	NA	NA
DDX51-out.wgt.RDat	/u/home/t/tboltz/project-ophoff/rna_whole_blood/bulk_TWAS_latest/test_sig_weights_lowcov_bulk//DDX51-out.wgt.RDat	DDX51	12	133000000	133000000	0.02316	rs7966178	2.53	rs12303484	0.0242	6.56	1.971	97	4	lasso	0.023972	5.72e-11	1.64161	0.101	NA	NA	NA	NA	NA
DDX55-out.wgt.RDat	/u/home/t/tboltz/project-ophoff/rna_whole_blood/bulk_TWAS_latest/test_sig_weights_lowcov_bulk//DDX55-out.wgt.RDat	DDX55	12	124000000	124000000	0.05449	rs1260319	-3.12	rs11057306	0.029	-8.07	-0.522	204	14	enet	0.047532	2.8e-20	0.089689	0.929	NA	NA	NA	NA	NA
DENND5B-out.wgt.RDat	/u/home/t/tboltz/project-ophoff/rna_whole_blood/bulk_TWAS_latest/test_sig_weights_lowcov_bulk//DENND5B-out.wgt.RDat	DENND5B	12	31700000	31700000	0.04081	rs1038066	2.79	rs4930979	0.0215	7.51	-0.004	170	9	lasso	0.037116	3.8e-16	1.04109	0.298	NA	NA	NA	NA	NA
DPY19L2-out.wgt.RDat	/u/home/t/tboltz/project-ophoff/rna_whole_blood/bulk_TWAS_latest/test_sig_weights_lowcov_bulk//DPY19L2-out.wgt.RDat	DPY19L2	12	64100000	64100000	0.25222	rs11615212	3.01	rs7978328	0.0553	10.17	1.703	150	31	enet	0.158762	3.92e-67	0.341615	0.733	NA	NA	NA	NA	NA
DRAM1-out.wgt.RDat	/u/home/t/tboltz/project-ophoff/rna_whole_blood/bulk_TWAS_latest/test_sig_weights_lowcov_bulk//DRAM1-out.wgt.RDat	DRAM1	12	102000000	102000000	0.12011	rs7312533	3.46	rs7965541	0.0406	10.08	-1.492	155	22	enet	0.094795	1.6e-39	-1.24833	0.212	NA	NA	NA	NA	NA
DUSP16-out.wgt.RDat	/u/home/t/tboltz/project-ophoff/rna_whole_blood/bulk_TWAS_latest/test_sig_weights_lowcov_bulk//DUSP16-out.wgt.RDat	DUSP16	12	12700000	12700000	0.20276	rs1291345	-2.44	rs2013675	0.0733	-11.49	1.287	156	40	enet	0.113151	3.01e-47	-1.35325	0.176	NA	NA	NA	NA	NA
DUSP6-out.wgt.RDat	/u/home/t/tboltz/project-ophoff/rna_whole_blood/bulk_TWAS_latest/test_sig_weights_lowcov_bulk//DUSP6-out.wgt.RDat	DUSP6	12	89700000	89700000	0.06075	rs704061	5.99	rs899003	0.00246	-5.03	-0.113	112	11	enet	0.031857	4.52e-14	0.574045	0.566	NA	NA	NA	NA	NA
DYNLL1-out.wgt.RDat	/u/home/t/tboltz/project-ophoff/rna_whole_blood/bulk_TWAS_latest/test_sig_weights_lowcov_bulk//DYNLL1-out.wgt.RDat	DYNLL1	12	121000000	121000000	0.04181	rs540520	-2.57	rs614226	0.0272	7.18	-0.81	200	6	lasso	0.030703	1.29e-13	-1.32352	0.186	NA	NA	NA	NA	NA
DYRK4-out.wgt.RDat	/u/home/t/tboltz/project-ophoff/rna_whole_blood/bulk_TWAS_latest/test_sig_weights_lowcov_bulk//DYRK4-out.wgt.RDat	DYRK4	12	4670000	4670000	0.01221	rs758533	-3.44	rs2286575	0.00313	3.77	0.284	171	6	enet	0.001854	0.0403	-0.125017	0.901	NA	NA	NA	NA	NA
EEA1-out.wgt.RDat	/u/home/t/tboltz/project-ophoff/rna_whole_blood/bulk_TWAS_latest/test_sig_weights_lowcov_bulk//EEA1-out.wgt.RDat	EEA1	12	93300000	93300000	0.03809	rs4006658	2.78	rs7305127	0.0463	9.06	-0.506	166	10	lasso	0.045719	1.47e-19	-0.852752	0.394	NA	NA	NA	NA	NA
EEF1AKMT3-out.wgt.RDat	/u/home/t/tboltz/project-ophoff/rna_whole_blood/bulk_TWAS_latest/test_sig_weights_lowcov_bulk//EEF1AKMT3-out.wgt.RDat	EEF1AKMT3	12	58200000	58200000	0.11927	rs7965494	-3.29	rs10877019	0.159	16.67	1.376	125	6	lasso	0.159159	2.61e-67	1.30513	0.192	NA	NA	NA	NA	NA
EIF2B1-out.wgt.RDat	/u/home/t/tboltz/project-ophoff/rna_whole_blood/bulk_TWAS_latest/test_sig_weights_lowcov_bulk//EIF2B1-out.wgt.RDat	EIF2B1	12	124000000	124000000	0.03004	rs1260319	-3.21	rs9919	0.0272	7.18	1.227	200	4	lasso	0.026565	5.47e-12	1.50411	0.133	NA	NA	NA	NA	NA
EP400-out.wgt.RDat	/u/home/t/tboltz/project-ophoff/rna_whole_blood/bulk_TWAS_latest/test_sig_weights_lowcov_bulk//EP400-out.wgt.RDat	EP400	12	132000000	132000000	0.01148	rs7966178	2.53	rs11246867	6.98e-05	-3.5	-0.705	140	140	blup	0.003002	0.0128	-1.3835	0.167	NA	NA	NA	NA	NA
EP400P1-out.wgt.RDat	/u/home/t/tboltz/project-ophoff/rna_whole_blood/bulk_TWAS_latest/test_sig_weights_lowcov_bulk//EP400P1-out.wgt.RDat	EP400P1	12	133000000	133000000	0.18049	rs7966178	2.53	rs7299476	0.277	-22.23	1.406	95	5	lasso	0.291744	7.89e-132	-1.04715	0.295	NA	NA	NA	NA	NA
ERC1-out.wgt.RDat	/u/home/t/tboltz/project-ophoff/rna_whole_blood/bulk_TWAS_latest/test_sig_weights_lowcov_bulk//ERC1-out.wgt.RDat	ERC1	12	1100000	1100000	0.1559	rs7137188	2.44	rs10849620	0.0904	-12.59	0.052	132	8	enet	0.101184	3.4e-42	-0.352925	0.724	NA	NA	NA	NA	NA
ERGIC2-out.wgt.RDat	/u/home/t/tboltz/project-ophoff/rna_whole_blood/bulk_TWAS_latest/test_sig_weights_lowcov_bulk//ERGIC2-out.wgt.RDat	ERGIC2	12	29500000	29500000	0.04505	rs302358	2.86	rs1006409	0.039	8.29	0.195	211	24	enet	0.042795	2.14e-18	0.309233	0.757	NA	NA	NA	NA	NA
ERP27-out.wgt.RDat	/u/home/t/tboltz/project-ophoff/rna_whole_blood/bulk_TWAS_latest/test_sig_weights_lowcov_bulk//ERP27-out.wgt.RDat	ERP27	12	15100000	15100000	0.01724	rs991532	2.59	rs4764137	0.0123	-5.2	-0.011	131	13	enet	0.014315	3.58e-07	0.29207	0.77	NA	NA	NA	NA	NA
ESYT1-out.wgt.RDat	/u/home/t/tboltz/project-ophoff/rna_whole_blood/bulk_TWAS_latest/test_sig_weights_lowcov_bulk//ESYT1-out.wgt.RDat	ESYT1	12	56500000	56500000	0.0172	rs41392645	-3.19	rs17118317	0.000166	4.16	-0.221	96	96	blup	0.008803	5.48e-05	-1.27646	0.202	NA	NA	NA	NA	NA
ETFBKMT-out.wgt.RDat	/u/home/t/tboltz/project-ophoff/rna_whole_blood/bulk_TWAS_latest/test_sig_weights_lowcov_bulk//ETFBKMT-out.wgt.RDat	ETFBKMT	12	31800000	31800000	0.01737	rs1038066	2.79	rs17499863	0.0116	4.8	0.002	188	2	lasso	0.008274	8.92e-05	0.000658	0.999	NA	NA	NA	NA	NA
ETFRF1-out.wgt.RDat	/u/home/t/tboltz/project-ophoff/rna_whole_blood/bulk_TWAS_latest/test_sig_weights_lowcov_bulk//ETFRF1-out.wgt.RDat	ETFRF1	12	25300000	25300000	0.05658	rs12579869	2.23	rs12229161	0.00823	4.78	0.165	189	3	lasso	0.015219	1.58e-07	1.09603	0.273	NA	NA	NA	NA	NA
FAM216A-out.wgt.RDat	/u/home/t/tboltz/project-ophoff/rna_whole_blood/bulk_TWAS_latest/test_sig_weights_lowcov_bulk//FAM216A-out.wgt.RDat	FAM216A	12	111000000	111000000	0.03537	rs11837455	-2.57	rs17619763	0.0267	-7.74	-2.452	121	17	enet	0.044939	3.01e-19	1.29139	0.197	NA	NA	NA	NA	NA
FAM234B-out.wgt.RDat	/u/home/t/tboltz/project-ophoff/rna_whole_blood/bulk_TWAS_latest/test_sig_weights_lowcov_bulk//FAM234B-out.wgt.RDat	FAM234B	12	13200000	13200000	0.02308	rs17820032	3.09	rs1291358	0.0124	4.77	-0.544	159	23	enet	0.014968	1.98e-07	-0.878019	0.38	NA	NA	NA	NA	NA
FBRSL1-out.wgt.RDat	/u/home/t/tboltz/project-ophoff/rna_whole_blood/bulk_TWAS_latest/test_sig_weights_lowcov_bulk//FBRSL1-out.wgt.RDat	FBRSL1	12	133000000	133000000	0.02778	rs5744751	-2.69	rs4883520	0.00997	4.46	-1.956	99	14	enet	0.013482	7.64e-07	-0.460948	0.645	NA	NA	NA	NA	NA
FBXW8-out.wgt.RDat	/u/home/t/tboltz/project-ophoff/rna_whole_blood/bulk_TWAS_latest/test_sig_weights_lowcov_bulk//FBXW8-out.wgt.RDat	FBXW8	12	117000000	117000000	0.16833	rs17500871	-2.6	rs4767473	0.0802	11.9	0.936	147	33	enet	0.131607	3.59e-55	1.23582	0.217	NA	NA	NA	NA	NA
FGD4-out.wgt.RDat	/u/home/t/tboltz/project-ophoff/rna_whole_blood/bulk_TWAS_latest/test_sig_weights_lowcov_bulk//FGD4-out.wgt.RDat	FGD4	12	32600000	32600000	0.04115	rs7979825	3.31	rs7967302	0.00361	4.8	-1.667	211	37	enet	0.013085	1.1e-06	-1.02727	0.304	NA	NA	NA	NA	NA
FGD6-out.wgt.RDat	/u/home/t/tboltz/project-ophoff/rna_whole_blood/bulk_TWAS_latest/test_sig_weights_lowcov_bulk//FGD6-out.wgt.RDat	FGD6	12	95600000	95600000	0.05233	rs7959749	2.67	rs6538599	0.0748	-11.8	1	275	5	lasso	0.074053	5.72e-31	-0.964881	0.335	NA	NA	NA	NA	NA
FKBP11-out.wgt.RDat	/u/home/t/tboltz/project-ophoff/rna_whole_blood/bulk_TWAS_latest/test_sig_weights_lowcov_bulk//FKBP11-out.wgt.RDat	FKBP11	12	49300000	49300000	0.0141	rs10875914	-3.59	rs2272311	0.0146	-5.85	2.268	106	9	lasso	0.015604	1.11e-07	-2.22108	0.0263	0	0.956	0	0.013	0.03
FMNL3-out.wgt.RDat	/u/home/t/tboltz/project-ophoff/rna_whole_blood/bulk_TWAS_latest/test_sig_weights_lowcov_bulk//FMNL3-out.wgt.RDat	FMNL3	12	50100000	50100000	0.01832	NA	NA	NA	NA	NA	NA	174	0	lasso	0.01357	7.05e-07	NA	NA	NA	NA	NA	NA	NA
GABARAPL1-out.wgt.RDat	/u/home/t/tboltz/project-ophoff/rna_whole_blood/bulk_TWAS_latest/test_sig_weights_lowcov_bulk//GABARAPL1-out.wgt.RDat	GABARAPL1	12	10400000	10400000	0.05614	rs4764327	-2.29	rs7313235	0.00184	-4.87	-0.638	190	27	enet	0.02138	5.96e-10	-0.344967	0.73	NA	NA	NA	NA	NA
GALNT6-out.wgt.RDat	/u/home/t/tboltz/project-ophoff/rna_whole_blood/bulk_TWAS_latest/test_sig_weights_lowcov_bulk//GALNT6-out.wgt.RDat	GALNT6	12	51800000	51800000	0.38502	rs4026022	2.01	rs10876193	0.172	-17.32	-0.073	173	61	enet	0.217636	2e-94	-0.177667	0.859	NA	NA	NA	NA	NA
GALNT8-out.wgt.RDat	/u/home/t/tboltz/project-ophoff/rna_whole_blood/bulk_TWAS_latest/test_sig_weights_lowcov_bulk//GALNT8-out.wgt.RDat	GALNT8	12	4830000	4830000	0.03677	rs758533	-3.44	rs972884	0.0127	-5.31	2.385	204	26	enet	0.018956	5.34e-09	-0.259904	0.795	NA	NA	NA	NA	NA
GAPDH-out.wgt.RDat	/u/home/t/tboltz/project-ophoff/rna_whole_blood/bulk_TWAS_latest/test_sig_weights_lowcov_bulk//GAPDH-out.wgt.RDat	GAPDH	12	6640000	6640000	0.14502	rs1045553	-2.09	rs11064213	0.158	-16.54	-0.391	109	5	lasso	0.179921	1.02e-76	0.131935	0.895	NA	NA	NA	NA	NA
GATC-out.wgt.RDat	/u/home/t/tboltz/project-ophoff/rna_whole_blood/bulk_TWAS_latest/test_sig_weights_lowcov_bulk//GATC-out.wgt.RDat	GATC	12	121000000	121000000	0.19822	rs540520	-2.57	rs606443	0.159	-16.72	0.926	191	17	enet	0.239993	2.52e-105	-2.18268	0.0291	0	0.994	0	0.001	0.005
GCN1-out.wgt.RDat	/u/home/t/tboltz/project-ophoff/rna_whole_blood/bulk_TWAS_latest/test_sig_weights_lowcov_bulk//GCN1-out.wgt.RDat	GCN1	12	121000000	121000000	0.02077	rs540520	-2.57	rs4767884	0.0164	-5.84	-0.518	145	6	enet	0.01057	1.08e-05	1.07381	0.283	NA	NA	NA	NA	NA
GDF11-out.wgt.RDat	/u/home/t/tboltz/project-ophoff/rna_whole_blood/bulk_TWAS_latest/test_sig_weights_lowcov_bulk//GDF11-out.wgt.RDat	GDF11	12	56100000	56100000	0.02429	rs705708	-2.31	rs1701704	0.00467	-4.95	-1.633	101	4	lasso	0.014416	3.27e-07	1.35979	0.174	NA	NA	NA	NA	NA
GIHCG-out.wgt.RDat	/u/home/t/tboltz/project-ophoff/rna_whole_blood/bulk_TWAS_latest/test_sig_weights_lowcov_bulk//GIHCG-out.wgt.RDat	GIHCG	12	58300000	58300000	0.00906	rs931552	-3.88	rs1506884	0.005	-4.22	3.01	157	3	lasso	0.005409	0.00128	-2.10373	0.0354	0.793	0.169	0.014	0.003	0.022
GLIPR1L2-out.wgt.RDat	/u/home/t/tboltz/project-ophoff/rna_whole_blood/bulk_TWAS_latest/test_sig_weights_lowcov_bulk//GLIPR1L2-out.wgt.RDat	GLIPR1L2	12	75800000	75800000	0.09162	rs10506663	-3.16	rs10879910	0.0601	10.26	-0.72	133	17	enet	0.088514	6.5e-37	0.245257	0.806	NA	NA	NA	NA	NA
GLIPR1-out.wgt.RDat	/u/home/t/tboltz/project-ophoff/rna_whole_blood/bulk_TWAS_latest/test_sig_weights_lowcov_bulk//GLIPR1-out.wgt.RDat	GLIPR1	12	75900000	75900000	0.1886	rs10506663	-3.16	rs2700521	0.107	14.32	1.798	119	6	lasso	0.174421	3.33e-74	0.920908	0.357	NA	NA	NA	NA	NA
GLT1D1-out.wgt.RDat	/u/home/t/tboltz/project-ophoff/rna_whole_blood/bulk_TWAS_latest/test_sig_weights_lowcov_bulk//GLT1D1-out.wgt.RDat	GLT1D1	12	129000000	129000000	0.03838	rs1568474	-2.52	rs1798911	0.0247	-6.74	-0.358	140	3	lasso	0.023715	7.21e-11	0.408959	0.683	NA	NA	NA	NA	NA
GLTP-out.wgt.RDat	/u/home/t/tboltz/project-ophoff/rna_whole_blood/bulk_TWAS_latest/test_sig_weights_lowcov_bulk//GLTP-out.wgt.RDat	GLTP	12	110000000	110000000	0.03622	rs11068103	-2.88	rs2292354	0.00918	-4.77	0.299	193	6	lasso	0.015612	1.1e-07	0.327433	0.743	NA	NA	NA	NA	NA
GNPTAB-out.wgt.RDat	/u/home/t/tboltz/project-ophoff/rna_whole_blood/bulk_TWAS_latest/test_sig_weights_lowcov_bulk//GNPTAB-out.wgt.RDat	GNPTAB	12	102000000	102000000	0.05624	rs7312533	3.46	rs10860794	0.0206	7.34	-1.14	171	4	lasso	0.04254	2.7e-18	-0.212162	0.832	NA	NA	NA	NA	NA
GNS-out.wgt.RDat	/u/home/t/tboltz/project-ophoff/rna_whole_blood/bulk_TWAS_latest/test_sig_weights_lowcov_bulk//GNS-out.wgt.RDat	GNS	12	65200000	65200000	0.04219	rs939876	2.54	rs2620733	0.0121	-6.05	1.67	125	26	enet	0.024749	2.83e-11	-0.607599	0.543	NA	NA	NA	NA	NA
GOLGA2P5-out.wgt.RDat	/u/home/t/tboltz/project-ophoff/rna_whole_blood/bulk_TWAS_latest/test_sig_weights_lowcov_bulk//GOLGA2P5-out.wgt.RDat	GOLGA2P5	12	101000000	101000000	0.03845	rs12581603	2.33	rs11110266	0.033	7.8	-0.591	136	5	lasso	0.030196	2.04e-13	-0.149211	0.881	NA	NA	NA	NA	NA
GOLGA3-out.wgt.RDat	/u/home/t/tboltz/project-ophoff/rna_whole_blood/bulk_TWAS_latest/test_sig_weights_lowcov_bulk//GOLGA3-out.wgt.RDat	GOLGA3	12	133000000	133000000	0.24154	rs5744751	-2.69	rs7778	0.0636	10.58	-1.452	85	34	enet	0.128309	9.61e-54	0.446158	0.655	NA	NA	NA	NA	NA
GOLT1B-out.wgt.RDat	/u/home/t/tboltz/project-ophoff/rna_whole_blood/bulk_TWAS_latest/test_sig_weights_lowcov_bulk//GOLT1B-out.wgt.RDat	GOLT1B	12	21700000	21700000	0.05222	rs11046012	2.75	rs3765093	0.0205	6.81	1.548	306	14	enet	0.034605	3.73e-15	1.37307	0.17	NA	NA	NA	NA	NA
GPN3-out.wgt.RDat	/u/home/t/tboltz/project-ophoff/rna_whole_blood/bulk_TWAS_latest/test_sig_weights_lowcov_bulk//GPN3-out.wgt.RDat	GPN3	12	111000000	111000000	0.16275	rs11837455	-2.57	rs28609096	0.15	-16.26	-1.267	121	2	lasso	0.15114	9.74e-64	1.20284	0.229	NA	NA	NA	NA	NA
GPR162-out.wgt.RDat	/u/home/t/tboltz/project-ophoff/rna_whole_blood/bulk_TWAS_latest/test_sig_weights_lowcov_bulk//GPR162-out.wgt.RDat	GPR162	12	6930000	6930000	0.22757	rs1045553	-2.09	rs11064391	0.0769	11.79	1.916	83	10	enet	0.12227	3.83e-51	0.625674	0.532	NA	NA	NA	NA	NA
GPR84-out.wgt.RDat	/u/home/t/tboltz/project-ophoff/rna_whole_blood/bulk_TWAS_latest/test_sig_weights_lowcov_bulk//GPR84-out.wgt.RDat	GPR84	12	54800000	54800000	0.01217	rs10876561	-4.05	rs7967622	-0.000483	-3.68	1.25	89	89	blup	0.002589	0.0193	-1.73599	0.0826	NA	NA	NA	NA	NA
GRIP1-out.wgt.RDat	/u/home/t/tboltz/project-ophoff/rna_whole_blood/bulk_TWAS_latest/test_sig_weights_lowcov_bulk//GRIP1-out.wgt.RDat	GRIP1	12	67500000	67500000	0.04577	rs7136670	-2.01	rs12818966	0.0236	7.58	0.392	150	13	enet	0.054391	5.09e-23	0.302442	0.762	NA	NA	NA	NA	NA
GTF2H3-out.wgt.RDat	/u/home/t/tboltz/project-ophoff/rna_whole_blood/bulk_TWAS_latest/test_sig_weights_lowcov_bulk//GTF2H3-out.wgt.RDat	GTF2H3	12	124000000	124000000	0.01331	rs1260319	-3.21	rs10846509	0.000132	-3.96	-0.549	200	17	enet	0.001947	0.0367	0.611804	0.541	NA	NA	NA	NA	NA
GTSF1-out.wgt.RDat	/u/home/t/tboltz/project-ophoff/rna_whole_blood/bulk_TWAS_latest/test_sig_weights_lowcov_bulk//GTSF1-out.wgt.RDat	GTSF1	12	54900000	54900000	0.01851	rs10876561	-4.05	rs7972761	0.00285	4.12	-1.332	101	13	enet	0.007205	0.00024	-2.22119	0.0263	0.804	0.173	0.014	0.003	0.006
GXYLT1-out.wgt.RDat	/u/home/t/tboltz/project-ophoff/rna_whole_blood/bulk_TWAS_latest/test_sig_weights_lowcov_bulk//GXYLT1-out.wgt.RDat	GXYLT1	12	42500000	42500000	0.05043	rs12301755	2.55	rs1669909	0.0346	-8.08	1.967	153	37	enet	0.053691	9.71e-23	-1.94832	0.0514	NA	NA	NA	NA	NA
H2AJ-out.wgt.RDat	/u/home/t/tboltz/project-ophoff/rna_whole_blood/bulk_TWAS_latest/test_sig_weights_lowcov_bulk//H2AJ-out.wgt.RDat	H2AJ	12	14900000	14900000	0.08166	rs991532	2.59	rs7309504	0.0144	5.3	-1.236	121	20	enet	0.032091	3.66e-14	-2.03255	0.0421	0.017	0.975	0	0.001	0.006
HAL-out.wgt.RDat	/u/home/t/tboltz/project-ophoff/rna_whole_blood/bulk_TWAS_latest/test_sig_weights_lowcov_bulk//HAL-out.wgt.RDat	HAL	12	96400000	96400000	0.27415	rs7959749	2.67	rs2540499	0.126	14.84	-0.241	233	34	enet	0.287865	8.9e-130	-1.13822	0.255	NA	NA	NA	NA	NA
HCAR2-out.wgt.RDat	/u/home/t/tboltz/project-ophoff/rna_whole_blood/bulk_TWAS_latest/test_sig_weights_lowcov_bulk//HCAR2-out.wgt.RDat	HCAR2	12	123000000	123000000	0.07899	rs1790108	-2.62	rs7131791	0.0323	7.81	0.473	157	12	enet	0.036963	4.37e-16	0.379135	0.705	NA	NA	NA	NA	NA
HCAR3-out.wgt.RDat	/u/home/t/tboltz/project-ophoff/rna_whole_blood/bulk_TWAS_latest/test_sig_weights_lowcov_bulk//HCAR3-out.wgt.RDat	HCAR3	12	123000000	123000000	0.20801	rs1790108	-2.62	rs10847574	0.0929	-13.38	0.406	162	16	enet	0.128112	1.17e-53	-0.369209	0.712	NA	NA	NA	NA	NA
HEBP1-out.wgt.RDat	/u/home/t/tboltz/project-ophoff/rna_whole_blood/bulk_TWAS_latest/test_sig_weights_lowcov_bulk//HEBP1-out.wgt.RDat	HEBP1	12	13200000	13200000	0.16269	rs17820032	3.09	rs3825272	0.147	-16.02	-0.274	164	12	enet	0.182368	7.65e-78	0.224726	0.822	NA	NA	NA	NA	NA
HELB-out.wgt.RDat	/u/home/t/tboltz/project-ophoff/rna_whole_blood/bulk_TWAS_latest/test_sig_weights_lowcov_bulk//HELB-out.wgt.RDat	HELB	12	66700000	66700000	0.06129	rs10878353	4.14	rs974349	0.0988	-13.18	-0.049	160	17	enet	0.090475	1e-37	-0.056875	0.955	NA	NA	NA	NA	NA
HIP1R-out.wgt.RDat	/u/home/t/tboltz/project-ophoff/rna_whole_blood/bulk_TWAS_latest/test_sig_weights_lowcov_bulk//HIP1R-out.wgt.RDat	HIP1R	12	123000000	123000000	0.0317	rs1260317	-2.74	rs10847742	0.0041	4.83	0.993	191	191	blup	0.010798	8.81e-06	-0.129196	0.897	NA	NA	NA	NA	NA
HNRNPA1P70-out.wgt.RDat	/u/home/t/tboltz/project-ophoff/rna_whole_blood/bulk_TWAS_latest/test_sig_weights_lowcov_bulk//HNRNPA1P70-out.wgt.RDat	HNRNPA1P70	12	68400000	68400000	0.20372	rs7316826	2.79	rs3015002	0.226	-19.93	-1.814	148	14	enet	0.250204	2.07e-110	1.7903	0.0734	NA	NA	NA	NA	NA
HRK-out.wgt.RDat	/u/home/t/tboltz/project-ophoff/rna_whole_blood/bulk_TWAS_latest/test_sig_weights_lowcov_bulk//HRK-out.wgt.RDat	HRK	12	117000000	117000000	0.30421	rs17500871	-2.6	rs4238051	0.0568	10.13	0.964	150	29	enet	0.176296	4.65e-75	0.821053	0.412	NA	NA	NA	NA	NA
HSP90B1-out.wgt.RDat	/u/home/t/tboltz/project-ophoff/rna_whole_blood/bulk_TWAS_latest/test_sig_weights_lowcov_bulk//HSP90B1-out.wgt.RDat	HSP90B1	12	104000000	104000000	0.02251	rs10861032	2.59	rs2576971	0.0187	5.98	-0.553	243	20	enet	0.019966	2.14e-09	-0.174447	0.862	NA	NA	NA	NA	NA
HTR7P1-out.wgt.RDat	/u/home/t/tboltz/project-ophoff/rna_whole_blood/bulk_TWAS_latest/test_sig_weights_lowcov_bulk//HTR7P1-out.wgt.RDat	HTR7P1	12	13200000	13200000	0.11748	rs17820032	3.09	rs11055200	0.114	14.13	-0.171	164	5	lasso	0.117439	4.49e-49	0.00391	0.997	NA	NA	NA	NA	NA
HVCN1-out.wgt.RDat	/u/home/t/tboltz/project-ophoff/rna_whole_blood/bulk_TWAS_latest/test_sig_weights_lowcov_bulk//HVCN1-out.wgt.RDat	HVCN1	12	111000000	111000000	0.01688	rs6606683	-2.49	rs7961345	0.0231	-7.1	-2.308	93	5	enet	0.024944	2.37e-11	2.29194	0.0219	0	0.96	0	0.001	0.039
IFFO1-out.wgt.RDat	/u/home/t/tboltz/project-ophoff/rna_whole_blood/bulk_TWAS_latest/test_sig_weights_lowcov_bulk//IFFO1-out.wgt.RDat	IFFO1	12	6670000	6670000	0.11986	rs1045553	-2.09	rs10849488	0.0889	-12.44	0.492	103	6	lasso	0.085762	8.93e-36	-0.551568	0.581	NA	NA	NA	NA	NA
IFNG-out.wgt.RDat	/u/home/t/tboltz/project-ophoff/rna_whole_blood/bulk_TWAS_latest/test_sig_weights_lowcov_bulk//IFNG-out.wgt.RDat	IFNG	12	68600000	68600000	0.09235	rs7316826	2.79	rs2079583	0.0634	-10.62	-0.642	147	6	lasso	0.081828	3.73e-34	1.13552	0.256	NA	NA	NA	NA	NA
IKBIP-out.wgt.RDat	/u/home/t/tboltz/project-ophoff/rna_whole_blood/bulk_TWAS_latest/test_sig_weights_lowcov_bulk//IKBIP-out.wgt.RDat	IKBIP	12	99000000	99000000	0.17579	rs11109650	-2.85	rs934930	0.0463	-9.11	0.396	113	46	enet	0.085906	7.79e-36	-2.26202	0.0237	0	0.996	0	0.001	0.003
IPO8-out.wgt.RDat	/u/home/t/tboltz/project-ophoff/rna_whole_blood/bulk_TWAS_latest/test_sig_weights_lowcov_bulk//IPO8-out.wgt.RDat	IPO8	12	30800000	30800000	0.07852	rs12579274	-3.35	rs3910564	0.0956	13.06	0.75	205	11	lasso	0.100625	5.84e-42	0.815498	0.415	NA	NA	NA	NA	NA
IRAG2-out.wgt.RDat	/u/home/t/tboltz/project-ophoff/rna_whole_blood/bulk_TWAS_latest/test_sig_weights_lowcov_bulk//IRAG2-out.wgt.RDat	IRAG2	12	25200000	25200000	0.04324	rs12579869	2.23	rs7303669	0.0269	7.02	-1.534	170	3	lasso	0.034875	2.92e-15	-1.18833	0.235	NA	NA	NA	NA	NA
IRAK3-out.wgt.RDat	/u/home/t/tboltz/project-ophoff/rna_whole_blood/bulk_TWAS_latest/test_sig_weights_lowcov_bulk//IRAK3-out.wgt.RDat	IRAK3	12	66600000	66600000	0.11994	rs10878353	4.14	rs11176060	0.134	-15.38	1.321	187	26	enet	0.16803	2.66e-71	-1.65425	0.0981	NA	NA	NA	NA	NA
ISCU-out.wgt.RDat	/u/home/t/tboltz/project-ophoff/rna_whole_blood/bulk_TWAS_latest/test_sig_weights_lowcov_bulk//ISCU-out.wgt.RDat	ISCU	12	109000000	109000000	0.19765	rs7976901	3.02	rs2032764	0.0823	12.4	1.478	159	12	lasso	0.16539	4.14e-70	0.666576	0.505	NA	NA	NA	NA	NA
ITGB7-out.wgt.RDat	/u/home/t/tboltz/project-ophoff/rna_whole_blood/bulk_TWAS_latest/test_sig_weights_lowcov_bulk//ITGB7-out.wgt.RDat	ITGB7	12	53600000	53600000	0.19196	rs7488334	3.19	rs12161793	0.0727	11.46	-0.3	239	31	enet	0.099713	1.41e-41	-0.138642	0.89	NA	NA	NA	NA	NA
ITPR2-out.wgt.RDat	/u/home/t/tboltz/project-ophoff/rna_whole_blood/bulk_TWAS_latest/test_sig_weights_lowcov_bulk//ITPR2-out.wgt.RDat	ITPR2	12	27000000	27000000	0.48742	rs10842825	2.64	rs7139251	0.231	-20.01	0.985	206	40	enet	0.323082	7.83e-149	0.347176	0.728	NA	NA	NA	NA	NA
KANSL2-out.wgt.RDat	/u/home/t/tboltz/project-ophoff/rna_whole_blood/bulk_TWAS_latest/test_sig_weights_lowcov_bulk//KANSL2-out.wgt.RDat	KANSL2	12	49100000	49100000	0.08435	rs10875914	-3.59	rs2277365	0.0347	8	-1.667	142	3	lasso	0.033384	1.13e-14	-1.816	0.0694	NA	NA	NA	NA	NA
KCNH3-out.wgt.RDat	/u/home/t/tboltz/project-ophoff/rna_whole_blood/bulk_TWAS_latest/test_sig_weights_lowcov_bulk//KCNH3-out.wgt.RDat	KCNH3	12	49900000	49900000	0.02389	rs2278069	-4.38	rs7970674	0.00512	-4.84	-2.419	141	10	enet	0.007436	0.000193	1.40003	0.162	NA	NA	NA	NA	NA
KCNMB4-out.wgt.RDat	/u/home/t/tboltz/project-ophoff/rna_whole_blood/bulk_TWAS_latest/test_sig_weights_lowcov_bulk//KCNMB4-out.wgt.RDat	KCNMB4	12	70800000	70800000	0.08417	rs11177953	2.96	rs1239898	0.0181	5.74	-0.379	275	27	enet	0.047707	2.38e-20	-0.830616	0.406	NA	NA	NA	NA	NA
KCTD10-out.wgt.RDat	/u/home/t/tboltz/project-ophoff/rna_whole_blood/bulk_TWAS_latest/test_sig_weights_lowcov_bulk//KCTD10-out.wgt.RDat	KCTD10	12	110000000	110000000	0.21376	rs10774641	-3.25	rs2241209	0.118	14.39	0.574	198	30	enet	0.153109	1.3e-64	0.574509	0.566	NA	NA	NA	NA	NA
KDM5A-out.wgt.RDat	/u/home/t/tboltz/project-ophoff/rna_whole_blood/bulk_TWAS_latest/test_sig_weights_lowcov_bulk//KDM5A-out.wgt.RDat	KDM5A	12	498000	498000	0.22464	rs7137188	2.44	rs520932	0.211	-19.39	0.322	107	27	enet	0.24157	4.17e-106	0.015671	0.987	NA	NA	NA	NA	NA
KLHL42-out.wgt.RDat	/u/home/t/tboltz/project-ophoff/rna_whole_blood/bulk_TWAS_latest/test_sig_weights_lowcov_bulk//KLHL42-out.wgt.RDat	KLHL42	12	27900000	27900000	0.06488	rs10842925	-3	rs10842994	0.0503	-9.42	-0.374	220	3	lasso	0.049966	2.99e-21	0.279619	0.78	NA	NA	NA	NA	NA
KLRC1-out.wgt.RDat	/u/home/t/tboltz/project-ophoff/rna_whole_blood/bulk_TWAS_latest/test_sig_weights_lowcov_bulk//KLRC1-out.wgt.RDat	KLRC1	12	10600000	10600000	0.16148	rs4764327	-2.29	rs2734442	0.161	16.89	0.392	192	6	lasso	0.195378	7.09e-84	0.514443	0.607	NA	NA	NA	NA	NA
KLRC2-out.wgt.RDat	/u/home/t/tboltz/project-ophoff/rna_whole_blood/bulk_TWAS_latest/test_sig_weights_lowcov_bulk//KLRC2-out.wgt.RDat	KLRC2	12	10600000	10600000	0.22695	rs4764327	-2.29	rs1478309	0.188	-18.42	-0.289	192	7	lasso	0.278525	7.01e-125	0.534521	0.593	NA	NA	NA	NA	NA
KLRC3-out.wgt.RDat	/u/home/t/tboltz/project-ophoff/rna_whole_blood/bulk_TWAS_latest/test_sig_weights_lowcov_bulk//KLRC3-out.wgt.RDat	KLRC3	12	10600000	10600000	0.07596	rs4764327	-2.29	rs11053802	0.11	13.84	0.278	196	3	lasso	0.109061	1.63e-45	0.241003	0.81	NA	NA	NA	NA	NA
KLRC4-out.wgt.RDat	/u/home/t/tboltz/project-ophoff/rna_whole_blood/bulk_TWAS_latest/test_sig_weights_lowcov_bulk//KLRC4-out.wgt.RDat	KLRC4	12	10600000	10600000	0.14464	rs4764327	-2.29	rs2734562	0.0668	10.8	0.837	196	21	enet	0.080825	9.64e-34	0.811537	0.417	NA	NA	NA	NA	NA
KLRD1-out.wgt.RDat	/u/home/t/tboltz/project-ophoff/rna_whole_blood/bulk_TWAS_latest/test_sig_weights_lowcov_bulk//KLRD1-out.wgt.RDat	KLRD1	12	10400000	10400000	0.0698	rs4764327	-2.29	rs4237965	0.0827	12.22	-0.863	190	7	lasso	0.08485	2.12e-35	-1.00067	0.317	NA	NA	NA	NA	NA
KMT5A-out.wgt.RDat	/u/home/t/tboltz/project-ophoff/rna_whole_blood/bulk_TWAS_latest/test_sig_weights_lowcov_bulk//KMT5A-out.wgt.RDat	KMT5A	12	124000000	124000000	0.04952	rs1260317	-2.89	rs10846489	0.0374	8.89	-2.019	203	5	lasso	0.055683	1.54e-23	-1.41662	0.157	NA	NA	NA	NA	NA
KNTC1-out.wgt.RDat	/u/home/t/tboltz/project-ophoff/rna_whole_blood/bulk_TWAS_latest/test_sig_weights_lowcov_bulk//KNTC1-out.wgt.RDat	KNTC1	12	123000000	123000000	0.05687	rs12425009	-2.44	rs11833424	0.0262	6.92	0.517	127	3	lasso	0.033436	1.08e-14	0.4823	0.63	NA	NA	NA	NA	NA
KRT18-out.wgt.RDat	/u/home/t/tboltz/project-ophoff/rna_whole_blood/bulk_TWAS_latest/test_sig_weights_lowcov_bulk//KRT18-out.wgt.RDat	KRT18	12	53300000	53300000	0.01809	rs7488334	3.19	rs10783548	0.0104	5.02	-1.255	317	4	lasso	0.00934	3.35e-05	-0.783501	0.433	NA	NA	NA	NA	NA
KRT1-out.wgt.RDat	/u/home/t/tboltz/project-ophoff/rna_whole_blood/bulk_TWAS_latest/test_sig_weights_lowcov_bulk//KRT1-out.wgt.RDat	KRT1	12	53100000	53100000	0.38508	rs7488334	3.19	rs1567757	0.323	23.68	0.408	402	101	enet	0.467285	8.36e-239	-0.310852	0.756	NA	NA	NA	NA	NA
KRT72-out.wgt.RDat	/u/home/t/tboltz/project-ophoff/rna_whole_blood/bulk_TWAS_latest/test_sig_weights_lowcov_bulk//KRT72-out.wgt.RDat	KRT72	12	53000000	53000000	0.39494	rs7488334	3.19	rs7975662	0.213	-19.32	0.878	405	68	enet	0.347192	1.86e-162	0.827736	0.408	NA	NA	NA	NA	NA
KRT73-out.wgt.RDat	/u/home/t/tboltz/project-ophoff/rna_whole_blood/bulk_TWAS_latest/test_sig_weights_lowcov_bulk//KRT73-out.wgt.RDat	KRT73	12	53000000	53000000	0.12635	rs7488334	3.19	rs7967642	0.0691	11.98	0.506	409	23	enet	0.127267	2.71e-53	-0.915263	0.36	NA	NA	NA	NA	NA
LARP4-out.wgt.RDat	/u/home/t/tboltz/project-ophoff/rna_whole_blood/bulk_TWAS_latest/test_sig_weights_lowcov_bulk//LARP4-out.wgt.RDat	LARP4	12	50800000	50800000	0.01067	rs10735825	1.76	rs829125	0.00558	4.22	-0.13	177	7	enet	0.005701	0.000974	-0.179488	0.858	NA	NA	NA	NA	NA
LEMD3-out.wgt.RDat	/u/home/t/tboltz/project-ophoff/rna_whole_blood/bulk_TWAS_latest/test_sig_weights_lowcov_bulk//LEMD3-out.wgt.RDat	LEMD3	12	65600000	65600000	0.01395	rs939876	2.54	rs959176	0.00261	4.2	0.153	102	102	blup	0.009312	3.44e-05	0.360546	0.718	NA	NA	NA	NA	NA
LETMD1-out.wgt.RDat	/u/home/t/tboltz/project-ophoff/rna_whole_blood/bulk_TWAS_latest/test_sig_weights_lowcov_bulk//LETMD1-out.wgt.RDat	LETMD1	12	51400000	51400000	0.04937	rs7312857	-1.91	rs3759405	0.0536	9.72	1.046	212	5	lasso	0.051193	9.69e-22	1.08052	0.28	NA	NA	NA	NA	NA
LIMA1-out.wgt.RDat	/u/home/t/tboltz/project-ophoff/rna_whole_blood/bulk_TWAS_latest/test_sig_weights_lowcov_bulk//LIMA1-out.wgt.RDat	LIMA1	12	50700000	50700000	0.03493	rs10735825	1.76	rs7138420	0.0617	10.88	0.348	170	8	lasso	0.06944	4.32e-29	0.578505	0.563	NA	NA	NA	NA	NA
LIN7A-out.wgt.RDat	/u/home/t/tboltz/project-ophoff/rna_whole_blood/bulk_TWAS_latest/test_sig_weights_lowcov_bulk//LIN7A-out.wgt.RDat	LIN7A	12	81300000	81300000	0.22398	rs2293652	2.54	rs2037407	0.073	-11.5	-1.234	260	55	enet	0.092999	8.94e-39	1.02707	0.304	NA	NA	NA	NA	NA
LINC01252-out.wgt.RDat	/u/home/t/tboltz/project-ophoff/rna_whole_blood/bulk_TWAS_latest/test_sig_weights_lowcov_bulk//LINC01252-out.wgt.RDat	LINC01252	12	11700000	11700000	0.08673	rs11614722	-2.14	rs7132674	0.0841	12.16	0.276	105	4	lasso	0.083188	1.03e-34	0.248594	0.804	NA	NA	NA	NA	NA
LINC02361-out.wgt.RDat	/u/home/t/tboltz/project-ophoff/rna_whole_blood/bulk_TWAS_latest/test_sig_weights_lowcov_bulk//LINC02361-out.wgt.RDat	LINC02361	12	133000000	133000000	0.04806	rs7966178	2.53	rs10902506	0.0416	-8.59	1.624	101	8	lasso	0.045733	1.46e-19	-0.888721	0.374	NA	NA	NA	NA	NA
LINC02384-out.wgt.RDat	/u/home/t/tboltz/project-ophoff/rna_whole_blood/bulk_TWAS_latest/test_sig_weights_lowcov_bulk//LINC02384-out.wgt.RDat	LINC02384	12	68800000	68800000	0.59033	rs7316826	2.79	rs7977634	0.542	-30.66	-1.034	149	4	lasso	0.541977	1.6e-295	0.962514	0.336	NA	NA	NA	NA	NA
LINC02422-out.wgt.RDat	/u/home/t/tboltz/project-ophoff/rna_whole_blood/bulk_TWAS_latest/test_sig_weights_lowcov_bulk//LINC02422-out.wgt.RDat	LINC02422	12	32100000	32100000	0.04903	rs11051905	-3.21	rs4931002	0.00494	5.75	-0.797	223	223	blup	0.021791	4.11e-10	1.23334	0.217	NA	NA	NA	NA	NA
LINC02458-out.wgt.RDat	/u/home/t/tboltz/project-ophoff/rna_whole_blood/bulk_TWAS_latest/test_sig_weights_lowcov_bulk//LINC02458-out.wgt.RDat	LINC02458	12	89700000	89700000	0.03624	rs704061	5.99	rs995727	0.000123	3.35	-0.176	113	113	blup	0.012689	1.57e-06	2.01697	0.0437	0.004	0	0.917	0.021	0.058
LINC02470-out.wgt.RDat	/u/home/t/tboltz/project-ophoff/rna_whole_blood/bulk_TWAS_latest/test_sig_weights_lowcov_bulk//LINC02470-out.wgt.RDat	LINC02470	12	10100000	10100000	0.51401	rs4764327	-2.29	rs7313235	0.46	28.22	-0.638	148	4	lasso	0.542864	3.01e-296	-1.03002	0.303	NA	NA	NA	NA	NA
LOC100506606-out.wgt.RDat	/u/home/t/tboltz/project-ophoff/rna_whole_blood/bulk_TWAS_latest/test_sig_weights_lowcov_bulk//LOC100506606-out.wgt.RDat	LOC100506606	12	29500000	29500000	0.28974	rs302358	2.86	rs12314737	0.265	21.44	0.461	214	7	lasso	0.49013	2.92e-255	0.557082	0.577	NA	NA	NA	NA	NA
LOC105369614-out.wgt.RDat	/u/home/t/tboltz/project-ophoff/rna_whole_blood/bulk_TWAS_latest/test_sig_weights_lowcov_bulk//LOC105369614-out.wgt.RDat	LOC105369614	12	4940000	4940000	0.0979	rs758533	-3.44	rs972884	0.0464	9.13	2.385	197	197	blup	0.052399	3.19e-22	0.822675	0.411	NA	NA	NA	NA	NA
LRP6-out.wgt.RDat	/u/home/t/tboltz/project-ophoff/rna_whole_blood/bulk_TWAS_latest/test_sig_weights_lowcov_bulk//LRP6-out.wgt.RDat	LRP6	12	12400000	12400000	0.12427	rs11614722	-2.14	rs1181334	0.0621	10.56	0.329	140	140	blup	0.099448	1.82e-41	-0.610428	0.542	NA	NA	NA	NA	NA
LRRK2-out.wgt.RDat	/u/home/t/tboltz/project-ophoff/rna_whole_blood/bulk_TWAS_latest/test_sig_weights_lowcov_bulk//LRRK2-out.wgt.RDat	LRRK2	12	40600000	40600000	0.2082	rs11835105	-2.42	rs2708485	0.251	-20.87	0.932	294	29	enet	0.270781	7.21e-121	-0.673127	0.501	NA	NA	NA	NA	NA
LTA4H-out.wgt.RDat	/u/home/t/tboltz/project-ophoff/rna_whole_blood/bulk_TWAS_latest/test_sig_weights_lowcov_bulk//LTA4H-out.wgt.RDat	LTA4H	12	96400000	96400000	0.41004	rs7959749	2.67	rs6538697	0.255	-21.06	1.655	248	54	enet	0.383697	4.52e-184	-0.601058	0.548	NA	NA	NA	NA	NA
LTBR-out.wgt.RDat	/u/home/t/tboltz/project-ophoff/rna_whole_blood/bulk_TWAS_latest/test_sig_weights_lowcov_bulk//LTBR-out.wgt.RDat	LTBR	12	6480000	6480000	0.02729	rs2270151	-2.2	rs1800693	0.0197	-6.2	0.046	127	15	enet	0.019614	2.95e-09	0.722646	0.47	NA	NA	NA	NA	NA
LYZ-out.wgt.RDat	/u/home/t/tboltz/project-ophoff/rna_whole_blood/bulk_TWAS_latest/test_sig_weights_lowcov_bulk//LYZ-out.wgt.RDat	LYZ	12	69700000	69700000	0.42771	rs776421	-3.79	rs7308481	0.546	-30.75	-2.302	205	68	enet	0.691611	0	1.35321	0.176	NA	NA	NA	NA	NA
MAP3K12-out.wgt.RDat	/u/home/t/tboltz/project-ophoff/rna_whole_blood/bulk_TWAS_latest/test_sig_weights_lowcov_bulk//MAP3K12-out.wgt.RDat	MAP3K12	12	53900000	53900000	0.01343	rs7307804	2.43	rs1485395	0.0143	-5.83	-0.303	167	4	lasso	0.013866	5.39e-07	-0.000407	1	NA	NA	NA	NA	NA
MAPKAPK5-out.wgt.RDat	/u/home/t/tboltz/project-ophoff/rna_whole_blood/bulk_TWAS_latest/test_sig_weights_lowcov_bulk//MAPKAPK5-out.wgt.RDat	MAPKAPK5	12	112000000	112000000	0.09787	rs876896	4	rs12423268	0.0441	-9.27	-0.697	141	141	blup	0.064086	6.39e-27	1.71462	0.0864	NA	NA	NA	NA	NA
MARS1-out.wgt.RDat	/u/home/t/tboltz/project-ophoff/rna_whole_blood/bulk_TWAS_latest/test_sig_weights_lowcov_bulk//MARS1-out.wgt.RDat	MARS1	12	57900000	57900000	0.0114	rs3024983	2.98	rs2127318	0.00485	3.85	0.463	122	122	blup	0.005679	0.000995	-0.860609	0.389	NA	NA	NA	NA	NA
MDM1-out.wgt.RDat	/u/home/t/tboltz/project-ophoff/rna_whole_blood/bulk_TWAS_latest/test_sig_weights_lowcov_bulk//MDM1-out.wgt.RDat	MDM1	12	68700000	68700000	0.10785	rs7316826	2.79	rs2306393	0.0212	7.91	-0.083	154	33	enet	0.082388	2.2e-34	0.733373	0.463	NA	NA	NA	NA	NA
MDM2-out.wgt.RDat	/u/home/t/tboltz/project-ophoff/rna_whole_blood/bulk_TWAS_latest/test_sig_weights_lowcov_bulk//MDM2-out.wgt.RDat	MDM2	12	69200000	69200000	0.41901	rs11177577	-2.39	rs11177361	0.352	-24.73	0.542	107	6	lasso	0.456924	1.43e-231	-0.343254	0.731	NA	NA	NA	NA	NA
MED21-out.wgt.RDat	/u/home/t/tboltz/project-ophoff/rna_whole_blood/bulk_TWAS_latest/test_sig_weights_lowcov_bulk//MED21-out.wgt.RDat	MED21	12	27200000	27200000	0.0257	rs10842925	-3	rs6487582	0.000268	3.67	0.636	243	13	enet	0.009676	2.46e-05	2.18525	0.0289	0.911	0.084	0.004	0	0.001
METTL25-out.wgt.RDat	/u/home/t/tboltz/project-ophoff/rna_whole_blood/bulk_TWAS_latest/test_sig_weights_lowcov_bulk//METTL25-out.wgt.RDat	METTL25	12	82800000	82800000	0.01561	rs4553425	-1.82	rs4471506	0.0149	-5.62	-1.596	130	7	lasso	0.013195	9.91e-07	1.65642	0.0976	NA	NA	NA	NA	NA
METTL7A-out.wgt.RDat	/u/home/t/tboltz/project-ophoff/rna_whole_blood/bulk_TWAS_latest/test_sig_weights_lowcov_bulk//METTL7A-out.wgt.RDat	METTL7A	12	51300000	51300000	0.11458	rs4026022	1.94	rs12831858	0.0932	-12.78	0.236	192	6	lasso	0.107922	4.95e-45	0.292348	0.77	NA	NA	NA	NA	NA
MFSD5-out.wgt.RDat	/u/home/t/tboltz/project-ophoff/rna_whole_blood/bulk_TWAS_latest/test_sig_weights_lowcov_bulk//MFSD5-out.wgt.RDat	MFSD5	12	53600000	53600000	0.04424	rs7488334	3.19	rs7488026	0.0226	6.39	-0.185	221	12	enet	0.02745	2.45e-12	0.794868	0.427	NA	NA	NA	NA	NA
MGST1-out.wgt.RDat	/u/home/t/tboltz/project-ophoff/rna_whole_blood/bulk_TWAS_latest/test_sig_weights_lowcov_bulk//MGST1-out.wgt.RDat	MGST1	12	16500000	16500000	0.02088	rs11057035	-2.31	rs11875	0.00214	-4.25	-0.019	106	18	enet	0.012848	1.36e-06	-0.73731	0.461	NA	NA	NA	NA	NA
MIRLET7IHG-out.wgt.RDat	/u/home/t/tboltz/project-ophoff/rna_whole_blood/bulk_TWAS_latest/test_sig_weights_lowcov_bulk//MIRLET7IHG-out.wgt.RDat	MIRLET7IHG	12	63000000	63000000	0.02102	rs11174461	3.61	rs1245653	0.00382	-4.25	-0.649	155	8	enet	0.013883	5.3e-07	-0.017839	0.986	NA	NA	NA	NA	NA
MLEC-out.wgt.RDat	/u/home/t/tboltz/project-ophoff/rna_whole_blood/bulk_TWAS_latest/test_sig_weights_lowcov_bulk//MLEC-out.wgt.RDat	MLEC	12	121000000	121000000	0.07346	rs540520	-2.57	rs3829290	0.0272	-8.62	-0.865	246	30	enet	0.064454	4.53e-27	0.634639	0.526	NA	NA	NA	NA	NA
MLF2-out.wgt.RDat	/u/home/t/tboltz/project-ophoff/rna_whole_blood/bulk_TWAS_latest/test_sig_weights_lowcov_bulk//MLF2-out.wgt.RDat	MLF2	12	6880000	6880000	0.08177	rs1045553	-2.09	rs3815408	0.0189	5.87	0.11	83	20	enet	0.023945	5.85e-11	1.0663	0.286	NA	NA	NA	NA	NA
MLXIP-out.wgt.RDat	/u/home/t/tboltz/project-ophoff/rna_whole_blood/bulk_TWAS_latest/test_sig_weights_lowcov_bulk//MLXIP-out.wgt.RDat	MLXIP	12	123000000	123000000	0.02185	rs2173581	2.35	rs7488857	0.035	-8.23	-0.455	123	5	enet	0.033696	8.51e-15	0.42042	0.674	NA	NA	NA	NA	NA
MMAB-out.wgt.RDat	/u/home/t/tboltz/project-ophoff/rna_whole_blood/bulk_TWAS_latest/test_sig_weights_lowcov_bulk//MMAB-out.wgt.RDat	MMAB	12	110000000	110000000	0.02102	rs10774641	-3.25	rs1045263	0.0125	-5.88	1.59	210	210	blup	0.016224	6.34e-08	-1.27302	0.203	NA	NA	NA	NA	NA
MON2-out.wgt.RDat	/u/home/t/tboltz/project-ophoff/rna_whole_blood/bulk_TWAS_latest/test_sig_weights_lowcov_bulk//MON2-out.wgt.RDat	MON2	12	62900000	62900000	0.03938	rs11174461	3.61	rs12230478	0.0128	-5.8	0.613	145	145	blup	0.034581	3.81e-15	-1.6093	0.108	NA	NA	NA	NA	NA
MORN3-out.wgt.RDat	/u/home/t/tboltz/project-ophoff/rna_whole_blood/bulk_TWAS_latest/test_sig_weights_lowcov_bulk//MORN3-out.wgt.RDat	MORN3	12	122000000	122000000	0.17944	rs4069668	2.09	rs12320939	0.109	13.75	-1.122	153	8	enet	0.13859	3.27e-58	-1.47243	0.141	NA	NA	NA	NA	NA
MPHOSPH9-out.wgt.RDat	/u/home/t/tboltz/project-ophoff/rna_whole_blood/bulk_TWAS_latest/test_sig_weights_lowcov_bulk//MPHOSPH9-out.wgt.RDat	MPHOSPH9	12	124000000	124000000	0.01517	rs1260317	-2.78	rs1463877	0.0198	7.21	-2.154	238	9	enet	0.022723	1.77e-10	-1.89021	0.0587	NA	NA	NA	NA	NA
MRPL42-out.wgt.RDat	/u/home/t/tboltz/project-ophoff/rna_whole_blood/bulk_TWAS_latest/test_sig_weights_lowcov_bulk//MRPL42-out.wgt.RDat	MRPL42	12	93900000	93900000	0.08171	rs7295551	2.5	rs7300607	0.0854	-12.33	-0.997	140	25	enet	0.087565	1.6e-36	0.975979	0.329	NA	NA	NA	NA	NA
MRPL51-out.wgt.RDat	/u/home/t/tboltz/project-ophoff/rna_whole_blood/bulk_TWAS_latest/test_sig_weights_lowcov_bulk//MRPL51-out.wgt.RDat	MRPL51	12	6600000	6600000	0.01757	rs1045553	-2.09	rs10849465	0.0145	6.01	0.797	113	113	blup	0.019551	3.12e-09	1.03771	0.299	NA	NA	NA	NA	NA
MTERF2-out.wgt.RDat	/u/home/t/tboltz/project-ophoff/rna_whole_blood/bulk_TWAS_latest/test_sig_weights_lowcov_bulk//MTERF2-out.wgt.RDat	MTERF2	12	107000000	107000000	0.07403	rs10746091	-2.41	rs7485117	0.00944	-6.06	0.69	126	33	enet	0.038304	1.29e-16	-2.30907	0.0209	0.001	0.994	0	0.001	0.005
MTRFR-out.wgt.RDat	/u/home/t/tboltz/project-ophoff/rna_whole_blood/bulk_TWAS_latest/test_sig_weights_lowcov_bulk//MTRFR-out.wgt.RDat	MTRFR	12	124000000	124000000	0.01053	rs1260317	-2.8	rs7304782	0.0112	4.87	-1.939	233	233	blup	0.00891	4.97e-05	-2.66395	0.00772	0.111	0.862	0	0.003	0.024
MYL6-out.wgt.RDat	/u/home/t/tboltz/project-ophoff/rna_whole_blood/bulk_TWAS_latest/test_sig_weights_lowcov_bulk//MYL6-out.wgt.RDat	MYL6	12	56600000	56600000	0.01349	rs41392645	-3.19	rs11171745	0.00953	4.58	-0.316	96	96	blup	0.00795	0.00012	-1.37401	0.169	NA	NA	NA	NA	NA
NAA25-out.wgt.RDat	/u/home/t/tboltz/project-ophoff/rna_whole_blood/bulk_TWAS_latest/test_sig_weights_lowcov_bulk//NAA25-out.wgt.RDat	NAA25	12	113000000	113000000	0.01077	rs876896	4	rs630616	0.00817	4.83	1.606	141	141	blup	0.008922	4.91e-05	2.28989	0.022	0.024	0.9	0.001	0.049	0.025
NAB2-out.wgt.RDat	/u/home/t/tboltz/project-ophoff/rna_whole_blood/bulk_TWAS_latest/test_sig_weights_lowcov_bulk//NAB2-out.wgt.RDat	NAB2	12	57500000	57500000	0.01708	rs17544455	3.04	rs2122694	0.00841	4.04	-0.091	135	15	enet	0.007706	0.000151	1.21136	0.226	NA	NA	NA	NA	NA
NACA-out.wgt.RDat	/u/home/t/tboltz/project-ophoff/rna_whole_blood/bulk_TWAS_latest/test_sig_weights_lowcov_bulk//NACA-out.wgt.RDat	NACA	12	57100000	57100000	0.18855	rs41392645	-3.19	rs2926743	0.206	18.95	1.693	154	5	lasso	0.205605	1.1e-88	1.66508	0.0959	NA	NA	NA	NA	NA
NCAPD2-out.wgt.RDat	/u/home/t/tboltz/project-ophoff/rna_whole_blood/bulk_TWAS_latest/test_sig_weights_lowcov_bulk//NCAPD2-out.wgt.RDat	NCAPD2	12	6600000	6600000	0.14226	rs1045553	-2.09	rs2079867	0.165	18.01	-0.973	114	8	lasso	0.247199	6.61e-109	-0.433906	0.664	NA	NA	NA	NA	NA
NCKAP1L-out.wgt.RDat	/u/home/t/tboltz/project-ophoff/rna_whole_blood/bulk_TWAS_latest/test_sig_weights_lowcov_bulk//NCKAP1L-out.wgt.RDat	NCKAP1L	12	54900000	54900000	0.04755	rs10876561	-4.05	rs10876561	0.0278	-7.15	-4.053	113	3	lasso	0.024968	2.32e-11	4.02996	5.58e-05	0	0.088	0	0.001	0.912
NDUFA12-out.wgt.RDat	/u/home/t/tboltz/project-ophoff/rna_whole_blood/bulk_TWAS_latest/test_sig_weights_lowcov_bulk//NDUFA12-out.wgt.RDat	NDUFA12	12	95400000	95400000	0.23814	rs7310432	-2.52	rs249171	0.17	17.46	1.95	278	25	enet	0.191592	4.13e-82	1.72489	0.0845	NA	NA	NA	NA	NA
NEDD1-out.wgt.RDat	/u/home/t/tboltz/project-ophoff/rna_whole_blood/bulk_TWAS_latest/test_sig_weights_lowcov_bulk//NEDD1-out.wgt.RDat	NEDD1	12	97300000	97300000	0.15002	rs7307354	2.33	rs252181	0.203	-18.82	1.092	265	17	enet	0.210056	8.44e-91	-1.02921	0.303	NA	NA	NA	NA	NA
NELL2-out.wgt.RDat	/u/home/t/tboltz/project-ophoff/rna_whole_blood/bulk_TWAS_latest/test_sig_weights_lowcov_bulk//NELL2-out.wgt.RDat	NELL2	12	45300000	45300000	0.14353	rs10785571	-1.9	rs2710459	0.16	-16.71	0.971	197	6	lasso	0.161074	3.61e-68	-0.958699	0.338	NA	NA	NA	NA	NA
NFE2-out.wgt.RDat	/u/home/t/tboltz/project-ophoff/rna_whole_blood/bulk_TWAS_latest/test_sig_weights_lowcov_bulk//NFE2-out.wgt.RDat	NFE2	12	54700000	54700000	0.02964	rs10876561	-4.05	rs10876561	-0.000555	-3.31	-4.053	89	89	blup	0.004261	0.0038	0.849436	0.396	NA	NA	NA	NA	NA
NINJ2-out.wgt.RDat	/u/home/t/tboltz/project-ophoff/rna_whole_blood/bulk_TWAS_latest/test_sig_weights_lowcov_bulk//NINJ2-out.wgt.RDat	NINJ2	12	773000	773000	0.40962	rs7137188	2.44	rs2075032	0.528	30.26	-0.304	121	4	lasso	0.530969	1.32e-286	-0.307608	0.758	NA	NA	NA	NA	NA
NT5DC3-out.wgt.RDat	/u/home/t/tboltz/project-ophoff/rna_whole_blood/bulk_TWAS_latest/test_sig_weights_lowcov_bulk//NT5DC3-out.wgt.RDat	NT5DC3	12	104000000	104000000	0.1155	rs10861032	2.59	rs17034657	0.136	15.77	0.327	236	12	enet	0.141742	1.36e-59	0.768479	0.442	NA	NA	NA	NA	NA
NUAK1-out.wgt.RDat	/u/home/t/tboltz/project-ophoff/rna_whole_blood/bulk_TWAS_latest/test_sig_weights_lowcov_bulk//NUAK1-out.wgt.RDat	NUAK1	12	107000000	107000000	0.0279	rs2436618	-2.1	rs7955669	0.00072	3.96	-0.058	143	143	blup	0.012393	2.06e-06	-0.064626	0.948	NA	NA	NA	NA	NA
NUDT4-out.wgt.RDat	/u/home/t/tboltz/project-ophoff/rna_whole_blood/bulk_TWAS_latest/test_sig_weights_lowcov_bulk//NUDT4-out.wgt.RDat	NUDT4	12	93800000	93800000	0.10102	rs11107008	1.97	rs17790482	0.0364	9.59	0.396	126	7	lasso	0.082199	2.63e-34	-1.10268	0.27	NA	NA	NA	NA	NA
NUP107-out.wgt.RDat	/u/home/t/tboltz/project-ophoff/rna_whole_blood/bulk_TWAS_latest/test_sig_weights_lowcov_bulk//NUP107-out.wgt.RDat	NUP107	12	69100000	69100000	0.05145	rs4913277	1.96	rs2546513	0.0415	-8.99	0.523	119	13	enet	0.048228	1.48e-20	-0.863368	0.388	NA	NA	NA	NA	NA
OAS1-out.wgt.RDat	/u/home/t/tboltz/project-ophoff/rna_whole_blood/bulk_TWAS_latest/test_sig_weights_lowcov_bulk//OAS1-out.wgt.RDat	OAS1	12	113000000	113000000	0.1482	rs7976649	2.64	rs10774674	0.26	21.35	0.295	124	31	enet	0.276629	6.8e-124	0.752468	0.452	NA	NA	NA	NA	NA
OAS3-out.wgt.RDat	/u/home/t/tboltz/project-ophoff/rna_whole_blood/bulk_TWAS_latest/test_sig_weights_lowcov_bulk//OAS3-out.wgt.RDat	OAS3	12	113000000	113000000	0.03012	rs7976649	2.64	rs1156361	0.0106	-4.65	0.215	128	128	blup	0.018403	8.81e-09	-1.03652	0.3	NA	NA	NA	NA	NA
OASL-out.wgt.RDat	/u/home/t/tboltz/project-ophoff/rna_whole_blood/bulk_TWAS_latest/test_sig_weights_lowcov_bulk//OASL-out.wgt.RDat	OASL	12	121000000	121000000	0.21586	rs523581	1.89	rs2254779	0.0706	11.18	-0.3	260	52	enet	0.096696	2.57e-40	0.183038	0.855	NA	NA	NA	NA	NA
ORAI1-out.wgt.RDat	/u/home/t/tboltz/project-ophoff/rna_whole_blood/bulk_TWAS_latest/test_sig_weights_lowcov_bulk//ORAI1-out.wgt.RDat	ORAI1	12	122000000	122000000	0.13746	rs4069668	2.09	rs3741595	0.074	11.51	-1.379	163	2	lasso	0.090317	1.16e-37	-1.42717	0.154	NA	NA	NA	NA	NA
OS9-out.wgt.RDat	/u/home/t/tboltz/project-ophoff/rna_whole_blood/bulk_TWAS_latest/test_sig_weights_lowcov_bulk//OS9-out.wgt.RDat	OS9	12	58100000	58100000	0.02013	NA	NA	NA	NA	NA	NA	112	0	enet	0.021034	8.15e-10	NA	NA	NA	NA	NA	NA	NA
OSBPL8-out.wgt.RDat	/u/home/t/tboltz/project-ophoff/rna_whole_blood/bulk_TWAS_latest/test_sig_weights_lowcov_bulk//OSBPL8-out.wgt.RDat	OSBPL8	12	77000000	77000000	0.40826	rs17813975	2.63	rs1512504	0.377	25.57	-0.525	95	38	enet	0.386504	8.74e-186	-0.699189	0.484	NA	NA	NA	NA	NA
OVOS2-out.wgt.RDat	/u/home/t/tboltz/project-ophoff/rna_whole_blood/bulk_TWAS_latest/test_sig_weights_lowcov_bulk//OVOS2-out.wgt.RDat	OVOS2	12	31400000	31400000	0.44544	rs12579274	-3.35	rs10843894	0.088	-13.35	-0.088	119	39	enet	0.333143	1.85e-154	-0.803852	0.421	NA	NA	NA	NA	NA
P2RX4-out.wgt.RDat	/u/home/t/tboltz/project-ophoff/rna_whole_blood/bulk_TWAS_latest/test_sig_weights_lowcov_bulk//P2RX4-out.wgt.RDat	P2RX4	12	122000000	122000000	0.12909	rs523581	1.89	rs3794207	0.0312	-7.57	0.788	242	29	enet	0.06403	6.73e-27	-0.064521	0.949	NA	NA	NA	NA	NA
P2RX7-out.wgt.RDat	/u/home/t/tboltz/project-ophoff/rna_whole_blood/bulk_TWAS_latest/test_sig_weights_lowcov_bulk//P2RX7-out.wgt.RDat	P2RX7	12	122000000	122000000	0.07595	rs523581	1.89	rs10849846	0.0253	-7.9	0.878	262	262	blup	0.049356	5.24e-21	-0.117719	0.906	NA	NA	NA	NA	NA
PCED1B-out.wgt.RDat	/u/home/t/tboltz/project-ophoff/rna_whole_blood/bulk_TWAS_latest/test_sig_weights_lowcov_bulk//PCED1B-out.wgt.RDat	PCED1B	12	47500000	47500000	0.07332	rs2111772	3.2	rs58616	0.0393	9.17	0.101	166	22	enet	0.057175	3.89e-24	0.278839	0.78	NA	NA	NA	NA	NA
PEBP1-out.wgt.RDat	/u/home/t/tboltz/project-ophoff/rna_whole_blood/bulk_TWAS_latest/test_sig_weights_lowcov_bulk//PEBP1-out.wgt.RDat	PEBP1	12	119000000	119000000	0.02456	rs10850993	-2.9	rs1151901	0.0222	6.39	1.226	152	2	lasso	0.019561	3.09e-09	1.20524	0.228	NA	NA	NA	NA	NA
PFKM-out.wgt.RDat	/u/home/t/tboltz/project-ophoff/rna_whole_blood/bulk_TWAS_latest/test_sig_weights_lowcov_bulk//PFKM-out.wgt.RDat	PFKM	12	48500000	48500000	0.0161	rs11168599	-3.51	rs17122567	0.00841	-4.67	1.408	221	10	enet	0.008435	7.69e-05	-0.114314	0.909	NA	NA	NA	NA	NA
PIP4K2C-out.wgt.RDat	/u/home/t/tboltz/project-ophoff/rna_whole_blood/bulk_TWAS_latest/test_sig_weights_lowcov_bulk//PIP4K2C-out.wgt.RDat	PIP4K2C	12	58000000	58000000	0.01255	rs1506884	3.01	rs775251	0.00864	-5.47	-0.271	110	110	blup	0.011201	6.09e-06	-0.48234	0.63	NA	NA	NA	NA	NA
PITPNM2-out.wgt.RDat	/u/home/t/tboltz/project-ophoff/rna_whole_blood/bulk_TWAS_latest/test_sig_weights_lowcov_bulk//PITPNM2-out.wgt.RDat	PITPNM2	12	124000000	124000000	0.00756	rs1260317	-2.78	rs1790095	0.00706	4.83	-2.53	210	210	blup	0.009434	3.07e-05	-2.40101	0.0164	0.029	0.922	0	0.004	0.046
PKP2-out.wgt.RDat	/u/home/t/tboltz/project-ophoff/rna_whole_blood/bulk_TWAS_latest/test_sig_weights_lowcov_bulk//PKP2-out.wgt.RDat	PKP2	12	33000000	33000000	0.02548	rs7979825	2.44	rs7954545	0.0119	5.82	0.025	239	5	lasso	0.01767	1.71e-08	0.398434	0.69	NA	NA	NA	NA	NA
PLBD1-out.wgt.RDat	/u/home/t/tboltz/project-ophoff/rna_whole_blood/bulk_TWAS_latest/test_sig_weights_lowcov_bulk//PLBD1-out.wgt.RDat	PLBD1	12	14700000	14700000	0.40094	rs991532	2.59	rs7296684	0.209	-19.83	1.526	118	9	lasso	0.301207	6.97e-137	-2.00726	0.0447	0	0.99	0	0.001	0.009
PLEKHA5-out.wgt.RDat	/u/home/t/tboltz/project-ophoff/rna_whole_blood/bulk_TWAS_latest/test_sig_weights_lowcov_bulk//PLEKHA5-out.wgt.RDat	PLEKHA5	12	19300000	19300000	0.13673	rs4497470	2.66	rs969235	0.083	-12.29	1.167	187	23	enet	0.112372	6.45e-47	-1.23597	0.216	NA	NA	NA	NA	NA
POC1B-out.wgt.RDat	/u/home/t/tboltz/project-ophoff/rna_whole_blood/bulk_TWAS_latest/test_sig_weights_lowcov_bulk//POC1B-out.wgt.RDat	POC1B	12	89900000	89900000	0.10375	rs704061	5.99	rs7134172	0.074	11.41	-0.257	111	19	enet	0.087303	2.06e-36	-1.29157	0.197	NA	NA	NA	NA	NA
POLR3B-out.wgt.RDat	/u/home/t/tboltz/project-ophoff/rna_whole_blood/bulk_TWAS_latest/test_sig_weights_lowcov_bulk//POLR3B-out.wgt.RDat	POLR3B	12	107000000	107000000	0.0125	rs2436618	-2.1	rs4964460	0.00785	4.25	-0.535	102	2	lasso	0.003322	0.00938	-0.628722	0.53	NA	NA	NA	NA	NA
POU6F1-out.wgt.RDat	/u/home/t/tboltz/project-ophoff/rna_whole_blood/bulk_TWAS_latest/test_sig_weights_lowcov_bulk//POU6F1-out.wgt.RDat	POU6F1	12	51600000	51600000	0.01121	rs4026022	1.93	rs10783425	0.0126	-4.91	0.173	197	4	lasso	0.010196	1.53e-05	-0.324613	0.745	NA	NA	NA	NA	NA
PPFIBP1-out.wgt.RDat	/u/home/t/tboltz/project-ophoff/rna_whole_blood/bulk_TWAS_latest/test_sig_weights_lowcov_bulk//PPFIBP1-out.wgt.RDat	PPFIBP1	12	27700000	27700000	0.01787	rs10842925	-3	rs10842917	0.00973	-5.3	-2.718	203	10	enet	0.016767	3.88e-08	2.806	0.00502	0.023	0.877	0	0.004	0.095
PPHLN1-out.wgt.RDat	/u/home/t/tboltz/project-ophoff/rna_whole_blood/bulk_TWAS_latest/test_sig_weights_lowcov_bulk//PPHLN1-out.wgt.RDat	PPHLN1	12	42600000	42600000	0.03938	rs10880264	2.27	rs3747562	0.0525	9.65	-0.526	135	4	lasso	0.053357	1.32e-22	-0.447008	0.655	NA	NA	NA	NA	NA
PPM1H-out.wgt.RDat	/u/home/t/tboltz/project-ophoff/rna_whole_blood/bulk_TWAS_latest/test_sig_weights_lowcov_bulk//PPM1H-out.wgt.RDat	PPM1H	12	63300000	63300000	0.07519	rs2029939	3.3	rs772556	0.048	9.27	-2.572	227	2	lasso	0.047076	4.25e-20	-2.55475	0.0106	0	0.926	0	0.004	0.071
PPP1R12A-out.wgt.RDat	/u/home/t/tboltz/project-ophoff/rna_whole_blood/bulk_TWAS_latest/test_sig_weights_lowcov_bulk//PPP1R12A-out.wgt.RDat	PPP1R12A	12	80300000	80300000	0.02657	rs4143215	2.37	rs7967063	0.0123	-4.86	2.002	158	2	lasso	0.006676	0.000392	-1.85069	0.0642	NA	NA	NA	NA	NA
PRANCR-out.wgt.RDat	/u/home/t/tboltz/project-ophoff/rna_whole_blood/bulk_TWAS_latest/test_sig_weights_lowcov_bulk//PRANCR-out.wgt.RDat	PRANCR	12	70600000	70600000	0.0547	rs11177953	2.96	rs11609337	0.0445	8.92	0.963	284	18	enet	0.06737	2.99e-28	0.252851	0.8	NA	NA	NA	NA	NA
PRDM4-out.wgt.RDat	/u/home/t/tboltz/project-ophoff/rna_whole_blood/bulk_TWAS_latest/test_sig_weights_lowcov_bulk//PRDM4-out.wgt.RDat	PRDM4	12	108000000	108000000	0.25599	rs10746091	-2.41	rs10778567	0.0772	12.43	0.535	139	13	enet	0.132648	1.27e-55	0.337434	0.736	NA	NA	NA	NA	NA
PRH1-out.wgt.RDat	/u/home/t/tboltz/project-ophoff/rna_whole_blood/bulk_TWAS_latest/test_sig_weights_lowcov_bulk//PRH1-out.wgt.RDat	PRH1	12	11300000	11300000	0.09394	rs6488361	1.67	rs7132674	0.165	17.33	0.276	135	7	lasso	0.196285	2.67e-84	0.422404	0.673	NA	NA	NA	NA	NA
PRKAB1-out.wgt.RDat	/u/home/t/tboltz/project-ophoff/rna_whole_blood/bulk_TWAS_latest/test_sig_weights_lowcov_bulk//PRKAB1-out.wgt.RDat	PRKAB1	12	120000000	120000000	0.04591	rs2727733	2.88	rs7310266	0.062	-10.45	0.041	160	3	lasso	0.061906	4.85e-26	0.234812	0.814	NA	NA	NA	NA	NA
PSMD9-out.wgt.RDat	/u/home/t/tboltz/project-ophoff/rna_whole_blood/bulk_TWAS_latest/test_sig_weights_lowcov_bulk//PSMD9-out.wgt.RDat	PSMD9	12	122000000	122000000	0.02184	rs4069668	2.09	rs1169084	0.0223	-6.32	0.42	126	4	lasso	0.021138	7.42e-10	-0.341263	0.733	NA	NA	NA	NA	NA
PTPN11-out.wgt.RDat	/u/home/t/tboltz/project-ophoff/rna_whole_blood/bulk_TWAS_latest/test_sig_weights_lowcov_bulk//PTPN11-out.wgt.RDat	PTPN11	12	113000000	113000000	0.02398	rs12298022	3.96	rs12422941	0.0357	7.99	-0.693	136	136	blup	0.033858	7.35e-15	0.410002	0.682	NA	NA	NA	NA	NA
PUS7L-out.wgt.RDat	/u/home/t/tboltz/project-ophoff/rna_whole_blood/bulk_TWAS_latest/test_sig_weights_lowcov_bulk//PUS7L-out.wgt.RDat	PUS7L	12	44200000	44200000	0.03842	rs7956765	2.45	rs1842044	0.0178	-5.87	-1.068	204	16	enet	0.024352	4.05e-11	2.50837	0.0121	0.003	0.991	0	0.001	0.005
PWP1-out.wgt.RDat	/u/home/t/tboltz/project-ophoff/rna_whole_blood/bulk_TWAS_latest/test_sig_weights_lowcov_bulk//PWP1-out.wgt.RDat	PWP1	12	108000000	108000000	0.11151	rs10746091	-2.41	rs11113426	0.0498	10.19	0.635	144	5	lasso	0.075044	2.25e-31	0.471522	0.637	NA	NA	NA	NA	NA
PYROXD1-out.wgt.RDat	/u/home/t/tboltz/project-ophoff/rna_whole_blood/bulk_TWAS_latest/test_sig_weights_lowcov_bulk//PYROXD1-out.wgt.RDat	PYROXD1	12	21600000	21600000	0.29162	rs11046012	2.75	rs12817513	0.132	-15.22	0.908	312	11	lasso	0.152121	3.58e-64	-1.06428	0.287	NA	NA	NA	NA	NA
RAB21-out.wgt.RDat	/u/home/t/tboltz/project-ophoff/rna_whole_blood/bulk_TWAS_latest/test_sig_weights_lowcov_bulk//RAB21-out.wgt.RDat	RAB21	12	72100000	72100000	0.0455	rs11179003	2.01	rs11178921	0.00759	-3.95	-0.707	139	14	enet	0.0084	7.94e-05	0.092795	0.926	NA	NA	NA	NA	NA
RAB3IP-out.wgt.RDat	/u/home/t/tboltz/project-ophoff/rna_whole_blood/bulk_TWAS_latest/test_sig_weights_lowcov_bulk//RAB3IP-out.wgt.RDat	RAB3IP	12	70100000	70100000	0.20197	rs776421	-3.79	rs1240259	0.0835	-12.18	-0.695	314	39	enet	0.154238	4.09e-65	0.986896	0.324	NA	NA	NA	NA	NA
RAB5B-out.wgt.RDat	/u/home/t/tboltz/project-ophoff/rna_whole_blood/bulk_TWAS_latest/test_sig_weights_lowcov_bulk//RAB5B-out.wgt.RDat	RAB5B	12	56400000	56400000	0.02732	rs41392645	-3.19	rs2306693	0.0353	7.94	-3.188	88	19	enet	0.036386	7.38e-16	-3.30079	0.000964	0	0.716	0	0.004	0.279
RAD51AP1-out.wgt.RDat	/u/home/t/tboltz/project-ophoff/rna_whole_blood/bulk_TWAS_latest/test_sig_weights_lowcov_bulk//RAD51AP1-out.wgt.RDat	RAD51AP1	12	4650000	4650000	0.01217	rs758533	-3.44	rs7978162	0.00277	4.13	0.887	175	15	enet	0.003686	0.0066	1.44129	0.15	NA	NA	NA	NA	NA
RAD52-out.wgt.RDat	/u/home/t/tboltz/project-ophoff/rna_whole_blood/bulk_TWAS_latest/test_sig_weights_lowcov_bulk//RAD52-out.wgt.RDat	RAD52	12	1100000	1100000	0.08189	rs7137188	2.44	rs11571475	0.0447	-9.31	-1.79	132	21	enet	0.06063	1.58e-25	1.40822	0.159	NA	NA	NA	NA	NA
RAD9B-out.wgt.RDat	/u/home/t/tboltz/project-ophoff/rna_whole_blood/bulk_TWAS_latest/test_sig_weights_lowcov_bulk//RAD9B-out.wgt.RDat	RAD9B	12	111000000	111000000	0.01642	rs11837455	-2.57	rs6606684	0.00896	5.11	-0.083	115	3	lasso	0.007064	0.000273	-0.475302	0.635	NA	NA	NA	NA	NA
RASSF3-out.wgt.RDat	/u/home/t/tboltz/project-ophoff/rna_whole_blood/bulk_TWAS_latest/test_sig_weights_lowcov_bulk//RASSF3-out.wgt.RDat	RASSF3	12	64900000	64900000	0.11635	rs939876	2.54	rs11837759	0.0442	8.89	1.343	128	10	lasso	0.059391	5e-25	1.00584	0.314	NA	NA	NA	NA	NA
RBM19-out.wgt.RDat	/u/home/t/tboltz/project-ophoff/rna_whole_blood/bulk_TWAS_latest/test_sig_weights_lowcov_bulk//RBM19-out.wgt.RDat	RBM19	12	114000000	114000000	0.09299	rs7972847	2.39	rs3782455	0.0279	-7.33	1.102	290	7	lasso	0.046468	7.43e-20	-0.8346	0.404	NA	NA	NA	NA	NA
RBMS2-out.wgt.RDat	/u/home/t/tboltz/project-ophoff/rna_whole_blood/bulk_TWAS_latest/test_sig_weights_lowcov_bulk//RBMS2-out.wgt.RDat	RBMS2	12	56900000	56900000	0.26152	rs41392645	-3.19	rs7299115	0.225	-19.84	1.439	138	11	enet	0.24332	5.65e-107	-1.62298	0.105	NA	NA	NA	NA	NA
RECQL-out.wgt.RDat	/u/home/t/tboltz/project-ophoff/rna_whole_blood/bulk_TWAS_latest/test_sig_weights_lowcov_bulk//RECQL-out.wgt.RDat	RECQL	12	21700000	21700000	0.0938	rs11046012	2.75	rs7307064	0.00466	-5.75	0.671	306	7	lasso	0.030398	1.7e-13	-1.4329	0.152	NA	NA	NA	NA	NA
RESF1-out.wgt.RDat	/u/home/t/tboltz/project-ophoff/rna_whole_blood/bulk_TWAS_latest/test_sig_weights_lowcov_bulk//RESF1-out.wgt.RDat	RESF1	12	32100000	32100000	0.14597	rs11051905	-3.21	rs7300260	0.0501	9.6	0.264	223	47	enet	0.101998	1.55e-42	-0.459788	0.646	NA	NA	NA	NA	NA
RHNO1-out.wgt.RDat	/u/home/t/tboltz/project-ophoff/rna_whole_blood/bulk_TWAS_latest/test_sig_weights_lowcov_bulk//RHNO1-out.wgt.RDat	RHNO1	12	2990000	2990000	0.09531	rs28990715	3.47	rs7134422	0.103	-13.42	0.526	144	12	enet	0.104195	1.85e-43	-0.592063	0.554	NA	NA	NA	NA	NA
RHOF-out.wgt.RDat	/u/home/t/tboltz/project-ophoff/rna_whole_blood/bulk_TWAS_latest/test_sig_weights_lowcov_bulk//RHOF-out.wgt.RDat	RHOF	12	122000000	122000000	0.02023	rs4069668	2.09	rs9282	0.0112	-4.69	1.54	136	136	blup	0.009731	2.34e-05	0.064184	0.949	NA	NA	NA	NA	NA
RILPL2-out.wgt.RDat	/u/home/t/tboltz/project-ophoff/rna_whole_blood/bulk_TWAS_latest/test_sig_weights_lowcov_bulk//RILPL2-out.wgt.RDat	RILPL2	12	124000000	124000000	0.02915	rs10734978	-2.97	rs2695478	0.014	5.23	-1.946	212	212	blup	0.01959	3.01e-09	-0.509919	0.61	NA	NA	NA	NA	NA
RITA1-out.wgt.RDat	/u/home/t/tboltz/project-ophoff/rna_whole_blood/bulk_TWAS_latest/test_sig_weights_lowcov_bulk//RITA1-out.wgt.RDat	RITA1	12	114000000	114000000	0.03372	rs7976649	2.64	rs1048889	0.0175	-6.02	2.228	150	5	lasso	0.013421	8.07e-07	-2.29206	0.0219	0	0.965	0	0.001	0.033
RNF34-out.wgt.RDat	/u/home/t/tboltz/project-ophoff/rna_whole_blood/bulk_TWAS_latest/test_sig_weights_lowcov_bulk//RNF34-out.wgt.RDat	RNF34	12	122000000	122000000	0.02807	rs11043229	2.05	rs2293462	0.0214	6.42	-0.934	193	9	enet	0.020859	9.55e-10	-0.929819	0.352	NA	NA	NA	NA	NA
RNF41-out.wgt.RDat	/u/home/t/tboltz/project-ophoff/rna_whole_blood/bulk_TWAS_latest/test_sig_weights_lowcov_bulk//RNF41-out.wgt.RDat	RNF41	12	56600000	56600000	0.01127	rs41392645	-3.19	rs17118313	0.00758	-5.33	0.068	103	103	blup	0.008973	4.69e-05	-1.48582	0.137	NA	NA	NA	NA	NA
RPAP3-out.wgt.RDat	/u/home/t/tboltz/project-ophoff/rna_whole_blood/bulk_TWAS_latest/test_sig_weights_lowcov_bulk//RPAP3-out.wgt.RDat	RPAP3	12	48100000	48100000	0.22964	rs12721427	3.34	rs757354	0.0257	-7.72	0.255	214	48	enet	0.090194	1.31e-37	-0.563626	0.573	NA	NA	NA	NA	NA
RPH3A-out.wgt.RDat	/u/home/t/tboltz/project-ophoff/rna_whole_blood/bulk_TWAS_latest/test_sig_weights_lowcov_bulk//RPH3A-out.wgt.RDat	RPH3A	12	113000000	113000000	0.06521	rs7976649	2.64	rs886479	0.045	9.2	-0.125	143	2	lasso	0.044087	6.57e-19	-0.131045	0.896	NA	NA	NA	NA	NA
RPLP0-out.wgt.RDat	/u/home/t/tboltz/project-ophoff/rna_whole_blood/bulk_TWAS_latest/test_sig_weights_lowcov_bulk//RPLP0-out.wgt.RDat	RPLP0	12	121000000	121000000	0.02181	rs540520	-2.57	rs2240317	0.0171	5.63	0.846	149	20	enet	0.016474	5.06e-08	0.101857	0.919	NA	NA	NA	NA	NA
RPS26-out.wgt.RDat	/u/home/t/tboltz/project-ophoff/rna_whole_blood/bulk_TWAS_latest/test_sig_weights_lowcov_bulk//RPS26-out.wgt.RDat	RPS26	12	56400000	56400000	0.55924	rs41392645	-3.19	rs1701704	0.531	30.32	-1.633	94	11	lasso	0.801385	0	-1.4456	0.148	NA	NA	NA	NA	NA
SBNO1-out.wgt.RDat	/u/home/t/tboltz/project-ophoff/rna_whole_blood/bulk_TWAS_latest/test_sig_weights_lowcov_bulk//SBNO1-out.wgt.RDat	SBNO1	12	124000000	124000000	0.01127	rs1260317	-2.88	rs10083067	0.0018	-3.89	-0.127	207	11	enet	0.004738	0.00242	-1.56003	0.119	NA	NA	NA	NA	NA
SCN8A-out.wgt.RDat	/u/home/t/tboltz/project-ophoff/rna_whole_blood/bulk_TWAS_latest/test_sig_weights_lowcov_bulk//SCN8A-out.wgt.RDat	SCN8A	12	52000000	52000000	0.21385	rs4026022	2.16	rs12369744	0.0665	10.79	0.386	134	7	lasso	0.113054	3.31e-47	-0.41414	0.679	NA	NA	NA	NA	NA
SCYL2-out.wgt.RDat	/u/home/t/tboltz/project-ophoff/rna_whole_blood/bulk_TWAS_latest/test_sig_weights_lowcov_bulk//SCYL2-out.wgt.RDat	SCYL2	12	101000000	101000000	0.02777	rs12581603	2.33	rs12424802	0.000853	-3.64	0.238	145	8	enet	0.007991	0.000116	-0.798185	0.425	NA	NA	NA	NA	NA
SENP1-out.wgt.RDat	/u/home/t/tboltz/project-ophoff/rna_whole_blood/bulk_TWAS_latest/test_sig_weights_lowcov_bulk//SENP1-out.wgt.RDat	SENP1	12	48500000	48500000	0.01409	rs11168599	-3.51	rs4760695	0.00805	-4.84	1.604	221	221	blup	0.010791	8.86e-06	-2.18719	0.0287	0.073	0.9	0.001	0.012	0.013
SH2B3-out.wgt.RDat	/u/home/t/tboltz/project-ophoff/rna_whole_blood/bulk_TWAS_latest/test_sig_weights_lowcov_bulk//SH2B3-out.wgt.RDat	SH2B3	12	112000000	112000000	0.09378	rs876896	4	rs1029388	0.00877	-6.5	2.727	136	5	lasso	0.021641	4.71e-10	-3.86221	0.000112	0	0.856	0	0.03	0.114
SIRT4-out.wgt.RDat	/u/home/t/tboltz/project-ophoff/rna_whole_blood/bulk_TWAS_latest/test_sig_weights_lowcov_bulk//SIRT4-out.wgt.RDat	SIRT4	12	121000000	121000000	0.01673	rs540520	-2.57	rs12424233	0.0121	4.93	-0.791	160	1	lasso	0.009344	3.34e-05	-0.791	0.429	NA	NA	NA	NA	NA
SLC11A2-out.wgt.RDat	/u/home/t/tboltz/project-ophoff/rna_whole_blood/bulk_TWAS_latest/test_sig_weights_lowcov_bulk//SLC11A2-out.wgt.RDat	SLC11A2	12	51400000	51400000	0.02003	rs7312857	-1.91	rs853235	0.02	6.09	0.1	216	2	lasso	0.01823	1.03e-08	0.07471	0.94	NA	NA	NA	NA	NA
SLC16A7-out.wgt.RDat	/u/home/t/tboltz/project-ophoff/rna_whole_blood/bulk_TWAS_latest/test_sig_weights_lowcov_bulk//SLC16A7-out.wgt.RDat	SLC16A7	12	60000000	60000000	0.07001	rs17573052	3.25	rs10506395	0.0509	-9.58	0.298	165	24	enet	0.056208	9.51e-24	-0.531035	0.595	NA	NA	NA	NA	NA
SLC25A3-out.wgt.RDat	/u/home/t/tboltz/project-ophoff/rna_whole_blood/bulk_TWAS_latest/test_sig_weights_lowcov_bulk//SLC25A3-out.wgt.RDat	SLC25A3	12	99000000	99000000	0.01741	rs11109650	-2.85	rs2118852	0.00886	4.47	1.446	117	2	lasso	0.006487	0.000467	1.34257	0.179	NA	NA	NA	NA	NA
SLC35E3-out.wgt.RDat	/u/home/t/tboltz/project-ophoff/rna_whole_blood/bulk_TWAS_latest/test_sig_weights_lowcov_bulk//SLC35E3-out.wgt.RDat	SLC35E3	12	69100000	69100000	0.06207	rs7307444	-1.7	rs11177361	0.0323	-8.02	0.542	110	21	enet	0.045937	1.21e-19	-0.489916	0.624	NA	NA	NA	NA	NA
SLC48A1-out.wgt.RDat	/u/home/t/tboltz/project-ophoff/rna_whole_blood/bulk_TWAS_latest/test_sig_weights_lowcov_bulk//SLC48A1-out.wgt.RDat	SLC48A1	12	48100000	48100000	0.25304	rs12721427	3.34	rs7135791	0.0511	9.61	0.628	217	7	lasso	0.095685	6.8e-40	0.75144	0.452	NA	NA	NA	NA	NA
SLC4A8-out.wgt.RDat	/u/home/t/tboltz/project-ophoff/rna_whole_blood/bulk_TWAS_latest/test_sig_weights_lowcov_bulk//SLC4A8-out.wgt.RDat	SLC4A8	12	51800000	51800000	0.03582	rs4026022	2.01	rs12829333	0.0272	7.12	0.06	172	3	lasso	0.026441	6.12e-12	0.171665	0.864	NA	NA	NA	NA	NA
SLC9A7P1-out.wgt.RDat	/u/home/t/tboltz/project-ophoff/rna_whole_blood/bulk_TWAS_latest/test_sig_weights_lowcov_bulk//SLC9A7P1-out.wgt.RDat	SLC9A7P1	12	98900000	98900000	0.06954	rs11109650	-2.85	rs7955167	0.0321	7.53	-0.472	121	4	lasso	0.039569	4.07e-17	-0.411783	0.68	NA	NA	NA	NA	NA
SMARCD1-out.wgt.RDat	/u/home/t/tboltz/project-ophoff/rna_whole_blood/bulk_TWAS_latest/test_sig_weights_lowcov_bulk//SMARCD1-out.wgt.RDat	SMARCD1	12	50500000	50500000	0.0112	rs11169082	-4.36	rs4898546	0.0153	5.29	0.205	174	4	lasso	0.014161	4.12e-07	0.172048	0.863	NA	NA	NA	NA	NA
SMIM10L1-out.wgt.RDat	/u/home/t/tboltz/project-ophoff/rna_whole_blood/bulk_TWAS_latest/test_sig_weights_lowcov_bulk//SMIM10L1-out.wgt.RDat	SMIM10L1	12	11300000	11300000	0.03516	rs6488361	1.67	rs7132674	0.0487	9.48	0.276	134	9	enet	0.048361	1.31e-20	0.10759	0.914	NA	NA	NA	NA	NA
SOCS2-out.wgt.RDat	/u/home/t/tboltz/project-ophoff/rna_whole_blood/bulk_TWAS_latest/test_sig_weights_lowcov_bulk//SOCS2-out.wgt.RDat	SOCS2	12	94000000	94000000	0.04006	NA	NA	NA	NA	NA	NA	162	0	lasso	0.030961	1.02e-13	NA	NA	NA	NA	NA	NA	NA
SP1-out.wgt.RDat	/u/home/t/tboltz/project-ophoff/rna_whole_blood/bulk_TWAS_latest/test_sig_weights_lowcov_bulk//SP1-out.wgt.RDat	SP1	12	53800000	53800000	0.03619	rs7307804	2.43	rs10876447	0.0627	10.5	-0.485	181	4	lasso	0.060846	1.3e-25	-0.644293	0.519	NA	NA	NA	NA	NA
SPPL3-out.wgt.RDat	/u/home/t/tboltz/project-ophoff/rna_whole_blood/bulk_TWAS_latest/test_sig_weights_lowcov_bulk//SPPL3-out.wgt.RDat	SPPL3	12	121000000	121000000	0.02024	rs540520	-2.57	rs532140	0.0178	6.23	-0.686	276	6	enet	0.014191	4.01e-07	-0.4124	0.68	NA	NA	NA	NA	NA
SPRYD4-out.wgt.RDat	/u/home/t/tboltz/project-ophoff/rna_whole_blood/bulk_TWAS_latest/test_sig_weights_lowcov_bulk//SPRYD4-out.wgt.RDat	SPRYD4	12	56900000	56900000	0.01542	rs41392645	-3.19	rs7302925	0.0155	5.37	0.138	131	2	lasso	0.012639	1.64e-06	0.106125	0.915	NA	NA	NA	NA	NA
SPX-out.wgt.RDat	/u/home/t/tboltz/project-ophoff/rna_whole_blood/bulk_TWAS_latest/test_sig_weights_lowcov_bulk//SPX-out.wgt.RDat	SPX	12	21700000	21700000	0.20153	rs11046012	2.75	rs3765093	0.0979	13.18	1.548	299	22	enet	0.138867	2.47e-58	1.28467	0.199	NA	NA	NA	NA	NA
SRSF9-out.wgt.RDat	/u/home/t/tboltz/project-ophoff/rna_whole_blood/bulk_TWAS_latest/test_sig_weights_lowcov_bulk//SRSF9-out.wgt.RDat	SRSF9	12	121000000	121000000	0.02806	rs540520	-2.57	rs7027	0.0162	5.64	-2.137	200	9	enet	0.017374	2.24e-08	-2.06509	0.0389	0.004	0.962	0	0.001	0.034
SSH1-out.wgt.RDat	/u/home/t/tboltz/project-ophoff/rna_whole_blood/bulk_TWAS_latest/test_sig_weights_lowcov_bulk//SSH1-out.wgt.RDat	SSH1	12	109000000	109000000	0.06611	rs10774641	-3.25	rs1106911	0.0631	10.6	0.465	185	5	lasso	0.062072	4.15e-26	0.512223	0.608	NA	NA	NA	NA	NA
ST8SIA1-out.wgt.RDat	/u/home/t/tboltz/project-ophoff/rna_whole_blood/bulk_TWAS_latest/test_sig_weights_lowcov_bulk//ST8SIA1-out.wgt.RDat	ST8SIA1	12	22600000	22600000	0.111	rs10770872	-2.37	rs7968922	0.066	11.07	0.536	142	12	lasso	0.097187	1.6e-40	1.13598	0.256	NA	NA	NA	NA	NA
STAT2-out.wgt.RDat	/u/home/t/tboltz/project-ophoff/rna_whole_blood/bulk_TWAS_latest/test_sig_weights_lowcov_bulk//STAT2-out.wgt.RDat	STAT2	12	56800000	56800000	0.00929	rs41392645	-3.19	rs2643626	0.000349	-3.25	-3.068	105	105	blup	0.005623	0.00105	2.9509	0.00317	0.936	0.044	0.006	0	0.014
STAT6-out.wgt.RDat	/u/home/t/tboltz/project-ophoff/rna_whole_blood/bulk_TWAS_latest/test_sig_weights_lowcov_bulk//STAT6-out.wgt.RDat	STAT6	12	57500000	57500000	0.12373	rs17544455	3.04	rs324015	0.0414	-8.68	1.128	135	22	enet	0.077155	3.08e-32	0.364254	0.716	NA	NA	NA	NA	NA
STK38L-out.wgt.RDat	/u/home/t/tboltz/project-ophoff/rna_whole_blood/bulk_TWAS_latest/test_sig_weights_lowcov_bulk//STK38L-out.wgt.RDat	STK38L	12	27400000	27400000	0.02562	rs10842925	-3	rs7314184	0.0132	5.13	2.25	205	3	lasso	0.011783	3.58e-06	1.59483	0.111	NA	NA	NA	NA	NA
STX2-out.wgt.RDat	/u/home/t/tboltz/project-ophoff/rna_whole_blood/bulk_TWAS_latest/test_sig_weights_lowcov_bulk//STX2-out.wgt.RDat	STX2	12	131000000	131000000	0.26632	rs3736333	2.51	rs1106369	0.492	-29.21	0.686	164	20	enet	0.495484	3.18e-259	-0.619165	0.536	NA	NA	NA	NA	NA
STYK1-out.wgt.RDat	/u/home/t/tboltz/project-ophoff/rna_whole_blood/bulk_TWAS_latest/test_sig_weights_lowcov_bulk//STYK1-out.wgt.RDat	STYK1	12	10800000	10800000	0.02573	rs4764327	-2.29	rs7350597	0.00345	-4.18	1.932	169	16	enet	0.012519	1.83e-06	-2.00292	0.0452	0.77	0.227	0.001	0	0.002
SUDS3-out.wgt.RDat	/u/home/t/tboltz/project-ophoff/rna_whole_blood/bulk_TWAS_latest/test_sig_weights_lowcov_bulk//SUDS3-out.wgt.RDat	SUDS3	12	119000000	119000000	0.02095	rs10850993	-2.9	rs7136676	0.0295	-7.37	1.705	175	3	lasso	0.030387	1.72e-13	-1.87114	0.0613	NA	NA	NA	NA	NA
SUOX-out.wgt.RDat	/u/home/t/tboltz/project-ophoff/rna_whole_blood/bulk_TWAS_latest/test_sig_weights_lowcov_bulk//SUOX-out.wgt.RDat	SUOX	12	56400000	56400000	0.01621	rs41392645	-3.19	rs1701704	0.00789	-4.46	-1.633	93	24	enet	0.007268	0.000226	1.49462	0.135	NA	NA	NA	NA	NA
TAFA2-out.wgt.RDat	/u/home/t/tboltz/project-ophoff/rna_whole_blood/bulk_TWAS_latest/test_sig_weights_lowcov_bulk//TAFA2-out.wgt.RDat	TAFA2	12	62700000	62700000	0.3819	rs11174461	3.61	rs12310651	0.0669	12.39	-2.018	132	39	enet	0.283443	1.88e-127	-1.28234	0.2	NA	NA	NA	NA	NA
TAPBPL-out.wgt.RDat	/u/home/t/tboltz/project-ophoff/rna_whole_blood/bulk_TWAS_latest/test_sig_weights_lowcov_bulk//TAPBPL-out.wgt.RDat	TAPBPL	12	6560000	6560000	0.27623	rs2270151	-2.2	rs2243750	0.476	28.72	-0.636	126	9	lasso	0.507423	3.24e-268	-0.614008	0.539	NA	NA	NA	NA	NA
TAS2R13-out.wgt.RDat	/u/home/t/tboltz/project-ophoff/rna_whole_blood/bulk_TWAS_latest/test_sig_weights_lowcov_bulk//TAS2R13-out.wgt.RDat	TAS2R13	12	11100000	11100000	0.09062	rs7350597	1.93	rs7132674	0.145	16.42	0.276	131	4	lasso	0.193739	4.13e-83	-0.095306	0.924	NA	NA	NA	NA	NA
TAS2R14-out.wgt.RDat	/u/home/t/tboltz/project-ophoff/rna_whole_blood/bulk_TWAS_latest/test_sig_weights_lowcov_bulk//TAS2R14-out.wgt.RDat	TAS2R14	12	11300000	11300000	0.12451	rs6488361	1.67	rs7132674	0.22	20.14	0.276	135	15	lasso	0.297763	4.9e-135	-0.118205	0.906	NA	NA	NA	NA	NA
TAS2R15P-out.wgt.RDat	/u/home/t/tboltz/project-ophoff/rna_whole_blood/bulk_TWAS_latest/test_sig_weights_lowcov_bulk//TAS2R15P-out.wgt.RDat	TAS2R15P	12	11100000	11100000	0.13048	rs7350597	1.93	rs6488331	0.121	14.55	0.899	135	3	lasso	0.168969	9.99e-72	0.345974	0.729	NA	NA	NA	NA	NA
TAS2R18P-out.wgt.RDat	/u/home/t/tboltz/project-ophoff/rna_whole_blood/bulk_TWAS_latest/test_sig_weights_lowcov_bulk//TAS2R18P-out.wgt.RDat	TAS2R18P	12	11300000	11300000	0.10234	rs6488361	1.67	rs1551191	0.101	13.46	-0.356	135	2	lasso	0.100198	8.82e-42	-0.357192	0.721	NA	NA	NA	NA	NA
TAS2R19-out.wgt.RDat	/u/home/t/tboltz/project-ophoff/rna_whole_blood/bulk_TWAS_latest/test_sig_weights_lowcov_bulk//TAS2R19-out.wgt.RDat	TAS2R19	12	11200000	11200000	0.0721	rs7350597	1.93	rs7132674	0.0624	10.95	0.276	137	18	enet	0.074606	3.4e-31	-0.091352	0.927	NA	NA	NA	NA	NA
TAS2R20-out.wgt.RDat	/u/home/t/tboltz/project-ophoff/rna_whole_blood/bulk_TWAS_latest/test_sig_weights_lowcov_bulk//TAS2R20-out.wgt.RDat	TAS2R20	12	11200000	11200000	0.1169	rs7350597	1.93	rs10772413	0.21	-19.14	0.581	136	12	lasso	0.248478	1.52e-109	-0.135234	0.892	NA	NA	NA	NA	NA
TAS2R30-out.wgt.RDat	/u/home/t/tboltz/project-ophoff/rna_whole_blood/bulk_TWAS_latest/test_sig_weights_lowcov_bulk//TAS2R30-out.wgt.RDat	TAS2R30	12	11300000	11300000	0.12254	rs7350597	1.93	rs1551191	0.111	14.03	-0.356	135	3	lasso	0.114518	7.89e-48	-0.232288	0.816	NA	NA	NA	NA	NA
TAS2R31-out.wgt.RDat	/u/home/t/tboltz/project-ophoff/rna_whole_blood/bulk_TWAS_latest/test_sig_weights_lowcov_bulk//TAS2R31-out.wgt.RDat	TAS2R31	12	11200000	11200000	0.03698	rs7350597	1.93	rs7132674	0.0437	9.69	0.276	134	9	enet	0.065951	1.12e-27	0.319803	0.749	NA	NA	NA	NA	NA
TAS2R43-out.wgt.RDat	/u/home/t/tboltz/project-ophoff/rna_whole_blood/bulk_TWAS_latest/test_sig_weights_lowcov_bulk//TAS2R43-out.wgt.RDat	TAS2R43	12	11200000	11200000	0.42368	rs7350597	1.93	rs1376250	0.58	-31.68	-0.98	128	46	enet	0.582765	0	1.05353	0.292	NA	NA	NA	NA	NA
TAS2R46-out.wgt.RDat	/u/home/t/tboltz/project-ophoff/rna_whole_blood/bulk_TWAS_latest/test_sig_weights_lowcov_bulk//TAS2R46-out.wgt.RDat	TAS2R46	12	11200000	11200000	0.10973	rs7350597	1.93	rs1551191	0.109	13.82	-0.356	128	24	enet	0.147265	5.05e-62	-0.482454	0.629	NA	NA	NA	NA	NA
TAS2R50-out.wgt.RDat	/u/home/t/tboltz/project-ophoff/rna_whole_blood/bulk_TWAS_latest/test_sig_weights_lowcov_bulk//TAS2R50-out.wgt.RDat	TAS2R50	12	11100000	11100000	0.09302	rs7350597	1.93	rs7310849	0.148	-16.16	0.437	134	5	lasso	0.1614	2.58e-68	-0.24395	0.807	NA	NA	NA	NA	NA
TAS2R63P-out.wgt.RDat	/u/home/t/tboltz/project-ophoff/rna_whole_blood/bulk_TWAS_latest/test_sig_weights_lowcov_bulk//TAS2R63P-out.wgt.RDat	TAS2R63P	12	11200000	11200000	0.07818	rs7350597	1.93	rs1451772	0.0548	9.83	-0.176	132	17	enet	0.056198	9.6e-24	-0.216124	0.829	NA	NA	NA	NA	NA
TAS2R64P-out.wgt.RDat	/u/home/t/tboltz/project-ophoff/rna_whole_blood/bulk_TWAS_latest/test_sig_weights_lowcov_bulk//TAS2R64P-out.wgt.RDat	TAS2R64P	12	11200000	11200000	0.29485	rs7350597	1.93	rs1376250	0.461	-28.26	-0.98	128	31	enet	0.473176	5.59e-243	0.933181	0.351	NA	NA	NA	NA	NA
TBC1D30-out.wgt.RDat	/u/home/t/tboltz/project-ophoff/rna_whole_blood/bulk_TWAS_latest/test_sig_weights_lowcov_bulk//TBC1D30-out.wgt.RDat	TBC1D30	12	65200000	65200000	0.06846	rs939876	2.54	rs1147095	0.0602	-10.44	1.918	120	2	lasso	0.061126	1e-25	-1.87549	0.0607	NA	NA	NA	NA	NA
TBK1-out.wgt.RDat	/u/home/t/tboltz/project-ophoff/rna_whole_blood/bulk_TWAS_latest/test_sig_weights_lowcov_bulk//TBK1-out.wgt.RDat	TBK1	12	64800000	64800000	0.04783	rs939876	2.54	rs7303577	0.0277	-7.05	1.829	120	12	enet	0.031572	5.86e-14	-2.35849	0.0183	0	0.985	0	0.001	0.015
TCP11L2-out.wgt.RDat	/u/home/t/tboltz/project-ophoff/rna_whole_blood/bulk_TWAS_latest/test_sig_weights_lowcov_bulk//TCP11L2-out.wgt.RDat	TCP11L2	12	107000000	107000000	0.04521	rs2436618	-2.1	rs1532587	0.0315	7.56	1.294	107	3	lasso	0.030324	1.82e-13	1.27391	0.203	NA	NA	NA	NA	NA
TDG-out.wgt.RDat	/u/home/t/tboltz/project-ophoff/rna_whole_blood/bulk_TWAS_latest/test_sig_weights_lowcov_bulk//TDG-out.wgt.RDat	TDG	12	104000000	104000000	0.02148	rs10861032	2.59	rs4135082	0.0187	5.85	-0.366	248	7	lasso	0.015768	9.59e-08	-0.236986	0.813	NA	NA	NA	NA	NA
TESC-out.wgt.RDat	/u/home/t/tboltz/project-ophoff/rna_whole_blood/bulk_TWAS_latest/test_sig_weights_lowcov_bulk//TESC-out.wgt.RDat	TESC	12	118000000	118000000	0.06201	NA	NA	NA	NA	NA	NA	153	0	lasso	0.03464	3.61e-15	NA	NA	NA	NA	NA	NA	NA
TESPA1-out.wgt.RDat	/u/home/t/tboltz/project-ophoff/rna_whole_blood/bulk_TWAS_latest/test_sig_weights_lowcov_bulk//TESPA1-out.wgt.RDat	TESPA1	12	55400000	55400000	0.10854	rs2243885	2.69	rs3782414	0.0661	-10.97	-1.512	184	34	enet	0.105515	5.13e-44	0.793224	0.428	NA	NA	NA	NA	NA
TFCP2-out.wgt.RDat	/u/home/t/tboltz/project-ophoff/rna_whole_blood/bulk_TWAS_latest/test_sig_weights_lowcov_bulk//TFCP2-out.wgt.RDat	TFCP2	12	51600000	51600000	0.01966	rs4026022	1.94	rs1056897	0.0221	6.37	-0.291	204	3	lasso	0.022005	3.39e-10	-0.248119	0.804	NA	NA	NA	NA	NA
TIGAR-out.wgt.RDat	/u/home/t/tboltz/project-ophoff/rna_whole_blood/bulk_TWAS_latest/test_sig_weights_lowcov_bulk//TIGAR-out.wgt.RDat	TIGAR	12	4420000	4420000	0.08326	rs1419859	3.17	rs4765776	0.0276	-8.61	-0.433	154	27	enet	0.053096	1.68e-22	0.675132	0.5	NA	NA	NA	NA	NA
TMBIM4-out.wgt.RDat	/u/home/t/tboltz/project-ophoff/rna_whole_blood/bulk_TWAS_latest/test_sig_weights_lowcov_bulk//TMBIM4-out.wgt.RDat	TMBIM4	12	66600000	66600000	0.22891	rs10878353	4.14	rs11176056	0.288	-22.47	0.569	185	20	enet	0.315752	8.71e-145	-0.287765	0.774	NA	NA	NA	NA	NA
TMCC3-out.wgt.RDat	/u/home/t/tboltz/project-ophoff/rna_whole_blood/bulk_TWAS_latest/test_sig_weights_lowcov_bulk//TMCC3-out.wgt.RDat	TMCC3	12	95000000	95000000	0.32983	rs7310432	-2.52	rs2366632	0.134	-15.24	1.904	242	4	lasso	0.140587	4.37e-59	-1.78682	0.074	NA	NA	NA	NA	NA
TMEM106C-out.wgt.RDat	/u/home/t/tboltz/project-ophoff/rna_whole_blood/bulk_TWAS_latest/test_sig_weights_lowcov_bulk//TMEM106C-out.wgt.RDat	TMEM106C	12	48400000	48400000	0.03783	rs12721427	3.34	rs11609253	0.038	8.54	-0.526	217	5	lasso	0.03554	1.59e-15	-0.876183	0.381	NA	NA	NA	NA	NA
TMEM116-out.wgt.RDat	/u/home/t/tboltz/project-ophoff/rna_whole_blood/bulk_TWAS_latest/test_sig_weights_lowcov_bulk//TMEM116-out.wgt.RDat	TMEM116	12	112000000	112000000	0.03792	rs876896	4	rs627308	0.0262	8.52	2.197	131	131	blup	0.036302	7.97e-16	0.854597	0.393	NA	NA	NA	NA	NA
TMEM119-out.wgt.RDat	/u/home/t/tboltz/project-ophoff/rna_whole_blood/bulk_TWAS_latest/test_sig_weights_lowcov_bulk//TMEM119-out.wgt.RDat	TMEM119	12	109000000	109000000	0.05403	rs7976901	3.02	rs11114012	0.0393	8.38	0.616	159	7	enet	0.056456	7.56e-24	0.50289	0.615	NA	NA	NA	NA	NA
TMEM263-out.wgt.RDat	/u/home/t/tboltz/project-ophoff/rna_whole_blood/bulk_TWAS_latest/test_sig_weights_lowcov_bulk//TMEM263-out.wgt.RDat	TMEM263	12	107000000	107000000	0.08114	rs10746091	-2.41	rs1037013	0.0426	-8.82	-1.26	127	24	enet	0.051567	6.87e-22	1.30184	0.193	NA	NA	NA	NA	NA
TMPO-out.wgt.RDat	/u/home/t/tboltz/project-ophoff/rna_whole_blood/bulk_TWAS_latest/test_sig_weights_lowcov_bulk//TMPO-out.wgt.RDat	TMPO	12	98900000	98900000	0.02991	rs11109650	-2.85	rs11829822	0.0228	6.57	0.386	120	16	enet	0.023787	6.76e-11	1.09292	0.274	NA	NA	NA	NA	NA
TMTC1-out.wgt.RDat	/u/home/t/tboltz/project-ophoff/rna_whole_blood/bulk_TWAS_latest/test_sig_weights_lowcov_bulk//TMTC1-out.wgt.RDat	TMTC1	12	29900000	29900000	0.37538	rs302358	2.86	rs302338	0.349	24.61	-2.335	261	82	enet	0.545956	8.5e-299	-2.03192	0.0422	0	0.937	0	0.002	0.061
TNFRSF1A-out.wgt.RDat	/u/home/t/tboltz/project-ophoff/rna_whole_blood/bulk_TWAS_latest/test_sig_weights_lowcov_bulk//TNFRSF1A-out.wgt.RDat	TNFRSF1A	12	6450000	6450000	0.17177	rs2270151	-2.2	rs1800693	0.069	-11.12	0.046	128	2	lasso	0.067266	3.29e-28	-0.188123	0.851	NA	NA	NA	NA	NA
TSFM-out.wgt.RDat	/u/home/t/tboltz/project-ophoff/rna_whole_blood/bulk_TWAS_latest/test_sig_weights_lowcov_bulk//TSFM-out.wgt.RDat	TSFM	12	58200000	58200000	0.04053	rs7965494	-3.29	rs703842	0.0503	-9.62	1.237	126	5	lasso	0.049753	3.64e-21	-1.17992	0.238	NA	NA	NA	NA	NA
TSPAN31-out.wgt.RDat	/u/home/t/tboltz/project-ophoff/rna_whole_blood/bulk_TWAS_latest/test_sig_weights_lowcov_bulk//TSPAN31-out.wgt.RDat	TSPAN31	12	58100000	58100000	0.01724	rs7965494	-3.29	rs8181644	0.00696	-5.22	1.267	113	113	blup	0.012501	1.86e-06	-0.727906	0.467	NA	NA	NA	NA	NA
TTC41P-out.wgt.RDat	/u/home/t/tboltz/project-ophoff/rna_whole_blood/bulk_TWAS_latest/test_sig_weights_lowcov_bulk//TTC41P-out.wgt.RDat	TTC41P	12	104000000	104000000	0.01977	rs10861032	2.59	rs2583246	0.00504	-4.77	0.454	243	16	enet	0.014667	2.6e-07	-0.822748	0.411	NA	NA	NA	NA	NA
TUBA1A-out.wgt.RDat	/u/home/t/tboltz/project-ophoff/rna_whole_blood/bulk_TWAS_latest/test_sig_weights_lowcov_bulk//TUBA1A-out.wgt.RDat	TUBA1A	12	49600000	49600000	0.11564	rs2278069	-4.38	rs11614738	0.0552	-10.35	-2.901	126	6	lasso	0.080272	1.63e-33	3.34798	0.000814	0	0.468	0	0.219	0.312
TUBA1C-out.wgt.RDat	/u/home/t/tboltz/project-ophoff/rna_whole_blood/bulk_TWAS_latest/test_sig_weights_lowcov_bulk//TUBA1C-out.wgt.RDat	TUBA1C	12	49600000	49600000	0.17289	rs2278069	-4.38	rs11168955	0.0236	-6.77	-1.067	126	23	enet	0.026552	5.53e-12	-1.21597	0.224	NA	NA	NA	NA	NA
TXNRD1-out.wgt.RDat	/u/home/t/tboltz/project-ophoff/rna_whole_blood/bulk_TWAS_latest/test_sig_weights_lowcov_bulk//TXNRD1-out.wgt.RDat	TXNRD1	12	105000000	105000000	0.10046	rs7980326	3.58	rs7488680	0.117	14.35	-0.266	348	7	lasso	0.116926	7.42e-49	-0.205721	0.837	NA	NA	NA	NA	NA
UBE3B-out.wgt.RDat	/u/home/t/tboltz/project-ophoff/rna_whole_blood/bulk_TWAS_latest/test_sig_weights_lowcov_bulk//UBE3B-out.wgt.RDat	UBE3B	12	110000000	110000000	0.22848	rs10774641	-3.25	rs2241209	0.181	17.82	0.574	198	5	lasso	0.189504	3.86e-81	0.831144	0.406	NA	NA	NA	NA	NA
UHRF1BP1L-out.wgt.RDat	/u/home/t/tboltz/project-ophoff/rna_whole_blood/bulk_TWAS_latest/test_sig_weights_lowcov_bulk//UHRF1BP1L-out.wgt.RDat	UHRF1BP1L	12	101000000	101000000	0.14851	rs12581603	2.33	rs12370791	0.177	-17.66	-1.391	142	32	enet	0.207415	1.52e-89	1.89745	0.0578	NA	NA	NA	NA	NA
UNC119B-out.wgt.RDat	/u/home/t/tboltz/project-ophoff/rna_whole_blood/bulk_TWAS_latest/test_sig_weights_lowcov_bulk//UNC119B-out.wgt.RDat	UNC119B	12	121000000	121000000	0.07104	rs540520	-2.57	rs2948150	0.028	-8.53	-0.685	250	29	enet	0.052901	2.01e-22	1.11315	0.266	NA	NA	NA	NA	NA
UNG-out.wgt.RDat	/u/home/t/tboltz/project-ophoff/rna_whole_blood/bulk_TWAS_latest/test_sig_weights_lowcov_bulk//UNG-out.wgt.RDat	UNG	12	110000000	110000000	0.08394	rs10774641	-3.25	rs34263	0.0609	-10.37	-0.792	184	6	lasso	0.060584	1.65e-25	0.727466	0.467	NA	NA	NA	NA	NA
USP15-out.wgt.RDat	/u/home/t/tboltz/project-ophoff/rna_whole_blood/bulk_TWAS_latest/test_sig_weights_lowcov_bulk//USP15-out.wgt.RDat	USP15	12	62700000	62700000	0.26189	rs11174461	3.61	rs1920090	0.0439	-8.95	-0.765	137	43	enet	0.175745	8.3e-75	-1.22548	0.22	NA	NA	NA	NA	NA
USP30-out.wgt.RDat	/u/home/t/tboltz/project-ophoff/rna_whole_blood/bulk_TWAS_latest/test_sig_weights_lowcov_bulk//USP30-out.wgt.RDat	USP30	12	109000000	109000000	0.0982	rs10774641	-3.25	rs16939904	0.0342	-8.06	-1.231	173	15	enet	0.04253	2.73e-18	0.771494	0.44	NA	NA	NA	NA	NA
USP44-out.wgt.RDat	/u/home/t/tboltz/project-ophoff/rna_whole_blood/bulk_TWAS_latest/test_sig_weights_lowcov_bulk//USP44-out.wgt.RDat	USP44	12	95900000	95900000	0.16975	rs7959749	2.67	rs7304754	0.0747	-11.49	-0.237	295	8	lasso	0.099183	2.35e-41	0.391258	0.696	NA	NA	NA	NA	NA
VAMP1-out.wgt.RDat	/u/home/t/tboltz/project-ophoff/rna_whole_blood/bulk_TWAS_latest/test_sig_weights_lowcov_bulk//VAMP1-out.wgt.RDat	VAMP1	12	6580000	6580000	0.10315	rs1045553	-2.09	rs2109427	0.271	21.8	-0.043	120	17	enet	0.294115	4.33e-133	0.26317	0.792	NA	NA	NA	NA	NA
VDR-out.wgt.RDat	/u/home/t/tboltz/project-ophoff/rna_whole_blood/bulk_TWAS_latest/test_sig_weights_lowcov_bulk//VDR-out.wgt.RDat	VDR	12	48300000	48300000	0.12071	rs12721427	3.34	rs7975232	0.0531	9.85	-0.627	215	30	enet	0.070126	2.27e-29	-1.98838	0.0468	0	0.989	0	0.008	0.004
VEZT-out.wgt.RDat	/u/home/t/tboltz/project-ophoff/rna_whole_blood/bulk_TWAS_latest/test_sig_weights_lowcov_bulk//VEZT-out.wgt.RDat	VEZT	12	95600000	95600000	0.01611	rs7959749	2.67	rs3751271	0.0019	-4.84	0.726	275	275	blup	0.007905	0.000125	0.521526	0.602	NA	NA	NA	NA	NA
VPS29-out.wgt.RDat	/u/home/t/tboltz/project-ophoff/rna_whole_blood/bulk_TWAS_latest/test_sig_weights_lowcov_bulk//VPS29-out.wgt.RDat	VPS29	12	111000000	111000000	0.06463	rs11837455	-2.57	rs1860561	0.0727	11.63	0.007	115	4	lasso	0.073286	1.17e-30	-0.007797	0.994	NA	NA	NA	NA	NA
VPS33A-out.wgt.RDat	/u/home/t/tboltz/project-ophoff/rna_whole_blood/bulk_TWAS_latest/test_sig_weights_lowcov_bulk//VPS33A-out.wgt.RDat	VPS33A	12	123000000	123000000	0.01367	rs2173581	2.35	rs12580043	0.00922	4.8	-0.993	119	3	lasso	0.005865	0.000835	-0.918892	0.358	NA	NA	NA	NA	NA
VPS37B-out.wgt.RDat	/u/home/t/tboltz/project-ophoff/rna_whole_blood/bulk_TWAS_latest/test_sig_weights_lowcov_bulk//VPS37B-out.wgt.RDat	VPS37B	12	123000000	123000000	0.0248	rs1260317	-2.84	rs7485652	0.0128	6.34	1.986	197	197	blup	0.024063	5.26e-11	1.02721	0.304	NA	NA	NA	NA	NA
VSIG10-out.wgt.RDat	/u/home/t/tboltz/project-ophoff/rna_whole_blood/bulk_TWAS_latest/test_sig_weights_lowcov_bulk//VSIG10-out.wgt.RDat	VSIG10	12	119000000	119000000	0.13021	rs10850993	-2.9	rs1106349	0.0297	7.31	-1.393	152	46	enet	0.070711	1.31e-29	-2.14199	0.0322	0	0.99	0	0.002	0.008
VWF-out.wgt.RDat	/u/home/t/tboltz/project-ophoff/rna_whole_blood/bulk_TWAS_latest/test_sig_weights_lowcov_bulk//VWF-out.wgt.RDat	VWF	12	6230000	6230000	0.0977	rs2270151	-2.2	rs11064058	0.0154	6.68	-1.527	177	6	lasso	0.042275	3.44e-18	-1.11341	0.266	NA	NA	NA	NA	NA
WASHC3-out.wgt.RDat	/u/home/t/tboltz/project-ophoff/rna_whole_blood/bulk_TWAS_latest/test_sig_weights_lowcov_bulk//WASHC3-out.wgt.RDat	WASHC3	12	102000000	102000000	0.04501	rs11111262	3.79	rs1858173	0.0737	-11.51	2.289	171	10	lasso	0.072	3.93e-30	-2.24109	0.025	0	0.958	0	0.011	0.031
WASHC4-out.wgt.RDat	/u/home/t/tboltz/project-ophoff/rna_whole_blood/bulk_TWAS_latest/test_sig_weights_lowcov_bulk//WASHC4-out.wgt.RDat	WASHC4	12	106000000	106000000	0.06212	rs7980326	3.58	rs12301914	0.0449	-8.93	0.389	268	16	enet	0.049649	4.01e-21	0.305209	0.76	NA	NA	NA	NA	NA
WNK1-out.wgt.RDat	/u/home/t/tboltz/project-ophoff/rna_whole_blood/bulk_TWAS_latest/test_sig_weights_lowcov_bulk//WNK1-out.wgt.RDat	WNK1	12	862000	862000	0.02683	rs7137188	2.44	rs2240283	0.00739	-4.98	0.847	118	118	blup	0.018651	7.04e-09	0.465189	0.642	NA	NA	NA	NA	NA
WNT10B-out.wgt.RDat	/u/home/t/tboltz/project-ophoff/rna_whole_blood/bulk_TWAS_latest/test_sig_weights_lowcov_bulk//WNT10B-out.wgt.RDat	WNT10B	12	49400000	49400000	0.01878	rs10875914	-3.59	rs3825184	0.00789	5.34	1.953	103	103	blup	0.017405	2.18e-08	2.32584	0.02	0.009	0.954	0	0.013	0.023
WNT5B-out.wgt.RDat	/u/home/t/tboltz/project-ophoff/rna_whole_blood/bulk_TWAS_latest/test_sig_weights_lowcov_bulk//WNT5B-out.wgt.RDat	WNT5B	12	1640000	1640000	0.13321	rs4141130	-2.62	rs4765829	0.0839	12.21	-0.684	125	2	lasso	0.08511	1.66e-35	-0.730998	0.465	NA	NA	NA	NA	NA
WSB2-out.wgt.RDat	/u/home/t/tboltz/project-ophoff/rna_whole_blood/bulk_TWAS_latest/test_sig_weights_lowcov_bulk//WSB2-out.wgt.RDat	WSB2	12	119000000	119000000	0.0757	rs10850993	-2.9	rs2393333	0.0161	-5.42	0.221	144	6	lasso	0.032553	2.4e-14	-0.902881	0.367	NA	NA	NA	NA	NA
XPOT-out.wgt.RDat	/u/home/t/tboltz/project-ophoff/rna_whole_blood/bulk_TWAS_latest/test_sig_weights_lowcov_bulk//XPOT-out.wgt.RDat	XPOT	12	64800000	64800000	0.02377	rs939876	2.54	rs6581565	0.0206	-6.22	1.792	115	11	enet	0.021575	5e-10	-1.53177	0.126	NA	NA	NA	NA	NA
YAF2-out.wgt.RDat	/u/home/t/tboltz/project-ophoff/rna_whole_blood/bulk_TWAS_latest/test_sig_weights_lowcov_bulk//YAF2-out.wgt.RDat	YAF2	12	42600000	42600000	0.02888	rs10880264	2.27	rs1669892	0.0466	-9.26	2.131	134	3	lasso	0.045771	1.41e-19	-2.13367	0.0329	0	0.97	0	0.001	0.028
YBX3-out.wgt.RDat	/u/home/t/tboltz/project-ophoff/rna_whole_blood/bulk_TWAS_latest/test_sig_weights_lowcov_bulk//YBX3-out.wgt.RDat	YBX3	12	10900000	10900000	0.20186	rs4372546	-1.99	rs1108542	0.0298	8.68	-0.899	169	43	enet	0.085378	1.29e-35	-0.934091	0.35	NA	NA	NA	NA	NA
YEATS4-out.wgt.RDat	/u/home/t/tboltz/project-ophoff/rna_whole_blood/bulk_TWAS_latest/test_sig_weights_lowcov_bulk//YEATS4-out.wgt.RDat	YEATS4	12	69800000	69800000	0.21256	rs776421	-3.79	rs2617834	0.186	-18.1	-0.902	205	31	enet	0.252873	9.46e-112	1.64231	0.101	NA	NA	NA	NA	NA
ZCRB1-out.wgt.RDat	/u/home/t/tboltz/project-ophoff/rna_whole_blood/bulk_TWAS_latest/test_sig_weights_lowcov_bulk//ZCRB1-out.wgt.RDat	ZCRB1	12	42700000	42700000	0.00679	rs10880264	2.27	rs3810793	0.00695	-4.16	2.155	138	2	lasso	0.005769	0.000914	-2.1639	0.0305	0.693	0.298	0.001	0	0.008
ZDHHC17-out.wgt.RDat	/u/home/t/tboltz/project-ophoff/rna_whole_blood/bulk_TWAS_latest/test_sig_weights_lowcov_bulk//ZDHHC17-out.wgt.RDat	ZDHHC17	12	77200000	77200000	0.33095	rs17813975	2.63	rs1512504	0.149	16.11	-0.525	137	28	enet	0.183662	1.94e-78	-1.06661	0.286	NA	NA	NA	NA	NA
ZNF10-out.wgt.RDat	/u/home/t/tboltz/project-ophoff/rna_whole_blood/bulk_TWAS_latest/test_sig_weights_lowcov_bulk//ZNF10-out.wgt.RDat	ZNF10	12	134000000	134000000	0.03653	rs5744751	-2.69	rs11147250	0.026	6.87	-0.287	64	2	lasso	0.024877	2.52e-11	-0.286999	0.774	NA	NA	NA	NA	NA
ZNF140-out.wgt.RDat	/u/home/t/tboltz/project-ophoff/rna_whole_blood/bulk_TWAS_latest/test_sig_weights_lowcov_bulk//ZNF140-out.wgt.RDat	ZNF140	12	134000000	134000000	0.0086	rs5744751	-2.69	rs11147298	0.006	4.44	-1.17	73	2	enet	0.003772	0.00607	-1.18518	0.236	NA	NA	NA	NA	NA
ZNF268-out.wgt.RDat	/u/home/t/tboltz/project-ophoff/rna_whole_blood/bulk_TWAS_latest/test_sig_weights_lowcov_bulk//ZNF268-out.wgt.RDat	ZNF268	12	134000000	134000000	0.01442	rs10781651	-2.06	rs7302208	0.00329	3.74	-1.332	40	40	blup	0.005839	0.000856	0.083414	0.934	NA	NA	NA	NA	NA
ZNF384-out.wgt.RDat	/u/home/t/tboltz/project-ophoff/rna_whole_blood/bulk_TWAS_latest/test_sig_weights_lowcov_bulk//ZNF384-out.wgt.RDat	ZNF384	12	6800000	6800000	0.02466	rs1045553	-2.09	rs7975360	0.00322	4.78	-0.209	88	16	enet	0.008536	7.01e-05	-0.710207	0.478	NA	NA	NA	NA	NA
ZNF605-out.wgt.RDat	/u/home/t/tboltz/project-ophoff/rna_whole_blood/bulk_TWAS_latest/test_sig_weights_lowcov_bulk//ZNF605-out.wgt.RDat	ZNF605	12	134000000	134000000	0.14807	rs5744751	-2.69	rs11147281	0.132	15.23	-1.3	82	26	enet	0.173706	7.06e-74	-1.02547	0.305	NA	NA	NA	NA	NA
ZNF641-out.wgt.RDat	/u/home/t/tboltz/project-ophoff/rna_whole_blood/bulk_TWAS_latest/test_sig_weights_lowcov_bulk//ZNF641-out.wgt.RDat	ZNF641	12	48700000	48700000	0.36018	rs11168599	-3.51	rs2634663	0.692	-34.62	2.107	212	29	enet	0.729519	0	-1.77439	0.076	NA	NA	NA	NA	NA
ZNF664-out.wgt.RDat	/u/home/t/tboltz/project-ophoff/rna_whole_blood/bulk_TWAS_latest/test_sig_weights_lowcov_bulk//ZNF664-out.wgt.RDat	ZNF664	12	124000000	124000000	0.03273	rs1716382	-2.33	rs4765127	0.0407	-8.66	-1.114	175	19	enet	0.041617	6.28e-18	0.887502	0.375	NA	NA	NA	NA	NA
ZNF740-out.wgt.RDat	/u/home/t/tboltz/project-ophoff/rna_whole_blood/bulk_TWAS_latest/test_sig_weights_lowcov_bulk//ZNF740-out.wgt.RDat	ZNF740	12	53600000	53600000	0.19404	rs7488334	3.19	rs2272306	0.0811	11.95	-1.089	250	2	lasso	0.080005	2.09e-33	-1.11211	0.266	NA	NA	NA	NA	NA
ZNF84-out.wgt.RDat	/u/home/t/tboltz/project-ophoff/rna_whole_blood/bulk_TWAS_latest/test_sig_weights_lowcov_bulk//ZNF84-out.wgt.RDat	ZNF84	12	134000000	134000000	0.10689	rs5744751	-2.69	rs11147250	0.0468	-9.91	-0.287	79	7	lasso	0.075874	1.03e-31	-0.50996	0.61	NA	NA	NA	NA	NA
ZNF891-out.wgt.RDat	/u/home/t/tboltz/project-ophoff/rna_whole_blood/bulk_TWAS_latest/test_sig_weights_lowcov_bulk//ZNF891-out.wgt.RDat	ZNF891	12	134000000	134000000	0.07612	rs5744751	-2.69	rs11147250	0.012	-5.05	-0.287	64	12	enet	0.014337	3.51e-07	0.345475	0.73	NA	NA	NA	NA	NA
PANEL	FILE	ID	CHR	P0	P1	HSQ	BEST.GWAS.ID	BEST.GWAS.Z	EQTL.ID	EQTL.R2	EQTL.Z	EQTL.GWAS.Z	NSNP	NWGT	MODEL	MODELCV.R2	MODELCV.PV	TWAS.Z	TWAS.P	COLOC.PP0	COLOC.PP1	COLOC.PP2	COLOC.PP3	COLOC.PP4
ABCC4-out.wgt.RDat	/u/home/t/tboltz/project-ophoff/rna_whole_blood/bulk_TWAS_latest/test_sig_weights_lowcov_bulk//ABCC4-out.wgt.RDat	ABCC4	13	95953729	95953729	0.19687	rs16951334	2.57	rs12865420	0.02918	-9.06	0.947	323	53	enet	0.12992	1.94e-54	-2.02018	0.043364	0	0.992	0	0.002	0.006
AKAP11-out.wgt.RDat	/u/home/t/tboltz/project-ophoff/rna_whole_blood/bulk_TWAS_latest/test_sig_weights_lowcov_bulk//AKAP11-out.wgt.RDat	AKAP11	13	42846288	42846288	0.10276	rs7318683	2.45	rs7994365	0.050023	9.48	-0.235	242	24	enet	0.06229	3.39e-26	-0.02866	0.977133	NA	NA	NA	NA	NA
ALG11-out.wgt.RDat	/u/home/t/tboltz/project-ophoff/rna_whole_blood/bulk_TWAS_latest/test_sig_weights_lowcov_bulk//ALG11-out.wgt.RDat	ALG11	13	52586534	52586534	0.01147	rs7325826	2.16	rs12146904	0.003712	4.26	-0.209	144	144	blup	0.00512	0.00168	-0.93001	0.352368	NA	NA	NA	NA	NA
ALOX5AP-out.wgt.RDat	/u/home/t/tboltz/project-ophoff/rna_whole_blood/bulk_TWAS_latest/test_sig_weights_lowcov_bulk//ALOX5AP-out.wgt.RDat	ALOX5AP	13	31287615	31287615	0.2318	rs7981107	4.37	rs11841107	0.094766	13.79	0.894	146	48	enet	0.21757	2.15e-94	1.53712	0.124264	NA	NA	NA	NA	NA
ARL11-out.wgt.RDat	/u/home/t/tboltz/project-ophoff/rna_whole_blood/bulk_TWAS_latest/test_sig_weights_lowcov_bulk//ARL11-out.wgt.RDat	ARL11	13	50202643	50202643	0.07557	rs1063183	2.09	rs9535274	0.047788	9.2	-1.261	213	8	enet	0.05444	4.89e-23	-1.50716	0.13177	NA	NA	NA	NA	NA
ATP7B-out.wgt.RDat	/u/home/t/tboltz/project-ophoff/rna_whole_blood/bulk_TWAS_latest/test_sig_weights_lowcov_bulk//ATP7B-out.wgt.RDat	ATP7B	13	52586261	52586261	0.08292	rs7325826	2.16	rs3742290	0.040622	-8.51	1.136	144	4	lasso	0.0401	2.5e-17	-1.18039	0.237845	NA	NA	NA	NA	NA
ATP8A2-out.wgt.RDat	/u/home/t/tboltz/project-ophoff/rna_whole_blood/bulk_TWAS_latest/test_sig_weights_lowcov_bulk//ATP8A2-out.wgt.RDat	ATP8A2	13	25946112	25946112	0.02266	rs7335954	3.28	rs9581466	0.003442	3.88	0.11	167	4	lasso	0.00819	9.66e-05	-0.28011	0.779392	NA	NA	NA	NA	NA
B3GLCT-out.wgt.RDat	/u/home/t/tboltz/project-ophoff/rna_whole_blood/bulk_TWAS_latest/test_sig_weights_lowcov_bulk//B3GLCT-out.wgt.RDat	B3GLCT	13	31774112	31774112	0.01602	rs7981107	4.37	rs914532	0.000985	-3.8	2.38	176	176	blup	0.0027	0.0173	-1.85207	0.064016	NA	NA	NA	NA	NA
BORA-out.wgt.RDat	/u/home/t/tboltz/project-ophoff/rna_whole_blood/bulk_TWAS_latest/test_sig_weights_lowcov_bulk//BORA-out.wgt.RDat	BORA	13	73301887	73301887	0.05925	rs9543003	3.19	rs17260329	0.013932	-5.05	-0.558	139	34	enet	0.02532	1.69e-11	0.63587	0.524864	NA	NA	NA	NA	NA
BRCA2-out.wgt.RDat	/u/home/t/tboltz/project-ophoff/rna_whole_blood/bulk_TWAS_latest/test_sig_weights_lowcov_bulk//BRCA2-out.wgt.RDat	BRCA2	13	32889223	32889223	0.05186	rs8002096	-2.52	rs1799943	0.023878	-6.65	0.22	173	6	lasso	0.02701	3.67e-12	-0.8014	0.422901	NA	NA	NA	NA	NA
CAB39L-out.wgt.RDat	/u/home/t/tboltz/project-ophoff/rna_whole_blood/bulk_TWAS_latest/test_sig_weights_lowcov_bulk//CAB39L-out.wgt.RDat	CAB39L	13	50018200	50018200	0.03159	rs1063183	2.09	rs4142285	0.020701	6.29	1.571	197	17	enet	0.01677	3.88e-08	1.76063	0.078301	NA	NA	NA	NA	NA
CCDC122-out.wgt.RDat	/u/home/t/tboltz/project-ophoff/rna_whole_blood/bulk_TWAS_latest/test_sig_weights_lowcov_bulk//CCDC122-out.wgt.RDat	CCDC122	13	44453876	44453876	0.08833	rs1466005	2.39	rs6561150	0.077266	11.61	-1.703	282	6	lasso	0.08687	3.1e-36	-1.37008	0.170663	NA	NA	NA	NA	NA
CDADC1-out.wgt.RDat	/u/home/t/tboltz/project-ophoff/rna_whole_blood/bulk_TWAS_latest/test_sig_weights_lowcov_bulk//CDADC1-out.wgt.RDat	CDADC1	13	49822061	49822061	0.02467	rs7981156	1.85	rs7997545	0.022374	-6.48	0.533	184	8	enet	0.02303	1.33e-10	-0.12526	0.900319	NA	NA	NA	NA	NA
CDK8-out.wgt.RDat	/u/home/t/tboltz/project-ophoff/rna_whole_blood/bulk_TWAS_latest/test_sig_weights_lowcov_bulk//CDK8-out.wgt.RDat	CDK8	13	26828241	26828241	0.01637	rs7992670	3.08	rs9512183	0.017042	5.77	-0.222	187	1	lasso	0.01566	1.05e-07	-0.222	0.824314	NA	NA	NA	NA	NA
CKAP2-out.wgt.RDat	/u/home/t/tboltz/project-ophoff/rna_whole_blood/bulk_TWAS_latest/test_sig_weights_lowcov_bulk//CKAP2-out.wgt.RDat	CKAP2	13	53029564	53029564	0.12555	rs7325826	2.16	rs6561682	0.156418	17.33	0.888	134	47	enet	0.26927	4.32e-120	1.96486	0.04943	0	0.995	0	0.001	0.004
COG6-out.wgt.RDat	/u/home/t/tboltz/project-ophoff/rna_whole_blood/bulk_TWAS_latest/test_sig_weights_lowcov_bulk//COG6-out.wgt.RDat	COG6	13	40229764	40229764	0.12572	rs498769	2.63	rs4133063	0.089808	-12.5	0.576	238	8	lasso	0.13326	6.85e-56	-0.76701	0.443077	NA	NA	NA	NA	NA
COMMD6-out.wgt.RDat	/u/home/t/tboltz/project-ophoff/rna_whole_blood/bulk_TWAS_latest/test_sig_weights_lowcov_bulk//COMMD6-out.wgt.RDat	COMMD6	13	76123575	76123575	0.0238	rs9318373	-3.03	rs4885319	0.008172	-5.52	-0.632	238	3	lasso	0.0119	3.21e-06	-0.01063	0.991517	NA	NA	NA	NA	NA
CRYL1-out.wgt.RDat	/u/home/t/tboltz/project-ophoff/rna_whole_blood/bulk_TWAS_latest/test_sig_weights_lowcov_bulk//CRYL1-out.wgt.RDat	CRYL1	13	21100012	21100012	0.08918	rs2497497	2.55	rs9285125	0.054016	-9.82	-0.487	172	26	enet	0.05863	1.01e-24	0.79914	0.424209	NA	NA	NA	NA	NA
CYSLTR2-out.wgt.RDat	/u/home/t/tboltz/project-ophoff/rna_whole_blood/bulk_TWAS_latest/test_sig_weights_lowcov_bulk//CYSLTR2-out.wgt.RDat	CYSLTR2	13	49227847	49227847	0.03765	rs2897587	-1.99	rs7332030	0.035153	8.18	0.61	125	4	lasso	0.03343	1.08e-14	0.49419	0.621173	NA	NA	NA	NA	NA
DGKH-out.wgt.RDat	/u/home/t/tboltz/project-ophoff/rna_whole_blood/bulk_TWAS_latest/test_sig_weights_lowcov_bulk//DGKH-out.wgt.RDat	DGKH	13	42614172	42614172	0.01736	rs7318683	2.45	rs4142110	0.003055	4.08	1.115	232	19	enet	0.00838	8.08e-05	0.50663	0.612413	NA	NA	NA	NA	NA
DHRS12-out.wgt.RDat	/u/home/t/tboltz/project-ophoff/rna_whole_blood/bulk_TWAS_latest/test_sig_weights_lowcov_bulk//DHRS12-out.wgt.RDat	DHRS12	13	52378298	52378298	0.08247	rs4942995	2.18	rs2760304	0.011147	5.78	0.87	156	9	lasso	0.03361	9.2e-15	1.69943	0.089238	NA	NA	NA	NA	NA
DLEU1-out.wgt.RDat	/u/home/t/tboltz/project-ophoff/rna_whole_blood/bulk_TWAS_latest/test_sig_weights_lowcov_bulk//DLEU1-out.wgt.RDat	DLEU1	13	50656305	50656305	0.24636	rs1063183	2.09	rs806322	0.040376	-9.42	0.279	231	71	enet	0.18112	2.86e-77	0.93946	0.347493	NA	NA	NA	NA	NA
DLEU7-out.wgt.RDat	/u/home/t/tboltz/project-ophoff/rna_whole_blood/bulk_TWAS_latest/test_sig_weights_lowcov_bulk//DLEU7-out.wgt.RDat	DLEU7	13	51418075	51418075	0.0335	rs3803198	2.5	rs797479	0.001604	-4.45	-1.558	191	28	enet	0.01108	6.79e-06	1.86166	0.062652	NA	NA	NA	NA	NA
DNAJC15-out.wgt.RDat	/u/home/t/tboltz/project-ophoff/rna_whole_blood/bulk_TWAS_latest/test_sig_weights_lowcov_bulk//DNAJC15-out.wgt.RDat	DNAJC15	13	43597339	43597339	0.57278	rs9315961	3.49	rs17553284	0.538455	-30.58	-0.804	229	16	enet	0.54011	5.36e-294	0.88606	0.375585	NA	NA	NA	NA	NA
DNAJC3-out.wgt.RDat	/u/home/t/tboltz/project-ophoff/rna_whole_blood/bulk_TWAS_latest/test_sig_weights_lowcov_bulk//DNAJC3-out.wgt.RDat	DNAJC3	13	96329393	96329393	0.03573	rs16951334	2.57	rs3848077	0.032813	7.75	2.408	287	7	enet	0.03536	1.88e-15	2.13813	0.032507	0	0.943	0	0.002	0.054
DOCK9-out.wgt.RDat	/u/home/t/tboltz/project-ophoff/rna_whole_blood/bulk_TWAS_latest/test_sig_weights_lowcov_bulk//DOCK9-out.wgt.RDat	DOCK9	13	99738879	99738879	0.16927	rs9513475	1.9	rs3858781	0.011238	-5.51	-0.83	181	31	enet	0.05032	2.17e-21	0.1484	0.882029	NA	NA	NA	NA	NA
EBPL-out.wgt.RDat	/u/home/t/tboltz/project-ophoff/rna_whole_blood/bulk_TWAS_latest/test_sig_weights_lowcov_bulk//EBPL-out.wgt.RDat	EBPL	13	50265622	50265622	0.16776	rs1063183	2.09	rs3809325	0.10663	14.16	-0.844	225	9	lasso	0.15584	7.91e-66	-0.75822	0.448319	NA	NA	NA	NA	NA
EEF1AKMT1-out.wgt.RDat	/u/home/t/tboltz/project-ophoff/rna_whole_blood/bulk_TWAS_latest/test_sig_weights_lowcov_bulk//EEF1AKMT1-out.wgt.RDat	EEF1AKMT1	13	21348100	21348100	0.02975	rs2497497	2.55	rs9579960	0.033941	8.18	-0.821	189	6	lasso	0.03339	1.13e-14	-1.12533	0.260451	NA	NA	NA	NA	NA
ELF1-out.wgt.RDat	/u/home/t/tboltz/project-ophoff/rna_whole_blood/bulk_TWAS_latest/test_sig_weights_lowcov_bulk//ELF1-out.wgt.RDat	ELF1	13	41635576	41635576	0.01907	rs7334701	3.83	rs1536807	0.015659	-5.42	-3.403	72	6	lasso	0.01363	6.67e-07	3.22533	0.001258	0.013	0.445	0	0.004	0.538
EPSTI1-out.wgt.RDat	/u/home/t/tboltz/project-ophoff/rna_whole_blood/bulk_TWAS_latest/test_sig_weights_lowcov_bulk//EPSTI1-out.wgt.RDat	EPSTI1	13	43566385	43566385	0.41781	rs9315961	3.49	rs9533339	0.270513	21.69	-0.15	220	36	enet	0.28626	6.23e-129	-0.75113	0.452577	NA	NA	NA	NA	NA
ESD-out.wgt.RDat	/u/home/t/tboltz/project-ophoff/rna_whole_blood/bulk_TWAS_latest/test_sig_weights_lowcov_bulk//ESD-out.wgt.RDat	ESD	13	47371555	47371555	0.01972	rs4942607	-4.46	rs9567737	0.015294	5.39	0.437	196	17	enet	0.01659	4.57e-08	-0.03317	0.973539	NA	NA	NA	NA	NA
EXOSC8-out.wgt.RDat	/u/home/t/tboltz/project-ophoff/rna_whole_blood/bulk_TWAS_latest/test_sig_weights_lowcov_bulk//EXOSC8-out.wgt.RDat	EXOSC8	13	37572953	37572953	0.0115	rs9532055	4.12	rs9315468	0.014269	5.2	0.287	150	1	lasso	0.01228	2.29e-06	0.287	0.774112	NA	NA	NA	NA	NA
FBXL3-out.wgt.RDat	/u/home/t/tboltz/project-ophoff/rna_whole_blood/bulk_TWAS_latest/test_sig_weights_lowcov_bulk//FBXL3-out.wgt.RDat	FBXL3	13	77601330	77601330	0.03342	rs9565295	-2.63	rs9573974	0.032285	7.63	0.285	170	3	lasso	0.03366	8.79e-15	0.33246	0.739542	NA	NA	NA	NA	NA
FLT1-out.wgt.RDat	/u/home/t/tboltz/project-ophoff/rna_whole_blood/bulk_TWAS_latest/test_sig_weights_lowcov_bulk//FLT1-out.wgt.RDat	FLT1	13	29069282	29069282	0.05367	rs9579176	-2.61	rs589809	0.015707	-5.64	-0.571	145	28	enet	0.0209	9.2e-10	-1.38198	0.166977	NA	NA	NA	NA	NA
FNDC3A-out.wgt.RDat	/u/home/t/tboltz/project-ophoff/rna_whole_blood/bulk_TWAS_latest/test_sig_weights_lowcov_bulk//FNDC3A-out.wgt.RDat	FNDC3A	13	49550048	49550048	0.11826	rs2897587	-1.99	rs17465832	0.056097	10.1	0.568	121	10	lasso	0.07499	2.36e-31	0.96121	0.336446	NA	NA	NA	NA	NA
FOXO1-out.wgt.RDat	/u/home/t/tboltz/project-ophoff/rna_whole_blood/bulk_TWAS_latest/test_sig_weights_lowcov_bulk//FOXO1-out.wgt.RDat	FOXO1	13	41240778	41240778	0.01607	rs7334701	3.83	rs1475410	0.00569	-4.09	-0.888	118	118	blup	0.00531	0.0014	-0.21647	0.828622	NA	NA	NA	NA	NA
FRY-out.wgt.RDat	/u/home/t/tboltz/project-ophoff/rna_whole_blood/bulk_TWAS_latest/test_sig_weights_lowcov_bulk//FRY-out.wgt.RDat	FRY	13	32420850	32420850	0.11609	rs8002096	-2.52	rs13313317	0.032921	7.74	-0.07	188	188	blup	0.05487	3.28e-23	-0.40666	0.684255	NA	NA	NA	NA	NA
GJB6-out.wgt.RDat	/u/home/t/tboltz/project-ophoff/rna_whole_blood/bulk_TWAS_latest/test_sig_weights_lowcov_bulk//GJB6-out.wgt.RDat	GJB6	13	20806504	20806504	0.0842	rs2497497	2.55	rs7329649	0.070548	11.64	-1.007	153	16	enet	0.08703	2.68e-36	-0.86603	0.386476	NA	NA	NA	NA	NA
GPR180-out.wgt.RDat	/u/home/t/tboltz/project-ophoff/rna_whole_blood/bulk_TWAS_latest/test_sig_weights_lowcov_bulk//GPR180-out.wgt.RDat	GPR180	13	95254111	95254111	0.22508	rs9524432	2.94	rs9556402	0.295729	-22.66	0.72	224	9	lasso	0.29722	9.56e-135	-0.90527	0.365321	NA	NA	NA	NA	NA
GPR183-out.wgt.RDat	/u/home/t/tboltz/project-ophoff/rna_whole_blood/bulk_TWAS_latest/test_sig_weights_lowcov_bulk//GPR183-out.wgt.RDat	GPR183	13	99959653	99959653	0.00738	rs3759443	1.84	rs2230342	0.00934	-4.34	1.101	102	2	lasso	0.00754	0.000175	-1.04519	0.295936	NA	NA	NA	NA	NA
GTF2F2-out.wgt.RDat	/u/home/t/tboltz/project-ophoff/rna_whole_blood/bulk_TWAS_latest/test_sig_weights_lowcov_bulk//GTF2F2-out.wgt.RDat	GTF2F2	13	45694645	45694645	0.0492	rs17066609	-2.08	rs11618998	0.027613	7.28	-0.103	138	24	enet	0.03805	1.62e-16	0.00914	0.99271	NA	NA	NA	NA	NA
GTF3A-out.wgt.RDat	/u/home/t/tboltz/project-ophoff/rna_whole_blood/bulk_TWAS_latest/test_sig_weights_lowcov_bulk//GTF3A-out.wgt.RDat	GTF3A	13	27998756	27998756	0.10006	rs1410432	-2.98	rs3759434	0.063044	-10.62	-0.729	176	31	enet	0.08408	4.42e-35	0.88066	0.378502	NA	NA	NA	NA	NA
HMGB1-out.wgt.RDat	/u/home/t/tboltz/project-ophoff/rna_whole_blood/bulk_TWAS_latest/test_sig_weights_lowcov_bulk//HMGB1-out.wgt.RDat	HMGB1	13	31191734	31191734	0.07444	rs7981107	4.37	rs12877352	0.036946	9.44	2.433	148	2	lasso	0.05683	5.33e-24	1.1427	0.253164	NA	NA	NA	NA	NA
HSPH1-out.wgt.RDat	/u/home/t/tboltz/project-ophoff/rna_whole_blood/bulk_TWAS_latest/test_sig_weights_lowcov_bulk//HSPH1-out.wgt.RDat	HSPH1	13	31736525	31736525	0.03268	rs7981107	4.37	rs2280059	0.016793	-5.67	-0.494	176	26	enet	0.02383	6.49e-11	-0.4426	0.658055	NA	NA	NA	NA	NA
IFT88-out.wgt.RDat	/u/home/t/tboltz/project-ophoff/rna_whole_blood/bulk_TWAS_latest/test_sig_weights_lowcov_bulk//IFT88-out.wgt.RDat	IFT88	13	21141208	21141208	0.15045	rs2497497	2.55	rs9506528	0.22627	19.88	1.26	177	16	enet	0.24818	2.13e-109	1.27245	0.203214	NA	NA	NA	NA	NA
ITM2B-out.wgt.RDat	/u/home/t/tboltz/project-ophoff/rna_whole_blood/bulk_TWAS_latest/test_sig_weights_lowcov_bulk//ITM2B-out.wgt.RDat	ITM2B	13	48806748	48806748	0.12459	rs645833	2.72	rs198604	0.084762	12.53	-0.31	176	15	lasso	0.10622	2.58e-44	-0.51258	0.608247	NA	NA	NA	NA	NA
KATNAL1-out.wgt.RDat	/u/home/t/tboltz/project-ophoff/rna_whole_blood/bulk_TWAS_latest/test_sig_weights_lowcov_bulk//KATNAL1-out.wgt.RDat	KATNAL1	13	30881688	30881688	0.03527	rs756850	-3.56	rs756850	0.0186	-5.79	-3.563	146	4	lasso	0.0161	7.07e-08	3.40485	0.000662	0.001	0.412	0	0.001	0.586
KBTBD7-out.wgt.RDat	/u/home/t/tboltz/project-ophoff/rna_whole_blood/bulk_TWAS_latest/test_sig_weights_lowcov_bulk//KBTBD7-out.wgt.RDat	KBTBD7	13	41768705	41768705	0.19719	rs7334701	3.83	rs1572018	0.175885	17.56	0.136	86	2	lasso	0.17565	9.18e-75	0.17604	0.860263	NA	NA	NA	NA	NA
KCNRG-out.wgt.RDat	/u/home/t/tboltz/project-ophoff/rna_whole_blood/bulk_TWAS_latest/test_sig_weights_lowcov_bulk//KCNRG-out.wgt.RDat	KCNRG	13	50589390	50589390	0.01927	rs1063183	2.09	rs7335310	0.000839	-3.73	-1.223	253	253	blup	0.00373	0.00634	2.0455	0.040806	0.789	0.208	0.001	0	0.002
KCTD12-out.wgt.RDat	/u/home/t/tboltz/project-ophoff/rna_whole_blood/bulk_TWAS_latest/test_sig_weights_lowcov_bulk//KCTD12-out.wgt.RDat	KCTD12	13	77460540	77460540	0.0546	rs9565295	-2.63	rs4640066	0.015763	5.45	0.412	188	68	enet	0.02598	9.3e-12	1.01665	0.309318	NA	NA	NA	NA	NA
KLF12-out.wgt.RDat	/u/home/t/tboltz/project-ophoff/rna_whole_blood/bulk_TWAS_latest/test_sig_weights_lowcov_bulk//KLF12-out.wgt.RDat	KLF12	13	74569186	74569186	0.15783	rs1408675	-2.54	rs9600235	0.075366	-11.48	-0.033	204	5	lasso	0.1074	8.25e-45	0.54987	0.582411	NA	NA	NA	NA	NA
KLF5-out.wgt.RDat	/u/home/t/tboltz/project-ophoff/rna_whole_blood/bulk_TWAS_latest/test_sig_weights_lowcov_bulk//KLF5-out.wgt.RDat	KLF5	13	73629114	73629114	0.01826	rs9543003	3.19	rs875589	0.004131	-4.64	0.094	165	10	enet	0.00602	0.000722	-1.59705	0.110254	NA	NA	NA	NA	NA
KL-out.wgt.RDat	/u/home/t/tboltz/project-ophoff/rna_whole_blood/bulk_TWAS_latest/test_sig_weights_lowcov_bulk//KL-out.wgt.RDat	KL	13	33590561	33590561	0.04061	rs524673	2.25	rs623629	0.035373	8.07	-0.593	188	5	lasso	0.03545	1.73e-15	-0.1977	0.84328	NA	NA	NA	NA	NA
KPNA3-out.wgt.RDat	/u/home/t/tboltz/project-ophoff/rna_whole_blood/bulk_TWAS_latest/test_sig_weights_lowcov_bulk//KPNA3-out.wgt.RDat	KPNA3	13	50366818	50366818	0.04236	rs1063183	2.09	rs17073314	0.01375	5.12	-0.288	244	32	enet	0.01439	3.36e-07	1.84468	0.065084	NA	NA	NA	NA	NA
LACC1-out.wgt.RDat	/u/home/t/tboltz/project-ophoff/rna_whole_blood/bulk_TWAS_latest/test_sig_weights_lowcov_bulk//LACC1-out.wgt.RDat	LACC1	13	44453420	44453420	0.01878	rs1466005	2.39	rs2121030	0.016525	-5.95	1.968	282	4	lasso	0.01403	4.63e-07	-2.07827	0.037684	0	0.98	0	0.002	0.018
LATS2-out.wgt.RDat	/u/home/t/tboltz/project-ophoff/rna_whole_blood/bulk_TWAS_latest/test_sig_weights_lowcov_bulk//LATS2-out.wgt.RDat	LATS2	13	21635725	21635725	0.11485	rs2497497	2.55	rs9509508	0.031703	8.3	0.601	130	29	enet	0.06075	1.42e-25	-0.64223	0.520725	NA	NA	NA	NA	NA
LCP1-out.wgt.RDat	/u/home/t/tboltz/project-ophoff/rna_whole_blood/bulk_TWAS_latest/test_sig_weights_lowcov_bulk//LCP1-out.wgt.RDat	LCP1	13	46786006	46786006	0.07008	rs17067275	2.18	rs9316187	0.035177	-8.56	1.482	185	20	enet	0.06162	6.34e-26	-0.61963	0.535499	NA	NA	NA	NA	NA
LINC00381-out.wgt.RDat	/u/home/t/tboltz/project-ophoff/rna_whole_blood/bulk_TWAS_latest/test_sig_weights_lowcov_bulk//LINC00381-out.wgt.RDat	LINC00381	13	74993295	74993295	0.03033	rs1854204	-2.61	rs7338571	0.00669	-4.45	-0.359	213	213	blup	0.01404	4.58e-07	1.21896	0.222858	NA	NA	NA	NA	NA
LINC00402-out.wgt.RDat	/u/home/t/tboltz/project-ophoff/rna_whole_blood/bulk_TWAS_latest/test_sig_weights_lowcov_bulk//LINC00402-out.wgt.RDat	LINC00402	13	74805594	74805594	0.0444	rs1854204	-2.61	rs7338571	0.02683	7.09	-0.359	213	3	lasso	0.02429	4.28e-11	-0.42476	0.671009	NA	NA	NA	NA	NA
LINC00426-out.wgt.RDat	/u/home/t/tboltz/project-ophoff/rna_whole_blood/bulk_TWAS_latest/test_sig_weights_lowcov_bulk//LINC00426-out.wgt.RDat	LINC00426	13	30951282	30951282	0.09185	rs756850	-3.56	rs1275190	0.084062	12.1	-0.154	142	5	lasso	0.08688	3.08e-36	-0.63572	0.524961	NA	NA	NA	NA	NA
LINC00539-out.wgt.RDat	/u/home/t/tboltz/project-ophoff/rna_whole_blood/bulk_TWAS_latest/test_sig_weights_lowcov_bulk//LINC00539-out.wgt.RDat	LINC00539	13	21922860	21922860	0.16193	rs263923	-2.1	rs12864273	0.052477	-9.69	-0.731	104	18	enet	0.08003	2.05e-33	0.96423	0.334931	NA	NA	NA	NA	NA
LNX2-out.wgt.RDat	/u/home/t/tboltz/project-ophoff/rna_whole_blood/bulk_TWAS_latest/test_sig_weights_lowcov_bulk//LNX2-out.wgt.RDat	LNX2	13	28194666	28194666	0.14012	rs995424	-2.77	rs9512759	0.080349	-11.87	1.576	199	7	lasso	0.08964	2.23e-37	-1.69293	0.090468	NA	NA	NA	NA	NA
LOC105370259-out.wgt.RDat	/u/home/t/tboltz/project-ophoff/rna_whole_blood/bulk_TWAS_latest/test_sig_weights_lowcov_bulk//LOC105370259-out.wgt.RDat	LOC105370259	13	74862207	74862207	0.149	rs1854204	-2.61	rs7338571	0.088529	-12.53	-0.359	215	31	enet	0.10172	2.02e-42	0.22122	0.824919	NA	NA	NA	NA	NA
LRCH1-out.wgt.RDat	/u/home/t/tboltz/project-ophoff/rna_whole_blood/bulk_TWAS_latest/test_sig_weights_lowcov_bulk//LRCH1-out.wgt.RDat	LRCH1	13	47127303	47127303	0.05041	rs4942607	-4.46	rs7333406	0.044613	9.02	0.317	223	4	lasso	0.05019	2.45e-21	-0.08334	0.933585	NA	NA	NA	NA	NA
MBNL2-out.wgt.RDat	/u/home/t/tboltz/project-ophoff/rna_whole_blood/bulk_TWAS_latest/test_sig_weights_lowcov_bulk//MBNL2-out.wgt.RDat	MBNL2	13	97873688	97873688	0.01674	rs3864	-2.21	rs9516867	0.008865	-4.45	1.322	160	4	lasso	0.00458	0.00281	-1.1409	0.25391	NA	NA	NA	NA	NA
MED4-out.wgt.RDat	/u/home/t/tboltz/project-ophoff/rna_whole_blood/bulk_TWAS_latest/test_sig_weights_lowcov_bulk//MED4-out.wgt.RDat	MED4	13	48669267	48669267	0.07147	rs645833	2.72	rs7996581	0.049161	10.18	0.479	201	2	lasso	0.05419	6.14e-23	0.33885	0.734723	NA	NA	NA	NA	NA
MPHOSPH8-out.wgt.RDat	/u/home/t/tboltz/project-ophoff/rna_whole_blood/bulk_TWAS_latest/test_sig_weights_lowcov_bulk//MPHOSPH8-out.wgt.RDat	MPHOSPH8	13	20207799	20207799	0.02408	rs9554181	2.35	rs9508807	0.029349	8.01	0.577	126	7	lasso	0.03311	1.45e-14	0.90266	0.366708	NA	NA	NA	NA	NA
MRPS31-out.wgt.RDat	/u/home/t/tboltz/project-ophoff/rna_whole_blood/bulk_TWAS_latest/test_sig_weights_lowcov_bulk//MRPS31-out.wgt.RDat	MRPS31	13	41345326	41345326	0.01691	rs7334701	3.83	rs8001443	0.012573	-5.34	-2.498	96	8	enet	0.01155	4.41e-06	2.5642	0.010341	0.013	0.905	0	0.009	0.073
MRPS31P5-out.wgt.RDat	/u/home/t/tboltz/project-ophoff/rna_whole_blood/bulk_TWAS_latest/test_sig_weights_lowcov_bulk//MRPS31P5-out.wgt.RDat	MRPS31P5	13	52768600	52768600	0.01476	rs7325826	2.16	rs682343	0.014498	5.37	1.514	155	8	enet	0.01322	9.68e-07	1.4883	0.136671	NA	NA	NA	NA	NA
MTIF3-out.wgt.RDat	/u/home/t/tboltz/project-ophoff/rna_whole_blood/bulk_TWAS_latest/test_sig_weights_lowcov_bulk//MTIF3-out.wgt.RDat	MTIF3	13	28024728	28024728	0.04832	rs995424	-2.77	rs1040986	0.023711	7.32	-0.376	175	6	lasso	0.04762	2.57e-20	-0.78196	0.43424	NA	NA	NA	NA	NA
MTMR6-out.wgt.RDat	/u/home/t/tboltz/project-ophoff/rna_whole_blood/bulk_TWAS_latest/test_sig_weights_lowcov_bulk//MTMR6-out.wgt.RDat	MTMR6	13	25862147	25862147	0.0579	rs7335954	3.28	rs4312169	0.064126	11.03	-1.272	168	8	enet	0.07885	6.26e-33	-1.23352	0.217381	NA	NA	NA	NA	NA
MTRF1-out.wgt.RDat	/u/home/t/tboltz/project-ophoff/rna_whole_blood/bulk_TWAS_latest/test_sig_weights_lowcov_bulk//MTRF1-out.wgt.RDat	MTRF1	13	41837713	41837713	0.03054	rs7334701	3.83	rs2297555	0.019089	-6.06	0.411	105	11	enet	0.02314	1.21e-10	-0.6779	0.497833	NA	NA	NA	NA	NA
N4BP2L1-out.wgt.RDat	/u/home/t/tboltz/project-ophoff/rna_whole_blood/bulk_TWAS_latest/test_sig_weights_lowcov_bulk//N4BP2L1-out.wgt.RDat	N4BP2L1	13	33002448	33002448	0.07655	rs8002096	-2.52	rs9534318	0.050688	-9.67	-0.905	192	33	enet	0.05863	1.01e-24	1.67525	0.093886	NA	NA	NA	NA	NA
NAA16-out.wgt.RDat	/u/home/t/tboltz/project-ophoff/rna_whole_blood/bulk_TWAS_latest/test_sig_weights_lowcov_bulk//NAA16-out.wgt.RDat	NAA16	13	41885403	41885403	0.04221	rs7334701	3.83	rs4300536	0.019543	-6.67	0.511	104	14	enet	0.03474	3.29e-15	-1.49444	0.135059	NA	NA	NA	NA	NA
NBEA-out.wgt.RDat	/u/home/t/tboltz/project-ophoff/rna_whole_blood/bulk_TWAS_latest/test_sig_weights_lowcov_bulk//NBEA-out.wgt.RDat	NBEA	13	35516424	35516424	0.12053	rs1416200	2.24	rs998923	0.047508	9.37	1.316	113	9	enet	0.04777	2.24e-20	1.3313	0.183091	NA	NA	NA	NA	NA
NEK3-out.wgt.RDat	/u/home/t/tboltz/project-ophoff/rna_whole_blood/bulk_TWAS_latest/test_sig_weights_lowcov_bulk//NEK3-out.wgt.RDat	NEK3	13	52733996	52733996	0.02251	rs11148233	2.17	rs1122934	0.005803	-5.05	1.867	154	14	enet	0.01404	4.61e-07	-1.3887	0.164923	NA	NA	NA	NA	NA
OBI1-out.wgt.RDat	/u/home/t/tboltz/project-ophoff/rna_whole_blood/bulk_TWAS_latest/test_sig_weights_lowcov_bulk//OBI1-out.wgt.RDat	OBI1	13	79233290	79233290	0.09393	rs2243517	5.28	rs12585725	0.058626	-10.34	1.109	155	3	lasso	0.05621	9.47e-24	-1.08942	0.275968	NA	NA	NA	NA	NA
OLFM4-out.wgt.RDat	/u/home/t/tboltz/project-ophoff/rna_whole_blood/bulk_TWAS_latest/test_sig_weights_lowcov_bulk//OLFM4-out.wgt.RDat	OLFM4	13	53602948	53602948	0.06825	rs9596788	-4.26	rs17053872	0.003342	-4.74	2.827	144	32	enet	0.02041	1.43e-09	0.29738	0.766174	NA	NA	NA	NA	NA
PAN3-out.wgt.RDat	/u/home/t/tboltz/project-ophoff/rna_whole_blood/bulk_TWAS_latest/test_sig_weights_lowcov_bulk//PAN3-out.wgt.RDat	PAN3	13	28712682	28712682	0.08613	rs9579176	-2.61	rs17534105	0.069154	11.21	-0.36	172	15	enet	0.07869	7.26e-33	-0.00545	0.99565	NA	NA	NA	NA	NA
PARP4-out.wgt.RDat	/u/home/t/tboltz/project-ophoff/rna_whole_blood/bulk_TWAS_latest/test_sig_weights_lowcov_bulk//PARP4-out.wgt.RDat	PARP4	13	25086916	25086916	0.28026	rs9553322	3.74	rs9511259	0.0449	10.31	-0.584	162	53	enet	0.16875	1.26e-71	-0.24334	0.807743	NA	NA	NA	NA	NA
PDS5B-out.wgt.RDat	/u/home/t/tboltz/project-ophoff/rna_whole_blood/bulk_TWAS_latest/test_sig_weights_lowcov_bulk//PDS5B-out.wgt.RDat	PDS5B	13	33160589	33160589	0.04212	rs733487	-1.81	rs7332115	0.043391	-8.86	-1.376	199	3	lasso	0.04143	7.43e-18	1.35556	0.175238	NA	NA	NA	NA	NA
PHF11-out.wgt.RDat	/u/home/t/tboltz/project-ophoff/rna_whole_blood/bulk_TWAS_latest/test_sig_weights_lowcov_bulk//PHF11-out.wgt.RDat	PHF11	13	50069801	50069801	0.10924	rs1063183	2.09	rs7991031	0.148998	-16.09	1.425	205	6	lasso	0.14836	1.66e-62	-1.46042	0.144176	NA	NA	NA	NA	NA
POLR1D-out.wgt.RDat	/u/home/t/tboltz/project-ophoff/rna_whole_blood/bulk_TWAS_latest/test_sig_weights_lowcov_bulk//POLR1D-out.wgt.RDat	POLR1D	13	28194879	28194879	0.40417	rs995424	-2.77	rs9512759	0.240174	-21.3	1.576	199	35	enet	0.30993	1.34e-141	-2.0997	0.035755	0	0.989	0	0.002	0.01
PSPC1-out.wgt.RDat	/u/home/t/tboltz/project-ophoff/rna_whole_blood/bulk_TWAS_latest/test_sig_weights_lowcov_bulk//PSPC1-out.wgt.RDat	PSPC1	13	20357159	20357159	0.04703	rs9554181	2.35	rs9508901	0.068315	-11.65	0.464	121	17	enet	0.07819	1.17e-32	-0.49418	0.621182	NA	NA	NA	NA	NA
RAP2A-out.wgt.RDat	/u/home/t/tboltz/project-ophoff/rna_whole_blood/bulk_TWAS_latest/test_sig_weights_lowcov_bulk//RAP2A-out.wgt.RDat	RAP2A	13	98086423	98086423	0.09524	rs16952071	1.94	rs962586	0.049629	-9.7	-0.165	145	3	lasso	0.0631	1.6e-26	0.12662	0.899242	NA	NA	NA	NA	NA
RASL11A-out.wgt.RDat	/u/home/t/tboltz/project-ophoff/rna_whole_blood/bulk_TWAS_latest/test_sig_weights_lowcov_bulk//RASL11A-out.wgt.RDat	RASL11A	13	27844464	27844464	0.06351	rs1410432	-2.98	rs41485749	0.037178	8.21	-1.885	159	24	enet	0.04174	5.59e-18	-2.45026	0.014275	0	0.982	0	0.002	0.016
RB1-out.wgt.RDat	/u/home/t/tboltz/project-ophoff/rna_whole_blood/bulk_TWAS_latest/test_sig_weights_lowcov_bulk//RB1-out.wgt.RDat	RB1	13	48877862	48877862	0.03442	rs645833	2.72	rs9535032	0.038764	-8.34	-0.935	170	2	lasso	0.03691	4.57e-16	0.96973	0.332182	NA	NA	NA	NA	NA
RBM26-out.wgt.RDat	/u/home/t/tboltz/project-ophoff/rna_whole_blood/bulk_TWAS_latest/test_sig_weights_lowcov_bulk//RBM26-out.wgt.RDat	RBM26	13	79980356	79980356	0.09996	rs7983427	2.16	rs2274554	0.11411	-14.1	-1.047	195	5	lasso	0.1145	8.02e-48	1.04643	0.29536	NA	NA	NA	NA	NA
RCBTB1-out.wgt.RDat	/u/home/t/tboltz/project-ophoff/rna_whole_blood/bulk_TWAS_latest/test_sig_weights_lowcov_bulk//RCBTB1-out.wgt.RDat	RCBTB1	13	50159694	50159694	0.24311	rs1063183	2.09	rs7332010	0.20784	-20.3	-0.801	212	32	enet	0.38715	3.53e-186	-0.36469	0.715344	NA	NA	NA	NA	NA
RGCC-out.wgt.RDat	/u/home/t/tboltz/project-ophoff/rna_whole_blood/bulk_TWAS_latest/test_sig_weights_lowcov_bulk//RGCC-out.wgt.RDat	RGCC	13	42031686	42031686	0.03301	rs7334701	3.83	rs9532875	0.014648	-5.24	0.123	129	129	blup	0.01786	1.44e-08	-0.64001	0.522169	NA	NA	NA	NA	NA
RNASEH2B-out.wgt.RDat	/u/home/t/tboltz/project-ophoff/rna_whole_blood/bulk_TWAS_latest/test_sig_weights_lowcov_bulk//RNASEH2B-out.wgt.RDat	RNASEH2B	13	51483883	51483883	0.53062	rs3803198	2.5	rs7985661	0.077405	11.66	-0.793	189	32	enet	0.21767	1.92e-94	-0.33477	0.737798	NA	NA	NA	NA	NA
RNF6-out.wgt.RDat	/u/home/t/tboltz/project-ophoff/rna_whole_blood/bulk_TWAS_latest/test_sig_weights_lowcov_bulk//RNF6-out.wgt.RDat	RNF6	13	26796451	26796451	0.02019	rs7992670	3.08	rs7992670	0.014888	5.67	3.082	189	9	enet	0.00808	0.000107	2.90334	0.003692	0.004	0.769	0	0.002	0.226
RPS4XP16-out.wgt.RDat	/u/home/t/tboltz/project-ophoff/rna_whole_blood/bulk_TWAS_latest/test_sig_weights_lowcov_bulk//RPS4XP16-out.wgt.RDat	RPS4XP16	13	52028300	52028300	0.04022	rs3803198	2.5	rs9568603	0.037733	-8.25	0.415	154	15	enet	0.03612	9.42e-16	-0.75468	0.45044	NA	NA	NA	NA	NA
RUBCNL-out.wgt.RDat	/u/home/t/tboltz/project-ophoff/rna_whole_blood/bulk_TWAS_latest/test_sig_weights_lowcov_bulk//RUBCNL-out.wgt.RDat	RUBCNL	13	47012325	47012325	0.19112	rs4142900	-2.51	rs9526171	0.255234	21.1	-1.16	215	5	lasso	0.28581	1.07e-128	-1.13332	0.257079	NA	NA	NA	NA	NA
SAP18-out.wgt.RDat	/u/home/t/tboltz/project-ophoff/rna_whole_blood/bulk_TWAS_latest/test_sig_weights_lowcov_bulk//SAP18-out.wgt.RDat	SAP18	13	21714653	21714653	0.05713	rs2497497	2.55	rs17278868	0.026613	7.37	0.391	110	4	lasso	0.03259	2.33e-14	0.60064	0.548081	NA	NA	NA	NA	NA
SETDB2-out.wgt.RDat	/u/home/t/tboltz/project-ophoff/rna_whole_blood/bulk_TWAS_latest/test_sig_weights_lowcov_bulk//SETDB2-out.wgt.RDat	SETDB2	13	50018510	50018510	0.02437	rs1063183	2.09	rs7996852	0.020124	6.38	1.521	197	21	enet	0.0171	2.87e-08	0.96515	0.334471	NA	NA	NA	NA	NA
SKA3-out.wgt.RDat	/u/home/t/tboltz/project-ophoff/rna_whole_blood/bulk_TWAS_latest/test_sig_weights_lowcov_bulk//SKA3-out.wgt.RDat	SKA3	13	21750691	21750691	0.01794	rs10507293	2.53	rs17278868	0.003439	-4.23	0.391	103	2	lasso	0.00669	0.000387	-0.78622	0.431737	NA	NA	NA	NA	NA
SLC25A15-out.wgt.RDat	/u/home/t/tboltz/project-ophoff/rna_whole_blood/bulk_TWAS_latest/test_sig_weights_lowcov_bulk//SLC25A15-out.wgt.RDat	SLC25A15	13	41363548	41363548	0.01784	rs7334701	3.83	rs9549281	0.004613	-4.56	-2.243	95	95	blup	0.00787	0.00013	-0.07917	0.936897	NA	NA	NA	NA	NA
SLC46A3-out.wgt.RDat	/u/home/t/tboltz/project-ophoff/rna_whole_blood/bulk_TWAS_latest/test_sig_weights_lowcov_bulk//SLC46A3-out.wgt.RDat	SLC46A3	13	29293107	29293107	0.03837	rs9579176	-2.61	rs1161295	0.019951	6.16	0.598	173	17	enet	0.02071	1.09e-09	0.62432	0.53242	NA	NA	NA	NA	NA
SLC7A1-out.wgt.RDat	/u/home/t/tboltz/project-ophoff/rna_whole_blood/bulk_TWAS_latest/test_sig_weights_lowcov_bulk//SLC7A1-out.wgt.RDat	SLC7A1	13	30169825	30169825	0.04437	rs11842394	3.08	rs1571786	0.006702	-4.84	0.747	158	30	enet	0.02694	3.89e-12	-0.66679	0.504906	NA	NA	NA	NA	NA
SPART-out.wgt.RDat	/u/home/t/tboltz/project-ophoff/rna_whole_blood/bulk_TWAS_latest/test_sig_weights_lowcov_bulk//SPART-out.wgt.RDat	SPART	13	36944317	36944317	0.18143	rs7331892	3.28	rs7327598	0.37621	25.67	-1.094	186	6	lasso	0.37956	1.46e-181	-1.06696	0.285991	NA	NA	NA	NA	NA
SPATA13-out.wgt.RDat	/u/home/t/tboltz/project-ophoff/rna_whole_blood/bulk_TWAS_latest/test_sig_weights_lowcov_bulk//SPATA13-out.wgt.RDat	SPATA13	13	24553944	24553944	0.26916	rs17080726	3.67	rs947230	0.082155	-12.2	1.283	198	33	enet	0.12254	2.94e-51	-0.45031	0.652488	NA	NA	NA	NA	NA
STK24-out.wgt.RDat	/u/home/t/tboltz/project-ophoff/rna_whole_blood/bulk_TWAS_latest/test_sig_weights_lowcov_bulk//STK24-out.wgt.RDat	STK24	13	99230194	99230194	0.21178	rs2892734	2.26	rs9517368	0.089745	-13.24	0.378	221	27	enet	0.17598	6.48e-75	-0.26811	0.788617	NA	NA	NA	NA	NA
SUCLA2-out.wgt.RDat	/u/home/t/tboltz/project-ophoff/rna_whole_blood/bulk_TWAS_latest/test_sig_weights_lowcov_bulk//SUCLA2-out.wgt.RDat	SUCLA2	13	48612104	48612104	0.01944	rs645833	2.72	rs7325437	0.014056	5.6	-0.337	205	205	blup	0.01699	3.17e-08	0.08008	0.936172	NA	NA	NA	NA	NA
SUPT20H-out.wgt.RDat	/u/home/t/tboltz/project-ophoff/rna_whole_blood/bulk_TWAS_latest/test_sig_weights_lowcov_bulk//SUPT20H-out.wgt.RDat	SUPT20H	13	37633850	37633850	0.24163	rs9532055	4.12	rs2997190	0.366795	-25.36	-2.284	139	7	lasso	0.36938	1.9e-175	2.28009	0.022602	0	0.923	0	0.043	0.034
TBC1D4-out.wgt.RDat	/u/home/t/tboltz/project-ophoff/rna_whole_blood/bulk_TWAS_latest/test_sig_weights_lowcov_bulk//TBC1D4-out.wgt.RDat	TBC1D4	13	76056305	76056305	0.36293	rs9318373	-3.03	rs724543	0.209535	19.1	0.059	208	11	lasso	0.3192	1.11e-146	0.93974	0.347353	NA	NA	NA	NA	NA
TDRD3-out.wgt.RDat	/u/home/t/tboltz/project-ophoff/rna_whole_blood/bulk_TWAS_latest/test_sig_weights_lowcov_bulk//TDRD3-out.wgt.RDat	TDRD3	13	60970591	60970591	0.02841	rs9598182	-2.43	rs9538789	0.002745	4.05	-1.803	211	27	enet	0.00799	0.000116	-1.0834	0.278631	NA	NA	NA	NA	NA
TMEM272-out.wgt.RDat	/u/home/t/tboltz/project-ophoff/rna_whole_blood/bulk_TWAS_latest/test_sig_weights_lowcov_bulk//TMEM272-out.wgt.RDat	TMEM272	13	52419313	52419313	0.06541	rs4942995	2.18	rs2760304	0.023233	6.44	0.87	149	8	lasso	0.03183	4.62e-14	1.20882	0.226732	NA	NA	NA	NA	NA
UBAC2-out.wgt.RDat	/u/home/t/tboltz/project-ophoff/rna_whole_blood/bulk_TWAS_latest/test_sig_weights_lowcov_bulk//UBAC2-out.wgt.RDat	UBAC2	13	99853028	99853028	0.0171	rs9513475	1.9	rs9517623	0.007758	-4.52	0.774	135	135	blup	0.00826	9.03e-05	-0.39883	0.69002	NA	NA	NA	NA	NA
UGGT2-out.wgt.RDat	/u/home/t/tboltz/project-ophoff/rna_whole_blood/bulk_TWAS_latest/test_sig_weights_lowcov_bulk//UGGT2-out.wgt.RDat	UGGT2	13	96705736	96705736	0.18225	rs472010	-3.05	rs7993991	0.094201	-12.87	0.133	173	19	enet	0.13718	1.36e-57	-1.62334	0.104517	NA	NA	NA	NA	NA
USP12-out.wgt.RDat	/u/home/t/tboltz/project-ophoff/rna_whole_blood/bulk_TWAS_latest/test_sig_weights_lowcov_bulk//USP12-out.wgt.RDat	USP12	13	27745948	27745948	0.05365	rs1410432	-2.98	rs870767	0.008349	-5.8	-0.009	161	34	enet	0.03289	1.78e-14	-0.19613	0.844512	NA	NA	NA	NA	NA
VPS36-out.wgt.RDat	/u/home/t/tboltz/project-ophoff/rna_whole_blood/bulk_TWAS_latest/test_sig_weights_lowcov_bulk//VPS36-out.wgt.RDat	VPS36	13	53024769	53024769	0.02409	rs7325826	2.16	rs9535875	0.017796	6.36	1.681	137	137	blup	0.02054	1.27e-09	1.70103	0.088937	NA	NA	NA	NA	NA
VWA8-out.wgt.RDat	/u/home/t/tboltz/project-ophoff/rna_whole_blood/bulk_TWAS_latest/test_sig_weights_lowcov_bulk//VWA8-out.wgt.RDat	VWA8	13	42535256	42535256	0.04299	rs7318683	2.45	rs7990886	0.028534	-7.73	1.648	228	228	blup	0.03922	5.59e-17	-0.50781	0.611589	NA	NA	NA	NA	NA
WASF3-out.wgt.RDat	/u/home/t/tboltz/project-ophoff/rna_whole_blood/bulk_TWAS_latest/test_sig_weights_lowcov_bulk//WASF3-out.wgt.RDat	WASF3	13	27131820	27131820	0.0393	rs7992670	3.08	rs1018123	0.00399	-4.96	0.092	184	29	enet	0.01378	5.84e-07	-0.46357	0.642956	NA	NA	NA	NA	NA
ZC3H13-out.wgt.RDat	/u/home/t/tboltz/project-ophoff/rna_whole_blood/bulk_TWAS_latest/test_sig_weights_lowcov_bulk//ZC3H13-out.wgt.RDat	ZC3H13	13	46626894	46626894	0.04553	rs17067275	2.18	rs4941537	0.020662	7.49	-0.164	157	4	lasso	0.03263	2.25e-14	0.57404	0.565939	NA	NA	NA	NA	NA
ZDHHC20-out.wgt.RDat	/u/home/t/tboltz/project-ophoff/rna_whole_blood/bulk_TWAS_latest/test_sig_weights_lowcov_bulk//ZDHHC20-out.wgt.RDat	ZDHHC20	13	22033509	22033509	0.22378	rs263923	-2.1	rs9509685	0.144428	16.49	-0.718	102	12	enet	0.21166	1.46e-91	-0.68803	0.491431	NA	NA	NA	NA	NA
ZMYM5-out.wgt.RDat	/u/home/t/tboltz/project-ophoff/rna_whole_blood/bulk_TWAS_latest/test_sig_weights_lowcov_bulk//ZMYM5-out.wgt.RDat	ZMYM5	13	20437789	20437789	0.03138	rs9554181	2.35	rs1609606	0.012941	-5.05	0.317	145	3	lasso	0.01357	7.02e-07	0.06786	0.945898	NA	NA	NA	NA	NA
PANEL	FILE	ID	CHR	P0	P1	HSQ	BEST.GWAS.ID	BEST.GWAS.Z	EQTL.ID	EQTL.R2	EQTL.Z	EQTL.GWAS.Z	NSNP	NWGT	MODEL	MODELCV.R2	MODELCV.PV	TWAS.Z	TWAS.P	COLOC.PP0	COLOC.PP1	COLOC.PP2	COLOC.PP3	COLOC.PP4
ACIN1-out.wgt.RDat	/u/home/t/tboltz/project-ophoff/rna_whole_blood/bulk_TWAS_latest/test_sig_weights_lowcov_bulk//ACIN1-out.wgt.RDat	ACIN1	14	23600000	23600000	0.04077	rs8008775	-1.84	rs8015478	0.031944	-7.84	-0.016	97	11	enet	0.03204	3.83e-14	-0.03842	0.96936	NA	NA	NA	NA	NA
ACOT4-out.wgt.RDat	/u/home/t/tboltz/project-ophoff/rna_whole_blood/bulk_TWAS_latest/test_sig_weights_lowcov_bulk//ACOT4-out.wgt.RDat	ACOT4	14	74100000	74100000	0.06188	rs6574129	-2.57	rs3813563	0.029489	7.4	0.912	157	157	blup	0.0394	4.75e-17	1.67615	0.09371	NA	NA	NA	NA	NA
ACTR10-out.wgt.RDat	/u/home/t/tboltz/project-ophoff/rna_whole_blood/bulk_TWAS_latest/test_sig_weights_lowcov_bulk//ACTR10-out.wgt.RDat	ACTR10	14	58700000	58700000	0.06428	rs10145296	-2.28	rs4901852	0.031189	-7.56	2.247	122	122	blup	0.03693	4.51e-16	-1.92088	0.05475	NA	NA	NA	NA	NA
ADAM20-out.wgt.RDat	/u/home/t/tboltz/project-ophoff/rna_whole_blood/bulk_TWAS_latest/test_sig_weights_lowcov_bulk//ADAM20-out.wgt.RDat	ADAM20	14	71000000	71000000	0.03189	rs983192	2.36	rs17108274	0.046467	-9.3	-1.099	208	7	lasso	0.04492	3.05e-19	1.0317	0.30222	NA	NA	NA	NA	NA
ADAM20P1-out.wgt.RDat	/u/home/t/tboltz/project-ophoff/rna_whole_blood/bulk_TWAS_latest/test_sig_weights_lowcov_bulk//ADAM20P1-out.wgt.RDat	ADAM20P1	14	71000000	71000000	0.03781	rs983192	2.36	rs17108246	0.044733	-8.86	-1.073	223	4	lasso	0.0427	2.33e-18	0.79671	0.42562	NA	NA	NA	NA	NA
ADCK1-out.wgt.RDat	/u/home/t/tboltz/project-ophoff/rna_whole_blood/bulk_TWAS_latest/test_sig_weights_lowcov_bulk//ADCK1-out.wgt.RDat	ADCK1	14	78300000	78300000	0.1121	rs11159309	-3.46	rs724264	0.127745	15.45	-0.196	258	6	lasso	0.13103	6.4e-55	-0.01281	0.98978	NA	NA	NA	NA	NA
AKAP6-out.wgt.RDat	/u/home/t/tboltz/project-ophoff/rna_whole_blood/bulk_TWAS_latest/test_sig_weights_lowcov_bulk//AKAP6-out.wgt.RDat	AKAP6	14	32800000	32800000	0.09403	rs2383289	-3.66	rs10139123	0.060981	-10.41	-2.423	135	46	enet	0.07803	1.35e-32	2.88303	0.00394	0	0.945	0	0.006	0.049
AKT1-out.wgt.RDat	/u/home/t/tboltz/project-ophoff/rna_whole_blood/bulk_TWAS_latest/test_sig_weights_lowcov_bulk//AKT1-out.wgt.RDat	AKT1	14	105000000	105000000	0.27599	rs4983559	-3.22	rs4983559	0.119013	-14.43	-3.223	84	6	lasso	0.12304	1.8e-51	2.89086	0.00384	0	0.663	0	0	0.337
ALDH6A1-out.wgt.RDat	/u/home/t/tboltz/project-ophoff/rna_whole_blood/bulk_TWAS_latest/test_sig_weights_lowcov_bulk//ALDH6A1-out.wgt.RDat	ALDH6A1	14	74600000	74600000	0.0133	rs6574129	-2.57	rs4899503	0.004878	4.26	-1.232	144	144	blup	0.00595	0.000773	0.08154	0.93501	NA	NA	NA	NA	NA
ANGEL1-out.wgt.RDat	/u/home/t/tboltz/project-ophoff/rna_whole_blood/bulk_TWAS_latest/test_sig_weights_lowcov_bulk//ANGEL1-out.wgt.RDat	ANGEL1	14	77300000	77300000	0.01917	rs4903567	3.24	rs11623512	0.009741	5.56	-0.254	143	10	enet	0.01616	6.71e-08	-0.18728	0.85144	NA	NA	NA	NA	NA
ANG-out.wgt.RDat	/u/home/t/tboltz/project-ophoff/rna_whole_blood/bulk_TWAS_latest/test_sig_weights_lowcov_bulk//ANG-out.wgt.RDat	ANG	14	21200000	21200000	0.12882	rs17092373	2.11	rs1010461	0.064938	-10.73	-0.864	142	4	lasso	0.06534	1.99e-27	0.85207	0.39417	NA	NA	NA	NA	NA
ANKRD9-out.wgt.RDat	/u/home/t/tboltz/project-ophoff/rna_whole_blood/bulk_TWAS_latest/test_sig_weights_lowcov_bulk//ANKRD9-out.wgt.RDat	ANKRD9	14	103000000	103000000	0.08485	rs10133111	3.92	rs11629266	0.059597	-10.23	2.033	91	6	lasso	0.06129	8.6e-26	-2.02196	0.04318	0	0.969	0	0.009	0.021
AP4S1-out.wgt.RDat	/u/home/t/tboltz/project-ophoff/rna_whole_blood/bulk_TWAS_latest/test_sig_weights_lowcov_bulk//AP4S1-out.wgt.RDat	AP4S1	14	31500000	31500000	0.0209	rs229150	-3.66	rs17097879	0.005911	4.18	0.467	94	25	enet	0.00614	0.000643	0.47318	0.63608	NA	NA	NA	NA	NA
ARHGAP5-out.wgt.RDat	/u/home/t/tboltz/project-ophoff/rna_whole_blood/bulk_TWAS_latest/test_sig_weights_lowcov_bulk//ARHGAP5-out.wgt.RDat	ARHGAP5	14	32500000	32500000	0.23116	rs2383289	-3.66	rs1278923	0.160987	-16.73	-1.273	138	8	lasso	0.18711	4.94e-80	1.48496	0.13755	NA	NA	NA	NA	NA
ARHGEF40-out.wgt.RDat	/u/home/t/tboltz/project-ophoff/rna_whole_blood/bulk_TWAS_latest/test_sig_weights_lowcov_bulk//ARHGEF40-out.wgt.RDat	ARHGEF40	14	21500000	21500000	0.08908	rs8009501	-2.5	rs749731	0.05136	9.67	0.193	99	2	lasso	0.0506	1.66e-21	0.23272	0.81598	NA	NA	NA	NA	NA
ATG14-out.wgt.RDat	/u/home/t/tboltz/project-ophoff/rna_whole_blood/bulk_TWAS_latest/test_sig_weights_lowcov_bulk//ATG14-out.wgt.RDat	ATG14	14	55900000	55900000	0.01673	rs12587011	-2.02	rs7159490	0.012385	-4.79	0.86	179	4	lasso	0.00796	0.000119	-0.77543	0.43809	NA	NA	NA	NA	NA
ATG2B-out.wgt.RDat	/u/home/t/tboltz/project-ophoff/rna_whole_blood/bulk_TWAS_latest/test_sig_weights_lowcov_bulk//ATG2B-out.wgt.RDat	ATG2B	14	96800000	96800000	0.04013	rs4905542	-2.96	rs17094001	0.026197	6.87	-0.158	160	16	enet	0.02603	8.9e-12	0.00783	0.99376	NA	NA	NA	NA	NA
ATP5MJ-out.wgt.RDat	/u/home/t/tboltz/project-ophoff/rna_whole_blood/bulk_TWAS_latest/test_sig_weights_lowcov_bulk//ATP5MJ-out.wgt.RDat	ATP5MJ	14	104000000	104000000	0.02764	rs8003187	-1.9	rs17101928	0.013416	-5.2	-0.377	101	8	lasso	0.01121	6.06e-06	0.18779	0.85104	NA	NA	NA	NA	NA
ATXN3-out.wgt.RDat	/u/home/t/tboltz/project-ophoff/rna_whole_blood/bulk_TWAS_latest/test_sig_weights_lowcov_bulk//ATXN3-out.wgt.RDat	ATXN3	14	92600000	92600000	0.10955	rs7156567	2.77	rs7151632	0.102727	13.38	1.55	175	175	blup	0.1081	4.17e-45	1.83716	0.06619	NA	NA	NA	NA	NA
BAG5-out.wgt.RDat	/u/home/t/tboltz/project-ophoff/rna_whole_blood/bulk_TWAS_latest/test_sig_weights_lowcov_bulk//BAG5-out.wgt.RDat	BAG5	14	104000000	104000000	0.0174	rs12892765	1.85	rs2296482	0.019894	6.31	0.694	123	2	lasso	0.02183	3.96e-10	0.08067	0.93571	NA	NA	NA	NA	NA
BAZ1A-out.wgt.RDat	/u/home/t/tboltz/project-ophoff/rna_whole_blood/bulk_TWAS_latest/test_sig_weights_lowcov_bulk//BAZ1A-out.wgt.RDat	BAZ1A	14	35300000	35300000	0.03119	rs7149054	-2.52	rs8011755	0.024065	-6.7	0.867	178	3	lasso	0.02501	2.24e-11	-0.3949	0.69291	NA	NA	NA	NA	NA
BBOF1-out.wgt.RDat	/u/home/t/tboltz/project-ophoff/rna_whole_blood/bulk_TWAS_latest/test_sig_weights_lowcov_bulk//BBOF1-out.wgt.RDat	BBOF1	14	74500000	74500000	0.03299	rs6574129	-2.57	rs7152352	0.023086	-6.58	0.267	129	4	lasso	0.02244	2.29e-10	-0.2732	0.7847	NA	NA	NA	NA	NA
BEGAIN-out.wgt.RDat	/u/home/t/tboltz/project-ophoff/rna_whole_blood/bulk_TWAS_latest/test_sig_weights_lowcov_bulk//BEGAIN-out.wgt.RDat	BEGAIN	14	101000000	101000000	0.20974	rs2295388	2.02	rs1190862	0.064927	-10.72	0.721	98	25	enet	0.16767	3.86e-71	-0.19956	0.84182	NA	NA	NA	NA	NA
C14orf132-out.wgt.RDat	/u/home/t/tboltz/project-ophoff/rna_whole_blood/bulk_TWAS_latest/test_sig_weights_lowcov_bulk//C14orf132-out.wgt.RDat	C14orf132	14	96500000	96500000	0.28942	rs4900279	2.86	rs941770	0.156394	16.48	1.113	238	29	enet	0.25662	1.21e-113	0.60165	0.54741	NA	NA	NA	NA	NA
CATSPERB-out.wgt.RDat	/u/home/t/tboltz/project-ophoff/rna_whole_blood/bulk_TWAS_latest/test_sig_weights_lowcov_bulk//CATSPERB-out.wgt.RDat	CATSPERB	14	92200000	92200000	0.11919	rs2244158	-2.25	rs7150509	0.065954	10.79	-0.759	162	7	lasso	0.09313	7.87e-39	-0.93843	0.34802	NA	NA	NA	NA	NA
CCDC88C-out.wgt.RDat	/u/home/t/tboltz/project-ophoff/rna_whole_blood/bulk_TWAS_latest/test_sig_weights_lowcov_bulk//CCDC88C-out.wgt.RDat	CCDC88C	14	91900000	91900000	0.0294	rs1286138	4.45	rs1970911	0.000837	3.76	0.412	117	117	blup	0.00569	0.000986	1.38667	0.16554	NA	NA	NA	NA	NA
CCNB1IP1-out.wgt.RDat	/u/home/t/tboltz/project-ophoff/rna_whole_blood/bulk_TWAS_latest/test_sig_weights_lowcov_bulk//CCNB1IP1-out.wgt.RDat	CCNB1IP1	14	20800000	20800000	0.03398	rs17210983	-2.18	rs1760904	0.020101	-6.26	-0.406	167	15	enet	0.02272	1.77e-10	0.3508	0.72574	NA	NA	NA	NA	NA
CDC42BPB-out.wgt.RDat	/u/home/t/tboltz/project-ophoff/rna_whole_blood/bulk_TWAS_latest/test_sig_weights_lowcov_bulk//CDC42BPB-out.wgt.RDat	CDC42BPB	14	104000000	104000000	0.03317	rs10133111	3.92	rs2269323	0.013056	-6.26	-2.266	91	3	lasso	0.03043	1.64e-13	2.08885	0.03672	0	0.957	0	0.009	0.034
CDCA4-out.wgt.RDat	/u/home/t/tboltz/project-ophoff/rna_whole_blood/bulk_TWAS_latest/test_sig_weights_lowcov_bulk//CDCA4-out.wgt.RDat	CDCA4	14	105000000	105000000	0.05506	rs4983559	-3.22	rs10147672	0.064349	-11.47	-0.386	71	71	blup	0.08442	3.21e-35	1.15955	0.24623	NA	NA	NA	NA	NA
CDKL1-out.wgt.RDat	/u/home/t/tboltz/project-ophoff/rna_whole_blood/bulk_TWAS_latest/test_sig_weights_lowcov_bulk//CDKL1-out.wgt.RDat	CDKL1	14	50900000	50900000	0.18118	rs8010709	-2.59	rs2275592	0.046687	-9.12	0.88	141	38	enet	0.11021	5.31e-46	-1.0134	0.31087	NA	NA	NA	NA	NA
CEP128-out.wgt.RDat	/u/home/t/tboltz/project-ophoff/rna_whole_blood/bulk_TWAS_latest/test_sig_weights_lowcov_bulk//CEP128-out.wgt.RDat	CEP128	14	81400000	81400000	0.08483	rs7160604	3.23	rs12888082	0.12289	15.31	-2.084	164	28	enet	0.15558	1.03e-65	-2.10386	0.03539	0	0.974	0	0.004	0.023
CFL2-out.wgt.RDat	/u/home/t/tboltz/project-ophoff/rna_whole_blood/bulk_TWAS_latest/test_sig_weights_lowcov_bulk//CFL2-out.wgt.RDat	CFL2	14	35200000	35200000	0.18867	rs7149054	-2.52	rs9491	0.141881	15.83	-0.098	167	9	enet	0.1447	6.83e-61	-0.15099	0.87998	NA	NA	NA	NA	NA
CHURC1-out.wgt.RDat	/u/home/t/tboltz/project-ophoff/rna_whole_blood/bulk_TWAS_latest/test_sig_weights_lowcov_bulk//CHURC1-out.wgt.RDat	CHURC1	14	65400000	65400000	0.35163	rs2269296	-2.41	rs10151701	0.624052	32.91	-0.962	213	7	lasso	0.63193	0	-0.86266	0.38832	NA	NA	NA	NA	NA
CIPC-out.wgt.RDat	/u/home/t/tboltz/project-ophoff/rna_whole_blood/bulk_TWAS_latest/test_sig_weights_lowcov_bulk//CIPC-out.wgt.RDat	CIPC	14	77600000	77600000	0.10212	rs4903567	3.24	rs17811635	0.040977	-8.57	-0.165	155	31	enet	0.05334	1.34e-22	1.21252	0.22531	NA	NA	NA	NA	NA
CKB-out.wgt.RDat	/u/home/t/tboltz/project-ophoff/rna_whole_blood/bulk_TWAS_latest/test_sig_weights_lowcov_bulk//CKB-out.wgt.RDat	CKB	14	104000000	104000000	0.01643	rs12892765	1.85	rs2296483	0.008109	-4.34	-1.546	122	122	blup	0.00951	2.86e-05	1.14882	0.25063	NA	NA	NA	NA	NA
CLMN-out.wgt.RDat	/u/home/t/tboltz/project-ophoff/rna_whole_blood/bulk_TWAS_latest/test_sig_weights_lowcov_bulk//CLMN-out.wgt.RDat	CLMN	14	95800000	95800000	0.12725	rs4900279	2.73	rs2144817	0.026941	-7.02	1.871	243	23	enet	0.06907	6.13e-29	-0.03705	0.97044	NA	NA	NA	NA	NA
CNIH1-out.wgt.RDat	/u/home/t/tboltz/project-ophoff/rna_whole_blood/bulk_TWAS_latest/test_sig_weights_lowcov_bulk//CNIH1-out.wgt.RDat	CNIH1	14	54900000	54900000	0.03107	rs7154391	2.61	rs11850320	0.028203	7.17	1.122	166	2	lasso	0.02716	3.2e-12	1.13773	0.25523	NA	NA	NA	NA	NA
COCH-out.wgt.RDat	/u/home/t/tboltz/project-ophoff/rna_whole_blood/bulk_TWAS_latest/test_sig_weights_lowcov_bulk//COCH-out.wgt.RDat	COCH	14	31300000	31300000	0.1192	rs229150	-3.66	rs179661	0.08653	12.37	0.953	89	6	lasso	0.09126	4.71e-38	1.41215	0.1579	NA	NA	NA	NA	NA
COQ6-out.wgt.RDat	/u/home/t/tboltz/project-ophoff/rna_whole_blood/bulk_TWAS_latest/test_sig_weights_lowcov_bulk//COQ6-out.wgt.RDat	COQ6	14	74400000	74400000	0.02522	rs6574129	-2.57	rs17782328	0.024095	-7.31	-1.183	133	1	lasso	0.02536	1.62e-11	1.183	0.23681	NA	NA	NA	NA	NA
CPSF2-out.wgt.RDat	/u/home/t/tboltz/project-ophoff/rna_whole_blood/bulk_TWAS_latest/test_sig_weights_lowcov_bulk//CPSF2-out.wgt.RDat	CPSF2	14	92600000	92600000	0.35155	rs7156567	2.77	rs7149665	0.130804	-15.1	0.069	173	5	lasso	0.27276	6.87e-122	0.45034	0.65246	NA	NA	NA	NA	NA
CTSG-out.wgt.RDat	/u/home/t/tboltz/project-ophoff/rna_whole_blood/bulk_TWAS_latest/test_sig_weights_lowcov_bulk//CTSG-out.wgt.RDat	CTSG	14	25000000	25000000	0.04398	rs7146310	2.55	rs17257110	0.034193	7.87	-0.442	240	2	lasso	0.03396	6.67e-15	-0.39826	0.69044	NA	NA	NA	NA	NA
DAAM1-out.wgt.RDat	/u/home/t/tboltz/project-ophoff/rna_whole_blood/bulk_TWAS_latest/test_sig_weights_lowcov_bulk//DAAM1-out.wgt.RDat	DAAM1	14	59700000	59700000	0.0221	rs17095757	-2.69	rs11627657	0.017194	5.68	0.277	240	14	enet	0.01991	2.26e-09	1.11536	0.2647	NA	NA	NA	NA	NA
DCAF4-out.wgt.RDat	/u/home/t/tboltz/project-ophoff/rna_whole_blood/bulk_TWAS_latest/test_sig_weights_lowcov_bulk//DCAF4-out.wgt.RDat	DCAF4	14	73400000	73400000	0.14067	rs758913	-2.47	rs17122577	0.059543	10.81	0.4	153	32	enet	0.13703	1.56e-57	0.83292	0.40489	NA	NA	NA	NA	NA
DDHD1-out.wgt.RDat	/u/home/t/tboltz/project-ophoff/rna_whole_blood/bulk_TWAS_latest/test_sig_weights_lowcov_bulk//DDHD1-out.wgt.RDat	DDHD1	14	53600000	53600000	0.01869	rs8004624	2.93	rs879851	0.009215	-5.09	-1.601	126	126	blup	0.01442	3.27e-07	1.31423	0.18877	NA	NA	NA	NA	NA
DDX24-out.wgt.RDat	/u/home/t/tboltz/project-ophoff/rna_whole_blood/bulk_TWAS_latest/test_sig_weights_lowcov_bulk//DDX24-out.wgt.RDat	DDX24	14	94500000	94500000	0.0652	rs4900194	2.18	rs8021081	0.009595	-5.5	0.708	186	15	enet	0.04457	4.22e-19	-2.01196	0.04422	0.014	0.981	0	0.001	0.003
DGLUCY-out.wgt.RDat	/u/home/t/tboltz/project-ophoff/rna_whole_blood/bulk_TWAS_latest/test_sig_weights_lowcov_bulk//DGLUCY-out.wgt.RDat	DGLUCY	14	91500000	91500000	0.41335	rs1286138	4.45	rs12589587	0.117359	-14.3	-1.087	119	34	enet	0.25366	3.8e-112	0.71914	0.47205	NA	NA	NA	NA	NA
DHRS1-out.wgt.RDat	/u/home/t/tboltz/project-ophoff/rna_whole_blood/bulk_TWAS_latest/test_sig_weights_lowcov_bulk//DHRS1-out.wgt.RDat	DHRS1	14	24800000	24800000	0.04885	NA	NA	NA	NA	NA	NA	214	0	lasso	0.04008	2.54e-17	NA	NA	NA	NA	NA	NA	NA
DHRS4L2-out.wgt.RDat	/u/home/t/tboltz/project-ophoff/rna_whole_blood/bulk_TWAS_latest/test_sig_weights_lowcov_bulk//DHRS4L2-out.wgt.RDat	DHRS4L2	14	24400000	24400000	0.04465	rs7146310	2.55	rs10141091	0.027071	-7.77	-0.014	168	9	lasso	0.04396	7.39e-19	-0.00113	0.9991	NA	NA	NA	NA	NA
DLST-out.wgt.RDat	/u/home/t/tboltz/project-ophoff/rna_whole_blood/bulk_TWAS_latest/test_sig_weights_lowcov_bulk//DLST-out.wgt.RDat	DLST	14	75300000	75300000	0.09226	rs7143114	-1.95	rs2300596	0.193347	18.48	0.969	96	3	lasso	0.19454	1.75e-83	1.06261	0.28796	NA	NA	NA	NA	NA
DMAC2L-out.wgt.RDat	/u/home/t/tboltz/project-ophoff/rna_whole_blood/bulk_TWAS_latest/test_sig_weights_lowcov_bulk//DMAC2L-out.wgt.RDat	DMAC2L	14	50800000	50800000	0.02007	rs8003924	2.3	rs9788447	0.004409	-4.46	0.729	113	13	enet	0.01016	1.58e-05	0.55888	0.57624	NA	NA	NA	NA	NA
EAPP-out.wgt.RDat	/u/home/t/tboltz/project-ophoff/rna_whole_blood/bulk_TWAS_latest/test_sig_weights_lowcov_bulk//EAPP-out.wgt.RDat	EAPP	14	35000000	35000000	0.01533	rs7149054	-2.52	rs10151832	0.00893	4.75	-0.573	144	144	blup	0.01165	4.04e-06	-0.65658	0.51145	NA	NA	NA	NA	NA
EGLN3-out.wgt.RDat	/u/home/t/tboltz/project-ophoff/rna_whole_blood/bulk_TWAS_latest/test_sig_weights_lowcov_bulk//EGLN3-out.wgt.RDat	EGLN3	14	34900000	34900000	0.18715	rs7149054	-2.52	rs1680726	0.079264	-11.82	-0.844	132	27	enet	0.10358	3.34e-43	1.06265	0.28794	NA	NA	NA	NA	NA
EIF2B2-out.wgt.RDat	/u/home/t/tboltz/project-ophoff/rna_whole_blood/bulk_TWAS_latest/test_sig_weights_lowcov_bulk//EIF2B2-out.wgt.RDat	EIF2B2	14	75500000	75500000	0.26056	rs1882830	-1.93	rs174994	0.123612	14.68	-0.465	101	7	lasso	0.12682	4.23e-53	-0.16721	0.8672	NA	NA	NA	NA	NA
EIF5-out.wgt.RDat	/u/home/t/tboltz/project-ophoff/rna_whole_blood/bulk_TWAS_latest/test_sig_weights_lowcov_bulk//EIF5-out.wgt.RDat	EIF5	14	104000000	104000000	0.03851	rs10133111	3.92	rs12588499	0.02812	7.28	1.469	127	5	lasso	0.02743	2.5e-12	1.17677	0.23929	NA	NA	NA	NA	NA
EML5-out.wgt.RDat	/u/home/t/tboltz/project-ophoff/rna_whole_blood/bulk_TWAS_latest/test_sig_weights_lowcov_bulk//EML5-out.wgt.RDat	EML5	14	89300000	89300000	0.02566	rs763313	-2.68	rs845768	0.007936	4.8	0.661	148	148	blup	0.01972	2.68e-09	-0.0867	0.93091	NA	NA	NA	NA	NA
ENTPD5-out.wgt.RDat	/u/home/t/tboltz/project-ophoff/rna_whole_blood/bulk_TWAS_latest/test_sig_weights_lowcov_bulk//ENTPD5-out.wgt.RDat	ENTPD5	14	74500000	74500000	0.06934	rs6574129	-2.57	rs17096208	0.012375	-6.64	0.866	129	14	lasso	0.05162	6.54e-22	-1.0396	0.29853	NA	NA	NA	NA	NA
ERO1A-out.wgt.RDat	/u/home/t/tboltz/project-ophoff/rna_whole_blood/bulk_TWAS_latest/test_sig_weights_lowcov_bulk//ERO1A-out.wgt.RDat	ERO1A	14	53200000	53200000	0.37135	rs8004624	2.93	rs7150290	0.103297	-13.51	0.5	125	46	enet	0.29409	4.45e-133	-1.64339	0.1003	NA	NA	NA	NA	NA
EVL-out.wgt.RDat	/u/home/t/tboltz/project-ophoff/rna_whole_blood/bulk_TWAS_latest/test_sig_weights_lowcov_bulk//EVL-out.wgt.RDat	EVL	14	100000000	100000000	0.01547	rs11844169	-2.7	rs10148930	0.008121	-4.14	-0.25	122	122	blup	0.00328	0.00975	1.53906	0.12379	NA	NA	NA	NA	NA
FAM161B-out.wgt.RDat	/u/home/t/tboltz/project-ophoff/rna_whole_blood/bulk_TWAS_latest/test_sig_weights_lowcov_bulk//FAM161B-out.wgt.RDat	FAM161B	14	74400000	74400000	0.05114	rs6574129	-2.57	rs17782328	0.046135	-9.17	-1.183	133	16	enet	0.05359	1.06e-22	0.81744	0.41368	NA	NA	NA	NA	NA
FAM177A1-out.wgt.RDat	/u/home/t/tboltz/project-ophoff/rna_whole_blood/bulk_TWAS_latest/test_sig_weights_lowcov_bulk//FAM177A1-out.wgt.RDat	FAM177A1	14	35500000	35500000	0.07438	rs1712354	-2.52	rs8015200	0.064485	-10.66	1.83	181	8	lasso	0.08897	4.19e-37	-1.12398	0.26102	NA	NA	NA	NA	NA
FBLN5-out.wgt.RDat	/u/home/t/tboltz/project-ophoff/rna_whole_blood/bulk_TWAS_latest/test_sig_weights_lowcov_bulk//FBLN5-out.wgt.RDat	FBLN5	14	92400000	92400000	0.34425	rs2244158	-2.25	rs2430343	0.145342	16.01	-0.542	168	51	enet	0.25564	3.8e-113	-0.45697	0.64769	NA	NA	NA	NA	NA
FCF1-out.wgt.RDat	/u/home/t/tboltz/project-ophoff/rna_whole_blood/bulk_TWAS_latest/test_sig_weights_lowcov_bulk//FCF1-out.wgt.RDat	FCF1	14	75200000	75200000	0.00866	rs3815328	1.85	rs880947	0.00307	3.71	-1.349	95	95	blup	0.00742	0.000196	-1.30292	0.1926	NA	NA	NA	NA	NA
FLVCR2-out.wgt.RDat	/u/home/t/tboltz/project-ophoff/rna_whole_blood/bulk_TWAS_latest/test_sig_weights_lowcov_bulk//FLVCR2-out.wgt.RDat	FLVCR2	14	76000000	76000000	0.12053	rs2111783	1.97	rs7157098	0.079727	11.8	0.258	74	7	lasso	0.09887	3.16e-41	-0.05909	0.95288	NA	NA	NA	NA	NA
FNTB-out.wgt.RDat	/u/home/t/tboltz/project-ophoff/rna_whole_blood/bulk_TWAS_latest/test_sig_weights_lowcov_bulk//FNTB-out.wgt.RDat	FNTB	14	65500000	65500000	0.27513	rs2269296	-2.41	rs17102391	0.162964	17	-0.44	202	26	enet	0.17757	1.21e-75	-0.72738	0.467	NA	NA	NA	NA	NA
FRMD6-out.wgt.RDat	/u/home/t/tboltz/project-ophoff/rna_whole_blood/bulk_TWAS_latest/test_sig_weights_lowcov_bulk//FRMD6-out.wgt.RDat	FRMD6	14	52000000	52000000	0.03924	rs7153066	2.9	rs8012983	0.007739	4.93	0.544	241	241	blup	0.01319	9.97e-07	1.31487	0.18855	NA	NA	NA	NA	NA
FUT8-out.wgt.RDat	/u/home/t/tboltz/project-ophoff/rna_whole_blood/bulk_TWAS_latest/test_sig_weights_lowcov_bulk//FUT8-out.wgt.RDat	FUT8	14	65900000	65900000	0.09026	rs4080329	2.53	rs3825639	0.077447	-12.24	1.233	140	6	lasso	0.1015	2.5e-42	-1.65861	0.09719	NA	NA	NA	NA	NA
GALC-out.wgt.RDat	/u/home/t/tboltz/project-ophoff/rna_whole_blood/bulk_TWAS_latest/test_sig_weights_lowcov_bulk//GALC-out.wgt.RDat	GALC	14	88500000	88500000	0.07063	rs17123783	2.07	rs1441807	0.073508	-11.46	0.105	191	4	lasso	0.087	2.76e-36	-0.16606	0.86811	NA	NA	NA	NA	NA
GCH1-out.wgt.RDat	/u/home/t/tboltz/project-ophoff/rna_whole_blood/bulk_TWAS_latest/test_sig_weights_lowcov_bulk//GCH1-out.wgt.RDat	GCH1	14	55400000	55400000	0.16306	rs17672364	-1.77	rs17128050	0.090949	-12.6	0.138	133	8	lasso	0.11099	2.49e-46	-0.17704	0.85948	NA	NA	NA	NA	NA
GLRX5-out.wgt.RDat	/u/home/t/tboltz/project-ophoff/rna_whole_blood/bulk_TWAS_latest/test_sig_weights_lowcov_bulk//GLRX5-out.wgt.RDat	GLRX5	14	96000000	96000000	0.06563	rs4900279	2.82	rs10484052	0.056603	10.61	-0.602	233	11	enet	0.06422	5.65e-27	-1.19695	0.23132	NA	NA	NA	NA	NA
GMPR2-out.wgt.RDat	/u/home/t/tboltz/project-ophoff/rna_whole_blood/bulk_TWAS_latest/test_sig_weights_lowcov_bulk//GMPR2-out.wgt.RDat	GMPR2	14	24700000	24700000	0.03223	rs7146310	2.55	rs12589157	0.011391	-4.65	-0.187	194	3	lasso	0.0167	4.1e-08	-0.8918	0.3725	NA	NA	NA	NA	NA
GNG2-out.wgt.RDat	/u/home/t/tboltz/project-ophoff/rna_whole_blood/bulk_TWAS_latest/test_sig_weights_lowcov_bulk//GNG2-out.wgt.RDat	GNG2	14	52300000	52300000	0.06824	rs7153066	2.9	rs8008081	0.019927	-6.32	0.443	266	266	blup	0.03697	4.34e-16	-0.75237	0.45183	NA	NA	NA	NA	NA
GOLGA5-out.wgt.RDat	/u/home/t/tboltz/project-ophoff/rna_whole_blood/bulk_TWAS_latest/test_sig_weights_lowcov_bulk//GOLGA5-out.wgt.RDat	GOLGA5	14	93300000	93300000	0.03911	rs7156567	2.77	rs17128622	0.027156	7.29	-0.719	146	13	enet	0.02852	9.29e-13	-0.82762	0.40789	NA	NA	NA	NA	NA
GPATCH2L-out.wgt.RDat	/u/home/t/tboltz/project-ophoff/rna_whole_blood/bulk_TWAS_latest/test_sig_weights_lowcov_bulk//GPATCH2L-out.wgt.RDat	GPATCH2L	14	76600000	76600000	0.30336	rs9323628	2.84	rs11627896	0.068837	-12.07	-0.601	135	5	lasso	0.17929	1.98e-76	-0.54193	0.58787	NA	NA	NA	NA	NA
GPR135-out.wgt.RDat	/u/home/t/tboltz/project-ophoff/rna_whole_blood/bulk_TWAS_latest/test_sig_weights_lowcov_bulk//GPR135-out.wgt.RDat	GPR135	14	59900000	59900000	0.08758	rs17095757	-2.76	rs1262129	0.074041	11.59	0.16	190	19	enet	0.08788	1.19e-36	-0.21558	0.82931	NA	NA	NA	NA	NA
GPR65-out.wgt.RDat	/u/home/t/tboltz/project-ophoff/rna_whole_blood/bulk_TWAS_latest/test_sig_weights_lowcov_bulk//GPR65-out.wgt.RDat	GPR65	14	88500000	88500000	0.13646	rs17123783	2.07	rs2289511	0.124095	-15.14	-0.483	191	5	lasso	0.14862	1.27e-62	0.17371	0.86209	NA	NA	NA	NA	NA
GPR68-out.wgt.RDat	/u/home/t/tboltz/project-ophoff/rna_whole_blood/bulk_TWAS_latest/test_sig_weights_lowcov_bulk//GPR68-out.wgt.RDat	GPR68	14	91700000	91700000	0.03038	rs1286138	4.45	rs2758144	0.014218	-5.93	1.396	119	2	lasso	0.01562	1.1e-07	-1.55576	0.11976	NA	NA	NA	NA	NA
GSKIP-out.wgt.RDat	/u/home/t/tboltz/project-ophoff/rna_whole_blood/bulk_TWAS_latest/test_sig_weights_lowcov_bulk//GSKIP-out.wgt.RDat	GSKIP	14	96800000	96800000	0.1275	rs4905542	-2.96	rs4905480	0.113558	14.1	0.884	160	4	lasso	0.1128	4.23e-47	0.88398	0.37671	NA	NA	NA	NA	NA
GSTZ1-out.wgt.RDat	/u/home/t/tboltz/project-ophoff/rna_whole_blood/bulk_TWAS_latest/test_sig_weights_lowcov_bulk//GSTZ1-out.wgt.RDat	GSTZ1	14	77800000	77800000	0.04787	rs4903567	3.24	rs2193594	0.02447	8.07	-2.312	152	12	enet	0.0431	1.62e-18	-2.13281	0.03294	0	0.947	0	0.003	0.05
GTF2A1-out.wgt.RDat	/u/home/t/tboltz/project-ophoff/rna_whole_blood/bulk_TWAS_latest/test_sig_weights_lowcov_bulk//GTF2A1-out.wgt.RDat	GTF2A1	14	81700000	81700000	0.06147	rs1885600	2.79	rs10130445	0.017686	-6.58	1.481	163	21	enet	0.02962	3.42e-13	-1.92668	0.05402	NA	NA	NA	NA	NA
GZMB-out.wgt.RDat	/u/home/t/tboltz/project-ophoff/rna_whole_blood/bulk_TWAS_latest/test_sig_weights_lowcov_bulk//GZMB-out.wgt.RDat	GZMB	14	25100000	25100000	0.13073	rs7146310	2.55	rs2273844	0.115804	-14.38	0.461	246	5	lasso	0.12275	2.38e-51	-0.22145	0.82474	NA	NA	NA	NA	NA
GZMH-out.wgt.RDat	/u/home/t/tboltz/project-ophoff/rna_whole_blood/bulk_TWAS_latest/test_sig_weights_lowcov_bulk//GZMH-out.wgt.RDat	GZMH	14	25100000	25100000	0.06748	rs7146310	2.55	rs4982988	0.022557	6.67	-0.386	242	34	enet	0.02476	2.8e-11	-0.01148	0.99084	NA	NA	NA	NA	NA
HAUS4-out.wgt.RDat	/u/home/t/tboltz/project-ophoff/rna_whole_blood/bulk_TWAS_latest/test_sig_weights_lowcov_bulk//HAUS4-out.wgt.RDat	HAUS4	14	23400000	23400000	0.37641	rs8008775	-1.84	rs2180834	0.255716	-21.14	-0.634	92	20	enet	0.30873	5.97e-141	0.14926	0.88135	NA	NA	NA	NA	NA
HECTD1-out.wgt.RDat	/u/home/t/tboltz/project-ophoff/rna_whole_blood/bulk_TWAS_latest/test_sig_weights_lowcov_bulk//HECTD1-out.wgt.RDat	HECTD1	14	31700000	31700000	0.01652	rs12897532	2.68	rs4981818	-0.000396	3.86	0.817	97	97	blup	0.00365	0.00681	0.09774	0.92214	NA	NA	NA	NA	NA
HHIPL1-out.wgt.RDat	/u/home/t/tboltz/project-ophoff/rna_whole_blood/bulk_TWAS_latest/test_sig_weights_lowcov_bulk//HHIPL1-out.wgt.RDat	HHIPL1	14	100000000	100000000	0.0142	rs2693694	2.81	rs11844169	-0.000572	3.24	-2.696	133	133	blup	0.00048	0.176	-0.1582	0.8743	NA	NA	NA	NA	NA
HIF1A-out.wgt.RDat	/u/home/t/tboltz/project-ophoff/rna_whole_blood/bulk_TWAS_latest/test_sig_weights_lowcov_bulk//HIF1A-out.wgt.RDat	HIF1A	14	62200000	62200000	0.01756	rs12147829	-2.6	rs17098542	0.007492	4.25	-1.132	194	194	blup	0.00741	0.000198	-0.05777	0.95393	NA	NA	NA	NA	NA
HOMEZ-out.wgt.RDat	/u/home/t/tboltz/project-ophoff/rna_whole_blood/bulk_TWAS_latest/test_sig_weights_lowcov_bulk//HOMEZ-out.wgt.RDat	HOMEZ	14	23800000	23800000	0.01783	rs8008775	-1.84	rs8017553	0.012577	5.07	-0.942	95	2	lasso	0.01078	8.93e-06	-1.01237	0.31136	NA	NA	NA	NA	NA
IFI27L2-out.wgt.RDat	/u/home/t/tboltz/project-ophoff/rna_whole_blood/bulk_TWAS_latest/test_sig_weights_lowcov_bulk//IFI27L2-out.wgt.RDat	IFI27L2	14	94600000	94600000	0.04845	rs1154824	2.21	rs878554	0.024308	-6.73	-1.731	194	20	enet	0.03532	1.95e-15	2.90617	0.00366	0	0.986	0	0.001	0.012
INF2-out.wgt.RDat	/u/home/t/tboltz/project-ophoff/rna_whole_blood/bulk_TWAS_latest/test_sig_weights_lowcov_bulk//INF2-out.wgt.RDat	INF2	14	105000000	105000000	0.12827	rs4983559	-3.22	rs11160817	0.031321	7.59	-0.215	84	22	enet	0.05328	1.42e-22	0.86997	0.38432	NA	NA	NA	NA	NA
IRF2BPL-out.wgt.RDat	/u/home/t/tboltz/project-ophoff/rna_whole_blood/bulk_TWAS_latest/test_sig_weights_lowcov_bulk//IRF2BPL-out.wgt.RDat	IRF2BPL	14	77500000	77500000	0.06503	rs4903567	3.24	rs6574349	0.019991	-6.03	1.528	153	18	enet	0.03951	4.28e-17	-1.85241	0.06397	NA	NA	NA	NA	NA
ITPK1-out.wgt.RDat	/u/home/t/tboltz/project-ophoff/rna_whole_blood/bulk_TWAS_latest/test_sig_weights_lowcov_bulk//ITPK1-out.wgt.RDat	ITPK1	14	93600000	93600000	0.09978	rs12434958	-1.72	rs4905048	0.059023	-10.4	0.091	104	11	enet	0.08266	1.7e-34	-0.24595	0.80572	NA	NA	NA	NA	NA
JKAMP-out.wgt.RDat	/u/home/t/tboltz/project-ophoff/rna_whole_blood/bulk_TWAS_latest/test_sig_weights_lowcov_bulk//JKAMP-out.wgt.RDat	JKAMP	14	60000000	60000000	0.06514	rs17095757	-2.76	rs17096221	0.060064	10.57	-1.839	190	19	enet	0.06722	3.44e-28	-1.04573	0.29569	NA	NA	NA	NA	NA
KCNK13-out.wgt.RDat	/u/home/t/tboltz/project-ophoff/rna_whole_blood/bulk_TWAS_latest/test_sig_weights_lowcov_bulk//KCNK13-out.wgt.RDat	KCNK13	14	90500000	90500000	0.02442	rs6575129	-2.56	rs10148415	0.01436	-5.16	-0.516	131	4	enet	0.01294	1.25e-06	0.47231	0.63671	NA	NA	NA	NA	NA
KHNYN-out.wgt.RDat	/u/home/t/tboltz/project-ophoff/rna_whole_blood/bulk_TWAS_latest/test_sig_weights_lowcov_bulk//KHNYN-out.wgt.RDat	KHNYN	14	24900000	24900000	0.58182	rs7146310	2.55	rs10143703	0.167672	17.23	-0.166	230	60	enet	0.2411	7.1e-106	-0.35017	0.72621	NA	NA	NA	NA	NA
KIAA0586-out.wgt.RDat	/u/home/t/tboltz/project-ophoff/rna_whole_blood/bulk_TWAS_latest/test_sig_weights_lowcov_bulk//KIAA0586-out.wgt.RDat	KIAA0586	14	58900000	58900000	0.03113	rs4901852	2.25	rs1190982	0.006352	5.26	1.805	122	122	blup	0.01436	3.43e-07	1.01972	0.30786	NA	NA	NA	NA	NA
KLC1-out.wgt.RDat	/u/home/t/tboltz/project-ophoff/rna_whole_blood/bulk_TWAS_latest/test_sig_weights_lowcov_bulk//KLC1-out.wgt.RDat	KLC1	14	104000000	104000000	0.21871	rs12892765	1.85	rs2273175	0.194352	18.37	0.724	123	4	lasso	0.25136	5.48e-111	0.95361	0.34028	NA	NA	NA	NA	NA
L3HYPDH-out.wgt.RDat	/u/home/t/tboltz/project-ophoff/rna_whole_blood/bulk_TWAS_latest/test_sig_weights_lowcov_bulk//L3HYPDH-out.wgt.RDat	L3HYPDH	14	60000000	60000000	0.05409	rs17095757	-2.76	rs1253105	0.062935	-10.58	0.98	190	11	lasso	0.0847	2.45e-35	0.39098	0.69581	NA	NA	NA	NA	NA
LGALS3-out.wgt.RDat	/u/home/t/tboltz/project-ophoff/rna_whole_blood/bulk_TWAS_latest/test_sig_weights_lowcov_bulk//LGALS3-out.wgt.RDat	LGALS3	14	55600000	55600000	0.03875	rs12587011	-2.02	rs7160523	0.095769	-13.16	-1.14	134	5	lasso	0.09901	2.77e-41	1.29728	0.19453	NA	NA	NA	NA	NA
LINC00638-out.wgt.RDat	/u/home/t/tboltz/project-ophoff/rna_whole_blood/bulk_TWAS_latest/test_sig_weights_lowcov_bulk//LINC00638-out.wgt.RDat	LINC00638	14	105000000	105000000	0.05192	rs4983559	-3.22	rs2028414	0.017133	-5.71	-2.646	84	29	enet	0.02274	1.74e-10	2.71406	0.00665	0.007	0.907	0	0.001	0.085
LINC00639-out.wgt.RDat	/u/home/t/tboltz/project-ophoff/rna_whole_blood/bulk_TWAS_latest/test_sig_weights_lowcov_bulk//LINC00639-out.wgt.RDat	LINC00639	14	39400000	39400000	0.30183	rs1953383	2.82	rs7152364	0.138377	-15.53	0.688	147	6	lasso	0.16583	2.62e-70	0.09293	0.92596	NA	NA	NA	NA	NA
LINC01146-out.wgt.RDat	/u/home/t/tboltz/project-ophoff/rna_whole_blood/bulk_TWAS_latest/test_sig_weights_lowcov_bulk//LINC01146-out.wgt.RDat	LINC01146	14	88500000	88500000	0.07583	rs17123783	2.07	rs2289511	0.051896	-9.83	-0.483	191	5	lasso	0.06489	3.02e-27	0.97604	0.32904	NA	NA	NA	NA	NA
LINC01588-out.wgt.RDat	/u/home/t/tboltz/project-ophoff/rna_whole_blood/bulk_TWAS_latest/test_sig_weights_lowcov_bulk//LINC01588-out.wgt.RDat	LINC01588	14	50600000	50600000	0.06152	rs8003924	2.3	rs11621806	0.031025	-7.59	-0.875	123	123	blup	0.04574	1.45e-19	0.74759	0.45471	NA	NA	NA	NA	NA
LINC02289-out.wgt.RDat	/u/home/t/tboltz/project-ophoff/rna_whole_blood/bulk_TWAS_latest/test_sig_weights_lowcov_bulk//LINC02289-out.wgt.RDat	LINC02289	14	77500000	77500000	0.43407	rs4903567	3.24	rs2160664	0.28448	-22.23	0.918	159	8	lasso	0.28247	6.08e-127	-0.96634	0.33387	NA	NA	NA	NA	NA
LOC100506071-out.wgt.RDat	/u/home/t/tboltz/project-ophoff/rna_whole_blood/bulk_TWAS_latest/test_sig_weights_lowcov_bulk//LOC100506071-out.wgt.RDat	LOC100506071	14	31400000	31400000	0.05972	rs229150	-3.66	rs10149122	0.023742	-6.75	0.909	91	11	enet	0.03402	6.35e-15	-1.26015	0.20762	NA	NA	NA	NA	NA
LOC101928143-out.wgt.RDat	/u/home/t/tboltz/project-ophoff/rna_whole_blood/bulk_TWAS_latest/test_sig_weights_lowcov_bulk//LOC101928143-out.wgt.RDat	LOC101928143	14	73900000	73900000	0.05017	rs6574129	-2.57	rs214260	0.014075	-6.87	0.517	162	162	blup	0.03872	8.8e-17	-0.07194	0.94265	NA	NA	NA	NA	NA
LOC105370401-out.wgt.RDat	/u/home/t/tboltz/project-ophoff/rna_whole_blood/bulk_TWAS_latest/test_sig_weights_lowcov_bulk//LOC105370401-out.wgt.RDat	LOC105370401	14	23000000	23000000	0.03912	rs1474476	3.8	rs6572449	0.021598	-6.37	0.041	148	3	lasso	0.0186	7.41e-09	-0.06717	0.94645	NA	NA	NA	NA	NA
LRR1-out.wgt.RDat	/u/home/t/tboltz/project-ophoff/rna_whole_blood/bulk_TWAS_latest/test_sig_weights_lowcov_bulk//LRR1-out.wgt.RDat	LRR1	14	50100000	50100000	0.06112	rs12879001	-2.84	rs2354445	0.066598	-10.91	0.645	167	4	lasso	0.06705	4.03e-28	-0.41119	0.68094	NA	NA	NA	NA	NA
LTB4R-out.wgt.RDat	/u/home/t/tboltz/project-ophoff/rna_whole_blood/bulk_TWAS_latest/test_sig_weights_lowcov_bulk//LTB4R-out.wgt.RDat	LTB4R	14	24800000	24800000	0.01756	rs7146310	2.55	rs1007381	0.003541	-4.4	0.554	211	211	blup	0.00713	0.000257	-0.30378	0.76129	NA	NA	NA	NA	NA
LTBP2-out.wgt.RDat	/u/home/t/tboltz/project-ophoff/rna_whole_blood/bulk_TWAS_latest/test_sig_weights_lowcov_bulk//LTBP2-out.wgt.RDat	LTBP2	14	75100000	75100000	0.04613	rs3815328	1.85	rs8009761	0.00095	-3.68	-1.782	103	19	enet	0.01092	7.88e-06	0.636	0.52478	NA	NA	NA	NA	NA
MAP3K9-out.wgt.RDat	/u/home/t/tboltz/project-ophoff/rna_whole_blood/bulk_TWAS_latest/test_sig_weights_lowcov_bulk//MAP3K9-out.wgt.RDat	MAP3K9	14	71300000	71300000	0.05101	rs4902904	2.8	rs10129495	0.042661	8.8	0.296	180	180	blup	0.05542	1.96e-23	-0.17538	0.86078	NA	NA	NA	NA	NA
MAPK1IP1L-out.wgt.RDat	/u/home/t/tboltz/project-ophoff/rna_whole_blood/bulk_TWAS_latest/test_sig_weights_lowcov_bulk//MAPK1IP1L-out.wgt.RDat	MAPK1IP1L	14	55500000	55500000	0.01998	rs12587011	-2.02	rs8009718	0.007603	4.6	0.631	144	144	blup	0.0135	7.48e-07	0.09115	0.92738	NA	NA	NA	NA	NA
MARK3-out.wgt.RDat	/u/home/t/tboltz/project-ophoff/rna_whole_blood/bulk_TWAS_latest/test_sig_weights_lowcov_bulk//MARK3-out.wgt.RDat	MARK3	14	104000000	104000000	0.125	rs10133111	3.92	rs2010281	0.067244	-10.92	0.956	122	23	enet	0.09995	1.12e-41	-1.39038	0.16441	NA	NA	NA	NA	NA
MAX-out.wgt.RDat	/u/home/t/tboltz/project-ophoff/rna_whole_blood/bulk_TWAS_latest/test_sig_weights_lowcov_bulk//MAX-out.wgt.RDat	MAX	14	65600000	65600000	0.08604	rs2269296	-2.41	rs8181931	0.00984	-5.65	-0.115	192	49	enet	0.03427	5.07e-15	-0.42219	0.67289	NA	NA	NA	NA	NA
MED6-out.wgt.RDat	/u/home/t/tboltz/project-ophoff/rna_whole_blood/bulk_TWAS_latest/test_sig_weights_lowcov_bulk//MED6-out.wgt.RDat	MED6	14	71100000	71100000	0.04732	rs17108548	-2.27	rs7158848	0.021943	-7.14	-0.911	186	9	lasso	0.04667	6.17e-20	1.33875	0.18065	NA	NA	NA	NA	NA
MEG3-out.wgt.RDat	/u/home/t/tboltz/project-ophoff/rna_whole_blood/bulk_TWAS_latest/test_sig_weights_lowcov_bulk//MEG3-out.wgt.RDat	MEG3	14	101000000	101000000	0.01695	rs2295388	2.02	rs10146962	0.024403	-6.95	1.392	90	2	lasso	0.0222	2.85e-10	-1.39066	0.16433	NA	NA	NA	NA	NA
METTL17-out.wgt.RDat	/u/home/t/tboltz/project-ophoff/rna_whole_blood/bulk_TWAS_latest/test_sig_weights_lowcov_bulk//METTL17-out.wgt.RDat	METTL17	14	21500000	21500000	0.02674	rs17092373	2.11	rs17092373	0.009325	4.37	2.112	99	6	enet	0.00819	9.6e-05	1.23533	0.21671	NA	NA	NA	NA	NA
MGAT2-out.wgt.RDat	/u/home/t/tboltz/project-ophoff/rna_whole_blood/bulk_TWAS_latest/test_sig_weights_lowcov_bulk//MGAT2-out.wgt.RDat	MGAT2	14	50100000	50100000	0.04665	rs12879001	-2.84	rs9989177	0.060382	-10.5	0.444	165	4	lasso	0.05954	4.35e-25	-0.43239	0.66546	NA	NA	NA	NA	NA
MIA2-out.wgt.RDat	/u/home/t/tboltz/project-ophoff/rna_whole_blood/bulk_TWAS_latest/test_sig_weights_lowcov_bulk//MIA2-out.wgt.RDat	MIA2	14	39700000	39700000	0.04624	rs6571877	2.74	rs2274396	0.019275	6.15	0.77	194	24	enet	0.03132	7.32e-14	1.27301	0.20301	NA	NA	NA	NA	NA
MIS18BP1-out.wgt.RDat	/u/home/t/tboltz/project-ophoff/rna_whole_blood/bulk_TWAS_latest/test_sig_weights_lowcov_bulk//MIS18BP1-out.wgt.RDat	MIS18BP1	14	45700000	45700000	0.02693	rs1266214	-1.89	rs8008760	0.017193	-6.62	-0.375	125	16	enet	0.03045	1.62e-13	0.61646	0.53759	NA	NA	NA	NA	NA
MLH3-out.wgt.RDat	/u/home/t/tboltz/project-ophoff/rna_whole_blood/bulk_TWAS_latest/test_sig_weights_lowcov_bulk//MLH3-out.wgt.RDat	MLH3	14	75500000	75500000	0.04822	rs175707	1.96	rs174994	0.024753	7.05	-0.465	94	4	lasso	0.02376	6.93e-11	-0.29275	0.76971	NA	NA	NA	NA	NA
MRPL52-out.wgt.RDat	/u/home/t/tboltz/project-ophoff/rna_whole_blood/bulk_TWAS_latest/test_sig_weights_lowcov_bulk//MRPL52-out.wgt.RDat	MRPL52	14	23300000	23300000	0.02463	rs2877454	-2.39	rs1042704	0.006414	-4.44	1.564	97	3	lasso	0.01128	5.66e-06	-1.03638	0.30003	NA	NA	NA	NA	NA
MTHFD1-out.wgt.RDat	/u/home/t/tboltz/project-ophoff/rna_whole_blood/bulk_TWAS_latest/test_sig_weights_lowcov_bulk//MTHFD1-out.wgt.RDat	MTHFD1	14	64900000	64900000	0.02517	rs1256049	3.08	rs3020449	0.02245	-6.45	-0.495	255	3	lasso	0.02175	4.28e-10	0.49418	0.62118	NA	NA	NA	NA	NA
NAA30-out.wgt.RDat	/u/home/t/tboltz/project-ophoff/rna_whole_blood/bulk_TWAS_latest/test_sig_weights_lowcov_bulk//NAA30-out.wgt.RDat	NAA30	14	57900000	57900000	0.0597	rs4901748	-2.8	rs1565946	0.025913	6.92	0.244	120	120	blup	0.03157	5.85e-14	0.83776	0.40216	NA	NA	NA	NA	NA
NDUFB1-out.wgt.RDat	/u/home/t/tboltz/project-ophoff/rna_whole_blood/bulk_TWAS_latest/test_sig_weights_lowcov_bulk//NDUFB1-out.wgt.RDat	NDUFB1	14	92600000	92600000	0.04694	rs7156567	2.77	rs35609412	0.03815	8.29	-0.855	173	5	lasso	0.03855	1.03e-16	-0.5694	0.56908	NA	NA	NA	NA	NA
NEDD8-out.wgt.RDat	/u/home/t/tboltz/project-ophoff/rna_whole_blood/bulk_TWAS_latest/test_sig_weights_lowcov_bulk//NEDD8-out.wgt.RDat	NEDD8	14	24700000	24700000	0.022	rs7146310	2.55	rs2277481	0.010321	-4.61	-0.894	194	3	lasso	0.00853	7.03e-05	0.98983	0.32226	NA	NA	NA	NA	NA
NFKBIA-out.wgt.RDat	/u/home/t/tboltz/project-ophoff/rna_whole_blood/bulk_TWAS_latest/test_sig_weights_lowcov_bulk//NFKBIA-out.wgt.RDat	NFKBIA	14	35900000	35900000	0.10598	rs1712354	-2.52	rs12100841	0.12419	14.78	0.771	157	26	enet	0.132	2.42e-55	0.28011	0.77939	NA	NA	NA	NA	NA
NIN-out.wgt.RDat	/u/home/t/tboltz/project-ophoff/rna_whole_blood/bulk_TWAS_latest/test_sig_weights_lowcov_bulk//NIN-out.wgt.RDat	NIN	14	51300000	51300000	0.03521	rs8010709	-2.59	rs2984270	0.016469	6.28	-0.073	175	175	blup	0.0268	4.42e-12	-0.84663	0.3972	NA	NA	NA	NA	NA
NPC2-out.wgt.RDat	/u/home/t/tboltz/project-ophoff/rna_whole_blood/bulk_TWAS_latest/test_sig_weights_lowcov_bulk//NPC2-out.wgt.RDat	NPC2	14	75000000	75000000	0.09678	rs3815328	1.85	rs7148018	0.025396	7.76	0.508	116	7	lasso	0.04384	8.25e-19	1.19759	0.23108	NA	NA	NA	NA	NA
NRDE2-out.wgt.RDat	/u/home/t/tboltz/project-ophoff/rna_whole_blood/bulk_TWAS_latest/test_sig_weights_lowcov_bulk//NRDE2-out.wgt.RDat	NRDE2	14	90800000	90800000	0.01219	rs6575129	-2.56	rs7144335	0.008171	-4.27	2.018	135	1	lasso	0.00512	0.00167	-2.018	0.04359	0.596	0.393	0.001	0	0.01
NRXN3-out.wgt.RDat	/u/home/t/tboltz/project-ophoff/rna_whole_blood/bulk_TWAS_latest/test_sig_weights_lowcov_bulk//NRXN3-out.wgt.RDat	NRXN3	14	78600000	78600000	0.02173	rs11159309	-3.46	rs8020758	0.017534	-5.99	0.803	282	4	lasso	0.01621	6.41e-08	-0.89703	0.3697	NA	NA	NA	NA	NA
NUMB-out.wgt.RDat	/u/home/t/tboltz/project-ophoff/rna_whole_blood/bulk_TWAS_latest/test_sig_weights_lowcov_bulk//NUMB-out.wgt.RDat	NUMB	14	73900000	73900000	0.02104	rs6574129	-2.57	rs17781962	0.003712	-5.13	0.581	159	159	blup	0.01376	5.92e-07	-0.09838	0.92163	NA	NA	NA	NA	NA
OSGEP-out.wgt.RDat	/u/home/t/tboltz/project-ophoff/rna_whole_blood/bulk_TWAS_latest/test_sig_weights_lowcov_bulk//OSGEP-out.wgt.RDat	OSGEP	14	20900000	20900000	0.3057	rs17210983	-2.18	rs2275007	0.198195	-18.54	0.395	172	3	lasso	0.2037	8.71e-88	-0.4644	0.64236	NA	NA	NA	NA	NA
PAPLN-out.wgt.RDat	/u/home/t/tboltz/project-ophoff/rna_whole_blood/bulk_TWAS_latest/test_sig_weights_lowcov_bulk//PAPLN-out.wgt.RDat	PAPLN	14	73700000	73700000	0.01375	rs6574129	-2.57	rs4899453	0.011921	-4.89	-0.257	140	4	lasso	0.00929	3.51e-05	0.28873	0.77279	NA	NA	NA	NA	NA
PCNX1-out.wgt.RDat	/u/home/t/tboltz/project-ophoff/rna_whole_blood/bulk_TWAS_latest/test_sig_weights_lowcov_bulk//PCNX1-out.wgt.RDat	PCNX1	14	71400000	71400000	0.20046	rs4902904	2.8	rs2240531	0.12067	-15.25	-1.091	150	25	enet	0.20841	5.1e-90	0.54062	0.58877	NA	NA	NA	NA	NA
PCNX4-out.wgt.RDat	/u/home/t/tboltz/project-ophoff/rna_whole_blood/bulk_TWAS_latest/test_sig_weights_lowcov_bulk//PCNX4-out.wgt.RDat	PCNX4	14	60600000	60600000	0.05206	rs1254330	3.23	rs381521	0.067761	12.89	1.456	121	49	enet	0.09447	2.17e-39	1.81566	0.06942	NA	NA	NA	NA	NA
PELI2-out.wgt.RDat	/u/home/t/tboltz/project-ophoff/rna_whole_blood/bulk_TWAS_latest/test_sig_weights_lowcov_bulk//PELI2-out.wgt.RDat	PELI2	14	56600000	56600000	0.05376	rs1480658	-2.33	rs241560	0.045403	-8.95	1.307	203	6	enet	0.0469	4.99e-20	-0.89231	0.37223	NA	NA	NA	NA	NA
PLD4-out.wgt.RDat	/u/home/t/tboltz/project-ophoff/rna_whole_blood/bulk_TWAS_latest/test_sig_weights_lowcov_bulk//PLD4-out.wgt.RDat	PLD4	14	105000000	105000000	0.05517	rs4983559	-3.22	rs10083490	0.040353	8.58	-0.442	71	2	lasso	0.03755	2.55e-16	-0.47783	0.63277	NA	NA	NA	NA	NA
PLEKHD1-out.wgt.RDat	/u/home/t/tboltz/project-ophoff/rna_whole_blood/bulk_TWAS_latest/test_sig_weights_lowcov_bulk//PLEKHD1-out.wgt.RDat	PLEKHD1	14	70000000	70000000	0.0432	rs2105269	2.67	rs927390	0.007923	5.53	0.708	121	23	enet	0.02778	1.82e-12	0.85019	0.39522	NA	NA	NA	NA	NA
PLEKHG3-out.wgt.RDat	/u/home/t/tboltz/project-ophoff/rna_whole_blood/bulk_TWAS_latest/test_sig_weights_lowcov_bulk//PLEKHG3-out.wgt.RDat	PLEKHG3	14	65200000	65200000	0.32562	rs1256049	3.08	rs229660	0.149936	16.2	0.816	227	35	enet	0.16285	5.76e-69	0.64529	0.51874	NA	NA	NA	NA	NA
PNN-out.wgt.RDat	/u/home/t/tboltz/project-ophoff/rna_whole_blood/bulk_TWAS_latest/test_sig_weights_lowcov_bulk//PNN-out.wgt.RDat	PNN	14	39600000	39600000	0.04923	rs6571877	2.74	rs10148712	0.018739	-7.47	0.541	172	12	enet	0.04418	6.06e-19	0.33969	0.73409	NA	NA	NA	NA	NA
PNP-out.wgt.RDat	/u/home/t/tboltz/project-ophoff/rna_whole_blood/bulk_TWAS_latest/test_sig_weights_lowcov_bulk//PNP-out.wgt.RDat	PNP	14	20900000	20900000	0.04492	rs17210983	-2.18	rs1049564	0.013336	-5.23	0.859	172	23	enet	0.0205	1.32e-09	-0.99558	0.31946	NA	NA	NA	NA	NA
PPP2R3C-out.wgt.RDat	/u/home/t/tboltz/project-ophoff/rna_whole_blood/bulk_TWAS_latest/test_sig_weights_lowcov_bulk//PPP2R3C-out.wgt.RDat	PPP2R3C	14	35600000	35600000	0.37845	rs1712354	-2.52	rs4594164	0.274611	-21.83	1.339	172	32	enet	0.44769	3.04e-225	-0.4186	0.6755	NA	NA	NA	NA	NA
PPP4R3A-out.wgt.RDat	/u/home/t/tboltz/project-ophoff/rna_whole_blood/bulk_TWAS_latest/test_sig_weights_lowcov_bulk//PPP4R3A-out.wgt.RDat	PPP4R3A	14	92000000	92000000	0.01418	rs1286138	4.45	rs1743152	0.002961	3.79	-0.779	127	127	blup	0.00561	0.00106	-0.02961	0.97638	NA	NA	NA	NA	NA
PPP4R4-out.wgt.RDat	/u/home/t/tboltz/project-ophoff/rna_whole_blood/bulk_TWAS_latest/test_sig_weights_lowcov_bulk//PPP4R4-out.wgt.RDat	PPP4R4	14	94600000	94600000	0.18289	rs1154824	2.21	rs10130697	0.11757	14.43	-0.987	199	9	lasso	0.16592	2.39e-70	-1.21015	0.22622	NA	NA	NA	NA	NA
PRMT5-out.wgt.RDat	/u/home/t/tboltz/project-ophoff/rna_whole_blood/bulk_TWAS_latest/test_sig_weights_lowcov_bulk//PRMT5-out.wgt.RDat	PRMT5	14	23400000	23400000	0.2123	rs8008775	-1.84	rs10134257	0.178339	-17.69	-0.529	91	3	lasso	0.1861	1.45e-79	0.65842	0.51027	NA	NA	NA	NA	NA
PRORP-out.wgt.RDat	/u/home/t/tboltz/project-ophoff/rna_whole_blood/bulk_TWAS_latest/test_sig_weights_lowcov_bulk//PRORP-out.wgt.RDat	PRORP	14	35600000	35600000	0.17747	rs1712354	-2.52	rs12100841	0.352296	24.71	0.771	172	7	lasso	0.35607	1.34e-167	0.7837	0.43322	NA	NA	NA	NA	NA
PSEN1-out.wgt.RDat	/u/home/t/tboltz/project-ophoff/rna_whole_blood/bulk_TWAS_latest/test_sig_weights_lowcov_bulk//PSEN1-out.wgt.RDat	PSEN1	14	73600000	73600000	0.21711	rs6574129	-2.57	rs214260	0.193362	-18.35	0.517	137	30	enet	0.33659	2.11e-156	-0.53074	0.5956	NA	NA	NA	NA	NA
PSMC1-out.wgt.RDat	/u/home/t/tboltz/project-ophoff/rna_whole_blood/bulk_TWAS_latest/test_sig_weights_lowcov_bulk//PSMC1-out.wgt.RDat	PSMC1	14	90700000	90700000	0.0177	rs6575129	-2.56	rs11621127	0.023594	6.87	2.128	138	2	lasso	0.0218	4.07e-10	2.11426	0.03449	0	0.975	0	0.001	0.024
PSMC6-out.wgt.RDat	/u/home/t/tboltz/project-ophoff/rna_whole_blood/bulk_TWAS_latest/test_sig_weights_lowcov_bulk//PSMC6-out.wgt.RDat	PSMC6	14	53200000	53200000	0.03065	rs8004624	2.93	rs7150290	0.009115	-5.58	0.5	124	12	enet	0.01528	1.49e-07	-2.02835	0.04252	0.016	0.979	0	0.002	0.003
PTGDR-out.wgt.RDat	/u/home/t/tboltz/project-ophoff/rna_whole_blood/bulk_TWAS_latest/test_sig_weights_lowcov_bulk//PTGDR-out.wgt.RDat	PTGDR	14	52700000	52700000	0.29388	rs8004624	2.93	rs2357313	0.05646	-10.09	-0.999	218	64	enet	0.17225	3.26e-73	1.08437	0.2782	NA	NA	NA	NA	NA
PTGER2-out.wgt.RDat	/u/home/t/tboltz/project-ophoff/rna_whole_blood/bulk_TWAS_latest/test_sig_weights_lowcov_bulk//PTGER2-out.wgt.RDat	PTGER2	14	52800000	52800000	0.04587	rs8004624	2.93	rs17253005	0.010455	-5.63	-0.057	210	19	enet	0.0268	4.42e-12	-0.26755	0.78905	NA	NA	NA	NA	NA
PTGR2-out.wgt.RDat	/u/home/t/tboltz/project-ophoff/rna_whole_blood/bulk_TWAS_latest/test_sig_weights_lowcov_bulk//PTGR2-out.wgt.RDat	PTGR2	14	74300000	74300000	0.07723	rs6574129	-2.57	rs8013446	0.052077	9.71	-1.59	134	22	enet	0.06109	1.03e-25	-1.31372	0.18894	NA	NA	NA	NA	NA
PYGL-out.wgt.RDat	/u/home/t/tboltz/project-ophoff/rna_whole_blood/bulk_TWAS_latest/test_sig_weights_lowcov_bulk//PYGL-out.wgt.RDat	PYGL	14	51400000	51400000	0.12581	rs8010709	-2.59	rs10149867	0.036924	8.43	0.546	200	26	enet	0.07688	4e-32	0.15639	0.87573	NA	NA	NA	NA	NA
RAB15-out.wgt.RDat	/u/home/t/tboltz/project-ophoff/rna_whole_blood/bulk_TWAS_latest/test_sig_weights_lowcov_bulk//RAB15-out.wgt.RDat	RAB15	14	65400000	65400000	0.0902	rs2269296	-2.41	rs10141986	0.006352	5.66	-0.984	208	45	enet	0.03262	2.27e-14	-0.50378	0.61442	NA	NA	NA	NA	NA
RAB2B-out.wgt.RDat	/u/home/t/tboltz/project-ophoff/rna_whole_blood/bulk_TWAS_latest/test_sig_weights_lowcov_bulk//RAB2B-out.wgt.RDat	RAB2B	14	21900000	21900000	0.01274	rs8009501	-2.5	rs12896233	0.01401	5.11	0.657	202	13	enet	0.01113	6.52e-06	0.9487	0.34277	NA	NA	NA	NA	NA
RABGGTA-out.wgt.RDat	/u/home/t/tboltz/project-ophoff/rna_whole_blood/bulk_TWAS_latest/test_sig_weights_lowcov_bulk//RABGGTA-out.wgt.RDat	RABGGTA	14	24700000	24700000	0.01816	rs7146310	2.55	rs12896469	0.014562	-5.23	-1.402	212	12	enet	0.01485	2.2e-07	1.86851	0.06169	NA	NA	NA	NA	NA
RALGAPA1-out.wgt.RDat	/u/home/t/tboltz/project-ophoff/rna_whole_blood/bulk_TWAS_latest/test_sig_weights_lowcov_bulk//RALGAPA1-out.wgt.RDat	RALGAPA1	14	36300000	36300000	0.14034	rs4900717	3.27	rs4982302	0.176097	17.7	0.689	133	2	lasso	0.1763	4.61e-75	0.69674	0.48596	NA	NA	NA	NA	NA
RBM25-out.wgt.RDat	/u/home/t/tboltz/project-ophoff/rna_whole_blood/bulk_TWAS_latest/test_sig_weights_lowcov_bulk//RBM25-out.wgt.RDat	RBM25	14	73500000	73500000	0.02377	rs758913	-2.47	rs1990430	0.008894	-5.24	0.59	143	7	lasso	0.01097	7.55e-06	-0.65295	0.51379	NA	NA	NA	NA	NA
RCOR1-out.wgt.RDat	/u/home/t/tboltz/project-ophoff/rna_whole_blood/bulk_TWAS_latest/test_sig_weights_lowcov_bulk//RCOR1-out.wgt.RDat	RCOR1	14	103000000	103000000	0.04191	rs10133111	3.92	rs12588339	0.003912	-3.86	3.043	91	18	enet	0.03039	1.7e-13	-1.53141	0.12567	NA	NA	NA	NA	NA
REM2-out.wgt.RDat	/u/home/t/tboltz/project-ophoff/rna_whole_blood/bulk_TWAS_latest/test_sig_weights_lowcov_bulk//REM2-out.wgt.RDat	REM2	14	23400000	23400000	0.04768	rs10149541	-2.3	rs4982704	0.007343	5.11	-0.611	95	35	enet	0.03041	1.68e-13	-0.25688	0.79727	NA	NA	NA	NA	NA
RGS6-out.wgt.RDat	/u/home/t/tboltz/project-ophoff/rna_whole_blood/bulk_TWAS_latest/test_sig_weights_lowcov_bulk//RGS6-out.wgt.RDat	RGS6	14	72400000	72400000	0.08824	rs17179828	2.41	rs4354860	0.054192	10.2	-0.21	264	264	blup	0.08358	7.08e-35	-0.44563	0.65587	NA	NA	NA	NA	NA
RIN3-out.wgt.RDat	/u/home/t/tboltz/project-ophoff/rna_whole_blood/bulk_TWAS_latest/test_sig_weights_lowcov_bulk//RIN3-out.wgt.RDat	RIN3	14	93000000	93000000	0.05708	rs7156567	2.77	rs17783630	0.04639	9.03	0.163	166	2	lasso	0.04466	3.87e-19	0.47709	0.6333	NA	NA	NA	NA	NA
RIOX1-out.wgt.RDat	/u/home/t/tboltz/project-ophoff/rna_whole_blood/bulk_TWAS_latest/test_sig_weights_lowcov_bulk//RIOX1-out.wgt.RDat	RIOX1	14	74000000	74000000	0.04521	rs6574129	-2.57	rs8012627	0.035593	-8	0.017	171	4	lasso	0.04457	4.22e-19	-0.15423	0.87743	NA	NA	NA	NA	NA
RNASE2-out.wgt.RDat	/u/home/t/tboltz/project-ophoff/rna_whole_blood/bulk_TWAS_latest/test_sig_weights_lowcov_bulk//RNASE2-out.wgt.RDat	RNASE2	14	21400000	21400000	0.24158	rs17092373	2.11	rs10142804	0.112787	14.07	0.828	93	12	enet	0.14444	8.87e-61	0.99848	0.31804	NA	NA	NA	NA	NA
RNASE3-out.wgt.RDat	/u/home/t/tboltz/project-ophoff/rna_whole_blood/bulk_TWAS_latest/test_sig_weights_lowcov_bulk//RNASE3-out.wgt.RDat	RNASE3	14	21400000	21400000	0.14621	rs17092373	2.11	rs10142804	0.030686	8.58	0.828	97	4	lasso	0.09112	5.42e-38	0.51885	0.60386	NA	NA	NA	NA	NA
RNASE4-out.wgt.RDat	/u/home/t/tboltz/project-ophoff/rna_whole_blood/bulk_TWAS_latest/test_sig_weights_lowcov_bulk//RNASE4-out.wgt.RDat	RNASE4	14	21200000	21200000	0.16348	rs17092373	2.11	rs1010461	0.0732	-11.3	-0.864	142	33	enet	0.07399	6.06e-31	0.49695	0.61922	NA	NA	NA	NA	NA
RNASE6-out.wgt.RDat	/u/home/t/tboltz/project-ophoff/rna_whole_blood/bulk_TWAS_latest/test_sig_weights_lowcov_bulk//RNASE6-out.wgt.RDat	RNASE6	14	21200000	21200000	0.25647	rs17092373	2.11	rs4982347	0.135991	15.39	-1.5	113	7	lasso	0.18918	5.44e-81	-1.53721	0.12424	NA	NA	NA	NA	NA
RPGRIP1-out.wgt.RDat	/u/home/t/tboltz/project-ophoff/rna_whole_blood/bulk_TWAS_latest/test_sig_weights_lowcov_bulk//RPGRIP1-out.wgt.RDat	RPGRIP1	14	21800000	21800000	0.02586	rs8009501	-2.5	rs8021748	0.0105	4.43	-1.993	138	3	lasso	0.02416	4.82e-11	-0.76723	0.44295	NA	NA	NA	NA	NA
RPL36AL-out.wgt.RDat	/u/home/t/tboltz/project-ophoff/rna_whole_blood/bulk_TWAS_latest/test_sig_weights_lowcov_bulk//RPL36AL-out.wgt.RDat	RPL36AL	14	50100000	50100000	0.27474	rs12879001	-2.84	rs9989177	0.356773	-25.03	0.444	165	7	lasso	0.40264	8.55e-196	-1.11681	0.26408	NA	NA	NA	NA	NA
RPL4P1-out.wgt.RDat	/u/home/t/tboltz/project-ophoff/rna_whole_blood/bulk_TWAS_latest/test_sig_weights_lowcov_bulk//RPL4P1-out.wgt.RDat	RPL4P1	14	22200000	22200000	0.03356	rs1474476	3.8	rs4982506	0.021724	-6.76	0.257	238	15	enet	0.02561	1.3e-11	-0.56538	0.57182	NA	NA	NA	NA	NA
RPS6KA5-out.wgt.RDat	/u/home/t/tboltz/project-ophoff/rna_whole_blood/bulk_TWAS_latest/test_sig_weights_lowcov_bulk//RPS6KA5-out.wgt.RDat	RPS6KA5	14	91500000	91500000	0.31438	rs1286138	4.45	rs12589587	0.053982	9.73	-1.087	119	41	enet	0.10208	1.43e-42	0.50377	0.61442	NA	NA	NA	NA	NA
RPS6KL1-out.wgt.RDat	/u/home/t/tboltz/project-ophoff/rna_whole_blood/bulk_TWAS_latest/test_sig_weights_lowcov_bulk//RPS6KL1-out.wgt.RDat	RPS6KL1	14	75400000	75400000	0.01271	rs1882830	-1.93	rs8014204	0.005083	3.7	0.984	92	92	blup	0.00569	0.000983	0.95952	0.3373	NA	NA	NA	NA	NA
RTN1-out.wgt.RDat	/u/home/t/tboltz/project-ophoff/rna_whole_blood/bulk_TWAS_latest/test_sig_weights_lowcov_bulk//RTN1-out.wgt.RDat	RTN1	14	60300000	60300000	0.15075	rs1266416	2.82	rs17834111	0.094631	-13.24	-1.506	139	41	enet	0.16056	6.13e-68	0.5039	0.61433	NA	NA	NA	NA	NA
SAV1-out.wgt.RDat	/u/home/t/tboltz/project-ophoff/rna_whole_blood/bulk_TWAS_latest/test_sig_weights_lowcov_bulk//SAV1-out.wgt.RDat	SAV1	14	51100000	51100000	0.02543	rs8010709	-2.59	rs10140023	0.003561	-4.92	0.15	153	153	blup	0.01076	9.12e-06	-0.8898	0.37357	NA	NA	NA	NA	NA
SCARNA13-out.wgt.RDat	/u/home/t/tboltz/project-ophoff/rna_whole_blood/bulk_TWAS_latest/test_sig_weights_lowcov_bulk//SCARNA13-out.wgt.RDat	SCARNA13	14	96000000	96000000	0.08468	rs4900279	2.82	rs910792	0.067234	-11.02	-2.093	233	13	enet	0.06648	6.86e-28	1.93569	0.05291	NA	NA	NA	NA	NA
SCFD1-out.wgt.RDat	/u/home/t/tboltz/project-ophoff/rna_whole_blood/bulk_TWAS_latest/test_sig_weights_lowcov_bulk//SCFD1-out.wgt.RDat	SCFD1	14	31100000	31100000	0.10597	rs229150	-3.66	rs229150	0.184179	-17.94	-3.663	89	3	lasso	0.18621	1.29e-79	3.55393	0.00038	0	0.311	0	0.002	0.687
SDR39U1-out.wgt.RDat	/u/home/t/tboltz/project-ophoff/rna_whole_blood/bulk_TWAS_latest/test_sig_weights_lowcov_bulk//SDR39U1-out.wgt.RDat	SDR39U1	14	24900000	24900000	0.02873	rs7146310	2.55	rs2073335	0.011429	-5.04	0.109	224	5	lasso	0.0074	0.0002	-0.16077	0.87228	NA	NA	NA	NA	NA
SERPINA1-out.wgt.RDat	/u/home/t/tboltz/project-ophoff/rna_whole_blood/bulk_TWAS_latest/test_sig_weights_lowcov_bulk//SERPINA1-out.wgt.RDat	SERPINA1	14	94900000	94900000	0.10537	rs1955651	3.07	rs7160890	0.024314	-6.71	0.901	211	36	enet	0.06546	1.78e-27	0.04847	0.96134	NA	NA	NA	NA	NA
SGPP1-out.wgt.RDat	/u/home/t/tboltz/project-ophoff/rna_whole_blood/bulk_TWAS_latest/test_sig_weights_lowcov_bulk//SGPP1-out.wgt.RDat	SGPP1	14	64200000	64200000	0.01876	rs1152596	2.72	rs10137972	-0.000251	-3.28	-0.131	203	203	blup	0.00518	0.00159	-0.02019	0.98389	NA	NA	NA	NA	NA
SIPA1L1-out.wgt.RDat	/u/home/t/tboltz/project-ophoff/rna_whole_blood/bulk_TWAS_latest/test_sig_weights_lowcov_bulk//SIPA1L1-out.wgt.RDat	SIPA1L1	14	71800000	71800000	0.0325	rs4902904	2.8	rs11628525	0.017549	6.48	0.383	106	26	enet	0.02856	8.94e-13	-0.48035	0.63098	NA	NA	NA	NA	NA
SLC24A4-out.wgt.RDat	/u/home/t/tboltz/project-ophoff/rna_whole_blood/bulk_TWAS_latest/test_sig_weights_lowcov_bulk//SLC24A4-out.wgt.RDat	SLC24A4	14	92800000	92800000	0.43297	rs7156567	2.77	rs17783630	0.116889	14.31	0.163	180	96	enet	0.24269	1.16e-106	0.653	0.51376	NA	NA	NA	NA	NA
SLC25A21-out.wgt.RDat	/u/home/t/tboltz/project-ophoff/rna_whole_blood/bulk_TWAS_latest/test_sig_weights_lowcov_bulk//SLC25A21-out.wgt.RDat	SLC25A21	14	37600000	37600000	0.01993	rs6571773	-3.26	rs17106539	0.020019	6.72	-3.194	188	16	enet	0.02597	9.37e-12	-2.2614	0.02373	0	0.722	0	0.005	0.272
SLC25A29-out.wgt.RDat	/u/home/t/tboltz/project-ophoff/rna_whole_blood/bulk_TWAS_latest/test_sig_weights_lowcov_bulk//SLC25A29-out.wgt.RDat	SLC25A29	14	101000000	101000000	0.27815	rs8007756	-1.94	rs7159187	0.103523	13.46	-1.002	107	50	enet	0.20483	2.55e-88	-1.56818	0.11684	NA	NA	NA	NA	NA
SLC39A9-out.wgt.RDat	/u/home/t/tboltz/project-ophoff/rna_whole_blood/bulk_TWAS_latest/test_sig_weights_lowcov_bulk//SLC39A9-out.wgt.RDat	SLC39A9	14	69900000	69900000	0.09326	rs2105269	2.67	rs12879303	0.02415	7.96	0.092	112	32	enet	0.06447	4.48e-27	-0.0061	0.99513	NA	NA	NA	NA	NA
SLC7A7-out.wgt.RDat	/u/home/t/tboltz/project-ophoff/rna_whole_blood/bulk_TWAS_latest/test_sig_weights_lowcov_bulk//SLC7A7-out.wgt.RDat	SLC7A7	14	23300000	23300000	0.04284	rs2877454	-2.39	rs2025210	0.00907	4.49	-1.573	97	3	lasso	0.01231	2.22e-06	-0.59896	0.5492	NA	NA	NA	NA	NA
SLC8A3-out.wgt.RDat	/u/home/t/tboltz/project-ophoff/rna_whole_blood/bulk_TWAS_latest/test_sig_weights_lowcov_bulk//SLC8A3-out.wgt.RDat	SLC8A3	14	70700000	70700000	0.02667	rs983192	2.36	rs11158839	0.00322	-4.75	0.581	201	201	blup	0.01275	1.48e-06	-0.44621	0.65544	NA	NA	NA	NA	NA
SNAPC1-out.wgt.RDat	/u/home/t/tboltz/project-ophoff/rna_whole_blood/bulk_TWAS_latest/test_sig_weights_lowcov_bulk//SNAPC1-out.wgt.RDat	SNAPC1	14	62200000	62200000	0.07619	rs12147829	-2.6	rs6573401	0.043351	8.81	-1.332	187	24	enet	0.04461	4.09e-19	-0.56656	0.57102	NA	NA	NA	NA	NA
SNW1-out.wgt.RDat	/u/home/t/tboltz/project-ophoff/rna_whole_blood/bulk_TWAS_latest/test_sig_weights_lowcov_bulk//SNW1-out.wgt.RDat	SNW1	14	78200000	78200000	0.07577	rs11159309	-3.46	rs2267756	0.0333	-8.88	0.922	259	7	lasso	0.06452	4.26e-27	-0.72479	0.46858	NA	NA	NA	NA	NA
SNX6-out.wgt.RDat	/u/home/t/tboltz/project-ophoff/rna_whole_blood/bulk_TWAS_latest/test_sig_weights_lowcov_bulk//SNX6-out.wgt.RDat	SNX6	14	35100000	35100000	0.20161	rs7149054	-2.52	rs7146042	0.226893	-19.97	-0.148	158	4	lasso	0.22934	4.31e-100	0.09759	0.92226	NA	NA	NA	NA	NA
SOS2-out.wgt.RDat	/u/home/t/tboltz/project-ophoff/rna_whole_blood/bulk_TWAS_latest/test_sig_weights_lowcov_bulk//SOS2-out.wgt.RDat	SOS2	14	50700000	50700000	0.07755	rs8003924	2.3	rs4900992	0.047992	9.5	-0.23	107	6	lasso	0.06332	1.3e-26	-0.09104	0.92746	NA	NA	NA	NA	NA
SPATA7-out.wgt.RDat	/u/home/t/tboltz/project-ophoff/rna_whole_blood/bulk_TWAS_latest/test_sig_weights_lowcov_bulk//SPATA7-out.wgt.RDat	SPATA7	14	88900000	88900000	0.04513	rs7158689	1.94	rs3179969	0.045209	-8.94	1.373	214	3	lasso	0.04559	1.67e-19	-1.35447	0.17559	NA	NA	NA	NA	NA
SPTLC2-out.wgt.RDat	/u/home/t/tboltz/project-ophoff/rna_whole_blood/bulk_TWAS_latest/test_sig_weights_lowcov_bulk//SPTLC2-out.wgt.RDat	SPTLC2	14	78100000	78100000	0.2243	rs11159309	-3.46	rs17105954	0.099936	13.77	0.72	248	31	enet	0.17405	4.92e-74	0.26703	0.78944	NA	NA	NA	NA	NA
SRP54-out.wgt.RDat	/u/home/t/tboltz/project-ophoff/rna_whole_blood/bulk_TWAS_latest/test_sig_weights_lowcov_bulk//SRP54-out.wgt.RDat	SRP54	14	35500000	35500000	0.06059	rs1712354	-2.52	rs8014327	0.035567	8.38	1.383	192	192	blup	0.05715	3.96e-24	0.5994	0.5489	NA	NA	NA	NA	NA
STON2-out.wgt.RDat	/u/home/t/tboltz/project-ophoff/rna_whole_blood/bulk_TWAS_latest/test_sig_weights_lowcov_bulk//STON2-out.wgt.RDat	STON2	14	81900000	81900000	0.09642	rs1885600	2.79	rs12888000	0.055731	9.93	1.129	150	2	lasso	0.05438	5.15e-23	1.11865	0.26329	NA	NA	NA	NA	NA
STYX-out.wgt.RDat	/u/home/t/tboltz/project-ophoff/rna_whole_blood/bulk_TWAS_latest/test_sig_weights_lowcov_bulk//STYX-out.wgt.RDat	STYX	14	53200000	53200000	0.01809	rs8004624	2.93	rs11625099	0.018989	-5.96	1.905	119	2	lasso	0.01801	1.26e-08	-1.87301	0.06107	NA	NA	NA	NA	NA
SYNE2-out.wgt.RDat	/u/home/t/tboltz/project-ophoff/rna_whole_blood/bulk_TWAS_latest/test_sig_weights_lowcov_bulk//SYNE2-out.wgt.RDat	SYNE2	14	64200000	64200000	0.11426	rs1256049	3.08	rs10083359	0.048484	-9.24	-0.913	213	213	blup	0.06504	2.63e-27	1.20662	0.22758	NA	NA	NA	NA	NA
SYNE3-out.wgt.RDat	/u/home/t/tboltz/project-ophoff/rna_whole_blood/bulk_TWAS_latest/test_sig_weights_lowcov_bulk//SYNE3-out.wgt.RDat	SYNE3	14	95900000	95900000	0.10286	rs4900279	2.85	rs4905328	0.026564	-7.01	1.72	232	70	enet	0.03965	3.79e-17	-1.83379	0.06669	NA	NA	NA	NA	NA
SYNJ2BP-out.wgt.RDat	/u/home/t/tboltz/project-ophoff/rna_whole_blood/bulk_TWAS_latest/test_sig_weights_lowcov_bulk//SYNJ2BP-out.wgt.RDat	SYNJ2BP	14	70900000	70900000	0.01952	rs983192	2.36	rs8017936	0.005632	5.04	0.333	241	241	blup	0.01197	3.03e-06	0.92723	0.35381	NA	NA	NA	NA	NA
TC2N-out.wgt.RDat	/u/home/t/tboltz/project-ophoff/rna_whole_blood/bulk_TWAS_latest/test_sig_weights_lowcov_bulk//TC2N-out.wgt.RDat	TC2N	14	92300000	92300000	0.15733	rs2244158	-2.25	rs1861087	0.07301	11.33	0.008	164	22	enet	0.10216	1.32e-42	0.42439	0.67128	NA	NA	NA	NA	NA
TCL1A-out.wgt.RDat	/u/home/t/tboltz/project-ophoff/rna_whole_blood/bulk_TWAS_latest/test_sig_weights_lowcov_bulk//TCL1A-out.wgt.RDat	TCL1A	14	96200000	96200000	0.03882	rs4900279	2.65	rs2369049	0.036448	-8.07	-0.862	254	3	lasso	0.03533	1.93e-15	0.66063	0.50885	NA	NA	NA	NA	NA
TDRD9-out.wgt.RDat	/u/home/t/tboltz/project-ophoff/rna_whole_blood/bulk_TWAS_latest/test_sig_weights_lowcov_bulk//TDRD9-out.wgt.RDat	TDRD9	14	104000000	104000000	0.1731	rs8003187	-1.9	rs10149651	0.209316	19.13	1.164	101	13	enet	0.21574	1.63e-93	1.16741	0.24304	NA	NA	NA	NA	NA
TEP1-out.wgt.RDat	/u/home/t/tboltz/project-ophoff/rna_whole_blood/bulk_TWAS_latest/test_sig_weights_lowcov_bulk//TEP1-out.wgt.RDat	TEP1	14	20900000	20900000	0.13006	rs17210983	-2.18	rs8017603	0.035673	7.97	-0.91	171	47	enet	0.04705	4.34e-20	-0.29482	0.76813	NA	NA	NA	NA	NA
TMED8-out.wgt.RDat	/u/home/t/tboltz/project-ophoff/rna_whole_blood/bulk_TWAS_latest/test_sig_weights_lowcov_bulk//TMED8-out.wgt.RDat	TMED8	14	77800000	77800000	0.0868	rs4903567	3.24	rs11844594	0.089872	12.64	1.104	179	35	enet	0.09367	4.7e-39	1.43233	0.15205	NA	NA	NA	NA	NA
TMEM229B-out.wgt.RDat	/u/home/t/tboltz/project-ophoff/rna_whole_blood/bulk_TWAS_latest/test_sig_weights_lowcov_bulk//TMEM229B-out.wgt.RDat	TMEM229B	14	68000000	68000000	0.11091	rs8015454	2.64	rs1077989	0.029665	7.37	1.362	200	2	lasso	0.03121	8.11e-14	1.15572	0.2478	NA	NA	NA	NA	NA
TMEM63C-out.wgt.RDat	/u/home/t/tboltz/project-ophoff/rna_whole_blood/bulk_TWAS_latest/test_sig_weights_lowcov_bulk//TMEM63C-out.wgt.RDat	TMEM63C	14	77600000	77600000	0.31368	rs4903567	3.24	rs1911728	0.177025	17.53	-1.155	155	28	enet	0.25269	1.17e-111	-0.11627	0.90744	NA	NA	NA	NA	NA
TNFAIP2-out.wgt.RDat	/u/home/t/tboltz/project-ophoff/rna_whole_blood/bulk_TWAS_latest/test_sig_weights_lowcov_bulk//TNFAIP2-out.wgt.RDat	TNFAIP2	14	104000000	104000000	0.11771	rs10133111	3.92	rs7145735	0.022782	8.04	1.452	100	20	enet	0.04679	5.53e-20	-0.44458	0.65662	NA	NA	NA	NA	NA
TOX4-out.wgt.RDat	/u/home/t/tboltz/project-ophoff/rna_whole_blood/bulk_TWAS_latest/test_sig_weights_lowcov_bulk//TOX4-out.wgt.RDat	TOX4	14	21900000	21900000	0.06512	rs8009501	-2.5	rs4981372	0.041777	8.64	-1.308	202	24	enet	0.06439	4.82e-27	-1.938	0.05262	NA	NA	NA	NA	NA
TRAC-out.wgt.RDat	/u/home/t/tboltz/project-ophoff/rna_whole_blood/bulk_TWAS_latest/test_sig_weights_lowcov_bulk//TRAC-out.wgt.RDat	TRAC	14	23000000	23000000	0.04369	rs1474476	3.8	rs1263638	0.004879	3.94	-0.089	145	18	enet	0.02197	3.5e-10	-0.41682	0.67681	NA	NA	NA	NA	NA
TRAF3-out.wgt.RDat	/u/home/t/tboltz/project-ophoff/rna_whole_blood/bulk_TWAS_latest/test_sig_weights_lowcov_bulk//TRAF3-out.wgt.RDat	TRAF3	14	103000000	103000000	0.01519	rs10133111	3.92	rs7149097	0.00578	4.97	0.371	92	3	lasso	0.01237	2.1e-06	1.44723	0.14783	NA	NA	NA	NA	NA
TRAJ13-out.wgt.RDat	/u/home/t/tboltz/project-ophoff/rna_whole_blood/bulk_TWAS_latest/test_sig_weights_lowcov_bulk//TRAJ13-out.wgt.RDat	TRAJ13	14	23000000	23000000	0.03755	rs1474476	3.8	rs1263638	0.030226	-7.46	-0.089	146	1	lasso	0.02867	8.13e-13	0.089	0.92908	NA	NA	NA	NA	NA
TRAJ29-out.wgt.RDat	/u/home/t/tboltz/project-ophoff/rna_whole_blood/bulk_TWAS_latest/test_sig_weights_lowcov_bulk//TRAJ29-out.wgt.RDat	TRAJ29	14	23000000	23000000	0.02411	rs1474476	3.8	rs3811256	0.000947	3.78	0.541	146	146	blup	0.01083	8.57e-06	0.65507	0.51242	NA	NA	NA	NA	NA
TRAPPC6B-out.wgt.RDat	/u/home/t/tboltz/project-ophoff/rna_whole_blood/bulk_TWAS_latest/test_sig_weights_lowcov_bulk//TRAPPC6B-out.wgt.RDat	TRAPPC6B	14	39600000	39600000	0.03881	rs6571877	2.74	rs6571890	0.002033	-5.42	0.234	169	169	blup	0.02741	2.53e-12	0.35691	0.72116	NA	NA	NA	NA	NA
TRAV14DV4-out.wgt.RDat	/u/home/t/tboltz/project-ophoff/rna_whole_blood/bulk_TWAS_latest/test_sig_weights_lowcov_bulk//TRAV14DV4-out.wgt.RDat	TRAV14DV4	14	22400000	22400000	0.04678	rs1474476	3.8	rs2031069	0.041089	8.57	-1.015	265	2	lasso	0.04597	1.17e-19	-1.16699	0.24321	NA	NA	NA	NA	NA
TRAV19-out.wgt.RDat	/u/home/t/tboltz/project-ophoff/rna_whole_blood/bulk_TWAS_latest/test_sig_weights_lowcov_bulk//TRAV19-out.wgt.RDat	TRAV19	14	22500000	22500000	0.04	rs1474476	3.8	rs2049791	0.03295	-7.65	-1.19	251	3	lasso	0.03332	1.2e-14	1.22248	0.22153	NA	NA	NA	NA	NA
TRAV35-out.wgt.RDat	/u/home/t/tboltz/project-ophoff/rna_whole_blood/bulk_TWAS_latest/test_sig_weights_lowcov_bulk//TRAV35-out.wgt.RDat	TRAV35	14	22700000	22700000	0.0401	rs1474476	3.8	rs17198040	0.026554	-7.04	-1.224	216	2	lasso	0.0256	1.31e-11	1.29106	0.19668	NA	NA	NA	NA	NA
TRAV4-out.wgt.RDat	/u/home/t/tboltz/project-ophoff/rna_whole_blood/bulk_TWAS_latest/test_sig_weights_lowcov_bulk//TRAV4-out.wgt.RDat	TRAV4	14	22200000	22200000	0.11506	rs1474476	3.8	rs4982506	0.083352	-12.16	0.257	236	5	lasso	0.08155	4.87e-34	-0.36773	0.71308	NA	NA	NA	NA	NA
TRIM9-out.wgt.RDat	/u/home/t/tboltz/project-ophoff/rna_whole_blood/bulk_TWAS_latest/test_sig_weights_lowcov_bulk//TRIM9-out.wgt.RDat	TRIM9	14	51600000	51600000	0.12283	rs8010709	-2.59	rs7157823	0.021923	-6.43	0.045	229	229	blup	0.05766	2.49e-24	0.39267	0.69456	NA	NA	NA	NA	NA
TRIP11-out.wgt.RDat	/u/home/t/tboltz/project-ophoff/rna_whole_blood/bulk_TWAS_latest/test_sig_weights_lowcov_bulk//TRIP11-out.wgt.RDat	TRIP11	14	92500000	92500000	0.04526	rs7156567	2.77	rs28628431	0.053457	9.86	-0.638	173	7	lasso	0.06836	1.19e-28	-0.75447	0.45057	NA	NA	NA	NA	NA
TTC5-out.wgt.RDat	/u/home/t/tboltz/project-ophoff/rna_whole_blood/bulk_TWAS_latest/test_sig_weights_lowcov_bulk//TTC5-out.wgt.RDat	TTC5	14	20800000	20800000	0.03565	rs17210983	-2.18	rs3209531	0.011439	6.25	0.91	167	3	lasso	0.02393	5.93e-11	1.28728	0.198	NA	NA	NA	NA	NA
TTC9-out.wgt.RDat	/u/home/t/tboltz/project-ophoff/rna_whole_blood/bulk_TWAS_latest/test_sig_weights_lowcov_bulk//TTC9-out.wgt.RDat	TTC9	14	71100000	71100000	0.09183	rs17108548	-2.27	rs4902843	0.076088	11.66	0.329	184	34	enet	0.09768	9.97e-41	0.95351	0.34033	NA	NA	NA	NA	NA
TTLL5-out.wgt.RDat	/u/home/t/tboltz/project-ophoff/rna_whole_blood/bulk_TWAS_latest/test_sig_weights_lowcov_bulk//TTLL5-out.wgt.RDat	TTLL5	14	76100000	76100000	0.04058	rs9323628	2.84	rs6574251	0.045338	-9.22	-0.677	88	6	enet	0.04404	6.86e-19	0.65357	0.51339	NA	NA	NA	NA	NA
TXNDC16-out.wgt.RDat	/u/home/t/tboltz/project-ophoff/rna_whole_blood/bulk_TWAS_latest/test_sig_weights_lowcov_bulk//TXNDC16-out.wgt.RDat	TXNDC16	14	53000000	53000000	0.04262	rs8004624	2.93	rs8004586	0.033861	-7.92	-1.986	144	6	enet	0.03357	9.57e-15	1.94964	0.05122	NA	NA	NA	NA	NA
UBR7-out.wgt.RDat	/u/home/t/tboltz/project-ophoff/rna_whole_blood/bulk_TWAS_latest/test_sig_weights_lowcov_bulk//UBR7-out.wgt.RDat	UBR7	14	93700000	93700000	0.06119	rs7154252	-1.95	rs1029795	0.021685	6.38	-0.529	103	5	enet	0.03065	1.35e-13	-0.64555	0.51857	NA	NA	NA	NA	NA
VASH1-out.wgt.RDat	/u/home/t/tboltz/project-ophoff/rna_whole_blood/bulk_TWAS_latest/test_sig_weights_lowcov_bulk//VASH1-out.wgt.RDat	VASH1	14	77200000	77200000	0.32257	rs11624232	-2.75	rs11623512	0.523282	30.09	-0.254	138	40	enet	0.56905	2.15e-318	-0.07492	0.94028	NA	NA	NA	NA	NA
VCPKMT-out.wgt.RDat	/u/home/t/tboltz/project-ophoff/rna_whole_blood/bulk_TWAS_latest/test_sig_weights_lowcov_bulk//VCPKMT-out.wgt.RDat	VCPKMT	14	50600000	50600000	0.0381	rs8003924	2.3	rs990864	0.027698	-7.47	0.542	122	21	enet	0.03203	3.87e-14	-0.4938	0.62145	NA	NA	NA	NA	NA
VRK1-out.wgt.RDat	/u/home/t/tboltz/project-ophoff/rna_whole_blood/bulk_TWAS_latest/test_sig_weights_lowcov_bulk//VRK1-out.wgt.RDat	VRK1	14	97300000	97300000	0.05091	rs4905542	-2.96	rs4905558	0.037114	-8.25	0.472	134	13	enet	0.04718	3.87e-20	-0.56251	0.57377	NA	NA	NA	NA	NA
VTI1B-out.wgt.RDat	/u/home/t/tboltz/project-ophoff/rna_whole_blood/bulk_TWAS_latest/test_sig_weights_lowcov_bulk//VTI1B-out.wgt.RDat	VTI1B	14	68100000	68100000	0.01666	rs8015454	2.64	rs12882423	0.011081	-4.95	-0.578	174	1	lasso	0.01024	1.47e-05	0.578	0.56326	NA	NA	NA	NA	NA
WARS1-out.wgt.RDat	/u/home/t/tboltz/project-ophoff/rna_whole_blood/bulk_TWAS_latest/test_sig_weights_lowcov_bulk//WARS1-out.wgt.RDat	WARS1	14	101000000	101000000	0.27721	rs2295388	2.02	rs7142064	0.037985	-8.5	-0.011	114	60	enet	0.15993	1.17e-67	0.5585	0.5765	NA	NA	NA	NA	NA
WDR20-out.wgt.RDat	/u/home/t/tboltz/project-ophoff/rna_whole_blood/bulk_TWAS_latest/test_sig_weights_lowcov_bulk//WDR20-out.wgt.RDat	WDR20	14	103000000	103000000	0.03275	rs11629266	2.03	rs1307672	0.040641	8.91	1.391	99	3	lasso	0.04281	2.11e-18	1.14502	0.2522	NA	NA	NA	NA	NA
WDR25-out.wgt.RDat	/u/home/t/tboltz/project-ophoff/rna_whole_blood/bulk_TWAS_latest/test_sig_weights_lowcov_bulk//WDR25-out.wgt.RDat	WDR25	14	101000000	101000000	0.11277	rs2295388	2.02	rs2273802	0.053735	-10.88	0.637	114	4	lasso	0.09888	3.15e-41	-0.35302	0.72407	NA	NA	NA	NA	NA
XRCC3-out.wgt.RDat	/u/home/t/tboltz/project-ophoff/rna_whole_blood/bulk_TWAS_latest/test_sig_weights_lowcov_bulk//XRCC3-out.wgt.RDat	XRCC3	14	104000000	104000000	0.01971	rs12892765	1.85	rs2273175	0.01403	5.09	0.724	112	6	lasso	0.01642	5.29e-08	1.32692	0.18453	NA	NA	NA	NA	NA
YLPM1-out.wgt.RDat	/u/home/t/tboltz/project-ophoff/rna_whole_blood/bulk_TWAS_latest/test_sig_weights_lowcov_bulk//YLPM1-out.wgt.RDat	YLPM1	14	75200000	75200000	0.02053	rs3815328	1.85	rs12887044	0.022494	6.74	-1.737	91	10	enet	0.02363	7.77e-11	-1.34422	0.17888	NA	NA	NA	NA	NA
ZBTB25-out.wgt.RDat	/u/home/t/tboltz/project-ophoff/rna_whole_blood/bulk_TWAS_latest/test_sig_weights_lowcov_bulk//ZBTB25-out.wgt.RDat	ZBTB25	14	65000000	65000000	0.01469	rs1256049	3.08	rs4902293	0.000637	3.79	0.796	263	263	blup	0.00488	0.00212	0.383	0.70172	NA	NA	NA	NA	NA
ZFP36L1-out.wgt.RDat	/u/home/t/tboltz/project-ophoff/rna_whole_blood/bulk_TWAS_latest/test_sig_weights_lowcov_bulk//ZFP36L1-out.wgt.RDat	ZFP36L1	14	69300000	69300000	0.03667	rs2105269	2.67	rs11626345	0.00985	-6.2	-0.846	174	4	lasso	0.02923	4.87e-13	0.46423	0.64248	NA	NA	NA	NA	NA
ZFYVE1-out.wgt.RDat	/u/home/t/tboltz/project-ophoff/rna_whole_blood/bulk_TWAS_latest/test_sig_weights_lowcov_bulk//ZFYVE1-out.wgt.RDat	ZFYVE1	14	73500000	73500000	0.01433	rs758913	-2.47	rs12886066	0.017835	6.01	0.013	143	4	lasso	0.01489	2.13e-07	-0.14842	0.88201	NA	NA	NA	NA	NA
ZNF839-out.wgt.RDat	/u/home/t/tboltz/project-ophoff/rna_whole_blood/bulk_TWAS_latest/test_sig_weights_lowcov_bulk//ZNF839-out.wgt.RDat	ZNF839	14	103000000	103000000	0.01406	rs3803286	2.15	rs7158731	0.006776	-4.05	-0.252	81	81	blup	0.00787	0.000129	0.41292	0.67966	NA	NA	NA	NA	NA
PANEL	FILE	ID	CHR	P0	P1	HSQ	BEST.GWAS.ID	BEST.GWAS.Z	EQTL.ID	EQTL.R2	EQTL.Z	EQTL.GWAS.Z	NSNP	NWGT	MODEL	MODELCV.R2	MODELCV.PV	TWAS.Z	TWAS.P	COLOC.PP0	COLOC.PP1	COLOC.PP2	COLOC.PP3	COLOC.PP4
AAGAB-out.wgt.RDat	/u/home/t/tboltz/project-ophoff/rna_whole_blood/bulk_TWAS_latest/test_sig_weights_lowcov_bulk//AAGAB-out.wgt.RDat	AAGAB	15	67500000	67500000	0.02451	rs12591605	-2.69	rs2033784	0.002504	-3.88	-1.197	155	155	blup	0.00545	0.00124	-0.25799	0.796414	NA	NA	NA	NA	NA
ABHD17C-out.wgt.RDat	/u/home/t/tboltz/project-ophoff/rna_whole_blood/bulk_TWAS_latest/test_sig_weights_lowcov_bulk//ABHD17C-out.wgt.RDat	ABHD17C	15	81000000	81000000	0.15298	rs12442068	-4.27	rs11638968	0.035246	8.19	2.08	168	6	lasso	0.08283	1.44e-34	3.83354	0.000126	0	0.934	0	0.044	0.021
ABHD2-out.wgt.RDat	/u/home/t/tboltz/project-ophoff/rna_whole_blood/bulk_TWAS_latest/test_sig_weights_lowcov_bulk//ABHD2-out.wgt.RDat	ABHD2	15	89600000	89600000	0.12781	rs8039185	-2.38	rs6496557	0.015024	6.4	-1.065	102	40	enet	0.05928	5.54e-25	-0.93643	0.349053	NA	NA	NA	NA	NA
ADAL-out.wgt.RDat	/u/home/t/tboltz/project-ophoff/rna_whole_blood/bulk_TWAS_latest/test_sig_weights_lowcov_bulk//ADAL-out.wgt.RDat	ADAL	15	43600000	43600000	0.02852	rs28410121	-2.45	rs3742971	0.039468	-8.55	-0.754	124	12	enet	0.03942	4.65e-17	0.9567	0.338721	NA	NA	NA	NA	NA
ADAM10-out.wgt.RDat	/u/home/t/tboltz/project-ophoff/rna_whole_blood/bulk_TWAS_latest/test_sig_weights_lowcov_bulk//ADAM10-out.wgt.RDat	ADAM10	15	59000000	59000000	0.07587	rs1663256	2.23	rs573922	0.02651	7.03	0.495	142	28	enet	0.03607	9.84e-16	0.1748	0.861238	NA	NA	NA	NA	NA
ADAMTS17-out.wgt.RDat	/u/home/t/tboltz/project-ophoff/rna_whole_blood/bulk_TWAS_latest/test_sig_weights_lowcov_bulk//ADAMTS17-out.wgt.RDat	ADAMTS17	15	101000000	101000000	0.05343	rs4965623	-3.34	rs5026360	0.007207	-5.32	-0.497	184	34	enet	0.02904	5.79e-13	-0.18905	0.850051	NA	NA	NA	NA	NA
AKAP13-out.wgt.RDat	/u/home/t/tboltz/project-ophoff/rna_whole_blood/bulk_TWAS_latest/test_sig_weights_lowcov_bulk//AKAP13-out.wgt.RDat	AKAP13	15	85900000	85900000	0.12455	rs4843020	-2.84	rs11635152	0.085728	12.3	0.124	305	43	enet	0.11369	1.77e-47	-0.09788	0.922024	NA	NA	NA	NA	NA
ANKDD1A-out.wgt.RDat	/u/home/t/tboltz/project-ophoff/rna_whole_blood/bulk_TWAS_latest/test_sig_weights_lowcov_bulk//ANKDD1A-out.wgt.RDat	ANKDD1A	15	65200000	65200000	0.21663	rs2056497	2.41	rs1719273	0.552931	30.92	0.998	138	4	lasso	0.55594	3.84e-307	1.09032	0.275572	NA	NA	NA	NA	NA
ANPEP-out.wgt.RDat	/u/home/t/tboltz/project-ophoff/rna_whole_blood/bulk_TWAS_latest/test_sig_weights_lowcov_bulk//ANPEP-out.wgt.RDat	ANPEP	15	90400000	90400000	0.18962	rs16944155	3.11	rs12440213	0.087187	-12.39	-0.529	74	25	enet	0.15988	1.24e-67	-0.26626	0.79004	NA	NA	NA	NA	NA
ANXA2-out.wgt.RDat	/u/home/t/tboltz/project-ophoff/rna_whole_blood/bulk_TWAS_latest/test_sig_weights_lowcov_bulk//ANXA2-out.wgt.RDat	ANXA2	15	60700000	60700000	0.23401	rs8037284	-3.1	rs2100432	0.115852	14.26	-0.479	119	3	lasso	0.11623	1.48e-48	-0.43979	0.660089	NA	NA	NA	NA	NA
AP3S2-out.wgt.RDat	/u/home/t/tboltz/project-ophoff/rna_whole_blood/bulk_TWAS_latest/test_sig_weights_lowcov_bulk//AP3S2-out.wgt.RDat	AP3S2	15	90400000	90400000	0.16783	rs16944155	3.11	rs7111	0.131361	15.18	-0.057	87	15	enet	0.14929	6.4e-63	0.45166	0.651514	NA	NA	NA	NA	NA
AP4E1-out.wgt.RDat	/u/home/t/tboltz/project-ophoff/rna_whole_blood/bulk_TWAS_latest/test_sig_weights_lowcov_bulk//AP4E1-out.wgt.RDat	AP4E1	15	51200000	51200000	0.17391	rs8033015	3.81	rs6493470	0.106218	13.81	2.936	214	18	enet	0.1302	1.46e-54	3.8312	0.000128	0	0.815	0	0.013	0.171
APBA2-out.wgt.RDat	/u/home/t/tboltz/project-ophoff/rna_whole_blood/bulk_TWAS_latest/test_sig_weights_lowcov_bulk//APBA2-out.wgt.RDat	APBA2	15	29100000	29100000	0.02777	rs17749179	-2.83	rs8025972	0.032699	8.37	-1.072	71	4	lasso	0.03868	9.14e-17	-0.64182	0.520989	NA	NA	NA	NA	NA
APH1B-out.wgt.RDat	/u/home/t/tboltz/project-ophoff/rna_whole_blood/bulk_TWAS_latest/test_sig_weights_lowcov_bulk//APH1B-out.wgt.RDat	APH1B	15	63600000	63600000	0.04151	rs937415	-2.33	rs3784671	0.010911	4.73	-0.365	186	186	blup	0.01931	3.89e-09	-0.95898	0.337569	NA	NA	NA	NA	NA
AQP9-out.wgt.RDat	/u/home/t/tboltz/project-ophoff/rna_whole_blood/bulk_TWAS_latest/test_sig_weights_lowcov_bulk//AQP9-out.wgt.RDat	AQP9	15	58400000	58400000	0.07883	rs1874158	-2.66	rs3784254	0.035354	8.33	-0.54	220	28	enet	0.05695	4.8e-24	-1.72215	0.085042	NA	NA	NA	NA	NA
AQR-out.wgt.RDat	/u/home/t/tboltz/project-ophoff/rna_whole_blood/bulk_TWAS_latest/test_sig_weights_lowcov_bulk//AQR-out.wgt.RDat	AQR	15	35300000	35300000	0.01633	rs6495710	1.44	rs2015461	0.004864	-4.27	0.337	81	2	lasso	0.00529	0.00144	0.13887	0.889551	NA	NA	NA	NA	NA
ARHGAP11A-out.wgt.RDat	/u/home/t/tboltz/project-ophoff/rna_whole_blood/bulk_TWAS_latest/test_sig_weights_lowcov_bulk//ARHGAP11A-out.wgt.RDat	ARHGAP11A	15	32900000	32900000	0.14416	rs12438604	2.59	rs10519742	0.010813	-5.71	-1.658	138	51	enet	0.04361	1.01e-18	1.99883	0.045627	0.002	0.988	0	0.001	0.009
ARID3B-out.wgt.RDat	/u/home/t/tboltz/project-ophoff/rna_whole_blood/bulk_TWAS_latest/test_sig_weights_lowcov_bulk//ARID3B-out.wgt.RDat	ARID3B	15	74800000	74800000	0.02747	rs16972486	1.55	rs8027459	0.020435	6.15	-0.064	161	3	lasso	0.01784	1.46e-08	-0.11978	0.904659	NA	NA	NA	NA	NA
ARPIN-out.wgt.RDat	/u/home/t/tboltz/project-ophoff/rna_whole_blood/bulk_TWAS_latest/test_sig_weights_lowcov_bulk//ARPIN-out.wgt.RDat	ARPIN	15	90500000	90500000	0.04789	rs16944155	3.11	rs17821167	0.000227	4.1	0.876	87	12	enet	0.01558	1.14e-07	0.97369	0.330212	NA	NA	NA	NA	NA
ARRDC4-out.wgt.RDat	/u/home/t/tboltz/project-ophoff/rna_whole_blood/bulk_TWAS_latest/test_sig_weights_lowcov_bulk//ARRDC4-out.wgt.RDat	ARRDC4	15	98500000	98500000	0.31483	rs12905250	3.76	rs2130882	0.111372	-13.96	-1.044	107	29	enet	0.15313	1.28e-64	1.45248	0.146369	NA	NA	NA	NA	NA
ATP10A-out.wgt.RDat	/u/home/t/tboltz/project-ophoff/rna_whole_blood/bulk_TWAS_latest/test_sig_weights_lowcov_bulk//ATP10A-out.wgt.RDat	ATP10A	15	26100000	26100000	0.08578	rs28585639	-3.06	rs1345098	0.117632	14.38	0.125	177	1	lasso	0.11604	1.78e-48	0.125	0.900524	NA	NA	NA	NA	NA
ATP8B4-out.wgt.RDat	/u/home/t/tboltz/project-ophoff/rna_whole_blood/bulk_TWAS_latest/test_sig_weights_lowcov_bulk//ATP8B4-out.wgt.RDat	ATP8B4	15	50500000	50500000	0.18714	rs2899441	2.61	rs6493402	0.063369	-10.6	-0.645	133	43	enet	0.1055	5.2e-44	0.05552	0.955727	NA	NA	NA	NA	NA
BAHD1-out.wgt.RDat	/u/home/t/tboltz/project-ophoff/rna_whole_blood/bulk_TWAS_latest/test_sig_weights_lowcov_bulk//BAHD1-out.wgt.RDat	BAHD1	15	40700000	40700000	0.01939	rs11070293	-2.91	rs8026605	0.004336	-4.17	0.937	173	173	blup	0.00812	0.000103	-1.43987	0.149904	NA	NA	NA	NA	NA
BBS4-out.wgt.RDat	/u/home/t/tboltz/project-ophoff/rna_whole_blood/bulk_TWAS_latest/test_sig_weights_lowcov_bulk//BBS4-out.wgt.RDat	BBS4	15	73000000	73000000	0.12897	rs12904334	-2.6	rs16957148	0.016526	5.98	-1.259	136	29	enet	0.03766	2.31e-16	-0.90606	0.364906	NA	NA	NA	NA	NA
BLM-out.wgt.RDat	/u/home/t/tboltz/project-ophoff/rna_whole_blood/bulk_TWAS_latest/test_sig_weights_lowcov_bulk//BLM-out.wgt.RDat	BLM	15	91300000	91300000	0.03688	rs16944155	3.11	rs2270132	0.031479	7.77	-0.829	145	2	lasso	0.03196	4.13e-14	-0.83612	0.403087	NA	NA	NA	NA	NA
BNIP2-out.wgt.RDat	/u/home/t/tboltz/project-ophoff/rna_whole_blood/bulk_TWAS_latest/test_sig_weights_lowcov_bulk//BNIP2-out.wgt.RDat	BNIP2	15	60000000	60000000	0.02653	rs8037284	-3.1	rs4775175	0.017624	-5.73	0.142	150	16	enet	0.0163	5.9e-08	-0.67911	0.497071	NA	NA	NA	NA	NA
C15orf39-out.wgt.RDat	/u/home/t/tboltz/project-ophoff/rna_whole_blood/bulk_TWAS_latest/test_sig_weights_lowcov_bulk//C15orf39-out.wgt.RDat	C15orf39	15	75500000	75500000	0.06087	rs3210683	-2.9	rs3210683	0.020405	-6.2	-2.899	103	103	blup	0.02225	2.72e-10	1.31158	0.189663	NA	NA	NA	NA	NA
C15orf40-out.wgt.RDat	/u/home/t/tboltz/project-ophoff/rna_whole_blood/bulk_TWAS_latest/test_sig_weights_lowcov_bulk//C15orf40-out.wgt.RDat	C15orf40	15	83700000	83700000	0.03314	rs4842976	-1.75	rs17361375	0.021121	-6.77	0.735	107	8	lasso	0.0271	3.37e-12	-1.03702	0.299727	NA	NA	NA	NA	NA
CALML4-out.wgt.RDat	/u/home/t/tboltz/project-ophoff/rna_whole_blood/bulk_TWAS_latest/test_sig_weights_lowcov_bulk//CALML4-out.wgt.RDat	CALML4	15	68500000	68500000	0.06558	rs1491636	2.11	rs448720	0.008839	-5.4	0.199	141	41	enet	0.03101	9.74e-14	1.40898	0.158841	NA	NA	NA	NA	NA
CATSPER2-out.wgt.RDat	/u/home/t/tboltz/project-ophoff/rna_whole_blood/bulk_TWAS_latest/test_sig_weights_lowcov_bulk//CATSPER2-out.wgt.RDat	CATSPER2	15	44000000	44000000	0.01587	rs28410121	-2.45	rs10163069	0.003483	4.17	-2.415	147	147	blup	0.01193	3.15e-06	-0.70464	0.481034	NA	NA	NA	NA	NA
CCDC32-out.wgt.RDat	/u/home/t/tboltz/project-ophoff/rna_whole_blood/bulk_TWAS_latest/test_sig_weights_lowcov_bulk//CCDC32-out.wgt.RDat	CCDC32	15	40900000	40900000	0.06442	rs11070293	-2.91	rs17674454	0.091601	-12.78	1.11	112	8	lasso	0.10648	2.02e-44	-0.26849	0.788319	NA	NA	NA	NA	NA
CCPG1-out.wgt.RDat	/u/home/t/tboltz/project-ophoff/rna_whole_blood/bulk_TWAS_latest/test_sig_weights_lowcov_bulk//CCPG1-out.wgt.RDat	CCPG1	15	55700000	55700000	0.02455	rs16976432	2.22	rs8034882	0.000936	4.79	-1.079	130	130	blup	0.01017	1.56e-05	-1.24871	0.211772	NA	NA	NA	NA	NA
CDIN1-out.wgt.RDat	/u/home/t/tboltz/project-ophoff/rna_whole_blood/bulk_TWAS_latest/test_sig_weights_lowcov_bulk//CDIN1-out.wgt.RDat	CDIN1	15	36900000	36900000	0.01283	rs1450418	-2.35	rs7183890	0.014642	-5.68	0.995	162	3	lasso	0.0141	4.37e-07	-1.21995	0.222485	NA	NA	NA	NA	NA
CEP152-out.wgt.RDat	/u/home/t/tboltz/project-ophoff/rna_whole_blood/bulk_TWAS_latest/test_sig_weights_lowcov_bulk//CEP152-out.wgt.RDat	CEP152	15	49100000	49100000	0.09623	rs11070675	-3.1	rs16961518	0.066363	-10.82	0.605	130	26	enet	0.07625	7.23e-32	-0.7577	0.448628	NA	NA	NA	NA	NA
CERS3-out.wgt.RDat	/u/home/t/tboltz/project-ophoff/rna_whole_blood/bulk_TWAS_latest/test_sig_weights_lowcov_bulk//CERS3-out.wgt.RDat	CERS3	15	101000000	101000000	0.17582	rs4965623	-3.34	rs1566776	0.006933	-5.95	1.418	174	52	enet	0.09567	6.86e-40	-0.85171	0.394373	NA	NA	NA	NA	NA
CFAP161-out.wgt.RDat	/u/home/t/tboltz/project-ophoff/rna_whole_blood/bulk_TWAS_latest/test_sig_weights_lowcov_bulk//CFAP161-out.wgt.RDat	CFAP161	15	81300000	81300000	0.03533	rs11072940	-2.92	rs2683238	0.033672	7.76	0.343	137	3	lasso	0.03253	2.45e-14	0.56856	0.569656	NA	NA	NA	NA	NA
CHP1-out.wgt.RDat	/u/home/t/tboltz/project-ophoff/rna_whole_blood/bulk_TWAS_latest/test_sig_weights_lowcov_bulk//CHP1-out.wgt.RDat	CHP1	15	41500000	41500000	0.04123	rs11070293	-2.91	rs2164996	0.034871	-7.86	0.073	92	11	enet	0.03846	1.12e-16	-0.35993	0.718899	NA	NA	NA	NA	NA
CHRNA5-out.wgt.RDat	/u/home/t/tboltz/project-ophoff/rna_whole_blood/bulk_TWAS_latest/test_sig_weights_lowcov_bulk//CHRNA5-out.wgt.RDat	CHRNA5	15	78900000	78900000	0.03396	rs3743200	2.6	rs3813572	0.047891	9.53	-0.217	158	158	blup	0.04863	1.02e-20	-0.35123	0.725412	NA	NA	NA	NA	NA
CHSY1-out.wgt.RDat	/u/home/t/tboltz/project-ophoff/rna_whole_blood/bulk_TWAS_latest/test_sig_weights_lowcov_bulk//CHSY1-out.wgt.RDat	CHSY1	15	102000000	102000000	0.15629	rs2073595	2.46	rs3743193	0.173172	-17.37	0.748	169	3	lasso	0.17223	3.3e-73	-0.71496	0.474631	NA	NA	NA	NA	NA
CIB1-out.wgt.RDat	/u/home/t/tboltz/project-ophoff/rna_whole_blood/bulk_TWAS_latest/test_sig_weights_lowcov_bulk//CIB1-out.wgt.RDat	CIB1	15	90800000	90800000	0.27715	rs16944155	3.11	rs2073703	0.305858	-23.03	0.594	101	7	lasso	0.38482	9.3e-185	-1.42985	0.152759	NA	NA	NA	NA	NA
CLN6-out.wgt.RDat	/u/home/t/tboltz/project-ophoff/rna_whole_blood/bulk_TWAS_latest/test_sig_weights_lowcov_bulk//CLN6-out.wgt.RDat	CLN6	15	68500000	68500000	0.26872	rs1491636	2.11	rs1387556	0.070844	11.23	1.471	133	40	enet	0.13268	1.23e-55	1.66946	0.095025	NA	NA	NA	NA	NA
CRAT37-out.wgt.RDat	/u/home/t/tboltz/project-ophoff/rna_whole_blood/bulk_TWAS_latest/test_sig_weights_lowcov_bulk//CRAT37-out.wgt.RDat	CRAT37	15	92000000	92000000	0.02985	rs10852143	-2.9	rs7175213	0.007966	3.88	0.07	107	21	enet	0.01105	6.97e-06	0.66959	0.503116	NA	NA	NA	NA	NA
CSK-out.wgt.RDat	/u/home/t/tboltz/project-ophoff/rna_whole_blood/bulk_TWAS_latest/test_sig_weights_lowcov_bulk//CSK-out.wgt.RDat	CSK	15	75100000	75100000	0.01904	rs16972486	1.64	rs2168518	0.007915	4.72	0.801	156	13	enet	0.01704	3.04e-08	0.52111	0.602287	NA	NA	NA	NA	NA
CSNK1G1-out.wgt.RDat	/u/home/t/tboltz/project-ophoff/rna_whole_blood/bulk_TWAS_latest/test_sig_weights_lowcov_bulk//CSNK1G1-out.wgt.RDat	CSNK1G1	15	64600000	64600000	0.06276	rs4776415	-2.96	rs8033972	0.020508	7.09	0.312	159	159	blup	0.03644	7e-16	-0.03125	0.975069	NA	NA	NA	NA	NA
CTSH-out.wgt.RDat	/u/home/t/tboltz/project-ophoff/rna_whole_blood/bulk_TWAS_latest/test_sig_weights_lowcov_bulk//CTSH-out.wgt.RDat	CTSH	15	79200000	79200000	0.60007	rs7175793	2.73	rs11638844	0.108782	-13.99	-1.605	186	61	enet	0.27902	3.88e-125	0.77983	0.43549	NA	NA	NA	NA	NA
DAPK2-out.wgt.RDat	/u/home/t/tboltz/project-ophoff/rna_whole_blood/bulk_TWAS_latest/test_sig_weights_lowcov_bulk//DAPK2-out.wgt.RDat	DAPK2	15	64400000	64400000	0.21806	rs4776415	-2.96	rs427789	0.134431	-15.41	1.636	130	42	enet	0.16319	4.04e-69	-1.85385	0.063761	NA	NA	NA	NA	NA
DENND4A-out.wgt.RDat	/u/home/t/tboltz/project-ophoff/rna_whole_blood/bulk_TWAS_latest/test_sig_weights_lowcov_bulk//DENND4A-out.wgt.RDat	DENND4A	15	66100000	66100000	0.06592	rs1018284	3.74	rs2727099	0.066972	-10.93	0.971	80	15	enet	0.07958	3.14e-33	-0.00412	0.996714	NA	NA	NA	NA	NA
DIS3L-out.wgt.RDat	/u/home/t/tboltz/project-ophoff/rna_whole_blood/bulk_TWAS_latest/test_sig_weights_lowcov_bulk//DIS3L-out.wgt.RDat	DIS3L	15	66600000	66600000	0.17708	rs1018284	3.74	rs12911848	0.042003	-8.61	-2.121	121	49	enet	0.10996	6.82e-46	-1.1187	0.263267	NA	NA	NA	NA	NA
DMXL2-out.wgt.RDat	/u/home/t/tboltz/project-ophoff/rna_whole_blood/bulk_TWAS_latest/test_sig_weights_lowcov_bulk//DMXL2-out.wgt.RDat	DMXL2	15	51900000	51900000	0.18359	rs4775921	3.56	rs4359386	0.095083	12.96	1.013	216	27	enet	0.13153	3.88e-55	0.74414	0.456795	NA	NA	NA	NA	NA
DNAAF4-out.wgt.RDat	/u/home/t/tboltz/project-ophoff/rna_whole_blood/bulk_TWAS_latest/test_sig_weights_lowcov_bulk//DNAAF4-out.wgt.RDat	DNAAF4	15	55800000	55800000	0.03301	rs16976432	2.22	rs11856786	0.010877	5.81	0.927	134	21	enet	0.02344	9.27e-11	0.78322	0.4335	NA	NA	NA	NA	NA
DNAJA4-out.wgt.RDat	/u/home/t/tboltz/project-ophoff/rna_whole_blood/bulk_TWAS_latest/test_sig_weights_lowcov_bulk//DNAJA4-out.wgt.RDat	DNAJA4	15	78600000	78600000	0.24499	rs11631180	2.47	rs11639191	0.028924	7.21	-0.931	162	40	enet	0.08024	1.67e-33	0.47123	0.637473	NA	NA	NA	NA	NA
DNM1P46-out.wgt.RDat	/u/home/t/tboltz/project-ophoff/rna_whole_blood/bulk_TWAS_latest/test_sig_weights_lowcov_bulk//DNM1P46-out.wgt.RDat	DNM1P46	15	100000000	100000000	0.01734	rs4965623	-3.34	rs8039888	0.004847	-4.44	-1.699	162	10	enet	0.01704	3.04e-08	0.66318	0.507217	NA	NA	NA	NA	NA
DPP8-out.wgt.RDat	/u/home/t/tboltz/project-ophoff/rna_whole_blood/bulk_TWAS_latest/test_sig_weights_lowcov_bulk//DPP8-out.wgt.RDat	DPP8	15	65800000	65800000	0.01177	rs10519294	2.25	rs352453	0.006135	4.53	0.838	90	10	enet	0.00872	5.92e-05	1.30267	0.192687	NA	NA	NA	NA	NA
DRAIC-out.wgt.RDat	/u/home/t/tboltz/project-ophoff/rna_whole_blood/bulk_TWAS_latest/test_sig_weights_lowcov_bulk//DRAIC-out.wgt.RDat	DRAIC	15	69800000	69800000	0.06879	rs17676727	2.6	rs4777170	0.043026	-8.74	-0.947	156	14	enet	0.0463	8.63e-20	0.81665	0.414127	NA	NA	NA	NA	NA
DUT-out.wgt.RDat	/u/home/t/tboltz/project-ophoff/rna_whole_blood/bulk_TWAS_latest/test_sig_weights_lowcov_bulk//DUT-out.wgt.RDat	DUT	15	48600000	48600000	0.12593	rs668842	-2.66	rs971952	0.175446	17.66	0.27	123	10	lasso	0.1991	1.28e-85	0.3457	0.729566	NA	NA	NA	NA	NA
EHD4-out.wgt.RDat	/u/home/t/tboltz/project-ophoff/rna_whole_blood/bulk_TWAS_latest/test_sig_weights_lowcov_bulk//EHD4-out.wgt.RDat	EHD4	15	42300000	42300000	0.03358	rs16973097	2.76	rs1197688	0.018997	5.88	0.415	158	2	lasso	0.02005	1.98e-09	0.32377	0.746113	NA	NA	NA	NA	NA
EIF2AK4-out.wgt.RDat	/u/home/t/tboltz/project-ophoff/rna_whole_blood/bulk_TWAS_latest/test_sig_weights_lowcov_bulk//EIF2AK4-out.wgt.RDat	EIF2AK4	15	40200000	40200000	0.15563	rs16970035	2.42	rs11070245	0.068457	11.24	0.335	231	38	enet	0.12674	4.58e-53	0.15747	0.874871	NA	NA	NA	NA	NA
ETFA-out.wgt.RDat	/u/home/t/tboltz/project-ophoff/rna_whole_blood/bulk_TWAS_latest/test_sig_weights_lowcov_bulk//ETFA-out.wgt.RDat	ETFA	15	76600000	76600000	0.09842	rs8182037	2.68	rs11631423	0.103622	13.45	1.198	102	8	lasso	0.12435	4.88e-52	1.28166	0.19996	NA	NA	NA	NA	NA
FAM169B-out.wgt.RDat	/u/home/t/tboltz/project-ophoff/rna_whole_blood/bulk_TWAS_latest/test_sig_weights_lowcov_bulk//FAM169B-out.wgt.RDat	FAM169B	15	99100000	99100000	0.0231	rs4966008	3.92	rs3803478	0.003883	-4.41	2.106	126	17	enet	0.00877	5.63e-05	-1.30961	0.190327	NA	NA	NA	NA	NA
FAM174B-out.wgt.RDat	/u/home/t/tboltz/project-ophoff/rna_whole_blood/bulk_TWAS_latest/test_sig_weights_lowcov_bulk//FAM174B-out.wgt.RDat	FAM174B	15	93400000	93400000	0.01476	rs285722	3.58	rs8038332	0.010283	-4.53	-0.898	139	139	blup	0.00758	0.00017	0.52759	0.597782	NA	NA	NA	NA	NA
FAM214A-out.wgt.RDat	/u/home/t/tboltz/project-ophoff/rna_whole_blood/bulk_TWAS_latest/test_sig_weights_lowcov_bulk//FAM214A-out.wgt.RDat	FAM214A	15	53000000	53000000	0.0397	rs4776063	-2.58	rs4776065	0.005814	5.09	-1.504	171	19	enet	0.00985	2.1e-05	-1.68822	0.091368	NA	NA	NA	NA	NA
FAM219B-out.wgt.RDat	/u/home/t/tboltz/project-ophoff/rna_whole_blood/bulk_TWAS_latest/test_sig_weights_lowcov_bulk//FAM219B-out.wgt.RDat	FAM219B	15	75200000	75200000	0.02011	rs16972486	1.75	rs11638130	0.004538	4.62	-0.189	150	150	blup	0.00946	3.01e-05	0.91516	0.360107	NA	NA	NA	NA	NA
FAN1-out.wgt.RDat	/u/home/t/tboltz/project-ophoff/rna_whole_blood/bulk_TWAS_latest/test_sig_weights_lowcov_bulk//FAN1-out.wgt.RDat	FAN1	15	31200000	31200000	0.16702	rs17815774	-3.09	rs2140733	0.274104	21.83	-0.693	92	34	enet	0.43248	4.87e-215	0.03552	0.971666	NA	NA	NA	NA	NA
FBN1-out.wgt.RDat	/u/home/t/tboltz/project-ophoff/rna_whole_blood/bulk_TWAS_latest/test_sig_weights_lowcov_bulk//FBN1-out.wgt.RDat	FBN1	15	48900000	48900000	0.13506	rs11070675	-3.1	rs1354738	0.185808	-18.01	-1.643	133	8	lasso	0.1844	8.86e-79	1.73123	0.083412	NA	NA	NA	NA	NA
FBXO22-out.wgt.RDat	/u/home/t/tboltz/project-ophoff/rna_whole_blood/bulk_TWAS_latest/test_sig_weights_lowcov_bulk//FBXO22-out.wgt.RDat	FBXO22	15	76200000	76200000	0.0112	rs3210683	-2.9	rs1039547	0.015335	-5.34	0.634	80	1	lasso	0.01346	7.78e-07	-0.634	0.526081	NA	NA	NA	NA	NA
FEM1B-out.wgt.RDat	/u/home/t/tboltz/project-ophoff/rna_whole_blood/bulk_TWAS_latest/test_sig_weights_lowcov_bulk//FEM1B-out.wgt.RDat	FEM1B	15	68600000	68600000	0.03183	rs1491636	2.11	rs4776396	0.024159	6.63	-0.79	125	3	lasso	0.02314	1.21e-10	-0.74145	0.458418	NA	NA	NA	NA	NA
FES-out.wgt.RDat	/u/home/t/tboltz/project-ophoff/rna_whole_blood/bulk_TWAS_latest/test_sig_weights_lowcov_bulk//FES-out.wgt.RDat	FES	15	91400000	91400000	0.14119	rs10852143	-2.9	rs4932178	0.050533	-9.45	-2.038	131	5	lasso	0.08304	1.18e-34	2.33715	0.019431	0	0.977	0	0.001	0.022
FMN1-out.wgt.RDat	/u/home/t/tboltz/project-ophoff/rna_whole_blood/bulk_TWAS_latest/test_sig_weights_lowcov_bulk//FMN1-out.wgt.RDat	FMN1	15	33500000	33500000	0.46051	rs2251107	2.78	rs345781	0.621267	32.74	1.227	228	38	enet	0.64462	0	1.2655	0.205691	NA	NA	NA	NA	NA
GALK2-out.wgt.RDat	/u/home/t/tboltz/project-ophoff/rna_whole_blood/bulk_TWAS_latest/test_sig_weights_lowcov_bulk//GALK2-out.wgt.RDat	GALK2	15	49400000	49400000	0.08593	rs11070675	-3.1	rs8029914	0.095123	-12.92	-0.225	124	14	enet	0.10339	4.04e-43	0.36375	0.716047	NA	NA	NA	NA	NA
GANC-out.wgt.RDat	/u/home/t/tboltz/project-ophoff/rna_whole_blood/bulk_TWAS_latest/test_sig_weights_lowcov_bulk//GANC-out.wgt.RDat	GANC	15	42600000	42600000	0.00764	rs11632169	2.93	rs4924672	0.00468	-4.17	-0.859	182	182	blup	0.00322	0.0104	-0.41395	0.678911	NA	NA	NA	NA	NA
GATM-out.wgt.RDat	/u/home/t/tboltz/project-ophoff/rna_whole_blood/bulk_TWAS_latest/test_sig_weights_lowcov_bulk//GATM-out.wgt.RDat	GATM	15	45700000	45700000	0.09638	rs6493180	1.97	rs3759899	0.231839	-20.11	-0.884	148	8	lasso	0.24333	5.57e-107	1.0992	0.27168	NA	NA	NA	NA	NA
GCHFR-out.wgt.RDat	/u/home/t/tboltz/project-ophoff/rna_whole_blood/bulk_TWAS_latest/test_sig_weights_lowcov_bulk//GCHFR-out.wgt.RDat	GCHFR	15	41100000	41100000	0.02357	rs11070293	-2.91	rs2619681	0.009783	-5.41	-2.855	119	6	lasso	0.01646	5.11e-08	3.35367	0.000797	0.004	0.886	0	0.002	0.107
GCOM1-out.wgt.RDat	/u/home/t/tboltz/project-ophoff/rna_whole_blood/bulk_TWAS_latest/test_sig_weights_lowcov_bulk//GCOM1-out.wgt.RDat	GCOM1	15	57900000	57900000	0.41567	rs12050751	-2.81	rs4774966	0.325704	23.8	-0.243	203	29	enet	0.35189	3.58e-165	-0.42375	0.671748	NA	NA	NA	NA	NA
GLCE-out.wgt.RDat	/u/home/t/tboltz/project-ophoff/rna_whole_blood/bulk_TWAS_latest/test_sig_weights_lowcov_bulk//GLCE-out.wgt.RDat	GLCE	15	69500000	69500000	0.09598	rs438866	2.25	rs4777120	0.029167	-7.9	1.592	160	4	lasso	0.05337	1.3e-22	-1.41098	0.158249	NA	NA	NA	NA	NA
GNB5-out.wgt.RDat	/u/home/t/tboltz/project-ophoff/rna_whole_blood/bulk_TWAS_latest/test_sig_weights_lowcov_bulk//GNB5-out.wgt.RDat	GNB5	15	52500000	52500000	0.12787	rs4776063	-2.58	rs16964760	0.056181	9.99	0.481	106	5	lasso	0.07254	2.36e-30	1.12414	0.260953	NA	NA	NA	NA	NA
GOLGA2P7-out.wgt.RDat	/u/home/t/tboltz/project-ophoff/rna_whole_blood/bulk_TWAS_latest/test_sig_weights_lowcov_bulk//GOLGA2P7-out.wgt.RDat	GOLGA2P7	15	84900000	84900000	0.04543	rs1480821	-3.37	rs17600128	0.00511	4.59	1.341	140	28	enet	0.02434	4.08e-11	0.9174	0.358931	NA	NA	NA	NA	NA
GOLGA6L17P-out.wgt.RDat	/u/home/t/tboltz/project-ophoff/rna_whole_blood/bulk_TWAS_latest/test_sig_weights_lowcov_bulk//GOLGA6L17P-out.wgt.RDat	GOLGA6L17P	15	85100000	85100000	0.08506	rs1480821	-3.37	rs4842947	0.051461	9.68	-2.052	181	40	enet	0.06243	2.98e-26	-0.62297	0.533302	NA	NA	NA	NA	NA
GOLGA6L4-out.wgt.RDat	/u/home/t/tboltz/project-ophoff/rna_whole_blood/bulk_TWAS_latest/test_sig_weights_lowcov_bulk//GOLGA6L4-out.wgt.RDat	GOLGA6L4	15	84900000	84900000	0.10946	rs1480821	-3.37	rs2008262	0.042791	9.63	1.552	141	36	enet	0.08893	4.38e-37	1.17516	0.23993	NA	NA	NA	NA	NA
GOLGA6L9-out.wgt.RDat	/u/home/t/tboltz/project-ophoff/rna_whole_blood/bulk_TWAS_latest/test_sig_weights_lowcov_bulk//GOLGA6L9-out.wgt.RDat	GOLGA6L9	15	82700000	82700000	0.09409	rs7162970	2.35	rs12592193	0.032855	7.63	1.741	42	42	enet	0.05908	6.69e-25	0.5933	0.552982	NA	NA	NA	NA	NA
GOLGA8A-out.wgt.RDat	/u/home/t/tboltz/project-ophoff/rna_whole_blood/bulk_TWAS_latest/test_sig_weights_lowcov_bulk//GOLGA8A-out.wgt.RDat	GOLGA8A	15	34700000	34700000	0.12222	rs646950	-1.69	rs2879515	0.031674	7.8	0.26	84	21	enet	0.04857	1.08e-20	-0.36863	0.712403	NA	NA	NA	NA	NA
GOLGA8B-out.wgt.RDat	/u/home/t/tboltz/project-ophoff/rna_whole_blood/bulk_TWAS_latest/test_sig_weights_lowcov_bulk//GOLGA8B-out.wgt.RDat	GOLGA8B	15	34900000	34900000	0.2714	rs6495710	1.44	rs2879515	0.24568	-20.67	0.26	73	25	enet	0.29124	1.47e-131	-0.02265	0.981933	NA	NA	NA	NA	NA
GOLGA8K-out.wgt.RDat	/u/home/t/tboltz/project-ophoff/rna_whole_blood/bulk_TWAS_latest/test_sig_weights_lowcov_bulk//GOLGA8K-out.wgt.RDat	GOLGA8K	15	32700000	32700000	0.02054	rs12438604	2.59	rs17525764	-0.000498	-3.44	-2.062	107	107	blup	0.0052	0.00155	1.75128	0.079897	NA	NA	NA	NA	NA
GOLGA8N-out.wgt.RDat	/u/home/t/tboltz/project-ophoff/rna_whole_blood/bulk_TWAS_latest/test_sig_weights_lowcov_bulk//GOLGA8N-out.wgt.RDat	GOLGA8N	15	32900000	32900000	0.19014	rs12438604	2.59	rs12594777	0.062179	-10.54	1.069	135	15	enet	0.06546	1.77e-27	-0.63523	0.525277	NA	NA	NA	NA	NA
GOLGA8O-out.wgt.RDat	/u/home/t/tboltz/project-ophoff/rna_whole_blood/bulk_TWAS_latest/test_sig_weights_lowcov_bulk//GOLGA8O-out.wgt.RDat	GOLGA8O	15	32700000	32700000	0.06202	rs12438604	2.59	rs11071512	0.032097	-7.79	0.318	122	6	lasso	0.0431	1.62e-18	-0.15376	0.877802	NA	NA	NA	NA	NA
GOLGA8R-out.wgt.RDat	/u/home/t/tboltz/project-ophoff/rna_whole_blood/bulk_TWAS_latest/test_sig_weights_lowcov_bulk//GOLGA8R-out.wgt.RDat	GOLGA8R	15	30700000	30700000	0.11851	rs4779779	1.78	rs3964705	0.043169	8.77	-0.948	20	13	enet	0.06554	1.65e-27	-0.85794	0.390927	NA	NA	NA	NA	NA
GTF2A2-out.wgt.RDat	/u/home/t/tboltz/project-ophoff/rna_whole_blood/bulk_TWAS_latest/test_sig_weights_lowcov_bulk//GTF2A2-out.wgt.RDat	GTF2A2	15	59900000	59900000	0.08691	rs8037284	-3.1	rs7169509	0.049445	9.37	1.077	152	4	lasso	0.04872	9.44e-21	0.97486	0.329629	NA	NA	NA	NA	NA
HACD3-out.wgt.RDat	/u/home/t/tboltz/project-ophoff/rna_whole_blood/bulk_TWAS_latest/test_sig_weights_lowcov_bulk//HACD3-out.wgt.RDat	HACD3	15	65800000	65800000	0.01704	rs10519294	2.25	rs11629787	0.012973	5.16	2.24	88	3	lasso	0.01288	1.32e-06	2.32565	0.020037	0.027	0.94	0	0.001	0.032
HAPLN3-out.wgt.RDat	/u/home/t/tboltz/project-ophoff/rna_whole_blood/bulk_TWAS_latest/test_sig_weights_lowcov_bulk//HAPLN3-out.wgt.RDat	HAPLN3	15	89400000	89400000	0.05512	rs8039185	-2.38	rs8024779	0.009151	-4.49	0.444	121	35	enet	0.01818	1.07e-08	-0.35258	0.7244	NA	NA	NA	NA	NA
HAUS2-out.wgt.RDat	/u/home/t/tboltz/project-ophoff/rna_whole_blood/bulk_TWAS_latest/test_sig_weights_lowcov_bulk//HAUS2-out.wgt.RDat	HAUS2	15	42800000	42800000	0.03691	rs11632169	2.93	rs10454039	0.010297	4.87	1.019	138	4	lasso	0.00738	0.000204	1.85663	0.063363	NA	NA	NA	NA	NA
HDDC3-out.wgt.RDat	/u/home/t/tboltz/project-ophoff/rna_whole_blood/bulk_TWAS_latest/test_sig_weights_lowcov_bulk//HDDC3-out.wgt.RDat	HDDC3	15	91500000	91500000	0.02612	rs10852143	-2.9	rs8034780	0.012434	4.82	0.478	128	128	blup	0.01318	1e-06	0.28501	0.775634	NA	NA	NA	NA	NA
HDGFL3-out.wgt.RDat	/u/home/t/tboltz/project-ophoff/rna_whole_blood/bulk_TWAS_latest/test_sig_weights_lowcov_bulk//HDGFL3-out.wgt.RDat	HDGFL3	15	83900000	83900000	0.22136	rs4842976	-1.75	rs7167364	0.203906	18.81	0.127	123	10	lasso	0.25608	2.29e-113	0.39556	0.692431	NA	NA	NA	NA	NA
HERC1-out.wgt.RDat	/u/home/t/tboltz/project-ophoff/rna_whole_blood/bulk_TWAS_latest/test_sig_weights_lowcov_bulk//HERC1-out.wgt.RDat	HERC1	15	64100000	64100000	0.0571	rs4776415	-2.96	rs4411464	0.040795	-8.47	0.835	128	16	enet	0.05878	8.81e-25	-1.14104	0.253852	NA	NA	NA	NA	NA
HERC2-out.wgt.RDat	/u/home/t/tboltz/project-ophoff/rna_whole_blood/bulk_TWAS_latest/test_sig_weights_lowcov_bulk//HERC2-out.wgt.RDat	HERC2	15	28600000	28600000	0.03763	rs13313425	1.77	rs8028689	0.348766	24.74	-0.281	53	4	lasso	0.35698	3.94e-168	-0.33423	0.738208	NA	NA	NA	NA	NA
HERC2P2-out.wgt.RDat	/u/home/t/tboltz/project-ophoff/rna_whole_blood/bulk_TWAS_latest/test_sig_weights_lowcov_bulk//HERC2P2-out.wgt.RDat	HERC2P2	15	23400000	23400000	0.03296	rs11634023	-2.55	rs4778575	0.006464	-4.11	2.039	29	3	lasso	0.01586	8.86e-08	-2.10301	0.035465	0.934	0.065	0	0	0.001
HMG20A-out.wgt.RDat	/u/home/t/tboltz/project-ophoff/rna_whole_blood/bulk_TWAS_latest/test_sig_weights_lowcov_bulk//HMG20A-out.wgt.RDat	HMG20A	15	77700000	77700000	0.07401	rs7178572	-4.06	rs8032071	0.063214	10.53	2.61	150	8	enet	0.07786	1.59e-32	3.56031	0.00037	0	0.864	0	0.053	0.083
HOMER2-out.wgt.RDat	/u/home/t/tboltz/project-ophoff/rna_whole_blood/bulk_TWAS_latest/test_sig_weights_lowcov_bulk//HOMER2-out.wgt.RDat	HOMER2	15	83700000	83700000	0.04456	rs4842976	-1.75	rs2667385	0.046563	-9.12	0.854	105	3	lasso	0.04952	4.5e-21	-1.01656	0.309365	NA	NA	NA	NA	NA
HSP90B2P-out.wgt.RDat	/u/home/t/tboltz/project-ophoff/rna_whole_blood/bulk_TWAS_latest/test_sig_weights_lowcov_bulk//HSP90B2P-out.wgt.RDat	HSP90B2P	15	99800000	99800000	0.01246	rs1829652	2.35	rs2305446	0.00603	-4.73	0.543	168	9	enet	0.0091	4.16e-05	-0.44728	0.65467	NA	NA	NA	NA	NA
IDH3A-out.wgt.RDat	/u/home/t/tboltz/project-ophoff/rna_whole_blood/bulk_TWAS_latest/test_sig_weights_lowcov_bulk//IDH3A-out.wgt.RDat	IDH3A	15	78400000	78400000	0.01891	rs11631180	2.47	rs11631100	0.009141	4.48	1.584	166	2	lasso	0.00669	0.000388	1.34989	0.177051	NA	NA	NA	NA	NA
IGF1R-out.wgt.RDat	/u/home/t/tboltz/project-ophoff/rna_whole_blood/bulk_TWAS_latest/test_sig_weights_lowcov_bulk//IGF1R-out.wgt.RDat	IGF1R	15	99200000	99200000	0.12665	rs4966008	3.92	rs4966009	0.049569	9.44	3.863	158	8	lasso	0.10465	1.19e-43	3.51651	0.000437	0	0.165	0	0.002	0.833
IL16-out.wgt.RDat	/u/home/t/tboltz/project-ophoff/rna_whole_blood/bulk_TWAS_latest/test_sig_weights_lowcov_bulk//IL16-out.wgt.RDat	IL16	15	81500000	81500000	0.08885	rs11072940	-2.92	rs4417518	0.021652	-7.23	0.622	120	30	enet	0.07284	1.78e-30	-1.78765	0.073832	NA	NA	NA	NA	NA
IMP3-out.wgt.RDat	/u/home/t/tboltz/project-ophoff/rna_whole_blood/bulk_TWAS_latest/test_sig_weights_lowcov_bulk//IMP3-out.wgt.RDat	IMP3	15	75900000	75900000	0.01164	rs3210683	-2.9	rs7163907	0.016107	5.54	0.115	61	1	lasso	0.01488	2.14e-07	0.115	0.908445	NA	NA	NA	NA	NA
INAFM2-out.wgt.RDat	/u/home/t/tboltz/project-ophoff/rna_whole_blood/bulk_TWAS_latest/test_sig_weights_lowcov_bulk//INAFM2-out.wgt.RDat	INAFM2	15	40600000	40600000	0.09452	rs11070293	-2.91	rs16970633	0.030396	7.58	1.901	177	24	enet	0.04245	2.93e-18	2.41599	0.015692	0	0.975	0	0.003	0.022
INTS14-out.wgt.RDat	/u/home/t/tboltz/project-ophoff/rna_whole_blood/bulk_TWAS_latest/test_sig_weights_lowcov_bulk//INTS14-out.wgt.RDat	INTS14	15	65900000	65900000	0.01561	rs10519294	2.25	rs2279854	0.007564	-4.06	0.875	83	6	lasso	0.00789	0.000128	-0.98851	0.322904	NA	NA	NA	NA	NA
IQGAP1-out.wgt.RDat	/u/home/t/tboltz/project-ophoff/rna_whole_blood/bulk_TWAS_latest/test_sig_weights_lowcov_bulk//IQGAP1-out.wgt.RDat	IQGAP1	15	90900000	90900000	0.19038	rs16944155	3.11	rs3930162	0.262074	21.43	0.937	110	34	enet	0.30438	1.36e-138	1.65672	0.097575	NA	NA	NA	NA	NA
IREB2-out.wgt.RDat	/u/home/t/tboltz/project-ophoff/rna_whole_blood/bulk_TWAS_latest/test_sig_weights_lowcov_bulk//IREB2-out.wgt.RDat	IREB2	15	78700000	78700000	0.12618	rs11631180	2.47	rs3817092	0.109441	13.94	1.003	149	5	lasso	0.14058	4.41e-59	0.43405	0.664254	NA	NA	NA	NA	NA
ISG20-out.wgt.RDat	/u/home/t/tboltz/project-ophoff/rna_whole_blood/bulk_TWAS_latest/test_sig_weights_lowcov_bulk//ISG20-out.wgt.RDat	ISG20	15	89200000	89200000	0.28296	rs11854658	2.19	rs10852109	0.174362	17.46	-0.656	129	9	lasso	0.24581	3.24e-108	-1.372	0.170063	NA	NA	NA	NA	NA
ISL2-out.wgt.RDat	/u/home/t/tboltz/project-ophoff/rna_whole_blood/bulk_TWAS_latest/test_sig_weights_lowcov_bulk//ISL2-out.wgt.RDat	ISL2	15	76600000	76600000	0.09458	rs8182037	2.68	rs2460161	0.076573	-11.7	-0.081	101	7	lasso	0.13621	3.57e-57	-0.14909	0.881482	NA	NA	NA	NA	NA
IVD-out.wgt.RDat	/u/home/t/tboltz/project-ophoff/rna_whole_blood/bulk_TWAS_latest/test_sig_weights_lowcov_bulk//IVD-out.wgt.RDat	IVD	15	40700000	40700000	0.17027	rs11070293	-2.91	rs17671250	0.152644	-16.53	-1.78	177	26	enet	0.16942	6.27e-72	1.57407	0.115472	NA	NA	NA	NA	NA
JMJD7-out.wgt.RDat	/u/home/t/tboltz/project-ophoff/rna_whole_blood/bulk_TWAS_latest/test_sig_weights_lowcov_bulk//JMJD7-out.wgt.RDat	JMJD7	15	42100000	42100000	0.02108	rs16973054	2.66	rs2241522	0.020129	6.71	-0.003	138	11	enet	0.02112	7.57e-10	-0.39019	0.696394	NA	NA	NA	NA	NA
KATNBL1-out.wgt.RDat	/u/home/t/tboltz/project-ophoff/rna_whole_blood/bulk_TWAS_latest/test_sig_weights_lowcov_bulk//KATNBL1-out.wgt.RDat	KATNBL1	15	34500000	34500000	0.03531	rs12909708	1.91	rs4238572	0.031687	7.86	0.66	121	3	lasso	0.03619	8.85e-16	0.42524	0.670661	NA	NA	NA	NA	NA
KLF13-out.wgt.RDat	/u/home/t/tboltz/project-ophoff/rna_whole_blood/bulk_TWAS_latest/test_sig_weights_lowcov_bulk//KLF13-out.wgt.RDat	KLF13	15	31600000	31600000	0.06536	rs17815774	-3.09	rs4779862	0.022505	-6.35	-0.42	141	3	lasso	0.03237	2.85e-14	-0.05778	0.953924	NA	NA	NA	NA	NA
KNSTRN-out.wgt.RDat	/u/home/t/tboltz/project-ophoff/rna_whole_blood/bulk_TWAS_latest/test_sig_weights_lowcov_bulk//KNSTRN-out.wgt.RDat	KNSTRN	15	40700000	40700000	0.24718	rs11070293	-2.91	rs7164132	0.267696	21.6	-1.739	179	9	enet	0.269	5.94e-120	-1.78564	0.074158	NA	NA	NA	NA	NA
LACTB-out.wgt.RDat	/u/home/t/tboltz/project-ophoff/rna_whole_blood/bulk_TWAS_latest/test_sig_weights_lowcov_bulk//LACTB-out.wgt.RDat	LACTB	15	63400000	63400000	0.07284	rs937415	-2.33	rs1472631	0.127707	14.93	0.163	188	22	enet	0.14782	2.87e-62	-0.17687	0.859611	NA	NA	NA	NA	NA
LCMT2-out.wgt.RDat	/u/home/t/tboltz/project-ophoff/rna_whole_blood/bulk_TWAS_latest/test_sig_weights_lowcov_bulk//LCMT2-out.wgt.RDat	LCMT2	15	43600000	43600000	0.10103	rs28410121	-2.45	rs570272	0.041689	-8.65	-1.691	124	17	enet	0.04997	2.98e-21	1.90511	0.056765	NA	NA	NA	NA	NA
LINC00926-out.wgt.RDat	/u/home/t/tboltz/project-ophoff/rna_whole_blood/bulk_TWAS_latest/test_sig_weights_lowcov_bulk//LINC00926-out.wgt.RDat	LINC00926	15	57600000	57600000	0.03458	rs12050751	-2.81	rs2414500	0.016112	-5.44	1.676	134	29	enet	0.01974	2.64e-09	-0.50823	0.611289	NA	NA	NA	NA	NA
LINC01580-out.wgt.RDat	/u/home/t/tboltz/project-ophoff/rna_whole_blood/bulk_TWAS_latest/test_sig_weights_lowcov_bulk//LINC01580-out.wgt.RDat	LINC01580	15	94400000	94400000	0.06173	rs12592872	-3.81	rs1573086	0.078211	11.81	0.912	125	20	enet	0.0846	2.68e-35	0.40184	0.687804	NA	NA	NA	NA	NA
LINC02207-out.wgt.RDat	/u/home/t/tboltz/project-ophoff/rna_whole_blood/bulk_TWAS_latest/test_sig_weights_lowcov_bulk//LINC02207-out.wgt.RDat	LINC02207	15	94400000	94400000	0.20954	rs12592872	-3.81	rs1573084	0.335608	24.12	0.944	130	3	lasso	0.33493	1.82e-155	0.91929	0.357945	NA	NA	NA	NA	NA
LINC02249-out.wgt.RDat	/u/home/t/tboltz/project-ophoff/rna_whole_blood/bulk_TWAS_latest/test_sig_weights_lowcov_bulk//LINC02249-out.wgt.RDat	LINC02249	15	30500000	30500000	0.00666	rs899848	1.65	rs2291166	0.002392	-3.69	-0.104	33	6	lasso	0.00112	0.0865	0.03473	0.972297	NA	NA	NA	NA	NA
LINC02915-out.wgt.RDat	/u/home/t/tboltz/project-ophoff/rna_whole_blood/bulk_TWAS_latest/test_sig_weights_lowcov_bulk//LINC02915-out.wgt.RDat	LINC02915	15	39500000	39500000	0.0387	rs156786	2.34	rs156786	0.014921	-5.23	2.343	172	4	lasso	0.01346	7.76e-07	-2.79862	0.005132	0.064	0.898	0	0.001	0.037
LINS1-out.wgt.RDat	/u/home/t/tboltz/project-ophoff/rna_whole_blood/bulk_TWAS_latest/test_sig_weights_lowcov_bulk//LINS1-out.wgt.RDat	LINS1	15	101000000	101000000	0.1207	rs4965623	-3.34	rs3764198	0.07549	11.52	2.057	165	31	enet	0.13172	3.22e-55	1.42907	0.152984	NA	NA	NA	NA	NA
LIPC-out.wgt.RDat	/u/home/t/tboltz/project-ophoff/rna_whole_blood/bulk_TWAS_latest/test_sig_weights_lowcov_bulk//LIPC-out.wgt.RDat	LIPC	15	58700000	58700000	0.07909	rs1874158	-2.66	rs573922	0.036054	8.03	0.495	189	1	lasso	0.03401	6.4e-15	0.495	0.6206	NA	NA	NA	NA	NA
LOC100652840-out.wgt.RDat	/u/home/t/tboltz/project-ophoff/rna_whole_blood/bulk_TWAS_latest/test_sig_weights_lowcov_bulk//LOC100652840-out.wgt.RDat	LOC100652840	15	30800000	30800000	0.03006	rs4779779	1.78	rs3964705	0.0557	-9.89	-0.948	48	7	lasso	0.08071	1.07e-33	1.35174	0.176458	NA	NA	NA	NA	NA
LOC105370792-out.wgt.RDat	/u/home/t/tboltz/project-ophoff/rna_whole_blood/bulk_TWAS_latest/test_sig_weights_lowcov_bulk//LOC105370792-out.wgt.RDat	LOC105370792	15	42200000	42200000	0.11745	rs16973097	2.76	rs1197682	0.039179	8.35	1.381	144	5	lasso	0.0602	2.35e-25	1.62343	0.104497	NA	NA	NA	NA	NA
LRRC28-out.wgt.RDat	/u/home/t/tboltz/project-ophoff/rna_whole_blood/bulk_TWAS_latest/test_sig_weights_lowcov_bulk//LRRC28-out.wgt.RDat	LRRC28	15	99800000	99800000	0.04374	rs1829652	2.43	rs1377267	0.016588	-6.54	1.269	166	4	lasso	0.02955	3.65e-13	-0.44936	0.65317	NA	NA	NA	NA	NA
LRRC57-out.wgt.RDat	/u/home/t/tboltz/project-ophoff/rna_whole_blood/bulk_TWAS_latest/test_sig_weights_lowcov_bulk//LRRC57-out.wgt.RDat	LRRC57	15	42800000	42800000	0.04559	rs11632169	2.93	rs16973054	0.036266	8.15	2.656	138	138	blup	0.04182	5.22e-18	2.46192	0.01382	0	0.897	0	0.004	0.1
LYSMD4-out.wgt.RDat	/u/home/t/tboltz/project-ophoff/rna_whole_blood/bulk_TWAS_latest/test_sig_weights_lowcov_bulk//LYSMD4-out.wgt.RDat	LYSMD4	15	100000000	100000000	0.19057	rs11637820	2.86	rs12898636	0.066648	10.9	0.156	149	7	lasso	0.11416	1.12e-47	-0.21099	0.832898	NA	NA	NA	NA	NA
MAN2A2-out.wgt.RDat	/u/home/t/tboltz/project-ophoff/rna_whole_blood/bulk_TWAS_latest/test_sig_weights_lowcov_bulk//MAN2A2-out.wgt.RDat	MAN2A2	15	91400000	91400000	0.08183	NA	NA	NA	NA	NA	NA	131	0	lasso	0.05267	2.48e-22	NA	NA	NA	NA	NA	NA	NA
MAN2C1-out.wgt.RDat	/u/home/t/tboltz/project-ophoff/rna_whole_blood/bulk_TWAS_latest/test_sig_weights_lowcov_bulk//MAN2C1-out.wgt.RDat	MAN2C1	15	75700000	75700000	0.17377	rs3210683	-2.9	rs4299117	0.70436	34.9	0.066	68	29	enet	0.70345	0	0.1293	0.89712	NA	NA	NA	NA	NA
MAP2K1-out.wgt.RDat	/u/home/t/tboltz/project-ophoff/rna_whole_blood/bulk_TWAS_latest/test_sig_weights_lowcov_bulk//MAP2K1-out.wgt.RDat	MAP2K1	15	66700000	66700000	0.04848	rs1018284	3.74	rs11630608	0.027869	-7.16	0.824	137	5	lasso	0.02781	1.77e-12	-1.14667	0.251519	NA	NA	NA	NA	NA
MAP2K5-out.wgt.RDat	/u/home/t/tboltz/project-ophoff/rna_whole_blood/bulk_TWAS_latest/test_sig_weights_lowcov_bulk//MAP2K5-out.wgt.RDat	MAP2K5	15	67800000	67800000	0.10046	rs12591605	-2.69	rs4776943	0.084184	-12.14	0.846	152	3	lasso	0.08551	1.13e-35	-1.10396	0.26961	NA	NA	NA	NA	NA
MCTP2-out.wgt.RDat	/u/home/t/tboltz/project-ophoff/rna_whole_blood/bulk_TWAS_latest/test_sig_weights_lowcov_bulk//MCTP2-out.wgt.RDat	MCTP2	15	94800000	94800000	0.24511	rs11854463	2.57	rs11854463	0.118526	14.37	2.571	102	29	enet	0.15686	2.78e-66	3.25804	0.001122	0	0.928	0	0.001	0.071
MEF2A-out.wgt.RDat	/u/home/t/tboltz/project-ophoff/rna_whole_blood/bulk_TWAS_latest/test_sig_weights_lowcov_bulk//MEF2A-out.wgt.RDat	MEF2A	15	100000000	100000000	0.18647	rs11637820	2.86	rs8041078	0.02909	8.2	-0.49	183	9	lasso	0.09123	4.85e-38	-0.56237	0.573867	NA	NA	NA	NA	NA
MFGE8-out.wgt.RDat	/u/home/t/tboltz/project-ophoff/rna_whole_blood/bulk_TWAS_latest/test_sig_weights_lowcov_bulk//MFGE8-out.wgt.RDat	MFGE8	15	89500000	89500000	0.02923	rs8039185	-2.38	rs3743395	0.00853	-5.89	0.807	122	5	lasso	0.02256	2.06e-10	-1.48586	0.137316	NA	NA	NA	NA	NA
MINAR1-out.wgt.RDat	/u/home/t/tboltz/project-ophoff/rna_whole_blood/bulk_TWAS_latest/test_sig_weights_lowcov_bulk//MINAR1-out.wgt.RDat	MINAR1	15	79700000	79700000	0.14861	rs16971353	-3.53	rs2865213	0.058398	-10.59	-0.88	277	49	enet	0.13145	4.19e-55	0.10455	0.916735	NA	NA	NA	NA	NA
MINDY2-out.wgt.RDat	/u/home/t/tboltz/project-ophoff/rna_whole_blood/bulk_TWAS_latest/test_sig_weights_lowcov_bulk//MINDY2-out.wgt.RDat	MINDY2	15	59100000	59100000	0.11867	rs2087123	-2.12	rs387812	0.117978	14.38	-1.779	137	7	lasso	0.14233	7.51e-60	-1.43801	0.150432	NA	NA	NA	NA	NA
MORF4L1-out.wgt.RDat	/u/home/t/tboltz/project-ophoff/rna_whole_blood/bulk_TWAS_latest/test_sig_weights_lowcov_bulk//MORF4L1-out.wgt.RDat	MORF4L1	15	79100000	79100000	0.03041	rs3743200	2.6	rs7164529	0.008405	5.48	-0.735	164	4	lasso	0.00938	3.22e-05	-0.68256	0.494886	NA	NA	NA	NA	NA
MPI-out.wgt.RDat	/u/home/t/tboltz/project-ophoff/rna_whole_blood/bulk_TWAS_latest/test_sig_weights_lowcov_bulk//MPI-out.wgt.RDat	MPI	15	75200000	75200000	0.02254	rs16972486	1.74	rs6495126	0.017032	-6.43	-0.028	151	4	lasso	0.02094	8.87e-10	-0.21357	0.830884	NA	NA	NA	NA	NA
MTHFS-out.wgt.RDat	/u/home/t/tboltz/project-ophoff/rna_whole_blood/bulk_TWAS_latest/test_sig_weights_lowcov_bulk//MTHFS-out.wgt.RDat	MTHFS	15	80200000	80200000	0.02737	rs12442068	-4.27	rs2115536	0.011687	5.5	-1.041	279	4	lasso	0.01476	2.39e-07	-1.99923	0.045584	0.011	0.922	0	0.043	0.024
MTMR10-out.wgt.RDat	/u/home/t/tboltz/project-ophoff/rna_whole_blood/bulk_TWAS_latest/test_sig_weights_lowcov_bulk//MTMR10-out.wgt.RDat	MTMR10	15	31300000	31300000	0.02107	rs17815774	-3.09	rs1043251	0.018615	5.93	-0.152	105	2	lasso	0.01774	1.61e-08	-0.08644	0.93112	NA	NA	NA	NA	NA
MYEF2-out.wgt.RDat	/u/home/t/tboltz/project-ophoff/rna_whole_blood/bulk_TWAS_latest/test_sig_weights_lowcov_bulk//MYEF2-out.wgt.RDat	MYEF2	15	48500000	48500000	0.1528	rs668842	-2.66	rs8032357	0.273584	21.81	0.363	137	27	enet	0.28716	2.1e-129	0.23749	0.812275	NA	NA	NA	NA	NA
MYO1E-out.wgt.RDat	/u/home/t/tboltz/project-ophoff/rna_whole_blood/bulk_TWAS_latest/test_sig_weights_lowcov_bulk//MYO1E-out.wgt.RDat	MYO1E	15	59700000	59700000	0.08165	rs7164726	2.91	rs4369593	0.079698	-11.85	0.083	135	4	lasso	0.08327	9.49e-35	0.11077	0.9118	NA	NA	NA	NA	NA
MYO5A-out.wgt.RDat	/u/home/t/tboltz/project-ophoff/rna_whole_blood/bulk_TWAS_latest/test_sig_weights_lowcov_bulk//MYO5A-out.wgt.RDat	MYO5A	15	52800000	52800000	0.11012	rs4776063	-2.58	rs1632403	0.029387	7.38	0.761	110	28	enet	0.03832	1.27e-16	-0.54345	0.586819	NA	NA	NA	NA	NA
MYO5C-out.wgt.RDat	/u/home/t/tboltz/project-ophoff/rna_whole_blood/bulk_TWAS_latest/test_sig_weights_lowcov_bulk//MYO5C-out.wgt.RDat	MYO5C	15	52600000	52600000	0.0457	rs4776063	-2.58	rs16964532	0.012635	6.08	-1.458	87	23	enet	0.04306	1.68e-18	-1.87011	0.061469	NA	NA	NA	NA	NA
MYO9A-out.wgt.RDat	/u/home/t/tboltz/project-ophoff/rna_whole_blood/bulk_TWAS_latest/test_sig_weights_lowcov_bulk//MYO9A-out.wgt.RDat	MYO9A	15	72400000	72400000	0.01137	rs12904334	-2.6	rs7183196	0.01343	-5.64	-0.546	172	3	lasso	0.01364	6.62e-07	0.43065	0.666724	NA	NA	NA	NA	NA
MYZAP-out.wgt.RDat	/u/home/t/tboltz/project-ophoff/rna_whole_blood/bulk_TWAS_latest/test_sig_weights_lowcov_bulk//MYZAP-out.wgt.RDat	MYZAP	15	57900000	57900000	0.40584	rs12050751	-2.81	rs4774966	0.348217	24.56	-0.243	203	36	enet	0.38698	4.47e-186	-0.65589	0.511897	NA	NA	NA	NA	NA
NDUFAF1-out.wgt.RDat	/u/home/t/tboltz/project-ophoff/rna_whole_blood/bulk_TWAS_latest/test_sig_weights_lowcov_bulk//NDUFAF1-out.wgt.RDat	NDUFAF1	15	41700000	41700000	0.07484	rs2925337	1.78	rs2305030	0.004795	4.83	0.255	118	118	blup	0.01481	2.28e-07	0.68229	0.495054	NA	NA	NA	NA	NA
NEDD4-out.wgt.RDat	/u/home/t/tboltz/project-ophoff/rna_whole_blood/bulk_TWAS_latest/test_sig_weights_lowcov_bulk//NEDD4-out.wgt.RDat	NEDD4	15	56300000	56300000	0.01177	rs9652429	2.23	rs16976638	0.001639	3.71	-0.343	101	101	blup	0.00248	0.0214	-0.33534	0.737369	NA	NA	NA	NA	NA
NEO1-out.wgt.RDat	/u/home/t/tboltz/project-ophoff/rna_whole_blood/bulk_TWAS_latest/test_sig_weights_lowcov_bulk//NEO1-out.wgt.RDat	NEO1	15	73300000	73300000	0.18059	rs7176223	-2.3	rs4132536	0.082259	-12.01	0.881	113	19	enet	0.10389	2.48e-43	-0.68385	0.494067	NA	NA	NA	NA	NA
NGRN-out.wgt.RDat	/u/home/t/tboltz/project-ophoff/rna_whole_blood/bulk_TWAS_latest/test_sig_weights_lowcov_bulk//NGRN-out.wgt.RDat	NGRN	15	90800000	90800000	0.02563	rs16944155	3.11	rs1044246	0.024489	6.7	-1.647	103	5	lasso	0.02342	9.38e-11	-1.94516	0.051755	NA	NA	NA	NA	NA
NIPA1-out.wgt.RDat	/u/home/t/tboltz/project-ophoff/rna_whole_blood/bulk_TWAS_latest/test_sig_weights_lowcov_bulk//NIPA1-out.wgt.RDat	NIPA1	15	23100000	23100000	0.09322	rs11634023	-2.55	rs11636068	0.033088	-7.97	-0.913	21	18	enet	0.06536	1.94e-27	2.01779	0.043613	0	0.995	0	0	0.004
NIPA2-out.wgt.RDat	/u/home/t/tboltz/project-ophoff/rna_whole_blood/bulk_TWAS_latest/test_sig_weights_lowcov_bulk//NIPA2-out.wgt.RDat	NIPA2	15	23000000	23000000	0.04741	rs11634023	-2.55	rs4778370	0.026893	7.29	-1.235	21	10	enet	0.03775	2.14e-16	0.03061	0.975578	NA	NA	NA	NA	NA
NOP10-out.wgt.RDat	/u/home/t/tboltz/project-ophoff/rna_whole_blood/bulk_TWAS_latest/test_sig_weights_lowcov_bulk//NOP10-out.wgt.RDat	NOP10	15	34600000	34600000	0.09605	rs646950	-1.69	rs16958954	0.093735	12.93	0.36	111	11	lasso	0.10323	4.71e-43	0.36106	0.718051	NA	NA	NA	NA	NA
NUSAP1-out.wgt.RDat	/u/home/t/tboltz/project-ophoff/rna_whole_blood/bulk_TWAS_latest/test_sig_weights_lowcov_bulk//NUSAP1-out.wgt.RDat	NUSAP1	15	41600000	41600000	0.06034	rs690660	2.44	rs7168307	0.111547	14	0.078	111	4	lasso	0.11082	2.95e-46	0.0988	0.921297	NA	NA	NA	NA	NA
PAQR5-out.wgt.RDat	/u/home/t/tboltz/project-ophoff/rna_whole_blood/bulk_TWAS_latest/test_sig_weights_lowcov_bulk//PAQR5-out.wgt.RDat	PAQR5	15	69600000	69600000	0.02685	rs438866	2.25	rs4777120	0.011498	4.76	1.592	147	2	lasso	0.00764	0.00016	1.8193	0.068866	NA	NA	NA	NA	NA
PARP16-out.wgt.RDat	/u/home/t/tboltz/project-ophoff/rna_whole_blood/bulk_TWAS_latest/test_sig_weights_lowcov_bulk//PARP16-out.wgt.RDat	PARP16	15	65600000	65600000	0.0897	rs2056497	2.41	rs665287	0.031824	7.75	-0.444	95	33	enet	0.03835	1.23e-16	0.28826	0.773147	NA	NA	NA	NA	NA
PATL2-out.wgt.RDat	/u/home/t/tboltz/project-ophoff/rna_whole_blood/bulk_TWAS_latest/test_sig_weights_lowcov_bulk//PATL2-out.wgt.RDat	PATL2	15	45000000	45000000	0.04026	rs7165146	-1.92	rs4923993	0.023125	-6.56	0.365	103	3	lasso	0.02368	7.48e-11	-0.65754	0.510833	NA	NA	NA	NA	NA
PDCD7-out.wgt.RDat	/u/home/t/tboltz/project-ophoff/rna_whole_blood/bulk_TWAS_latest/test_sig_weights_lowcov_bulk//PDCD7-out.wgt.RDat	PDCD7	15	65400000	65400000	0.03126	rs2056497	2.41	rs4468555	0.013971	6.78	-0.499	112	12	enet	0.01871	6.66e-09	-0.79509	0.42656	NA	NA	NA	NA	NA
PDE8A-out.wgt.RDat	/u/home/t/tboltz/project-ophoff/rna_whole_blood/bulk_TWAS_latest/test_sig_weights_lowcov_bulk//PDE8A-out.wgt.RDat	PDE8A	15	85500000	85500000	0.0528	rs4843020	-2.84	rs17541572	0.04269	-8.74	1.306	220	11	enet	0.04968	3.91e-21	-2.00115	0.045376	0	0.991	0	0.002	0.007
PDIA3-out.wgt.RDat	/u/home/t/tboltz/project-ophoff/rna_whole_blood/bulk_TWAS_latest/test_sig_weights_lowcov_bulk//PDIA3-out.wgt.RDat	PDIA3	15	44000000	44000000	0.02662	rs28410121	-2.45	rs11070410	0.022887	-7.25	-2.186	153	5	lasso	0.0241	5.09e-11	2.1673	0.030212	0	0.972	0	0.001	0.027
PEAK1-out.wgt.RDat	/u/home/t/tboltz/project-ophoff/rna_whole_blood/bulk_TWAS_latest/test_sig_weights_lowcov_bulk//PEAK1-out.wgt.RDat	PEAK1	15	77700000	77700000	0.08146	rs7178572	-4.06	rs8032071	0.075097	12.23	2.61	150	150	blup	0.08775	1.34e-36	3.10727	0.001888	0	0.865	0	0.053	0.083
PEX11A-out.wgt.RDat	/u/home/t/tboltz/project-ophoff/rna_whole_blood/bulk_TWAS_latest/test_sig_weights_lowcov_bulk//PEX11A-out.wgt.RDat	PEX11A	15	90200000	90200000	0.05228	rs8039185	-2.38	rs12232350	0.059779	10.36	-0.144	73	3	lasso	0.06094	1.19e-25	0.07299	0.941814	NA	NA	NA	NA	NA
PIAS1-out.wgt.RDat	/u/home/t/tboltz/project-ophoff/rna_whole_blood/bulk_TWAS_latest/test_sig_weights_lowcov_bulk//PIAS1-out.wgt.RDat	PIAS1	15	68300000	68300000	0.18283	rs7170841	-2.11	rs17318470	0.035678	8.62	-0.038	155	31	enet	0.06272	2.28e-26	0.6902	0.490069	NA	NA	NA	NA	NA
PLA2G4B-out.wgt.RDat	/u/home/t/tboltz/project-ophoff/rna_whole_blood/bulk_TWAS_latest/test_sig_weights_lowcov_bulk//PLA2G4B-out.wgt.RDat	PLA2G4B	15	42100000	42100000	0.01807	rs16973054	2.66	rs4924575	0.016177	6.58	0.019	132	9	enet	0.01826	1e-08	0.32087	0.748307	NA	NA	NA	NA	NA
PLCB2-out.wgt.RDat	/u/home/t/tboltz/project-ophoff/rna_whole_blood/bulk_TWAS_latest/test_sig_weights_lowcov_bulk//PLCB2-out.wgt.RDat	PLCB2	15	40600000	40600000	0.15065	rs11070293	-2.91	rs3784397	0.075623	-11.7	1.181	178	9	enet	0.07899	5.45e-33	-1.09634	0.272931	NA	NA	NA	NA	NA
PLEKHO2-out.wgt.RDat	/u/home/t/tboltz/project-ophoff/rna_whole_blood/bulk_TWAS_latest/test_sig_weights_lowcov_bulk//PLEKHO2-out.wgt.RDat	PLEKHO2	15	65100000	65100000	0.16994	rs2056497	2.41	rs4777615	0.231345	20.87	0.512	143	6	lasso	0.28558	1.41e-128	0.36037	0.718571	NA	NA	NA	NA	NA
POLG-out.wgt.RDat	/u/home/t/tboltz/project-ophoff/rna_whole_blood/bulk_TWAS_latest/test_sig_weights_lowcov_bulk//POLG-out.wgt.RDat	POLG	15	89900000	89900000	0.05556	rs8039185	-2.38	rs976072	0.05743	10.09	0.695	109	4	lasso	0.06074	1.43e-25	0.8322	0.405298	NA	NA	NA	NA	NA
POLR2M-out.wgt.RDat	/u/home/t/tboltz/project-ophoff/rna_whole_blood/bulk_TWAS_latest/test_sig_weights_lowcov_bulk//POLR2M-out.wgt.RDat	POLR2M	15	58000000	58000000	0.03422	rs1874158	-2.66	rs4774980	0.027831	7.04	-0.54	223	18	enet	0.02969	3.23e-13	-0.40271	0.687159	NA	NA	NA	NA	NA
PPCDC-out.wgt.RDat	/u/home/t/tboltz/project-ophoff/rna_whole_blood/bulk_TWAS_latest/test_sig_weights_lowcov_bulk//PPCDC-out.wgt.RDat	PPCDC	15	75300000	75300000	0.01945	rs16972486	1.69	rs4886648	0.010702	-4.47	1.459	135	2	lasso	0.00838	8.05e-05	-1.4758	0.139997	NA	NA	NA	NA	NA
PPIP5K1-out.wgt.RDat	/u/home/t/tboltz/project-ophoff/rna_whole_blood/bulk_TWAS_latest/test_sig_weights_lowcov_bulk//PPIP5K1-out.wgt.RDat	PPIP5K1	15	43900000	43900000	0.01118	rs28410121	-2.45	rs8023458	0.010818	-4.58	-0.105	142	2	lasso	0.00988	2.03e-05	-0.1943	0.845944	NA	NA	NA	NA	NA
PSTPIP1-out.wgt.RDat	/u/home/t/tboltz/project-ophoff/rna_whole_blood/bulk_TWAS_latest/test_sig_weights_lowcov_bulk//PSTPIP1-out.wgt.RDat	PSTPIP1	15	77300000	77300000	0.03333	rs7178572	-4.06	rs4886857	0.013949	5.42	0.101	105	22	enet	0.02404	5.37e-11	-0.41074	0.681264	NA	NA	NA	NA	NA
RAB27A-out.wgt.RDat	/u/home/t/tboltz/project-ophoff/rna_whole_blood/bulk_TWAS_latest/test_sig_weights_lowcov_bulk//RAB27A-out.wgt.RDat	RAB27A	15	55600000	55600000	0.03585	rs13329391	-2.59	rs8034402	0.005265	5.02	-1.6	130	130	blup	0.02681	4.38e-12	-0.93834	0.348069	NA	NA	NA	NA	NA
RAMAC-out.wgt.RDat	/u/home/t/tboltz/project-ophoff/rna_whole_blood/bulk_TWAS_latest/test_sig_weights_lowcov_bulk//RAMAC-out.wgt.RDat	RAMAC	15	83700000	83700000	0.2286	rs4842976	-1.75	rs8031595	0.068718	-11.53	1.118	105	3	lasso	0.14974	4.06e-63	-0.89905	0.368626	NA	NA	NA	NA	NA
RFX7-out.wgt.RDat	/u/home/t/tboltz/project-ophoff/rna_whole_blood/bulk_TWAS_latest/test_sig_weights_lowcov_bulk//RFX7-out.wgt.RDat	RFX7	15	56500000	56500000	0.03299	rs12438728	2.32	rs11636040	0.018247	-6.76	1.781	83	11	enet	0.03585	1.2e-15	-1.75883	0.078606	NA	NA	NA	NA	NA
RMDN3-out.wgt.RDat	/u/home/t/tboltz/project-ophoff/rna_whole_blood/bulk_TWAS_latest/test_sig_weights_lowcov_bulk//RMDN3-out.wgt.RDat	RMDN3	15	41000000	41000000	0.02584	rs11070293	-2.91	rs17673703	0.005829	4.78	0.904	117	117	blup	0.01819	1.07e-08	2.06439	0.038981	0.091	0.849	0	0.002	0.057
RPS17-out.wgt.RDat	/u/home/t/tboltz/project-ophoff/rna_whole_blood/bulk_TWAS_latest/test_sig_weights_lowcov_bulk//RPS17-out.wgt.RDat	RPS17	15	83200000	83200000	0.03159	rs4842976	-1.75	rs4779046	0.009853	-4.57	0.308	55	1	lasso	0.00766	0.000157	-0.308	0.758082	NA	NA	NA	NA	NA
RPS27L-out.wgt.RDat	/u/home/t/tboltz/project-ophoff/rna_whole_blood/bulk_TWAS_latest/test_sig_weights_lowcov_bulk//RPS27L-out.wgt.RDat	RPS27L	15	63500000	63500000	0.08146	rs937415	-2.33	rs12899931	0.104125	-13.54	-1.216	186	4	lasso	0.10369	3e-43	1.20655	0.227604	NA	NA	NA	NA	NA
RSL24D1-out.wgt.RDat	/u/home/t/tboltz/project-ophoff/rna_whole_blood/bulk_TWAS_latest/test_sig_weights_lowcov_bulk//RSL24D1-out.wgt.RDat	RSL24D1	15	55500000	55500000	0.02629	rs13329391	-2.59	rs9300	0.03421	7.91	-1.264	136	136	blup	0.03112	8.79e-14	-1.02647	0.304669	NA	NA	NA	NA	NA
SAXO2-out.wgt.RDat	/u/home/t/tboltz/project-ophoff/rna_whole_blood/bulk_TWAS_latest/test_sig_weights_lowcov_bulk//SAXO2-out.wgt.RDat	SAXO2	15	82600000	82600000	0.18431	rs12909073	2.45	rs9972386	0.299286	22.81	0.561	55	2	lasso	0.30741	3.09e-140	0.60701	0.543842	NA	NA	NA	NA	NA
SCAMP2-out.wgt.RDat	/u/home/t/tboltz/project-ophoff/rna_whole_blood/bulk_TWAS_latest/test_sig_weights_lowcov_bulk//SCAMP2-out.wgt.RDat	SCAMP2	15	75200000	75200000	0.16455	rs16972486	1.67	rs8029351	0.126334	-15.03	-0.387	150	6	lasso	0.14302	3.74e-60	0.27703	0.781755	NA	NA	NA	NA	NA
SCAPER-out.wgt.RDat	/u/home/t/tboltz/project-ophoff/rna_whole_blood/bulk_TWAS_latest/test_sig_weights_lowcov_bulk//SCAPER-out.wgt.RDat	SCAPER	15	77200000	77200000	0.16921	rs11857294	-3.88	rs11635463	0.296699	22.99	1.196	92	17	enet	0.31299	2.83e-143	1.48905	0.136474	NA	NA	NA	NA	NA
SEC11A-out.wgt.RDat	/u/home/t/tboltz/project-ophoff/rna_whole_blood/bulk_TWAS_latest/test_sig_weights_lowcov_bulk//SEC11A-out.wgt.RDat	SEC11A	15	85300000	85300000	0.01505	rs4843020	-2.84	rs7175725	0.008164	5.65	-2.167	191	16	enet	0.00889	5.04e-05	-2.25661	0.024033	0.002	0.975	0	0.002	0.021
SEMA4B-out.wgt.RDat	/u/home/t/tboltz/project-ophoff/rna_whole_blood/bulk_TWAS_latest/test_sig_weights_lowcov_bulk//SEMA4B-out.wgt.RDat	SEMA4B	15	90700000	90700000	0.06407	rs16944155	3.11	rs11852420	0.011532	-4.68	-2.094	107	25	enet	0.03009	2.24e-13	0.70391	0.481491	NA	NA	NA	NA	NA
SEMA7A-out.wgt.RDat	/u/home/t/tboltz/project-ophoff/rna_whole_blood/bulk_TWAS_latest/test_sig_weights_lowcov_bulk//SEMA7A-out.wgt.RDat	SEMA7A	15	74700000	74700000	0.04028	rs2304719	2.05	rs11852686	-0.000577	3.48	-0.503	174	174	blup	0.00969	2.43e-05	-0.18895	0.85013	NA	NA	NA	NA	NA
SERF2-out.wgt.RDat	/u/home/t/tboltz/project-ophoff/rna_whole_blood/bulk_TWAS_latest/test_sig_weights_lowcov_bulk//SERF2-out.wgt.RDat	SERF2	15	44100000	44100000	0.10748	rs28410121	-2.45	rs28410121	0.070924	-11.23	-2.449	143	2	lasso	0.07066	1.38e-29	2.4387	0.01474	0	0.948	0	0.001	0.051
SHF-out.wgt.RDat	/u/home/t/tboltz/project-ophoff/rna_whole_blood/bulk_TWAS_latest/test_sig_weights_lowcov_bulk//SHF-out.wgt.RDat	SHF	15	45500000	45500000	0.01231	rs3759883	1.7	rs1629906	0.003205	-4.66	0.278	150	4	lasso	0.00563	0.00104	0.48954	0.624458	NA	NA	NA	NA	NA
SLC12A1-out.wgt.RDat	/u/home/t/tboltz/project-ophoff/rna_whole_blood/bulk_TWAS_latest/test_sig_weights_lowcov_bulk//SLC12A1-out.wgt.RDat	SLC12A1	15	48500000	48500000	0.083	rs668842	-2.66	rs971952	0.142905	15.8	0.27	137	24	enet	0.14571	2.45e-61	0.83079	0.406091	NA	NA	NA	NA	NA
SLC12A6-out.wgt.RDat	/u/home/t/tboltz/project-ophoff/rna_whole_blood/bulk_TWAS_latest/test_sig_weights_lowcov_bulk//SLC12A6-out.wgt.RDat	SLC12A6	15	34600000	34600000	0.13799	rs646950	-1.69	rs347830	0.09767	-13.12	-0.327	113	4	lasso	0.10912	1.53e-45	0.25134	0.801555	NA	NA	NA	NA	NA
SLC24A1-out.wgt.RDat	/u/home/t/tboltz/project-ophoff/rna_whole_blood/bulk_TWAS_latest/test_sig_weights_lowcov_bulk//SLC24A1-out.wgt.RDat	SLC24A1	15	65900000	65900000	0.02463	rs10519294	2.25	rs16948873	0.019211	-6.2	0.758	83	3	lasso	0.01643	5.24e-08	-0.72889	0.46607	NA	NA	NA	NA	NA
SLCO3A1-out.wgt.RDat	/u/home/t/tboltz/project-ophoff/rna_whole_blood/bulk_TWAS_latest/test_sig_weights_lowcov_bulk//SLCO3A1-out.wgt.RDat	SLCO3A1	15	92400000	92400000	0.17787	rs8027648	2.31	rs7165398	0.072446	-11.36	0.356	176	7	lasso	0.08117	6.97e-34	-0.92145	0.356813	NA	NA	NA	NA	NA
SMAD3-out.wgt.RDat	/u/home/t/tboltz/project-ophoff/rna_whole_blood/bulk_TWAS_latest/test_sig_weights_lowcov_bulk//SMAD3-out.wgt.RDat	SMAD3	15	67400000	67400000	0.02773	rs997116	-2.99	rs2033784	0.003073	-4.05	-1.197	148	148	blup	0.0132	9.84e-07	2.04604	0.040752	0.803	0.185	0.002	0	0.01
SNAPC5-out.wgt.RDat	/u/home/t/tboltz/project-ophoff/rna_whole_blood/bulk_TWAS_latest/test_sig_weights_lowcov_bulk//SNAPC5-out.wgt.RDat	SNAPC5	15	66800000	66800000	0.03488	rs1018284	3.74	rs7166547	0.034276	-7.88	1.305	131	2	lasso	0.03286	1.82e-14	-1.29222	0.196281	NA	NA	NA	NA	NA
SNRPN-out.wgt.RDat	/u/home/t/tboltz/project-ophoff/rna_whole_blood/bulk_TWAS_latest/test_sig_weights_lowcov_bulk//SNRPN-out.wgt.RDat	SNRPN	15	25100000	25100000	0.03762	rs12594683	-1.77	rs12441340	0.024196	-6.57	-0.893	70	5	lasso	0.02395	5.86e-11	1.03101	0.302536	NA	NA	NA	NA	NA
SNUPN-out.wgt.RDat	/u/home/t/tboltz/project-ophoff/rna_whole_blood/bulk_TWAS_latest/test_sig_weights_lowcov_bulk//SNUPN-out.wgt.RDat	SNUPN	15	75900000	75900000	0.01409	rs3210683	-2.9	rs4299117	0.020392	6.26	0.066	53	2	lasso	0.01902	5.02e-09	0.08167	0.934907	NA	NA	NA	NA	NA
SNX1-out.wgt.RDat	/u/home/t/tboltz/project-ophoff/rna_whole_blood/bulk_TWAS_latest/test_sig_weights_lowcov_bulk//SNX1-out.wgt.RDat	SNX1	15	64400000	64400000	0.06509	rs4776415	-2.96	rs10162981	0.063677	10.87	0.216	132	18	enet	0.07146	6.51e-30	0.13099	0.89578	NA	NA	NA	NA	NA
SNX22-out.wgt.RDat	/u/home/t/tboltz/project-ophoff/rna_whole_blood/bulk_TWAS_latest/test_sig_weights_lowcov_bulk//SNX22-out.wgt.RDat	SNX22	15	64400000	64400000	0.01155	rs4776415	-2.96	rs1130603	0.006361	-4.68	0.255	147	6	enet	0.00948	2.94e-05	-0.75427	0.450686	NA	NA	NA	NA	NA
SORD-out.wgt.RDat	/u/home/t/tboltz/project-ophoff/rna_whole_blood/bulk_TWAS_latest/test_sig_weights_lowcov_bulk//SORD-out.wgt.RDat	SORD	15	45300000	45300000	0.10621	rs7165146	-1.92	rs925350	0.049078	-11.29	0.859	147	19	enet	0.10749	7.52e-45	-1.12487	0.260643	NA	NA	NA	NA	NA
SPATA5L1-out.wgt.RDat	/u/home/t/tboltz/project-ophoff/rna_whole_blood/bulk_TWAS_latest/test_sig_weights_lowcov_bulk//SPATA5L1-out.wgt.RDat	SPATA5L1	15	45700000	45700000	0.15436	rs6493180	1.97	rs12437840	0.412583	26.82	-0.902	148	19	enet	0.41532	7.43e-204	-0.90291	0.366574	NA	NA	NA	NA	NA
SPG21-out.wgt.RDat	/u/home/t/tboltz/project-ophoff/rna_whole_blood/bulk_TWAS_latest/test_sig_weights_lowcov_bulk//SPG21-out.wgt.RDat	SPG21	15	65300000	65300000	0.03122	rs2056497	2.41	rs4346160	0.000584	-3.99	-1.244	127	21	enet	0.00782	0.000136	0.61471	0.538746	NA	NA	NA	NA	NA
SPINT1-out.wgt.RDat	/u/home/t/tboltz/project-ophoff/rna_whole_blood/bulk_TWAS_latest/test_sig_weights_lowcov_bulk//SPINT1-out.wgt.RDat	SPINT1	15	41100000	41100000	0.04263	rs11070293	-2.91	rs2289328	0.002497	-4.09	2.319	130	18	enet	0.01321	9.74e-07	0.66236	0.507738	NA	NA	NA	NA	NA
SPPL2A-out.wgt.RDat	/u/home/t/tboltz/project-ophoff/rna_whole_blood/bulk_TWAS_latest/test_sig_weights_lowcov_bulk//SPPL2A-out.wgt.RDat	SPPL2A	15	51100000	51100000	0.03731	rs8033015	3.81	rs12917408	0.020191	-6.19	1.254	158	9	enet	0.02326	1.09e-10	-0.54199	0.587826	NA	NA	NA	NA	NA
SPRED1-out.wgt.RDat	/u/home/t/tboltz/project-ophoff/rna_whole_blood/bulk_TWAS_latest/test_sig_weights_lowcov_bulk//SPRED1-out.wgt.RDat	SPRED1	15	38500000	38500000	0.02438	rs12899449	2.65	rs1393426	0.00254	4.18	1.378	139	10	enet	0.00677	0.000359	0.56303	0.573418	NA	NA	NA	NA	NA
SPTBN5-out.wgt.RDat	/u/home/t/tboltz/project-ophoff/rna_whole_blood/bulk_TWAS_latest/test_sig_weights_lowcov_bulk//SPTBN5-out.wgt.RDat	SPTBN5	15	42200000	42200000	0.05971	rs16973097	2.76	rs2925339	0.01168	-6.12	-1.306	146	146	blup	0.02856	9.01e-13	-0.27386	0.784195	NA	NA	NA	NA	NA
SQOR-out.wgt.RDat	/u/home/t/tboltz/project-ophoff/rna_whole_blood/bulk_TWAS_latest/test_sig_weights_lowcov_bulk//SQOR-out.wgt.RDat	SQOR	15	45900000	45900000	0.21473	rs1915163	2.35	rs625466	0.055836	10.84	0.932	152	6	lasso	0.07915	4.7e-33	0.75616	0.449552	NA	NA	NA	NA	NA
SRP14-out.wgt.RDat	/u/home/t/tboltz/project-ophoff/rna_whole_blood/bulk_TWAS_latest/test_sig_weights_lowcov_bulk//SRP14-out.wgt.RDat	SRP14	15	40300000	40300000	0.13401	rs16970035	2.42	rs7321	0.061436	10.36	0.743	213	10	lasso	0.08682	3.26e-36	0.42073	0.673954	NA	NA	NA	NA	NA
ST20-out.wgt.RDat	/u/home/t/tboltz/project-ophoff/rna_whole_blood/bulk_TWAS_latest/test_sig_weights_lowcov_bulk//ST20-out.wgt.RDat	ST20	15	80200000	80200000	0.34701	rs12442068	-4.27	rs17285431	0.110151	13.96	1.977	280	34	enet	0.19614	3.1e-84	2.30032	0.02143	0	0.934	0	0.048	0.018
STARD5-out.wgt.RDat	/u/home/t/tboltz/project-ophoff/rna_whole_blood/bulk_TWAS_latest/test_sig_weights_lowcov_bulk//STARD5-out.wgt.RDat	STARD5	15	81600000	81600000	0.02397	rs12591074	2.84	rs4778897	0.015242	5.38	-0.046	117	2	lasso	0.01428	3.71e-07	0.11895	0.905315	NA	NA	NA	NA	NA
STARD9-out.wgt.RDat	/u/home/t/tboltz/project-ophoff/rna_whole_blood/bulk_TWAS_latest/test_sig_weights_lowcov_bulk//STARD9-out.wgt.RDat	STARD9	15	42900000	42900000	0.03407	rs11632169	2.93	rs10454039	0.026372	-6.86	1.019	138	4	lasso	0.0263	6.96e-12	-1.17896	0.238412	NA	NA	NA	NA	NA
STOML1-out.wgt.RDat	/u/home/t/tboltz/project-ophoff/rna_whole_blood/bulk_TWAS_latest/test_sig_weights_lowcov_bulk//STOML1-out.wgt.RDat	STOML1	15	74300000	74300000	0.01819	rs8026593	2.66	rs11072464	0.013126	5.56	-0.375	155	3	lasso	0.01053	1.12e-05	-0.34534	0.729836	NA	NA	NA	NA	NA
SYNM-out.wgt.RDat	/u/home/t/tboltz/project-ophoff/rna_whole_blood/bulk_TWAS_latest/test_sig_weights_lowcov_bulk//SYNM-out.wgt.RDat	SYNM	15	99600000	99600000	0.24026	rs4966008	3.92	rs8036962	0.352377	-24.75	-0.55	166	19	enet	0.38445	1.57e-184	0.69416	0.48758	NA	NA	NA	NA	NA
TARS3-out.wgt.RDat	/u/home/t/tboltz/project-ophoff/rna_whole_blood/bulk_TWAS_latest/test_sig_weights_lowcov_bulk//TARS3-out.wgt.RDat	TARS3	15	102000000	102000000	0.03476	rs2073595	2.46	rs572705	0.021381	6.89	1.772	99	6	lasso	0.03315	1.4e-14	1.26728	0.205054	NA	NA	NA	NA	NA
TBC1D2B-out.wgt.RDat	/u/home/t/tboltz/project-ophoff/rna_whole_blood/bulk_TWAS_latest/test_sig_weights_lowcov_bulk//TBC1D2B-out.wgt.RDat	TBC1D2B	15	78400000	78400000	0.08003	rs3743481	-2.6	rs16969397	0.013207	-6.09	-1.291	153	21	enet	0.04686	5.16e-20	0.55793	0.576894	NA	NA	NA	NA	NA
THBS1-out.wgt.RDat	/u/home/t/tboltz/project-ophoff/rna_whole_blood/bulk_TWAS_latest/test_sig_weights_lowcov_bulk//THBS1-out.wgt.RDat	THBS1	15	39900000	39900000	0.18582	rs16970035	2.42	rs8035243	0.029249	8.52	-0.224	227	11	lasso	0.09829	5.52e-41	-0.87363	0.382318	NA	NA	NA	NA	NA
TIPIN-out.wgt.RDat	/u/home/t/tboltz/project-ophoff/rna_whole_blood/bulk_TWAS_latest/test_sig_weights_lowcov_bulk//TIPIN-out.wgt.RDat	TIPIN	15	66700000	66700000	0.0153	rs1018284	3.74	rs4075665	0.001808	4.01	1.592	137	13	enet	0.01083	8.52e-06	1.58804	0.112276	NA	NA	NA	NA	NA
TLN2-out.wgt.RDat	/u/home/t/tboltz/project-ophoff/rna_whole_blood/bulk_TWAS_latest/test_sig_weights_lowcov_bulk//TLN2-out.wgt.RDat	TLN2	15	62700000	62700000	0.01984	rs937415	-2.33	rs1083870	0.017462	5.66	-0.14	142	5	enet	0.01489	2.12e-07	-0.22562	0.821498	NA	NA	NA	NA	NA
TM2D3-out.wgt.RDat	/u/home/t/tboltz/project-ophoff/rna_whole_blood/bulk_TWAS_latest/test_sig_weights_lowcov_bulk//TM2D3-out.wgt.RDat	TM2D3	15	102000000	102000000	0.03305	rs2073595	2.46	rs895389	0.018324	5.94	-0.393	119	5	lasso	0.01996	2.15e-09	-1.27134	0.203607	NA	NA	NA	NA	NA
TM6SF1-out.wgt.RDat	/u/home/t/tboltz/project-ophoff/rna_whole_blood/bulk_TWAS_latest/test_sig_weights_lowcov_bulk//TM6SF1-out.wgt.RDat	TM6SF1	15	83800000	83800000	0.22469	rs4842976	-1.75	rs13379920	0.047322	9.18	-0.086	111	49	enet	0.09765	1.03e-40	-0.06711	0.946491	NA	NA	NA	NA	NA
TMED3-out.wgt.RDat	/u/home/t/tboltz/project-ophoff/rna_whole_blood/bulk_TWAS_latest/test_sig_weights_lowcov_bulk//TMED3-out.wgt.RDat	TMED3	15	79600000	79600000	0.05148	rs16971353	-3.53	rs8029892	0.026595	6.96	-0.28	260	9	lasso	0.03185	4.55e-14	-1.42339	0.154623	NA	NA	NA	NA	NA
TMOD2-out.wgt.RDat	/u/home/t/tboltz/project-ophoff/rna_whole_blood/bulk_TWAS_latest/test_sig_weights_lowcov_bulk//TMOD2-out.wgt.RDat	TMOD2	15	52000000	52000000	0.26711	rs10519302	-2.4	rs11070868	0.433303	27.47	-1.212	184	26	enet	0.45238	1.92e-228	-1.10571	0.268853	NA	NA	NA	NA	NA
TMOD3-out.wgt.RDat	/u/home/t/tboltz/project-ophoff/rna_whole_blood/bulk_TWAS_latest/test_sig_weights_lowcov_bulk//TMOD3-out.wgt.RDat	TMOD3	15	52100000	52100000	0.09206	rs3825801	-1.99	rs2570224	0.154965	-16.57	-1.909	150	18	enet	0.17027	2.56e-72	2.05273	0.040098	0	0.983	0	0.001	0.016
TP53BP1-out.wgt.RDat	/u/home/t/tboltz/project-ophoff/rna_whole_blood/bulk_TWAS_latest/test_sig_weights_lowcov_bulk//TP53BP1-out.wgt.RDat	TP53BP1	15	43800000	43800000	0.0048	rs28410121	-2.45	rs1549525	0.005443	3.73	-0.752	145	145	blup	0.00494	0.002	-1.23076	0.218413	NA	NA	NA	NA	NA
TPM1-out.wgt.RDat	/u/home/t/tboltz/project-ophoff/rna_whole_blood/bulk_TWAS_latest/test_sig_weights_lowcov_bulk//TPM1-out.wgt.RDat	TPM1	15	63300000	63300000	0.09764	rs937415	-2.33	rs4775607	0.027611	-8.28	0.455	184	20	enet	0.06592	1.16e-27	-0.58988	0.555271	NA	NA	NA	NA	NA
TRIM69-out.wgt.RDat	/u/home/t/tboltz/project-ophoff/rna_whole_blood/bulk_TWAS_latest/test_sig_weights_lowcov_bulk//TRIM69-out.wgt.RDat	TRIM69	15	45000000	45000000	0.16596	rs7165146	-1.92	rs8037029	0.095722	-14.43	-1.105	107	13	enet	0.13091	7.2e-55	0.49703	0.619165	NA	NA	NA	NA	NA
TRIP4-out.wgt.RDat	/u/home/t/tboltz/project-ophoff/rna_whole_blood/bulk_TWAS_latest/test_sig_weights_lowcov_bulk//TRIP4-out.wgt.RDat	TRIP4	15	64700000	64700000	0.01755	rs4776415	-2.96	rs500641	0.015952	5.99	0.334	166	166	blup	0.02036	1.51e-09	-0.29299	0.769526	NA	NA	NA	NA	NA
TRPM7-out.wgt.RDat	/u/home/t/tboltz/project-ophoff/rna_whole_blood/bulk_TWAS_latest/test_sig_weights_lowcov_bulk//TRPM7-out.wgt.RDat	TRPM7	15	51000000	51000000	0.02243	rs8033015	3.81	rs12595526	0.009871	4.36	-0.28	103	4	lasso	0.0067	0.000382	-0.32366	0.746197	NA	NA	NA	NA	NA
TSPAN3-out.wgt.RDat	/u/home/t/tboltz/project-ophoff/rna_whole_blood/bulk_TWAS_latest/test_sig_weights_lowcov_bulk//TSPAN3-out.wgt.RDat	TSPAN3	15	77400000	77400000	0.26856	rs7178572	-4.06	rs17384809	0.144496	16.17	-0.314	125	20	enet	0.19596	3.79e-84	0.60344	0.546218	NA	NA	NA	NA	NA
TTBK2-out.wgt.RDat	/u/home/t/tboltz/project-ophoff/rna_whole_blood/bulk_TWAS_latest/test_sig_weights_lowcov_bulk//TTBK2-out.wgt.RDat	TTBK2	15	43200000	43200000	0.03003	rs11632169	2.93	rs6493060	0.022602	-6.61	2.738	133	133	blup	0.0286	8.69e-13	-1.36348	0.172732	NA	NA	NA	NA	NA
TTC23-out.wgt.RDat	/u/home/t/tboltz/project-ophoff/rna_whole_blood/bulk_TWAS_latest/test_sig_weights_lowcov_bulk//TTC23-out.wgt.RDat	TTC23	15	99800000	99800000	0.07816	rs1829652	2.43	rs8031175	0.080154	-11.89	0.373	166	25	enet	0.09254	1.39e-38	-0.04423	0.964723	NA	NA	NA	NA	NA
TUBGCP4-out.wgt.RDat	/u/home/t/tboltz/project-ophoff/rna_whole_blood/bulk_TWAS_latest/test_sig_weights_lowcov_bulk//TUBGCP4-out.wgt.RDat	TUBGCP4	15	43700000	43700000	0.04151	rs28410121	-2.45	rs3862138	0.039356	-8.87	-1.309	125	4	lasso	0.0398	3.3e-17	1.23975	0.215069	NA	NA	NA	NA	NA
UACA-out.wgt.RDat	/u/home/t/tboltz/project-ophoff/rna_whole_blood/bulk_TWAS_latest/test_sig_weights_lowcov_bulk//UACA-out.wgt.RDat	UACA	15	71100000	71100000	0.0347	rs4777266	-2.5	rs10518919	0.039679	8.68	-0.897	104	104	blup	0.04733	3.38e-20	-0.80878	0.418641	NA	NA	NA	NA	NA
UBAP1L-out.wgt.RDat	/u/home/t/tboltz/project-ophoff/rna_whole_blood/bulk_TWAS_latest/test_sig_weights_lowcov_bulk//UBAP1L-out.wgt.RDat	UBAP1L	15	65400000	65400000	0.01531	rs2056497	2.41	rs1442796	0.000956	-3.28	0.476	115	18	enet	0.00426	0.0038	0.01457	0.988376	NA	NA	NA	NA	NA
UBE2Q2P1-out.wgt.RDat	/u/home/t/tboltz/project-ophoff/rna_whole_blood/bulk_TWAS_latest/test_sig_weights_lowcov_bulk//UBE2Q2P1-out.wgt.RDat	UBE2Q2P1	15	85100000	85100000	0.04917	rs409211	-2.78	rs7183235	0.027936	-8.05	-0.237	178	18	enet	0.04983	3.4e-21	-0.13248	0.894607	NA	NA	NA	NA	NA
UBE2Q2P2-out.wgt.RDat	/u/home/t/tboltz/project-ophoff/rna_whole_blood/bulk_TWAS_latest/test_sig_weights_lowcov_bulk//UBE2Q2P2-out.wgt.RDat	UBE2Q2P2	15	83000000	83000000	0.01068	rs1124911	-1.51	rs2046071	0.009135	4.33	0.433	39	39	blup	0.00583	0.000863	-0.08931	0.928839	NA	NA	NA	NA	NA
UBR1-out.wgt.RDat	/u/home/t/tboltz/project-ophoff/rna_whole_blood/bulk_TWAS_latest/test_sig_weights_lowcov_bulk//UBR1-out.wgt.RDat	UBR1	15	43400000	43400000	0.04007	rs11632169	2.93	rs9920163	0.007863	-5.17	2.339	151	151	blup	0.01646	5.1e-08	-0.32658	0.743984	NA	NA	NA	NA	NA
ULK3-out.wgt.RDat	/u/home/t/tboltz/project-ophoff/rna_whole_blood/bulk_TWAS_latest/test_sig_weights_lowcov_bulk//ULK3-out.wgt.RDat	ULK3	15	75100000	75100000	0.06865	rs16972486	1.73	rs4886615	0.089323	12.66	0.232	151	7	lasso	0.08833	7.78e-37	0.30748	0.758481	NA	NA	NA	NA	NA
UNC45A-out.wgt.RDat	/u/home/t/tboltz/project-ophoff/rna_whole_blood/bulk_TWAS_latest/test_sig_weights_lowcov_bulk//UNC45A-out.wgt.RDat	UNC45A	15	91500000	91500000	0.0322	rs10852143	-2.9	rs8041035	0.008172	5.4	-0.958	129	14	enet	0.01608	7.22e-08	-0.98812	0.323094	NA	NA	NA	NA	NA
USP3-out.wgt.RDat	/u/home/t/tboltz/project-ophoff/rna_whole_blood/bulk_TWAS_latest/test_sig_weights_lowcov_bulk//USP3-out.wgt.RDat	USP3	15	63800000	63800000	0.14917	rs7173285	2.27	rs7175750	0.045533	-9.01	-1.658	154	27	enet	0.07843	9.25e-33	0.41028	0.681598	NA	NA	NA	NA	NA
USP8-out.wgt.RDat	/u/home/t/tboltz/project-ophoff/rna_whole_blood/bulk_TWAS_latest/test_sig_weights_lowcov_bulk//USP8-out.wgt.RDat	USP8	15	50700000	50700000	0.02816	rs8033015	3.81	rs2414020	0.000682	3.08	1.437	110	20	enet	0.01496	2e-07	-0.6021	0.54711	NA	NA	NA	NA	NA
VPS13C-out.wgt.RDat	/u/home/t/tboltz/project-ophoff/rna_whole_blood/bulk_TWAS_latest/test_sig_weights_lowcov_bulk//VPS13C-out.wgt.RDat	VPS13C	15	62400000	62400000	0.14852	rs12595508	2.98	rs7163441	0.259851	21.39	0.986	226	26	enet	0.26922	4.58e-120	0.7743	0.438755	NA	NA	NA	NA	NA
VPS33B-out.wgt.RDat	/u/home/t/tboltz/project-ophoff/rna_whole_blood/bulk_TWAS_latest/test_sig_weights_lowcov_bulk//VPS33B-out.wgt.RDat	VPS33B	15	91600000	91600000	0.0235	rs10852143	-2.9	rs8042680	0.012757	-5.24	0.773	125	4	lasso	0.01556	1.15e-07	-0.41775	0.67613	NA	NA	NA	NA	NA
WDR61-out.wgt.RDat	/u/home/t/tboltz/project-ophoff/rna_whole_blood/bulk_TWAS_latest/test_sig_weights_lowcov_bulk//WDR61-out.wgt.RDat	WDR61	15	78600000	78600000	0.05631	rs11631180	2.47	rs1533666	0.009399	5.78	0.138	150	15	enet	0.03321	1.32e-14	0.2309	0.817392	NA	NA	NA	NA	NA
WDR73-out.wgt.RDat	/u/home/t/tboltz/project-ophoff/rna_whole_blood/bulk_TWAS_latest/test_sig_weights_lowcov_bulk//WDR73-out.wgt.RDat	WDR73	15	85200000	85200000	0.05957	rs4843020	-2.84	rs2271433	0.050573	10.37	-2.194	189	24	enet	0.07072	1.3e-29	-2.08484	0.037084	0	0.969	0	0.002	0.029
WHAMM-out.wgt.RDat	/u/home/t/tboltz/project-ophoff/rna_whole_blood/bulk_TWAS_latest/test_sig_weights_lowcov_bulk//WHAMM-out.wgt.RDat	WHAMM	15	83500000	83500000	0.01746	rs4842976	-1.75	rs2621228	0.008622	-4.58	0.057	98	98	blup	0.01007	1.71e-05	-0.38608	0.699441	NA	NA	NA	NA	NA
ZFAND6-out.wgt.RDat	/u/home/t/tboltz/project-ophoff/rna_whole_blood/bulk_TWAS_latest/test_sig_weights_lowcov_bulk//ZFAND6-out.wgt.RDat	ZFAND6	15	80400000	80400000	0.01754	rs12442068	-4.27	rs8026997	0.002388	4.27	2.984	247	32	enet	0.00531	0.0014	0.93174	0.351471	NA	NA	NA	NA	NA
ZFYVE19-out.wgt.RDat	/u/home/t/tboltz/project-ophoff/rna_whole_blood/bulk_TWAS_latest/test_sig_weights_lowcov_bulk//ZFYVE19-out.wgt.RDat	ZFYVE19	15	41100000	41100000	0.361	rs11070293	-2.91	rs12908114	0.115297	-15.33	0.317	114	23	enet	0.23412	1.97e-102	-0.29044	0.771477	NA	NA	NA	NA	NA
ZNF106-out.wgt.RDat	/u/home/t/tboltz/project-ophoff/rna_whole_blood/bulk_TWAS_latest/test_sig_weights_lowcov_bulk//ZNF106-out.wgt.RDat	ZNF106	15	42800000	42800000	0.02434	rs11632169	2.93	rs12440118	0.021179	6.17	-1.139	153	7	lasso	0.02571	1.18e-11	-1.65917	0.097082	NA	NA	NA	NA	NA
ZNF280D-out.wgt.RDat	/u/home/t/tboltz/project-ophoff/rna_whole_blood/bulk_TWAS_latest/test_sig_weights_lowcov_bulk//ZNF280D-out.wgt.RDat	ZNF280D	15	57000000	57000000	0.03036	rs12050751	-2.81	rs1812395	0.018779	6.05	-2.168	43	10	enet	0.02402	5.5e-11	-3.14462	0.001663	0.001	0.967	0	0.001	0.031
ZNF592-out.wgt.RDat	/u/home/t/tboltz/project-ophoff/rna_whole_blood/bulk_TWAS_latest/test_sig_weights_lowcov_bulk//ZNF592-out.wgt.RDat	ZNF592	15	85300000	85300000	0.06145	rs4843020	-2.84	rs3748376	0.04182	-8.98	0.554	183	10	lasso	0.05357	1.08e-22	-0.68899	0.490829	NA	NA	NA	NA	NA
ZNF609-out.wgt.RDat	/u/home/t/tboltz/project-ophoff/rna_whole_blood/bulk_TWAS_latest/test_sig_weights_lowcov_bulk//ZNF609-out.wgt.RDat	ZNF609	15	64800000	64800000	0.02539	rs4776415	-2.96	rs8029243	0.019605	-6.17	0.282	163	5	lasso	0.02008	1.93e-09	-0.16099	0.872099	NA	NA	NA	NA	NA
ZNF710-out.wgt.RDat	/u/home/t/tboltz/project-ophoff/rna_whole_blood/bulk_TWAS_latest/test_sig_weights_lowcov_bulk//ZNF710-out.wgt.RDat	ZNF710	15	90500000	90500000	0.0227	rs16944155	3.11	rs950116	0.000539	3.6	-0.268	92	9	enet	0.0031	0.0117	0.33473	0.737826	NA	NA	NA	NA	NA
ZNF770-out.wgt.RDat	/u/home/t/tboltz/project-ophoff/rna_whole_blood/bulk_TWAS_latest/test_sig_weights_lowcov_bulk//ZNF770-out.wgt.RDat	ZNF770	15	35300000	35300000	0.09787	rs6495710	1.44	rs12591523	0.032943	-7.71	-0.543	85	17	enet	0.03473	3.33e-15	0.45897	0.646254	NA	NA	NA	NA	NA
ZSCAN29-out.wgt.RDat	/u/home/t/tboltz/project-ophoff/rna_whole_blood/bulk_TWAS_latest/test_sig_weights_lowcov_bulk//ZSCAN29-out.wgt.RDat	ZSCAN29	15	43700000	43700000	0.06226	rs28410121	-2.45	rs7173383	0.071497	-11.81	-1.118	125	6	lasso	0.07508	2.17e-31	1.09086	0.275335	NA	NA	NA	NA	NA
PANEL	FILE	ID	CHR	P0	P1	HSQ	BEST.GWAS.ID	BEST.GWAS.Z	EQTL.ID	EQTL.R2	EQTL.Z	EQTL.GWAS.Z	NSNP	NWGT	MODEL	MODELCV.R2	MODELCV.PV	TWAS.Z	TWAS.P	COLOC.PP0	COLOC.PP1	COLOC.PP2	COLOC.PP3	COLOC.PP4
ABAT-out.wgt.RDat	/u/home/t/tboltz/project-ophoff/rna_whole_blood/bulk_TWAS_latest/test_sig_weights_lowcov_bulk//ABAT-out.wgt.RDat	ABAT	16	8768453	8768453	0.27691	rs4787235	4.488	rs9923816	0.099963	-13.22	-0.161	141	50	enet	0.179972	9.65e-77	-0.23208	0.81647	NA	NA	NA	NA	NA
ABCC1-out.wgt.RDat	/u/home/t/tboltz/project-ophoff/rna_whole_blood/bulk_TWAS_latest/test_sig_weights_lowcov_bulk//ABCC1-out.wgt.RDat	ABCC1	16	16043434	16043434	0.0508	rs8048077	3.666	rs212622	0.002502	-4.71	0.568	142	31	enet	0.025638	1.27e-11	-1.15064	0.24988	NA	NA	NA	NA	NA
ACSF3-out.wgt.RDat	/u/home/t/tboltz/project-ophoff/rna_whole_blood/bulk_TWAS_latest/test_sig_weights_lowcov_bulk//ACSF3-out.wgt.RDat	ACSF3	16	89154783	89154783	0.02214	rs12447451	2.469	rs7187583	0.019585	-6.34	-0.644	94	16	enet	0.020391	1.46e-09	-0.12244	0.90255	NA	NA	NA	NA	NA
ADAT1-out.wgt.RDat	/u/home/t/tboltz/project-ophoff/rna_whole_blood/bulk_TWAS_latest/test_sig_weights_lowcov_bulk//ADAT1-out.wgt.RDat	ADAT1	16	75657198	75657198	0.18753	rs9939124	-2.375	rs2550886	0.246337	20.75	-1.509	91	20	enet	0.260911	8.14e-116	-0.7191	0.47208	NA	NA	NA	NA	NA
ADCY7-out.wgt.RDat	/u/home/t/tboltz/project-ophoff/rna_whole_blood/bulk_TWAS_latest/test_sig_weights_lowcov_bulk//ADCY7-out.wgt.RDat	ADCY7	16	50280048	50280048	0.08292	rs1420692	-2.765	rs12932353	0.018348	5.73	-0.92	97	21	enet	0.039005	6.8e-17	-0.7586	0.44809	NA	NA	NA	NA	NA
ADCY9-out.wgt.RDat	/u/home/t/tboltz/project-ophoff/rna_whole_blood/bulk_TWAS_latest/test_sig_weights_lowcov_bulk//ADCY9-out.wgt.RDat	ADCY9	16	4166443	4166443	0.23599	rs3810816	-2.644	rs7204987	0.158029	16.61	-0.376	59	28	enet	0.164253	1.35e-69	0.01503	0.98801	NA	NA	NA	NA	NA
ADGRG3-out.wgt.RDat	/u/home/t/tboltz/project-ophoff/rna_whole_blood/bulk_TWAS_latest/test_sig_weights_lowcov_bulk//ADGRG3-out.wgt.RDat	ADGRG3	16	57702189	57702189	0.1464	rs16958302	3.048	rs8051301	0.174013	17.43	0.94	151	3	lasso	0.187031	5.4e-80	0.88388	0.37676	NA	NA	NA	NA	NA
ADGRG5-out.wgt.RDat	/u/home/t/tboltz/project-ophoff/rna_whole_blood/bulk_TWAS_latest/test_sig_weights_lowcov_bulk//ADGRG5-out.wgt.RDat	ADGRG5	16	57576555	57576555	0.02649	rs16958302	3.296	rs6499882	0.030518	-7.51	1.209	141	5	lasso	0.026576	5.42e-12	-1.49634	0.13457	NA	NA	NA	NA	NA
AHSP-out.wgt.RDat	/u/home/t/tboltz/project-ophoff/rna_whole_blood/bulk_TWAS_latest/test_sig_weights_lowcov_bulk//AHSP-out.wgt.RDat	AHSP	16	31539221	31539221	0.05173	rs8064209	-1.797	rs10843	0.027091	-6.97	0.283	133	6	lasso	0.027654	2.04e-12	-0.49635	0.61965	NA	NA	NA	NA	NA
AKTIP-out.wgt.RDat	/u/home/t/tboltz/project-ophoff/rna_whole_blood/bulk_TWAS_latest/test_sig_weights_lowcov_bulk//AKTIP-out.wgt.RDat	AKTIP	16	53538323	53538323	0.28299	rs10748	-2.779	rs9941254	0.395094	26.28	-2.684	148	13	enet	0.40238	1.24e-195	-2.64987	0.00805	0	0.901	0	0.001	0.098
AMFR-out.wgt.RDat	/u/home/t/tboltz/project-ophoff/rna_whole_blood/bulk_TWAS_latest/test_sig_weights_lowcov_bulk//AMFR-out.wgt.RDat	AMFR	16	56459457	56459457	0.02478	rs16956086	3.787	rs3811360	0.005526	4.24	-1.397	153	153	blup	0.007165	0.000249	-0.26185	0.79344	NA	NA	NA	NA	NA
ANTKMT-out.wgt.RDat	/u/home/t/tboltz/project-ophoff/rna_whole_blood/bulk_TWAS_latest/test_sig_weights_lowcov_bulk//ANTKMT-out.wgt.RDat	ANTKMT	16	771097	771097	0.01132	rs4984906	-2.595	rs4984907	0.011348	4.73	-2.409	76	1	lasso	0.009459	3e-05	-2.409	0.016	0.515	0.459	0.001	0.001	0.024
AP1G1-out.wgt.RDat	/u/home/t/tboltz/project-ophoff/rna_whole_blood/bulk_TWAS_latest/test_sig_weights_lowcov_bulk//AP1G1-out.wgt.RDat	AP1G1	16	71843104	71843104	0.14598	rs12928056	4.471	rs904763	0.148984	16.09	-0.288	179	26	enet	0.155904	7.42e-66	-0.1954	0.84508	NA	NA	NA	NA	NA
APOBR-out.wgt.RDat	/u/home/t/tboltz/project-ophoff/rna_whole_blood/bulk_TWAS_latest/test_sig_weights_lowcov_bulk//APOBR-out.wgt.RDat	APOBR	16	28505964	28505964	0.01408	rs205428	1.828	rs4788079	0.014659	6.11	0.662	69	69	blup	0.017605	1.81e-08	0.92916	0.3528	NA	NA	NA	NA	NA
ARL6IP1-out.wgt.RDat	/u/home/t/tboltz/project-ophoff/rna_whole_blood/bulk_TWAS_latest/test_sig_weights_lowcov_bulk//ARL6IP1-out.wgt.RDat	ARL6IP1	16	18812875	18812875	0.06167	rs4782216	2.624	rs11649439	0.143554	-15.92	-0.937	28	5	lasso	0.144283	1.04e-60	1.03549	0.30044	NA	NA	NA	NA	NA
ATF7IP2-out.wgt.RDat	/u/home/t/tboltz/project-ophoff/rna_whole_blood/bulk_TWAS_latest/test_sig_weights_lowcov_bulk//ATF7IP2-out.wgt.RDat	ATF7IP2	16	10420291	10420291	0.1023	rs11646387	-2.67	rs12165003	0.054815	9.81	-0.736	257	3	lasso	0.054106	6.62e-23	-0.99	0.32217	NA	NA	NA	NA	NA
ATMIN-out.wgt.RDat	/u/home/t/tboltz/project-ophoff/rna_whole_blood/bulk_TWAS_latest/test_sig_weights_lowcov_bulk//ATMIN-out.wgt.RDat	ATMIN	16	81069447	81069447	0.01632	rs2316151	-2.637	rs12927239	0.01849	6.23	1.2	186	4	lasso	0.019924	2.22e-09	1.23	0.2187	NA	NA	NA	NA	NA
ATP2C2-out.wgt.RDat	/u/home/t/tboltz/project-ophoff/rna_whole_blood/bulk_TWAS_latest/test_sig_weights_lowcov_bulk//ATP2C2-out.wgt.RDat	ATP2C2	16	84402133	84402133	0.21788	rs8058755	-2.708	rs13336802	0.056249	11.46	1.026	172	6	lasso	0.146786	8.21e-62	0.83271	0.40501	NA	NA	NA	NA	NA
ATP6V0D1-out.wgt.RDat	/u/home/t/tboltz/project-ophoff/rna_whole_blood/bulk_TWAS_latest/test_sig_weights_lowcov_bulk//ATP6V0D1-out.wgt.RDat	ATP6V0D1	16	67515084	67515084	0.17072	rs7200919	-1.622	rs8056260	0.215079	-19.45	-0.7	153	13	lasso	0.217899	1.49e-94	0.7644	0.44463	NA	NA	NA	NA	NA
AXIN1-out.wgt.RDat	/u/home/t/tboltz/project-ophoff/rna_whole_blood/bulk_TWAS_latest/test_sig_weights_lowcov_bulk//AXIN1-out.wgt.RDat	AXIN1	16	402723	402723	0.03872	NA	NA	NA	NA	NA	NA	59	0	blup	0.024004	5.55e-11	NA	NA	NA	NA	NA	NA	NA
BAIAP3-out.wgt.RDat	/u/home/t/tboltz/project-ophoff/rna_whole_blood/bulk_TWAS_latest/test_sig_weights_lowcov_bulk//BAIAP3-out.wgt.RDat	BAIAP3	16	1383602	1383602	0.2568	rs1544800	2.332	rs4984803	0.110215	13.93	-0.646	101	19	enet	0.157309	1.75e-66	-0.50069	0.61659	NA	NA	NA	NA	NA
BANP-out.wgt.RDat	/u/home/t/tboltz/project-ophoff/rna_whole_blood/bulk_TWAS_latest/test_sig_weights_lowcov_bulk//BANP-out.wgt.RDat	BANP	16	87982850	87982850	0.05231	rs8045991	-4.276	rs11866841	0.043771	8.9	0.129	88	33	enet	0.054765	3.61e-23	-0.81405	0.41561	NA	NA	NA	NA	NA
BBS2-out.wgt.RDat	/u/home/t/tboltz/project-ophoff/rna_whole_blood/bulk_TWAS_latest/test_sig_weights_lowcov_bulk//BBS2-out.wgt.RDat	BBS2	16	56553968	56553968	0.38549	rs16956086	3.787	rs2432540	0.144827	15.91	-0.32	150	48	enet	0.364954	8.09e-173	0.82118	0.41155	NA	NA	NA	NA	NA
BCKDK-out.wgt.RDat	/u/home/t/tboltz/project-ophoff/rna_whole_blood/bulk_TWAS_latest/test_sig_weights_lowcov_bulk//BCKDK-out.wgt.RDat	BCKDK	16	31117428	31117428	0.00817	rs6565242	-1.325	rs7186832	0.008741	-4.6	0.853	110	4	lasso	0.009006	4.55e-05	-1.03576	0.30031	NA	NA	NA	NA	NA
BICDL2-out.wgt.RDat	/u/home/t/tboltz/project-ophoff/rna_whole_blood/bulk_TWAS_latest/test_sig_weights_lowcov_bulk//BICDL2-out.wgt.RDat	BICDL2	16	3086945	3086945	0.2555	rs8050688	2.099	rs2360166	0.207935	19.02	-1.211	80	3	lasso	0.207141	2.05e-89	-1.21173	0.22562	NA	NA	NA	NA	NA
BOLA2-out.wgt.RDat	/u/home/t/tboltz/project-ophoff/rna_whole_blood/bulk_TWAS_latest/test_sig_weights_lowcov_bulk//BOLA2-out.wgt.RDat	BOLA2	16	29466285	29466285	0.00664	rs12599318	1.832	rs9938630	0.004739	-3.58	-1.332	35	35	blup	0.004974	0.00193	0.79338	0.42756	NA	NA	NA	NA	NA
BRD7-out.wgt.RDat	/u/home/t/tboltz/project-ophoff/rna_whole_blood/bulk_TWAS_latest/test_sig_weights_lowcov_bulk//BRD7-out.wgt.RDat	BRD7	16	50402845	50402845	0.22543	rs1420692	-2.765	rs12932353	0.044291	8.84	-1.178	110	32	enet	0.07962	3.01e-33	-1.71092	0.0871	NA	NA	NA	NA	NA
BRICD5-out.wgt.RDat	/u/home/t/tboltz/project-ophoff/rna_whole_blood/bulk_TWAS_latest/test_sig_weights_lowcov_bulk//BRICD5-out.wgt.RDat	BRICD5	16	2261951	2261951	0.0969	NA	NA	NA	NA	NA	NA	47	0	enet	0.044031	6.91e-19	NA	NA	NA	NA	NA	NA	NA
C16orf74-out.wgt.RDat	/u/home/t/tboltz/project-ophoff/rna_whole_blood/bulk_TWAS_latest/test_sig_weights_lowcov_bulk//C16orf74-out.wgt.RDat	C16orf74	16	85784735	85784735	0.03729	rs17818634	-3.162	rs2254248	0.014987	5.77	0.564	106	106	blup	0.025205	1.87e-11	-0.31406	0.75348	NA	NA	NA	NA	NA
CARHSP1-out.wgt.RDat	/u/home/t/tboltz/project-ophoff/rna_whole_blood/bulk_TWAS_latest/test_sig_weights_lowcov_bulk//CARHSP1-out.wgt.RDat	CARHSP1	16	8962869	8962869	0.27473	rs4787235	4.488	rs17747560	0.084253	12.19	-0.1	146	37	enet	0.166325	1.57e-70	0.27339	0.78455	NA	NA	NA	NA	NA
CBFA2T3-out.wgt.RDat	/u/home/t/tboltz/project-ophoff/rna_whole_blood/bulk_TWAS_latest/test_sig_weights_lowcov_bulk//CBFA2T3-out.wgt.RDat	CBFA2T3	16	89043615	89043615	0.0168	NA	NA	NA	NA	NA	NA	84	0	lasso	0.010136	1.61e-05	NA	NA	NA	NA	NA	NA	NA
CCDC102A-out.wgt.RDat	/u/home/t/tboltz/project-ophoff/rna_whole_blood/bulk_TWAS_latest/test_sig_weights_lowcov_bulk//CCDC102A-out.wgt.RDat	CCDC102A	16	57570483	57570483	0.01774	rs16958302	3.284	rs6499882	0.008735	-4.86	1.209	140	2	lasso	0.006983	0.000295	-1.37086	0.17042	NA	NA	NA	NA	NA
CCDC189-out.wgt.RDat	/u/home/t/tboltz/project-ophoff/rna_whole_blood/bulk_TWAS_latest/test_sig_weights_lowcov_bulk//CCDC189-out.wgt.RDat	CCDC189	16	30773406	30773406	0.00872	rs1549293	-0.979	rs10871454	0.008563	4.32	-0.718	56	56	blup	0.007812	0.000137	-0.85145	0.39452	NA	NA	NA	NA	NA
CCP110-out.wgt.RDat	/u/home/t/tboltz/project-ophoff/rna_whole_blood/bulk_TWAS_latest/test_sig_weights_lowcov_bulk//CCP110-out.wgt.RDat	CCP110	16	19535133	19535133	0.02741	rs11861774	2.997	rs6497378	0.030979	8.09	-0.369	156	9	enet	0.042743	2.24e-18	-0.74758	0.45471	NA	NA	NA	NA	NA
[truncated: 3,704 more rows]

## Sheet: Alcohol_Dependence.sumstats.tri
PANEL	FILE	ID	CHR	P0	P1	HSQ	BEST.GWAS.ID	BEST.GWAS.Z	EQTL.ID	EQTL.R2	EQTL.Z	EQTL.GWAS.Z	NSNP	NWGT	MODEL	MODELCV.R2	MODELCV.PV	TWAS.Z	TWAS.P	COLOC.PP0	COLOC.PP1	COLOC.PP2	COLOC.PP3	COLOC.PP4
[truncated: 5,135 more rows]

[truncated: 17 more sheets: Alzheimer.sumstats.trimmed.all_, BP.sumstats.trimmed.all_chr_out, Cannabis_Use_Disorder.sumstats., Insomnia.sumstats.trimmed.all_c, MCV_EUR_2016.trimmed2.all_chr_o, MDD.sumstats.trimmed.all_chr_ou, Migraine.sumstats.trimmed.all_c, SCZ.sumstats.trimmed.all_chr_ou, SLE_2015.trimmed2.all_chr_out, UKB_460K.blood_EOSINOPHIL_COUNT, UKB_460K.blood_LYMPHOCYTE_COUNT, UKB_460K.blood_MEAN_CORPUSCULAR, UKB_460K.blood_MONOCYTE_COUNT.a, UKB_460K.blood_PLATELET_COUNT.a, UKB_460K.blood_RBC_DISTRIB_WIDT, UKB_460K.blood_RED_COUNT.all_ch, UKB_460K.blood_WHITE_COUNT.all_]
