# Supplementary material for: Cell-type deconvolution of bulk-blood RNA-seq reveals biological insights into neuropsychiatric disorders
Source: Am J Hum Genet. 2024 Feb 1;111(2):323–37. doi: 10.1016/j.ajhg.2023.12.018 (PMC10870131; doi:10.1016/j.ajhg.2023.12.018)
Supplement: Table S5. FUSION/TWAS and colocalization results for memory B cell gene expression, build GRCh37 [file mmc6.xlsx]

## Sheet: ADHD.sumstats.trimmed.all_chr_o
Table S5: FUSION/TWAS and colocalization results for B cell memory gene expression, build GRCh37.
PANEL	FILE	ID	CHR	P0	P1	HSQ	BEST.GWAS.ID	BEST.GWAS.Z	EQTL.ID	EQTL.R2	EQTL.Z	EQTL.GWAS.Z	NSNP	NWGT	MODEL	MODELCV.R2	MODELCV.PV	TWAS.Z	TWAS.P	COLOC.PP0	COLOC.PP1	COLOC.PP2	COLOC.PP3	COLOC.PP4
ACSL5-out.wgt.RDat	/u/home/t/tboltz/project-ophoff/rna_whole_blood/cts_TWAS_latest/B_Cells_Memory_weights2//ACSL5-out.wgt.RDat	ACSL5	10	114000000	114000000	0.0633	rs1926565	-2.85	rs11195940	0.066162	10.8	2.011	140	4	lasso	0.06899	6.58e-29	1.85773	0.06321	NA	NA	NA	NA	NA
ACTA2-out.wgt.RDat	/u/home/t/tboltz/project-ophoff/rna_whole_blood/cts_TWAS_latest/B_Cells_Memory_weights2//ACTA2-out.wgt.RDat	ACTA2	10	90700000	90800000	0.21754	rs2297473	2.66	rs1800682	0.212188	-19.25	-1.43	170	9	lasso	0.22345	3.15e-97	1.17202	0.24119	NA	NA	NA	NA	NA
ADAM8-out.wgt.RDat	/u/home/t/tboltz/project-ophoff/rna_whole_blood/cts_TWAS_latest/B_Cells_Memory_weights2//ADAM8-out.wgt.RDat	ADAM8	10	135000000	135000000	0.02033	NA	NA	NA	NA	NA	NA	182	0	lasso	0.0232	1.15e-10	NA	NA	NA	NA	NA	NA	NA
ADARB2-out.wgt.RDat	/u/home/t/tboltz/project-ophoff/rna_whole_blood/cts_TWAS_latest/B_Cells_Memory_weights2//ADARB2-out.wgt.RDat	ADARB2	10	1220000	1780000	0.33373	rs11250935	3.67	rs2804102	0.101147	13.28	-0.879	327	77	enet	0.20627	5.29e-89	-0.46072	0.645	NA	NA	NA	NA	NA
ADK-out.wgt.RDat	/u/home/t/tboltz/project-ophoff/rna_whole_blood/cts_TWAS_latest/B_Cells_Memory_weights2//ADK-out.wgt.RDat	ADK	10	75900000	76500000	0.3071	rs2688608	-2.82	rs4414157	0.142822	15.77	0.209	234	50	enet	0.21387	1.29e-92	0.13761	0.89055	NA	NA	NA	NA	NA
ADRB1-out.wgt.RDat	/u/home/t/tboltz/project-ophoff/rna_whole_blood/cts_TWAS_latest/B_Cells_Memory_weights2//ADRB1-out.wgt.RDat	ADRB1	10	116000000	116000000	0.04491	rs11814528	3.65	rs10787516	0.003113	-4.64	1.001	195	24	enet	0.02752	2.29e-12	-1.15118	0.24966	NA	NA	NA	NA	NA
AGAP4-out.wgt.RDat	/u/home/t/tboltz/project-ophoff/rna_whole_blood/cts_TWAS_latest/B_Cells_Memory_weights2//AGAP4-out.wgt.RDat	AGAP4	10	46300000	46300000	0.10435	rs35267934	2.25	rs702366	0.018711	6.07	-0.047	67	14	enet	0.03085	1.12e-13	-0.63016	0.52859	NA	NA	NA	NA	NA
AKR1C2-out.wgt.RDat	/u/home/t/tboltz/project-ophoff/rna_whole_blood/cts_TWAS_latest/B_Cells_Memory_weights2//AKR1C2-out.wgt.RDat	AKR1C2	10	5030000	5060000	0.05651	rs1826976	-2.87	rs7922153	0.02339	6.58	0.488	229	5	lasso	0.02288	1.53e-10	0.38962	0.69682	NA	NA	NA	NA	NA
AKR1C3-out.wgt.RDat	/u/home/t/tboltz/project-ophoff/rna_whole_blood/cts_TWAS_latest/B_Cells_Memory_weights2//AKR1C3-out.wgt.RDat	AKR1C3	10	5080000	5150000	0.08536	rs1826976	-2.87	rs1987511	0.026842	-8.01	0.617	251	20	enet	0.05617	9.86e-24	0.37096	0.71067	NA	NA	NA	NA	NA
AKR1E2-out.wgt.RDat	/u/home/t/tboltz/project-ophoff/rna_whole_blood/cts_TWAS_latest/B_Cells_Memory_weights2//AKR1E2-out.wgt.RDat	AKR1E2	10	4830000	4890000	0.24033	rs1826976	-2.87	rs4500389	0.110408	-13.91	0.004	236	40	enet	0.1869	6.18e-80	-0.29833	0.76545	NA	NA	NA	NA	NA
ALOX5-out.wgt.RDat	/u/home/t/tboltz/project-ophoff/rna_whole_blood/cts_TWAS_latest/B_Cells_Memory_weights2//ALOX5-out.wgt.RDat	ALOX5	10	45900000	45900000	0.00976	rs11239303	-2.46	rs3780902	0.00342	3.93	0.361	113	4	lasso	0.00567	0.001	0.35969	0.71908	NA	NA	NA	NA	NA
ANK3-out.wgt.RDat	/u/home/t/tboltz/project-ophoff/rna_whole_blood/cts_TWAS_latest/B_Cells_Memory_weights2//ANK3-out.wgt.RDat	ANK3	10	61800000	62500000	0.25925	rs10994397	3.47	rs2028564	0.06887	-11.17	1.206	333	13	lasso	0.15326	1.12e-64	-0.69663	0.48603	NA	NA	NA	NA	NA
ANXA11-out.wgt.RDat	/u/home/t/tboltz/project-ophoff/rna_whole_blood/cts_TWAS_latest/B_Cells_Memory_weights2//ANXA11-out.wgt.RDat	ANXA11	10	81900000	82000000	0.02823	rs4934372	1.95	rs1983775	0.004871	4.83	0.147	194	194	blup	0.01971	2.69e-09	-1.66739	0.09544	NA	NA	NA	NA	NA
AP3M1-out.wgt.RDat	/u/home/t/tboltz/project-ophoff/rna_whole_blood/cts_TWAS_latest/B_Cells_Memory_weights2//AP3M1-out.wgt.RDat	AP3M1	10	75900000	75900000	0.07333	rs2688608	-2.82	rs4414157	0.016191	5.65	0.209	126	2	lasso	0.01415	4.17e-07	0.12307	0.90205	NA	NA	NA	NA	NA
APBB1IP-out.wgt.RDat	/u/home/t/tboltz/project-ophoff/rna_whole_blood/cts_TWAS_latest/B_Cells_Memory_weights2//APBB1IP-out.wgt.RDat	APBB1IP	10	26700000	26900000	0.14163	rs10828978	2.17	rs9299820	0.094023	12.81	0.984	173	25	enet	0.10533	6.16e-44	0.98588	0.32419	NA	NA	NA	NA	NA
ARHGAP12-out.wgt.RDat	/u/home/t/tboltz/project-ophoff/rna_whole_blood/cts_TWAS_latest/B_Cells_Memory_weights2//ARHGAP12-out.wgt.RDat	ARHGAP12	10	32100000	32200000	0.03856	rs2769202	2.97	rs2808091	0.027617	-8.28	-0.781	113	7	lasso	0.04516	2.46e-19	0.3676	0.71317	NA	NA	NA	NA	NA
ARHGAP21-out.wgt.RDat	/u/home/t/tboltz/project-ophoff/rna_whole_blood/cts_TWAS_latest/B_Cells_Memory_weights2//ARHGAP21-out.wgt.RDat	ARHGAP21	10	24900000	25000000	0.0214	rs12414747	-3.52	rs10828675	0.008515	-4.92	1.691	103	5	lasso	0.0103	1.39e-05	-3.14612	0.00165	0.1	0.619	0.001	0.003	0.278
ARHGAP22-out.wgt.RDat	/u/home/t/tboltz/project-ophoff/rna_whole_blood/cts_TWAS_latest/B_Cells_Memory_weights2//ARHGAP22-out.wgt.RDat	ARHGAP22	10	49700000	49900000	0.06644	rs12264297	3.31	rs11599380	0.025999	7.03	-2.065	204	10	lasso	0.04315	1.55e-18	-0.80592	0.42029	NA	NA	NA	NA	NA
ARL5B-out.wgt.RDat	/u/home/t/tboltz/project-ophoff/rna_whole_blood/cts_TWAS_latest/B_Cells_Memory_weights2//ARL5B-out.wgt.RDat	ARL5B	10	18900000	19000000	0.01638	rs16917298	2.48	rs2272274	0.017872	5.79	1.306	205	1	lasso	0.01651	4.91e-08	1.306	0.19155	NA	NA	NA	NA	NA
ARMC3-out.wgt.RDat	/u/home/t/tboltz/project-ophoff/rna_whole_blood/cts_TWAS_latest/B_Cells_Memory_weights2//ARMC3-out.wgt.RDat	ARMC3	10	23200000	23300000	0.02377	rs10508654	3.45	rs10828351	0.016835	-5.79	-1.708	163	18	enet	0.01555	1.16e-07	1.11526	0.26474	NA	NA	NA	NA	NA
AS3MT-out.wgt.RDat	/u/home/t/tboltz/project-ophoff/rna_whole_blood/cts_TWAS_latest/B_Cells_Memory_weights2//AS3MT-out.wgt.RDat	AS3MT	10	105000000	105000000	0.04287	rs4147155	-3.73	rs7085104	0.043038	-9.2	-0.717	209	53	enet	0.04954	4.44e-21	-0.80649	0.41996	NA	NA	NA	NA	NA
ASAH2B-out.wgt.RDat	/u/home/t/tboltz/project-ophoff/rna_whole_blood/cts_TWAS_latest/B_Cells_Memory_weights2//ASAH2B-out.wgt.RDat	ASAH2B	10	52500000	52600000	0.01955	rs2574983	3.48	rs4497350	0.009391	5.09	-0.116	226	5	enet	0.01562	1.09e-07	-0.11783	0.90621	NA	NA	NA	NA	NA
ATP5F1C-out.wgt.RDat	/u/home/t/tboltz/project-ophoff/rna_whole_blood/cts_TWAS_latest/B_Cells_Memory_weights2//ATP5F1C-out.wgt.RDat	ATP5F1C	10	7830000	7850000	0.03229	rs11255149	2.71	rs2778475	0.01924	6.38	-0.362	121	3	lasso	0.01925	4.11e-09	-0.64274	0.52039	NA	NA	NA	NA	NA
BAMBI-out.wgt.RDat	/u/home/t/tboltz/project-ophoff/rna_whole_blood/cts_TWAS_latest/B_Cells_Memory_weights2//BAMBI-out.wgt.RDat	BAMBI	10	29000000	29000000	0.04785	rs7085567	-2.43	rs2047243	0.030514	-7.4	-1.554	186	3	lasso	0.03455	3.91e-15	1.45396	0.14596	NA	NA	NA	NA	NA
BEND7-out.wgt.RDat	/u/home/t/tboltz/project-ophoff/rna_whole_blood/cts_TWAS_latest/B_Cells_Memory_weights2//BEND7-out.wgt.RDat	BEND7	10	13500000	13600000	0.03675	rs7072705	2.26	rs4750379	0.031947	7.6	-0.318	173	6	lasso	0.03081	1.17e-13	-0.05039	0.95982	NA	NA	NA	NA	NA
BICC1-out.wgt.RDat	/u/home/t/tboltz/project-ophoff/rna_whole_blood/cts_TWAS_latest/B_Cells_Memory_weights2//BICC1-out.wgt.RDat	BICC1	10	60300000	60600000	0.02599	rs3844160	-1.97	rs920259	0.011225	4.74	0.264	170	4	lasso	0.00799	0.000116	0.47316	0.6361	NA	NA	NA	NA	NA
BMPR1A-out.wgt.RDat	/u/home/t/tboltz/project-ophoff/rna_whole_blood/cts_TWAS_latest/B_Cells_Memory_weights2//BMPR1A-out.wgt.RDat	BMPR1A	10	88500000	88700000	0.02613	rs2353840	-2.74	rs7074064	0.023822	-6.67	1.393	123	4	lasso	0.01954	3.15e-09	-1.188	0.23483	NA	NA	NA	NA	NA
BORCS7-out.wgt.RDat	/u/home/t/tboltz/project-ophoff/rna_whole_blood/cts_TWAS_latest/B_Cells_Memory_weights2//BORCS7-out.wgt.RDat	BORCS7	10	105000000	105000000	0.04695	rs4147155	-3.73	rs12416687	0.049616	-9.55	0.764	209	209	blup	0.04821	1.51e-20	-0.75545	0.44998	NA	NA	NA	NA	NA
CACUL1-out.wgt.RDat	/u/home/t/tboltz/project-ophoff/rna_whole_blood/cts_TWAS_latest/B_Cells_Memory_weights2//CACUL1-out.wgt.RDat	CACUL1	10	120000000	121000000	0.02113	rs7084494	-3	rs4319431	0.005077	4.3	-0.657	170	13	enet	0.00921	3.76e-05	-0.54419	0.58631	NA	NA	NA	NA	NA
CALHM2-out.wgt.RDat	/u/home/t/tboltz/project-ophoff/rna_whole_blood/cts_TWAS_latest/B_Cells_Memory_weights2//CALHM2-out.wgt.RDat	CALHM2	10	105000000	105000000	0.13431	rs7068070	2.44	rs3014190	0.03536	-8.36	-0.261	181	2	lasso	0.05135	8.39e-22	0.16708	0.86731	NA	NA	NA	NA	NA
CAMK1D-out.wgt.RDat	/u/home/t/tboltz/project-ophoff/rna_whole_blood/cts_TWAS_latest/B_Cells_Memory_weights2//CAMK1D-out.wgt.RDat	CAMK1D	10	12400000	12900000	0.03276	rs723210	3.17	rs11257655	0.037059	8.16	0.005	242	3	lasso	0.0349	2.84e-15	0.03226	0.97426	NA	NA	NA	NA	NA
CASP7-out.wgt.RDat	/u/home/t/tboltz/project-ophoff/rna_whole_blood/cts_TWAS_latest/B_Cells_Memory_weights2//CASP7-out.wgt.RDat	CASP7	10	115000000	115000000	0.11458	rs7915609	-3.73	rs4353229	0.068486	-11.13	-1.685	230	11	lasso	0.14564	2.62e-61	1.3714	0.17025	NA	NA	NA	NA	NA
CC2D2B-out.wgt.RDat	/u/home/t/tboltz/project-ophoff/rna_whole_blood/cts_TWAS_latest/B_Cells_Memory_weights2//CC2D2B-out.wgt.RDat	CC2D2B	10	97700000	97800000	0.02409	rs1132913	2.75	rs12242918	0.014281	5.83	0.391	277	12	enet	0.01461	2.74e-07	0.23911	0.81102	NA	NA	NA	NA	NA
CCDC7-out.wgt.RDat	/u/home/t/tboltz/project-ophoff/rna_whole_blood/cts_TWAS_latest/B_Cells_Memory_weights2//CCDC7-out.wgt.RDat	CCDC7	10	32700000	33200000	0.07041	rs17296170	3.35	rs7099897	0.047527	9.2	1.851	186	186	blup	0.07682	4.23e-32	1.49443	0.13506	NA	NA	NA	NA	NA
CCNY-out.wgt.RDat	/u/home/t/tboltz/project-ophoff/rna_whole_blood/cts_TWAS_latest/B_Cells_Memory_weights2//CCNY-out.wgt.RDat	CCNY	10	35500000	35900000	0.05385	rs10764063	1.96	rs4934753	0.043799	-9.45	-0.36	190	15	enet	0.05192	4.95e-22	0.53626	0.59178	NA	NA	NA	NA	NA
CCSER2-out.wgt.RDat	/u/home/t/tboltz/project-ophoff/rna_whole_blood/cts_TWAS_latest/B_Cells_Memory_weights2//CCSER2-out.wgt.RDat	CCSER2	10	86100000	86300000	0.26615	rs4366428	2.71	rs7082351	0.187003	-18.16	0.944	296	43	enet	0.24976	3.47e-110	-0.48585	0.62707	NA	NA	NA	NA	NA
CDH23-out.wgt.RDat	/u/home/t/tboltz/project-ophoff/rna_whole_blood/cts_TWAS_latest/B_Cells_Memory_weights2//CDH23-out.wgt.RDat	CDH23	10	73200000	73600000	0.11625	rs16928377	3.58	rs4747176	0.117173	-14.31	1.653	339	2	lasso	0.13107	6.11e-55	-1.47218	0.14097	NA	NA	NA	NA	NA
CFAP58-out.wgt.RDat	/u/home/t/tboltz/project-ophoff/rna_whole_blood/cts_TWAS_latest/B_Cells_Memory_weights2//CFAP58-out.wgt.RDat	CFAP58	10	106000000	106000000	0.02492	rs10786831	4.39	rs10883993	0.008246	4.73	-0.755	277	10	enet	0.0108	8.81e-06	-0.86671	0.3861	NA	NA	NA	NA	NA
CHST3-out.wgt.RDat	/u/home/t/tboltz/project-ophoff/rna_whole_blood/cts_TWAS_latest/B_Cells_Memory_weights2//CHST3-out.wgt.RDat	CHST3	10	73700000	73800000	0.01505	rs4747211	-3.24	rs4747176	0.001938	-3.98	1.653	258	258	blup	0.0057	0.000979	-1.82968	0.0673	NA	NA	NA	NA	NA
CISD1-out.wgt.RDat	/u/home/t/tboltz/project-ophoff/rna_whole_blood/cts_TWAS_latest/B_Cells_Memory_weights2//CISD1-out.wgt.RDat	CISD1	10	60000000	60000000	0.05102	rs16911377	2.09	rs2590339	0.090586	-12.77	-0.646	173	4	lasso	0.09421	2.8e-39	0.5732	0.56651	NA	NA	NA	NA	NA
COL17A1-out.wgt.RDat	/u/home/t/tboltz/project-ophoff/rna_whole_blood/cts_TWAS_latest/B_Cells_Memory_weights2//COL17A1-out.wgt.RDat	COL17A1	10	106000000	106000000	0.0109	rs2864022	-3.05	rs6584583	0.015336	5.48	0.286	193	3	lasso	0.014	4.76e-07	0.30943	0.757	NA	NA	NA	NA	NA
COMTD1-out.wgt.RDat	/u/home/t/tboltz/project-ophoff/rna_whole_blood/cts_TWAS_latest/B_Cells_Memory_weights2//COMTD1-out.wgt.RDat	COMTD1	10	77000000	77000000	0.01647	rs7899719	-2.46	rs4745765	0.018901	5.96	2.41	148	1	lasso	0.01748	2.04e-08	2.41	0.01595	0.001	0.952	0	0.001	0.046
CREM-out.wgt.RDat	/u/home/t/tboltz/project-ophoff/rna_whole_blood/cts_TWAS_latest/B_Cells_Memory_weights2//CREM-out.wgt.RDat	CREM	10	35400000	35500000	0.02523	rs2492459	1.72	rs1531550	0.020636	-6.46	0.076	167	9	lasso	0.01748	2.03e-08	0.00168	0.99866	NA	NA	NA	NA	NA
CTNNA3-out.wgt.RDat	/u/home/t/tboltz/project-ophoff/rna_whole_blood/cts_TWAS_latest/B_Cells_Memory_weights2//CTNNA3-out.wgt.RDat	CTNNA3	10	67700000	69500000	0.02167	rs10509235	-3.04	rs10997656	0.004211	5.65	-0.207	668	10	enet	0.0064	0.000507	-0.26983	0.78729	NA	NA	NA	NA	NA
CUBN-out.wgt.RDat	/u/home/t/tboltz/project-ophoff/rna_whole_blood/cts_TWAS_latest/B_Cells_Memory_weights2//CUBN-out.wgt.RDat	CUBN	10	16900000	17200000	0.16589	rs4335444	4.47	rs7912064	0.086904	12.36	-0.84	329	39	enet	0.10691	1.33e-44	0.31762	0.75077	NA	NA	NA	NA	NA
DHX32-out.wgt.RDat	/u/home/t/tboltz/project-ophoff/rna_whole_blood/cts_TWAS_latest/B_Cells_Memory_weights2//DHX32-out.wgt.RDat	DHX32	10	128000000	128000000	0.08773	rs11813475	2.68	rs10901483	0.10144	-14.01	-1.313	187	14	enet	0.10914	1.5e-45	1.21138	0.22575	NA	NA	NA	NA	NA
DIP2C-out.wgt.RDat	/u/home/t/tboltz/project-ophoff/rna_whole_blood/cts_TWAS_latest/B_Cells_Memory_weights2//DIP2C-out.wgt.RDat	DIP2C	10	320000	736000	0.01439	rs7916145	-2.51	rs1539231	0.016165	5.5	1.143	148	5	enet	0.01476	2.4e-07	1.01786	0.30875	NA	NA	NA	NA	NA
DLG5-out.wgt.RDat	/u/home/t/tboltz/project-ophoff/rna_whole_blood/cts_TWAS_latest/B_Cells_Memory_weights2//DLG5-out.wgt.RDat	DLG5	10	79600000	79700000	0.03497	rs2670128	-3.54	rs1248627	0.039891	-8.97	0.541	218	5	lasso	0.03945	4.52e-17	-0.49913	0.61769	NA	NA	NA	NA	NA
DNA2-out.wgt.RDat	/u/home/t/tboltz/project-ophoff/rna_whole_blood/cts_TWAS_latest/B_Cells_Memory_weights2//DNA2-out.wgt.RDat	DNA2	10	70200000	70200000	0.05569	rs1417941	-3.05	rs10998249	0.038961	-8.38	0.982	173	3	lasso	0.03833	1.26e-16	-1.02755	0.30416	NA	NA	NA	NA	NA
DNAJB12-out.wgt.RDat	/u/home/t/tboltz/project-ophoff/rna_whole_blood/cts_TWAS_latest/B_Cells_Memory_weights2//DNAJB12-out.wgt.RDat	DNAJB12	10	74100000	74100000	0.00761	rs4747211	-3.24	rs7073943	0.00583	4.13	1.588	224	224	blup	0.00273	0.0167	1.41165	0.15805	NA	NA	NA	NA	NA
DNAJC9-out.wgt.RDat	/u/home/t/tboltz/project-ophoff/rna_whole_blood/cts_TWAS_latest/B_Cells_Memory_weights2//DNAJC9-out.wgt.RDat	DNAJC9	10	74900000	75000000	0.01803	rs7076585	-2.19	rs7097343	0.021072	-6.5	0.382	194	194	blup	0.02026	1.64e-09	-0.60158	0.54745	NA	NA	NA	NA	NA
DNMBP-out.wgt.RDat	/u/home/t/tboltz/project-ophoff/rna_whole_blood/cts_TWAS_latest/B_Cells_Memory_weights2//DNMBP-out.wgt.RDat	DNMBP	10	102000000	102000000	0.02126	rs7897454	3.24	rs4919402	0.026104	6.93	-0.534	231	1	lasso	0.02365	7.68e-11	-0.534	0.59334	NA	NA	NA	NA	NA
DPCD-out.wgt.RDat	/u/home/t/tboltz/project-ophoff/rna_whole_blood/cts_TWAS_latest/B_Cells_Memory_weights2//DPCD-out.wgt.RDat	DPCD	10	103000000	103000000	0.01058	rs644633	2.08	rs10883663	0.004772	4.26	-0.502	144	5	lasso	0.0054	0.00129	-0.09283	0.92604	NA	NA	NA	NA	NA
DPYSL4-out.wgt.RDat	/u/home/t/tboltz/project-ophoff/rna_whole_blood/cts_TWAS_latest/B_Cells_Memory_weights2//DPYSL4-out.wgt.RDat	DPYSL4	10	134000000	134000000	0.05331	rs7911172	2.83	rs2818421	0.019188	6.95	1.181	100	19	enet	0.03366	8.78e-15	0.75136	0.45244	NA	NA	NA	NA	NA
ECHDC3-out.wgt.RDat	/u/home/t/tboltz/project-ophoff/rna_whole_blood/cts_TWAS_latest/B_Cells_Memory_weights2//ECHDC3-out.wgt.RDat	ECHDC3	10	11800000	11800000	0.04367	rs6602555	-2.43	rs3829154	0.041667	-8.68	0.621	88	2	lasso	0.04298	1.81e-18	-0.60123	0.54769	NA	NA	NA	NA	NA
EEF1AKMT2-out.wgt.RDat	/u/home/t/tboltz/project-ophoff/rna_whole_blood/cts_TWAS_latest/B_Cells_Memory_weights2//EEF1AKMT2-out.wgt.RDat	EEF1AKMT2	10	126000000	126000000	0.02948	rs12247671	-3.46	rs7097254	0.013083	5.4	-0.921	150	15	enet	0.01393	5.1e-07	-2.07131	0.03833	0.022	0.971	0	0.002	0.004
ENTPD1-out.wgt.RDat	/u/home/t/tboltz/project-ophoff/rna_whole_blood/cts_TWAS_latest/B_Cells_Memory_weights2//ENTPD1-out.wgt.RDat	ENTPD1	10	97500000	97600000	0.1489	rs7911684	2.49	rs3176893	0.143465	16.14	0.554	318	30	enet	0.15289	1.62e-64	0.66292	0.50738	NA	NA	NA	NA	NA
ERCC6-out.wgt.RDat	/u/home/t/tboltz/project-ophoff/rna_whole_blood/cts_TWAS_latest/B_Cells_Memory_weights2//ERCC6-out.wgt.RDat	ERCC6	10	50700000	50700000	0.03313	rs3810947	2.59	rs17177717	0.012836	5.84	0.262	163	6	lasso	0.02928	4.67e-13	-1.06782	0.2856	NA	NA	NA	NA	NA
FAM107B-out.wgt.RDat	/u/home/t/tboltz/project-ophoff/rna_whole_blood/cts_TWAS_latest/B_Cells_Memory_weights2//FAM107B-out.wgt.RDat	FAM107B	10	14600000	14800000	0.20854	rs17155173	2.65	rs11259266	0.058588	10.52	-0.308	300	29	enet	0.11099	2.49e-46	-1.01901	0.3082	NA	NA	NA	NA	NA
FAM170B-out.wgt.RDat	/u/home/t/tboltz/project-ophoff/rna_whole_blood/cts_TWAS_latest/B_Cells_Memory_weights2//FAM170B-out.wgt.RDat	FAM170B	10	50300000	50300000	0.02943	rs12264297	3.31	rs2725190	0.010689	5.64	-0.558	228	228	blup	0.017	3.14e-08	-0.51623	0.60569	NA	NA	NA	NA	NA
FAS-out.wgt.RDat	/u/home/t/tboltz/project-ophoff/rna_whole_blood/cts_TWAS_latest/B_Cells_Memory_weights2//FAS-out.wgt.RDat	FAS	10	90800000	90800000	0.20333	rs2297473	2.66	rs1800682	0.195323	-18.5	-1.43	169	8	lasso	0.22038	9.57e-96	0.92279	0.35612	NA	NA	NA	NA	NA
FGFR2-out.wgt.RDat	/u/home/t/tboltz/project-ophoff/rna_whole_blood/cts_TWAS_latest/B_Cells_Memory_weights2//FGFR2-out.wgt.RDat	FGFR2	10	123000000	123000000	0.12878	rs11200052	2.36	rs7918550	0.116244	14.26	-0.006	189	5	lasso	0.12227	3.83e-51	0.37974	0.70414	NA	NA	NA	NA	NA
FHIP2A-out.wgt.RDat	/u/home/t/tboltz/project-ophoff/rna_whole_blood/cts_TWAS_latest/B_Cells_Memory_weights2//FHIP2A-out.wgt.RDat	FHIP2A	10	117000000	117000000	0.04168	rs11814528	3.65	rs2420069	0.058982	-10.37	-0.926	141	7	lasso	0.05597	1.19e-23	1.01386	0.31065	NA	NA	NA	NA	NA
FRA10AC1-out.wgt.RDat	/u/home/t/tboltz/project-ophoff/rna_whole_blood/cts_TWAS_latest/B_Cells_Memory_weights2//FRA10AC1-out.wgt.RDat	FRA10AC1	10	95400000	95500000	0.01902	rs863800	2.38	rs7094280	0.014914	5.34	2.024	200	3	lasso	0.01434	3.52e-07	1.63588	0.10187	NA	NA	NA	NA	NA
FRAT1-out.wgt.RDat	/u/home/t/tboltz/project-ophoff/rna_whole_blood/cts_TWAS_latest/B_Cells_Memory_weights2//FRAT1-out.wgt.RDat	FRAT1	10	99100000	99100000	0.18838	rs2636774	-2.21	rs11189106	0.150054	16.17	1.326	184	10	lasso	0.21799	1.35e-94	1.81994	0.06877	NA	NA	NA	NA	NA
FRAT2-out.wgt.RDat	/u/home/t/tboltz/project-ophoff/rna_whole_blood/cts_TWAS_latest/B_Cells_Memory_weights2//FRAT2-out.wgt.RDat	FRAT2	10	99100000	99100000	0.07701	rs2636774	-2.21	rs3814553	0.129192	15.28	1.316	184	7	lasso	0.14012	7e-59	0.96254	0.33578	NA	NA	NA	NA	NA
GDI2-out.wgt.RDat	/u/home/t/tboltz/project-ophoff/rna_whole_blood/cts_TWAS_latest/B_Cells_Memory_weights2//GDI2-out.wgt.RDat	GDI2	10	5810000	5880000	0.19263	rs4881483	2.44	rs3793707	0.056077	-12.52	0.288	207	37	enet	0.15526	1.43e-65	-0.67643	0.49877	NA	NA	NA	NA	NA
GHITM-out.wgt.RDat	/u/home/t/tboltz/project-ophoff/rna_whole_blood/cts_TWAS_latest/B_Cells_Memory_weights2//GHITM-out.wgt.RDat	GHITM	10	85900000	85900000	0.02369	rs594467	-2.73	rs17103046	-0.000476	3.59	1.651	224	224	blup	0.00595	0.000774	2.6511	0.00802	0.969	0.029	0.002	0	0
GRK5-out.wgt.RDat	/u/home/t/tboltz/project-ophoff/rna_whole_blood/cts_TWAS_latest/B_Cells_Memory_weights2//GRK5-out.wgt.RDat	GRK5	10	121000000	121000000	0.02606	rs3847492	3.35	rs12573657	0.004625	4.61	-1.003	179	4	lasso	0.01171	3.84e-06	0.15709	0.87517	NA	NA	NA	NA	NA
GSTO1-out.wgt.RDat	/u/home/t/tboltz/project-ophoff/rna_whole_blood/cts_TWAS_latest/B_Cells_Memory_weights2//GSTO1-out.wgt.RDat	GSTO1	10	106000000	106000000	0.02588	rs3896224	-3.67	rs4925	0.017769	5.76	-1.226	174	26	enet	0.02098	8.58e-10	-0.63238	0.52714	NA	NA	NA	NA	NA
HECTD2-out.wgt.RDat	/u/home/t/tboltz/project-ophoff/rna_whole_blood/cts_TWAS_latest/B_Cells_Memory_weights2//HECTD2-out.wgt.RDat	HECTD2	10	93200000	93300000	0.02855	rs12416560	-2.94	rs12259834	0.034874	8.11	-0.627	128	3	lasso	0.03187	4.45e-14	-0.56222	0.57397	NA	NA	NA	NA	NA
HELLS-out.wgt.RDat	/u/home/t/tboltz/project-ophoff/rna_whole_blood/cts_TWAS_latest/B_Cells_Memory_weights2//HELLS-out.wgt.RDat	HELLS	10	96300000	96400000	0.07868	rs2475377	-2.39	rs4494250	0.025096	-6.88	0.942	235	26	enet	0.04656	6.82e-20	-0.62701	0.53065	NA	NA	NA	NA	NA
HIF1AN-out.wgt.RDat	/u/home/t/tboltz/project-ophoff/rna_whole_blood/cts_TWAS_latest/B_Cells_Memory_weights2//HIF1AN-out.wgt.RDat	HIF1AN	10	102000000	102000000	0.01116	rs7897454	3.24	rs10883509	0.01394	-5.42	0.709	151	151	blup	0.01325	9.39e-07	-1.07562	0.2821	NA	NA	NA	NA	NA
HKDC1-out.wgt.RDat	/u/home/t/tboltz/project-ophoff/rna_whole_blood/cts_TWAS_latest/B_Cells_Memory_weights2//HKDC1-out.wgt.RDat	HKDC1	10	71000000	71000000	0.15638	rs1417941	-3.05	rs5030933	0.04636	10.1	0.711	187	4	lasso	0.10154	2.41e-42	-0.15847	0.87409	NA	NA	NA	NA	NA
HNRNPF-out.wgt.RDat	/u/home/t/tboltz/project-ophoff/rna_whole_blood/cts_TWAS_latest/B_Cells_Memory_weights2//HNRNPF-out.wgt.RDat	HNRNPF	10	43900000	43900000	0.02144	rs12244413	-3.22	rs17153606	0.006256	-4.52	-0.456	204	13	enet	0.01096	7.59e-06	0.84142	0.40011	NA	NA	NA	NA	NA
HPS1-out.wgt.RDat	/u/home/t/tboltz/project-ophoff/rna_whole_blood/cts_TWAS_latest/B_Cells_Memory_weights2//HPS1-out.wgt.RDat	HPS1	10	100000000	100000000	0.10407	rs11189556	3.13	rs2296436	0.016708	6.85	2.35	187	17	enet	0.06342	1.19e-26	1.06685	0.28604	NA	NA	NA	NA	NA
HPS6-out.wgt.RDat	/u/home/t/tboltz/project-ophoff/rna_whole_blood/cts_TWAS_latest/B_Cells_Memory_weights2//HPS6-out.wgt.RDat	HPS6	10	104000000	104000000	0.0392	rs10786667	-1.71	rs17771847	0.043129	8.91	-1.163	127	127	blup	0.03965	3.77e-17	-0.36579	0.71452	NA	NA	NA	NA	NA
IFIT5-out.wgt.RDat	/u/home/t/tboltz/project-ophoff/rna_whole_blood/cts_TWAS_latest/B_Cells_Memory_weights2//IFIT5-out.wgt.RDat	IFIT5	10	91200000	91200000	0.1379	rs2297473	2.66	rs303210	0.104844	-13.78	0.839	193	6	lasso	0.114	1.31e-47	-1.55944	0.11889	NA	NA	NA	NA	NA
INSYN2A-out.wgt.RDat	/u/home/t/tboltz/project-ophoff/rna_whole_blood/cts_TWAS_latest/B_Cells_Memory_weights2//INSYN2A-out.wgt.RDat	INSYN2A	10	129000000	129000000	0.00962	rs10830126	-2.47	rs7081349	0.001439	3.8	-0.053	228	13	enet	0.00453	0.00294	-0.8705	0.38403	NA	NA	NA	NA	NA
IPMK-out.wgt.RDat	/u/home/t/tboltz/project-ophoff/rna_whole_blood/cts_TWAS_latest/B_Cells_Memory_weights2//IPMK-out.wgt.RDat	IPMK	10	60000000	60000000	0.05251	rs16911377	2.09	rs2153281	0.027903	-8.47	-0.664	188	23	enet	0.05038	2.04e-21	0.16434	0.86946	NA	NA	NA	NA	NA
ITPRIP-out.wgt.RDat	/u/home/t/tboltz/project-ophoff/rna_whole_blood/cts_TWAS_latest/B_Cells_Memory_weights2//ITPRIP-out.wgt.RDat	ITPRIP	10	106000000	106000000	0.01241	rs3896224	-3.67	rs10883993	0.011782	4.89	-0.755	197	2	lasso	0.00962	2.58e-05	-0.75044	0.45299	NA	NA	NA	NA	NA
KCNMA1-out.wgt.RDat	/u/home/t/tboltz/project-ophoff/rna_whole_blood/cts_TWAS_latest/B_Cells_Memory_weights2//KCNMA1-out.wgt.RDat	KCNMA1	10	78600000	79400000	0.28209	rs2670128	-3.54	rs816852	0.20157	-18.8	-1.18	350	15	enet	0.2076	1.24e-89	0.86987	0.38437	NA	NA	NA	NA	NA
KIF5B-out.wgt.RDat	/u/home/t/tboltz/project-ophoff/rna_whole_blood/cts_TWAS_latest/B_Cells_Memory_weights2//KIF5B-out.wgt.RDat	KIF5B	10	32300000	32300000	0.02288	rs2769202	2.97	rs9299674	-0.000428	4.26	0.965	119	119	blup	0.00944	3.06e-05	0.71739	0.47314	NA	NA	NA	NA	NA
KNDC1-out.wgt.RDat	/u/home/t/tboltz/project-ophoff/rna_whole_blood/cts_TWAS_latest/B_Cells_Memory_weights2//KNDC1-out.wgt.RDat	KNDC1	10	135000000	135000000	0.07547	rs3818602	2.77	rs10857665	0.040127	8.43	-0.279	186	3	lasso	0.04008	2.55e-17	-0.11004	0.91238	NA	NA	NA	NA	NA
LIPA-out.wgt.RDat	/u/home/t/tboltz/project-ophoff/rna_whole_blood/cts_TWAS_latest/B_Cells_Memory_weights2//LIPA-out.wgt.RDat	LIPA	10	91000000	91200000	0.41085	rs2297473	2.66	rs1412444	0.33168	23.96	0.678	231	5	lasso	0.36725	3.54e-174	0.62632	0.5311	NA	NA	NA	NA	NA
LIPN-out.wgt.RDat	/u/home/t/tboltz/project-ophoff/rna_whole_blood/cts_TWAS_latest/B_Cells_Memory_weights2//LIPN-out.wgt.RDat	LIPN	10	90500000	90500000	0.40396	rs2297473	2.66	rs10788613	0.073319	-12.06	2.294	162	62	enet	0.27278	6.73e-122	-1.0682	0.28543	NA	NA	NA	NA	NA
LRMDA-out.wgt.RDat	/u/home/t/tboltz/project-ophoff/rna_whole_blood/cts_TWAS_latest/B_Cells_Memory_weights2//LRMDA-out.wgt.RDat	LRMDA	10	77200000	78300000	0.06372	rs7899719	-2.46	rs1897191	0.046451	-9.08	0.57	370	3	lasso	0.04605	1.09e-19	-0.534	0.59334	NA	NA	NA	NA	NA
LRRC27-out.wgt.RDat	/u/home/t/tboltz/project-ophoff/rna_whole_blood/cts_TWAS_latest/B_Cells_Memory_weights2//LRRC27-out.wgt.RDat	LRRC27	10	134000000	134000000	0.02323	rs7911172	2.83	rs2748391	0.024997	-7.11	2.113	98	4	lasso	0.03181	4.73e-14	-1.85969	0.06293	NA	NA	NA	NA	NA
MARCHF5-out.wgt.RDat	/u/home/t/tboltz/project-ophoff/rna_whole_blood/cts_TWAS_latest/B_Cells_Memory_weights2//MARCHF5-out.wgt.RDat	MARCHF5	10	94100000	94100000	0.02539	rs701846	-3.47	rs7088903	0.043592	8.99	1.628	154	9	enet	0.04321	1.47e-18	1.90193	0.05718	NA	NA	NA	NA	NA
MARCHF8-out.wgt.RDat	/u/home/t/tboltz/project-ophoff/rna_whole_blood/cts_TWAS_latest/B_Cells_Memory_weights2//MARCHF8-out.wgt.RDat	MARCHF8	10	46000000	46100000	0.03872	rs11239303	-2.46	rs34670342	0.057998	10.43	0.438	104	8	lasso	0.06222	3.64e-26	0.36087	0.7182	NA	NA	NA	NA	NA
MASTL-out.wgt.RDat	/u/home/t/tboltz/project-ophoff/rna_whole_blood/cts_TWAS_latest/B_Cells_Memory_weights2//MASTL-out.wgt.RDat	MASTL	10	27400000	27500000	0.30528	rs2815551	3.04	rs10764686	0.321655	-23.62	-1.035	225	12	lasso	0.32454	1.22e-149	1.1539	0.24854	NA	NA	NA	NA	NA
MCMBP-out.wgt.RDat	/u/home/t/tboltz/project-ophoff/rna_whole_blood/cts_TWAS_latest/B_Cells_Memory_weights2//MCMBP-out.wgt.RDat	MCMBP	10	122000000	122000000	0.11591	rs3847492	3.35	rs196214	0.014019	-7.69	0.941	205	38	enet	0.07525	1.86e-31	-0.7798	0.43551	NA	NA	NA	NA	NA
MFSD13A-out.wgt.RDat	/u/home/t/tboltz/project-ophoff/rna_whole_blood/cts_TWAS_latest/B_Cells_Memory_weights2//MFSD13A-out.wgt.RDat	MFSD13A	10	104000000	104000000	0.01222	rs4147155	-3.73	rs2025713	0.001303	4.19	-0.444	165	165	blup	0.00129	0.0723	-1.38383	0.16641	NA	NA	NA	NA	NA
MGMT-out.wgt.RDat	/u/home/t/tboltz/project-ophoff/rna_whole_blood/cts_TWAS_latest/B_Cells_Memory_weights2//MGMT-out.wgt.RDat	MGMT	10	131000000	132000000	0.08468	rs7069581	2.55	rs477692	0.071183	11.28	0.357	199	25	enet	0.10581	3.84e-44	0.53144	0.59512	NA	NA	NA	NA	NA
MRPL43-out.wgt.RDat	/u/home/t/tboltz/project-ophoff/rna_whole_blood/cts_TWAS_latest/B_Cells_Memory_weights2//MRPL43-out.wgt.RDat	MRPL43	10	103000000	103000000	0.02038	rs912474	-2.27	rs2181834	0.019714	6.03	-0.57	136	1	lasso	0.01862	7.24e-09	-0.57	0.56868	NA	NA	NA	NA	NA
MSRB2-out.wgt.RDat	/u/home/t/tboltz/project-ophoff/rna_whole_blood/cts_TWAS_latest/B_Cells_Memory_weights2//MSRB2-out.wgt.RDat	MSRB2	10	23400000	23400000	0.16328	rs10508654	3.45	rs7911289	0.022634	-7.59	-1.65	162	43	enet	0.07664	4.99e-32	3.0708	0.00213	0	0.985	0	0.004	0.011
MTG1-out.wgt.RDat	/u/home/t/tboltz/project-ophoff/rna_whole_blood/cts_TWAS_latest/B_Cells_Memory_weights2//MTG1-out.wgt.RDat	MTG1	10	135000000	135000000	0.023	rs3818602	2.77	rs7083614	0.020294	6.39	0.973	157	2	lasso	0.01787	1.43e-08	0.9025	0.36679	NA	NA	NA	NA	NA
MXI1-out.wgt.RDat	/u/home/t/tboltz/project-ophoff/rna_whole_blood/cts_TWAS_latest/B_Cells_Memory_weights2//MXI1-out.wgt.RDat	MXI1	10	112000000	112000000	0.04577	rs7081449	2.36	rs11195062	0.025109	6.78	0.066	163	163	blup	0.0264	6.33e-12	1.51974	0.12858	NA	NA	NA	NA	NA
MYOF-out.wgt.RDat	/u/home/t/tboltz/project-ophoff/rna_whole_blood/cts_TWAS_latest/B_Cells_Memory_weights2//MYOF-out.wgt.RDat	MYOF	10	95100000	95200000	0.02191	rs863800	2.38	rs7091625	0.018985	-6.42	0.502	217	6	lasso	0.01727	2.45e-08	-0.3418	0.7325	NA	NA	NA	NA	NA
NCOA4-out.wgt.RDat	/u/home/t/tboltz/project-ophoff/rna_whole_blood/cts_TWAS_latest/B_Cells_Memory_weights2//NCOA4-out.wgt.RDat	NCOA4	10	51600000	51600000	0.10508	rs2574983	3.48	rs7920517	0.038152	-9.16	1.159	33	4	lasso	0.06254	2.7e-26	-0.01977	0.98423	NA	NA	NA	NA	NA
NMT2-out.wgt.RDat	/u/home/t/tboltz/project-ophoff/rna_whole_blood/cts_TWAS_latest/B_Cells_Memory_weights2//NMT2-out.wgt.RDat	NMT2	10	15100000	15200000	0.23001	rs11259456	-2.47	rs3814168	0.046914	9.53	-1.872	208	23	enet	0.11843	1.69e-49	-1.01209	0.3115	NA	NA	NA	NA	NA
NOC3L-out.wgt.RDat	/u/home/t/tboltz/project-ophoff/rna_whole_blood/cts_TWAS_latest/B_Cells_Memory_weights2//NOC3L-out.wgt.RDat	NOC3L	10	96100000	96100000	0.0384	rs6583954	2.13	rs3781264	0.036138	8	-1.191	155	5	lasso	0.03797	1.74e-16	-0.43882	0.6608	NA	NA	NA	NA	NA
NRBF2-out.wgt.RDat	/u/home/t/tboltz/project-ophoff/rna_whole_blood/cts_TWAS_latest/B_Cells_Memory_weights2//NRBF2-out.wgt.RDat	NRBF2	10	64900000	64900000	0.09551	rs2136577	3.1	rs3816685	0.033025	8.1	-1.717	263	4	lasso	0.04219	3.73e-18	-1.9083	0.05635	NA	NA	NA	NA	NA
NT5C2-out.wgt.RDat	/u/home/t/tboltz/project-ophoff/rna_whole_blood/cts_TWAS_latest/B_Cells_Memory_weights2//NT5C2-out.wgt.RDat	NT5C2	10	105000000	105000000	0.06152	rs4147155	-3.73	rs11191580	0.038948	8.41	-2.169	229	5	lasso	0.03633	7.75e-16	-2.14981	0.03157	0	0.965	0	0.007	0.028
NUDT13-out.wgt.RDat	/u/home/t/tboltz/project-ophoff/rna_whole_blood/cts_TWAS_latest/B_Cells_Memory_weights2//NUDT13-out.wgt.RDat	NUDT13	10	74900000	74900000	0.01117	rs3009561	1.73	rs7900359	0.010098	-5.49	0.396	189	189	blup	0.00969	2.42e-05	-0.30046	0.76383	NA	NA	NA	NA	NA
NUDT5-out.wgt.RDat	/u/home/t/tboltz/project-ophoff/rna_whole_blood/cts_TWAS_latest/B_Cells_Memory_weights2//NUDT5-out.wgt.RDat	NUDT5	10	12200000	12200000	0.04738	rs12251362	2.44	rs11257655	0.034924	9.2	0.005	122	5	enet	0.05665	6.33e-24	0.8159	0.41456	NA	NA	NA	NA	NA
NUTM2B-out.wgt.RDat	/u/home/t/tboltz/project-ophoff/rna_whole_blood/cts_TWAS_latest/B_Cells_Memory_weights2//NUTM2B-out.wgt.RDat	NUTM2B	10	81500000	81500000	0.01568	rs10824749	2.7	rs10824765	0.002178	-3.89	-0.919	126	126	blup	0.00567	0.001	-0.15593	0.87609	NA	NA	NA	NA	NA
OGA-out.wgt.RDat	/u/home/t/tboltz/project-ophoff/rna_whole_blood/cts_TWAS_latest/B_Cells_Memory_weights2//OGA-out.wgt.RDat	OGA	10	104000000	104000000	0.00967	rs644633	2.08	rs10509754	0.005489	-4.74	-0.502	141	141	blup	0.0062	0.000608	0.12485	0.90064	NA	NA	NA	NA	NA
OR13A1-out.wgt.RDat	/u/home/t/tboltz/project-ophoff/rna_whole_blood/cts_TWAS_latest/B_Cells_Memory_weights2//OR13A1-out.wgt.RDat	OR13A1	10	45800000	45800000	0.03401	rs11239303	-2.46	rs6413416	0.032868	-8.26	1.601	121	15	enet	0.03901	6.75e-17	-0.92088	0.35711	NA	NA	NA	NA	NA
PANK1-out.wgt.RDat	/u/home/t/tboltz/project-ophoff/rna_whole_blood/cts_TWAS_latest/B_Cells_Memory_weights2//PANK1-out.wgt.RDat	PANK1	10	91300000	91400000	0.02596	rs2297473	2.66	rs2419057	0.004842	4.76	0.811	181	181	blup	0.01654	4.77e-08	0.02847	0.97729	NA	NA	NA	NA	NA
PDSS1-out.wgt.RDat	/u/home/t/tboltz/project-ophoff/rna_whole_blood/cts_TWAS_latest/B_Cells_Memory_weights2//PDSS1-out.wgt.RDat	PDSS1	10	27000000	27000000	0.01623	rs10828978	2.17	rs2477288	0.011582	5.41	-0.187	154	3	lasso	0.01355	7.19e-07	-0.12208	0.90284	NA	NA	NA	NA	NA
PDZD8-out.wgt.RDat	/u/home/t/tboltz/project-ophoff/rna_whole_blood/cts_TWAS_latest/B_Cells_Memory_weights2//PDZD8-out.wgt.RDat	PDZD8	10	119000000	119000000	0.16529	rs703419	-2.96	rs2532841	0.062424	-10.48	2.033	138	30	enet	0.07804	1.33e-32	-2.86688	0.00415	0	0.977	0	0.001	0.022
PFKFB3-out.wgt.RDat	/u/home/t/tboltz/project-ophoff/rna_whole_blood/cts_TWAS_latest/B_Cells_Memory_weights2//PFKFB3-out.wgt.RDat	PFKFB3	10	6190000	6300000	0.02778	rs12572911	3.43	rs589142	0.009824	5.02	1.204	184	6	lasso	0.01405	4.56e-07	1.32258	0.18597	NA	NA	NA	NA	NA
PFKP-out.wgt.RDat	/u/home/t/tboltz/project-ophoff/rna_whole_blood/cts_TWAS_latest/B_Cells_Memory_weights2//PFKP-out.wgt.RDat	PFKP	10	3110000	3180000	0.06196	rs945142	2.62	rs4881109	0.039522	-9.16	-1.197	237	14	enet	0.05202	4.52e-22	1.04366	0.29664	NA	NA	NA	NA	NA
PHYH-out.wgt.RDat	/u/home/t/tboltz/project-ophoff/rna_whole_blood/cts_TWAS_latest/B_Cells_Memory_weights2//PHYH-out.wgt.RDat	PHYH	10	13300000	13300000	0.01991	rs7072705	2.26	rs17512962	0.012361	-5.22	-0.448	190	3	enet	0.01793	1.35e-08	0.08992	0.92835	NA	NA	NA	NA	NA
PIP4K2A-out.wgt.RDat	/u/home/t/tboltz/project-ophoff/rna_whole_blood/cts_TWAS_latest/B_Cells_Memory_weights2//PIP4K2A-out.wgt.RDat	PIP4K2A	10	22800000	23000000	0.03778	rs10508654	3.45	rs10828316	0.030152	-7.37	-1.933	164	3	lasso	0.02598	9.25e-12	2.15507	0.03116	0	0.974	0	0.004	0.022
PKD2L1-out.wgt.RDat	/u/home/t/tboltz/project-ophoff/rna_whole_blood/cts_TWAS_latest/B_Cells_Memory_weights2//PKD2L1-out.wgt.RDat	PKD2L1	10	102000000	102000000	0.07537	rs7897454	3.24	rs7897454	0.054436	9.9	3.243	205	13	enet	0.06062	1.6e-25	3.04344	0.00234	0	0.671	0	0.003	0.326
PLAU-out.wgt.RDat	/u/home/t/tboltz/project-ophoff/rna_whole_blood/cts_TWAS_latest/B_Cells_Memory_weights2//PLAU-out.wgt.RDat	PLAU	10	75700000	75700000	0.01456	rs2688608	-2.82	rs2227551	0.008702	4.96	-0.399	146	146	blup	0.00812	0.000103	-0.94512	0.3446	NA	NA	NA	NA	NA
PLEKHA1-out.wgt.RDat	/u/home/t/tboltz/project-ophoff/rna_whole_blood/cts_TWAS_latest/B_Cells_Memory_weights2//PLEKHA1-out.wgt.RDat	PLEKHA1	10	124000000	124000000	0.02787	rs10887154	3.14	rs10510110	0.026083	-7.33	-1.175	221	8	enet	0.02977	2.99e-13	1.10792	0.26789	NA	NA	NA	NA	NA
PPA1-out.wgt.RDat	/u/home/t/tboltz/project-ophoff/rna_whole_blood/cts_TWAS_latest/B_Cells_Memory_weights2//PPA1-out.wgt.RDat	PPA1	10	72000000	72000000	0.12722	rs7071474	-2.65	rs10999211	0.073997	11.43	-0.519	212	25	enet	0.09368	4.63e-39	-0.50087	0.61646	NA	NA	NA	NA	NA
PRXL2A-out.wgt.RDat	/u/home/t/tboltz/project-ophoff/rna_whole_blood/cts_TWAS_latest/B_Cells_Memory_weights2//PRXL2A-out.wgt.RDat	PRXL2A	10	82200000	82200000	0.03638	rs1002745	-2.41	rs1870145	0.030117	-7.71	-0.05	236	19	enet	0.02792	1.6e-12	0.02554	0.97962	NA	NA	NA	NA	NA
PSAP-out.wgt.RDat	/u/home/t/tboltz/project-ophoff/rna_whole_blood/cts_TWAS_latest/B_Cells_Memory_weights2//PSAP-out.wgt.RDat	PSAP	10	73600000	73600000	0.05852	rs4747211	-3.24	rs4747195	0.039002	8.31	-0.758	261	4	lasso	0.03591	1.14e-15	-0.71905	0.47211	NA	NA	NA	NA	NA
PTER-out.wgt.RDat	/u/home/t/tboltz/project-ophoff/rna_whole_blood/cts_TWAS_latest/B_Cells_Memory_weights2//PTER-out.wgt.RDat	PTER	10	16500000	16600000	0.11874	rs4335444	4.47	rs2078518	0.038351	-8.35	1.706	228	8	lasso	0.07531	1.75e-31	-1.61729	0.10582	NA	NA	NA	NA	NA
PYROXD2-out.wgt.RDat	/u/home/t/tboltz/project-ophoff/rna_whole_blood/cts_TWAS_latest/B_Cells_Memory_weights2//PYROXD2-out.wgt.RDat	PYROXD2	10	100000000	100000000	0.02898	rs11189556	3.13	rs942805	0.028539	-7.33	0.052	180	6	lasso	0.02712	3.31e-12	-0.01248	0.99004	NA	NA	NA	NA	NA
RASGEF1A-out.wgt.RDat	/u/home/t/tboltz/project-ophoff/rna_whole_blood/cts_TWAS_latest/B_Cells_Memory_weights2//RASGEF1A-out.wgt.RDat	RASGEF1A	10	43700000	43800000	0.03662	rs12244413	-3.22	rs2503850	0.007722	-5.66	-2.942	178	4	lasso	0.01553	1.19e-07	2.00569	0.04489	0.008	0.831	0	0.002	0.159
RASSF4-out.wgt.RDat	/u/home/t/tboltz/project-ophoff/rna_whole_blood/cts_TWAS_latest/B_Cells_Memory_weights2//RASSF4-out.wgt.RDat	RASSF4	10	45500000	45500000	0.03165	rs7897547	-2.67	rs883735	0.021096	-6.26	-0.627	179	11	enet	0.02707	3.46e-12	0.86191	0.38873	NA	NA	NA	NA	NA
RRP12-out.wgt.RDat	/u/home/t/tboltz/project-ophoff/rna_whole_blood/cts_TWAS_latest/B_Cells_Memory_weights2//RRP12-out.wgt.RDat	RRP12	10	99100000	99200000	0.07602	rs2636774	-2.21	rs9888026	0.119092	14.39	1.36	185	3	lasso	0.11864	1.37e-49	1.37106	0.17036	NA	NA	NA	NA	NA
RSU1-out.wgt.RDat	/u/home/t/tboltz/project-ophoff/rna_whole_blood/cts_TWAS_latest/B_Cells_Memory_weights2//RSU1-out.wgt.RDat	RSU1	10	16600000	16900000	0.2647	rs4335444	4.47	rs780633	0.115591	14.35	0.816	264	34	enet	0.14443	8.93e-61	-0.09479	0.92448	NA	NA	NA	NA	NA
RTKN2-out.wgt.RDat	/u/home/t/tboltz/project-ophoff/rna_whole_blood/cts_TWAS_latest/B_Cells_Memory_weights2//RTKN2-out.wgt.RDat	RTKN2	10	63900000	64000000	0.18113	rs4948496	-4.84	rs1368158	0.12776	14.96	1.512	211	26	enet	0.15839	5.76e-67	1.88061	0.06003	NA	NA	NA	NA	NA
SCART1-out.wgt.RDat	/u/home/t/tboltz/project-ophoff/rna_whole_blood/cts_TWAS_latest/B_Cells_Memory_weights2//SCART1-out.wgt.RDat	SCART1	10	135000000	135000000	0.01993	rs3818602	2.77	rs10857733	0.005511	4.5	1.42	144	144	blup	0.01423	3.88e-07	0.9296	0.35258	NA	NA	NA	NA	NA
SEC31B-out.wgt.RDat	/u/home/t/tboltz/project-ophoff/rna_whole_blood/cts_TWAS_latest/B_Cells_Memory_weights2//SEC31B-out.wgt.RDat	SEC31B	10	102000000	102000000	0.01067	rs7897454	3.24	rs2489034	0.017271	-6.07	0.845	155	3	lasso	0.01703	3.07e-08	-0.83578	0.40328	NA	NA	NA	NA	NA
SEC61A2-out.wgt.RDat	/u/home/t/tboltz/project-ophoff/rna_whole_blood/cts_TWAS_latest/B_Cells_Memory_weights2//SEC61A2-out.wgt.RDat	SEC61A2	10	12200000	12200000	0.02394	rs6602555	-2.43	rs10906086	0.01793	-5.8	-0.724	124	26	enet	0.01847	8.33e-09	0.32943	0.74183	NA	NA	NA	NA	NA
SFRP5-out.wgt.RDat	/u/home/t/tboltz/project-ophoff/rna_whole_blood/cts_TWAS_latest/B_Cells_Memory_weights2//SFRP5-out.wgt.RDat	SFRP5	10	99500000	99500000	0.01914	rs3740526	-2.14	rs10748709	0.010784	-5.93	0.441	147	4	lasso	0.01153	4.51e-06	-0.28667	0.77436	NA	NA	NA	NA	NA
SFXN4-out.wgt.RDat	/u/home/t/tboltz/project-ophoff/rna_whole_blood/cts_TWAS_latest/B_Cells_Memory_weights2//SFXN4-out.wgt.RDat	SFXN4	10	121000000	121000000	0.11389	rs7084494	-3	rs925388	0.098903	13.13	0.111	148	4	enet	0.09984	1.25e-41	0.03998	0.96811	NA	NA	NA	NA	NA
SGMS1-out.wgt.RDat	/u/home/t/tboltz/project-ophoff/rna_whole_blood/cts_TWAS_latest/B_Cells_Memory_weights2//SGMS1-out.wgt.RDat	SGMS1	10	52100000	52400000	0.01658	rs2574983	3.48	rs4935737	0.006239	-5.16	0.135	194	5	lasso	0.00992	1.96e-05	-0.93665	0.34894	NA	NA	NA	NA	NA
SHTN1-out.wgt.RDat	/u/home/t/tboltz/project-ophoff/rna_whole_blood/cts_TWAS_latest/B_Cells_Memory_weights2//SHTN1-out.wgt.RDat	SHTN1	10	119000000	119000000	0.31728	rs703419	-2.96	rs740600	0.174536	-17.44	1.426	205	3	lasso	0.17487	2.09e-74	-1.46937	0.14173	NA	NA	NA	NA	NA
SIRT1-out.wgt.RDat	/u/home/t/tboltz/project-ophoff/rna_whole_blood/cts_TWAS_latest/B_Cells_Memory_weights2//SIRT1-out.wgt.RDat	SIRT1	10	69600000	69700000	0.06468	rs6480281	-1.79	rs10997885	0.047387	9.17	1.129	183	9	lasso	0.04122	9.03e-18	1.09169	0.27497	NA	NA	NA	NA	NA
SLC35G1-out.wgt.RDat	/u/home/t/tboltz/project-ophoff/rna_whole_blood/cts_TWAS_latest/B_Cells_Memory_weights2//SLC35G1-out.wgt.RDat	SLC35G1	10	95700000	95700000	0.02261	rs863800	2.38	rs1223467	0.016429	5.55	1.962	169	2	lasso	0.01445	3.18e-07	1.96279	0.04967	0.007	0.973	0	0.001	0.019
SLIT1-out.wgt.RDat	/u/home/t/tboltz/project-ophoff/rna_whole_blood/cts_TWAS_latest/B_Cells_Memory_weights2//SLIT1-out.wgt.RDat	SLIT1	10	98800000	98900000	0.02023	rs1408367	2.88	rs3740522	0.019439	6.38	1.6	200	4	lasso	0.01848	8.25e-09	1.55069	0.12098	NA	NA	NA	NA	NA
SLK-out.wgt.RDat	/u/home/t/tboltz/project-ophoff/rna_whole_blood/cts_TWAS_latest/B_Cells_Memory_weights2//SLK-out.wgt.RDat	SLK	10	106000000	106000000	0.02955	rs11192039	-2.88	rs805688	0.018174	5.89	0.081	203	203	blup	0.01724	2.53e-08	-0.50977	0.61021	NA	NA	NA	NA	NA
SORCS3-out.wgt.RDat	/u/home/t/tboltz/project-ophoff/rna_whole_blood/cts_TWAS_latest/B_Cells_Memory_weights2//SORCS3-out.wgt.RDat	SORCS3	10	106000000	107000000	0.0291	rs11192270	-5.67	rs7078084	0.002866	-4.16	-2.6	400	32	enet	0.01409	4.38e-07	1.02251	0.30654	NA	NA	NA	NA	NA
SPOCK2-out.wgt.RDat	/u/home/t/tboltz/project-ophoff/rna_whole_blood/cts_TWAS_latest/B_Cells_Memory_weights2//SPOCK2-out.wgt.RDat	SPOCK2	10	73800000	73800000	0.03225	rs4747211	-3.24	rs1668172	0.007342	4.79	-0.67	257	22	enet	0.00685	0.000334	-1.40143	0.16109	NA	NA	NA	NA	NA
STAM-out.wgt.RDat	/u/home/t/tboltz/project-ophoff/rna_whole_blood/cts_TWAS_latest/B_Cells_Memory_weights2//STAM-out.wgt.RDat	STAM	10	17700000	17800000	0.02706	rs4561106	-3.1	rs12221	0.016604	-5.81	-0.967	137	5	lasso	0.01787	1.42e-08	0.96189	0.3361	NA	NA	NA	NA	NA
STN1-out.wgt.RDat	/u/home/t/tboltz/project-ophoff/rna_whole_blood/cts_TWAS_latest/B_Cells_Memory_weights2//STN1-out.wgt.RDat	STN1	10	106000000	106000000	0.02003	rs11192039	-2.88	rs4918069	0.009827	4.97	-0.288	194	194	blup	0.00649	0.000465	0.26411	0.79169	NA	NA	NA	NA	NA
STOX1-out.wgt.RDat	/u/home/t/tboltz/project-ophoff/rna_whole_blood/cts_TWAS_latest/B_Cells_Memory_weights2//STOX1-out.wgt.RDat	STOX1	10	70600000	70700000	0.18747	rs1417941	-3.05	rs3998856	0.238897	20.47	-1.123	158	54	enet	0.35694	4.18e-168	-1.20621	0.22774	NA	NA	NA	NA	NA
TBC1D12-out.wgt.RDat	/u/home/t/tboltz/project-ophoff/rna_whole_blood/cts_TWAS_latest/B_Cells_Memory_weights2//TBC1D12-out.wgt.RDat	TBC1D12	10	96200000	96300000	0.06328	rs2475377	-2.39	rs3818432	0.022059	6.68	-0.564	203	27	enet	0.03677	5.22e-16	-0.77697	0.43718	NA	NA	NA	NA	NA
TCTN3-out.wgt.RDat	/u/home/t/tboltz/project-ophoff/rna_whole_blood/cts_TWAS_latest/B_Cells_Memory_weights2//TCTN3-out.wgt.RDat	TCTN3	10	97400000	97500000	0.02707	rs549062	2.43	rs3176893	0.005187	5	0.554	277	277	blup	0.01035	1.33e-05	0.69111	0.4895	NA	NA	NA	NA	NA
TFAM-out.wgt.RDat	/u/home/t/tboltz/project-ophoff/rna_whole_blood/cts_TWAS_latest/B_Cells_Memory_weights2//TFAM-out.wgt.RDat	TFAM	10	60100000	60200000	0.14871	rs16911377	2.09	rs2306604	0.131176	-15.32	0.478	167	3	lasso	0.13109	5.98e-55	-0.47783	0.63277	NA	NA	NA	NA	NA
TMEM273-out.wgt.RDat	/u/home/t/tboltz/project-ophoff/rna_whole_blood/cts_TWAS_latest/B_Cells_Memory_weights2//TMEM273-out.wgt.RDat	TMEM273	10	50400000	50400000	0.54147	rs12264297	3.31	rs12249370	0.198421	18.55	-0.059	243	51	enet	0.24897	8.64e-110	-0.30174	0.76285	NA	NA	NA	NA	NA
TNKS2-out.wgt.RDat	/u/home/t/tboltz/project-ophoff/rna_whole_blood/cts_TWAS_latest/B_Cells_Memory_weights2//TNKS2-out.wgt.RDat	TNKS2	10	93600000	93600000	0.03003	rs701846	-3.47	rs11186719	0.008876	-5.34	-0.855	130	5	lasso	0.02083	9.77e-10	1.46305	0.14345	NA	NA	NA	NA	NA
TRDMT1-out.wgt.RDat	/u/home/t/tboltz/project-ophoff/rna_whole_blood/cts_TWAS_latest/B_Cells_Memory_weights2//TRDMT1-out.wgt.RDat	TRDMT1	10	17200000	17200000	0.09528	rs4335444	4.47	rs10490958	0.020071	7.3	-0.804	295	38	enet	0.06553	1.66e-27	0.32426	0.74574	NA	NA	NA	NA	NA
TRIM8-out.wgt.RDat	/u/home/t/tboltz/project-ophoff/rna_whole_blood/cts_TWAS_latest/B_Cells_Memory_weights2//TRIM8-out.wgt.RDat	TRIM8	10	104000000	104000000	0.02845	rs4147155	-3.73	rs2025713	0.013774	-5.22	-0.444	220	9	lasso	0.01077	9.03e-06	0.3404	0.73356	NA	NA	NA	NA	NA
TSPAN14-out.wgt.RDat	/u/home/t/tboltz/project-ophoff/rna_whole_blood/cts_TWAS_latest/B_Cells_Memory_weights2//TSPAN14-out.wgt.RDat	TSPAN14	10	82200000	82300000	0.04909	rs1002745	-2.41	rs12264252	0.026192	7.19	-1.263	230	4	lasso	0.02643	6.16e-12	-1.7082	0.0876	NA	NA	NA	NA	NA
UBE2D1-out.wgt.RDat	/u/home/t/tboltz/project-ophoff/rna_whole_blood/cts_TWAS_latest/B_Cells_Memory_weights2//UBE2D1-out.wgt.RDat	UBE2D1	10	60100000	60100000	0.12053	rs16911377	2.09	rs10826178	0.12319	-14.68	0.505	177	3	lasso	0.12305	1.76e-51	-0.52269	0.60119	NA	NA	NA	NA	NA
UROS-out.wgt.RDat	/u/home/t/tboltz/project-ophoff/rna_whole_blood/cts_TWAS_latest/B_Cells_Memory_weights2//UROS-out.wgt.RDat	UROS	10	127000000	128000000	0.01214	rs11813475	2.68	rs10901483	0.010997	-5.33	-1.313	194	2	lasso	0.01129	5.64e-06	1.38577	0.16582	NA	NA	NA	NA	NA
USP6NL-out.wgt.RDat	/u/home/t/tboltz/project-ophoff/rna_whole_blood/cts_TWAS_latest/B_Cells_Memory_weights2//USP6NL-out.wgt.RDat	USP6NL	10	11500000	11700000	0.02753	rs1750734	-3.12	rs10905992	0.016629	-5.74	-0.061	143	5	lasso	0.01442	3.26e-07	0.05319	0.95758	NA	NA	NA	NA	NA
VDAC2-out.wgt.RDat	/u/home/t/tboltz/project-ophoff/rna_whole_blood/cts_TWAS_latest/B_Cells_Memory_weights2//VDAC2-out.wgt.RDat	VDAC2	10	77000000	77000000	0.01714	rs7899719	-2.46	rs11001296	0.003835	-4.13	1.625	154	154	blup	0.01312	1.06e-06	-0.5615	0.57446	NA	NA	NA	NA	NA
VIM-out.wgt.RDat	/u/home/t/tboltz/project-ophoff/rna_whole_blood/cts_TWAS_latest/B_Cells_Memory_weights2//VIM-out.wgt.RDat	VIM	10	17300000	17300000	0.04105	rs4335444	4.47	rs359285	0.035947	-8.18	-0.683	286	3	lasso	0.04189	4.88e-18	1.91483	0.05551	NA	NA	NA	NA	NA
VPS26A-out.wgt.RDat	/u/home/t/tboltz/project-ophoff/rna_whole_blood/cts_TWAS_latest/B_Cells_Memory_weights2//VPS26A-out.wgt.RDat	VPS26A	10	70900000	70900000	0.05563	rs1417941	-3.05	rs12257763	0.072981	11.35	0.07	160	2	lasso	0.07231	2.93e-30	0.06888	0.94509	NA	NA	NA	NA	NA
VSIR-out.wgt.RDat	/u/home/t/tboltz/project-ophoff/rna_whole_blood/cts_TWAS_latest/B_Cells_Memory_weights2//VSIR-out.wgt.RDat	VSIR	10	73500000	73500000	0.0297	rs4747211	-3.24	rs3747859	0.017776	-5.69	-0.778	264	5	lasso	0.02029	1.59e-09	0.6661	0.50535	NA	NA	NA	NA	NA
WAPL-out.wgt.RDat	/u/home/t/tboltz/project-ophoff/rna_whole_blood/cts_TWAS_latest/B_Cells_Memory_weights2//WAPL-out.wgt.RDat	WAPL	10	88200000	88300000	0.04908	rs2353840	-2.74	rs10887606	0.049143	-9.33	-0.733	152	4	lasso	0.04393	7.56e-19	0.83013	0.40647	NA	NA	NA	NA	NA
WASHC2A-out.wgt.RDat	/u/home/t/tboltz/project-ophoff/rna_whole_blood/cts_TWAS_latest/B_Cells_Memory_weights2//WASHC2A-out.wgt.RDat	WASHC2A	10	51800000	51900000	0.03685	rs2574983	3.48	rs1369864	0.003718	4.33	-0.454	119	19	enet	0.01579	9.42e-08	-2.33605	0.01949	0.499	0.467	0.001	0.001	0.031
WASHC2C-out.wgt.RDat	/u/home/t/tboltz/project-ophoff/rna_whole_blood/cts_TWAS_latest/B_Cells_Memory_weights2//WASHC2C-out.wgt.RDat	WASHC2C	10	46200000	46300000	0.1053	rs35267934	2.25	rs7086046	0.036265	-8.19	1.667	70	21	enet	0.05787	2.04e-24	-1.46831	0.14202	NA	NA	NA	NA	NA
WDFY4-out.wgt.RDat	/u/home/t/tboltz/project-ophoff/rna_whole_blood/cts_TWAS_latest/B_Cells_Memory_weights2//WDFY4-out.wgt.RDat	WDFY4	10	49900000	50200000	0.27648	rs12264297	3.31	rs7072606	0.124885	14.77	0.285	260	8	enet	0.12815	1.12e-53	0.34637	0.72907	NA	NA	NA	NA	NA
ZFAND4-out.wgt.RDat	/u/home/t/tboltz/project-ophoff/rna_whole_blood/cts_TWAS_latest/B_Cells_Memory_weights2//ZFAND4-out.wgt.RDat	ZFAND4	10	46100000	46200000	0.03764	rs35267934	2.25	rs10751384	0.01597	6.35	-0.277	88	10	enet	0.03525	2.07e-15	0.73621	0.4616	NA	NA	NA	NA	NA
ZFYVE27-out.wgt.RDat	/u/home/t/tboltz/project-ophoff/rna_whole_blood/cts_TWAS_latest/B_Cells_Memory_weights2//ZFYVE27-out.wgt.RDat	ZFYVE27	10	99500000	99500000	0.01602	rs7082459	-2.2	rs10882993	0.006947	-4.9	0.56	156	156	blup	0.00789	0.000127	-1.00253	0.31609	NA	NA	NA	NA	NA
ZNF33A-out.wgt.RDat	/u/home/t/tboltz/project-ophoff/rna_whole_blood/cts_TWAS_latest/B_Cells_Memory_weights2//ZNF33A-out.wgt.RDat	ZNF33A	10	38300000	38400000	0.00955	rs4245001	-2.48	rs11592503	0.007096	-4.35	-0.331	71	2	lasso	0.00669	0.000387	-0.11126	0.91141	NA	NA	NA	NA	NA
ZNF438-out.wgt.RDat	/u/home/t/tboltz/project-ophoff/rna_whole_blood/cts_TWAS_latest/B_Cells_Memory_weights2//ZNF438-out.wgt.RDat	ZNF438	10	31100000	31300000	0.04459	rs793105	-2.69	rs867991	0.008271	-4.82	-0.952	205	38	enet	0.02278	1.68e-10	2.55259	0.01069	0.165	0.831	0	0.001	0.003
PANEL	FILE	ID	CHR	P0	P1	HSQ	BEST.GWAS.ID	BEST.GWAS.Z	EQTL.ID	EQTL.R2	EQTL.Z	EQTL.GWAS.Z	NSNP	NWGT	MODEL	MODELCV.R2	MODELCV.PV	TWAS.Z	TWAS.P	COLOC.PP0	COLOC.PP1	COLOC.PP2	COLOC.PP3	COLOC.PP4
ADM-out.wgt.RDat	/u/home/t/tboltz/project-ophoff/rna_whole_blood/cts_TWAS_latest/B_Cells_Memory_weights2//ADM-out.wgt.RDat	ADM	11	10326621	10328944	0.1034	rs16907959	2.38	rs10840332	0.052925	-9.82	-1.29	133	35	enet	0.06915	5.68e-29	1.6936	0.09034	NA	NA	NA	NA	NA
AKIP1-out.wgt.RDat	/u/home/t/tboltz/project-ophoff/rna_whole_blood/cts_TWAS_latest/B_Cells_Memory_weights2//AKIP1-out.wgt.RDat	AKIP1	11	8932687	8941631	0.0228	rs10840037	-2.62	rs2742552	0.023062	6.68	1.491	148	5	lasso	0.02265	1.89e-10	2.0455	0.040806	0	0.99	0	0.001	0.009
ANO5-out.wgt.RDat	/u/home/t/tboltz/project-ophoff/rna_whole_blood/cts_TWAS_latest/B_Cells_Memory_weights2//ANO5-out.wgt.RDat	ANO5	11	21821481	22304903	0.0533	rs12788989	-3.78	rs4565894	0.057264	10.19	-0.415	204	5	lasso	0.05861	1.03e-24	-0.4421	0.658436	NA	NA	NA	NA	NA
ANO9-out.wgt.RDat	/u/home/t/tboltz/project-ophoff/rna_whole_blood/cts_TWAS_latest/B_Cells_Memory_weights2//ANO9-out.wgt.RDat	ANO9	11	417939	442011	0.0339	rs10902221	4.9	rs10902164	0.019847	-6.25	-0.154	81	6	enet	0.02162	4.78e-10	-0.23	0.818118	NA	NA	NA	NA	NA
ARNTL-out.wgt.RDat	/u/home/t/tboltz/project-ophoff/rna_whole_blood/cts_TWAS_latest/B_Cells_Memory_weights2//ARNTL-out.wgt.RDat	ARNTL	11	13298200	13408813	0.0683	rs4757060	2.75	rs4757145	0.056145	10.12	-0.62	227	9	lasso	0.06143	7.57e-26	-0.7708	0.440814	NA	NA	NA	NA	NA
ASCL2-out.wgt.RDat	/u/home/t/tboltz/project-ophoff/rna_whole_blood/cts_TWAS_latest/B_Cells_Memory_weights2//ASCL2-out.wgt.RDat	ASCL2	11	2289726	2292182	0.1119	rs11041476	2.69	rs11022157	0.028449	-8.28	-0.55	89	23	enet	0.07485	2.7e-31	1.215	0.224377	NA	NA	NA	NA	NA
BET1L-out.wgt.RDat	/u/home/t/tboltz/project-ophoff/rna_whole_blood/cts_TWAS_latest/B_Cells_Memory_weights2//BET1L-out.wgt.RDat	BET1L	11	167785	207428	0.0192	rs11607049	2	rs17655730	0.014743	5.3	0.034	68	4	lasso	0.01244	1.98e-06	-0.0361	0.971207	NA	NA	NA	NA	NA
BTBD10-out.wgt.RDat	/u/home/t/tboltz/project-ophoff/rna_whole_blood/cts_TWAS_latest/B_Cells_Memory_weights2//BTBD10-out.wgt.RDat	BTBD10	11	13409549	13484844	0.0308	rs2403712	-2.61	rs307207	0.041549	-8.75	-0.338	244	7	enet	0.04053	1.7e-17	0.3787	0.704939	NA	NA	NA	NA	NA
C11orf21-out.wgt.RDat	/u/home/t/tboltz/project-ophoff/rna_whole_blood/cts_TWAS_latest/B_Cells_Memory_weights2//C11orf21-out.wgt.RDat	C11orf21	11	2316876	2324279	0.0752	rs11041476	2.7	rs11022157	0.057065	-10.04	-0.55	90	8	enet	0.07359	8.84e-31	0.166	0.868166	NA	NA	NA	NA	NA
CD151-out.wgt.RDat	/u/home/t/tboltz/project-ophoff/rna_whole_blood/cts_TWAS_latest/B_Cells_Memory_weights2//CD151-out.wgt.RDat	CD151	11	832888	839831	0.3153	rs10902221	4.9	rs5030780	0.30461	-23.02	-2.252	103	31	enet	0.31708	1.62e-145	2.2711	0.023142	0	0.427	0	0.558	0.015
CYB5R2-out.wgt.RDat	/u/home/t/tboltz/project-ophoff/rna_whole_blood/cts_TWAS_latest/B_Cells_Memory_weights2//CYB5R2-out.wgt.RDat	CYB5R2	11	7686332	7698453	0.0966	rs7948390	-2.9	rs11607941	0.077666	12.1	-0.883	257	28	enet	0.09867	3.85e-41	-0.2585	0.796001	NA	NA	NA	NA	NA
DENND5A-out.wgt.RDat	/u/home/t/tboltz/project-ophoff/rna_whole_blood/cts_TWAS_latest/B_Cells_Memory_weights2//DENND5A-out.wgt.RDat	DENND5A	11	9160373	9286897	0.0322	rs2243566	2.13	rs11042231	0.015485	5.4	1.565	155	3	lasso	0.01841	8.77e-09	1.385	0.166045	NA	NA	NA	NA	NA
EIF3F-out.wgt.RDat	/u/home/t/tboltz/project-ophoff/rna_whole_blood/cts_TWAS_latest/B_Cells_Memory_weights2//EIF3F-out.wgt.RDat	EIF3F	11	7991799	8023409	0.1073	rs7942490	2.71	rs2136907	0.034927	9.33	-1.9	238	32	enet	0.07798	1.41e-32	-0.3166	0.751548	NA	NA	NA	NA	NA
FANCF-out.wgt.RDat	/u/home/t/tboltz/project-ophoff/rna_whole_blood/cts_TWAS_latest/B_Cells_Memory_weights2//FANCF-out.wgt.RDat	FANCF	11	22644080	22647369	0.0176	rs16909431	2.28	rs1514084	0.004132	4.01	0.95	94	13	enet	0.00593	0.000787	-0.259	0.795659	NA	NA	NA	NA	NA
HBG1-out.wgt.RDat	/u/home/t/tboltz/project-ophoff/rna_whole_blood/cts_TWAS_latest/B_Cells_Memory_weights2//HBG1-out.wgt.RDat	HBG1	11	5269310	5271089	0.1462	rs1433901	-2.67	rs5010979	0.087876	12.54	-0.102	489	3	lasso	0.08733	2e-36	-0.1096	0.912721	NA	NA	NA	NA	NA
HBG2-out.wgt.RDat	/u/home/t/tboltz/project-ophoff/rna_whole_blood/cts_TWAS_latest/B_Cells_Memory_weights2//HBG2-out.wgt.RDat	HBG2	11	5274419	5276011	0.203	rs1433901	-2.67	rs2855039	0.102739	13.4	-1.177	490	3	lasso	0.10234	1.11e-42	-1.1748	0.24008	NA	NA	NA	NA	NA
IFITM2-out.wgt.RDat	/u/home/t/tboltz/project-ophoff/rna_whole_blood/cts_TWAS_latest/B_Cells_Memory_weights2//IFITM2-out.wgt.RDat	IFITM2	11	307632	315272	0.1128	rs10902221	4.9	rs741738	0.052223	-9.59	0.565	77	5	lasso	0.04808	1.7e-20	-0.2179	0.827538	NA	NA	NA	NA	NA
IFITM3-out.wgt.RDat	/u/home/t/tboltz/project-ophoff/rna_whole_blood/cts_TWAS_latest/B_Cells_Memory_weights2//IFITM3-out.wgt.RDat	IFITM3	11	319677	327537	0.1998	rs10902221	4.9	rs741738	0.153501	16.36	0.565	77	1	lasso	0.15258	2.24e-64	0.565	0.572074	NA	NA	NA	NA	NA
IRAG1-out.wgt.RDat	/u/home/t/tboltz/project-ophoff/rna_whole_blood/cts_TWAS_latest/B_Cells_Memory_weights2//IRAG1-out.wgt.RDat	IRAG1	11	10594639	10715535	0.0449	rs16907959	2.38	rs16908086	0.024525	-6.89	-0.849	214	3	lasso	0.03043	1.65e-13	1.1545	0.248293	NA	NA	NA	NA	NA
LDHA-out.wgt.RDat	/u/home/t/tboltz/project-ophoff/rna_whole_blood/cts_TWAS_latest/B_Cells_Memory_weights2//LDHA-out.wgt.RDat	LDHA	11	18416108	18429972	0.079	rs10832918	3.29	rs3758682	0.107992	13.78	-0.562	154	9	lasso	0.1059	3.52e-44	-0.5171	0.605053	NA	NA	NA	NA	NA
LRRC56-out.wgt.RDat	/u/home/t/tboltz/project-ophoff/rna_whole_blood/cts_TWAS_latest/B_Cells_Memory_weights2//LRRC56-out.wgt.RDat	LRRC56	11	537528	554912	0.0298	rs10902221	4.9	rs4623937	0.009966	-6.04	0.498	97	97	blup	0.01789	1.4e-08	0.0419	0.966566	NA	NA	NA	NA	NA
LSP1-out.wgt.RDat	/u/home/t/tboltz/project-ophoff/rna_whole_blood/cts_TWAS_latest/B_Cells_Memory_weights2//LSP1-out.wgt.RDat	LSP1	11	1874201	1913497	0.1072	rs11041476	3.03	rs907611	0.050825	9.54	3.008	113	6	lasso	0.06871	8.54e-29	2.3894	0.016877	0	0.791	0	0.001	0.208
LYVE1-out.wgt.RDat	/u/home/t/tboltz/project-ophoff/rna_whole_blood/cts_TWAS_latest/B_Cells_Memory_weights2//LYVE1-out.wgt.RDat	LYVE1	11	10578514	10633236	0.0153	rs16907959	2.38	rs16908086	0.000255	-3.45	-0.849	195	37	enet	0.00421	0.00399	1.6571	0.097493	NA	NA	NA	NA	NA
NLRP6-out.wgt.RDat	/u/home/t/tboltz/project-ophoff/rna_whole_blood/cts_TWAS_latest/B_Cells_Memory_weights2//NLRP6-out.wgt.RDat	NLRP6	11	278366	285359	0.1708	rs7937869	-2.25	rs17655730	0.070545	-11.17	0.034	72	2	lasso	0.06806	1.57e-28	-0.031	0.97528	NA	NA	NA	NA	NA
OR52I2-out.wgt.RDat	/u/home/t/tboltz/project-ophoff/rna_whole_blood/cts_TWAS_latest/B_Cells_Memory_weights2//OR52I2-out.wgt.RDat	OR52I2	11	4602974	4614570	0.0347	rs1433901	-2.67	rs2641414	0.034357	8.01	0.274	287	2	lasso	0.03358	9.42e-15	0.2004	0.841138	NA	NA	NA	NA	NA
OR52K1-out.wgt.RDat	/u/home/t/tboltz/project-ophoff/rna_whole_blood/cts_TWAS_latest/B_Cells_Memory_weights2//OR52K1-out.wgt.RDat	OR52K1	11	4503877	4514727	0.1016	rs1433901	-2.67	rs10836031	0.031991	8.12	0.02	239	15	enet	0.0635	1.1e-26	-1.2291	0.219039	NA	NA	NA	NA	NA
OR6A2-out.wgt.RDat	/u/home/t/tboltz/project-ophoff/rna_whole_blood/cts_TWAS_latest/B_Cells_Memory_weights2//OR6A2-out.wgt.RDat	OR6A2	11	6812968	6820920	0.0461	rs16924349	-2.47	rs10839663	0.037297	-8.22	-0.024	207	1	lasso	0.0357	1.38e-15	0.024	0.980853	NA	NA	NA	NA	NA
PLEKHA7-out.wgt.RDat	/u/home/t/tboltz/project-ophoff/rna_whole_blood/cts_TWAS_latest/B_Cells_Memory_weights2//PLEKHA7-out.wgt.RDat	PLEKHA7	11	16798845	17035961	0.0324	rs10741720	2.65	rs4757484	0.019895	6.49	2.587	160	12	enet	0.02391	6.03e-11	3.5396	0.000401	0	0.915	0	0.002	0.083
POLR2L-out.wgt.RDat	/u/home/t/tboltz/project-ophoff/rna_whole_blood/cts_TWAS_latest/B_Cells_Memory_weights2//POLR2L-out.wgt.RDat	POLR2L	11	837357	842529	0.0307	rs10902221	4.9	rs5030780	0.0251	-6.73	-2.252	103	3	lasso	0.02668	4.93e-12	2.561	0.010438	0	0.427	0	0.558	0.015
PPFIBP2-out.wgt.RDat	/u/home/t/tboltz/project-ophoff/rna_whole_blood/cts_TWAS_latest/B_Cells_Memory_weights2//PPFIBP2-out.wgt.RDat	PPFIBP2	11	7534530	7678358	0.0534	rs7948390	-2.9	rs10732510	0.019489	-6.49	-0.666	299	7	lasso	0.03402	6.34e-15	0.1052	0.916249	NA	NA	NA	NA	NA
PSMD13-out.wgt.RDat	/u/home/t/tboltz/project-ophoff/rna_whole_blood/cts_TWAS_latest/B_Cells_Memory_weights2//PSMD13-out.wgt.RDat	PSMD13	11	236967	252984	0.0778	rs11607049	2	rs1045454	0.034315	7.92	-0.365	69	21	enet	0.04189	4.9e-18	-0.54	0.589164	NA	NA	NA	NA	NA
RNF141-out.wgt.RDat	/u/home/t/tboltz/project-ophoff/rna_whole_blood/cts_TWAS_latest/B_Cells_Memory_weights2//RNF141-out.wgt.RDat	RNF141	11	10533221	10562777	0.0525	rs16907959	2.38	rs16908086	0.01889	-6.95	-0.849	186	6	lasso	0.03917	5.83e-17	0.5552	0.578755	NA	NA	NA	NA	NA
RPL27A-out.wgt.RDat	/u/home/t/tboltz/project-ophoff/rna_whole_blood/cts_TWAS_latest/B_Cells_Memory_weights2//RPL27A-out.wgt.RDat	RPL27A	11	8704336	8736306	0.2282	rs7942490	2.71	rs2073685	0.203616	-18.81	0.304	166	2	lasso	0.25658	1.28e-113	-0.709	0.478326	NA	NA	NA	NA	NA
RPLP2-out.wgt.RDat	/u/home/t/tboltz/project-ophoff/rna_whole_blood/cts_TWAS_latest/B_Cells_Memory_weights2//RPLP2-out.wgt.RDat	RPLP2	11	809966	812880	0.1762	rs10902221	4.9	rs11246306	0.166726	17.08	-1.966	97	25	enet	0.21397	1.14e-92	-3.3632	0.00077	0	0.43	0	0.562	0.008
SAAL1-out.wgt.RDat	/u/home/t/tboltz/project-ophoff/rna_whole_blood/cts_TWAS_latest/B_Cells_Memory_weights2//SAAL1-out.wgt.RDat	SAAL1	11	18091483	18127634	0.0225	rs10832918	3.29	rs7939791	0.0238	-6.55	0.163	125	3	lasso	0.02185	3.9e-10	-0.4137	0.679078	NA	NA	NA	NA	NA
SBF2-out.wgt.RDat	/u/home/t/tboltz/project-ophoff/rna_whole_blood/cts_TWAS_latest/B_Cells_Memory_weights2//SBF2-out.wgt.RDat	SBF2	11	9800215	10315754	0.0348	rs16907959	2.38	rs11042623	0.015298	5.64	0.58	213	4	lasso	0.01532	1.44e-07	0.744	0.456876	NA	NA	NA	NA	NA
SIRT3-out.wgt.RDat	/u/home/t/tboltz/project-ophoff/rna_whole_blood/cts_TWAS_latest/B_Cells_Memory_weights2//SIRT3-out.wgt.RDat	SIRT3	11	215031	236931	0.0236	rs11607049	2	rs3782120	0.017512	-5.61	-0.388	68	5	lasso	0.01541	1.33e-07	0.219	0.826619	NA	NA	NA	NA	NA
SLC22A18AS-out.wgt.RDat	/u/home/t/tboltz/project-ophoff/rna_whole_blood/cts_TWAS_latest/B_Cells_Memory_weights2//SLC22A18AS-out.wgt.RDat	SLC22A18AS	11	2908575	2924805	0.0521	rs11025909	3.83	rs367035	0.030617	-7.54	-1.027	105	3	lasso	0.02965	3.34e-13	1.0392	0.298703	NA	NA	NA	NA	NA
SLC22A18-out.wgt.RDat	/u/home/t/tboltz/project-ophoff/rna_whole_blood/cts_TWAS_latest/B_Cells_Memory_weights2//SLC22A18-out.wgt.RDat	SLC22A18	11	2920952	2946476	0.258	rs11025909	3.83	rs367035	0.181828	-17.85	-1.027	104	3	lasso	0.18208	1.03e-77	1.0178	0.308767	NA	NA	NA	NA	NA
SPON1-out.wgt.RDat	/u/home/t/tboltz/project-ophoff/rna_whole_blood/cts_TWAS_latest/B_Cells_Memory_weights2//SPON1-out.wgt.RDat	SPON1	11	13984271	14289679	0.0319	rs7948160	-3.09	rs4471396	0.015145	5.31	-1.035	190	5	lasso	0.02353	8.53e-11	-0.2243	0.822536	NA	NA	NA	NA	NA
STK33-out.wgt.RDat	/u/home/t/tboltz/project-ophoff/rna_whole_blood/cts_TWAS_latest/B_Cells_Memory_weights2//STK33-out.wgt.RDat	STK33	11	8413416	8615836	0.049	rs7942490	2.71	rs10840060	0.015221	-5.74	-0.246	200	37	enet	0.01726	2.48e-08	1.6864	0.091726	NA	NA	NA	NA	NA
TMEM41B-out.wgt.RDat	/u/home/t/tboltz/project-ophoff/rna_whole_blood/cts_TWAS_latest/B_Cells_Memory_weights2//TMEM41B-out.wgt.RDat	TMEM41B	11	9302202	9336183	0.0529	rs2243566	2.13	rs2133215	0.04347	-8.99	1.415	151	6	lasso	0.04448	4.58e-19	-1.4132	0.157601	NA	NA	NA	NA	NA
TMEM80-out.wgt.RDat	/u/home/t/tboltz/project-ophoff/rna_whole_blood/cts_TWAS_latest/B_Cells_Memory_weights2//TMEM80-out.wgt.RDat	TMEM80	11	695429	705028	0.091	rs10902221	4.9	rs11246262	0.048648	-9.26	-1.129	111	25	enet	0.05243	3.11e-22	1.4048	0.160079	NA	NA	NA	NA	NA
TNNT3-out.wgt.RDat	/u/home/t/tboltz/project-ophoff/rna_whole_blood/cts_TWAS_latest/B_Cells_Memory_weights2//TNNT3-out.wgt.RDat	TNNT3	11	1940934	1959936	0.0575	rs11041476	3.01	rs4980379	0.022962	-7.27	0.312	110	110	blup	0.0242	4.65e-11	-0.108	0.914013	NA	NA	NA	NA	NA
TOLLIP-out.wgt.RDat	/u/home/t/tboltz/project-ophoff/rna_whole_blood/cts_TWAS_latest/B_Cells_Memory_weights2//TOLLIP-out.wgt.RDat	TOLLIP	11	1295602	1330884	0.0212	rs10902221	4.9	rs5744030	0.012271	-4.89	-0.065	101	3	lasso	0.01027	1.42e-05	0.2506	0.802093	NA	NA	NA	NA	NA
TRIM66-out.wgt.RDat	/u/home/t/tboltz/project-ophoff/rna_whole_blood/cts_TWAS_latest/B_Cells_Memory_weights2//TRIM66-out.wgt.RDat	TRIM66	11	8633585	8704241	0.0911	rs7942490	2.71	rs931756	0.045421	-9.19	-1.074	164	7	lasso	0.06208	4.13e-26	1.015	0.310118	NA	NA	NA	NA	NA
TSPAN4-out.wgt.RDat	/u/home/t/tboltz/project-ophoff/rna_whole_blood/cts_TWAS_latest/B_Cells_Memory_weights2//TSPAN4-out.wgt.RDat	TSPAN4	11	842813	867116	0.0812	rs10902221	4.9	rs5030780	0.057712	10.17	-2.252	103	23	enet	0.05644	7.65e-24	-2.6595	0.007826	0	0.427	0	0.558	0.015
UBQLNL-out.wgt.RDat	/u/home/t/tboltz/project-ophoff/rna_whole_blood/cts_TWAS_latest/B_Cells_Memory_weights2//UBQLNL-out.wgt.RDat	UBQLNL	11	5535624	5539661	0.0754	rs7944388	2.54	rs7939159	0.043157	8.89	1.337	444	5	lasso	0.04965	4.02e-21	1.1941	0.23244	NA	NA	NA	NA	NA
ZNF195-out.wgt.RDat	/u/home/t/tboltz/project-ophoff/rna_whole_blood/cts_TWAS_latest/B_Cells_Memory_weights2//ZNF195-out.wgt.RDat	ZNF195	11	3360492	3400452	0.0437	rs11025909	3.83	rs6578341	0.051192	-9.62	-0.891	106	9	enet	0.05221	3.8e-22	1.0072	0.313824	NA	NA	NA	NA	NA
ZNF215-out.wgt.RDat	/u/home/t/tboltz/project-ophoff/rna_whole_blood/cts_TWAS_latest/B_Cells_Memory_weights2//ZNF215-out.wgt.RDat	ZNF215	11	6947636	7022235	0.2095	rs7948390	-2.9	rs10839663	0.135562	15.36	-0.024	265	4	lasso	0.1346	1.8e-56	-0.0829	0.933896	NA	NA	NA	NA	NA
PANEL	FILE	ID	CHR	P0	P1	HSQ	BEST.GWAS.ID	BEST.GWAS.Z	EQTL.ID	EQTL.R2	EQTL.Z	EQTL.GWAS.Z	NSNP	NWGT	MODEL	MODELCV.R2	MODELCV.PV	TWAS.Z	TWAS.P	COLOC.PP0	COLOC.PP1	COLOC.PP2	COLOC.PP3	COLOC.PP4
ABCD2-out.wgt.RDat	/u/home/t/tboltz/project-ophoff/rna_whole_blood/cts_TWAS_latest/B_Cells_Memory_weights2//ABCD2-out.wgt.RDat	ABCD2	12	39900000	40000000	0.03818	rs12228013	2.92	rs10876972	0.024384	7	1.381	142	5	lasso	0.03163	5.57e-14	1.98258	0.04741	0	0.99	0	0.002	0.008
ACACB-out.wgt.RDat	/u/home/t/tboltz/project-ophoff/rna_whole_blood/cts_TWAS_latest/B_Cells_Memory_weights2//ACACB-out.wgt.RDat	ACACB	12	110000000	110000000	0.03394	rs10774641	-3.25	rs2268405	0.012659	-5.41	-0.019	195	4	lasso	0.01224	2.35e-06	0.12618	0.89959	NA	NA	NA	NA	NA
ACADS-out.wgt.RDat	/u/home/t/tboltz/project-ophoff/rna_whole_blood/cts_TWAS_latest/B_Cells_Memory_weights2//ACADS-out.wgt.RDat	ACADS	12	121000000	121000000	0.06437	rs540520	-2.57	rs3829290	0.024946	-6.86	-0.865	268	20	enet	0.02909	5.55e-13	1.44082	0.14964	NA	NA	NA	NA	NA
ACSS3-out.wgt.RDat	/u/home/t/tboltz/project-ophoff/rna_whole_blood/cts_TWAS_latest/B_Cells_Memory_weights2//ACSS3-out.wgt.RDat	ACSS3	12	81300000	81700000	0.17108	rs2293652	2.54	rs2037407	0.06746	-10.91	-1.234	273	30	enet	0.07836	9.88e-33	0.34973	0.72654	NA	NA	NA	NA	NA
ADGRD1-out.wgt.RDat	/u/home/t/tboltz/project-ophoff/rna_whole_blood/cts_TWAS_latest/B_Cells_Memory_weights2//ADGRD1-out.wgt.RDat	ADGRD1	12	131000000	132000000	0.04104	rs13377643	-2.34	rs1151350	0.000691	-3.92	0.866	218	33	enet	0.00921	3.77e-05	-1.12575	0.26027	NA	NA	NA	NA	NA
ALDH2-out.wgt.RDat	/u/home/t/tboltz/project-ophoff/rna_whole_blood/cts_TWAS_latest/B_Cells_Memory_weights2//ALDH2-out.wgt.RDat	ALDH2	12	112000000	112000000	0.04598	rs876896	4	rs7297415	0.014536	5.16	0.631	152	152	blup	0.0137	6.25e-07	-0.37465	0.70792	NA	NA	NA	NA	NA
ALG10-out.wgt.RDat	/u/home/t/tboltz/project-ophoff/rna_whole_blood/cts_TWAS_latest/B_Cells_Memory_weights2//ALG10-out.wgt.RDat	ALG10	12	34200000	34200000	0.01937	rs11053060	2.52	rs2129428	0.001843	-3.49	0.235	60	8	enet	0.00847	7.44e-05	1.93398	0.05312	NA	NA	NA	NA	NA
ALKBH2-out.wgt.RDat	/u/home/t/tboltz/project-ophoff/rna_whole_blood/cts_TWAS_latest/B_Cells_Memory_weights2//ALKBH2-out.wgt.RDat	ALKBH2	12	110000000	110000000	0.01431	rs10774641	-3.25	rs1654884	0.014002	-5.26	0.126	184	2	enet	0.0109	7.99e-06	-0.12043	0.90415	NA	NA	NA	NA	NA
AMDHD1-out.wgt.RDat	/u/home/t/tboltz/project-ophoff/rna_whole_blood/cts_TWAS_latest/B_Cells_Memory_weights2//AMDHD1-out.wgt.RDat	AMDHD1	12	96300000	96400000	0.0368	rs7959749	2.67	rs7486703	0.01348	-6.37	0.382	234	4	lasso	0.01889	5.68e-09	-0.28414	0.7763	NA	NA	NA	NA	NA
AMIGO2-out.wgt.RDat	/u/home/t/tboltz/project-ophoff/rna_whole_blood/cts_TWAS_latest/B_Cells_Memory_weights2//AMIGO2-out.wgt.RDat	AMIGO2	12	47500000	47500000	0.03867	rs2111772	3.2	rs58616	0.014994	5.3	0.101	169	4	lasso	0.0199	2.27e-09	0.61715	0.53714	NA	NA	NA	NA	NA
ANKLE2-out.wgt.RDat	/u/home/t/tboltz/project-ophoff/rna_whole_blood/cts_TWAS_latest/B_Cells_Memory_weights2//ANKLE2-out.wgt.RDat	ANKLE2	12	133000000	133000000	0.08177	rs5744751	-2.69	rs12824438	0.01978	-5.98	1.446	85	38	enet	0.03481	3.09e-15	-0.42332	0.67206	NA	NA	NA	NA	NA
APOLD1-out.wgt.RDat	/u/home/t/tboltz/project-ophoff/rna_whole_blood/cts_TWAS_latest/B_Cells_Memory_weights2//APOLD1-out.wgt.RDat	APOLD1	12	12900000	13000000	0.05794	rs17820032	3.09	rs4763859	0.029232	-7.97	1.417	180	12	enet	0.05712	4.08e-24	-1.6313	0.10283	NA	NA	NA	NA	NA
APPL2-out.wgt.RDat	/u/home/t/tboltz/project-ophoff/rna_whole_blood/cts_TWAS_latest/B_Cells_Memory_weights2//APPL2-out.wgt.RDat	APPL2	12	106000000	106000000	0.02418	rs12300811	2.49	rs2374448	0.018155	-5.88	-1.39	251	4	lasso	0.01852	7.92e-09	0.4165	0.67704	NA	NA	NA	NA	NA
ATF1-out.wgt.RDat	/u/home/t/tboltz/project-ophoff/rna_whole_blood/cts_TWAS_latest/B_Cells_Memory_weights2//ATF1-out.wgt.RDat	ATF1	12	51200000	51200000	0.03435	rs7312857	-1.91	rs7979165	0.03214	-8.38	-1.188	207	3	lasso	0.03673	5.42e-16	1.2405	0.21479	NA	NA	NA	NA	NA
ATP23-out.wgt.RDat	/u/home/t/tboltz/project-ophoff/rna_whole_blood/cts_TWAS_latest/B_Cells_Memory_weights2//ATP23-out.wgt.RDat	ATP23	12	58300000	58400000	0.05588	rs931552	-3.88	rs7314066	0.057568	-10.3	2.365	167	6	lasso	0.05511	2.63e-23	-2.39836	0.01647	0	0.944	0	0.016	0.04
AVIL-out.wgt.RDat	/u/home/t/tboltz/project-ophoff/rna_whole_blood/cts_TWAS_latest/B_Cells_Memory_weights2//AVIL-out.wgt.RDat	AVIL	12	58200000	58200000	0.03434	rs1729794	-3.53	rs703842	0.034333	8.24	1.237	130	130	blup	0.03472	3.36e-15	0.0298	0.97622	NA	NA	NA	NA	NA
B4GALNT3-out.wgt.RDat	/u/home/t/tboltz/project-ophoff/rna_whole_blood/cts_TWAS_latest/B_Cells_Memory_weights2//B4GALNT3-out.wgt.RDat	B4GALNT3	12	569000	673000	0.10343	rs7137188	2.44	rs11063529	0.087515	12.54	-0.043	125	5	enet	0.0874	1.88e-36	-0.10984	0.91253	NA	NA	NA	NA	NA
BCAT1-out.wgt.RDat	/u/home/t/tboltz/project-ophoff/rna_whole_blood/cts_TWAS_latest/B_Cells_Memory_weights2//BCAT1-out.wgt.RDat	BCAT1	12	25000000	25100000	0.18871	rs10842327	2.8	rs3759085	0.037416	8.8	0.247	173	31	enet	0.09679	2.35e-40	-0.911	0.36229	NA	NA	NA	NA	NA
BCL7A-out.wgt.RDat	/u/home/t/tboltz/project-ophoff/rna_whole_blood/cts_TWAS_latest/B_Cells_Memory_weights2//BCL7A-out.wgt.RDat	BCL7A	12	122000000	122000000	0.01411	rs2173581	2.35	rs3847694	0.007223	-4.68	-0.055	124	3	lasso	0.0109	8.04e-06	0.19806	0.843	NA	NA	NA	NA	NA
BIN2-out.wgt.RDat	/u/home/t/tboltz/project-ophoff/rna_whole_blood/cts_TWAS_latest/B_Cells_Memory_weights2//BIN2-out.wgt.RDat	BIN2	12	51700000	51700000	0.05141	rs4026022	1.97	rs3210837	0.040244	-8.54	-1.582	194	194	blup	0.04149	7.02e-18	1.55314	0.12039	NA	NA	NA	NA	NA
BTG1-out.wgt.RDat	/u/home/t/tboltz/project-ophoff/rna_whole_blood/cts_TWAS_latest/B_Cells_Memory_weights2//BTG1-out.wgt.RDat	BTG1	12	92500000	92500000	0.02262	rs709222	3.56	rs709222	0.011295	4.81	3.563	148	11	enet	0.01146	4.8e-06	2.16776	0.03018	0.164	0.353	0.001	0.001	0.482
C12orf75-out.wgt.RDat	/u/home/t/tboltz/project-ophoff/rna_whole_blood/cts_TWAS_latest/B_Cells_Memory_weights2//C12orf75-out.wgt.RDat	C12orf75	12	106000000	106000000	0.02026	rs12300811	2.49	rs10746029	0.007393	4.19	-0.384	258	258	blup	0.00545	0.00123	1.35465	0.17553	NA	NA	NA	NA	NA
C2CD5-out.wgt.RDat	/u/home/t/tboltz/project-ophoff/rna_whole_blood/cts_TWAS_latest/B_Cells_Memory_weights2//C2CD5-out.wgt.RDat	C2CD5	12	22600000	22700000	0.02239	rs7133927	1.83	rs12302368	0.021689	6.57	-0.97	147	3	lasso	0.01956	3.08e-09	-0.9413	0.34655	NA	NA	NA	NA	NA
CAPS2-out.wgt.RDat	/u/home/t/tboltz/project-ophoff/rna_whole_blood/cts_TWAS_latest/B_Cells_Memory_weights2//CAPS2-out.wgt.RDat	CAPS2	12	75700000	75800000	0.04009	rs10506663	-3.16	rs6582294	0.027441	6.98	-0.365	146	7	lasso	0.02943	4.07e-13	-0.19394	0.84622	NA	NA	NA	NA	NA
CD4-out.wgt.RDat	/u/home/t/tboltz/project-ophoff/rna_whole_blood/cts_TWAS_latest/B_Cells_Memory_weights2//CD4-out.wgt.RDat	CD4	12	6900000	6930000	0.08581	rs1045553	-2.09	rs11064391	0.01972	6.11	1.916	83	1	lasso	0.01892	5.53e-09	1.916	0.05537	NA	NA	NA	NA	NA
CD9-out.wgt.RDat	/u/home/t/tboltz/project-ophoff/rna_whole_blood/cts_TWAS_latest/B_Cells_Memory_weights2//CD9-out.wgt.RDat	CD9	12	6310000	6350000	0.19817	rs2270151	-2.2	rs11064058	0.080212	11.83	-1.527	156	23	enet	0.09162	3.35e-38	-1.56136	0.11844	NA	NA	NA	NA	NA
CDK2AP1-out.wgt.RDat	/u/home/t/tboltz/project-ophoff/rna_whole_blood/cts_TWAS_latest/B_Cells_Memory_weights2//CDK2AP1-out.wgt.RDat	CDK2AP1	12	124000000	124000000	0.10299	rs1260317	-2.78	rs11057223	0.10445	13.57	0.413	238	19	enet	0.10223	1.24e-42	0.33961	0.73415	NA	NA	NA	NA	NA
CHPT1-out.wgt.RDat	/u/home/t/tboltz/project-ophoff/rna_whole_blood/cts_TWAS_latest/B_Cells_Memory_weights2//CHPT1-out.wgt.RDat	CHPT1	12	102000000	102000000	0.27593	rs7312533	3.46	rs2559855	0.289216	-22.44	-1.834	190	23	enet	0.33167	1.25e-153	2.10448	0.03534	0	0.982	0	0.004	0.015
CHST11-out.wgt.RDat	/u/home/t/tboltz/project-ophoff/rna_whole_blood/cts_TWAS_latest/B_Cells_Memory_weights2//CHST11-out.wgt.RDat	CHST11	12	105000000	105000000	0.0439	rs7980326	3.58	rs10861241	0.018216	-6.36	-2.183	367	23	enet	0.04233	3.28e-18	1.59061	0.1117	NA	NA	NA	NA	NA
CLEC12A-out.wgt.RDat	/u/home/t/tboltz/project-ophoff/rna_whole_blood/cts_TWAS_latest/B_Cells_Memory_weights2//CLEC12A-out.wgt.RDat	CLEC12A	12	10100000	10100000	0.68128	rs4764327	-2.29	rs7313235	0.757002	36.18	-0.638	158	20	enet	0.75818	0	-0.68343	0.49433	NA	NA	NA	NA	NA
CLEC12B-out.wgt.RDat	/u/home/t/tboltz/project-ophoff/rna_whole_blood/cts_TWAS_latest/B_Cells_Memory_weights2//CLEC12B-out.wgt.RDat	CLEC12B	12	10200000	10200000	0.50821	rs4764327	-2.29	rs7313235	0.528375	30.24	-0.638	163	29	enet	0.5316	4.14e-287	-0.75913	0.44778	NA	NA	NA	NA	NA
CLEC1A-out.wgt.RDat	/u/home/t/tboltz/project-ophoff/rna_whole_blood/cts_TWAS_latest/B_Cells_Memory_weights2//CLEC1A-out.wgt.RDat	CLEC1A	12	10200000	10300000	0.03131	rs4764327	-2.29	rs6488244	0.007423	4.34	-1.289	173	4	lasso	0.01711	2.84e-08	-0.83625	0.40301	NA	NA	NA	NA	NA
CLEC1B-out.wgt.RDat	/u/home/t/tboltz/project-ophoff/rna_whole_blood/cts_TWAS_latest/B_Cells_Memory_weights2//CLEC1B-out.wgt.RDat	CLEC1B	12	10100000	10200000	0.04696	rs4764327	-2.29	rs542700	0.047724	-9.31	0.061	162	6	lasso	0.05078	1.42e-21	0.00754	0.99398	NA	NA	NA	NA	NA
CLEC2A-out.wgt.RDat	/u/home/t/tboltz/project-ophoff/rna_whole_blood/cts_TWAS_latest/B_Cells_Memory_weights2//CLEC2A-out.wgt.RDat	CLEC2A	12	10100000	10100000	0.14669	rs4764327	-2.29	rs10505741	0.112455	14.09	-1.248	148	3	lasso	0.14161	1.56e-59	-1.02872	0.30361	NA	NA	NA	NA	NA
CLEC7A-out.wgt.RDat	/u/home/t/tboltz/project-ophoff/rna_whole_blood/cts_TWAS_latest/B_Cells_Memory_weights2//CLEC7A-out.wgt.RDat	CLEC7A	12	10300000	10300000	0.1137	rs4764327	-2.29	rs10505753	0.055269	9.96	-1.507	173	4	lasso	0.06286	2e-26	-1.27298	0.20303	NA	NA	NA	NA	NA
CLEC9A-out.wgt.RDat	/u/home/t/tboltz/project-ophoff/rna_whole_blood/cts_TWAS_latest/B_Cells_Memory_weights2//CLEC9A-out.wgt.RDat	CLEC9A	12	10200000	10200000	0.2155	rs4764327	-2.29	rs6488244	0.146395	16.08	-1.289	173	5	lasso	0.16954	5.53e-72	-1.62702	0.10373	NA	NA	NA	NA	NA
CMKLR1-out.wgt.RDat	/u/home/t/tboltz/project-ophoff/rna_whole_blood/cts_TWAS_latest/B_Cells_Memory_weights2//CMKLR1-out.wgt.RDat	CMKLR1	12	109000000	109000000	0.09284	rs7976901	3.02	rs952584	0.052239	9.61	-0.369	177	4	enet	0.0557	1.52e-23	-0.48264	0.62935	NA	NA	NA	NA	NA
COQ5-out.wgt.RDat	/u/home/t/tboltz/project-ophoff/rna_whole_blood/cts_TWAS_latest/B_Cells_Memory_weights2//COQ5-out.wgt.RDat	COQ5	12	121000000	121000000	0.05783	rs540520	-2.57	rs1050187	0.045406	9.03	1.648	219	2	lasso	0.04385	8.18e-19	1.74788	0.08048	NA	NA	NA	NA	NA
CORO1C-out.wgt.RDat	/u/home/t/tboltz/project-ophoff/rna_whole_blood/cts_TWAS_latest/B_Cells_Memory_weights2//CORO1C-out.wgt.RDat	CORO1C	12	109000000	109000000	0.10796	rs7976901	3.02	rs4581499	0.082027	-12.06	-0.128	192	3	lasso	0.11048	4.11e-46	-0.21386	0.83066	NA	NA	NA	NA	NA
COX14-out.wgt.RDat	/u/home/t/tboltz/project-ophoff/rna_whole_blood/cts_TWAS_latest/B_Cells_Memory_weights2//COX14-out.wgt.RDat	COX14	12	50500000	50500000	0.01151	rs7952734	-3.68	rs2242507	0.009829	-4.3	0.789	170	3	lasso	0.00793	0.000122	-0.74908	0.45381	NA	NA	NA	NA	NA
CRACR2A-out.wgt.RDat	/u/home/t/tboltz/project-ophoff/rna_whole_blood/cts_TWAS_latest/B_Cells_Memory_weights2//CRACR2A-out.wgt.RDat	CRACR2A	12	3720000	3870000	0.01648	rs1419859	3.17	rs242017	0.000673	4.05	0.062	144	144	blup	0.00407	0.00457	-0.17128	0.864	NA	NA	NA	NA	NA
DDX11-out.wgt.RDat	/u/home/t/tboltz/project-ophoff/rna_whole_blood/cts_TWAS_latest/B_Cells_Memory_weights2//DDX11-out.wgt.RDat	DDX11	12	31200000	31300000	0.30096	rs12579274	-3.35	rs10843894	0.076582	-11.63	-0.088	121	31	enet	0.27219	1.36e-121	-0.01801	0.98563	NA	NA	NA	NA	NA
DDX55-out.wgt.RDat	/u/home/t/tboltz/project-ophoff/rna_whole_blood/cts_TWAS_latest/B_Cells_Memory_weights2//DDX55-out.wgt.RDat	DDX55	12	124000000	124000000	0.02229	rs1260319	-3.13	rs7971779	0.010312	-5	-0.711	205	205	blup	0.01461	2.74e-07	-0.57423	0.56581	NA	NA	NA	NA	NA
DENND5B-out.wgt.RDat	/u/home/t/tboltz/project-ophoff/rna_whole_blood/cts_TWAS_latest/B_Cells_Memory_weights2//DENND5B-out.wgt.RDat	DENND5B	12	31500000	31700000	0.01175	rs1038066	2.79	rs2617191	0.007095	-4.76	-2.085	190	3	lasso	0.0108	8.79e-06	1.40984	0.15859	NA	NA	NA	NA	NA
DPY19L2-out.wgt.RDat	/u/home/t/tboltz/project-ophoff/rna_whole_blood/cts_TWAS_latest/B_Cells_Memory_weights2//DPY19L2-out.wgt.RDat	DPY19L2	12	64000000	64100000	0.11794	rs11615212	3.01	rs7978328	0.020877	7.13	1.703	185	25	enet	0.05788	2.02e-24	0.79437	0.42698	NA	NA	NA	NA	NA
DRAM1-out.wgt.RDat	/u/home/t/tboltz/project-ophoff/rna_whole_blood/cts_TWAS_latest/B_Cells_Memory_weights2//DRAM1-out.wgt.RDat	DRAM1	12	102000000	102000000	0.02531	rs11111262	3.79	rs7965541	0.005073	4.31	-1.492	181	20	enet	0.0095	2.9e-05	-1.0101	0.31245	NA	NA	NA	NA	NA
DUSP16-out.wgt.RDat	/u/home/t/tboltz/project-ophoff/rna_whole_blood/cts_TWAS_latest/B_Cells_Memory_weights2//DUSP16-out.wgt.RDat	DUSP16	12	12600000	12700000	0.05652	rs1291345	-2.44	rs2013675	0.020708	-6.71	1.287	169	24	enet	0.04152	6.85e-18	-1.27045	0.20393	NA	NA	NA	NA	NA
DYNLL1-out.wgt.RDat	/u/home/t/tboltz/project-ophoff/rna_whole_blood/cts_TWAS_latest/B_Cells_Memory_weights2//DYNLL1-out.wgt.RDat	DYNLL1	12	121000000	121000000	0.02193	rs540520	-2.57	rs7963543	0.009385	5.48	-0.767	212	5	lasso	0.01524	1.55e-07	-1.36398	0.17258	NA	NA	NA	NA	NA
EEA1-out.wgt.RDat	/u/home/t/tboltz/project-ophoff/rna_whole_blood/cts_TWAS_latest/B_Cells_Memory_weights2//EEA1-out.wgt.RDat	EEA1	12	93200000	93300000	0.01427	rs4006658	2.78	rs1979803	0.017494	6.06	-0.596	191	7	lasso	0.01756	1.88e-08	-0.68068	0.49608	NA	NA	NA	NA	NA
EEF1AKMT3-out.wgt.RDat	/u/home/t/tboltz/project-ophoff/rna_whole_blood/cts_TWAS_latest/B_Cells_Memory_weights2//EEF1AKMT3-out.wgt.RDat	EEF1AKMT3	12	58200000	58200000	0.06818	rs7965494	-3.29	rs10877012	0.088159	12.47	1.397	126	4	lasso	0.08754	1.64e-36	1.40324	0.16054	NA	NA	NA	NA	NA
ERP27-out.wgt.RDat	/u/home/t/tboltz/project-ophoff/rna_whole_blood/cts_TWAS_latest/B_Cells_Memory_weights2//ERP27-out.wgt.RDat	ERP27	12	15100000	15100000	0.01842	rs991532	2.59	rs4764137	0.015089	-5.24	-0.011	131	16	enet	0.01759	1.85e-08	0.13259	0.89451	NA	NA	NA	NA	NA
ETFRF1-out.wgt.RDat	/u/home/t/tboltz/project-ophoff/rna_whole_blood/cts_TWAS_latest/B_Cells_Memory_weights2//ETFRF1-out.wgt.RDat	ETFRF1	12	25300000	25400000	0.05114	rs12579869	2.23	rs12229161	0.026609	6.97	0.165	191	2	lasso	0.02731	2.78e-12	0.61888	0.53599	NA	NA	NA	NA	NA
FAM216A-out.wgt.RDat	/u/home/t/tboltz/project-ophoff/rna_whole_blood/cts_TWAS_latest/B_Cells_Memory_weights2//FAM216A-out.wgt.RDat	FAM216A	12	111000000	111000000	0.03773	rs11837455	-2.57	rs7961345	0.018785	-7.12	-2.308	122	13	enet	0.03979	3.34e-17	0.80719	0.41956	NA	NA	NA	NA	NA
FBXW8-out.wgt.RDat	/u/home/t/tboltz/project-ophoff/rna_whole_blood/cts_TWAS_latest/B_Cells_Memory_weights2//FBXW8-out.wgt.RDat	FBXW8	12	117000000	117000000	0.04855	rs17500871	-2.6	rs4767473	0.040662	8.76	0.936	169	21	enet	0.05951	4.47e-25	0.54715	0.58428	NA	NA	NA	NA	NA
FGD6-out.wgt.RDat	/u/home/t/tboltz/project-ophoff/rna_whole_blood/cts_TWAS_latest/B_Cells_Memory_weights2//FGD6-out.wgt.RDat	FGD6	12	95500000	95600000	0.01981	rs7959749	2.67	rs864450	0.020526	-6.43	0.658	302	5	lasso	0.01969	2.74e-09	-0.66599	0.50542	NA	NA	NA	NA	NA
FGFR1OP2-out.wgt.RDat	/u/home/t/tboltz/project-ophoff/rna_whole_blood/cts_TWAS_latest/B_Cells_Memory_weights2//FGFR1OP2-out.wgt.RDat	FGFR1OP2	12	27100000	27100000	0.02799	rs11048997	-2.74	rs11048801	-0.000379	3.42	-2.309	232	232	blup	0.00577	0.000909	1.00514	0.31483	NA	NA	NA	NA	NA
FMNL3-out.wgt.RDat	/u/home/t/tboltz/project-ophoff/rna_whole_blood/cts_TWAS_latest/B_Cells_Memory_weights2//FMNL3-out.wgt.RDat	FMNL3	12	50000000	50100000	0.0117	rs2278069	-4.38	rs2303305	0.006134	-4.41	-3.55	175	175	blup	0.00632	0.000546	3.26374	0.0011	0.073	0.065	0.034	0.029	0.8
GALNT6-out.wgt.RDat	/u/home/t/tboltz/project-ophoff/rna_whole_blood/cts_TWAS_latest/B_Cells_Memory_weights2//GALNT6-out.wgt.RDat	GALNT6	12	51700000	51800000	0.10609	rs4026022	1.99	rs10876193	0.07327	-11.34	-0.073	183	33	enet	0.09368	4.65e-39	-0.11906	0.90523	NA	NA	NA	NA	NA
GAPDH-out.wgt.RDat	/u/home/t/tboltz/project-ophoff/rna_whole_blood/cts_TWAS_latest/B_Cells_Memory_weights2//GAPDH-out.wgt.RDat	GAPDH	12	6640000	6650000	0.08635	rs1045553	-2.09	rs7309414	0.089205	-12.63	-0.155	109	109	blup	0.0961	4.56e-40	0.45963	0.64578	NA	NA	NA	NA	NA
GATC-out.wgt.RDat	/u/home/t/tboltz/project-ophoff/rna_whole_blood/cts_TWAS_latest/B_Cells_Memory_weights2//GATC-out.wgt.RDat	GATC	12	121000000	121000000	0.05236	rs540520	-2.57	rs671566	0.039746	-8.53	0.6	195	21	enet	0.04965	4e-21	-1.86624	0.06201	NA	NA	NA	NA	NA
GLIPR1L2-out.wgt.RDat	/u/home/t/tboltz/project-ophoff/rna_whole_blood/cts_TWAS_latest/B_Cells_Memory_weights2//GLIPR1L2-out.wgt.RDat	GLIPR1L2	12	75800000	75800000	0.06551	rs10506663	-3.16	rs10879910	0.044703	9.01	-0.72	135	27	enet	0.06485	3.15e-27	0.28725	0.77392	NA	NA	NA	NA	NA
GLIPR1-out.wgt.RDat	/u/home/t/tboltz/project-ophoff/rna_whole_blood/cts_TWAS_latest/B_Cells_Memory_weights2//GLIPR1-out.wgt.RDat	GLIPR1	12	75900000	75900000	0.06511	rs10506663	-3.16	rs2700521	0.036494	8.8	1.798	120	4	lasso	0.04876	9.09e-21	1.20706	0.22741	NA	NA	NA	NA	NA
GNS-out.wgt.RDat	/u/home/t/tboltz/project-ophoff/rna_whole_blood/cts_TWAS_latest/B_Cells_Memory_weights2//GNS-out.wgt.RDat	GNS	12	65100000	65200000	0.07062	rs939876	2.54	rs2620733	0.04951	-9.44	1.67	131	5	lasso	0.05163	6.47e-22	-1.84913	0.06444	NA	NA	NA	NA	NA
GOLGA3-out.wgt.RDat	/u/home/t/tboltz/project-ophoff/rna_whole_blood/cts_TWAS_latest/B_Cells_Memory_weights2//GOLGA3-out.wgt.RDat	GOLGA3	12	133000000	133000000	0.02644	rs5744751	-2.69	rs7778	0.007317	4.66	-1.452	85	3	lasso	0.01347	7.69e-07	-0.73299	0.46356	NA	NA	NA	NA	NA
GPN3-out.wgt.RDat	/u/home/t/tboltz/project-ophoff/rna_whole_blood/cts_TWAS_latest/B_Cells_Memory_weights2//GPN3-out.wgt.RDat	GPN3	12	111000000	111000000	0.05712	rs11837455	-2.57	rs28609096	0.056261	-10.03	-1.267	123	6	enet	0.05905	6.83e-25	0.9831	0.32556	NA	NA	NA	NA	NA
GPR162-out.wgt.RDat	/u/home/t/tboltz/project-ophoff/rna_whole_blood/cts_TWAS_latest/B_Cells_Memory_weights2//GPR162-out.wgt.RDat	GPR162	12	6930000	6940000	0.20737	rs1045553	-2.09	rs11064391	0.045995	9.11	1.916	83	5	lasso	0.07563	1.29e-31	0.70444	0.48116	NA	NA	NA	NA	NA
GTSF1-out.wgt.RDat	/u/home/t/tboltz/project-ophoff/rna_whole_blood/cts_TWAS_latest/B_Cells_Memory_weights2//GTSF1-out.wgt.RDat	GTSF1	12	54800000	54900000	0.02328	rs10876561	-4.05	rs7972761	0.004869	4.62	-1.332	103	11	enet	0.0088	5.49e-05	-1.99356	0.0462	0.394	0.546	0.007	0.009	0.043
H2AJ-out.wgt.RDat	/u/home/t/tboltz/project-ophoff/rna_whole_blood/cts_TWAS_latest/B_Cells_Memory_weights2//H2AJ-out.wgt.RDat	H2AJ	12	14900000	14900000	0.0349	rs991532	2.59	rs2041909	0.001392	4.13	-1.889	122	27	enet	0.02407	5.22e-11	-2.6058	0.00917	0.706	0.289	0.001	0	0.004
HAL-out.wgt.RDat	/u/home/t/tboltz/project-ophoff/rna_whole_blood/cts_TWAS_latest/B_Cells_Memory_weights2//HAL-out.wgt.RDat	HAL	12	96400000	96400000	0.13694	rs7959749	2.67	rs12301817	0.081628	12.1	-0.133	235	235	blup	0.118	2.59e-49	-1.32461	0.1853	NA	NA	NA	NA	NA
HCAR2-out.wgt.RDat	/u/home/t/tboltz/project-ophoff/rna_whole_blood/cts_TWAS_latest/B_Cells_Memory_weights2//HCAR2-out.wgt.RDat	HCAR2	12	123000000	123000000	0.0518	rs1790108	-2.62	rs10847570	0.020048	6.09	0.467	158	158	blup	0.02639	6.42e-12	0.61195	0.54057	NA	NA	NA	NA	NA
HCAR3-out.wgt.RDat	/u/home/t/tboltz/project-ophoff/rna_whole_blood/cts_TWAS_latest/B_Cells_Memory_weights2//HCAR3-out.wgt.RDat	HCAR3	12	123000000	123000000	0.08761	rs1790108	-2.62	rs1798192	0.033938	7.78	-0.419	163	9	lasso	0.03632	7.85e-16	-0.50465	0.61381	NA	NA	NA	NA	NA
HEBP1-out.wgt.RDat	/u/home/t/tboltz/project-ophoff/rna_whole_blood/cts_TWAS_latest/B_Cells_Memory_weights2//HEBP1-out.wgt.RDat	HEBP1	12	13100000	13200000	0.13757	rs17820032	3.09	rs3825272	0.121651	-15.18	-0.274	180	21	enet	0.16912	8.51e-72	0.23108	0.81725	NA	NA	NA	NA	NA
HELB-out.wgt.RDat	/u/home/t/tboltz/project-ophoff/rna_whole_blood/cts_TWAS_latest/B_Cells_Memory_weights2//HELB-out.wgt.RDat	HELB	12	66700000	66700000	0.0206	rs10878353	4.14	rs2118138	0.016198	-5.88	0.08	168	19	enet	0.00968	2.45e-05	-0.21101	0.83288	NA	NA	NA	NA	NA
HPD-out.wgt.RDat	/u/home/t/tboltz/project-ophoff/rna_whole_blood/cts_TWAS_latest/B_Cells_Memory_weights2//HPD-out.wgt.RDat	HPD	12	122000000	122000000	0.10545	rs4069668	2.09	rs1610041	0.066311	10.81	0.447	131	7	lasso	0.06292	1.89e-26	0.51756	0.60476	NA	NA	NA	NA	NA
HRK-out.wgt.RDat	/u/home/t/tboltz/project-ophoff/rna_whole_blood/cts_TWAS_latest/B_Cells_Memory_weights2//HRK-out.wgt.RDat	HRK	12	117000000	117000000	0.04154	rs17500871	-2.6	rs11068219	0.010877	5.33	-0.376	151	12	enet	0.04393	7.56e-19	0.92637	0.35425	NA	NA	NA	NA	NA
IFFO1-out.wgt.RDat	/u/home/t/tboltz/project-ophoff/rna_whole_blood/cts_TWAS_latest/B_Cells_Memory_weights2//IFFO1-out.wgt.RDat	IFFO1	12	6650000	6670000	0.03024	rs1045553	-2.09	rs2286724	0.021705	6.34	0.517	105	1	lasso	0.02098	8.54e-10	0.517	0.60516	NA	NA	NA	NA	NA
IKBIP-out.wgt.RDat	/u/home/t/tboltz/project-ophoff/rna_whole_blood/cts_TWAS_latest/B_Cells_Memory_weights2//IKBIP-out.wgt.RDat	IKBIP	12	99000000	99000000	0.05174	rs11109650	-2.85	rs3815997	0.012181	5.22	0.031	117	117	blup	0.02212	3.05e-10	-2.00845	0.0446	0.035	0.961	0	0.001	0.003
IQSEC3-out.wgt.RDat	/u/home/t/tboltz/project-ophoff/rna_whole_blood/cts_TWAS_latest/B_Cells_Memory_weights2//IQSEC3-out.wgt.RDat	IQSEC3	12	176000	288000	0.03445	rs7975313	-2.2	rs1532609	0.007823	-5.11	0.318	68	10	enet	0.0314	6.84e-14	0.1294	0.89704	NA	NA	NA	NA	NA
IRAK3-out.wgt.RDat	/u/home/t/tboltz/project-ophoff/rna_whole_blood/cts_TWAS_latest/B_Cells_Memory_weights2//IRAK3-out.wgt.RDat	IRAK3	12	66600000	66600000	0.0581	rs10878353	4.14	rs11176060	0.042102	8.88	1.321	191	30	enet	0.06018	2.41e-25	1.35182	0.17643	NA	NA	NA	NA	NA
ISCU-out.wgt.RDat	/u/home/t/tboltz/project-ophoff/rna_whole_blood/cts_TWAS_latest/B_Cells_Memory_weights2//ISCU-out.wgt.RDat	ISCU	12	109000000	109000000	0.14593	rs7976901	3.02	rs888551	0.043704	9.32	1.427	159	38	enet	0.10891	1.89e-45	0.32841	0.7426	NA	NA	NA	NA	NA
KCTD10-out.wgt.RDat	/u/home/t/tboltz/project-ophoff/rna_whole_blood/cts_TWAS_latest/B_Cells_Memory_weights2//KCTD10-out.wgt.RDat	KCTD10	12	110000000	110000000	0.06907	rs10774641	-3.25	rs2241209	0.039299	8.45	0.574	198	16	enet	0.04074	1.4e-17	0.60626	0.54434	NA	NA	NA	NA	NA
KLHL42-out.wgt.RDat	/u/home/t/tboltz/project-ophoff/rna_whole_blood/cts_TWAS_latest/B_Cells_Memory_weights2//KLHL42-out.wgt.RDat	KLHL42	12	27900000	28000000	0.03006	rs10842925	-3	rs10842994	0.021895	-6.35	-0.374	223	4	lasso	0.02079	1.02e-09	0.56103	0.57478	NA	NA	NA	NA	NA
KLRC1-out.wgt.RDat	/u/home/t/tboltz/project-ophoff/rna_whole_blood/cts_TWAS_latest/B_Cells_Memory_weights2//KLRC1-out.wgt.RDat	KLRC1	12	10600000	10600000	0.11467	rs4764327	-2.29	rs2734442	0.116553	14.49	0.392	192	33	enet	0.13972	1.05e-58	0.47851	0.63228	NA	NA	NA	NA	NA
KLRC2-out.wgt.RDat	/u/home/t/tboltz/project-ophoff/rna_whole_blood/cts_TWAS_latest/B_Cells_Memory_weights2//KLRC2-out.wgt.RDat	KLRC2	12	10600000	10600000	0.18773	rs4764327	-2.29	rs1478309	0.151653	-16.7	-0.289	198	21	enet	0.22995	2.16e-100	0.60729	0.54366	NA	NA	NA	NA	NA
KLRC3-out.wgt.RDat	/u/home/t/tboltz/project-ophoff/rna_whole_blood/cts_TWAS_latest/B_Cells_Memory_weights2//KLRC3-out.wgt.RDat	KLRC3	12	10600000	10600000	0.07762	rs4764327	-2.29	rs11053802	0.119011	14.39	0.278	198	6	lasso	0.11704	6.63e-49	0.17405	0.86182	NA	NA	NA	NA	NA
KLRC4-out.wgt.RDat	/u/home/t/tboltz/project-ophoff/rna_whole_blood/cts_TWAS_latest/B_Cells_Memory_weights2//KLRC4-out.wgt.RDat	KLRC4	12	10600000	10600000	0.10067	rs4764327	-2.29	rs2734562	0.04261	8.66	0.837	196	18	enet	0.05396	7.58e-23	1.1481	0.25093	NA	NA	NA	NA	NA
KMT5A-out.wgt.RDat	/u/home/t/tboltz/project-ophoff/rna_whole_blood/cts_TWAS_latest/B_Cells_Memory_weights2//KMT5A-out.wgt.RDat	KMT5A	12	124000000	124000000	0.01863	rs1260317	-2.88	rs11057251	0.008517	5.69	-2.086	208	208	blup	0.01712	2.81e-08	-1.21121	0.22582	NA	NA	NA	NA	NA
KRT73-out.wgt.RDat	/u/home/t/tboltz/project-ophoff/rna_whole_blood/cts_TWAS_latest/B_Cells_Memory_weights2//KRT73-out.wgt.RDat	KRT73	12	53000000	53000000	0.43912	rs7488334	3.19	rs7975662	0.175356	-17.47	0.878	409	69	enet	0.2884	4.64e-130	0.54713	0.58429	NA	NA	NA	NA	NA
LETMD1-out.wgt.RDat	/u/home/t/tboltz/project-ophoff/rna_whole_blood/cts_TWAS_latest/B_Cells_Memory_weights2//LETMD1-out.wgt.RDat	LETMD1	12	51400000	51500000	0.0378	rs7312857	-1.91	rs3759405	0.02728	8.02	1.046	214	6	lasso	0.03428	5.01e-15	0.85133	0.39459	NA	NA	NA	NA	NA
LIMA1-out.wgt.RDat	/u/home/t/tboltz/project-ophoff/rna_whole_blood/cts_TWAS_latest/B_Cells_Memory_weights2//LIMA1-out.wgt.RDat	LIMA1	12	50600000	50700000	0.01897	rs11834380	-3.49	rs6580729	0.01677	-5.86	-0.773	187	2	lasso	0.01695	3.28e-08	0.84006	0.40088	NA	NA	NA	NA	NA
LIN7A-out.wgt.RDat	/u/home/t/tboltz/project-ophoff/rna_whole_blood/cts_TWAS_latest/B_Cells_Memory_weights2//LIN7A-out.wgt.RDat	LIN7A	12	81200000	81300000	0.04266	rs2293652	2.54	rs2037407	0.002509	-5	-1.234	305	305	blup	0.01316	1.02e-06	0.41644	0.67709	NA	NA	NA	NA	NA
LRP6-out.wgt.RDat	/u/home/t/tboltz/project-ophoff/rna_whole_blood/cts_TWAS_latest/B_Cells_Memory_weights2//LRP6-out.wgt.RDat	LRP6	12	12300000	12400000	0.03094	rs11614722	-2.14	rs1181334	0.021111	6.21	0.329	162	3	lasso	0.02002	2.04e-09	0.30851	0.75769	NA	NA	NA	NA	NA
LRRK2-out.wgt.RDat	/u/home/t/tboltz/project-ophoff/rna_whole_blood/cts_TWAS_latest/B_Cells_Memory_weights2//LRRK2-out.wgt.RDat	LRRK2	12	40600000	40800000	0.11033	rs7300813	2.51	rs2708485	0.132996	-15.22	0.932	333	23	enet	0.14761	3.57e-62	-0.29695	0.76651	NA	NA	NA	NA	NA
LTA4H-out.wgt.RDat	/u/home/t/tboltz/project-ophoff/rna_whole_blood/cts_TWAS_latest/B_Cells_Memory_weights2//LTA4H-out.wgt.RDat	LTA4H	12	96400000	96400000	0.3144	rs7959749	2.67	rs763875	0.177876	-17.57	1.491	250	47	enet	0.25895	8.08e-115	-0.74176	0.45823	NA	NA	NA	NA	NA
LYZ-out.wgt.RDat	/u/home/t/tboltz/project-ophoff/rna_whole_blood/cts_TWAS_latest/B_Cells_Memory_weights2//LYZ-out.wgt.RDat	LYZ	12	69700000	69700000	0.39217	rs776421	-3.79	rs7308481	0.427138	-27.31	-2.302	205	55	enet	0.54353	8.5e-297	1.35212	0.17634	NA	NA	NA	NA	NA
MDM2-out.wgt.RDat	/u/home/t/tboltz/project-ophoff/rna_whole_blood/cts_TWAS_latest/B_Cells_Memory_weights2//MDM2-out.wgt.RDat	MDM2	12	69200000	69200000	0.21452	rs11177577	-2.39	rs11177361	0.15276	16.3	0.542	117	4	lasso	0.18848	1.15e-80	0.2926	0.76983	NA	NA	NA	NA	NA
METTL7A-out.wgt.RDat	/u/home/t/tboltz/project-ophoff/rna_whole_blood/cts_TWAS_latest/B_Cells_Memory_weights2//METTL7A-out.wgt.RDat	METTL7A	12	51300000	51300000	0.06003	rs4026022	1.94	rs12831858	0.048537	-9.26	0.236	192	4	lasso	0.05072	1.5e-21	0.20924	0.83426	NA	NA	NA	NA	NA
MLF2-out.wgt.RDat	/u/home/t/tboltz/project-ophoff/rna_whole_blood/cts_TWAS_latest/B_Cells_Memory_weights2//MLF2-out.wgt.RDat	MLF2	12	6860000	6880000	0.03643	rs1045553	-2.09	rs743600	-0.000154	-3.44	-0.167	83	83	blup	0.00863	6.43e-05	0.76706	0.44304	NA	NA	NA	NA	NA
MMAB-out.wgt.RDat	/u/home/t/tboltz/project-ophoff/rna_whole_blood/cts_TWAS_latest/B_Cells_Memory_weights2//MMAB-out.wgt.RDat	MMAB	12	110000000	110000000	0.0253	rs10774641	-3.25	rs12817689	0.018944	-6.03	1.357	213	213	blup	0.01882	6.04e-09	-1.25081	0.211	NA	NA	NA	NA	NA
MORN3-out.wgt.RDat	/u/home/t/tboltz/project-ophoff/rna_whole_blood/cts_TWAS_latest/B_Cells_Memory_weights2//MORN3-out.wgt.RDat	MORN3	12	122000000	122000000	0.13629	rs4069668	2.09	rs12320939	0.080613	11.9	-1.122	162	4	lasso	0.10403	2.17e-43	-1.45495	0.14568	NA	NA	NA	NA	NA
MPHOSPH9-out.wgt.RDat	/u/home/t/tboltz/project-ophoff/rna_whole_blood/cts_TWAS_latest/B_Cells_Memory_weights2//MPHOSPH9-out.wgt.RDat	MPHOSPH9	12	124000000	124000000	0.01142	rs1260317	-2.77	rs940904	0.017529	-5.88	-0.628	244	2	lasso	0.01513	1.71e-07	0.98031	0.32694	NA	NA	NA	NA	NA
MRPL42-out.wgt.RDat	/u/home/t/tboltz/project-ophoff/rna_whole_blood/cts_TWAS_latest/B_Cells_Memory_weights2//MRPL42-out.wgt.RDat	MRPL42	12	93900000	93900000	0.08145	rs7295551	2.5	rs11107052	0.089052	12.49	-0.206	154	11	lasso	0.11413	1.16e-47	0.36469	0.71535	NA	NA	NA	NA	NA
MTRFR-out.wgt.RDat	/u/home/t/tboltz/project-ophoff/rna_whole_blood/cts_TWAS_latest/B_Cells_Memory_weights2//MTRFR-out.wgt.RDat	MTRFR	12	124000000	124000000	0.01396	rs1260317	-2.78	rs1615350	0.016517	5.96	-2.05	239	5	lasso	0.01354	7.26e-07	-1.93985	0.0524	NA	NA	NA	NA	NA
MYRFL-out.wgt.RDat	/u/home/t/tboltz/project-ophoff/rna_whole_blood/cts_TWAS_latest/B_Cells_Memory_weights2//MYRFL-out.wgt.RDat	MYRFL	12	70200000	70400000	0.09864	rs776421	-3.79	rs4512898	0.083041	-12.11	-0.739	354	18	enet	0.0837	6.32e-35	0.90007	0.36808	NA	NA	NA	NA	NA
NCAPD2-out.wgt.RDat	/u/home/t/tboltz/project-ophoff/rna_whole_blood/cts_TWAS_latest/B_Cells_Memory_weights2//NCAPD2-out.wgt.RDat	NCAPD2	12	6600000	6640000	0.01502	rs1045553	-2.09	rs917634	0.014936	-5.24	-0.135	114	1	lasso	0.01437	3.42e-07	0.135	0.89261	NA	NA	NA	NA	NA
NEDD1-out.wgt.RDat	/u/home/t/tboltz/project-ophoff/rna_whole_blood/cts_TWAS_latest/B_Cells_Memory_weights2//NEDD1-out.wgt.RDat	NEDD1	12	97300000	97300000	0.05066	rs7307354	2.33	rs252185	0.041682	-9.24	1.074	274	4	lasso	0.05038	2.05e-21	-1.04046	0.29813	NA	NA	NA	NA	NA
NFE2-out.wgt.RDat	/u/home/t/tboltz/project-ophoff/rna_whole_blood/cts_TWAS_latest/B_Cells_Memory_weights2//NFE2-out.wgt.RDat	NFE2	12	54700000	54700000	0.01757	rs10876561	-4.05	rs6580981	-0.000515	2.91	-1.64	91	91	blup	0.00758	0.00017	0.43219	0.66561	NA	NA	NA	NA	NA
NINJ2-out.wgt.RDat	/u/home/t/tboltz/project-ophoff/rna_whole_blood/cts_TWAS_latest/B_Cells_Memory_weights2//NINJ2-out.wgt.RDat	NINJ2	12	673000	773000	0.15878	rs7137188	2.44	rs10849347	0.098256	-13.17	0.079	130	21	enet	0.14159	1.58e-59	0.30399	0.76113	NA	NA	NA	NA	NA
NT5DC3-out.wgt.RDat	/u/home/t/tboltz/project-ophoff/rna_whole_blood/cts_TWAS_latest/B_Cells_Memory_weights2//NT5DC3-out.wgt.RDat	NT5DC3	12	104000000	104000000	0.05227	rs10861032	2.59	rs11111803	0.055397	10.16	1.083	244	5	lasso	0.05552	1.8e-23	0.78716	0.43119	NA	NA	NA	NA	NA
NUP107-out.wgt.RDat	/u/home/t/tboltz/project-ophoff/rna_whole_blood/cts_TWAS_latest/B_Cells_Memory_weights2//NUP107-out.wgt.RDat	NUP107	12	69100000	69100000	0.01297	rs4913277	1.96	rs10878858	0.006271	-4.37	0.444	123	123	blup	0.00438	0.0034	-0.58491	0.55861	NA	NA	NA	NA	NA
OAS1-out.wgt.RDat	/u/home/t/tboltz/project-ophoff/rna_whole_blood/cts_TWAS_latest/B_Cells_Memory_weights2//OAS1-out.wgt.RDat	OAS1	12	113000000	113000000	0.03921	rs7976649	2.64	rs2057778	0.042216	8.87	0.338	129	15	enet	0.04761	2.6e-20	0.9387	0.34789	NA	NA	NA	NA	NA
OASL-out.wgt.RDat	/u/home/t/tboltz/project-ophoff/rna_whole_blood/cts_TWAS_latest/B_Cells_Memory_weights2//OASL-out.wgt.RDat	OASL	12	121000000	121000000	0.16135	rs523581	1.89	rs2254779	0.049489	9.39	-0.3	263	39	enet	0.06875	8.24e-29	0.04853	0.9613	NA	NA	NA	NA	NA
OSBPL8-out.wgt.RDat	/u/home/t/tboltz/project-ophoff/rna_whole_blood/cts_TWAS_latest/B_Cells_Memory_weights2//OSBPL8-out.wgt.RDat	OSBPL8	12	76700000	77000000	0.39806	rs10506663	-3.16	rs1512504	0.284822	22.22	-0.525	117	29	enet	0.29952	5.59e-136	-0.82202	0.41107	NA	NA	NA	NA	NA
P2RX4-out.wgt.RDat	/u/home/t/tboltz/project-ophoff/rna_whole_blood/cts_TWAS_latest/B_Cells_Memory_weights2//P2RX4-out.wgt.RDat	P2RX4	12	122000000	122000000	0.07138	rs523581	1.89	rs3794207	0.009449	-5.79	0.788	245	21	enet	0.02085	9.65e-10	-0.29537	0.76771	NA	NA	NA	NA	NA
P2RX7-out.wgt.RDat	/u/home/t/tboltz/project-ophoff/rna_whole_blood/cts_TWAS_latest/B_Cells_Memory_weights2//P2RX7-out.wgt.RDat	P2RX7	12	122000000	122000000	0.01901	rs523581	1.89	rs208298	0.005169	4.72	0.972	268	4	lasso	0.00989	2.02e-05	0.21547	0.8294	NA	NA	NA	NA	NA
PCED1B-out.wgt.RDat	/u/home/t/tboltz/project-ophoff/rna_whole_blood/cts_TWAS_latest/B_Cells_Memory_weights2//PCED1B-out.wgt.RDat	PCED1B	12	47500000	47600000	0.02389	rs2111772	3.2	rs215375	0.015157	5.35	0.862	180	6	lasso	0.0127	1.55e-06	0.88957	0.3737	NA	NA	NA	NA	NA
PITPNM2-out.wgt.RDat	/u/home/t/tboltz/project-ophoff/rna_whole_blood/cts_TWAS_latest/B_Cells_Memory_weights2//PITPNM2-out.wgt.RDat	PITPNM2	12	123000000	124000000	0.00703	rs1260317	-2.78	rs1568427	0.008705	4.51	-1.906	217	3	lasso	0.00896	4.72e-05	-1.54852	0.1215	NA	NA	NA	NA	NA
PLEKHA5-out.wgt.RDat	/u/home/t/tboltz/project-ophoff/rna_whole_blood/cts_TWAS_latest/B_Cells_Memory_weights2//PLEKHA5-out.wgt.RDat	PLEKHA5	12	19300000	19500000	0.08774	rs10841335	-3.03	rs10841162	0.053142	-9.83	1.06	258	26	enet	0.06454	4.18e-27	-1.35711	0.17475	NA	NA	NA	NA	NA
POC1B-out.wgt.RDat	/u/home/t/tboltz/project-ophoff/rna_whole_blood/cts_TWAS_latest/B_Cells_Memory_weights2//POC1B-out.wgt.RDat	POC1B	12	89800000	89900000	0.0947	rs704061	5.99	rs7134172	0.085365	12.26	-0.257	125	29	enet	0.08805	1.01e-36	-0.92635	0.35426	NA	NA	NA	NA	NA
PPHLN1-out.wgt.RDat	/u/home/t/tboltz/project-ophoff/rna_whole_blood/cts_TWAS_latest/B_Cells_Memory_weights2//PPHLN1-out.wgt.RDat	PPHLN1	12	42600000	42900000	0.0447	rs6582425	-3.5	rs17091102	0.020842	-7.09	-2.038	179	5	lasso	0.03371	8.41e-15	1.27948	0.20073	NA	NA	NA	NA	NA
PPM1H-out.wgt.RDat	/u/home/t/tboltz/project-ophoff/rna_whole_blood/cts_TWAS_latest/B_Cells_Memory_weights2//PPM1H-out.wgt.RDat	PPM1H	12	63000000	63300000	0.01879	rs11174461	3.61	rs2246214	0.012555	5.02	-2.564	261	3	lasso	0.01011	1.65e-05	-2.58137	0.00984	0.121	0.812	0.001	0.005	0.062
PRDM4-out.wgt.RDat	/u/home/t/tboltz/project-ophoff/rna_whole_blood/cts_TWAS_latest/B_Cells_Memory_weights2//PRDM4-out.wgt.RDat	PRDM4	12	108000000	108000000	0.05908	rs10746091	-2.41	rs11113426	0.03032	7.33	0.635	146	3	lasso	0.03023	1.98e-13	0.70257	0.48232	NA	NA	NA	NA	NA
PRH1-out.wgt.RDat	/u/home/t/tboltz/project-ophoff/rna_whole_blood/cts_TWAS_latest/B_Cells_Memory_weights2//PRH1-out.wgt.RDat	PRH1	12	11000000	11300000	0.03115	rs7350597	1.93	rs6488330	0.03731	8.29	0.137	151	151	blup	0.03515	2.28e-15	0.47715	0.63326	NA	NA	NA	NA	NA
PYROXD1-out.wgt.RDat	/u/home/t/tboltz/project-ophoff/rna_whole_blood/cts_TWAS_latest/B_Cells_Memory_weights2//PYROXD1-out.wgt.RDat	PYROXD1	12	21600000	21600000	0.071	rs11046012	2.75	rs6487233	0.022845	-7.24	-1.065	319	8	lasso	0.02728	2.87e-12	0.97772	0.32821	NA	NA	NA	NA	NA
RAB3IP-out.wgt.RDat	/u/home/t/tboltz/project-ophoff/rna_whole_blood/cts_TWAS_latest/B_Cells_Memory_weights2//RAB3IP-out.wgt.RDat	RAB3IP	12	70100000	70200000	0.0351	rs776421	-3.79	rs1240259	0.018386	-5.91	-0.695	330	12	enet	0.0192	4.28e-09	1.81194	0.07	NA	NA	NA	NA	NA
RAB5B-out.wgt.RDat	/u/home/t/tboltz/project-ophoff/rna_whole_blood/cts_TWAS_latest/B_Cells_Memory_weights2//RAB5B-out.wgt.RDat	RAB5B	12	56400000	56400000	0.02161	rs41392645	-3.19	rs41392645	0.023493	6.88	-3.19	95	95	blup	0.0265	5.79e-12	-2.51583	0.01188	0	0.729	0	0.005	0.266
RAPGEF3-out.wgt.RDat	/u/home/t/tboltz/project-ophoff/rna_whole_blood/cts_TWAS_latest/B_Cells_Memory_weights2//RAPGEF3-out.wgt.RDat	RAPGEF3	12	48100000	48200000	0.02727	rs12721427	3.34	rs12422983	0.023017	6.57	-1.365	228	3	lasso	0.02136	6.09e-10	-1.32915	0.1838	NA	NA	NA	NA	NA
RBMS2-out.wgt.RDat	/u/home/t/tboltz/project-ophoff/rna_whole_blood/cts_TWAS_latest/B_Cells_Memory_weights2//RBMS2-out.wgt.RDat	RBMS2	12	56900000	57000000	0.03648	rs41392645	-3.19	rs7299115	0.019642	-6.92	1.439	158	22	enet	0.02208	3.15e-10	-2.09418	0.03624	0	0.984	0	0.008	0.008
RESF1-out.wgt.RDat	/u/home/t/tboltz/project-ophoff/rna_whole_blood/cts_TWAS_latest/B_Cells_Memory_weights2//RESF1-out.wgt.RDat	RESF1	12	32100000	32100000	0.09819	rs11051905	-3.21	rs7300260	0.040328	8.61	0.264	227	26	enet	0.06551	1.69e-27	0.64579	0.51842	NA	NA	NA	NA	NA
RHNO1-out.wgt.RDat	/u/home/t/tboltz/project-ophoff/rna_whole_blood/cts_TWAS_latest/B_Cells_Memory_weights2//RHNO1-out.wgt.RDat	RHNO1	12	2990000	3000000	0.01868	rs28990715	3.47	rs1860434	0.021816	-6.25	0.565	144	3	lasso	0.02452	3.49e-11	-0.55096	0.58166	NA	NA	NA	NA	NA
RILPL2-out.wgt.RDat	/u/home/t/tboltz/project-ophoff/rna_whole_blood/cts_TWAS_latest/B_Cells_Memory_weights2//RILPL2-out.wgt.RDat	RILPL2	12	124000000	124000000	0.02421	rs10734978	-2.95	rs7132277	0.008285	4.78	-1.625	213	213	blup	0.01523	1.55e-07	-0.65761	0.51079	NA	NA	NA	NA	NA
RIMBP2-out.wgt.RDat	/u/home/t/tboltz/project-ophoff/rna_whole_blood/cts_TWAS_latest/B_Cells_Memory_weights2//RIMBP2-out.wgt.RDat	RIMBP2	12	131000000	131000000	0.04497	rs3736333	2.51	rs7312076	0.0106	4.89	-0.478	230	230	blup	0.01374	6.03e-07	-0.12904	0.89733	NA	NA	NA	NA	NA
RITA1-out.wgt.RDat	/u/home/t/tboltz/project-ophoff/rna_whole_blood/cts_TWAS_latest/B_Cells_Memory_weights2//RITA1-out.wgt.RDat	RITA1	12	114000000	114000000	0.01773	rs7976649	2.64	rs1048889	0.007684	-5.09	2.228	158	3	lasso	0.01137	5.24e-06	-2.44402	0.01452	0.084	0.883	0	0.001	0.031
RPAP3-out.wgt.RDat	/u/home/t/tboltz/project-ophoff/rna_whole_blood/cts_TWAS_latest/B_Cells_Memory_weights2//RPAP3-out.wgt.RDat	RPAP3	12	48100000	48100000	0.06055	rs12721427	3.34	rs653136	0.008023	4.92	0.27	220	22	enet	0.02026	1.64e-09	-0.86751	0.38566	NA	NA	NA	NA	NA
RPLP0-out.wgt.RDat	/u/home/t/tboltz/project-ophoff/rna_whole_blood/cts_TWAS_latest/B_Cells_Memory_weights2//RPLP0-out.wgt.RDat	RPLP0	12	121000000	121000000	0.0118	rs540520	-2.57	rs1634814	0.010797	4.72	-0.551	150	2	lasso	0.01287	1.33e-06	-0.06761	0.9461	NA	NA	NA	NA	NA
RPS26-out.wgt.RDat	/u/home/t/tboltz/project-ophoff/rna_whole_blood/cts_TWAS_latest/B_Cells_Memory_weights2//RPS26-out.wgt.RDat	RPS26	12	56400000	56400000	0.17456	rs41392645	-3.19	rs1701704	0.100416	13.25	-1.633	95	22	enet	0.14743	4.27e-62	-1.24862	0.2118	NA	NA	NA	NA	NA
SCN8A-out.wgt.RDat	/u/home/t/tboltz/project-ophoff/rna_whole_blood/cts_TWAS_latest/B_Cells_Memory_weights2//SCN8A-out.wgt.RDat	SCN8A	12	52000000	52200000	0.11287	rs4026022	2.05	rs12369744	0.034433	8.11	0.386	184	27	enet	0.05237	3.29e-22	0.12578	0.8999	NA	NA	NA	NA	NA
SELPLG-out.wgt.RDat	/u/home/t/tboltz/project-ophoff/rna_whole_blood/cts_TWAS_latest/B_Cells_Memory_weights2//SELPLG-out.wgt.RDat	SELPLG	12	109000000	109000000	0.05621	rs7976901	3.02	rs17040818	0.026492	6.92	-0.495	162	6	lasso	0.03094	1.04e-13	-0.21991	0.82594	NA	NA	NA	NA	NA
SENP1-out.wgt.RDat	/u/home/t/tboltz/project-ophoff/rna_whole_blood/cts_TWAS_latest/B_Cells_Memory_weights2//SENP1-out.wgt.RDat	SENP1	12	48400000	48500000	0.01572	rs11168599	-3.51	rs4760707	0.005113	-5.08	2.78	235	11	enet	0.01262	1.67e-06	-2.78208	0.0054	0.041	0.8	0.001	0.011	0.148
SLC35E3-out.wgt.RDat	/u/home/t/tboltz/project-ophoff/rna_whole_blood/cts_TWAS_latest/B_Cells_Memory_weights2//SLC35E3-out.wgt.RDat	SLC35E3	12	69100000	69200000	0.03311	rs11177577	-2.39	rs12297054	0.005514	5.11	-0.0145	117	11	enet	0.01876	6.36e-09	0.33982	0.73399	NA	NA	NA	NA	NA
SLC48A1-out.wgt.RDat	/u/home/t/tboltz/project-ophoff/rna_whole_blood/cts_TWAS_latest/B_Cells_Memory_weights2//SLC48A1-out.wgt.RDat	SLC48A1	12	48100000	48200000	0.13916	rs12721427	3.34	rs7135791	0.037083	8.18	0.628	226	4	lasso	0.05655	6.94e-24	0.5979	0.54991	NA	NA	NA	NA	NA
SMIM10L1-out.wgt.RDat	/u/home/t/tboltz/project-ophoff/rna_whole_blood/cts_TWAS_latest/B_Cells_Memory_weights2//SMIM10L1-out.wgt.RDat	SMIM10L1	12	11300000	11300000	0.03337	rs6488361	1.67	rs7132674	0.040606	8.67	0.276	140	11	enet	0.03967	3.69e-17	0.19526	0.84519	NA	NA	NA	NA	NA
SOCS2-out.wgt.RDat	/u/home/t/tboltz/project-ophoff/rna_whole_blood/cts_TWAS_latest/B_Cells_Memory_weights2//SOCS2-out.wgt.RDat	SOCS2	12	94000000	94000000	0.0129	rs11107382	3.21	rs9971690	0.017167	5.81	-0.75	163	3	lasso	0.01401	4.74e-07	-0.92652	0.35418	NA	NA	NA	NA	NA
SPPL3-out.wgt.RDat	/u/home/t/tboltz/project-ophoff/rna_whole_blood/cts_TWAS_latest/B_Cells_Memory_weights2//SPPL3-out.wgt.RDat	SPPL3	12	121000000	121000000	0.01525	rs540520	-2.57	rs2948150	0.012901	-4.84	-0.685	287	2	lasso	0.01156	4.4e-06	0.64183	0.52098	NA	NA	NA	NA	NA
SPX-out.wgt.RDat	/u/home/t/tboltz/project-ophoff/rna_whole_blood/cts_TWAS_latest/B_Cells_Memory_weights2//SPX-out.wgt.RDat	SPX	12	21700000	21700000	0.05822	rs11046012	2.75	rs3765093	0.036199	8.2	1.548	300	4	lasso	0.03937	4.87e-17	1.53465	0.12487	NA	NA	NA	NA	NA
SRSF9-out.wgt.RDat	/u/home/t/tboltz/project-ophoff/rna_whole_blood/cts_TWAS_latest/B_Cells_Memory_weights2//SRSF9-out.wgt.RDat	SRSF9	12	121000000	121000000	0.03956	rs540520	-2.57	rs11613214	0.015265	5.97	-2.276	201	10	enet	0.0127	1.56e-06	-2.24145	0.025	0	0.963	0	0.001	0.036
ST8SIA1-out.wgt.RDat	/u/home/t/tboltz/project-ophoff/rna_whole_blood/cts_TWAS_latest/B_Cells_Memory_weights2//ST8SIA1-out.wgt.RDat	ST8SIA1	12	22200000	22600000	0.24224	rs10770872	-2.37	rs7968922	0.23681	20.47	0.536	180	17	enet	0.24475	1.1e-107	0.85337	0.39345	NA	NA	NA	NA	NA
STAT6-out.wgt.RDat	/u/home/t/tboltz/project-ophoff/rna_whole_blood/cts_TWAS_latest/B_Cells_Memory_weights2//STAT6-out.wgt.RDat	STAT6	12	57500000	57500000	0.08113	rs17544455	3.04	rs324015	0.037848	-8.22	1.128	143	22	enet	0.05931	5.39e-25	0.27888	0.78034	NA	NA	NA	NA	NA
STX2-out.wgt.RDat	/u/home/t/tboltz/project-ophoff/rna_whole_blood/cts_TWAS_latest/B_Cells_Memory_weights2//STX2-out.wgt.RDat	STX2	12	131000000	131000000	0.10501	rs3736333	2.51	rs1106369	0.180925	-17.85	0.686	181	3	lasso	0.17888	3.05e-76	-0.67442	0.50004	NA	NA	NA	NA	NA
TAFA2-out.wgt.RDat	/u/home/t/tboltz/project-ophoff/rna_whole_blood/cts_TWAS_latest/B_Cells_Memory_weights2//TAFA2-out.wgt.RDat	TAFA2	12	62100000	62700000	0.21804	rs11174461	3.61	rs11174365	0.030233	9.16	-0.97	240	58	enet	0.14971	4.2e-63	-1.07603	0.28191	NA	NA	NA	NA	NA
TAPBPL-out.wgt.RDat	/u/home/t/tboltz/project-ophoff/rna_whole_blood/cts_TWAS_latest/B_Cells_Memory_weights2//TAPBPL-out.wgt.RDat	TAPBPL	12	6560000	6580000	0.15154	rs2270151	-2.2	rs2243750	0.253978	21.04	-0.636	126	9	lasso	0.27229	1.21e-121	-0.57841	0.56299	NA	NA	NA	NA	NA
TAS2R13-out.wgt.RDat	/u/home/t/tboltz/project-ophoff/rna_whole_blood/cts_TWAS_latest/B_Cells_Memory_weights2//TAS2R13-out.wgt.RDat	TAS2R13	12	11100000	11100000	0.08024	rs7350597	1.93	rs7310849	0.126641	-15.34	0.437	133	17	enet	0.16741	5.09e-71	0.05523	0.95596	NA	NA	NA	NA	NA
TAS2R14-out.wgt.RDat	/u/home/t/tboltz/project-ophoff/rna_whole_blood/cts_TWAS_latest/B_Cells_Memory_weights2//TAS2R14-out.wgt.RDat	TAS2R14	12	11100000	11300000	0.10575	rs7350597	1.93	rs7132674	0.189872	18.8	0.276	163	31	enet	0.25996	2.47e-115	-0.12393	0.90137	NA	NA	NA	NA	NA
TAS2R19-out.wgt.RDat	/u/home/t/tboltz/project-ophoff/rna_whole_blood/cts_TWAS_latest/B_Cells_Memory_weights2//TAS2R19-out.wgt.RDat	TAS2R19	12	11200000	11200000	0.04742	rs7350597	1.93	rs7968647	0.050787	9.96	-0.005	137	16	enet	0.06152	6.93e-26	-0.08586	0.93158	NA	NA	NA	NA	NA
TAS2R20-out.wgt.RDat	/u/home/t/tboltz/project-ophoff/rna_whole_blood/cts_TWAS_latest/B_Cells_Memory_weights2//TAS2R20-out.wgt.RDat	TAS2R20	12	11100000	11200000	0.11316	rs7350597	1.93	rs10772413	0.178373	-17.7	0.581	136	24	enet	0.21172	1.37e-91	-0.05777	0.95393	NA	NA	NA	NA	NA
TAS2R30-out.wgt.RDat	/u/home/t/tboltz/project-ophoff/rna_whole_blood/cts_TWAS_latest/B_Cells_Memory_weights2//TAS2R30-out.wgt.RDat	TAS2R30	12	11300000	11300000	0.08606	rs7350597	1.93	rs1551191	0.067916	11.07	-0.356	135	3	lasso	0.0677	2.2e-28	-0.28137	0.77843	NA	NA	NA	NA	NA
TAS2R31-out.wgt.RDat	/u/home/t/tboltz/project-ophoff/rna_whole_blood/cts_TWAS_latest/B_Cells_Memory_weights2//TAS2R31-out.wgt.RDat	TAS2R31	12	11200000	11200000	0.03468	rs7350597	1.93	rs6488331	0.038825	8.93	0.899	135	10	enet	0.05522	2.36e-23	0.28958	0.77214	NA	NA	NA	NA	NA
TAS2R43-out.wgt.RDat	/u/home/t/tboltz/project-ophoff/rna_whole_blood/cts_TWAS_latest/B_Cells_Memory_weights2//TAS2R43-out.wgt.RDat	TAS2R43	12	11200000	11200000	0.01187	rs7350597	1.93	rs10772420	0.011937	-4.72	0.87	128	3	lasso	0.01127	5.75e-06	-0.80912	0.41845	NA	NA	NA	NA	NA
TAS2R46-out.wgt.RDat	/u/home/t/tboltz/project-ophoff/rna_whole_blood/cts_TWAS_latest/B_Cells_Memory_weights2//TAS2R46-out.wgt.RDat	TAS2R46	12	11200000	11200000	0.09247	rs7350597	1.93	rs1551191	0.092223	13.1	-0.356	128	6	lasso	0.13832	4.28e-58	-0.57743	0.56365	NA	NA	NA	NA	NA
TAS2R50-out.wgt.RDat	/u/home/t/tboltz/project-ophoff/rna_whole_blood/cts_TWAS_latest/B_Cells_Memory_weights2//TAS2R50-out.wgt.RDat	TAS2R50	12	11100000	11100000	0.0944	rs7350597	1.93	rs7310849	0.133355	-15.32	0.437	134	6	lasso	0.14437	9.57e-61	-0.25368	0.79974	NA	NA	NA	NA	NA
TBC1D30-out.wgt.RDat	/u/home/t/tboltz/project-ophoff/rna_whole_blood/cts_TWAS_latest/B_Cells_Memory_weights2//TBC1D30-out.wgt.RDat	TBC1D30	12	65200000	65300000	0.01942	rs939876	2.54	rs1147095	0.016513	-5.47	1.918	130	2	lasso	0.01603	7.57e-08	-1.63124	0.10284	NA	NA	NA	NA	NA
TCP11L2-out.wgt.RDat	/u/home/t/tboltz/project-ophoff/rna_whole_blood/cts_TWAS_latest/B_Cells_Memory_weights2//TCP11L2-out.wgt.RDat	TCP11L2	12	107000000	107000000	0.03328	rs2436618	-2.1	rs1532587	0.031729	7.68	1.294	109	1	lasso	0.02995	2.54e-13	1.294	0.19567	NA	NA	NA	NA	NA
TESC-out.wgt.RDat	/u/home/t/tboltz/project-ophoff/rna_whole_blood/cts_TWAS_latest/B_Cells_Memory_weights2//TESC-out.wgt.RDat	TESC	12	117000000	118000000	0.01997	NA	NA	NA	NA	NA	NA	169	0	lasso	0.02334	1.02e-10	NA	NA	NA	NA	NA	NA	NA
TESPA1-out.wgt.RDat	/u/home/t/tboltz/project-ophoff/rna_whole_blood/cts_TWAS_latest/B_Cells_Memory_weights2//TESPA1-out.wgt.RDat	TESPA1	12	55300000	55400000	0.02425	rs10876561	-4.05	rs997173	0.020193	6.15	-1.864	191	5	lasso	0.01921	4.24e-09	-1.77575	0.07577	NA	NA	NA	NA	NA
TFCP2-out.wgt.RDat	/u/home/t/tboltz/project-ophoff/rna_whole_blood/cts_TWAS_latest/B_Cells_Memory_weights2//TFCP2-out.wgt.RDat	TFCP2	12	51500000	51600000	0.01305	rs4026022	1.92	rs1056897	0.018143	5.8	-0.291	215	2	lasso	0.01692	3.37e-08	-0.24611	0.8056	NA	NA	NA	NA	NA
TMBIM4-out.wgt.RDat	/u/home/t/tboltz/project-ophoff/rna_whole_blood/cts_TWAS_latest/B_Cells_Memory_weights2//TMBIM4-out.wgt.RDat	TMBIM4	12	66500000	66600000	0.04706	rs10878353	4.14	rs10878382	0.047253	-9.29	0.602	187	11	enet	0.05431	5.48e-23	-0.03698	0.9705	NA	NA	NA	NA	NA
TMCC3-out.wgt.RDat	/u/home/t/tboltz/project-ophoff/rna_whole_blood/cts_TWAS_latest/B_Cells_Memory_weights2//TMCC3-out.wgt.RDat	TMCC3	12	95000000	95000000	0.0441	rs7310432	-2.52	rs2366632	0.024364	-6.74	1.904	257	4	lasso	0.02563	1.27e-11	-1.66032	0.09685	NA	NA	NA	NA	NA
TMEM106C-out.wgt.RDat	/u/home/t/tboltz/project-ophoff/rna_whole_blood/cts_TWAS_latest/B_Cells_Memory_weights2//TMEM106C-out.wgt.RDat	TMEM106C	12	48400000	48400000	0.01619	rs12721427	3.34	rs4760670	0.006227	-5.05	0.18	218	4	lasso	0.00375	0.00622	-0.08749	0.93028	NA	NA	NA	NA	NA
TMEM116-out.wgt.RDat	/u/home/t/tboltz/project-ophoff/rna_whole_blood/cts_TWAS_latest/B_Cells_Memory_weights2//TMEM116-out.wgt.RDat	TMEM116	12	112000000	112000000	0.04122	rs876896	4	rs4648328	0.035051	8.21	1.654	141	141	blup	0.03928	5.29e-17	0.98468	0.32478	NA	NA	NA	NA	NA
TMEM263-out.wgt.RDat	/u/home/t/tboltz/project-ophoff/rna_whole_blood/cts_TWAS_latest/B_Cells_Memory_weights2//TMEM263-out.wgt.RDat	TMEM263	12	107000000	107000000	0.01797	rs10746091	-2.41	rs4964518	0.003321	-4.14	0.189	131	3	lasso	0.00683	0.000339	0.57921	0.56244	NA	NA	NA	NA	NA
TMTC1-out.wgt.RDat	/u/home/t/tboltz/project-ophoff/rna_whole_blood/cts_TWAS_latest/B_Cells_Memory_weights2//TMTC1-out.wgt.RDat	TMTC1	12	29700000	29900000	0.33402	rs302358	2.86	rs302335	0.204084	18.99	-2.683	338	58	enet	0.31799	5.11e-146	-1.67001	0.09492	NA	NA	NA	NA	NA
TUBA1A-out.wgt.RDat	/u/home/t/tboltz/project-ophoff/rna_whole_blood/cts_TWAS_latest/B_Cells_Memory_weights2//TUBA1A-out.wgt.RDat	TUBA1A	12	49600000	49600000	0.09171	rs2278069	-4.38	rs10875912	0.042291	-8.96	-3.045	126	17	enet	0.05362	1.04e-22	2.32167	0.02025	0	0.574	0	0.27	0.156
TUBA1C-out.wgt.RDat	/u/home/t/tboltz/project-ophoff/rna_whole_blood/cts_TWAS_latest/B_Cells_Memory_weights2//TUBA1C-out.wgt.RDat	TUBA1C	12	49600000	49700000	0.06206	rs2278069	-4.38	rs11168955	0.01188	-4.81	-0.9903	138	19	enet	0.01088	8.18e-06	-1.24216	0.21418	NA	NA	NA	NA	NA
TXNRD1-out.wgt.RDat	/u/home/t/tboltz/project-ophoff/rna_whole_blood/cts_TWAS_latest/B_Cells_Memory_weights2//TXNRD1-out.wgt.RDat	TXNRD1	12	105000000	105000000	0.0399	rs7980326	3.58	rs7977553	0.021917	7.31	-0.141	379	4	lasso	0.02756	2.23e-12	-0.10228	0.91853	NA	NA	NA	NA	NA
UBC-out.wgt.RDat	/u/home/t/tboltz/project-ophoff/rna_whole_blood/cts_TWAS_latest/B_Cells_Memory_weights2//UBC-out.wgt.RDat	UBC	12	125000000	125000000	0.03542	rs11058137	-3.1	rs10773123	0.015176	-5.68	0.556	97	97	blup	0.01703	3.06e-08	-0.21212	0.83201	NA	NA	NA	NA	NA
UBE3B-out.wgt.RDat	/u/home/t/tboltz/project-ophoff/rna_whole_blood/cts_TWAS_latest/B_Cells_Memory_weights2//UBE3B-out.wgt.RDat	UBE3B	12	110000000	110000000	0.07752	rs10774641	-3.25	rs2241209	0.043349	8.84	0.574	209	5	lasso	0.04344	1.19e-18	0.75446	0.45057	NA	NA	NA	NA	NA
UHRF1BP1L-out.wgt.RDat	/u/home/t/tboltz/project-ophoff/rna_whole_blood/cts_TWAS_latest/B_Cells_Memory_weights2//UHRF1BP1L-out.wgt.RDat	UHRF1BP1L	12	100000000	101000000	0.04744	rs12581603	2.33	rs12370791	0.042923	-8.8	-1.391	152	152	blup	0.04382	8.35e-19	2.21002	0.0271	0	0.992	0	0.001	0.007
UNC119B-out.wgt.RDat	/u/home/t/tboltz/project-ophoff/rna_whole_blood/cts_TWAS_latest/B_Cells_Memory_weights2//UNC119B-out.wgt.RDat	UNC119B	12	121000000	121000000	0.03269	rs540520	-2.57	rs3829290	0.009703	-6.05	-0.865	255	5	lasso	0.02222	2.79e-10	0.87477	0.3817	NA	NA	NA	NA	NA
UNG-out.wgt.RDat	/u/home/t/tboltz/project-ophoff/rna_whole_blood/cts_TWAS_latest/B_Cells_Memory_weights2//UNG-out.wgt.RDat	UNG	12	110000000	110000000	0.04632	rs10774641	-3.25	rs34263	0.034324	-7.92	-0.792	185	5	enet	0.03414	5.69e-15	0.63384	0.52619	NA	NA	NA	NA	NA
USP44-out.wgt.RDat	/u/home/t/tboltz/project-ophoff/rna_whole_blood/cts_TWAS_latest/B_Cells_Memory_weights2//USP44-out.wgt.RDat	USP44	12	95900000	95900000	0.09033	rs7959749	2.67	rs7304754	0.042852	-8.8	-0.237	304	4	lasso	0.0495	4.6e-21	0.46686	0.6406	NA	NA	NA	NA	NA
VAMP1-out.wgt.RDat	/u/home/t/tboltz/project-ophoff/rna_whole_blood/cts_TWAS_latest/B_Cells_Memory_weights2//VAMP1-out.wgt.RDat	VAMP1	12	6570000	6580000	0.03398	rs1045553	-2.09	rs2109427	0.05446	10.22	-0.043	120	15	enet	0.05675	5.77e-24	0.18843	0.85054	NA	NA	NA	NA	NA
VPS37B-out.wgt.RDat	/u/home/t/tboltz/project-ophoff/rna_whole_blood/cts_TWAS_latest/B_Cells_Memory_weights2//VPS37B-out.wgt.RDat	VPS37B	12	123000000	123000000	0.01864	rs1260317	-2.83	rs6489245	0.008039	5.17	1.191	199	199	blup	0.01425	3.78e-07	0.49038	0.62386	NA	NA	NA	NA	NA
WNT5B-out.wgt.RDat	/u/home/t/tboltz/project-ophoff/rna_whole_blood/cts_TWAS_latest/B_Cells_Memory_weights2//WNT5B-out.wgt.RDat	WNT5B	12	1640000	1760000	0.08271	rs4141130	-2.62	rs4765829	0.054722	9.83	-0.684	137	2	lasso	0.05452	4.5e-23	-0.67519	0.49955	NA	NA	NA	NA	NA
YAF2-out.wgt.RDat	/u/home/t/tboltz/project-ophoff/rna_whole_blood/cts_TWAS_latest/B_Cells_Memory_weights2//YAF2-out.wgt.RDat	YAF2	12	42600000	42600000	0.01459	rs10880264	2.27	rs1669892	0.018043	-5.78	2.131	159	4	lasso	0.01608	7.2e-08	-2.34169	0.0192	0.002	0.968	0	0.001	0.029
YEATS4-out.wgt.RDat	/u/home/t/tboltz/project-ophoff/rna_whole_blood/cts_TWAS_latest/B_Cells_Memory_weights2//YEATS4-out.wgt.RDat	YEATS4	12	69800000	69800000	0.11781	rs776421	-3.79	rs2617834	0.113934	-14.23	-0.902	211	7	lasso	0.13767	8.24e-58	1.31691	0.18787	NA	NA	NA	NA	NA
ZDHHC17-out.wgt.RDat	/u/home/t/tboltz/project-ophoff/rna_whole_blood/cts_TWAS_latest/B_Cells_Memory_weights2//ZDHHC17-out.wgt.RDat	ZDHHC17	12	77200000	77200000	0.10892	rs17813975	2.63	rs1512504	0.051965	9.62	-0.525	169	16	enet	0.05895	7.51e-25	-0.88428	0.37654	NA	NA	NA	NA	NA
ZNF605-out.wgt.RDat	/u/home/t/tboltz/project-ophoff/rna_whole_blood/cts_TWAS_latest/B_Cells_Memory_weights2//ZNF605-out.wgt.RDat	ZNF605	12	133000000	134000000	0.0387	rs5744751	-2.69	rs11147281	0.040777	8.68	-1.3	85	6	lasso	0.04994	3.06e-21	-1.49016	0.13618	NA	NA	NA	NA	NA
ZNF641-out.wgt.RDat	/u/home/t/tboltz/project-ophoff/rna_whole_blood/cts_TWAS_latest/B_Cells_Memory_weights2//ZNF641-out.wgt.RDat	ZNF641	12	48700000	48700000	0.24946	rs11168599	-3.51	rs2634663	0.308354	-23.1	2.107	216	6	lasso	0.31201	9.69e-143	-1.95946	0.05006	NA	NA	NA	NA	NA
ZNF740-out.wgt.RDat	/u/home/t/tboltz/project-ophoff/rna_whole_blood/cts_TWAS_latest/B_Cells_Memory_weights2//ZNF740-out.wgt.RDat	ZNF740	12	53600000	53600000	0.0311	rs7488334	3.19	rs2272306	0.011969	5.06	-1.089	257	13	enet	0.01559	1.13e-07	-2.29181	0.02192	0.189	0.805	0	0.002	0.004
ZNF84-out.wgt.RDat	/u/home/t/tboltz/project-ophoff/rna_whole_blood/cts_TWAS_latest/B_Cells_Memory_weights2//ZNF84-out.wgt.RDat	ZNF84	12	134000000	134000000	0.01942	rs5744751	-2.69	rs7298102	0.013181	-5.48	-1.139	79	2	lasso	0.01142	5.01e-06	1.10515	0.2691	NA	NA	NA	NA	NA
PANEL	FILE	ID	CHR	P0	P1	HSQ	BEST.GWAS.ID	BEST.GWAS.Z	EQTL.ID	EQTL.R2	EQTL.Z	EQTL.GWAS.Z	NSNP	NWGT	MODEL	MODELCV.R2	MODELCV.PV	TWAS.Z	TWAS.P	COLOC.PP0	COLOC.PP1	COLOC.PP2	COLOC.PP3	COLOC.PP4
AKAP11-out.wgt.RDat	/u/home/t/tboltz/project-ophoff/rna_whole_blood/cts_TWAS_latest/B_Cells_Memory_weights2//AKAP11-out.wgt.RDat	AKAP11	13	42846289	42897397	0.0462	rs7318683	2.45	rs7994365	0.027997	7.24	-0.235	255	34	enet	0.03045	1.63e-13	0.94204	0.34617	NA	NA	NA	NA	NA
ALOX5AP-out.wgt.RDat	/u/home/t/tboltz/project-ophoff/rna_whole_blood/cts_TWAS_latest/B_Cells_Memory_weights2//ALOX5AP-out.wgt.RDat	ALOX5AP	13	31287616	31338563	0.1367	rs7981107	4.37	rs11841107	0.074671	11.5	0.894	158	44	enet	0.12149	8.24e-51	1.30124	0.19318	NA	NA	NA	NA	NA
ARL11-out.wgt.RDat	/u/home/t/tboltz/project-ophoff/rna_whole_blood/cts_TWAS_latest/B_Cells_Memory_weights2//ARL11-out.wgt.RDat	ARL11	13	50202644	50208008	0.0159	rs1063183	2.09	rs7324024	0.004195	4.61	0.826	215	11	enet	0.00737	0.000205	0.22774	0.81985	NA	NA	NA	NA	NA
ATP7B-out.wgt.RDat	/u/home/t/tboltz/project-ophoff/rna_whole_blood/cts_TWAS_latest/B_Cells_Memory_weights2//ATP7B-out.wgt.RDat	ATP7B	13	52504573	52586261	0.0321	rs7325826	2.16	rs3742290	0.017478	-5.83	1.136	154	2	lasso	0.01651	4.88e-08	-1.17656	0.23937	NA	NA	NA	NA	NA
BORA-out.wgt.RDat	/u/home/t/tboltz/project-ophoff/rna_whole_blood/cts_TWAS_latest/B_Cells_Memory_weights2//BORA-out.wgt.RDat	BORA	13	73301888	73330336	0.0282	rs9543003	3.19	rs17260329	0.001898	-4.03	-0.558	142	20	enet	0.01032	1.36e-05	1.44363	0.14884	NA	NA	NA	NA	NA
CCDC122-out.wgt.RDat	/u/home/t/tboltz/project-ophoff/rna_whole_blood/cts_TWAS_latest/B_Cells_Memory_weights2//CCDC122-out.wgt.RDat	CCDC122	13	44398046	44453876	0.1331	rs1466005	2.39	rs6561150	0.116027	14.29	-1.703	297	36	enet	0.14238	7.14e-60	-1.35173	0.17646	NA	NA	NA	NA	NA
CKAP2-out.wgt.RDat	/u/home/t/tboltz/project-ophoff/rna_whole_blood/cts_TWAS_latest/B_Cells_Memory_weights2//CKAP2-out.wgt.RDat	CKAP2	13	53029565	53050763	0.1119	rs7325826	2.16	rs9526951	0.074049	-11.48	-1.339	139	24	enet	0.09388	3.83e-39	1.97838	0.04789	0	0.992	0	0.001	0.007
COMMD6-out.wgt.RDat	/u/home/t/tboltz/project-ophoff/rna_whole_blood/cts_TWAS_latest/B_Cells_Memory_weights2//COMMD6-out.wgt.RDat	COMMD6	13	76099356	76123575	0.0252	rs9318373	-3.03	rs9318351	0.015035	-5.37	0.994	238	3	lasso	0.0113	5.57e-06	-0.81472	0.41523	NA	NA	NA	NA	NA
CRYL1-out.wgt.RDat	/u/home/t/tboltz/project-ophoff/rna_whole_blood/cts_TWAS_latest/B_Cells_Memory_weights2//CRYL1-out.wgt.RDat	CRYL1	13	20977806	21100012	0.053	rs2497497	2.55	rs9285125	0.038535	-8.25	-0.487	177	3	lasso	0.03726	3.35e-16	0.4927	0.62223	NA	NA	NA	NA	NA
CYSLTR2-out.wgt.RDat	/u/home/t/tboltz/project-ophoff/rna_whole_blood/cts_TWAS_latest/B_Cells_Memory_weights2//CYSLTR2-out.wgt.RDat	CYSLTR2	13	49227848	49285362	0.0214	rs2897587	-1.99	rs9595945	0.009984	5.3	0.523	125	4	lasso	0.01329	9.07e-07	0.10657	0.91513	NA	NA	NA	NA	NA
DHRS12-out.wgt.RDat	/u/home/t/tboltz/project-ophoff/rna_whole_blood/cts_TWAS_latest/B_Cells_Memory_weights2//DHRS12-out.wgt.RDat	DHRS12	13	52342130	52378298	0.0423	rs4942995	2.18	rs4386034	-0.000228	-3.71	0.551	158	158	blup	0.01011	1.65e-05	0.56427	0.57257	NA	NA	NA	NA	NA
DNAJC15-out.wgt.RDat	/u/home/t/tboltz/project-ophoff/rna_whole_blood/cts_TWAS_latest/B_Cells_Memory_weights2//DNAJC15-out.wgt.RDat	DNAJC15	13	43597340	43688349	0.2204	rs9315961	3.49	rs17553284	0.218728	-19.48	-0.804	248	2	lasso	0.21716	3.4e-94	0.80721	0.41955	NA	NA	NA	NA	NA
EBPL-out.wgt.RDat	/u/home/t/tboltz/project-ophoff/rna_whole_blood/cts_TWAS_latest/B_Cells_Memory_weights2//EBPL-out.wgt.RDat	EBPL	13	50234811	50265622	0.1372	rs1063183	2.09	rs3809325	0.073468	11.83	-0.844	225	9	lasso	0.10842	3.06e-45	-0.71037	0.47748	NA	NA	NA	NA	NA
EEF1AKMT1-out.wgt.RDat	/u/home/t/tboltz/project-ophoff/rna_whole_blood/cts_TWAS_latest/B_Cells_Memory_weights2//EEF1AKMT1-out.wgt.RDat	EEF1AKMT1	13	21302871	21348100	0.0176	rs2497497	2.55	rs9579960	0.014155	5.92	-0.821	191	9	enet	0.01376	5.94e-07	-1.16319	0.24475	NA	NA	NA	NA	NA
ELF1-out.wgt.RDat	/u/home/t/tboltz/project-ophoff/rna_whole_blood/cts_TWAS_latest/B_Cells_Memory_weights2//ELF1-out.wgt.RDat	ELF1	13	41506061	41635576	0.0205	rs7334701	3.83	rs1536807	0.00312	-5.13	-3.403	95	6	lasso	0.00926	3.61e-05	3.22672	0.00125	0.055	0.571	0.001	0.005	0.368
EPSTI1-out.wgt.RDat	/u/home/t/tboltz/project-ophoff/rna_whole_blood/cts_TWAS_latest/B_Cells_Memory_weights2//EPSTI1-out.wgt.RDat	EPSTI1	13	43460525	43566385	0.2684	rs9315961	3.49	rs9533339	0.149179	16.19	-0.15	245	5	lasso	0.15196	4.19e-64	-0.31523	0.75259	NA	NA	NA	NA	NA
FBXL3-out.wgt.RDat	/u/home/t/tboltz/project-ophoff/rna_whole_blood/cts_TWAS_latest/B_Cells_Memory_weights2//FBXL3-out.wgt.RDat	FBXL3	13	77566734	77601330	0.0116	rs9565295	-2.63	rs7336541	0.001799	4.25	-1.798	186	186	blup	0.00468	0.00254	-1.07531	0.28224	NA	NA	NA	NA	NA
FLT1-out.wgt.RDat	/u/home/t/tboltz/project-ophoff/rna_whole_blood/cts_TWAS_latest/B_Cells_Memory_weights2//FLT1-out.wgt.RDat	FLT1	13	28874484	29069282	0.058	rs9579176	-2.61	rs589809	0.006228	-5.01	-0.571	187	27	enet	0.0206	1.2e-09	-0.52003	0.60304	NA	NA	NA	NA	NA
FNDC3A-out.wgt.RDat	/u/home/t/tboltz/project-ophoff/rna_whole_blood/cts_TWAS_latest/B_Cells_Memory_weights2//FNDC3A-out.wgt.RDat	FNDC3A	13	49550049	49783915	0.0275	rs9316406	-2	rs7986805	0.014511	5.13	0.586	224	8	enet	0.02235	2.48e-10	1.24002	0.21497	NA	NA	NA	NA	NA
GJB6-out.wgt.RDat	/u/home/t/tboltz/project-ophoff/rna_whole_blood/cts_TWAS_latest/B_Cells_Memory_weights2//GJB6-out.wgt.RDat	GJB6	13	20796102	20806504	0.0788	rs2497497	2.55	rs9285125	0.060216	11.04	-0.487	155	18	enet	0.06922	5.3e-29	-0.63916	0.52272	NA	NA	NA	NA	NA
GPC6-out.wgt.RDat	/u/home/t/tboltz/project-ophoff/rna_whole_blood/cts_TWAS_latest/B_Cells_Memory_weights2//GPC6-out.wgt.RDat	GPC6	13	93879061	95060274	0.0502	rs9524432	2.94	rs12855239	0.038402	-8.56	0.477	436	4	lasso	0.03919	5.75e-17	-0.22609	0.82113	NA	NA	NA	NA	NA
GPR180-out.wgt.RDat	/u/home/t/tboltz/project-ophoff/rna_whole_blood/cts_TWAS_latest/B_Cells_Memory_weights2//GPR180-out.wgt.RDat	GPR180	13	95254112	95286915	0.2021	rs9524432	2.94	rs9556402	0.255202	-21.06	0.72	228	7	lasso	0.25611	2.2e-113	-0.7122	0.47634	NA	NA	NA	NA	NA
GTF2F2-out.wgt.RDat	/u/home/t/tboltz/project-ophoff/rna_whole_blood/cts_TWAS_latest/B_Cells_Memory_weights2//GTF2F2-out.wgt.RDat	GTF2F2	13	45694646	45859028	0.0322	rs17066609	-2.08	rs11618944	0.022165	6.54	-0.215	152	152	blup	0.02013	1.85e-09	0.36862	0.71241	NA	NA	NA	NA	NA
GTF3A-out.wgt.RDat	/u/home/t/tboltz/project-ophoff/rna_whole_blood/cts_TWAS_latest/B_Cells_Memory_weights2//GTF3A-out.wgt.RDat	GTF3A	13	27998757	28009960	0.0112	rs1410432	-2.98	rs927578	0.004738	-3.98	0.369	176	176	blup	0.00155	0.0551	-0.0375	0.97009	NA	NA	NA	NA	NA
HMGB1-out.wgt.RDat	/u/home/t/tboltz/project-ophoff/rna_whole_blood/cts_TWAS_latest/B_Cells_Memory_weights2//HMGB1-out.wgt.RDat	HMGB1	13	31030842	31191734	0.0413	rs7981107	4.37	rs12877352	0.02576	6.77	2.433	172	26	enet	0.02618	7.75e-12	0.85599	0.392	NA	NA	NA	NA	NA
IFT88-out.wgt.RDat	/u/home/t/tboltz/project-ophoff/rna_whole_blood/cts_TWAS_latest/B_Cells_Memory_weights2//IFT88-out.wgt.RDat	IFT88	13	21141209	21265576	0.0528	rs2497497	2.55	rs12873775	0.079196	11.87	1.134	203	4	lasso	0.08115	7.09e-34	1.20752	0.22723	NA	NA	NA	NA	NA
KBTBD7-out.wgt.RDat	/u/home/t/tboltz/project-ophoff/rna_whole_blood/cts_TWAS_latest/B_Cells_Memory_weights2//KBTBD7-out.wgt.RDat	KBTBD7	13	41763971	41768705	0.1348	rs7334701	3.83	rs1572018	0.116022	14.37	0.136	86	4	lasso	0.11522	3.95e-48	0.20666	0.83628	NA	NA	NA	NA	NA
KCTD12-out.wgt.RDat	/u/home/t/tboltz/project-ophoff/rna_whole_blood/cts_TWAS_latest/B_Cells_Memory_weights2//KCTD12-out.wgt.RDat	KCTD12	13	77454311	77460540	0.0266	rs9565295	-2.63	rs4640066	0.010417	4.61	0.412	188	24	enet	0.01312	1.06e-06	0.87698	0.3805	NA	NA	NA	NA	NA
KLF12-out.wgt.RDat	/u/home/t/tboltz/project-ophoff/rna_whole_blood/cts_TWAS_latest/B_Cells_Memory_weights2//KLF12-out.wgt.RDat	KLF12	13	74260227	74569186	0.0522	rs1408675	-2.54	rs9600235	0.039793	-8.49	-0.033	267	4	lasso	0.03967	3.71e-17	0.11105	0.91158	NA	NA	NA	NA	NA
KL-out.wgt.RDat	/u/home/t/tboltz/project-ophoff/rna_whole_blood/cts_TWAS_latest/B_Cells_Memory_weights2//KL-out.wgt.RDat	KL	13	33590562	33640280	0.0447	rs524673	2.25	rs623629	0.025242	7.05	-0.593	192	8	lasso	0.02377	6.85e-11	-0.20005	0.84144	NA	NA	NA	NA	NA
LATS2-out.wgt.RDat	/u/home/t/tboltz/project-ophoff/rna_whole_blood/cts_TWAS_latest/B_Cells_Memory_weights2//LATS2-out.wgt.RDat	LATS2	13	21547176	21635725	0.0545	rs2497497	2.55	rs9509508	0.008569	4.88	0.601	145	18	enet	0.0238	6.69e-11	-0.25712	0.79709	NA	NA	NA	NA	NA
LNX2-out.wgt.RDat	/u/home/t/tboltz/project-ophoff/rna_whole_blood/cts_TWAS_latest/B_Cells_Memory_weights2//LNX2-out.wgt.RDat	LNX2	13	28120051	28194666	0.0502	rs995424	-2.77	rs9512759	0.043321	-8.76	1.576	201	2	lasso	0.04445	4.71e-19	-1.44953	0.14719	NA	NA	NA	NA	NA
MED4-out.wgt.RDat	/u/home/t/tboltz/project-ophoff/rna_whole_blood/cts_TWAS_latest/B_Cells_Memory_weights2//MED4-out.wgt.RDat	MED4	13	48627460	48669267	0.0153	rs645833	2.72	rs7997347	0.007272	4.49	-0.415	209	209	blup	0.0068	0.000349	-1.2039	0.22863	NA	NA	NA	NA	NA
MTMR6-out.wgt.RDat	/u/home/t/tboltz/project-ophoff/rna_whole_blood/cts_TWAS_latest/B_Cells_Memory_weights2//MTMR6-out.wgt.RDat	MTMR6	13	25820340	25862147	0.0116	rs7335954	3.28	rs9319210	0.01106	5.25	-0.845	168	2	lasso	0.01266	1.61e-06	-1.33172	0.18295	NA	NA	NA	NA	NA
MTRF1-out.wgt.RDat	/u/home/t/tboltz/project-ophoff/rna_whole_blood/cts_TWAS_latest/B_Cells_Memory_weights2//MTRF1-out.wgt.RDat	MTRF1	13	41790506	41837713	0.0264	rs7334701	3.83	rs2297555	0.018248	-5.79	0.411	108	5	lasso	0.01998	2.11e-09	-0.7453	0.45609	NA	NA	NA	NA	NA
OBI1-out.wgt.RDat	/u/home/t/tboltz/project-ophoff/rna_whole_blood/cts_TWAS_latest/B_Cells_Memory_weights2//OBI1-out.wgt.RDat	OBI1	13	79188425	79233290	0.0602	rs2243517	5.28	rs12585725	0.039106	-8.55	1.109	189	6	enet	0.03892	7.33e-17	-1.33186	0.18291	NA	NA	NA	NA	NA
OLFM4-out.wgt.RDat	/u/home/t/tboltz/project-ophoff/rna_whole_blood/cts_TWAS_latest/B_Cells_Memory_weights2//OLFM4-out.wgt.RDat	OLFM4	13	53602949	53626192	0.0449	rs9596788	-4.26	rs1343610	0.004471	4.58	1.32	151	40	enet	0.01615	6.78e-08	0.05875	0.95315	NA	NA	NA	NA	NA
PARP4-out.wgt.RDat	/u/home/t/tboltz/project-ophoff/rna_whole_blood/cts_TWAS_latest/B_Cells_Memory_weights2//PARP4-out.wgt.RDat	PARP4	13	24995070	25086916	0.1129	rs9553322	3.74	rs1539096	0.042151	-8.68	0.923	186	8	lasso	0.08273	1.59e-34	-1.27238	0.20324	NA	NA	NA	NA	NA
PCDH8-out.wgt.RDat	/u/home/t/tboltz/project-ophoff/rna_whole_blood/cts_TWAS_latest/B_Cells_Memory_weights2//PCDH8-out.wgt.RDat	PCDH8	13	53417025	53422776	0.1405	rs17053844	3.15	rs7992163	0.162206	16.8	1.409	151	3	lasso	0.16097	4.01e-68	1.43463	0.15139	NA	NA	NA	NA	NA
PHF11-out.wgt.RDat	/u/home/t/tboltz/project-ophoff/rna_whole_blood/cts_TWAS_latest/B_Cells_Memory_weights2//PHF11-out.wgt.RDat	PHF11	13	50069802	50103117	0.0325	rs1063183	2.09	rs7991031	0.032952	7.74	1.425	211	4	lasso	0.03122	8.03e-14	1.43987	0.14991	NA	NA	NA	NA	NA
POLR1D-out.wgt.RDat	/u/home/t/tboltz/project-ophoff/rna_whole_blood/cts_TWAS_latest/B_Cells_Memory_weights2//POLR1D-out.wgt.RDat	POLR1D	13	28194880	28318374	0.0227	rs995424	-2.77	rs8002697	0.010428	-5.12	1.918	203	17	enet	0.01241	2.02e-06	-2.22796	0.02588	0.04	0.942	0	0.002	0.016
PSPC1-out.wgt.RDat	/u/home/t/tboltz/project-ophoff/rna_whole_blood/cts_TWAS_latest/B_Cells_Memory_weights2//PSPC1-out.wgt.RDat	PSPC1	13	20248897	20357159	0.0527	rs9554181	2.35	rs9508836	0.06453	-11.15	0.928	128	128	blup	0.0645	4.33e-27	-0.254	0.79949	NA	NA	NA	NA	NA
RAP2A-out.wgt.RDat	/u/home/t/tboltz/project-ophoff/rna_whole_blood/cts_TWAS_latest/B_Cells_Memory_weights2//RAP2A-out.wgt.RDat	RAP2A	13	98086424	98121382	0.0196	rs16952071	1.94	rs9513245	0.014062	-5.51	0.327	148	2	lasso	0.00999	1.85e-05	-0.32647	0.74407	NA	NA	NA	NA	NA
RASL11A-out.wgt.RDat	/u/home/t/tboltz/project-ophoff/rna_whole_blood/cts_TWAS_latest/B_Cells_Memory_weights2//RASL11A-out.wgt.RDat	RASL11A	13	27844465	27847827	0.0197	rs1410432	-2.98	rs41485749	0.014559	5.3	-1.885	160	11	enet	0.01282	1.39e-06	-2.0642	0.039	0.057	0.927	0	0.002	0.015
RBM26-out.wgt.RDat	/u/home/t/tboltz/project-ophoff/rna_whole_blood/cts_TWAS_latest/B_Cells_Memory_weights2//RBM26-out.wgt.RDat	RBM26	13	79885960	79980356	0.0588	rs7996943	-2.81	rs2274554	0.068026	-10.92	-1.047	202	3	lasso	0.06715	3.67e-28	1.04188	0.29747	NA	NA	NA	NA	NA
RCBTB1-out.wgt.RDat	/u/home/t/tboltz/project-ophoff/rna_whole_blood/cts_TWAS_latest/B_Cells_Memory_weights2//RCBTB1-out.wgt.RDat	RCBTB1	13	50106083	50159694	0.1238	rs1063183	2.09	rs7332010	0.093522	-14.87	-0.801	213	13	lasso	0.20607	6.63e-89	-0.60894	0.54256	NA	NA	NA	NA	NA
RGCC-out.wgt.RDat	/u/home/t/tboltz/project-ophoff/rna_whole_blood/cts_TWAS_latest/B_Cells_Memory_weights2//RGCC-out.wgt.RDat	RGCC	13	42031687	42045007	0.0186	rs7334701	3.83	rs9532873	0.009871	-4.67	-0.397	129	5	lasso	0.00829	8.8e-05	0.2157	0.82922	NA	NA	NA	NA	NA
RNASEH2B-out.wgt.RDat	/u/home/t/tboltz/project-ophoff/rna_whole_blood/cts_TWAS_latest/B_Cells_Memory_weights2//RNASEH2B-out.wgt.RDat	RNASEH2B	13	51483884	51598256	0.3458	rs3803198	2.5	rs7985661	0.04692	9.16	-0.793	202	7	lasso	0.12614	8.31e-53	-0.1933	0.84673	NA	NA	NA	NA	NA
RNF17-out.wgt.RDat	/u/home/t/tboltz/project-ophoff/rna_whole_blood/cts_TWAS_latest/B_Cells_Memory_weights2//RNF17-out.wgt.RDat	RNF17	13	25338308	25454059	0.0428	rs9553322	3.74	rs2863942	0.025154	-8.25	0.484	156	11	enet	0.03724	3.4e-16	-0.42883	0.66805	NA	NA	NA	NA	NA
RUBCNL-out.wgt.RDat	/u/home/t/tboltz/project-ophoff/rna_whole_blood/cts_TWAS_latest/B_Cells_Memory_weights2//RUBCNL-out.wgt.RDat	RUBCNL	13	46916136	47012325	0.135	rs4142900	-2.51	rs259697	0.157275	16.72	-1.41	231	6	lasso	0.17713	1.93e-75	-1.28798	0.19775	NA	NA	NA	NA	NA
SPART-out.wgt.RDat	/u/home/t/tboltz/project-ophoff/rna_whole_blood/cts_TWAS_latest/B_Cells_Memory_weights2//SPART-out.wgt.RDat	SPART	13	36875776	36944317	0.0366	rs7331892	3.28	rs1925836	0.061644	-10.51	-1.117	190	3	lasso	0.06075	1.41e-25	1.10097	0.27091	NA	NA	NA	NA	NA
STK24-out.wgt.RDat	/u/home/t/tboltz/project-ophoff/rna_whole_blood/cts_TWAS_latest/B_Cells_Memory_weights2//STK24-out.wgt.RDat	STK24	13	99097440	99230194	0.095	rs2892734	2.26	rs2281767	0.036678	-8.07	-0.355	237	9	lasso	0.06062	1.6e-25	-0.30659	0.75916	NA	NA	NA	NA	NA
SUCLA2-out.wgt.RDat	/u/home/t/tboltz/project-ophoff/rna_whole_blood/cts_TWAS_latest/B_Cells_Memory_weights2//SUCLA2-out.wgt.RDat	SUCLA2	13	48319872	48612104	0.0192	rs645833	2.72	rs12429348	0.008694	4.94	-0.098	255	19	enet	0.01631	5.87e-08	-0.00229	0.99817	NA	NA	NA	NA	NA
SUGT1-out.wgt.RDat	/u/home/t/tboltz/project-ophoff/rna_whole_blood/cts_TWAS_latest/B_Cells_Memory_weights2//SUGT1-out.wgt.RDat	SUGT1	13	53226845	53275044	0.0417	rs17053844	3.15	rs9526951	0.014651	-5.73	-1.339	140	13	enet	0.014	4.75e-07	1.6422	0.10055	NA	NA	NA	NA	NA
SUPT20H-out.wgt.RDat	/u/home/t/tboltz/project-ophoff/rna_whole_blood/cts_TWAS_latest/B_Cells_Memory_weights2//SUPT20H-out.wgt.RDat	SUPT20H	13	37583450	37633850	0.1075	rs9532055	4.12	rs1764483	0.157184	-16.53	-2.257	154	3	lasso	0.15609	6.11e-66	2.25693	0.02401	0	0.923	0	0.043	0.033
TBC1D4-out.wgt.RDat	/u/home/t/tboltz/project-ophoff/rna_whole_blood/cts_TWAS_latest/B_Cells_Memory_weights2//TBC1D4-out.wgt.RDat	TBC1D4	13	75857640	76056305	0.1265	rs9318373	-3.03	rs724543	0.060827	10.79	0.059	218	6	lasso	0.08143	5.46e-34	0.76743	0.44282	NA	NA	NA	NA	NA
TMEM272-out.wgt.RDat	/u/home/t/tboltz/project-ophoff/rna_whole_blood/cts_TWAS_latest/B_Cells_Memory_weights2//TMEM272-out.wgt.RDat	TMEM272	13	52387484	52419313	0.0418	rs4942995	2.18	rs2760304	0.013546	4.96	0.87	159	4	lasso	0.01293	1.26e-06	1.26666	0.20528	NA	NA	NA	NA	NA
UGGT2-out.wgt.RDat	/u/home/t/tboltz/project-ophoff/rna_whole_blood/cts_TWAS_latest/B_Cells_Memory_weights2//UGGT2-out.wgt.RDat	UGGT2	13	96453835	96705736	0.0518	rs472010	-3.05	rs7993991	0.023473	-7.01	0.133	218	4	lasso	0.03438	4.56e-15	-1.3208	0.18657	NA	NA	NA	NA	NA
USP12-out.wgt.RDat	/u/home/t/tboltz/project-ophoff/rna_whole_blood/cts_TWAS_latest/B_Cells_Memory_weights2//USP12-out.wgt.RDat	USP12	13	27640294	27745948	0.0257	rs1410432	-2.98	rs870767	0.005129	-5.21	-0.009	190	8	enet	0.02069	1.11e-09	-1.05588	0.29102	NA	NA	NA	NA	NA
ZDHHC20-out.wgt.RDat	/u/home/t/tboltz/project-ophoff/rna_whole_blood/cts_TWAS_latest/B_Cells_Memory_weights2//ZDHHC20-out.wgt.RDat	ZDHHC20	13	21946713	22033509	0.0905	rs263923	-2.1	rs8002383	0.06557	10.97	-0.716	111	15	enet	0.07716	3.07e-32	-0.70148	0.48301	NA	NA	NA	NA	NA
PANEL	FILE	ID	CHR	P0	P1	HSQ	BEST.GWAS.ID	BEST.GWAS.Z	EQTL.ID	EQTL.R2	EQTL.Z	EQTL.GWAS.Z	NSNP	NWGT	MODEL	MODELCV.R2	MODELCV.PV	TWAS.Z	TWAS.P	COLOC.PP0	COLOC.PP1	COLOC.PP2	COLOC.PP3	COLOC.PP4
ABHD4-out.wgt.RDat	/u/home/t/tboltz/project-ophoff/rna_whole_blood/cts_TWAS_latest/B_Cells_Memory_weights2//ABHD4-out.wgt.RDat	ABHD4	14	23100000	23100000	0.02908	rs1474476	3.8	rs1483980	0.015791	-5.65	1.401	146	2	lasso	0.01011	1.65e-05	-1.43475	0.151358	NA	NA	NA	NA	NA
ACOT1-out.wgt.RDat	/u/home/t/tboltz/project-ophoff/rna_whole_blood/cts_TWAS_latest/B_Cells_Memory_weights2//ACOT1-out.wgt.RDat	ACOT1	14	74000000	74000000	0.02498	rs6574129	-2.57	rs758109	0.011534	-4.97	0.079	150	150	blup	0.01618	6.58e-08	-0.51872	0.603955	NA	NA	NA	NA	NA
ACOT4-out.wgt.RDat	/u/home/t/tboltz/project-ophoff/rna_whole_blood/cts_TWAS_latest/B_Cells_Memory_weights2//ACOT4-out.wgt.RDat	ACOT4	14	74100000	74100000	0.05203	rs6574129	-2.57	rs3813563	0.023027	6.63	0.912	157	15	enet	0.03279	1.94e-14	0.81515	0.414985	NA	NA	NA	NA	NA
ACTR10-out.wgt.RDat	/u/home/t/tboltz/project-ophoff/rna_whole_blood/cts_TWAS_latest/B_Cells_Memory_weights2//ACTR10-out.wgt.RDat	ACTR10	14	58700000	58700000	0.01677	rs10145296	-2.28	rs4901852	0.009614	-4.71	2.247	122	11	enet	0.01038	1.29e-05	-2.25249	0.024291	0.264	0.716	0	0.001	0.018
ADAM20-out.wgt.RDat	/u/home/t/tboltz/project-ophoff/rna_whole_blood/cts_TWAS_latest/B_Cells_Memory_weights2//ADAM20-out.wgt.RDat	ADAM20	14	71000000	71000000	0.02776	rs983192	2.36	rs17108274	0.030035	-7.94	-1.099	214	5	lasso	0.03011	2.21e-13	0.87427	0.381973	NA	NA	NA	NA	NA
ADCK1-out.wgt.RDat	/u/home/t/tboltz/project-ophoff/rna_whole_blood/cts_TWAS_latest/B_Cells_Memory_weights2//ADCK1-out.wgt.RDat	ADCK1	14	78300000	78400000	0.08998	rs11159309	-3.46	rs724264	0.090426	13.23	-0.196	299	22	enet	0.09589	5.56e-40	-0.37526	0.707467	NA	NA	NA	NA	NA
AHSA1-out.wgt.RDat	/u/home/t/tboltz/project-ophoff/rna_whole_blood/cts_TWAS_latest/B_Cells_Memory_weights2//AHSA1-out.wgt.RDat	AHSA1	14	77900000	77900000	0.01399	rs11159309	-3.46	rs12435136	0.012481	-4.84	1.166	207	3	lasso	0.00849	7.34e-05	-1.21381	0.224819	NA	NA	NA	NA	NA
AKAP6-out.wgt.RDat	/u/home/t/tboltz/project-ophoff/rna_whole_blood/cts_TWAS_latest/B_Cells_Memory_weights2//AKAP6-out.wgt.RDat	AKAP6	14	32800000	33300000	0.04832	rs4261436	-4.09	rs17098553	0.025837	-6.83	-2.395	214	3	lasso	0.02167	4.59e-10	2.22275	0.026233	0	0.929	0	0.022	0.048
AKT1-out.wgt.RDat	/u/home/t/tboltz/project-ophoff/rna_whole_blood/cts_TWAS_latest/B_Cells_Memory_weights2//AKT1-out.wgt.RDat	AKT1	14	105000000	105000000	0.07136	rs4983559	-3.22	rs4983559	0.033649	-8.1	-3.223	84	1	lasso	0.0313	7.52e-14	3.223	0.001269	0	0.663	0	0	0.337
ANG-out.wgt.RDat	/u/home/t/tboltz/project-ophoff/rna_whole_blood/cts_TWAS_latest/B_Cells_Memory_weights2//ANG-out.wgt.RDat	ANG	14	21200000	21200000	0.06762	rs17092373	2.11	rs1010461	0.038966	-8.36	-0.864	142	2	lasso	0.0378	2.04e-16	0.89839	0.368977	NA	NA	NA	NA	NA
ANKRD9-out.wgt.RDat	/u/home/t/tboltz/project-ophoff/rna_whole_blood/cts_TWAS_latest/B_Cells_Memory_weights2//ANKRD9-out.wgt.RDat	ANKRD9	14	103000000	103000000	0.07194	rs10133111	3.92	rs11629266	0.036211	-8.13	2.033	91	14	enet	0.04926	5.75e-21	-1.05494	0.291453	NA	NA	NA	NA	NA
ARHGAP5-out.wgt.RDat	/u/home/t/tboltz/project-ophoff/rna_whole_blood/cts_TWAS_latest/B_Cells_Memory_weights2//ARHGAP5-out.wgt.RDat	ARHGAP5	14	32500000	32600000	0.1169	rs2383289	-3.66	rs1278923	0.078309	-11.71	-1.273	147	32	enet	0.08636	5.05e-36	1.39166	0.164026	NA	NA	NA	NA	NA
ARHGEF40-out.wgt.RDat	/u/home/t/tboltz/project-ophoff/rna_whole_blood/cts_TWAS_latest/B_Cells_Memory_weights2//ARHGEF40-out.wgt.RDat	ARHGEF40	14	21500000	21600000	0.04603	rs8009501	-2.5	rs749731	0.031486	7.82	0.193	100	2	lasso	0.02828	1.16e-12	0.22495	0.82202	NA	NA	NA	NA	NA
ATXN3-out.wgt.RDat	/u/home/t/tboltz/project-ophoff/rna_whole_blood/cts_TWAS_latest/B_Cells_Memory_weights2//ATXN3-out.wgt.RDat	ATXN3	14	92500000	92600000	0.02143	rs7156567	2.77	rs7151632	0.01483	5.2	1.55	190	3	lasso	0.01007	1.72e-05	1.68643	0.091713	NA	NA	NA	NA	NA
BBOF1-out.wgt.RDat	/u/home/t/tboltz/project-ophoff/rna_whole_blood/cts_TWAS_latest/B_Cells_Memory_weights2//BBOF1-out.wgt.RDat	BBOF1	14	74500000	74500000	0.01937	rs6574129	-2.57	rs7152352	0.008159	-5.24	0.267	146	7	enet	0.00783	0.000135	-0.8976	0.369401	NA	NA	NA	NA	NA
BEGAIN-out.wgt.RDat	/u/home/t/tboltz/project-ophoff/rna_whole_blood/cts_TWAS_latest/B_Cells_Memory_weights2//BEGAIN-out.wgt.RDat	BEGAIN	14	101000000	101000000	0.09335	rs2295388	2.02	rs7157731	0.030628	-7.4	-0.168	114	23	enet	0.0576	2.62e-24	0.43748	0.661761	NA	NA	NA	NA	NA
C14orf132-out.wgt.RDat	/u/home/t/tboltz/project-ophoff/rna_whole_blood/cts_TWAS_latest/B_Cells_Memory_weights2//C14orf132-out.wgt.RDat	C14orf132	14	96500000	96600000	0.1482	rs4900279	2.62	rs941770	0.09177	12.66	1.113	239	20	enet	0.14143	1.87e-59	0.55313	0.580173	NA	NA	NA	NA	NA
CATSPERB-out.wgt.RDat	/u/home/t/tboltz/project-ophoff/rna_whole_blood/cts_TWAS_latest/B_Cells_Memory_weights2//CATSPERB-out.wgt.RDat	CATSPERB	14	92000000	92200000	0.03002	rs2295528	-2.58	rs7150509	0.012683	5	-0.759	175	4	lasso	0.0143	3.63e-07	-0.98996	0.322194	NA	NA	NA	NA	NA
CBLN3-out.wgt.RDat	/u/home/t/tboltz/project-ophoff/rna_whole_blood/cts_TWAS_latest/B_Cells_Memory_weights2//CBLN3-out.wgt.RDat	CBLN3	14	24900000	24900000	0.18335	rs7146310	2.55	rs10143703	0.100867	-13.27	-0.166	232	3	lasso	0.10023	8.53e-42	0.17204	0.863403	NA	NA	NA	NA	NA
CDCA4-out.wgt.RDat	/u/home/t/tboltz/project-ophoff/rna_whole_blood/cts_TWAS_latest/B_Cells_Memory_weights2//CDCA4-out.wgt.RDat	CDCA4	14	105000000	105000000	0.03945	rs4983559	-3.22	rs7158820	0.055252	-10.74	-1.543	71	11	enet	0.07324	1.22e-30	1.08475	0.278033	NA	NA	NA	NA	NA
CDKL1-out.wgt.RDat	/u/home/t/tboltz/project-ophoff/rna_whole_blood/cts_TWAS_latest/B_Cells_Memory_weights2//CDKL1-out.wgt.RDat	CDKL1	14	50800000	50900000	0.05482	rs8010709	-2.59	rs2211247	0.005344	-6.19	0.786	141	12	enet	0.03708	3.92e-16	-0.71255	0.476126	NA	NA	NA	NA	NA
CEP128-out.wgt.RDat	/u/home/t/tboltz/project-ophoff/rna_whole_blood/cts_TWAS_latest/B_Cells_Memory_weights2//CEP128-out.wgt.RDat	CEP128	14	80900000	81400000	0.04479	rs7160604	3.23	rs7150858	0.059804	10.8	-2.029	231	13	enet	0.06765	2.3e-28	-1.83137	0.067045	NA	NA	NA	NA	NA
CFL2-out.wgt.RDat	/u/home/t/tboltz/project-ophoff/rna_whole_blood/cts_TWAS_latest/B_Cells_Memory_weights2//CFL2-out.wgt.RDat	CFL2	14	35200000	35200000	0.09725	rs7149054	-2.52	rs9743965	0.066193	11.06	-0.082	169	6	enet	0.06598	1.09e-27	-0.18025	0.856954	NA	NA	NA	NA	NA
CHURC1-out.wgt.RDat	/u/home/t/tboltz/project-ophoff/rna_whole_blood/cts_TWAS_latest/B_Cells_Memory_weights2//CHURC1-out.wgt.RDat	CHURC1	14	65400000	65400000	0.17814	rs2269296	-2.41	rs10151701	0.270811	21.72	-0.962	216	5	lasso	0.27297	5.32e-122	-0.82149	0.411368	NA	NA	NA	NA	NA
CIPC-out.wgt.RDat	/u/home/t/tboltz/project-ophoff/rna_whole_blood/cts_TWAS_latest/B_Cells_Memory_weights2//CIPC-out.wgt.RDat	CIPC	14	77600000	77600000	0.02451	rs4903567	3.24	rs17811635	0.015217	-5.31	-0.165	157	3	lasso	0.01443	3.24e-07	1.19422	0.232393	NA	NA	NA	NA	NA
CNIH1-out.wgt.RDat	/u/home/t/tboltz/project-ophoff/rna_whole_blood/cts_TWAS_latest/B_Cells_Memory_weights2//CNIH1-out.wgt.RDat	CNIH1	14	54900000	54900000	0.0147	rs7154391	2.61	rs11850320	0.006671	4.28	1.122	171	2	lasso	0.00595	0.000772	1.07141	0.283984	NA	NA	NA	NA	NA
COCH-out.wgt.RDat	/u/home/t/tboltz/project-ophoff/rna_whole_blood/cts_TWAS_latest/B_Cells_Memory_weights2//COCH-out.wgt.RDat	COCH	14	31300000	31400000	0.08265	rs229150	-3.66	rs179661	0.051886	9.63	0.953	93	5	lasso	0.0556	1.67e-23	1.59381	0.110978	NA	NA	NA	NA	NA
CPSF2-out.wgt.RDat	/u/home/t/tboltz/project-ophoff/rna_whole_blood/cts_TWAS_latest/B_Cells_Memory_weights2//CPSF2-out.wgt.RDat	CPSF2	14	92600000	92600000	0.0755	rs7156567	2.77	rs4548800	0.028569	-7.21	0.036	179	31	enet	0.05907	6.7e-25	0.60051	0.548167	NA	NA	NA	NA	NA
CTSG-out.wgt.RDat	/u/home/t/tboltz/project-ophoff/rna_whole_blood/cts_TWAS_latest/B_Cells_Memory_weights2//CTSG-out.wgt.RDat	CTSG	14	25000000	25000000	0.03625	rs7146310	2.55	rs17257110	0.02973	7.37	-0.442	240	16	enet	0.02857	8.87e-13	-0.23686	0.812769	NA	NA	NA	NA	NA
DCAF4-out.wgt.RDat	/u/home/t/tboltz/project-ophoff/rna_whole_blood/cts_TWAS_latest/B_Cells_Memory_weights2//DCAF4-out.wgt.RDat	DCAF4	14	73400000	73400000	0.08123	rs758913	-2.47	rs17122577	0.036632	9.21	0.4	153	29	enet	0.08454	2.85e-35	1.12693	0.259771	NA	NA	NA	NA	NA
DDHD1-out.wgt.RDat	/u/home/t/tboltz/project-ophoff/rna_whole_blood/cts_TWAS_latest/B_Cells_Memory_weights2//DDHD1-out.wgt.RDat	DDHD1	14	53500000	53600000	0.01218	rs8004624	2.93	rs4901343	0.011523	-4.89	-0.58	128	2	lasso	0.00913	4.07e-05	0.58001	0.561907	NA	NA	NA	NA	NA
DDX24-out.wgt.RDat	/u/home/t/tboltz/project-ophoff/rna_whole_blood/cts_TWAS_latest/B_Cells_Memory_weights2//DDX24-out.wgt.RDat	DDX24	14	94500000	94500000	0.02396	NA	NA	NA	NA	NA	NA	189	0	lasso	0.00691	0.000316	NA	NA	NA	NA	NA	NA	NA
DGLUCY-out.wgt.RDat	/u/home/t/tboltz/project-ophoff/rna_whole_blood/cts_TWAS_latest/B_Cells_Memory_weights2//DGLUCY-out.wgt.RDat	DGLUCY	14	91500000	91700000	0.45799	rs1286138	4.45	rs12589587	0.081119	-12.05	-1.087	143	44	enet	0.16563	3.22e-70	0.79299	0.427786	NA	NA	NA	NA	NA
DHRS1-out.wgt.RDat	/u/home/t/tboltz/project-ophoff/rna_whole_blood/cts_TWAS_latest/B_Cells_Memory_weights2//DHRS1-out.wgt.RDat	DHRS1	14	24800000	24800000	0.02755	rs7146310	2.55	rs4568	0.023631	6.52	1.629	218	5	lasso	0.02422	4.56e-11	1.32521	0.1851	NA	NA	NA	NA	NA
DHRS4L2-out.wgt.RDat	/u/home/t/tboltz/project-ophoff/rna_whole_blood/cts_TWAS_latest/B_Cells_Memory_weights2//DHRS4L2-out.wgt.RDat	DHRS4L2	14	24400000	24500000	0.03248	rs7146310	2.55	rs10141091	0.020427	-7.15	-0.014	172	8	lasso	0.03237	2.85e-14	-0.1322	0.894822	NA	NA	NA	NA	NA
DHRS4-out.wgt.RDat	/u/home/t/tboltz/project-ophoff/rna_whole_blood/cts_TWAS_latest/B_Cells_Memory_weights2//DHRS4-out.wgt.RDat	DHRS4	14	24400000	24400000	0.01225	rs7146310	2.55	rs10483284	-0.000426	3.24	1.003	169	169	blup	0.00172	0.0465	1.28935	0.197276	NA	NA	NA	NA	NA
DLST-out.wgt.RDat	/u/home/t/tboltz/project-ophoff/rna_whole_blood/cts_TWAS_latest/B_Cells_Memory_weights2//DLST-out.wgt.RDat	DLST	14	75300000	75400000	0.01719	rs1882830	-1.93	rs2300596	0.013756	5.27	0.969	97	4	lasso	0.01357	7.04e-07	0.92152	0.356782	NA	NA	NA	NA	NA
EGLN3-out.wgt.RDat	/u/home/t/tboltz/project-ophoff/rna_whole_blood/cts_TWAS_latest/B_Cells_Memory_weights2//EGLN3-out.wgt.RDat	EGLN3	14	34400000	34900000	0.21038	rs7149054	-2.52	rs1680726	0.092215	-12.75	-0.844	179	23	enet	0.12939	3.26e-54	1.04193	0.297444	NA	NA	NA	NA	NA
ENTPD5-out.wgt.RDat	/u/home/t/tboltz/project-ophoff/rna_whole_blood/cts_TWAS_latest/B_Cells_Memory_weights2//ENTPD5-out.wgt.RDat	ENTPD5	14	74400000	74500000	0.03377	rs6574129	-2.57	rs17094182	0.003353	4.59	-0.381	135	8	lasso	0.01591	8.41e-08	-0.53372	0.593537	NA	NA	NA	NA	NA
ERO1A-out.wgt.RDat	/u/home/t/tboltz/project-ophoff/rna_whole_blood/cts_TWAS_latest/B_Cells_Memory_weights2//ERO1A-out.wgt.RDat	ERO1A	14	53100000	53200000	0.10174	rs8004624	2.93	rs7150290	0.022584	-6.71	0.5	132	31	enet	0.03078	1.2e-13	-0.73065	0.464996	NA	NA	NA	NA	NA
FAM161B-out.wgt.RDat	/u/home/t/tboltz/project-ophoff/rna_whole_blood/cts_TWAS_latest/B_Cells_Memory_weights2//FAM161B-out.wgt.RDat	FAM161B	14	74400000	74400000	0.04643	rs6574129	-2.57	rs12881125	0.037633	-8.29	-1.245	133	22	enet	0.03973	3.5e-17	0.79795	0.424901	NA	NA	NA	NA	NA
FAM177A1-out.wgt.RDat	/u/home/t/tboltz/project-ophoff/rna_whole_blood/cts_TWAS_latest/B_Cells_Memory_weights2//FAM177A1-out.wgt.RDat	FAM177A1	14	35500000	35600000	0.0571	rs1712354	-2.52	rs8015200	0.062208	-10.56	1.83	184	8	lasso	0.07618	7.72e-32	-1.33694	0.181242	NA	NA	NA	NA	NA
FBLN5-out.wgt.RDat	/u/home/t/tboltz/project-ophoff/rna_whole_blood/cts_TWAS_latest/B_Cells_Memory_weights2//FBLN5-out.wgt.RDat	FBLN5	14	92300000	92400000	0.27881	rs2244158	-2.25	rs2430343	0.11417	14.2	-0.542	177	44	enet	0.18602	1.59e-79	-0.49792	0.61854	NA	NA	NA	NA	NA
FLVCR2-out.wgt.RDat	/u/home/t/tboltz/project-ophoff/rna_whole_blood/cts_TWAS_latest/B_Cells_Memory_weights2//FLVCR2-out.wgt.RDat	FLVCR2	14	76000000	76100000	0.03901	rs9323628	2.84	rs4903332	0.026977	7.09	0.316	95	4	lasso	0.03029	1.87e-13	0.17075	0.864421	NA	NA	NA	NA	NA
FNTB-out.wgt.RDat	/u/home/t/tboltz/project-ophoff/rna_whole_blood/cts_TWAS_latest/B_Cells_Memory_weights2//FNTB-out.wgt.RDat	FNTB	14	65500000	65500000	0.01903	rs2269296	-2.41	rs7148144	0.01799	5.79	-0.41	209	2	lasso	0.01942	3.51e-09	-0.71039	0.477461	NA	NA	NA	NA	NA
GALC-out.wgt.RDat	/u/home/t/tboltz/project-ophoff/rna_whole_blood/cts_TWAS_latest/B_Cells_Memory_weights2//GALC-out.wgt.RDat	GALC	14	88300000	88500000	0.01419	rs17123783	2.07	rs989274	0.006592	-3.82	-0.163	218	218	blup	0.0048	0.00228	-0.33342	0.738815	NA	NA	NA	NA	NA
GCH1-out.wgt.RDat	/u/home/t/tboltz/project-ophoff/rna_whole_blood/cts_TWAS_latest/B_Cells_Memory_weights2//GCH1-out.wgt.RDat	GCH1	14	55300000	55400000	0.07561	rs17127526	2.5	rs17128050	0.051426	-9.78	0.138	146	5	lasso	0.05118	9.81e-22	-0.01086	0.991337	NA	NA	NA	NA	NA
GLRX5-out.wgt.RDat	/u/home/t/tboltz/project-ophoff/rna_whole_blood/cts_TWAS_latest/B_Cells_Memory_weights2//GLRX5-out.wgt.RDat	GLRX5	14	96000000	96000000	0.03886	rs4900279	2.82	rs10484052	0.031729	8.24	-0.602	237	22	enet	0.04205	4.21e-18	-1.38845	0.165001	NA	NA	NA	NA	NA
GPATCH2L-out.wgt.RDat	/u/home/t/tboltz/project-ophoff/rna_whole_blood/cts_TWAS_latest/B_Cells_Memory_weights2//GPATCH2L-out.wgt.RDat	GPATCH2L	14	76600000	76700000	0.05273	rs9323628	2.84	rs935336	0.026957	6.96	-1.13	158	13	enet	0.03269	2.12e-14	-1.7205	0.085342	NA	NA	NA	NA	NA
GPR135-out.wgt.RDat	/u/home/t/tboltz/project-ophoff/rna_whole_blood/cts_TWAS_latest/B_Cells_Memory_weights2//GPR135-out.wgt.RDat	GPR135	14	59900000	59900000	0.07092	rs17095757	-2.7	rs1262129	0.058074	10.23	0.16	193	18	enet	0.07143	6.73e-30	-0.26789	0.788784	NA	NA	NA	NA	NA
GPR65-out.wgt.RDat	/u/home/t/tboltz/project-ophoff/rna_whole_blood/cts_TWAS_latest/B_Cells_Memory_weights2//GPR65-out.wgt.RDat	GPR65	14	88500000	88500000	0.09556	rs17123783	2.07	rs2289511	0.092304	-12.84	-0.483	191	5	lasso	0.10269	7.94e-43	0.18008	0.857091	NA	NA	NA	NA	NA
GSKIP-out.wgt.RDat	/u/home/t/tboltz/project-ophoff/rna_whole_blood/cts_TWAS_latest/B_Cells_Memory_weights2//GSKIP-out.wgt.RDat	GSKIP	14	96800000	96900000	0.07024	rs4905542	-2.96	rs4905480	0.036564	8.06	0.884	165	2	lasso	0.04359	1.04e-18	0.5255	0.599234	NA	NA	NA	NA	NA
GSTZ1-out.wgt.RDat	/u/home/t/tboltz/project-ophoff/rna_whole_blood/cts_TWAS_latest/B_Cells_Memory_weights2//GSTZ1-out.wgt.RDat	GSTZ1	14	77800000	77800000	0.02831	rs4903567	3.24	rs2193594	0.01939	6.22	-2.312	156	10	enet	0.01869	6.82e-09	-2.18903	0.028595	0	0.947	0	0.003	0.05
HAUS4-out.wgt.RDat	/u/home/t/tboltz/project-ophoff/rna_whole_blood/cts_TWAS_latest/B_Cells_Memory_weights2//HAUS4-out.wgt.RDat	HAUS4	14	23400000	23400000	0.31724	rs8008775	-1.84	rs10134257	0.223828	-19.72	-0.529	93	22	enet	0.2507	1.17e-110	0.19829	0.842817	NA	NA	NA	NA	NA
IFI27L2-out.wgt.RDat	/u/home/t/tboltz/project-ophoff/rna_whole_blood/cts_TWAS_latest/B_Cells_Memory_weights2//IFI27L2-out.wgt.RDat	IFI27L2	14	94600000	94600000	0.04881	rs1154824	2.21	rs878554	0.02502	-6.77	-1.731	196	23	enet	0.04408	6.58e-19	2.83322	0.004608	0	0.986	0	0.001	0.012
INF2-out.wgt.RDat	/u/home/t/tboltz/project-ophoff/rna_whole_blood/cts_TWAS_latest/B_Cells_Memory_weights2//INF2-out.wgt.RDat	INF2	14	105000000	105000000	0.05232	rs4983559	-3.22	rs11160817	0.008317	5.21	-0.215	86	8	enet	0.02556	1.35e-11	0.22937	0.818579	NA	NA	NA	NA	NA
ISCA2-out.wgt.RDat	/u/home/t/tboltz/project-ophoff/rna_whole_blood/cts_TWAS_latest/B_Cells_Memory_weights2//ISCA2-out.wgt.RDat	ISCA2	14	75000000	75000000	0.1606	rs3815328	1.85	rs7148018	0.088404	12.43	0.508	116	2	lasso	0.08781	1.28e-36	0.49264	0.622266	NA	NA	NA	NA	NA
ITPK1-out.wgt.RDat	/u/home/t/tboltz/project-ophoff/rna_whole_blood/cts_TWAS_latest/B_Cells_Memory_weights2//ITPK1-out.wgt.RDat	ITPK1	14	93400000	93600000	0.04888	rs7156567	2.77	rs4905048	0.019518	-6.92	0.091	152	5	lasso	0.0216	4.88e-10	0.00601	0.995202	NA	NA	NA	NA	NA
JKAMP-out.wgt.RDat	/u/home/t/tboltz/project-ophoff/rna_whole_blood/cts_TWAS_latest/B_Cells_Memory_weights2//JKAMP-out.wgt.RDat	JKAMP	14	60000000	60000000	0.01418	rs17095757	-2.76	rs17096221	0.012267	5.21	-1.839	191	3	lasso	0.01115	6.39e-06	-1.23773	0.215816	NA	NA	NA	NA	NA
KCNK13-out.wgt.RDat	/u/home/t/tboltz/project-ophoff/rna_whole_blood/cts_TWAS_latest/B_Cells_Memory_weights2//KCNK13-out.wgt.RDat	KCNK13	14	90500000	90700000	0.03004	rs6575129	-2.56	rs10144798	0.01219	-4.99	-0.507	143	16	enet	0.01369	6.34e-07	0.11251	0.910419	NA	NA	NA	NA	NA
KHNYN-out.wgt.RDat	/u/home/t/tboltz/project-ophoff/rna_whole_blood/cts_TWAS_latest/B_Cells_Memory_weights2//KHNYN-out.wgt.RDat	KHNYN	14	24900000	24900000	0.20223	rs7146310	2.55	rs10143703	0.057279	10.2	-0.166	230	5	lasso	0.0623	3.36e-26	-0.42054	0.674091	NA	NA	NA	NA	NA
KIF26A-out.wgt.RDat	/u/home/t/tboltz/project-ophoff/rna_whole_blood/cts_TWAS_latest/B_Cells_Memory_weights2//KIF26A-out.wgt.RDat	KIF26A	14	105000000	105000000	0.02312	rs8003187	-1.9	rs6575997	0.00283	4.25	-0.672	93	93	blup	0.01389	5.28e-07	0.04003	0.968065	NA	NA	NA	NA	NA
KLC1-out.wgt.RDat	/u/home/t/tboltz/project-ophoff/rna_whole_blood/cts_TWAS_latest/B_Cells_Memory_weights2//KLC1-out.wgt.RDat	KLC1	14	104000000	104000000	0.03917	rs12892765	1.85	rs861547	0.043494	8.8	-0.927	127	5	lasso	0.05254	2.79e-22	-0.89371	0.371479	NA	NA	NA	NA	NA
LGALS3-out.wgt.RDat	/u/home/t/tboltz/project-ophoff/rna_whole_blood/cts_TWAS_latest/B_Cells_Memory_weights2//LGALS3-out.wgt.RDat	LGALS3	14	55600000	55600000	0.04224	rs12587011	-2.02	rs8007614	0.093813	-13.07	-1.384	141	6	lasso	0.09985	1.23e-41	1.43144	0.152305	NA	NA	NA	NA	NA
LRR1-out.wgt.RDat	/u/home/t/tboltz/project-ophoff/rna_whole_blood/cts_TWAS_latest/B_Cells_Memory_weights2//LRR1-out.wgt.RDat	LRR1	14	50100000	50100000	0.03066	rs12879001	-2.84	rs2354445	0.019159	-7.13	0.645	171	3	lasso	0.02816	1.29e-12	0.01246	0.990058	NA	NA	NA	NA	NA
LTB4R2-out.wgt.RDat	/u/home/t/tboltz/project-ophoff/rna_whole_blood/cts_TWAS_latest/B_Cells_Memory_weights2//LTB4R2-out.wgt.RDat	LTB4R2	14	24800000	24800000	0.01397	rs7146310	2.55	rs4374085	0.010404	-4.47	-0.157	213	5	lasso	0.0087	6.05e-05	0.33474	0.737821	NA	NA	NA	NA	NA
MAP3K9-out.wgt.RDat	/u/home/t/tboltz/project-ophoff/rna_whole_blood/cts_TWAS_latest/B_Cells_Memory_weights2//MAP3K9-out.wgt.RDat	MAP3K9	14	71200000	71300000	0.01115	rs4902904	2.8	rs10129495	0.012249	4.86	0.296	197	3	lasso	0.01041	1.25e-05	0.41609	0.677343	NA	NA	NA	NA	NA
MARK3-out.wgt.RDat	/u/home/t/tboltz/project-ophoff/rna_whole_blood/cts_TWAS_latest/B_Cells_Memory_weights2//MARK3-out.wgt.RDat	MARK3	14	104000000	104000000	0.02859	rs10133111	3.92	rs1078756	0.00387	4.58	-0.862	142	142	blup	0.01639	5.43e-08	-0.5442	0.586303	NA	NA	NA	NA	NA
MGAT2-out.wgt.RDat	/u/home/t/tboltz/project-ophoff/rna_whole_blood/cts_TWAS_latest/B_Cells_Memory_weights2//MGAT2-out.wgt.RDat	MGAT2	14	50100000	50100000	0.01217	rs12879001	-2.84	rs9989177	0.017326	-5.69	0.444	166	1	lasso	0.01561	1.11e-07	-0.444	0.657043	NA	NA	NA	NA	NA
NDUFB1-out.wgt.RDat	/u/home/t/tboltz/project-ophoff/rna_whole_blood/cts_TWAS_latest/B_Cells_Memory_weights2//NDUFB1-out.wgt.RDat	NDUFB1	14	92600000	92600000	0.07589	rs7156567	2.77	rs35609412	0.03334	7.8	-0.855	173	4	lasso	0.05937	5.08e-25	-0.68383	0.494083	NA	NA	NA	NA	NA
NFKBIA-out.wgt.RDat	/u/home/t/tboltz/project-ophoff/rna_whole_blood/cts_TWAS_latest/B_Cells_Memory_weights2//NFKBIA-out.wgt.RDat	NFKBIA	14	35900000	35900000	0.0592	rs1712354	-2.52	rs12100841	0.059322	10.32	0.771	157	157	blup	0.05871	9.39e-25	1.03853	0.299025	NA	NA	NA	NA	NA
NPC2-out.wgt.RDat	/u/home/t/tboltz/project-ophoff/rna_whole_blood/cts_TWAS_latest/B_Cells_Memory_weights2//NPC2-out.wgt.RDat	NPC2	14	74900000	75000000	0.02204	rs3815328	1.85	rs4903231	0.00297	-4.15	0.359	119	119	blup	0.00462	0.0027	-0.29147	0.770692	NA	NA	NA	NA	NA
NRXN3-out.wgt.RDat	/u/home/t/tboltz/project-ophoff/rna_whole_blood/cts_TWAS_latest/B_Cells_Memory_weights2//NRXN3-out.wgt.RDat	NRXN3	14	78600000	80300000	0.01961	rs11159309	-3.46	rs8020758	0.011825	-5.1	0.803	539	4	lasso	0.00832	8.59e-05	-0.84749	0.39672	NA	NA	NA	NA	NA
OSGEP-out.wgt.RDat	/u/home/t/tboltz/project-ophoff/rna_whole_blood/cts_TWAS_latest/B_Cells_Memory_weights2//OSGEP-out.wgt.RDat	OSGEP	14	20900000	20900000	0.07268	rs17210983	-2.18	rs4465523	0.033821	8.33	-0.733	172	3	lasso	0.04533	2.11e-19	-0.60379	0.545985	NA	NA	NA	NA	NA
PCNX1-out.wgt.RDat	/u/home/t/tboltz/project-ophoff/rna_whole_blood/cts_TWAS_latest/B_Cells_Memory_weights2//PCNX1-out.wgt.RDat	PCNX1	14	71400000	71600000	0.11086	rs4902904	2.8	rs221924	0.057327	-10.07	-1.125	185	185	blup	0.07608	8.5e-32	0.23401	0.814977	NA	NA	NA	NA	NA
PCNX4-out.wgt.RDat	/u/home/t/tboltz/project-ophoff/rna_whole_blood/cts_TWAS_latest/B_Cells_Memory_weights2//PCNX4-out.wgt.RDat	PCNX4	14	60600000	60600000	0.01487	rs1254330	3.23	rs381521	0.010794	5.64	1.456	128	2	lasso	0.01398	4.87e-07	1.70442	0.088302	NA	NA	NA	NA	NA
PLD4-out.wgt.RDat	/u/home/t/tboltz/project-ophoff/rna_whole_blood/cts_TWAS_latest/B_Cells_Memory_weights2//PLD4-out.wgt.RDat	PLD4	14	105000000	105000000	0.02494	rs4983559	-3.22	rs10083490	0.015695	5.54	-0.442	71	12	enet	0.0147	2.52e-07	0.00646	0.994849	NA	NA	NA	NA	NA
PLEKHD1-out.wgt.RDat	/u/home/t/tboltz/project-ophoff/rna_whole_blood/cts_TWAS_latest/B_Cells_Memory_weights2//PLEKHD1-out.wgt.RDat	PLEKHD1	14	70000000	70000000	0.03979	rs2105269	2.67	rs927390	0.006503	5.15	0.708	138	28	enet	0.02772	1.92e-12	1.14683	0.251453	NA	NA	NA	NA	NA
PLEKHG3-out.wgt.RDat	/u/home/t/tboltz/project-ophoff/rna_whole_blood/cts_TWAS_latest/B_Cells_Memory_weights2//PLEKHG3-out.wgt.RDat	PLEKHG3	14	65200000	65200000	0.15915	rs1256049	3.08	rs229664	0.053981	9.92	0.622	228	15	enet	0.06377	8.53e-27	0.74107	0.458653	NA	NA	NA	NA	NA
PNN-out.wgt.RDat	/u/home/t/tboltz/project-ophoff/rna_whole_blood/cts_TWAS_latest/B_Cells_Memory_weights2//PNN-out.wgt.RDat	PNN	14	39600000	39700000	0.013	rs6571877	2.74	rs11157040	0.007261	4.48	1.845	177	4	enet	0.0066	0.000419	1.65326	0.098279	NA	NA	NA	NA	NA
PNP-out.wgt.RDat	/u/home/t/tboltz/project-ophoff/rna_whole_blood/cts_TWAS_latest/B_Cells_Memory_weights2//PNP-out.wgt.RDat	PNP	14	20900000	20900000	0.02576	rs17210983	-2.18	rs1049564	0.012271	-5.03	0.859	172	27	enet	0.01015	1.59e-05	-0.67909	0.497083	NA	NA	NA	NA	NA
PPP2R3C-out.wgt.RDat	/u/home/t/tboltz/project-ophoff/rna_whole_blood/cts_TWAS_latest/B_Cells_Memory_weights2//PPP2R3C-out.wgt.RDat	PPP2R3C	14	35600000	35600000	0.05592	rs1712354	-2.52	rs4594164	0.047416	-9.19	1.339	181	31	enet	0.06051	1.78e-25	-0.22401	0.82275	NA	NA	NA	NA	NA
PPP4R4-out.wgt.RDat	/u/home/t/tboltz/project-ophoff/rna_whole_blood/cts_TWAS_latest/B_Cells_Memory_weights2//PPP4R4-out.wgt.RDat	PPP4R4	14	94600000	94700000	0.09549	rs1955651	3.07	rs10130697	0.057963	10.67	-0.987	237	5	lasso	0.07566	1.26e-31	-1.36091	0.173542	NA	NA	NA	NA	NA
PRKD1-out.wgt.RDat	/u/home/t/tboltz/project-ophoff/rna_whole_blood/cts_TWAS_latest/B_Cells_Memory_weights2//PRKD1-out.wgt.RDat	PRKD1	14	30000000	30700000	0.05096	rs229150	-3.66	rs1958980	0.054023	9.86	-0.185	160	1	lasso	0.05358	1.07e-22	-0.185	0.853229	NA	NA	NA	NA	NA
PRMT5-out.wgt.RDat	/u/home/t/tboltz/project-ophoff/rna_whole_blood/cts_TWAS_latest/B_Cells_Memory_weights2//PRMT5-out.wgt.RDat	PRMT5	14	23400000	23400000	0.03685	rs8008775	-1.84	rs2180834	0.027665	-7.16	-0.634	91	3	lasso	0.02521	1.86e-11	0.6864	0.492459	NA	NA	NA	NA	NA
PRORP-out.wgt.RDat	/u/home/t/tboltz/project-ophoff/rna_whole_blood/cts_TWAS_latest/B_Cells_Memory_weights2//PRORP-out.wgt.RDat	PRORP	14	35600000	35700000	0.14945	rs1712354	-2.52	rs12100841	0.234385	20.17	0.771	188	5	lasso	0.2409	8.92e-106	0.79748	0.425171	NA	NA	NA	NA	NA
PSEN1-out.wgt.RDat	/u/home/t/tboltz/project-ophoff/rna_whole_blood/cts_TWAS_latest/B_Cells_Memory_weights2//PSEN1-out.wgt.RDat	PSEN1	14	73600000	73700000	0.08772	rs6574129	-2.57	rs214260	0.054212	-10.26	0.517	140	26	enet	0.104	2.24e-43	-0.41519	0.678003	NA	NA	NA	NA	NA
PTGR2-out.wgt.RDat	/u/home/t/tboltz/project-ophoff/rna_whole_blood/cts_TWAS_latest/B_Cells_Memory_weights2//PTGR2-out.wgt.RDat	PTGR2	14	74300000	74400000	0.05627	rs6574129	-2.57	rs8013446	0.027619	7.07	-1.59	134	134	blup	0.03126	7.79e-14	-1.14467	0.252347	NA	NA	NA	NA	NA
PYGL-out.wgt.RDat	/u/home/t/tboltz/project-ophoff/rna_whole_blood/cts_TWAS_latest/B_Cells_Memory_weights2//PYGL-out.wgt.RDat	PYGL	14	51300000	51400000	0.02127	rs8010709	-2.59	rs946617	0.005983	-4.52	0.588	207	19	enet	0.01275	1.49e-06	-0.5322	0.594587	NA	NA	NA	NA	NA
RBM25-out.wgt.RDat	/u/home/t/tboltz/project-ophoff/rna_whole_blood/cts_TWAS_latest/B_Cells_Memory_weights2//RBM25-out.wgt.RDat	RBM25	14	73500000	73600000	0.02144	rs6574129	-2.57	rs177378	0.005885	-4.49	0.447	147	147	blup	0.00855	6.91e-05	-0.92914	0.352815	NA	NA	NA	NA	NA
REM2-out.wgt.RDat	/u/home/t/tboltz/project-ophoff/rna_whole_blood/cts_TWAS_latest/B_Cells_Memory_weights2//REM2-out.wgt.RDat	REM2	14	23400000	23400000	0.0409	rs10149541	-2.3	rs4982704	0.004212	4.24	-0.611	95	28	enet	0.02439	3.9e-11	-0.27144	0.78605	NA	NA	NA	NA	NA
RGS6-out.wgt.RDat	/u/home/t/tboltz/project-ophoff/rna_whole_blood/cts_TWAS_latest/B_Cells_Memory_weights2//RGS6-out.wgt.RDat	RGS6	14	72400000	73000000	0.0555	rs758913	-2.47	rs4899409	0.025658	7.55	-1.126	358	23	enet	0.04778	2.22e-20	-0.37852	0.705041	NA	NA	NA	NA	NA
RIN3-out.wgt.RDat	/u/home/t/tboltz/project-ophoff/rna_whole_blood/cts_TWAS_latest/B_Cells_Memory_weights2//RIN3-out.wgt.RDat	RIN3	14	93000000	93200000	0.15303	rs7156567	2.77	rs17783630	0.091016	12.62	0.163	184	33	enet	0.10308	5.46e-43	0.7027	0.482242	NA	NA	NA	NA	NA
RNASE2-out.wgt.RDat	/u/home/t/tboltz/project-ophoff/rna_whole_blood/cts_TWAS_latest/B_Cells_Memory_weights2//RNASE2-out.wgt.RDat	RNASE2	14	21400000	21400000	0.20059	rs17092373	2.11	rs10142804	0.089424	12.52	0.828	93	3	lasso	0.11837	1.8e-49	0.95353	0.34032	NA	NA	NA	NA	NA
RNASE3-out.wgt.RDat	/u/home/t/tboltz/project-ophoff/rna_whole_blood/cts_TWAS_latest/B_Cells_Memory_weights2//RNASE3-out.wgt.RDat	RNASE3	14	21400000	21400000	0.14693	rs17092373	2.11	rs10142804	0.030153	8.55	0.828	97	5	lasso	0.09188	2.6e-38	0.41836	0.675684	NA	NA	NA	NA	NA
RNASE4-out.wgt.RDat	/u/home/t/tboltz/project-ophoff/rna_whole_blood/cts_TWAS_latest/B_Cells_Memory_weights2//RNASE4-out.wgt.RDat	RNASE4	14	21200000	21200000	0.085	rs17092373	2.11	rs1010461	0.048187	-9.23	-0.864	142	2	lasso	0.04796	1.89e-20	0.80903	0.418496	NA	NA	NA	NA	NA
RNASE6-out.wgt.RDat	/u/home/t/tboltz/project-ophoff/rna_whole_blood/cts_TWAS_latest/B_Cells_Memory_weights2//RNASE6-out.wgt.RDat	RNASE6	14	21200000	21300000	0.22575	rs17092373	2.11	rs4982347	0.107007	13.65	-1.5	113	7	lasso	0.15823	6.77e-67	-1.5677	0.116952	NA	NA	NA	NA	NA
RPL36AL-out.wgt.RDat	/u/home/t/tboltz/project-ophoff/rna_whole_blood/cts_TWAS_latest/B_Cells_Memory_weights2//RPL36AL-out.wgt.RDat	RPL36AL	14	50100000	50100000	0.19199	rs12879001	-2.84	rs9989177	0.262203	-21.43	0.444	166	12	enet	0.28527	2.06e-128	-0.92874	0.353024	NA	NA	NA	NA	NA
RPS6KA5-out.wgt.RDat	/u/home/t/tboltz/project-ophoff/rna_whole_blood/cts_TWAS_latest/B_Cells_Memory_weights2//RPS6KA5-out.wgt.RDat	RPS6KA5	14	91300000	91500000	0.11256	rs1286138	4.45	rs11620665	0.008413	5.15	2.461	141	35	enet	0.04573	1.47e-19	0.19518	0.845249	NA	NA	NA	NA	NA
RTN1-out.wgt.RDat	/u/home/t/tboltz/project-ophoff/rna_whole_blood/cts_TWAS_latest/B_Cells_Memory_weights2//RTN1-out.wgt.RDat	RTN1	14	60100000	60300000	0.14185	rs1266416	2.82	rs6573283	0.062666	-10.56	0.482	205	9	lasso	0.11215	8.04e-47	0.37153	0.710245	NA	NA	NA	NA	NA
SCFD1-out.wgt.RDat	/u/home/t/tboltz/project-ophoff/rna_whole_blood/cts_TWAS_latest/B_Cells_Memory_weights2//SCFD1-out.wgt.RDat	SCFD1	14	31100000	31200000	0.02336	rs229150	-3.66	rs229209	0.033129	-7.87	-3.645	92	2	lasso	0.03259	2.33e-14	3.4301	0.000603	0	0.321	0	0.002	0.677
SLC24A4-out.wgt.RDat	/u/home/t/tboltz/project-ophoff/rna_whole_blood/cts_TWAS_latest/B_Cells_Memory_weights2//SLC24A4-out.wgt.RDat	SLC24A4	14	92800000	93000000	0.07946	rs7156567	2.77	rs10145865	0.022604	-6.49	-0.031	201	31	enet	0.04194	4.69e-18	-0.35659	0.721395	NA	NA	NA	NA	NA
SLC25A21-out.wgt.RDat	/u/home/t/tboltz/project-ophoff/rna_whole_blood/cts_TWAS_latest/B_Cells_Memory_weights2//SLC25A21-out.wgt.RDat	SLC25A21	14	37100000	37600000	0.02272	rs4900717	3.27	rs17106539	0.02551	7.56	-3.194	271	2	lasso	0.02723	3e-12	-2.69467	0.007046	0	0.788	0	0.01	0.202
SLC25A29-out.wgt.RDat	/u/home/t/tboltz/project-ophoff/rna_whole_blood/cts_TWAS_latest/B_Cells_Memory_weights2//SLC25A29-out.wgt.RDat	SLC25A29	14	101000000	101000000	0.20647	rs8007756	-1.94	rs7159187	0.081125	11.91	-1.002	107	30	enet	0.15456	2.94e-65	-1.53786	0.124084	NA	NA	NA	NA	NA
SLC39A9-out.wgt.RDat	/u/home/t/tboltz/project-ophoff/rna_whole_blood/cts_TWAS_latest/B_Cells_Memory_weights2//SLC39A9-out.wgt.RDat	SLC39A9	14	69900000	69900000	0.0385	rs2105269	2.67	rs12879303	0.014105	5.72	0.092	121	3	lasso	0.02374	7.03e-11	-0.20014	0.841373	NA	NA	NA	NA	NA
SNAPC1-out.wgt.RDat	/u/home/t/tboltz/project-ophoff/rna_whole_blood/cts_TWAS_latest/B_Cells_Memory_weights2//SNAPC1-out.wgt.RDat	SNAPC1	14	62200000	62300000	0.06059	rs12147829	-2.6	rs6573401	0.038536	8.36	-1.332	189	20	enet	0.0394	4.75e-17	-0.53497	0.592674	NA	NA	NA	NA	NA
SNX6-out.wgt.RDat	/u/home/t/tboltz/project-ophoff/rna_whole_blood/cts_TWAS_latest/B_Cells_Memory_weights2//SNX6-out.wgt.RDat	SNX6	14	35000000	35100000	0.04335	rs7149054	-2.52	rs7146042	0.045976	-9.19	-0.148	163	3	lasso	0.04683	5.32e-20	0.08679	0.930835	NA	NA	NA	NA	NA
SOS2-out.wgt.RDat	/u/home/t/tboltz/project-ophoff/rna_whole_blood/cts_TWAS_latest/B_Cells_Memory_weights2//SOS2-out.wgt.RDat	SOS2	14	50600000	50700000	0.02386	rs8003924	2.3	rs11157727	0.015204	-5.45	0.32	137	14	enet	0.02143	5.7e-10	-0.70231	0.482488	NA	NA	NA	NA	NA
SPATA7-out.wgt.RDat	/u/home/t/tboltz/project-ophoff/rna_whole_blood/cts_TWAS_latest/B_Cells_Memory_weights2//SPATA7-out.wgt.RDat	SPATA7	14	88900000	88900000	0.02811	rs4904488	-2.08	rs3179969	0.022158	-6.36	1.373	226	2	lasso	0.02139	5.92e-10	-1.30642	0.191411	NA	NA	NA	NA	NA
SPTLC2-out.wgt.RDat	/u/home/t/tboltz/project-ophoff/rna_whole_blood/cts_TWAS_latest/B_Cells_Memory_weights2//SPTLC2-out.wgt.RDat	SPTLC2	14	78000000	78100000	0.0159	rs11159309	-3.46	rs17105930	0.003564	4.2	0.789	261	261	blup	0.00223	0.0276	0.04325	0.965505	NA	NA	NA	NA	NA
SRP54-out.wgt.RDat	/u/home/t/tboltz/project-ophoff/rna_whole_blood/cts_TWAS_latest/B_Cells_Memory_weights2//SRP54-out.wgt.RDat	SRP54	14	35500000	35500000	0.01978	rs1712354	-2.52	rs799664	0.006336	-4.67	0.169	195	195	blup	0.01505	1.84e-07	0.34967	0.726588	NA	NA	NA	NA	NA
STON2-out.wgt.RDat	/u/home/t/tboltz/project-ophoff/rna_whole_blood/cts_TWAS_latest/B_Cells_Memory_weights2//STON2-out.wgt.RDat	STON2	14	81700000	81900000	0.03064	rs1885600	2.79	rs12888000	0.025673	6.8	1.129	172	5	lasso	0.02458	3.29e-11	1.18765	0.234971	NA	NA	NA	NA	NA
STYX-out.wgt.RDat	/u/home/t/tboltz/project-ophoff/rna_whole_blood/cts_TWAS_latest/B_Cells_Memory_weights2//STYX-out.wgt.RDat	STYX	14	53200000	53200000	0.01338	rs8004624	2.93	rs10144318	0.012006	4.87	-2.804	128	2	lasso	0.01236	2.11e-06	-2.56305	0.010376	0.087	0.813	0	0.002	0.098
SYNE3-out.wgt.RDat	/u/home/t/tboltz/project-ophoff/rna_whole_blood/cts_TWAS_latest/B_Cells_Memory_weights2//SYNE3-out.wgt.RDat	SYNE3	14	95900000	95900000	0.05394	rs4900279	2.87	rs4905328	0.015351	-5.46	1.72	238	45	enet	0.01594	8.22e-08	-1.89819	0.057671	NA	NA	NA	NA	NA
TC2N-out.wgt.RDat	/u/home/t/tboltz/project-ophoff/rna_whole_blood/cts_TWAS_latest/B_Cells_Memory_weights2//TC2N-out.wgt.RDat	TC2N	14	92200000	92300000	0.1116	rs2244158	-2.25	rs1861087	0.005332	5.82	0.008	169	43	enet	0.05629	8.79e-24	0.6995	0.484238	NA	NA	NA	NA	NA
TCL1A-out.wgt.RDat	/u/home/t/tboltz/project-ophoff/rna_whole_blood/cts_TWAS_latest/B_Cells_Memory_weights2//TCL1A-out.wgt.RDat	TCL1A	14	96200000	96200000	0.0344	rs4900279	2.65	rs2369049	0.022593	-7.35	-0.862	254	4	lasso	0.02576	1.14e-11	0.59176	0.55401	NA	NA	NA	NA	NA
TCL1B-out.wgt.RDat	/u/home/t/tboltz/project-ophoff/rna_whole_blood/cts_TWAS_latest/B_Cells_Memory_weights2//TCL1B-out.wgt.RDat	TCL1B	14	96200000	96200000	0.03037	rs4900279	2.93	rs1743519	0.027009	7	0.192	255	4	enet	0.02661	5.25e-12	0.31679	0.7514	NA	NA	NA	NA	NA
TDRD9-out.wgt.RDat	/u/home/t/tboltz/project-ophoff/rna_whole_blood/cts_TWAS_latest/B_Cells_Memory_weights2//TDRD9-out.wgt.RDat	TDRD9	14	104000000	105000000	0.15498	rs8003187	-1.9	rs10149651	0.105829	13.68	1.164	107	6	lasso	0.10557	4.87e-44	1.17064	0.241744	NA	NA	NA	NA	NA
TMED8-out.wgt.RDat	/u/home/t/tboltz/project-ophoff/rna_whole_blood/cts_TWAS_latest/B_Cells_Memory_weights2//TMED8-out.wgt.RDat	TMED8	14	77800000	77800000	0.0146	rs4903567	3.24	rs12435136	0.010321	-4.47	1.166	181	9	enet	0.00931	3.45e-05	-1.70971	0.087319	NA	NA	NA	NA	NA
TMEM63C-out.wgt.RDat	/u/home/t/tboltz/project-ophoff/rna_whole_blood/cts_TWAS_latest/B_Cells_Memory_weights2//TMEM63C-out.wgt.RDat	TMEM63C	14	77600000	77700000	0.13969	rs4903567	3.24	rs1911728	0.094256	-12.85	-1.155	171	19	enet	0.12053	2.14e-50	0.4035	0.686578	NA	NA	NA	NA	NA
TNFAIP2-out.wgt.RDat	/u/home/t/tboltz/project-ophoff/rna_whole_blood/cts_TWAS_latest/B_Cells_Memory_weights2//TNFAIP2-out.wgt.RDat	TNFAIP2	14	104000000	104000000	0.05486	rs10133111	3.92	rs7145735	0.020684	6.22	1.452	100	16	enet	0.02354	8.46e-11	0.06259	0.950093	NA	NA	NA	NA	NA
TOX4-out.wgt.RDat	/u/home/t/tboltz/project-ophoff/rna_whole_blood/cts_TWAS_latest/B_Cells_Memory_weights2//TOX4-out.wgt.RDat	TOX4	14	21900000	22000000	0.02023	rs8009501	-2.5	rs3752411	0.004741	4.44	-1.764	202	18	enet	0.01007	1.71e-05	-1.4109	0.158274	NA	NA	NA	NA	NA
TRIM9-out.wgt.RDat	/u/home/t/tboltz/project-ophoff/rna_whole_blood/cts_TWAS_latest/B_Cells_Memory_weights2//TRIM9-out.wgt.RDat	TRIM9	14	51400000	51600000	0.04675	rs8010709	-2.59	rs7157823	0.002991	-4.5	0.045	243	243	blup	0.0136	6.88e-07	0.14422	0.885328	NA	NA	NA	NA	NA
TRIP11-out.wgt.RDat	/u/home/t/tboltz/project-ophoff/rna_whole_blood/cts_TWAS_latest/B_Cells_Memory_weights2//TRIP11-out.wgt.RDat	TRIP11	14	92400000	92500000	0.0159	rs7156567	2.77	rs11849778	0.014694	5.87	-0.555	186	15	enet	0.01623	6.3e-08	-0.18137	0.85608	NA	NA	NA	NA	NA
TSHR-out.wgt.RDat	/u/home/t/tboltz/project-ophoff/rna_whole_blood/cts_TWAS_latest/B_Cells_Memory_weights2//TSHR-out.wgt.RDat	TSHR	14	81400000	81600000	0.01264	rs7160604	3.23	rs2284720	0.010648	-4.64	1.087	181	4	lasso	0.0084	7.97e-05	-0.81218	0.416691	NA	NA	NA	NA	NA
TTC9-out.wgt.RDat	/u/home/t/tboltz/project-ophoff/rna_whole_blood/cts_TWAS_latest/B_Cells_Memory_weights2//TTC9-out.wgt.RDat	TTC9	14	71100000	71100000	0.07122	rs4902904	2.8	rs4902843	0.051572	10.04	0.329	190	34	enet	0.0682	1.37e-28	0.32071	0.748431	NA	NA	NA	NA	NA
VASH1-out.wgt.RDat	/u/home/t/tboltz/project-ophoff/rna_whole_blood/cts_TWAS_latest/B_Cells_Memory_weights2//VASH1-out.wgt.RDat	VASH1	14	77200000	77200000	0.22223	rs11624232	-2.75	rs11623512	0.286577	22.29	-0.254	139	5	lasso	0.29892	1.17e-135	-0.24838	0.803842	NA	NA	NA	NA	NA
VCPKMT-out.wgt.RDat	/u/home/t/tboltz/project-ophoff/rna_whole_blood/cts_TWAS_latest/B_Cells_Memory_weights2//VCPKMT-out.wgt.RDat	VCPKMT	14	50600000	50600000	0.02332	rs8003924	2.3	rs2144575	0.019734	-6.01	0.677	122	1	lasso	0.01815	1.11e-08	-0.677	0.498406	NA	NA	NA	NA	NA
WARS1-out.wgt.RDat	/u/home/t/tboltz/project-ophoff/rna_whole_blood/cts_TWAS_latest/B_Cells_Memory_weights2//WARS1-out.wgt.RDat	WARS1	14	101000000	101000000	0.14563	rs2295388	2.02	rs11160589	0.015826	-6.55	-0.053	114	45	enet	0.08414	4.15e-35	0.22191	0.824385	NA	NA	NA	NA	NA
WDR25-out.wgt.RDat	/u/home/t/tboltz/project-ophoff/rna_whole_blood/cts_TWAS_latest/B_Cells_Memory_weights2//WDR25-out.wgt.RDat	WDR25	14	101000000	101000000	0.07128	rs2295388	2.02	rs4905963	0.035213	8.99	-0.079	125	4	lasso	0.06168	5.97e-26	-0.4651	0.641863	NA	NA	NA	NA	NA
YLPM1-out.wgt.RDat	/u/home/t/tboltz/project-ophoff/rna_whole_blood/cts_TWAS_latest/B_Cells_Memory_weights2//YLPM1-out.wgt.RDat	YLPM1	14	75200000	75300000	0.02126	rs7143114	-2.01	rs12887044	0.01544	6.07	-1.737	102	102	blup	0.01806	1.2e-08	-1.42348	0.154596	NA	NA	NA	NA	NA
ZFP36L1-out.wgt.RDat	/u/home/t/tboltz/project-ophoff/rna_whole_blood/cts_TWAS_latest/B_Cells_Memory_weights2//ZFP36L1-out.wgt.RDat	ZFP36L1	14	69300000	69300000	0.02521	rs2105269	2.67	rs12148044	0.006751	5.41	-0.511	174	4	lasso	0.01799	1.28e-08	0.034	0.972873	NA	NA	NA	NA	NA
ZFYVE1-out.wgt.RDat	/u/home/t/tboltz/project-ophoff/rna_whole_blood/cts_TWAS_latest/B_Cells_Memory_weights2//ZFYVE1-out.wgt.RDat	ZFYVE1	14	73400000	73500000	0.00967	rs758913	-2.47	rs12893983	0.004668	4.53	0.01	156	3	lasso	0.00399	0.00495	-0.01057	0.991563	NA	NA	NA	NA	NA
PANEL	FILE	ID	CHR	P0	P1	HSQ	BEST.GWAS.ID	BEST.GWAS.Z	EQTL.ID	EQTL.R2	EQTL.Z	EQTL.GWAS.Z	NSNP	NWGT	MODEL	MODELCV.R2	MODELCV.PV	TWAS.Z	TWAS.P	COLOC.PP0	COLOC.PP1	COLOC.PP2	COLOC.PP3	COLOC.PP4
ABHD17C-out.wgt.RDat	/u/home/t/tboltz/project-ophoff/rna_whole_blood/cts_TWAS_latest/B_Cells_Memory_weights2//ABHD17C-out.wgt.RDat	ABHD17C	15	81000000	81000000	0.037	rs12442068	-4.27	rs11638968	0.018277	5.75	2.08	182	4	lasso	0.04021	2.27e-17	3.91983	8.86e-05	0.005	0.929	0	0.044	0.022
ADAL-out.wgt.RDat	/u/home/t/tboltz/project-ophoff/rna_whole_blood/cts_TWAS_latest/B_Cells_Memory_weights2//ADAL-out.wgt.RDat	ADAL	15	43600000	43600000	0.01505	rs28410121	-2.45	rs3742971	0.016105	-5.78	-0.754	125	125	blup	0.01574	9.79e-08	1.17544	0.24	NA	NA	NA	NA	NA
ADAM10-out.wgt.RDat	/u/home/t/tboltz/project-ophoff/rna_whole_blood/cts_TWAS_latest/B_Cells_Memory_weights2//ADAM10-out.wgt.RDat	ADAM10	15	58900000	59000000	0.03996	rs4595742	-2.56	rs573922	0.017236	5.91	0.495	178	27	enet	0.01851	8.02e-09	-0.32236	0.747	NA	NA	NA	NA	NA
ADPGK-out.wgt.RDat	/u/home/t/tboltz/project-ophoff/rna_whole_blood/cts_TWAS_latest/B_Cells_Memory_weights2//ADPGK-out.wgt.RDat	ADPGK	15	73000000	73100000	0.05972	rs12904334	-2.6	rs8023358	0.043549	8.81	-1.743	137	3	lasso	0.04179	5.35e-18	-1.89205	0.0585	NA	NA	NA	NA	NA
AKAP13-out.wgt.RDat	/u/home/t/tboltz/project-ophoff/rna_whole_blood/cts_TWAS_latest/B_Cells_Memory_weights2//AKAP13-out.wgt.RDat	AKAP13	15	85900000	86300000	0.03045	rs4843020	-2.84	rs2061822	0.029069	7.57	0.308	353	353	blup	0.03694	4.44e-16	0.4409	0.659	NA	NA	NA	NA	NA
ANPEP-out.wgt.RDat	/u/home/t/tboltz/project-ophoff/rna_whole_blood/cts_TWAS_latest/B_Cells_Memory_weights2//ANPEP-out.wgt.RDat	ANPEP	15	90300000	90400000	0.04263	rs16944155	3.11	rs12440213	0.020483	-6.18	-0.529	77	4	lasso	0.02823	1.21e-12	0.35193	0.725	NA	NA	NA	NA	NA
ANXA2-out.wgt.RDat	/u/home/t/tboltz/project-ophoff/rna_whole_blood/cts_TWAS_latest/B_Cells_Memory_weights2//ANXA2-out.wgt.RDat	ANXA2	15	60600000	60700000	0.19103	rs8037284	-3.1	rs2100432	0.089192	12.52	-0.479	129	14	enet	0.09448	2.17e-39	-0.04125	0.967	NA	NA	NA	NA	NA
AP3S2-out.wgt.RDat	/u/home/t/tboltz/project-ophoff/rna_whole_blood/cts_TWAS_latest/B_Cells_Memory_weights2//AP3S2-out.wgt.RDat	AP3S2	15	90400000	90400000	0.09013	rs16944155	3.11	rs7111	0.063629	10.58	-0.057	92	2	lasso	0.06316	1.52e-26	-0.05712	0.954	NA	NA	NA	NA	NA
AP4E1-out.wgt.RDat	/u/home/t/tboltz/project-ophoff/rna_whole_blood/cts_TWAS_latest/B_Cells_Memory_weights2//AP4E1-out.wgt.RDat	AP4E1	15	51200000	51300000	0.04992	rs8033015	3.81	rs6493470	0.035269	7.99	2.936	218	24	enet	0.03973	3.51e-17	3.78951	0.000151	0	0.803	0	0.013	0.184
ARID3B-out.wgt.RDat	/u/home/t/tboltz/project-ophoff/rna_whole_blood/cts_TWAS_latest/B_Cells_Memory_weights2//ARID3B-out.wgt.RDat	ARID3B	15	74800000	74900000	0.02004	rs16972486	1.6	rs12594316	0.001891	3.96	-0.028	169	169	blup	0.00651	0.000458	0.38245	0.702	NA	NA	NA	NA	NA
ARPIN-out.wgt.RDat	/u/home/t/tboltz/project-ophoff/rna_whole_blood/cts_TWAS_latest/B_Cells_Memory_weights2//ARPIN-out.wgt.RDat	ARPIN	15	90400000	90500000	0.02851	rs16944155	3.11	rs17821167	0.001108	4.12	0.871	88	9	enet	0.0082	9.53e-05	0.48207	0.63	NA	NA	NA	NA	NA
ARRDC4-out.wgt.RDat	/u/home/t/tboltz/project-ophoff/rna_whole_blood/cts_TWAS_latest/B_Cells_Memory_weights2//ARRDC4-out.wgt.RDat	ARRDC4	15	98500000	98500000	0.26263	rs12905250	3.76	rs2130882	0.090048	-12.57	-1.044	107	30	enet	0.12475	3.28e-52	1.34025	0.18	NA	NA	NA	NA	NA
ATP10A-out.wgt.RDat	/u/home/t/tboltz/project-ophoff/rna_whole_blood/cts_TWAS_latest/B_Cells_Memory_weights2//ATP10A-out.wgt.RDat	ATP10A	15	25900000	26100000	0.04161	rs28585639	-3.06	rs1345098	0.028029	7.2	0.125	187	3	lasso	0.02611	8.22e-12	-0.08358	0.933	NA	NA	NA	NA	NA
ATP8B4-out.wgt.RDat	/u/home/t/tboltz/project-ophoff/rna_whole_blood/cts_TWAS_latest/B_Cells_Memory_weights2//ATP8B4-out.wgt.RDat	ATP8B4	15	50200000	50500000	0.06821	rs2899441	2.61	rs1549520	0.012624	5.77	0.31	179	38	enet	0.03245	2.65e-14	0.75839	0.448	NA	NA	NA	NA	NA
BLM-out.wgt.RDat	/u/home/t/tboltz/project-ophoff/rna_whole_blood/cts_TWAS_latest/B_Cells_Memory_weights2//BLM-out.wgt.RDat	BLM	15	91300000	91400000	0.05008	rs16944155	3.11	rs389480	0.03738	8.6	-0.8	159	3	lasso	0.03801	1.68e-16	-0.85731	0.391	NA	NA	NA	NA	NA
C15orf40-out.wgt.RDat	/u/home/t/tboltz/project-ophoff/rna_whole_blood/cts_TWAS_latest/B_Cells_Memory_weights2//C15orf40-out.wgt.RDat	C15orf40	15	83700000	83700000	0.03471	rs4842976	-1.75	rs869498	0.015215	5.43	-1.319	107	12	enet	0.01436	3.43e-07	-0.9226	0.356	NA	NA	NA	NA	NA
C15orf65-out.wgt.RDat	/u/home/t/tboltz/project-ophoff/rna_whole_blood/cts_TWAS_latest/B_Cells_Memory_weights2//C15orf65-out.wgt.RDat	C15orf65	15	55700000	55700000	0.02445	rs16976432	2.22	rs7169460	0.017715	-6.04	-0.413	132	2	lasso	0.01662	4.43e-08	-0.04453	0.964	NA	NA	NA	NA	NA
CALML4-out.wgt.RDat	/u/home/t/tboltz/project-ophoff/rna_whole_blood/cts_TWAS_latest/B_Cells_Memory_weights2//CALML4-out.wgt.RDat	CALML4	15	68500000	68500000	0.03331	rs1491636	2.11	rs902117	0.016242	5.77	1.415	147	11	enet	0.01221	2.44e-06	1.42204	0.155	NA	NA	NA	NA	NA
CERS3-out.wgt.RDat	/u/home/t/tboltz/project-ophoff/rna_whole_blood/cts_TWAS_latest/B_Cells_Memory_weights2//CERS3-out.wgt.RDat	CERS3	15	101000000	101000000	0.05653	rs4965623	-3.34	rs2654621	0.005187	-4.47	1.184	210	210	blup	0.01488	2.15e-07	-2.1693	0.0301	0.488	0.506	0.002	0.002	0.003
CHRNA5-out.wgt.RDat	/u/home/t/tboltz/project-ophoff/rna_whole_blood/cts_TWAS_latest/B_Cells_Memory_weights2//CHRNA5-out.wgt.RDat	CHRNA5	15	78900000	78900000	0.02932	rs3743200	2.6	rs12915366	0.035087	8.92	-0.18	162	162	blup	0.04545	1.88e-19	0.11246	0.91	NA	NA	NA	NA	NA
CIB1-out.wgt.RDat	/u/home/t/tboltz/project-ophoff/rna_whole_blood/cts_TWAS_latest/B_Cells_Memory_weights2//CIB1-out.wgt.RDat	CIB1	15	90800000	90800000	0.19405	rs16944155	3.11	rs2073703	0.174966	-17.46	0.594	101	6	lasso	0.22995	2.16e-100	-1.4283	0.153	NA	NA	NA	NA	NA
CLN6-out.wgt.RDat	/u/home/t/tboltz/project-ophoff/rna_whole_blood/cts_TWAS_latest/B_Cells_Memory_weights2//CLN6-out.wgt.RDat	CLN6	15	68500000	68500000	0.15101	rs1491636	2.11	rs1387556	0.049155	9.32	1.471	152	32	enet	0.07381	7.18e-31	1.54877	0.121	NA	NA	NA	NA	NA
CPEB1-out.wgt.RDat	/u/home/t/tboltz/project-ophoff/rna_whole_blood/cts_TWAS_latest/B_Cells_Memory_weights2//CPEB1-out.wgt.RDat	CPEB1	15	83200000	83300000	0.04248	rs4842976	-1.75	rs4779046	0.014114	5.28	0.308	79	11	enet	0.01284	1.37e-06	0.4824	0.63	NA	NA	NA	NA	NA
CSK-out.wgt.RDat	/u/home/t/tboltz/project-ophoff/rna_whole_blood/cts_TWAS_latest/B_Cells_Memory_weights2//CSK-out.wgt.RDat	CSK	15	75100000	75100000	0.0252	rs16972486	1.64	rs11852686	0.011433	-5.13	-0.503	156	22	enet	0.0115	4.65e-06	-0.05881	0.953	NA	NA	NA	NA	NA
CSNK1G1-out.wgt.RDat	/u/home/t/tboltz/project-ophoff/rna_whole_blood/cts_TWAS_latest/B_Cells_Memory_weights2//CSNK1G1-out.wgt.RDat	CSNK1G1	15	64500000	64600000	0.0244	rs4776415	-2.96	rs4573885	0.004627	4.7	0.438	170	170	blup	0.01176	3.66e-06	0.46747	0.64	NA	NA	NA	NA	NA
CTSH-out.wgt.RDat	/u/home/t/tboltz/project-ophoff/rna_whole_blood/cts_TWAS_latest/B_Cells_Memory_weights2//CTSH-out.wgt.RDat	CTSH	15	79200000	79200000	0.29935	rs7175793	2.73	rs11638844	0.074366	-11.66	-1.605	189	39	enet	0.15717	2.02e-66	0.90131	0.367	NA	NA	NA	NA	NA
DAPK2-out.wgt.RDat	/u/home/t/tboltz/project-ophoff/rna_whole_blood/cts_TWAS_latest/B_Cells_Memory_weights2//DAPK2-out.wgt.RDat	DAPK2	15	64200000	64400000	0.12947	rs4776415	-2.96	rs427789	0.078946	-11.9	1.636	155	16	enet	0.09409	3.14e-39	-1.83668	0.0663	NA	NA	NA	NA	NA
DENND4A-out.wgt.RDat	/u/home/t/tboltz/project-ophoff/rna_whole_blood/cts_TWAS_latest/B_Cells_Memory_weights2//DENND4A-out.wgt.RDat	DENND4A	15	66000000	66100000	0.03675	rs1018284	3.74	rs2727099	0.031102	-7.58	0.971	96	4	lasso	0.03587	1.18e-15	0.16339	0.87	NA	NA	NA	NA	NA
DIS3L-out.wgt.RDat	/u/home/t/tboltz/project-ophoff/rna_whole_blood/cts_TWAS_latest/B_Cells_Memory_weights2//DIS3L-out.wgt.RDat	DIS3L	15	66600000	66600000	0.02911	rs1018284	3.74	rs8042305	0.011704	-4.8	-2.161	128	19	enet	0.01383	5.56e-07	0.16759	0.867	NA	NA	NA	NA	NA
DMXL2-out.wgt.RDat	/u/home/t/tboltz/project-ophoff/rna_whole_blood/cts_TWAS_latest/B_Cells_Memory_weights2//DMXL2-out.wgt.RDat	DMXL2	15	51700000	51900000	0.04901	rs11857810	-3.65	rs8024233	0.025853	6.81	0.817	240	3	lasso	0.03075	1.23e-13	1.14189	0.253	NA	NA	NA	NA	NA
DNAAF4-out.wgt.RDat	/u/home/t/tboltz/project-ophoff/rna_whole_blood/cts_TWAS_latest/B_Cells_Memory_weights2//DNAAF4-out.wgt.RDat	DNAAF4	15	55700000	55800000	0.01938	rs16976432	2.22	rs17819126	0.015763	5.43	0.78	136	2	lasso	0.00938	3.22e-05	0.7012	0.483	NA	NA	NA	NA	NA
DUT-out.wgt.RDat	/u/home/t/tboltz/project-ophoff/rna_whole_blood/cts_TWAS_latest/B_Cells_Memory_weights2//DUT-out.wgt.RDat	DUT	15	48600000	48600000	0.05047	rs668842	-2.66	rs3784619	0.07708	12.03	0.289	123	22	enet	0.08394	5.06e-35	0.63484	0.526	NA	NA	NA	NA	NA
EHD4-out.wgt.RDat	/u/home/t/tboltz/project-ophoff/rna_whole_blood/cts_TWAS_latest/B_Cells_Memory_weights2//EHD4-out.wgt.RDat	EHD4	15	42200000	42300000	0.02283	rs16973097	2.76	rs1197688	0.002265	4.07	0.415	164	15	enet	0.01108	6.8e-06	-0.21256	0.832	NA	NA	NA	NA	NA
EIF3J-out.wgt.RDat	/u/home/t/tboltz/project-ophoff/rna_whole_blood/cts_TWAS_latest/B_Cells_Memory_weights2//EIF3J-out.wgt.RDat	EIF3J	15	44800000	44900000	0.00495	rs7165146	-1.92	rs2288341	0.007906	-4.04	0.263	93	14	enet	0.00681	0.000345	0.05321	0.958	NA	NA	NA	NA	NA
ETFA-out.wgt.RDat	/u/home/t/tboltz/project-ophoff/rna_whole_blood/cts_TWAS_latest/B_Cells_Memory_weights2//ETFA-out.wgt.RDat	ETFA	15	76500000	76600000	0.03126	rs8182037	2.68	rs11631423	0.020579	-6.13	1.198	106	12	enet	0.01943	3.49e-09	-1.30815	0.191	NA	NA	NA	NA	NA
FAM169B-out.wgt.RDat	/u/home/t/tboltz/project-ophoff/rna_whole_blood/cts_TWAS_latest/B_Cells_Memory_weights2//FAM169B-out.wgt.RDat	FAM169B	15	99000000	99100000	0.0273	rs4966008	3.92	rs3803478	0.006818	-5.27	2.106	129	18	enet	0.01513	1.71e-07	-2.10788	0.035	0.074	0.885	0.001	0.017	0.023
FAN1-out.wgt.RDat	/u/home/t/tboltz/project-ophoff/rna_whole_blood/cts_TWAS_latest/B_Cells_Memory_weights2//FAN1-out.wgt.RDat	FAN1	15	31200000	31200000	0.16486	rs17815774	-3.09	rs2140733	0.190452	18.2	-0.693	93	25	enet	0.3127	4.11e-143	-0.04494	0.964	NA	NA	NA	NA	NA
FBN1-out.wgt.RDat	/u/home/t/tboltz/project-ophoff/rna_whole_blood/cts_TWAS_latest/B_Cells_Memory_weights2//FBN1-out.wgt.RDat	FBN1	15	48700000	48900000	0.0546	rs11070675	-3.1	rs1678979	0.068759	-11.11	-1.725	148	5	lasso	0.06923	5.25e-29	1.84421	0.0652	NA	NA	NA	NA	NA
FES-out.wgt.RDat	/u/home/t/tboltz/project-ophoff/rna_whole_blood/cts_TWAS_latest/B_Cells_Memory_weights2//FES-out.wgt.RDat	FES	15	91400000	91400000	0.08407	rs10852143	-2.9	rs4932178	0.037885	-8.38	-2.038	132	6	lasso	0.0495	4.57e-21	2.24706	0.0246	0	0.977	0	0.001	0.022
GALK2-out.wgt.RDat	/u/home/t/tboltz/project-ophoff/rna_whole_blood/cts_TWAS_latest/B_Cells_Memory_weights2//GALK2-out.wgt.RDat	GALK2	15	49400000	49700000	0.03924	rs11070675	-3.1	rs1054307	0.019874	-6.55	-0.255	166	6	enet	0.02094	8.86e-10	0.26688	0.79	NA	NA	NA	NA	NA
GATM-out.wgt.RDat	/u/home/t/tboltz/project-ophoff/rna_whole_blood/cts_TWAS_latest/B_Cells_Memory_weights2//GATM-out.wgt.RDat	GATM	15	45700000	45700000	0.05496	rs6493180	1.97	rs10519022	0.104057	-13.6	-0.891	149	16	enet	0.10609	2.93e-44	1.04842	0.294	NA	NA	NA	NA	NA
GCHFR-out.wgt.RDat	/u/home/t/tboltz/project-ophoff/rna_whole_blood/cts_TWAS_latest/B_Cells_Memory_weights2//GCHFR-out.wgt.RDat	GCHFR	15	41100000	41100000	0.01948	rs11070293	-2.91	rs7171945	0.012545	-5.47	-2.349	119	4	lasso	0.01861	7.29e-09	3.18932	0.00143	0.003	0.899	0	0.003	0.095
GCOM1-out.wgt.RDat	/u/home/t/tboltz/project-ophoff/rna_whole_blood/cts_TWAS_latest/B_Cells_Memory_weights2//GCOM1-out.wgt.RDat	GCOM1	15	57900000	57900000	0.30059	rs12050751	-2.81	rs4774966	0.211081	19.23	-0.243	210	6	lasso	0.2187	6.17e-95	-0.22433	0.823	NA	NA	NA	NA	NA
GLCE-out.wgt.RDat	/u/home/t/tboltz/project-ophoff/rna_whole_blood/cts_TWAS_latest/B_Cells_Memory_weights2//GLCE-out.wgt.RDat	GLCE	15	69500000	69600000	0.05441	rs438866	2.25	rs4777120	0.02208	-6.35	1.592	168	4	lasso	0.02466	3.08e-11	-1.37994	0.168	NA	NA	NA	NA	NA
GNB5-out.wgt.RDat	/u/home/t/tboltz/project-ophoff/rna_whole_blood/cts_TWAS_latest/B_Cells_Memory_weights2//GNB5-out.wgt.RDat	GNB5	15	52400000	52500000	0.04412	rs4776063	-2.58	rs7168334	0.025236	6.99	0.516	116	4	lasso	0.02642	6.22e-12	0.8552	0.392	NA	NA	NA	NA	NA
GOLGA6L4-out.wgt.RDat	/u/home/t/tboltz/project-ophoff/rna_whole_blood/cts_TWAS_latest/B_Cells_Memory_weights2//GOLGA6L4-out.wgt.RDat	GOLGA6L4	15	84900000	84900000	0.05978	rs1480821	-3.37	rs1107179	0.035372	-7.99	-0.929	149	21	enet	0.05155	6.97e-22	0.9826	0.326	NA	NA	NA	NA	NA
GOLGA6L9-out.wgt.RDat	/u/home/t/tboltz/project-ophoff/rna_whole_blood/cts_TWAS_latest/B_Cells_Memory_weights2//GOLGA6L9-out.wgt.RDat	GOLGA6L9	15	82700000	82700000	0.10976	rs7162970	2.35	rs12592193	0.028691	7.17	1.741	42	15	enet	0.05709	4.19e-24	1.54359	0.123	NA	NA	NA	NA	NA
GOLGA8A-out.wgt.RDat	/u/home/t/tboltz/project-ophoff/rna_whole_blood/cts_TWAS_latest/B_Cells_Memory_weights2//GOLGA8A-out.wgt.RDat	GOLGA8A	15	34700000	34700000	0.08725	rs646950	-1.69	rs8039908	0.058835	10.31	0.23	101	2	lasso	0.05803	1.77e-24	0.23157	0.817	NA	NA	NA	NA	NA
GOLGA8B-out.wgt.RDat	/u/home/t/tboltz/project-ophoff/rna_whole_blood/cts_TWAS_latest/B_Cells_Memory_weights2//GOLGA8B-out.wgt.RDat	GOLGA8B	15	34800000	34900000	0.2668	rs6495710	1.44	rs2879515	0.21354	-19.24	0.26	73	8	lasso	0.21863	6.63e-95	-0.16899	0.866	NA	NA	NA	NA	NA
GOLGA8O-out.wgt.RDat	/u/home/t/tboltz/project-ophoff/rna_whole_blood/cts_TWAS_latest/B_Cells_Memory_weights2//GOLGA8O-out.wgt.RDat	GOLGA8O	15	32700000	32700000	0.06213	rs12438604	2.59	rs11071512	0.020579	-6.62	0.318	123	123	blup	0.03265	2.21e-14	-0.63056	0.528	NA	NA	NA	NA	NA
GOLGA8R-out.wgt.RDat	/u/home/t/tboltz/project-ophoff/rna_whole_blood/cts_TWAS_latest/B_Cells_Memory_weights2//GOLGA8R-out.wgt.RDat	GOLGA8R	15	30700000	30700000	0.08784	rs4779779	1.78	rs3964705	0.041905	8.64	-0.948	22	22	blup	0.06642	7.24e-28	-0.96547	0.334	NA	NA	NA	NA	NA
HDGFL3-out.wgt.RDat	/u/home/t/tboltz/project-ophoff/rna_whole_blood/cts_TWAS_latest/B_Cells_Memory_weights2//HDGFL3-out.wgt.RDat	HDGFL3	15	83800000	83900000	0.1262	rs4842976	-1.75	rs7167364	0.075355	11.51	0.127	127	7	lasso	0.09145	3.95e-38	0.22634	0.821	NA	NA	NA	NA	NA
HERC2-out.wgt.RDat	/u/home/t/tboltz/project-ophoff/rna_whole_blood/cts_TWAS_latest/B_Cells_Memory_weights2//HERC2-out.wgt.RDat	HERC2	15	28400000	28600000	0.04302	rs2126706	1.95	rs2240203	0.048065	9.38	-0.158	87	3	lasso	0.0478	2.19e-20	-0.24245	0.808	NA	NA	NA	NA	NA
IMP3-out.wgt.RDat	/u/home/t/tboltz/project-ophoff/rna_whole_blood/cts_TWAS_latest/B_Cells_Memory_weights2//IMP3-out.wgt.RDat	IMP3	15	75900000	75900000	0.01335	rs3210683	-2.9	rs7163907	0.010743	5.01	0.115	61	3	lasso	0.01139	5.14e-06	-0.02941	0.977	NA	NA	NA	NA	NA
IQGAP1-out.wgt.RDat	/u/home/t/tboltz/project-ophoff/rna_whole_blood/cts_TWAS_latest/B_Cells_Memory_weights2//IQGAP1-out.wgt.RDat	IQGAP1	15	90900000	91000000	0.04167	rs16944155	3.11	rs3930162	0.025528	7.17	0.937	131	25	enet	0.03584	1.21e-15	0.78537	0.432	NA	NA	NA	NA	NA
ISG20-out.wgt.RDat	/u/home/t/tboltz/project-ophoff/rna_whole_blood/cts_TWAS_latest/B_Cells_Memory_weights2//ISG20-out.wgt.RDat	ISG20	15	89200000	89200000	0.08854	rs11854658	2.19	rs4932187	0.04731	9.28	-0.698	133	18	enet	0.07214	3.43e-30	-0.98989	0.322	NA	NA	NA	NA	NA
ISL2-out.wgt.RDat	/u/home/t/tboltz/project-ophoff/rna_whole_blood/cts_TWAS_latest/B_Cells_Memory_weights2//ISL2-out.wgt.RDat	ISL2	15	76600000	76600000	0.08818	rs8182037	2.68	rs2460161	0.049119	-9.64	-0.081	101	6	lasso	0.08208	2.93e-34	-0.28065	0.779	NA	NA	NA	NA	NA
IVD-out.wgt.RDat	/u/home/t/tboltz/project-ophoff/rna_whole_blood/cts_TWAS_latest/B_Cells_Memory_weights2//IVD-out.wgt.RDat	IVD	15	40700000	40700000	0.06917	rs11070293	-2.91	rs17671250	0.054223	-9.84	-1.78	178	20	enet	0.06111	1.02e-25	0.9853	0.324	NA	NA	NA	NA	NA
KATNBL1-out.wgt.RDat	/u/home/t/tboltz/project-ophoff/rna_whole_blood/cts_TWAS_latest/B_Cells_Memory_weights2//KATNBL1-out.wgt.RDat	KATNBL1	15	34400000	34500000	0.02666	rs12909708	1.91	rs4238572	0.023982	6.76	0.66	134	6	lasso	0.02373	7.14e-11	0.53057	0.596	NA	NA	NA	NA	NA
KNSTRN-out.wgt.RDat	/u/home/t/tboltz/project-ophoff/rna_whole_blood/cts_TWAS_latest/B_Cells_Memory_weights2//KNSTRN-out.wgt.RDat	KNSTRN	15	40700000	40700000	0.13795	rs11070293	-2.91	rs7164132	0.135198	15.43	-1.739	179	2	lasso	0.13559	6.65e-57	-1.75295	0.0796	NA	NA	NA	NA	NA
LACTB-out.wgt.RDat	/u/home/t/tboltz/project-ophoff/rna_whole_blood/cts_TWAS_latest/B_Cells_Memory_weights2//LACTB-out.wgt.RDat	LACTB	15	63400000	63400000	0.02998	rs937415	-2.33	rs1126308	0.038609	8.55	0.077	189	5	lasso	0.03537	1.85e-15	0.00563	0.996	NA	NA	NA	NA	NA
LCMT2-out.wgt.RDat	/u/home/t/tboltz/project-ophoff/rna_whole_blood/cts_TWAS_latest/B_Cells_Memory_weights2//LCMT2-out.wgt.RDat	LCMT2	15	43600000	43600000	0.0472	rs28410121	-2.45	rs570272	0.025403	-7.24	-1.691	124	6	lasso	0.03006	2.3e-13	1.43687	0.151	NA	NA	NA	NA	NA
LINS1-out.wgt.RDat	/u/home/t/tboltz/project-ophoff/rna_whole_blood/cts_TWAS_latest/B_Cells_Memory_weights2//LINS1-out.wgt.RDat	LINS1	15	101000000	101000000	0.09444	rs4965623	-3.34	rs12460	0.060996	-10.36	1.065	177	23	enet	0.08888	4.57e-37	0.76539	0.444	NA	NA	NA	NA	NA
LIPC-out.wgt.RDat	/u/home/t/tboltz/project-ophoff/rna_whole_blood/cts_TWAS_latest/B_Cells_Memory_weights2//LIPC-out.wgt.RDat	LIPC	15	58700000	58900000	0.05124	rs1874158	-2.66	rs573922	0.025025	6.8	0.495	193	3	lasso	0.02073	1.07e-09	0.3934	0.694	NA	NA	NA	NA	NA
LRRC28-out.wgt.RDat	/u/home/t/tboltz/project-ophoff/rna_whole_blood/cts_TWAS_latest/B_Cells_Memory_weights2//LRRC28-out.wgt.RDat	LRRC28	15	99800000	99900000	0.01949	rs1829652	2.56	rs1377267	0.001695	-4.57	1.269	190	8	enet	0.00717	0.000247	0.19813	0.843	NA	NA	NA	NA	NA
LRRC57-out.wgt.RDat	/u/home/t/tboltz/project-ophoff/rna_whole_blood/cts_TWAS_latest/B_Cells_Memory_weights2//LRRC57-out.wgt.RDat	LRRC57	15	42800000	42800000	0.07697	rs11632169	2.93	rs16973054	0.083529	12.39	2.656	139	12	lasso	0.09159	3.43e-38	3.00129	0.00269	0	0.902	0	0.004	0.094
LYSMD4-out.wgt.RDat	/u/home/t/tboltz/project-ophoff/rna_whole_blood/cts_TWAS_latest/B_Cells_Memory_weights2//LYSMD4-out.wgt.RDat	LYSMD4	15	100000000	100000000	0.10207	rs11637820	2.86	rs12898636	0.029325	8.15	0.156	151	8	lasso	0.05572	1.49e-23	-0.27946	0.78	NA	NA	NA	NA	NA
MAP2K1-out.wgt.RDat	/u/home/t/tboltz/project-ophoff/rna_whole_blood/cts_TWAS_latest/B_Cells_Memory_weights2//MAP2K1-out.wgt.RDat	MAP2K1	15	66700000	66800000	0.03225	rs1018284	3.74	rs11630608	0.012807	-5.25	0.824	154	5	lasso	0.01479	2.32e-07	-0.72972	0.466	NA	NA	NA	NA	NA
MAP2K5-out.wgt.RDat	/u/home/t/tboltz/project-ophoff/rna_whole_blood/cts_TWAS_latest/B_Cells_Memory_weights2//MAP2K5-out.wgt.RDat	MAP2K5	15	67800000	68100000	0.04007	rs12591605	-2.69	rs4776943	0.040592	-8.45	0.846	163	3	lasso	0.04072	1.42e-17	-0.64307	0.52	NA	NA	NA	NA	NA
MEF2A-out.wgt.RDat	/u/home/t/tboltz/project-ophoff/rna_whole_blood/cts_TWAS_latest/B_Cells_Memory_weights2//MEF2A-out.wgt.RDat	MEF2A	15	100000000	100000000	0.03664	rs11637820	2.86	rs8026614	0.005542	-5.15	0.238	206	21	enet	0.01411	4.31e-07	-0.45949	0.646	NA	NA	NA	NA	NA
MFGE8-out.wgt.RDat	/u/home/t/tboltz/project-ophoff/rna_whole_blood/cts_TWAS_latest/B_Cells_Memory_weights2//MFGE8-out.wgt.RDat	MFGE8	15	89400000	89500000	0.0239	rs8039185	-2.38	rs7169845	0.007893	-4.86	0.483	122	122	blup	0.01176	3.66e-06	-0.9284	0.353	NA	NA	NA	NA	NA
MINAR1-out.wgt.RDat	/u/home/t/tboltz/project-ophoff/rna_whole_blood/cts_TWAS_latest/B_Cells_Memory_weights2//MINAR1-out.wgt.RDat	MINAR1	15	79700000	79800000	0.15636	rs16971353	-3.53	rs2865213	0.064066	-10.61	-0.88	282	55	enet	0.12817	1.11e-53	0.28715	0.774	NA	NA	NA	NA	NA
MINDY2-out.wgt.RDat	/u/home/t/tboltz/project-ophoff/rna_whole_blood/cts_TWAS_latest/B_Cells_Memory_weights2//MINDY2-out.wgt.RDat	MINDY2	15	59100000	59200000	0.05563	rs2087123	-2.12	rs387812	0.037151	8.64	-1.779	152	5	lasso	0.05363	1.02e-22	-1.22889	0.219	NA	NA	NA	NA	NA
MPI-out.wgt.RDat	/u/home/t/tboltz/project-ophoff/rna_whole_blood/cts_TWAS_latest/B_Cells_Memory_weights2//MPI-out.wgt.RDat	MPI	15	75200000	75200000	0.01163	rs16972486	1.74	rs7497201	0.010839	-5.04	0.109	151	6	enet	0.00765	0.000158	-0.35	0.726	NA	NA	NA	NA	NA
MYEF2-out.wgt.RDat	/u/home/t/tboltz/project-ophoff/rna_whole_blood/cts_TWAS_latest/B_Cells_Memory_weights2//MYEF2-out.wgt.RDat	MYEF2	15	48400000	48500000	0.0588	rs10519136	3.02	rs12592155	0.100396	13.35	0.429	145	5	lasso	0.0959	5.55e-40	0.33986	0.734	NA	NA	NA	NA	NA
MYO1E-out.wgt.RDat	/u/home/t/tboltz/project-ophoff/rna_whole_blood/cts_TWAS_latest/B_Cells_Memory_weights2//MYO1E-out.wgt.RDat	MYO1E	15	59400000	59700000	0.03061	rs7164726	2.91	rs4775162	0.028307	-7.31	-0.108	161	3	lasso	0.02496	2.35e-11	0.0815	0.935	NA	NA	NA	NA	NA
MYO5C-out.wgt.RDat	/u/home/t/tboltz/project-ophoff/rna_whole_blood/cts_TWAS_latest/B_Cells_Memory_weights2//MYO5C-out.wgt.RDat	MYO5C	15	52500000	52600000	0.02886	rs4776063	-2.58	rs7174616	0.014269	5.58	-1.047	113	11	enet	0.02012	1.86e-09	-1.5932	0.111	NA	NA	NA	NA	NA
MYZAP-out.wgt.RDat	/u/home/t/tboltz/project-ophoff/rna_whole_blood/cts_TWAS_latest/B_Cells_Memory_weights2//MYZAP-out.wgt.RDat	MYZAP	15	57900000	58000000	0.0775	rs12050751	-2.81	rs4774966	0.074433	-11.5	-0.243	225	5	lasso	0.07285	1.77e-30	0.30288	0.762	NA	NA	NA	NA	NA
NDUFAF1-out.wgt.RDat	/u/home/t/tboltz/project-ophoff/rna_whole_blood/cts_TWAS_latest/B_Cells_Memory_weights2//NDUFAF1-out.wgt.RDat	NDUFAF1	15	41700000	41700000	0.09938	rs2925337	1.78	rs3759794	0.000786	3.39	0.537	118	25	enet	0.00897	4.7e-05	0.65346	0.513	NA	NA	NA	NA	NA
NIPA1-out.wgt.RDat	/u/home/t/tboltz/project-ophoff/rna_whole_blood/cts_TWAS_latest/B_Cells_Memory_weights2//NIPA1-out.wgt.RDat	NIPA1	15	23000000	23100000	0.06677	rs11634023	-2.55	rs11636068	0.021671	-6.45	-0.913	21	21	blup	0.0224	2.37e-10	1.86908	0.0616	NA	NA	NA	NA	NA
NUSAP1-out.wgt.RDat	/u/home/t/tboltz/project-ophoff/rna_whole_blood/cts_TWAS_latest/B_Cells_Memory_weights2//NUSAP1-out.wgt.RDat	NUSAP1	15	41600000	41700000	0.06529	rs690660	2.44	rs17730888	0.099471	13.56	0.143	130	12	enet	0.10174	1.99e-42	0.13071	0.896	NA	NA	NA	NA	NA
OCA2-out.wgt.RDat	/u/home/t/tboltz/project-ophoff/rna_whole_blood/cts_TWAS_latest/B_Cells_Memory_weights2//OCA2-out.wgt.RDat	OCA2	15	28000000	28300000	0.02493	rs2126706	1.95	rs6497292	0.016365	5.83	-0.178	124	1	lasso	0.01338	8.35e-07	-0.178	0.859	NA	NA	NA	NA	NA
PARP16-out.wgt.RDat	/u/home/t/tboltz/project-ophoff/rna_whole_blood/cts_TWAS_latest/B_Cells_Memory_weights2//PARP16-out.wgt.RDat	PARP16	15	65500000	65600000	0.04778	rs2056497	2.41	rs626163	0.01908	-6.17	0.715	107	4	lasso	0.0221	3.11e-10	-0.77589	0.438	NA	NA	NA	NA	NA
PDCD7-out.wgt.RDat	/u/home/t/tboltz/project-ophoff/rna_whole_blood/cts_TWAS_latest/B_Cells_Memory_weights2//PDCD7-out.wgt.RDat	PDCD7	15	65400000	65400000	0.01645	rs2056497	2.41	rs4468555	0.01088	5.75	-0.499	117	2	lasso	0.0121	2.69e-06	-0.42331	0.672	NA	NA	NA	NA	NA
PEX11A-out.wgt.RDat	/u/home/t/tboltz/project-ophoff/rna_whole_blood/cts_TWAS_latest/B_Cells_Memory_weights2//PEX11A-out.wgt.RDat	PEX11A	15	90200000	90200000	0.02166	rs8039185	-2.38	rs8023357	0.022579	6.86	-0.158	73	2	lasso	0.02072	1.08e-09	-0.14477	0.885	NA	NA	NA	NA	NA
PIAS1-out.wgt.RDat	/u/home/t/tboltz/project-ophoff/rna_whole_blood/cts_TWAS_latest/B_Cells_Memory_weights2//PIAS1-out.wgt.RDat	PIAS1	15	68300000	68500000	0.00978	rs1491636	2.11	rs7179347	0.000361	3.11	-1.447	164	164	blup	0.00484	0.00218	0.471	0.638	NA	NA	NA	NA	NA
PLCB2-out.wgt.RDat	/u/home/t/tboltz/project-ophoff/rna_whole_blood/cts_TWAS_latest/B_Cells_Memory_weights2//PLCB2-out.wgt.RDat	PLCB2	15	40600000	40600000	0.0709	rs11070293	-2.91	rs1869901	0.041053	-8.65	0.834	179	4	lasso	0.04246	2.9e-18	-0.7004	0.484	NA	NA	NA	NA	NA
PLEKHO2-out.wgt.RDat	/u/home/t/tboltz/project-ophoff/rna_whole_blood/cts_TWAS_latest/B_Cells_Memory_weights2//PLEKHO2-out.wgt.RDat	PLEKHO2	15	65100000	65200000	0.16359	rs2056497	2.41	rs4777615	0.127308	15.44	0.512	145	11	enet	0.15195	4.27e-64	0.47342	0.636	NA	NA	NA	NA	NA
PLIN1-out.wgt.RDat	/u/home/t/tboltz/project-ophoff/rna_whole_blood/cts_TWAS_latest/B_Cells_Memory_weights2//PLIN1-out.wgt.RDat	PLIN1	15	90200000	90200000	0.00689	rs8039185	-2.38	rs8023357	0.006914	4.28	-0.158	73	3	lasso	0.0071	0.000263	0.03302	0.974	NA	NA	NA	NA	NA
PPIP5K1-out.wgt.RDat	/u/home/t/tboltz/project-ophoff/rna_whole_blood/cts_TWAS_latest/B_Cells_Memory_weights2//PPIP5K1-out.wgt.RDat	PPIP5K1	15	43800000	43900000	0.01577	rs28410121	-2.45	rs8023458	0.010669	-4.97	-0.105	147	4	lasso	0.01202	2.89e-06	-0.57552	0.565	NA	NA	NA	NA	NA
PSMA4-out.wgt.RDat	/u/home/t/tboltz/project-ophoff/rna_whole_blood/cts_TWAS_latest/B_Cells_Memory_weights2//PSMA4-out.wgt.RDat	PSMA4	15	78800000	78800000	0.01697	rs3743200	2.6	rs2036534	0.01066	-5.23	-1.153	158	158	blup	0.01243	1.98e-06	1.60548	0.108	NA	NA	NA	NA	NA
PSTPIP1-out.wgt.RDat	/u/home/t/tboltz/project-ophoff/rna_whole_blood/cts_TWAS_latest/B_Cells_Memory_weights2//PSTPIP1-out.wgt.RDat	PSTPIP1	15	77300000	77300000	0.01044	rs7178572	-4.06	rs4886857	0.009684	-4.45	0.101	110	1	lasso	0.0081	0.000105	-0.101	0.92	NA	NA	NA	NA	NA
RAMAC-out.wgt.RDat	/u/home/t/tboltz/project-ophoff/rna_whole_blood/cts_TWAS_latest/B_Cells_Memory_weights2//RAMAC-out.wgt.RDat	RAMAC	15	83700000	83700000	0.17306	rs4842976	-1.75	rs7167364	0.035231	-9.45	0.127	106	3	lasso	0.09234	1.68e-38	-0.84352	0.399	NA	NA	NA	NA	NA
RBPMS2-out.wgt.RDat	/u/home/t/tboltz/project-ophoff/rna_whole_blood/cts_TWAS_latest/B_Cells_Memory_weights2//RBPMS2-out.wgt.RDat	RBPMS2	15	65000000	65100000	0.02515	rs4776415	-2.96	rs4777558	0.036011	8.02	0.135	149	149	blup	0.03419	5.43e-15	0.32135	0.748	NA	NA	NA	NA	NA
RPS17-out.wgt.RDat	/u/home/t/tboltz/project-ophoff/rna_whole_blood/cts_TWAS_latest/B_Cells_Memory_weights2//RPS17-out.wgt.RDat	RPS17	15	83200000	83200000	0.02235	rs4842976	-1.75	rs4779046	0.018059	-5.73	0.308	55	1	lasso	0.01735	2.28e-08	-0.308	0.758	NA	NA	NA	NA	NA
RSL24D1-out.wgt.RDat	/u/home/t/tboltz/project-ophoff/rna_whole_blood/cts_TWAS_latest/B_Cells_Memory_weights2//RSL24D1-out.wgt.RDat	RSL24D1	15	55500000	55500000	0.01886	rs13329391	-2.59	rs28589384	0.016286	5.73	-1.479	137	12	enet	0.01652	4.84e-08	-1.50804	0.132	NA	NA	NA	NA	NA
SAXO2-out.wgt.RDat	/u/home/t/tboltz/project-ophoff/rna_whole_blood/cts_TWAS_latest/B_Cells_Memory_weights2//SAXO2-out.wgt.RDat	SAXO2	15	82600000	82600000	0.16651	rs12909073	2.45	rs9972386	0.253732	20.96	0.561	55	1	lasso	0.25333	5.58e-112	0.561	0.575	NA	NA	NA	NA	NA
SCAPER-out.wgt.RDat	/u/home/t/tboltz/project-ophoff/rna_whole_blood/cts_TWAS_latest/B_Cells_Memory_weights2//SCAPER-out.wgt.RDat	SCAPER	15	76600000	77200000	0.02272	rs11857294	-3.88	rs10851888	0.029736	7.58	1.841	147	12	enet	0.0263	6.97e-12	1.56613	0.117	NA	NA	NA	NA	NA
SERF2-out.wgt.RDat	/u/home/t/tboltz/project-ophoff/rna_whole_blood/cts_TWAS_latest/B_Cells_Memory_weights2//SERF2-out.wgt.RDat	SERF2	15	44100000	44100000	0.03249	rs28410121	-2.45	rs28410121	0.027296	-8.1	-2.449	148	10	enet	0.0306	1.42e-13	2.07897	0.0376	0	0.95	0	0.001	0.049
SLC12A1-out.wgt.RDat	/u/home/t/tboltz/project-ophoff/rna_whole_blood/cts_TWAS_latest/B_Cells_Memory_weights2//SLC12A1-out.wgt.RDat	SLC12A1	15	48500000	48600000	0.07424	rs668842	-2.66	rs971952	0.127698	14.96	0.27	146	21	enet	0.12939	3.26e-54	0.59846	0.55	NA	NA	NA	NA	NA
SLCO3A1-out.wgt.RDat	/u/home/t/tboltz/project-ophoff/rna_whole_blood/cts_TWAS_latest/B_Cells_Memory_weights2//SLCO3A1-out.wgt.RDat	SLCO3A1	15	92400000	92700000	0.02666	rs4453419	2.71	rs7165398	0.025367	-6.87	0.356	240	16	enet	0.02411	5.05e-11	-0.92005	0.358	NA	NA	NA	NA	NA
SNAP23-out.wgt.RDat	/u/home/t/tboltz/project-ophoff/rna_whole_blood/cts_TWAS_latest/B_Cells_Memory_weights2//SNAP23-out.wgt.RDat	SNAP23	15	42800000	42800000	0.05621	rs11632169	2.93	rs4923948	0.047656	9.49	0.767	162	162	blup	0.05247	2.99e-22	1.65159	0.0986	NA	NA	NA	NA	NA
SNRPN-out.wgt.RDat	/u/home/t/tboltz/project-ophoff/rna_whole_blood/cts_TWAS_latest/B_Cells_Memory_weights2//SNRPN-out.wgt.RDat	SNRPN	15	25100000	25200000	0.01673	rs6576425	-2.12	rs3742952	0.008812	-4.77	-1.573	72	72	blup	0.0061	0.000671	1.19255	0.233	NA	NA	NA	NA	NA
SNUPN-out.wgt.RDat	/u/home/t/tboltz/project-ophoff/rna_whole_blood/cts_TWAS_latest/B_Cells_Memory_weights2//SNUPN-out.wgt.RDat	SNUPN	15	75900000	75900000	0.00687	rs3210683	-2.9	rs4299117	0.009446	4.37	0.066	53	6	enet	0.00838	8.12e-05	-0.23521	0.814	NA	NA	NA	NA	NA
SORD-out.wgt.RDat	/u/home/t/tboltz/project-ophoff/rna_whole_blood/cts_TWAS_latest/B_Cells_Memory_weights2//SORD-out.wgt.RDat	SORD	15	45300000	45400000	0.03077	rs7165146	-1.92	rs2036831	0.018598	-6.28	0.951	154	4	lasso	0.02236	2.46e-10	-1.1547	0.248	NA	NA	NA	NA	NA
SPATA5L1-out.wgt.RDat	/u/home/t/tboltz/project-ophoff/rna_whole_blood/cts_TWAS_latest/B_Cells_Memory_weights2//SPATA5L1-out.wgt.RDat	SPATA5L1	15	45700000	45700000	0.08854	rs6493180	1.97	rs1049508	0.19073	18.3	-0.881	155	25	enet	0.19204	2.56e-82	-0.86595	0.387	NA	NA	NA	NA	NA
SPTBN5-out.wgt.RDat	/u/home/t/tboltz/project-ophoff/rna_whole_blood/cts_TWAS_latest/B_Cells_Memory_weights2//SPTBN5-out.wgt.RDat	SPTBN5	15	42100000	42200000	0.04206	rs16973097	2.76	rs2925339	0.007991	-4.95	-1.306	148	148	blup	0.01976	2.58e-09	-0.32939	0.742	NA	NA	NA	NA	NA
SRP14-out.wgt.RDat	/u/home/t/tboltz/project-ophoff/rna_whole_blood/cts_TWAS_latest/B_Cells_Memory_weights2//SRP14-out.wgt.RDat	SRP14	15	40300000	40300000	0.05081	rs16970035	2.42	rs7321	0.043264	8.78	0.743	213	3	lasso	0.042	4.42e-18	0.75449	0.451	NA	NA	NA	NA	NA
SYNM-out.wgt.RDat	/u/home/t/tboltz/project-ophoff/rna_whole_blood/cts_TWAS_latest/B_Cells_Memory_weights2//SYNM-out.wgt.RDat	SYNM	15	99600000	99700000	0.19774	rs4966008	3.92	rs8036962	0.305627	-23.49	-0.55	172	14	enet	0.34203	1.7e-159	0.7082	0.479	NA	NA	NA	NA	NA
THBS1-out.wgt.RDat	/u/home/t/tboltz/project-ophoff/rna_whole_blood/cts_TWAS_latest/B_Cells_Memory_weights2//THBS1-out.wgt.RDat	THBS1	15	39900000	39900000	0.08132	rs16970035	2.42	rs4257183	0.014366	-6.48	1.12	229	6	lasso	0.04443	4.78e-19	-1.03473	0.301	NA	NA	NA	NA	NA
TIPIN-out.wgt.RDat	/u/home/t/tboltz/project-ophoff/rna_whole_blood/cts_TWAS_latest/B_Cells_Memory_weights2//TIPIN-out.wgt.RDat	TIPIN	15	66600000	66700000	0.0241	rs1018284	3.74	rs7166547	0.011226	-5.21	1.305	138	2	lasso	0.02011	1.88e-09	0.16995	0.865	NA	NA	NA	NA	NA
TM6SF1-out.wgt.RDat	/u/home/t/tboltz/project-ophoff/rna_whole_blood/cts_TWAS_latest/B_Cells_Memory_weights2//TM6SF1-out.wgt.RDat	TM6SF1	15	83800000	83800000	0.10105	rs4842976	-1.75	rs13379920	0.029611	7.36	-0.086	116	7	lasso	0.04846	1.19e-20	-0.46879	0.639	NA	NA	NA	NA	NA
TMOD2-out.wgt.RDat	/u/home/t/tboltz/project-ophoff/rna_whole_blood/cts_TWAS_latest/B_Cells_Memory_weights2//TMOD2-out.wgt.RDat	TMOD2	15	52000000	52100000	0.12652	rs10519302	-2.4	rs2959285	0.2113	19.27	-1.145	194	7	lasso	0.21533	2.57e-93	-1.04872	0.294	NA	NA	NA	NA	NA
TMOD3-out.wgt.RDat	/u/home/t/tboltz/project-ophoff/rna_whole_blood/cts_TWAS_latest/B_Cells_Memory_weights2//TMOD3-out.wgt.RDat	TMOD3	15	52100000	52200000	0.03027	rs3825801	-1.99	rs16964596	0.028231	-7.28	-1.51	152	2	lasso	0.02621	7.53e-12	1.50913	0.131	NA	NA	NA	NA	NA
TPM1-out.wgt.RDat	/u/home/t/tboltz/project-ophoff/rna_whole_blood/cts_TWAS_latest/B_Cells_Memory_weights2//TPM1-out.wgt.RDat	TPM1	15	63300000	63400000	0.06802	rs937415	-2.33	rs4775606	0.017749	-7.37	0.496	185	30	enet	0.04429	5.44e-19	-0.92428	0.355	NA	NA	NA	NA	NA
TRIM69-out.wgt.RDat	/u/home/t/tboltz/project-ophoff/rna_whole_blood/cts_TWAS_latest/B_Cells_Memory_weights2//TRIM69-out.wgt.RDat	TRIM69	15	45000000	45100000	0.0612	rs7165146	-1.92	rs2468064	0.029447	-8.45	0.394	133	6	lasso	0.03802	1.67e-16	0.23673	0.813	NA	NA	NA	NA	NA
TUBGCP4-out.wgt.RDat	/u/home/t/tboltz/project-ophoff/rna_whole_blood/cts_TWAS_latest/B_Cells_Memory_weights2//TUBGCP4-out.wgt.RDat	TUBGCP4	15	43700000	43700000	0.01782	rs28410121	-2.45	rs16957715	0.017314	-6.26	-1.078	132	4	lasso	0.01778	1.55e-08	1.10049	0.271	NA	NA	NA	NA	NA
UACA-out.wgt.RDat	/u/home/t/tboltz/project-ophoff/rna_whole_blood/cts_TWAS_latest/B_Cells_Memory_weights2//UACA-out.wgt.RDat	UACA	15	70900000	71100000	0.01767	rs4777266	-2.5	rs1966518	0.020629	6.29	0.275	117	4	lasso	0.02118	7.12e-10	-0.11117	0.911	NA	NA	NA	NA	NA
USP3-out.wgt.RDat	/u/home/t/tboltz/project-ophoff/rna_whole_blood/cts_TWAS_latest/B_Cells_Memory_weights2//USP3-out.wgt.RDat	USP3	15	63800000	63900000	0.02427	rs7173285	2.27	rs1106712	0.011345	-4.83	-1.703	165	9	enet	0.01231	2.21e-06	0.88285	0.377	NA	NA	NA	NA	NA
VPS13C-out.wgt.RDat	/u/home/t/tboltz/project-ophoff/rna_whole_blood/cts_TWAS_latest/B_Cells_Memory_weights2//VPS13C-out.wgt.RDat	VPS13C	15	62100000	62400000	0.03512	rs4506837	3.09	rs4541010	0.05525	9.96	1.176	240	12	enet	0.06067	1.53e-25	0.89518	0.371	NA	NA	NA	NA	NA
ZFYVE19-out.wgt.RDat	/u/home/t/tboltz/project-ophoff/rna_whole_blood/cts_TWAS_latest/B_Cells_Memory_weights2//ZFYVE19-out.wgt.RDat	ZFYVE19	15	41100000	41100000	0.11806	rs11070293	-2.91	rs12908114	0.045614	-9.77	0.317	117	9	lasso	0.0733	1.16e-30	-0.57147	0.568	NA	NA	NA	NA	NA
ZSCAN29-out.wgt.RDat	/u/home/t/tboltz/project-ophoff/rna_whole_blood/cts_TWAS_latest/B_Cells_Memory_weights2//ZSCAN29-out.wgt.RDat	ZSCAN29	15	43700000	43700000	0.01239	rs28410121	-2.45	rs3862138	0.010913	-5.12	-1.309	125	125	blup	0.01255	1.79e-06	1.53564	0.125	NA	NA	NA	NA	NA
PANEL	FILE	ID	CHR	P0	P1	HSQ	BEST.GWAS.ID	BEST.GWAS.Z	EQTL.ID	EQTL.R2	EQTL.Z	EQTL.GWAS.Z	NSNP	NWGT	MODEL	MODELCV.R2	MODELCV.PV	TWAS.Z	TWAS.P	COLOC.PP0	COLOC.PP1	COLOC.PP2	COLOC.PP3	COLOC.PP4
ABAT-out.wgt.RDat	/u/home/t/tboltz/project-ophoff/rna_whole_blood/cts_TWAS_latest/B_Cells_Memory_weights2//ABAT-out.wgt.RDat	ABAT	16	8768454	8878432	0.12734	rs4787235	4.49	rs9923816	0.040574	-8.48	-0.161	150	42	enet	0.07639	6.32e-32	0.2597	0.7951	NA	NA	NA	NA	NA
ACSM1-out.wgt.RDat	/u/home/t/tboltz/project-ophoff/rna_whole_blood/cts_TWAS_latest/B_Cells_Memory_weights2//ACSM1-out.wgt.RDat	ACSM1	16	20634560	20710212	0.04803	rs9926996	1.83	rs3087812	0.027243	-7.05	-0.041	129	5	lasso	0.0284	1.03e-12	0.0597	0.95236	NA	NA	NA	NA	NA
ADAT1-out.wgt.RDat	/u/home/t/tboltz/project-ophoff/rna_whole_blood/cts_TWAS_latest/B_Cells_Memory_weights2//ADAT1-out.wgt.RDat	ADAT1	16	75630880	75657198	0.02902	rs9939124	-2.38	rs2641804	0.018925	-6.15	-1.197	92	4	lasso	0.01804	1.23e-08	0.9945	0.31998	NA	NA	NA	NA	NA
ADCY9-out.wgt.RDat	/u/home/t/tboltz/project-ophoff/rna_whole_blood/cts_TWAS_latest/B_Cells_Memory_weights2//ADCY9-out.wgt.RDat	ADCY9	16	4003389	4166443	0.05459	rs758748	-2.74	rs7204987	0.027553	7.2	-0.376	69	8	enet	0.02753	2.27e-12	-0.3274	0.74334	NA	NA	NA	NA	NA
ADGRG3-out.wgt.RDat	/u/home/t/tboltz/project-ophoff/rna_whole_blood/cts_TWAS_latest/B_Cells_Memory_weights2//ADGRG3-out.wgt.RDat	ADGRG3	16	57702190	57723290	0.04521	rs16958302	3.05	rs8051301	0.044175	8.87	0.94	152	23	enet	0.04272	2.29e-18	0.6995	0.48424	NA	NA	NA	NA	NA
AHSP-out.wgt.RDat	/u/home/t/tboltz/project-ophoff/rna_whole_blood/cts_TWAS_latest/B_Cells_Memory_weights2//AHSP-out.wgt.RDat	AHSP	16	31539222	31540124	0.03133	rs8064209	-1.8	rs10843	0.017077	-5.66	0.283	133	6	lasso	0.01596	8.04e-08	-0.445	0.65631	NA	NA	NA	NA	NA
AKTIP-out.wgt.RDat	/u/home/t/tboltz/project-ophoff/rna_whole_blood/cts_TWAS_latest/B_Cells_Memory_weights2//AKTIP-out.wgt.RDat	AKTIP	16	53524953	53538323	0.09733	rs10748	-2.78	rs9929873	0.124155	14.85	-2.723	152	9	enet	0.13003	1.74e-54	-2.724	0.00645	0	0.9	0	0.001	0.099
APOBR-out.wgt.RDat	/u/home/t/tboltz/project-ophoff/rna_whole_blood/cts_TWAS_latest/B_Cells_Memory_weights2//APOBR-out.wgt.RDat	APOBR	16	28505965	28510291	0.00871	rs205428	1.83	rs4788079	0.007759	4.64	0.662	69	5	lasso	0.00798	0.000117	0.4225	0.67266	NA	NA	NA	NA	NA
ARL6IP1-out.wgt.RDat	/u/home/t/tboltz/project-ophoff/rna_whole_blood/cts_TWAS_latest/B_Cells_Memory_weights2//ARL6IP1-out.wgt.RDat	ARL6IP1	16	18802992	18812875	0.04281	rs4782216	2.62	rs12445870	0.102018	-13.43	-0.98	28	10	enet	0.10268	7.99e-43	1.0656	0.28661	NA	NA	NA	NA	NA
ATF7IP2-out.wgt.RDat	/u/home/t/tboltz/project-ophoff/rna_whole_blood/cts_TWAS_latest/B_Cells_Memory_weights2//ATF7IP2-out.wgt.RDat	ATF7IP2	16	10420292	10577495	0.03664	rs11646387	-2.67	rs12165003	0.024895	6.74	-0.736	266	1	lasso	0.02396	5.77e-11	-0.736	0.46173	NA	NA	NA	NA	NA
ATP2C2-out.wgt.RDat	/u/home/t/tboltz/project-ophoff/rna_whole_blood/cts_TWAS_latest/B_Cells_Memory_weights2//ATP2C2-out.wgt.RDat	ATP2C2	16	84402134	84497793	0.09525	rs16962799	3.06	rs8063863	0.03535	-7.92	0.549	187	6	lasso	0.0559	1.26e-23	0.5684	0.56977	NA	NA	NA	NA	NA
ATP6V0D1-out.wgt.RDat	/u/home/t/tboltz/project-ophoff/rna_whole_blood/cts_TWAS_latest/B_Cells_Memory_weights2//ATP6V0D1-out.wgt.RDat	ATP6V0D1	16	67471923	67515084	0.10787	rs7200919	-1.62	rs8056260	0.131373	-15.15	-0.7	155	10	lasso	0.13285	1.03e-55	0.8587	0.39051	NA	NA	NA	NA	NA
BAIAP3-out.wgt.RDat	/u/home/t/tboltz/project-ophoff/rna_whole_blood/cts_TWAS_latest/B_Cells_Memory_weights2//BAIAP3-out.wgt.RDat	BAIAP3	16	1383603	1399442	0.06138	rs1544800	2.33	rs4984803	0.029748	7.3	-0.646	103	7	enet	0.03732	3.17e-16	-0.7395	0.45961	NA	NA	NA	NA	NA
BANP-out.wgt.RDat	/u/home/t/tboltz/project-ophoff/rna_whole_blood/cts_TWAS_latest/B_Cells_Memory_weights2//BANP-out.wgt.RDat	BANP	16	87982851	88110924	0.02899	rs8045991	-4.28	rs11866841	0.023351	6.48	0.129	89	17	enet	0.02716	3.2e-12	-0.8978	0.36927	NA	NA	NA	NA	NA
BBS2-out.wgt.RDat	/u/home/t/tboltz/project-ophoff/rna_whole_blood/cts_TWAS_latest/B_Cells_Memory_weights2//BBS2-out.wgt.RDat	BBS2	16	56500749	56553968	0.0878	rs16956086	3.79	rs2432540	0.014146	6.22	-0.32	162	9	lasso	0.03979	3.34e-17	0.8286	0.40736	NA	NA	NA	NA	NA
BICDL2-out.wgt.RDat	/u/home/t/tboltz/project-ophoff/rna_whole_blood/cts_TWAS_latest/B_Cells_Memory_weights2//BICDL2-out.wgt.RDat	BICDL2	16	3077684	3086945	0.15826	rs8050688	2.1	rs2360166	0.11604	14.34	-1.211	80	6	enet	0.11599	1.87e-48	-1.2242	0.22088	NA	NA	NA	NA	NA
BOLA2-out.wgt.RDat	/u/home/t/tboltz/project-ophoff/rna_whole_blood/cts_TWAS_latest/B_Cells_Memory_weights2//BOLA2-out.wgt.RDat	BOLA2	16	29464915	29466285	0.00504	rs12599318	1.83	rs9938630	0.00429	-3.55	-1.332	35	35	blup	0.0037	0.00651	0.7845	0.43272	NA	NA	NA	NA	NA
BRICD5-out.wgt.RDat	/u/home/t/tboltz/project-ophoff/rna_whole_blood/cts_TWAS_latest/B_Cells_Memory_weights2//BRICD5-out.wgt.RDat	BRICD5	16	2259255	2261951	0.05258	rs11642783	2	rs26828	0.024731	6.77	-0.08	49	5	enet	0.02247	2.23e-10	0.0179	0.98568	NA	NA	NA	NA	NA
C16orf74-out.wgt.RDat	/u/home/t/tboltz/project-ophoff/rna_whole_blood/cts_TWAS_latest/B_Cells_Memory_weights2//C16orf74-out.wgt.RDat	C16orf74	16	85723691	85784735	0.02151	rs17818634	-3.16	rs301161	0.010549	5.09	0.25	112	112	blup	0.01079	8.91e-06	-0.2124	0.83182	NA	NA	NA	NA	NA
CCDC102A-out.wgt.RDat	/u/home/t/tboltz/project-ophoff/rna_whole_blood/cts_TWAS_latest/B_Cells_Memory_weights2//CCDC102A-out.wgt.RDat	CCDC102A	16	57546094	57570483	0.01292	rs16958302	2.81	rs6499882	0.008289	-4.57	1.209	146	2	lasso	0.00647	0.000474	-1.443	0.14903	NA	NA	NA	NA	NA
CDH1-out.wgt.RDat	/u/home/t/tboltz/project-ophoff/rna_whole_blood/cts_TWAS_latest/B_Cells_Memory_weights2//CDH1-out.wgt.RDat	CDH1	16	68771196	68869444	0.01972	rs2288036	2.49	rs16260	0.028147	7.13	-1.239	117	3	lasso	0.02639	6.41e-12	-1.1349	0.25641	NA	NA	NA	NA	NA
CDK10-out.wgt.RDat	/u/home/t/tboltz/project-ophoff/rna_whole_blood/cts_TWAS_latest/B_Cells_Memory_weights2//CDK10-out.wgt.RDat	CDK10	16	89747146	89762762	0.07444	rs12932016	-2.67	rs7188458	0.013935	-7.63	1.782	105	10	enet	0.04812	1.64e-20	-1.2199	0.22251	NA	NA	NA	NA	NA
CDR2-out.wgt.RDat	/u/home/t/tboltz/project-ophoff/rna_whole_blood/cts_TWAS_latest/B_Cells_Memory_weights2//CDR2-out.wgt.RDat	CDR2	16	22357258	22448486	0.03926	NA	NA	NA	NA	NA	NA	39	0	enet	0.01726	2.49e-08	NA	NA	NA	NA	NA	NA	NA
CENPBD1-out.wgt.RDat	/u/home/t/tboltz/project-ophoff/rna_whole_blood/cts_TWAS_latest/B_Cells_Memory_weights2//CENPBD1-out.wgt.RDat	CENPBD1	16	90036207	90038942	0.07846	rs1805007	2.37	rs4785763	0.016309	5.54	-0.008	80	15	enet	0.02869	7.98e-13	-0.5694	0.56908	NA	NA	NA	NA	NA
CES1-out.wgt.RDat	/u/home/t/tboltz/project-ophoff/rna_whole_blood/cts_TWAS_latest/B_Cells_Memory_weights2//CES1-out.wgt.RDat	CES1	16	55836764	55867249	0.15639	rs16956086	3.79	rs9938863	0.074714	-12.14	-0.942	181	19	enet	0.12775	1.68e-53	0.4103	0.68162	NA	NA	NA	NA	NA
CLCN7-out.wgt.RDat	/u/home/t/tboltz/project-ophoff/rna_whole_blood/cts_TWAS_latest/B_Cells_Memory_weights2//CLCN7-out.wgt.RDat	CLCN7	16	1494937	1525085	0.02896	rs2667676	-2.31	rs12934261	0.014127	-5.33	-0.917	109	109	blup	0.01427	3.73e-07	1.4983	0.13406	NA	NA	NA	NA	NA
CLEC18A-out.wgt.RDat	/u/home/t/tboltz/project-ophoff/rna_whole_blood/cts_TWAS_latest/B_Cells_Memory_weights2//CLEC18A-out.wgt.RDat	CLEC18A	16	69984609	69998250	0.34591	rs4985527	1.96	rs1052429	0.125494	14.79	-0.607	51	51	blup	0.14028	5.95e-59	-0.5059	0.61295	NA	NA	NA	NA	NA
CMTM1-out.wgt.RDat	/u/home/t/tboltz/project-ophoff/rna_whole_blood/cts_TWAS_latest/B_Cells_Memory_weights2//CMTM1-out.wgt.RDat	CMTM1	16	66600297	66613040	0.01165	rs11864887	2.41	rs3743712	0.014827	5.63	-1.47	191	10	enet	0.01522	1.58e-07	-1.3082	0.19082	NA	NA	NA	NA	NA
CMTR2-out.wgt.RDat	/u/home/t/tboltz/project-ophoff/rna_whole_blood/cts_TWAS_latest/B_Cells_Memory_weights2//CMTR2-out.wgt.RDat	CMTR2	16	71315293	71323618	0.06995	rs12102284	-2.46	rs3826247	0.068738	11.02	-0.945	107	6	lasso	0.07184	4.56e-30	-0.9945	0.31996	NA	NA	NA	NA	NA
CORO1A-out.wgt.RDat	/u/home/t/tboltz/project-ophoff/rna_whole_blood/cts_TWAS_latest/B_Cells_Memory_weights2//CORO1A-out.wgt.RDat	CORO1A	16	30194149	30200397	0.01642	rs13332078	-1.54	rs7204270	0.009446	-5.13	0.768	33	33	blup	0.01724	2.52e-08	-0.0141	0.98875	NA	NA	NA	NA	NA
CPNE2-out.wgt.RDat	/u/home/t/tboltz/project-ophoff/rna_whole_blood/cts_TWAS_latest/B_Cells_Memory_weights2//CPNE2-out.wgt.RDat	CPNE2	16	57126496	57182281	0.01685	rs16958302	2.72	rs9922349	0.012394	-5.15	0.461	159	2	lasso	0.008	0.000114	-0.4567	0.64791	NA	NA	NA	NA	NA
CPPED1-out.wgt.RDat	/u/home/t/tboltz/project-ophoff/rna_whole_blood/cts_TWAS_latest/B_Cells_Memory_weights2//CPPED1-out.wgt.RDat	CPPED1	16	12753657	12897744	0.04791	rs12232403	3.54	rs8044011	0.045404	8.97	-0.819	267	2	lasso	0.0452	2.37e-19	-0.8029	0.42205	NA	NA	NA	NA	NA
CRISPLD2-out.wgt.RDat	/u/home/t/tboltz/project-ophoff/rna_whole_blood/cts_TWAS_latest/B_Cells_Memory_weights2//CRISPLD2-out.wgt.RDat	CRISPLD2	16	84853592	84954374	0.19653	rs4589542	2.74	rs4783072	0.107979	-13.8	0.689	164	29	enet	0.14124	2.27e-59	-0.4214	0.67349	NA	NA	NA	NA	NA
CSNK2A2-out.wgt.RDat	/u/home/t/tboltz/project-ophoff/rna_whole_blood/cts_TWAS_latest/B_Cells_Memory_weights2//CSNK2A2-out.wgt.RDat	CSNK2A2	16	58191812	58232010	0.02695	NA	NA	NA	NA	NA	NA	161	0	lasso	0.01508	1.78e-07	NA	NA	NA	NA	NA	NA	NA
CTU2-out.wgt.RDat	/u/home/t/tboltz/project-ophoff/rna_whole_blood/cts_TWAS_latest/B_Cells_Memory_weights2//CTU2-out.wgt.RDat	CTU2	16	88772892	88781804	0.03337	NA	NA	NA	NA	NA	NA	68	0	enet	0.01899	5.18e-09	NA	NA	NA	NA	NA	NA	NA
CYLD-out.wgt.RDat	/u/home/t/tboltz/project-ophoff/rna_whole_blood/cts_TWAS_latest/B_Cells_Memory_weights2//CYLD-out.wgt.RDat	CYLD	16	50775962	50835846	0.01994	rs2066843	2.38	rs4785223	0.016275	-5.4	-1.009	116	16	enet	0.01775	1.59e-08	0.4393	0.66041	NA	NA	NA	NA	NA
DCTN5-out.wgt.RDat	/u/home/t/tboltz/project-ophoff/rna_whole_blood/cts_TWAS_latest/B_Cells_Memory_weights2//DCTN5-out.wgt.RDat	DCTN5	16	23652788	23688793	0.2312	rs2238493	-2.31	rs7588	0.331052	24	0.653	139	9	lasso	0.33692	1.36e-156	0.6505	0.51537	NA	NA	NA	NA	NA
DEXI-out.wgt.RDat	/u/home/t/tboltz/project-ophoff/rna_whole_blood/cts_TWAS_latest/B_Cells_Memory_weights2//DEXI-out.wgt.RDat	DEXI	16	11022749	11036325	0.02564	rs2719695	2.47	rs11642631	0.01453	6.26	0.995	167	167	blup	0.01994	2.2e-09	0.4342	0.66411	NA	NA	NA	NA	NA
DHX38-out.wgt.RDat	/u/home/t/tboltz/project-ophoff/rna_whole_blood/cts_TWAS_latest/B_Cells_Memory_weights2//DHX38-out.wgt.RDat	DHX38	16	72127513	72146811	0.0493	rs12928056	4.47	rs11864453	0.03641	8.02	2.618	158	4	lasso	0.03708	3.94e-16	2.9557	0.00312	0	0.763	0	0.171	0.066
DNASE1-out.wgt.RDat	/u/home/t/tboltz/project-ophoff/rna_whole_blood/cts_TWAS_latest/B_Cells_Memory_weights2//DNASE1-out.wgt.RDat	DNASE1	16	3661730	3730144	0.05862	rs758748	-2.74	rs6500550	0.032775	-7.74	-1.896	71	20	enet	0.03759	2.47e-16	2.1839	0.02897	0	0.982	0	0.001	0.017
DOK4-out.wgt.RDat	/u/home/t/tboltz/project-ophoff/rna_whole_blood/cts_TWAS_latest/B_Cells_Memory_weights2//DOK4-out.wgt.RDat	DOK4	16	57505835	57521239	0.02676	rs16958302	3.03	rs886434	0.015014	5.34	2.127	145	3	lasso	0.01455	2.89e-07	2.2096	0.02714	0.053	0.921	0	0.001	0.025
DPEP2-out.wgt.RDat	/u/home/t/tboltz/project-ophoff/rna_whole_blood/cts_TWAS_latest/B_Cells_Memory_weights2//DPEP2-out.wgt.RDat	DPEP2	16	68021298	68034489	0.01736	rs1465467	1.87	rs16957590	0.013799	6.31	-0.289	123	123	blup	0.02171	4.41e-10	-0.5934	0.55294	NA	NA	NA	NA	NA
DPEP3-out.wgt.RDat	/u/home/t/tboltz/project-ophoff/rna_whole_blood/cts_TWAS_latest/B_Cells_Memory_weights2//DPEP3-out.wgt.RDat	DPEP3	16	68009567	68014452	0.01414	rs1465467	1.87	rs9888986	0.010744	-6.13	-1.471	127	127	blup	0.01698	3.2e-08	1.3845	0.16619	NA	NA	NA	NA	NA
DUS2-out.wgt.RDat	/u/home/t/tboltz/project-ophoff/rna_whole_blood/cts_TWAS_latest/B_Cells_Memory_weights2//DUS2-out.wgt.RDat	DUS2	16	68021650	68113223	0.02193	rs1465467	1.87	rs7201591	0.034841	7.92	-1.009	127	4	lasso	0.03194	4.2e-14	-0.9014	0.36738	NA	NA	NA	NA	NA
ELMO3-out.wgt.RDat	/u/home/t/tboltz/project-ophoff/rna_whole_blood/cts_TWAS_latest/B_Cells_Memory_weights2//ELMO3-out.wgt.RDat	ELMO3	16	67233015	67237932	0.00741	rs7200919	-1.62	rs2233455	0.010528	4.5	-0.598	159	1	lasso	0.00909	4.22e-05	-0.598	0.54984	NA	NA	NA	NA	NA
EME2-out.wgt.RDat	/u/home/t/tboltz/project-ophoff/rna_whole_blood/cts_TWAS_latest/B_Cells_Memory_weights2//EME2-out.wgt.RDat	EME2	16	1822812	1831709	0.01304	rs2667676	-2.31	rs2575352	0.008281	5.28	0.183	99	4	lasso	0.01302	1.16e-06	-0.3954	0.69257	NA	NA	NA	NA	NA
EXOSC6-out.wgt.RDat	/u/home/t/tboltz/project-ophoff/rna_whole_blood/cts_TWAS_latest/B_Cells_Memory_weights2//EXOSC6-out.wgt.RDat	EXOSC6	16	70280682	70285843	0.22046	rs4985527	1.96	rs1052429	0.100383	13.25	-0.607	40	18	enet	0.1829	4.36e-78	-0.5497	0.58252	NA	NA	NA	NA	NA
FAHD1-out.wgt.RDat	/u/home/t/tboltz/project-ophoff/rna_whole_blood/cts_TWAS_latest/B_Cells_Memory_weights2//FAHD1-out.wgt.RDat	FAHD1	16	1876943	1890208	0.02087	rs2667676	-2.31	rs7199384	0.013966	5.68	-0.465	101	8	enet	0.01907	4.82e-09	-0.3225	0.7471	NA	NA	NA	NA	NA
FANCA-out.wgt.RDat	/u/home/t/tboltz/project-ophoff/rna_whole_blood/cts_TWAS_latest/B_Cells_Memory_weights2//FANCA-out.wgt.RDat	FANCA	16	89803958	89883065	0.21321	rs12932016	-2.81	rs8058895	0.16802	-17.11	0.616	94	8	lasso	0.20435	4.32e-88	-0.3339	0.73845	NA	NA	NA	NA	NA
FLYWCH1-out.wgt.RDat	/u/home/t/tboltz/project-ophoff/rna_whole_blood/cts_TWAS_latest/B_Cells_Memory_weights2//FLYWCH1-out.wgt.RDat	FLYWCH1	16	2961939	3001209	0.06422	rs8050688	2.1	rs17136161	0.018139	5.89	-0.692	78	3	lasso	0.04304	1.71e-18	1.0835	0.2786	NA	NA	NA	NA	NA
FLYWCH2-out.wgt.RDat	/u/home/t/tboltz/project-ophoff/rna_whole_blood/cts_TWAS_latest/B_Cells_Memory_weights2//FLYWCH2-out.wgt.RDat	FLYWCH2	16	2933215	2949383	0.05945	rs8050688	2.1	rs9934223	0.057065	10.43	1.191	68	3	lasso	0.06499	2.74e-27	1.1933	0.23277	NA	NA	NA	NA	NA
GDE1-out.wgt.RDat	/u/home/t/tboltz/project-ophoff/rna_whole_blood/cts_TWAS_latest/B_Cells_Memory_weights2//GDE1-out.wgt.RDat	GDE1	16	19513016	19533445	0.0393	rs11861774	3	rs2074171	0.016535	-6.8	2.058	154	3	lasso	0.0306	1.41e-13	-1.4972	0.13433	NA	NA	NA	NA	NA
GDPD3-out.wgt.RDat	/u/home/t/tboltz/project-ophoff/rna_whole_blood/cts_TWAS_latest/B_Cells_Memory_weights2//GDPD3-out.wgt.RDat	GDPD3	16	30116132	30124858	0.0217	rs12599318	1.83	rs7204270	0.0032	-4.12	0.768	39	9	enet	0.00761	0.000165	0.1099	0.9125	NA	NA	NA	NA	NA
GOT2-out.wgt.RDat	/u/home/t/tboltz/project-ophoff/rna_whole_blood/cts_TWAS_latest/B_Cells_Memory_weights2//GOT2-out.wgt.RDat	GOT2	16	58741036	58768246	0.02381	rs30842	2.49	rs257620	0.01655	6.28	1.574	189	189	blup	0.01821	1.05e-08	1.4869	0.13704	NA	NA	NA	NA	NA
HAGH-out.wgt.RDat	/u/home/t/tboltz/project-ophoff/rna_whole_blood/cts_TWAS_latest/B_Cells_Memory_weights2//HAGH-out.wgt.RDat	HAGH	16	1845622	1877158	0.04943	rs2667676	-2.31	rs9806945	0.052532	-9.73	-0.381	102	3	lasso	0.06569	1.43e-27	0.1564	0.87572	NA	NA	NA	NA	NA
HBM-out.wgt.RDat	/u/home/t/tboltz/project-ophoff/rna_whole_blood/cts_TWAS_latest/B_Cells_Memory_weights2//HBM-out.wgt.RDat	HBM	16	214482	216763	0.01157	rs4984906	-2.84	rs6600191	0.005457	4.19	-0.895	48	7	enet	0.00776	0.000144	-0.4731	0.63612	NA	NA	NA	NA	NA
HBQ1-out.wgt.RDat	/u/home/t/tboltz/project-ophoff/rna_whole_blood/cts_TWAS_latest/B_Cells_Memory_weights2//HBQ1-out.wgt.RDat	HBQ1	16	230459	231178	0.06167	rs4984906	-2.84	rs12921862	-0.000577	2.97	0.701	51	11	enet	0.01715	2.74e-08	1.4151	0.15704	NA	NA	NA	NA	NA
HBZ-out.wgt.RDat	/u/home/t/tboltz/project-ophoff/rna_whole_blood/cts_TWAS_latest/B_Cells_Memory_weights2//HBZ-out.wgt.RDat	HBZ	16	192728	204502	0.11096	rs710925	-2.52	rs12719801	0.015968	5.59	0.589	39	23	enet	0.04175	5.58e-18	-1.057	0.2905	NA	NA	NA	NA	NA
HEATR3-out.wgt.RDat	/u/home/t/tboltz/project-ophoff/rna_whole_blood/cts_TWAS_latest/B_Cells_Memory_weights2//HEATR3-out.wgt.RDat	HEATR3	16	50099882	50141183	0.07118	rs12923113	3.15	rs4785201	0.069198	-11.15	2.209	102	6	lasso	0.08636	5.07e-36	-1.207	0.22745	NA	NA	NA	NA	NA
HERPUD1-out.wgt.RDat	/u/home/t/tboltz/project-ophoff/rna_whole_blood/cts_TWAS_latest/B_Cells_Memory_weights2//HERPUD1-out.wgt.RDat	HERPUD1	16	56966055	56978776	0.01968	rs12596236	2.52	rs1561140	0.017232	5.78	-0.724	146	4	lasso	0.02179	4.1e-10	-1.214	0.22473	NA	NA	NA	NA	NA
HP-out.wgt.RDat	/u/home/t/tboltz/project-ophoff/rna_whole_blood/cts_TWAS_latest/B_Cells_Memory_weights2//HP-out.wgt.RDat	HP	16	72088492	72094954	0.23476	rs12928056	4.47	rs11864453	0.174972	-17.51	2.618	159	32	enet	0.22449	9.83e-98	-2.4444	0.01451	0	0.763	0	0.171	0.066
HSDL1-out.wgt.RDat	/u/home/t/tboltz/project-ophoff/rna_whole_blood/cts_TWAS_latest/B_Cells_Memory_weights2//HSDL1-out.wgt.RDat	HSDL1	16	84155747	84178782	0.04212	rs16962799	2.87	rs907045	0.015149	6.47	-0.59	263	6	lasso	0.02439	3.9e-11	-0.5588	0.5763	NA	NA	NA	NA	NA
HYDIN-out.wgt.RDat	/u/home/t/tboltz/project-ophoff/rna_whole_blood/cts_TWAS_latest/B_Cells_Memory_weights2//HYDIN-out.wgt.RDat	HYDIN	16	70835988	71264625	0.03667	rs12102284	-2.46	rs11642770	0.007185	5.19	-0.235	114	23	enet	0.01862	7.27e-09	0.5322	0.59458	NA	NA	NA	NA	NA
IFT140-out.wgt.RDat	/u/home/t/tboltz/project-ophoff/rna_whole_blood/cts_TWAS_latest/B_Cells_Memory_weights2//IFT140-out.wgt.RDat	IFT140	16	1560429	1662073	0.00834	rs2667676	-2.31	rs8052868	0.007754	-4.32	-0.191	108	3	enet	0.0045	0.00302	0.1007	0.9198	NA	NA	NA	NA	NA
IL27-out.wgt.RDat	/u/home/t/tboltz/project-ophoff/rna_whole_blood/cts_TWAS_latest/B_Cells_Memory_weights2//IL27-out.wgt.RDat	IL27	16	28510684	28523372	0.00889	rs205428	1.83	rs8049439	0.013349	-5.05	0.101	67	3	lasso	0.01174	3.71e-06	-0.2174	0.82793	NA	NA	NA	NA	NA
IL32-out.wgt.RDat	/u/home/t/tboltz/project-ophoff/rna_whole_blood/cts_TWAS_latest/B_Cells_Memory_weights2//IL32-out.wgt.RDat	IL32	16	3115299	3132193	0.10922	rs35402060	-2.6	rs1004792	0.024401	-6.61	0.596	82	19	enet	0.04881	8.69e-21	0.0101	0.99191	NA	NA	NA	NA	NA
IL4R-out.wgt.RDat	/u/home/t/tboltz/project-ophoff/rna_whole_blood/cts_TWAS_latest/B_Cells_Memory_weights2//IL4R-out.wgt.RDat	IL4R	16	27324990	27376099	0.08942	rs11074843	-2.1	rs2057768	0.043687	-8.87	-0.589	85	7	lasso	0.05613	1.02e-23	0.6988	0.48466	NA	NA	NA	NA	NA
INO80E-out.wgt.RDat	/u/home/t/tboltz/project-ophoff/rna_whole_blood/cts_TWAS_latest/B_Cells_Memory_weights2//INO80E-out.wgt.RDat	INO80E	16	30007037	30017114	0.02116	rs12599318	1.83	rs12931955	0.010135	5.2	1.268	38	38	blup	0.01528	1.5e-07	0.6098	0.54201	NA	NA	NA	NA	NA
ITGAM-out.wgt.RDat	/u/home/t/tboltz/project-ophoff/rna_whole_blood/cts_TWAS_latest/B_Cells_Memory_weights2//ITGAM-out.wgt.RDat	ITGAM	16	31271289	31344213	0.01261	rs6565242	-1.32	rs11150612	0.011995	-4.74	-0.493	134	3	lasso	0.01097	7.55e-06	0.5339	0.59341	NA	NA	NA	NA	NA
ITGAX-out.wgt.RDat	/u/home/t/tboltz/project-ophoff/rna_whole_blood/cts_TWAS_latest/B_Cells_Memory_weights2//ITGAX-out.wgt.RDat	ITGAX	16	31366456	31394318	0.24462	rs6565242	-1.32	rs4597342	0.263788	-21.43	0.769	134	9	lasso	0.26467	9.9e-118	-0.8039	0.42145	NA	NA	NA	NA	NA
KIAA0513-out.wgt.RDat	/u/home/t/tboltz/project-ophoff/rna_whole_blood/cts_TWAS_latest/B_Cells_Memory_weights2//KIAA0513-out.wgt.RDat	KIAA0513	16	85061358	85127836	0.05484	rs4589542	2.74	rs16975170	0.053222	9.73	2.313	119	3	lasso	0.05256	2.74e-22	2.2559	0.02408	0	0.963	0	0.002	0.035
KLHDC4-out.wgt.RDat	/u/home/t/tboltz/project-ophoff/rna_whole_blood/cts_TWAS_latest/B_Cells_Memory_weights2//KLHDC4-out.wgt.RDat	KLHDC4	16	87730092	87799598	0.05055	rs8045991	-4.28	rs1984980	0.03618	-8.06	1.122	99	9	enet	0.03884	7.91e-17	-1.6366	0.10172	NA	NA	NA	NA	NA
KLHL36-out.wgt.RDat	/u/home/t/tboltz/project-ophoff/rna_whole_blood/cts_TWAS_latest/B_Cells_Memory_weights2//KLHL36-out.wgt.RDat	KLHL36	16	84682118	84701292	0.05092	rs4589542	2.74	rs11555907	0.04027	-8.48	0.51	185	3	lasso	0.03971	3.59e-17	-0.48	0.63123	NA	NA	NA	NA	NA
KNOP1-out.wgt.RDat	/u/home/t/tboltz/project-ophoff/rna_whole_blood/cts_TWAS_latest/B_Cells_Memory_weights2//KNOP1-out.wgt.RDat	KNOP1	16	19713260	19729549	0.01482	rs11861774	3	rs16951276	0.01937	6	-0.152	173	1	lasso	0.01702	3.08e-08	-0.152	0.87919	NA	NA	NA	NA	NA
LOC400499-out.wgt.RDat	/u/home/t/tboltz/project-ophoff/rna_whole_blood/cts_TWAS_latest/B_Cells_Memory_weights2//LOC400499-out.wgt.RDat	LOC400499	16	11453703	11621101	0.04629	rs7404672	2.04	rs3784924	0.023602	-6.61	0.359	163	36	enet	0.02268	1.84e-10	0.4691	0.639	NA	NA	NA	NA	NA
LONP2-out.wgt.RDat	/u/home/t/tboltz/project-ophoff/rna_whole_blood/cts_TWAS_latest/B_Cells_Memory_weights2//LONP2-out.wgt.RDat	LONP2	16	48278212	48397033	0.5011	rs3095646	-3.09	rs9940038	0.089869	-12.76	0.125	115	7	lasso	0.18185	1.32e-77	0.1661	0.86811	NA	NA	NA	NA	NA
MAPK3-out.wgt.RDat	/u/home/t/tboltz/project-ophoff/rna_whole_blood/cts_TWAS_latest/B_Cells_Memory_weights2//MAPK3-out.wgt.RDat	MAPK3	16	30125427	30134827	0.05689	rs12599318	1.83	rs7204270	0.041273	-8.52	0.768	39	4	lasso	0.0433	1.35e-18	-0.3548	0.72273	NA	NA	NA	NA	NA
MC1R-out.wgt.RDat	/u/home/t/tboltz/project-ophoff/rna_whole_blood/cts_TWAS_latest/B_Cells_Memory_weights2//MC1R-out.wgt.RDat	MC1R	16	89979827	89987385	0.05615	rs1805007	2.37	rs12919804	0.085402	12.25	0.345	82	3	lasso	0.0858	8.64e-36	0.3272	0.74355	NA	NA	NA	NA	NA
MEFV-out.wgt.RDat	/u/home/t/tboltz/project-ophoff/rna_whole_blood/cts_TWAS_latest/B_Cells_Memory_weights2//MEFV-out.wgt.RDat	MEFV	16	3292029	3306627	0.31308	rs758748	-2.74	rs224225	0.147274	-16	0.989	90	4	lasso	0.1514	7.44e-64	-1.0411	0.29782	NA	NA	NA	NA	NA
METTL26-out.wgt.RDat	/u/home/t/tboltz/project-ophoff/rna_whole_blood/cts_TWAS_latest/B_Cells_Memory_weights2//METTL26-out.wgt.RDat	METTL26	16	684428	686366	0.02391	rs4984906	-2.61	rs4984907	0.019956	6.09	-2.409	74	4	lasso	0.01751	1.98e-08	-2.3813	0.01725	0.001	0.949	0	0.001	0.049
METTL9-out.wgt.RDat	/u/home/t/tboltz/project-ophoff/rna_whole_blood/cts_TWAS_latest/B_Cells_Memory_weights2//METTL9-out.wgt.RDat	METTL9	16	21608540	21668794	0.14235	rs2967157	2.55	rs42750	0.082376	12.04	-0.131	45	2	lasso	0.08122	6.62e-34	-0.131	0.8958	NA	NA	NA	NA	NA
MGRN1-out.wgt.RDat	/u/home/t/tboltz/project-ophoff/rna_whole_blood/cts_TWAS_latest/B_Cells_Memory_weights2//MGRN1-out.wgt.RDat	MGRN1	16	4666495	4740975	0.02396	rs8060576	3.35	rs1659495	0.016434	5.57	-0.056	90	5	lasso	0.01765	1.74e-08	0.5719	0.56742	NA	NA	NA	NA	NA
MLKL-out.wgt.RDat	/u/home/t/tboltz/project-ophoff/rna_whole_blood/cts_TWAS_latest/B_Cells_Memory_weights2//MLKL-out.wgt.RDat	MLKL	16	74705754	74734858	0.01727	rs9939124	-2.38	rs4888262	0.006705	-3.71	-0.221	94	8	enet	0.00864	6.34e-05	0.3826	0.702	NA	NA	NA	NA	NA
MMP25-out.wgt.RDat	/u/home/t/tboltz/project-ophoff/rna_whole_blood/cts_TWAS_latest/B_Cells_Memory_weights2//MMP25-out.wgt.RDat	MMP25	16	3096563	3110727	0.27991	rs35402060	-2.6	rs2360166	0.140841	15.68	-1.211	81	34	enet	0.17556	1.01e-74	-1.0299	0.30305	NA	NA	NA	NA	NA
MON1B-out.wgt.RDat	/u/home/t/tboltz/project-ophoff/rna_whole_blood/cts_TWAS_latest/B_Cells_Memory_weights2//MON1B-out.wgt.RDat	MON1B	16	77224733	77236295	0.05256	rs285004	3.09	rs2232497	0.049866	-9.67	-1.86	276	2	lasso	0.04786	2.06e-20	1.86	0.06289	NA	NA	NA	NA	NA
MPHOSPH6-out.wgt.RDat	/u/home/t/tboltz/project-ophoff/rna_whole_blood/cts_TWAS_latest/B_Cells_Memory_weights2//MPHOSPH6-out.wgt.RDat	MPHOSPH6	16	82181404	82203829	0.07515	rs7196909	3.03	rs2303266	0.079513	12.79	1.292	225	19	enet	0.098	7.33e-41	0.5294	0.59653	NA	NA	NA	NA	NA
MT2A-out.wgt.RDat	/u/home/t/tboltz/project-ophoff/rna_whole_blood/cts_TWAS_latest/B_Cells_Memory_weights2//MT2A-out.wgt.RDat	MT2A	16	56642497	56643409	0.0739	rs17282194	-2.94	rs12444489	0.03264	-7.67	1.247	154	25	enet	0.04542	1.95e-19	-1.1987	0.23065	NA	NA	NA	NA	NA
MVP-out.wgt.RDat	/u/home/t/tboltz/project-ophoff/rna_whole_blood/cts_TWAS_latest/B_Cells_Memory_weights2//MVP-out.wgt.RDat	MVP	16	29831716	29859360	0.04547	rs12599318	1.83	rs9938630	0.07928	11.99	-1.332	27	27	blup	0.07838	9.76e-33	-1.6617	0.09657	NA	NA	NA	NA	NA
NAGPA-out.wgt.RDat	/u/home/t/tboltz/project-ophoff/rna_whole_blood/cts_TWAS_latest/B_Cells_Memory_weights2//NAGPA-out.wgt.RDat	NAGPA	16	5074846	5084142	0.0097	rs8060576	3.35	rs7188856	0.00768	-4.95	-1	78	6	enet	0.00769	0.000153	0.4653	0.64173	NA	NA	NA	NA	NA
NDE1-out.wgt.RDat	/u/home/t/tboltz/project-ophoff/rna_whole_blood/cts_TWAS_latest/B_Cells_Memory_weights2//NDE1-out.wgt.RDat	NDE1	16	15737125	15820210	0.05014	rs8048077	3.67	rs4541094	0.004871	-4.64	-1.636	144	144	blup	0.01404	4.6e-07	0.6163	0.53768	NA	NA	NA	NA	NA
NIP7-out.wgt.RDat	/u/home/t/tboltz/project-ophoff/rna_whole_blood/cts_TWAS_latest/B_Cells_Memory_weights2//NIP7-out.wgt.RDat	NIP7	16	69373472	69377009	0.01487	rs2288036	2.49	rs1541979	0.003585	-4.49	0.183	92	92	blup	0.00505	0.00181	-0.3898	0.69668	NA	NA	NA	NA	NA
NLRC3-out.wgt.RDat	/u/home/t/tboltz/project-ophoff/rna_whole_blood/cts_TWAS_latest/B_Cells_Memory_weights2//NLRC3-out.wgt.RDat	NLRC3	16	3589034	3627404	0.04534	rs758748	-2.74	rs35402060	0.020712	6.66	-2.597	71	71	blup	0.02232	2.55e-10	-2.5102	0.01207	0	0.916	0	0.001	0.083
NMRAL1-out.wgt.RDat	/u/home/t/tboltz/project-ophoff/rna_whole_blood/cts_TWAS_latest/B_Cells_Memory_weights2//NMRAL1-out.wgt.RDat	NMRAL1	16	4511682	4545764	0.02487	rs8060576	3.35	rs10500325	0.012627	-5.31	-0.406	81	81	blup	0.02126	6.63e-10	-0.9436	0.34538	NA	NA	NA	NA	NA
NOD2-out.wgt.RDat	/u/home/t/tboltz/project-ophoff/rna_whole_blood/cts_TWAS_latest/B_Cells_Memory_weights2//NOD2-out.wgt.RDat	NOD2	16	50727500	50767952	0.28469	rs2066843	2.38	rs4785223	0.493691	29.23	-1.009	113	13	enet	0.51174	1.62e-271	-1.2144	0.2246	NA	NA	NA	NA	NA
NPIPA2-out.wgt.RDat	/u/home/t/tboltz/project-ophoff/rna_whole_blood/cts_TWAS_latest/B_Cells_Memory_weights2//NPIPA2-out.wgt.RDat	NPIPA2	16	14841924	14859270	0.02983	rs17198566	2.63	rs7200543	0.007855	-4.72	1.267	22	7	lasso	0.02562	1.29e-11	0.4095	0.68218	NA	NA	NA	NA	NA
NPIPA3-out.wgt.RDat	/u/home/t/tboltz/project-ophoff/rna_whole_blood/cts_TWAS_latest/B_Cells_Memory_weights2//NPIPA3-out.wgt.RDat	NPIPA3	16	14802802	14820195	0.02022	rs17198566	2.63	rs4985147	0.004506	-3.92	-0.096	25	10	enet	0.01168	3.94e-06	-0.3674	0.71329	NA	NA	NA	NA	NA
NPIPA5-out.wgt.RDat	/u/home/t/tboltz/project-ophoff/rna_whole_blood/cts_TWAS_latest/B_Cells_Memory_weights2//NPIPA5-out.wgt.RDat	NPIPA5	16	15457486	15474904	0.03345	rs8048077	3.67	rs2272554	0.011138	5.26	-0.137	69	69	blup	0.02232	2.55e-10	-0.0992	0.92095	NA	NA	NA	NA	NA
NPIPB13-out.wgt.RDat	/u/home/t/tboltz/project-ophoff/rna_whole_blood/cts_TWAS_latest/B_Cells_Memory_weights2//NPIPB13-out.wgt.RDat	NPIPB13	16	30234259	30265831	0.10317	rs13332078	-1.54	rs7204270	0.087867	13.14	0.768	34	5	lasso	0.11	6.56e-46	0.7308	0.46488	NA	NA	NA	NA	NA
NPRL3-out.wgt.RDat	/u/home/t/tboltz/project-ophoff/rna_whole_blood/cts_TWAS_latest/B_Cells_Memory_weights2//NPRL3-out.wgt.RDat	NPRL3	16	134274	188859	0.11182	rs710925	-2.52	rs2562189	0.035365	-8.13	-0.414	38	19	enet	0.05505	2.77e-23	1.9951	0.04603	0	0.996	0	0	0.003
NTAN1-out.wgt.RDat	/u/home/t/tboltz/project-ophoff/rna_whole_blood/cts_TWAS_latest/B_Cells_Memory_weights2//NTAN1-out.wgt.RDat	NTAN1	16	15131712	15149936	0.02326	rs153807	3.11	rs16966952	0.008836	4.15	1.197	16	16	blup	0.02019	1.75e-09	1.509	0.1313	NA	NA	NA	NA	NA
NUDT7-out.wgt.RDat	/u/home/t/tboltz/project-ophoff/rna_whole_blood/cts_TWAS_latest/B_Cells_Memory_weights2//NUDT7-out.wgt.RDat	NUDT7	16	77756390	77776157	0.1165	rs2914451	2.39	rs1868466	0.043538	9.89	-1.428	260	38	enet	0.08908	3.8e-37	0.2945	0.7684	NA	NA	NA	NA	NA
PAQR4-out.wgt.RDat	/u/home/t/tboltz/project-ophoff/rna_whole_blood/cts_TWAS_latest/B_Cells_Memory_weights2//PAQR4-out.wgt.RDat	PAQR4	16	3019272	3023485	0.02735	rs8050688	2.1	rs7187296	0.022616	6.7	1.378	80	8	enet	0.02171	4.44e-10	1.4139	0.1574	NA	NA	NA	NA	NA
PDF-out.wgt.RDat	/u/home/t/tboltz/project-ophoff/rna_whole_blood/cts_TWAS_latest/B_Cells_Memory_weights2//PDF-out.wgt.RDat	PDF	16	69360817	69364491	0.01484	rs2288036	2.49	rs1541979	0.015234	-5.25	0.183	89	2	lasso	0.012	2.94e-06	-0.2128	0.83149	NA	NA	NA	NA	NA
PDPK1-out.wgt.RDat	/u/home/t/tboltz/project-ophoff/rna_whole_blood/cts_TWAS_latest/B_Cells_Memory_weights2//PDPK1-out.wgt.RDat	PDPK1	16	2587981	2653189	0.03482	rs8050688	2.1	rs11642783	0.022924	6.6	1.996	48	1	lasso	0.02152	5.25e-10	1.996	0.04593	0	0.979	0	0	0.02
PGAP6-out.wgt.RDat	/u/home/t/tboltz/project-ophoff/rna_whole_blood/cts_TWAS_latest/B_Cells_Memory_weights2//PGAP6-out.wgt.RDat	PGAP6	16	420789	437113	0.09658	rs4984906	-2.64	rs11641742	0.065315	10.7	-0.572	62	62	blup	0.06971	3.37e-29	-0.6185	0.53627	NA	NA	NA	NA	NA
PIEZO1-out.wgt.RDat	/u/home/t/tboltz/project-ophoff/rna_whole_blood/cts_TWAS_latest/B_Cells_Memory_weights2//PIEZO1-out.wgt.RDat	PIEZO1	16	88781747	88851628	0.06339	NA	NA	NA	NA	NA	NA	85	0	lasso	0.0451	2.61e-19	NA	NA	NA	NA	NA	NA	NA
PKD1L3-out.wgt.RDat	/u/home/t/tboltz/project-ophoff/rna_whole_blood/cts_TWAS_latest/B_Cells_Memory_weights2//PKD1L3-out.wgt.RDat	PKD1L3	16	71963442	72033877	0.05558	rs12928056	4.47	rs1820248	0.025465	-7.02	-1.878	172	5	lasso	0.03039	1.7e-13	1.871	0.06135	NA	NA	NA	NA	NA
PMM2-out.wgt.RDat	/u/home/t/tboltz/project-ophoff/rna_whole_blood/cts_TWAS_latest/B_Cells_Memory_weights2//PMM2-out.wgt.RDat	PMM2	16	8882681	8943182	0.10141	rs4787235	4.49	rs9926107	0.079838	11.82	0.039	165	20	enet	0.09904	2.68e-41	-0.4354	0.66329	NA	NA	NA	NA	NA
POLR3K-out.wgt.RDat	/u/home/t/tboltz/project-ophoff/rna_whole_blood/cts_TWAS_latest/B_Cells_Memory_weights2//POLR3K-out.wgt.RDat	POLR3K	16	96408	103608	0.03103	rs3852766	-2.04	rs1045001	0.033228	-7.92	-0.346	34	3	lasso	0.03093	1.05e-13	0.351	0.72561	NA	NA	NA	NA	NA
PRSS21-out.wgt.RDat	/u/home/t/tboltz/project-ophoff/rna_whole_blood/cts_TWAS_latest/B_Cells_Memory_weights2//PRSS21-out.wgt.RDat	PRSS21	16	2867182	2876305	0.02096	rs8050688	2.1	rs11076933	0.008651	5.69	0.991	61	3	lasso	0.0124	2.05e-06	0.6264	0.53105	NA	NA	NA	NA	NA
PSME3IP1-out.wgt.RDat	/u/home/t/tboltz/project-ophoff/rna_whole_blood/cts_TWAS_latest/B_Cells_Memory_weights2//PSME3IP1-out.wgt.RDat	PSME3IP1	16	57186379	57220028	0.01372	rs16958302	2.64	rs6499884	0.008553	-4.31	1.55	154	154	blup	0.00958	2.68e-05	-2.0828	0.03727	0.724	0.272	0.001	0	0.003
RBBP6-out.wgt.RDat	/u/home/t/tboltz/project-ophoff/rna_whole_blood/cts_TWAS_latest/B_Cells_Memory_weights2//RBBP6-out.wgt.RDat	RBBP6	16	24549015	24584184	0.01912	rs198178	-3.33	rs1991474	0.017524	5.86	-0.606	110	2	lasso	0.01498	1.97e-07	-0.5046	0.61384	NA	NA	NA	NA	NA
RBL2-out.wgt.RDat	/u/home/t/tboltz/project-ophoff/rna_whole_blood/cts_TWAS_latest/B_Cells_Memory_weights2//RBL2-out.wgt.RDat	RBL2	16	53467890	53525560	0.31113	rs1558685	-3.06	rs9941254	0.453851	-28.08	-2.684	159	5	lasso	0.45524	2.08e-230	2.6943	0.00705	0	0.902	0	0.002	0.096
RFWD3-out.wgt.RDat	/u/home/t/tboltz/project-ophoff/rna_whole_blood/cts_TWAS_latest/B_Cells_Memory_weights2//RFWD3-out.wgt.RDat	RFWD3	16	74655298	74700775	0.08926	rs8052228	2.53	rs4888262	0.043853	8.89	-0.221	94	36	enet	0.06732	3.13e-28	0.1736	0.86216	NA	NA	NA	NA	NA
RIPOR1-out.wgt.RDat	/u/home/t/tboltz/project-ophoff/rna_whole_blood/cts_TWAS_latest/B_Cells_Memory_weights2//RIPOR1-out.wgt.RDat	RIPOR1	16	67552322	67580691	0.01536	rs7200919	-1.62	rs7187476	0.002379	-3.79	-0.483	157	13	enet	0.00461	0.00273	0.1718	0.86361	NA	NA	NA	NA	NA
RMI2-out.wgt.RDat	/u/home/t/tboltz/project-ophoff/rna_whole_blood/cts_TWAS_latest/B_Cells_Memory_weights2//RMI2-out.wgt.RDat	RMI2	16	11343485	11475519	0.04338	rs3743584	1.76	rs11640138	0.040805	8.5	-0.119	155	13	enet	0.04902	7.13e-21	0.7018	0.48278	NA	NA	NA	NA	NA
RNF166-out.wgt.RDat	/u/home/t/tboltz/project-ophoff/rna_whole_blood/cts_TWAS_latest/B_Cells_Memory_weights2//RNF166-out.wgt.RDat	RNF166	16	88762908	88772816	0.03234	NA	NA	NA	NA	NA	NA	68	0	lasso	0.02054	1.27e-09	NA	NA	NA	NA	NA	NA	NA
ROGDI-out.wgt.RDat	/u/home/t/tboltz/project-ophoff/rna_whole_blood/cts_TWAS_latest/B_Cells_Memory_weights2//ROGDI-out.wgt.RDat	ROGDI	16	4846970	4852951	0.03085	rs8060576	3.35	rs13335236	0.003979	4.76	0.422	87	6	enet	0.02123	6.8e-10	2.3097	0.02091	0.27	0.607	0.001	0.002	0.12
RPL13-out.wgt.RDat	/u/home/t/tboltz/project-ophoff/rna_whole_blood/cts_TWAS_latest/B_Cells_Memory_weights2//RPL13-out.wgt.RDat	RPL13	16	89627066	89633236	0.1122	rs1805007	2.37	rs17775174	0.13641	-15.75	-0.876	121	6	lasso	0.13707	1.51e-57	0.8118	0.4169	NA	NA	NA	NA	NA
SBK1-out.wgt.RDat	/u/home/t/tboltz/project-ophoff/rna_whole_blood/cts_TWAS_latest/B_Cells_Memory_weights2//SBK1-out.wgt.RDat	SBK1	16	28270568	28335170	0.01263	rs205428	1.83	rs4788084	0.01106	-4.69	0.486	80	2	lasso	0.00975	2.3e-05	-0.4892	0.6247	NA	NA	NA	NA	NA
SEC14L5-out.wgt.RDat	/u/home/t/tboltz/project-ophoff/rna_whole_blood/cts_TWAS_latest/B_Cells_Memory_weights2//SEC14L5-out.wgt.RDat	SEC14L5	16	5008332	5069158	0.02993	rs8060576	3.35	rs3852764	0.026104	-6.83	-1.476	84	6	lasso	0.02877	7.41e-13	1.2129	0.22515	NA	NA	NA	NA	NA
SGF29-out.wgt.RDat	/u/home/t/tboltz/project-ophoff/rna_whole_blood/cts_TWAS_latest/B_Cells_Memory_weights2//SGF29-out.wgt.RDat	SGF29	16	28565242	28603111	0.04023	rs205428	1.83	rs4788074	0.058988	-10.44	0.601	68	3	lasso	0.06004	2.74e-25	-0.5955	0.55148	NA	NA	NA	NA	NA
SLC5A11-out.wgt.RDat	/u/home/t/tboltz/project-ophoff/rna_whole_blood/cts_TWAS_latest/B_Cells_Memory_weights2//SLC5A11-out.wgt.RDat	SLC5A11	16	24857163	24922949	0.08075	rs7201010	2.4	rs11647120	0.142745	15.88	-0.904	91	3	lasso	0.14112	2.56e-59	-0.9069	0.36445	NA	NA	NA	NA	NA
SLC7A6-out.wgt.RDat	/u/home/t/tboltz/project-ophoff/rna_whole_blood/cts_TWAS_latest/B_Cells_Memory_weights2//SLC7A6-out.wgt.RDat	SLC7A6	16	68298420	68335726	0.03986	rs1465467	1.87	rs9935025	0.036886	-8.05	-0.932	133	5	lasso	0.03484	3.02e-15	1.2485	0.21186	NA	NA	NA	NA	NA
SNAI3-out.wgt.RDat	/u/home/t/tboltz/project-ophoff/rna_whole_blood/cts_TWAS_latest/B_Cells_Memory_weights2//SNAI3-out.wgt.RDat	SNAI3	16	88744097	88752915	0.10804	NA	NA	NA	NA	NA	NA	68	0	enet	0.07229	2.98e-30	NA	NA	NA	NA	NA	NA	NA
SNN-out.wgt.RDat	/u/home/t/tboltz/project-ophoff/rna_whole_blood/cts_TWAS_latest/B_Cells_Memory_weights2//SNN-out.wgt.RDat	SNN	16	11762312	11773008	0.02533	rs11639556	2.34	rs732799	0.015399	5.48	-1.135	149	5	enet	0.01384	5.53e-07	-1.1697	0.24213	NA	NA	NA	NA	NA
SNRNP25-out.wgt.RDat	/u/home/t/tboltz/project-ophoff/rna_whole_blood/cts_TWAS_latest/B_Cells_Memory_weights2//SNRNP25-out.wgt.RDat	SNRNP25	16	103829	107669	0.107	rs3852766	-2.04	rs1045001	0.045469	8.93	-0.346	34	11	enet	0.05321	1.51e-22	0.4076	0.68355	NA	NA	NA	NA	NA
SPIRE2-out.wgt.RDat	/u/home/t/tboltz/project-ophoff/rna_whole_blood/cts_TWAS_latest/B_Cells_Memory_weights2//SPIRE2-out.wgt.RDat	SPIRE2	16	89884588	89937727	0.05201	rs1805007	2.37	rs7195066	0.047247	9.53	-1.723	88	4	lasso	0.0509	1.26e-21	-1.315	0.18852	NA	NA	NA	NA	NA
SPNS1-out.wgt.RDat	/u/home/t/tboltz/project-ophoff/rna_whole_blood/cts_TWAS_latest/B_Cells_Memory_weights2//SPNS1-out.wgt.RDat	SPNS1	16	28985543	28995869	0.02771	rs8045276	1.72	rs7498555	0.026393	7.4	0.045	52	11	enet	0.03704	4.09e-16	1.3409	0.17995	NA	NA	NA	NA	NA
SULT1A1-out.wgt.RDat	/u/home/t/tboltz/project-ophoff/rna_whole_blood/cts_TWAS_latest/B_Cells_Memory_weights2//SULT1A1-out.wgt.RDat	SULT1A1	16	28616518	28634946	0.13097	rs7204045	1.73	rs17707300	0.128841	-15.02	0.457	63	11	lasso	0.15174	5.25e-64	-0.4193	0.675	NA	NA	NA	NA	NA
SULT1A3-out.wgt.RDat	/u/home/t/tboltz/project-ophoff/rna_whole_blood/cts_TWAS_latest/B_Cells_Memory_weights2//SULT1A3-out.wgt.RDat	SULT1A3	16	30210553	30215631	0.01169	rs13332078	-1.54	rs4787643	0.011757	5.21	0.771	34	3	lasso	0.01357	7.07e-07	0.8306	0.40622	NA	NA	NA	NA	NA
SULT1A4-out.wgt.RDat	/u/home/t/tboltz/project-ophoff/rna_whole_blood/cts_TWAS_latest/B_Cells_Memory_weights2//SULT1A4-out.wgt.RDat	SULT1A4	16	29471211	29476297	0.01863	NA	NA	NA	NA	NA	NA	34	0	lasso	0.00676	0.000361	NA	NA	NA	NA	NA	NA	NA
TELO2-out.wgt.RDat	/u/home/t/tboltz/project-ophoff/rna_whole_blood/cts_TWAS_latest/B_Cells_Memory_weights2//TELO2-out.wgt.RDat	TELO2	16	1543346	1560455	0.01094	rs2667676	-2.31	rs8048206	0.010703	-5.22	-0.131	108	2	lasso	0.01238	2.09e-06	-0.3496	0.72661	NA	NA	NA	NA	NA
TK2-out.wgt.RDat	/u/home/t/tboltz/project-ophoff/rna_whole_blood/cts_TWAS_latest/B_Cells_Memory_weights2//TK2-out.wgt.RDat	TK2	16	66541907	66586447	0.05807	rs11864887	2.41	rs2002907	0.079906	11.9	-0.096	208	14	lasso	0.09955	1.64e-41	-0.6825	0.49491	NA	NA	NA	NA	NA
TMEM170A-out.wgt.RDat	/u/home/t/tboltz/project-ophoff/rna_whole_blood/cts_TWAS_latest/B_Cells_Memory_weights2//TMEM170A-out.wgt.RDat	TMEM170A	16	75476953	75499395	0.05116	rs9939124	-2.38	rs11640018	0.015665	-5.68	-1.676	100	2	lasso	0.01366	6.48e-07	1.5585	0.11911	NA	NA	NA	NA	NA
TPPP3-out.wgt.RDat	/u/home/t/tboltz/project-ophoff/rna_whole_blood/cts_TWAS_latest/B_Cells_Memory_weights2//TPPP3-out.wgt.RDat	TPPP3	16	67423713	67427421	0.00958	rs7200919	-1.62	rs8061384	0.005777	4.01	-0.362	156	156	blup	0.0058	0.000888	-0.4849	0.62775	NA	NA	NA	NA	NA
TUFM-out.wgt.RDat	/u/home/t/tboltz/project-ophoff/rna_whole_blood/cts_TWAS_latest/B_Cells_Memory_weights2//TUFM-out.wgt.RDat	TUFM	16	28853733	28857669	0.05661	rs8045276	1.72	rs7187776	0.178208	17.63	0.203	52	2	lasso	0.17673	2.95e-75	0.1568	0.8754	NA	NA	NA	NA	NA
TXNDC11-out.wgt.RDat	/u/home/t/tboltz/project-ophoff/rna_whole_blood/cts_TWAS_latest/B_Cells_Memory_weights2//TXNDC11-out.wgt.RDat	TXNDC11	16	11772937	11836734	0.11838	rs11639556	2.34	rs732799	0.094797	-12.97	-1.135	153	4	lasso	0.09288	1.01e-38	1.1183	0.26343	NA	NA	NA	NA	NA
USP10-out.wgt.RDat	/u/home/t/tboltz/project-ophoff/rna_whole_blood/cts_TWAS_latest/B_Cells_Memory_weights2//USP10-out.wgt.RDat	USP10	16	84733585	84813528	0.02718	rs4589542	2.74	rs2087987	0.001652	4.16	-0.033	176	19	enet	0.01201	2.91e-06	0.6155	0.53819	NA	NA	NA	NA	NA
WFIKKN1-out.wgt.RDat	/u/home/t/tboltz/project-ophoff/rna_whole_blood/cts_TWAS_latest/B_Cells_Memory_weights2//WFIKKN1-out.wgt.RDat	WFIKKN1	16	680986	684117	0.01772	rs4984906	-2.61	rs4984907	0.013035	5.3	-2.409	74	1	lasso	0.01028	1.41e-05	-2.409	0.016	0.063	0.89	0	0.001	0.046
XPO6-out.wgt.RDat	/u/home/t/tboltz/project-ophoff/rna_whole_blood/cts_TWAS_latest/B_Cells_Memory_weights2//XPO6-out.wgt.RDat	XPO6	16	28109301	28223241	0.00938	rs205428	1.83	rs205357	0.008752	4.71	1.061	80	80	blup	0.00833	8.44e-05	0.7651	0.44422	NA	NA	NA	NA	NA
XYLT1-out.wgt.RDat	/u/home/t/tboltz/project-ophoff/rna_whole_blood/cts_TWAS_latest/B_Cells_Memory_weights2//XYLT1-out.wgt.RDat	XYLT1	16	17195627	17564817	0.03534	rs9937528	4.38	rs12923427	0.01351	-6.22	-0.497	136	6	enet	0.02586	1.03e-11	0.2321	0.81644	NA	NA	NA	NA	NA
ZDHHC1-out.wgt.RDat	/u/home/t/tboltz/project-ophoff/rna_whole_blood/cts_TWAS_latest/B_Cells_Memory_weights2//ZDHHC1-out.wgt.RDat	ZDHHC1	16	67428056	67450389	0.00858	rs7200919	-1.62	rs2059237	0.012016	4.81	-0.851	159	3	lasso	0.01033	1.35e-05	-1.1386	0.25488	NA	NA	NA	NA	NA
ZDHHC7-out.wgt.RDat	/u/home/t/tboltz/project-ophoff/rna_whole_blood/cts_TWAS_latest/B_Cells_Memory_weights2//ZDHHC7-out.wgt.RDat	ZDHHC7	16	85007788	85045141	0.03182	rs4589542	2.74	rs7192417	0.03345	7.69	0.553	140	1	lasso	0.03229	3.04e-14	0.553	0.58026	NA	NA	NA	NA	NA
ZFP1-out.wgt.RDat	/u/home/t/tboltz/project-ophoff/rna_whole_blood/cts_TWAS_latest/B_Cells_Memory_weights2//ZFP1-out.wgt.RDat	ZFP1	16	75182393	75206134	0.05987	rs9939124	-2.38	rs9939124	0.041944	-8.64	-2.375	104	2	lasso	0.04156	6.63e-18	2.3627	0.01814	0	0.954	0	0.001	0.045
ZFP90-out.wgt.RDat	/u/home/t/tboltz/project-ophoff/rna_whole_blood/cts_TWAS_latest/B_Cells_Memory_weights2//ZFP90-out.wgt.RDat	ZFP90	16	68563994	68609975	0.01808	rs1465467	1.87	rs6499188	0.017559	-5.67	-0.298	124	4	lasso	0.01565	1.07e-07	0.3438	0.73102	NA	NA	NA	NA	NA
ZNF205-out.wgt.RDat	/u/home/t/tboltz/project-ophoff/rna_whole_blood/cts_TWAS_latest/B_Cells_Memory_weights2//ZNF205-out.wgt.RDat	ZNF205	16	3162562	3170518	0.13181	rs758748	-2.74	rs4589555	0.048402	-10.05	-1.354	88	6	lasso	0.11022	5.3e-46	1.0579	0.29008	NA	NA	NA	NA	NA
ZNF213-out.wgt.RDat	/u/home/t/tboltz/project-ophoff/rna_whole_blood/cts_TWAS_latest/B_Cells_Memory_weights2//ZNF213-out.wgt.RDat	ZNF213	16	3179779	3192805	0.02457	rs758748	-2.74	rs909410	0.021813	-6.56	-1.189	88	11	enet	0.02118	7.14e-10	1.632	0.10268	NA	NA	NA	NA	NA
ZNF597-out.wgt.RDat	/u/home/t/tboltz/project-ophoff/rna_whole_blood/cts_TWAS_latest/B_Cells_Memory_weights2//ZNF597-out.wgt.RDat	ZNF597	16	3482415	3493504	0.0184	rs758748	-2.74	rs27234	0.027069	-7.07	-0.409	78	1	lasso	0.02631	6.92e-12	0.409	0.68254	NA	NA	NA	NA	NA
ZNRF1-out.wgt.RDat	/u/home/t/tboltz/project-ophoff/rna_whole_blood/cts_TWAS_latest/B_Cells_Memory_weights2//ZNRF1-out.wgt.RDat	ZNRF1	16	75032923	75144892	0.01283	rs9939124	-2.38	rs11149788	0.012242	5.81	-0.925	95	2	lasso	0.01377	5.86e-07	-0.3814	0.70288	NA	NA	NA	NA	NA
PANEL	FILE	ID	CHR	P0	P1	HSQ	BEST.GWAS.ID	BEST.GWAS.Z	EQTL.ID	EQTL.R2	EQTL.Z	EQTL.GWAS.Z	NSNP	NWGT	MODEL	MODELCV.R2	MODELCV.PV	TWAS.Z	TWAS.P	COLOC.PP0	COLOC.PP1	COLOC.PP2	COLOC.PP3	COLOC.PP4
ALOX15-out.wgt.RDat	/u/home/t/tboltz/project-ophoff/rna_whole_blood/cts_TWAS_latest/B_Cells_Memory_weights2//ALOX15-out.wgt.RDat	ALOX15	17	4534215	4545589	0.0216	rs11078506	-2.1	rs7225717	0.01869	5.87	0.726	101	10	lasso	0.01629	5.97e-08	0.4667	0.641	NA	NA	NA	NA	NA
ANKFY1-out.wgt.RDat	/u/home/t/tboltz/project-ophoff/rna_whole_blood/cts_TWAS_latest/B_Cells_Memory_weights2//ANKFY1-out.wgt.RDat	ANKFY1	17	4067116	4167290	0.296	rs11078506	-2.1	rs10521129	0.16126	16.81	-0.179	60	28	enet	0.3528	1.08e-165	0.1602	0.873	NA	NA	NA	NA	NA
ARRB2-out.wgt.RDat	/u/home/t/tboltz/project-ophoff/rna_whole_blood/cts_TWAS_latest/B_Cells_Memory_weights2//ARRB2-out.wgt.RDat	ARRB2	17	4613892	4624794	0.0582	rs11078506	-2.1	rs7225717	0.04913	9.54	0.726	106	8	lasso	0.04763	2.57e-20	0.7151	0.475	NA	NA	NA	NA	NA
C17orf97-out.wgt.RDat	/u/home/t/tboltz/project-ophoff/rna_whole_blood/cts_TWAS_latest/B_Cells_Memory_weights2//C17orf97-out.wgt.RDat	C17orf97	17	260117	280853	0.3494	rs9894958	2.7	rs6565724	0.17444	17.39	-0.008	68	9	enet	0.17675	2.89e-75	0.0942	0.925	NA	NA	NA	NA	NA
CHRNE-out.wgt.RDat	/u/home/t/tboltz/project-ophoff/rna_whole_blood/cts_TWAS_latest/B_Cells_Memory_weights2//CHRNE-out.wgt.RDat	CHRNE	17	4801067	4837733	0.0974	rs11078506	-2.1	rs2302321	0.11154	13.93	0.519	134	20	enet	0.1123	6.92e-47	0.2729	0.785	NA	NA	NA	NA	NA
CXCL16-out.wgt.RDat	/u/home/t/tboltz/project-ophoff/rna_whole_blood/cts_TWAS_latest/B_Cells_Memory_weights2//CXCL16-out.wgt.RDat	CXCL16	17	4636829	4643223	0.1734	rs11078506	-2.1	rs2277680	0.15264	-16.3	0.143	110	9	lasso	0.1533	1.07e-64	-0.1541	0.878	NA	NA	NA	NA	NA
LOC728392-out.wgt.RDat	/u/home/t/tboltz/project-ophoff/rna_whole_blood/cts_TWAS_latest/B_Cells_Memory_weights2//LOC728392-out.wgt.RDat	LOC728392	17	5402760	5404465	0.0368	rs4790803	1.82	rs11653496	0.00954	-5.45	1.651	177	177	blup	0.02049	1.33e-09	-1.5915	0.112	NA	NA	NA	NA	NA
MIS12-out.wgt.RDat	/u/home/t/tboltz/project-ophoff/rna_whole_blood/cts_TWAS_latest/B_Cells_Memory_weights2//MIS12-out.wgt.RDat	MIS12	17	5389606	5394134	0.0213	rs4790803	1.82	rs8079518	0.00307	4.81	0.982	181	181	blup	0.00862	6.48e-05	0.3936	0.694	NA	NA	NA	NA	NA
MNT-out.wgt.RDat	/u/home/t/tboltz/project-ophoff/rna_whole_blood/cts_TWAS_latest/B_Cells_Memory_weights2//MNT-out.wgt.RDat	MNT	17	2287368	2304398	0.0254	rs9915206	-2.38	rs2429909	0.00056	4.33	2.026	112	112	blup	0.00835	8.35e-05	0.8666	0.386	NA	NA	NA	NA	NA
OR3A1-out.wgt.RDat	/u/home/t/tboltz/project-ophoff/rna_whole_blood/cts_TWAS_latest/B_Cells_Memory_weights2//OR3A1-out.wgt.RDat	OR3A1	17	3194312	3201654	0.0353	rs7220491	-2.33	rs150987	0.02403	7.16	-0.623	115	12	enet	0.03536	1.88e-15	-0.3328	0.739	NA	NA	NA	NA	NA
P2RX1-out.wgt.RDat	/u/home/t/tboltz/project-ophoff/rna_whole_blood/cts_TWAS_latest/B_Cells_Memory_weights2//P2RX1-out.wgt.RDat	P2RX1	17	3799887	3819770	0.3272	rs11078506	-2.1	rs1007637	0.08393	13.01	0.849	80	4	lasso	0.26557	3.42e-118	0.2152	0.83	NA	NA	NA	NA	NA
PAFAH1B1-out.wgt.RDat	/u/home/t/tboltz/project-ophoff/rna_whole_blood/cts_TWAS_latest/B_Cells_Memory_weights2//PAFAH1B1-out.wgt.RDat	PAFAH1B1	17	2496505	2588909	0.1174	rs9895492	2.46	rs6502440	0.12703	14.99	0.003	119	16	enet	0.15318	1.21e-64	-0.3476	0.728	NA	NA	NA	NA	NA
PLD2-out.wgt.RDat	/u/home/t/tboltz/project-ophoff/rna_whole_blood/cts_TWAS_latest/B_Cells_Memory_weights2//PLD2-out.wgt.RDat	PLD2	17	4710448	4726729	0.0168	rs11078506	-2.1	rs3764900	0.01358	5.02	0.914	114	2	lasso	0.01318	1e-06	0.2976	0.766	NA	NA	NA	NA	NA
RFLNB-out.wgt.RDat	/u/home/t/tboltz/project-ophoff/rna_whole_blood/cts_TWAS_latest/B_Cells_Memory_weights2//RFLNB-out.wgt.RDat	RFLNB	17	289770	295730	0.125	rs9894958	2.7	rs4968169	0.02967	7.29	-1.32	70	23	enet	0.06219	3.71e-26	-1.3428	0.179	NA	NA	NA	NA	NA
SCIMP-out.wgt.RDat	/u/home/t/tboltz/project-ophoff/rna_whole_blood/cts_TWAS_latest/B_Cells_Memory_weights2//SCIMP-out.wgt.RDat	SCIMP	17	5112216	5138155	0.0261	rs4790803	1.82	rs2641256	0.03167	7.47	-0.369	202	3	lasso	0.03148	6.37e-14	-0.396	0.692	NA	NA	NA	NA	NA
SERPINF2-out.wgt.RDat	/u/home/t/tboltz/project-ophoff/rna_whole_blood/cts_TWAS_latest/B_Cells_Memory_weights2//SERPINF2-out.wgt.RDat	SERPINF2	17	1646131	1658562	0.0338	rs4790867	-2.42	rs1045794	0.02056	6.32	-0.239	91	8	enet	0.02445	3.69e-11	0.2626	0.793	NA	NA	NA	NA	NA
SPAG7-out.wgt.RDat	/u/home/t/tboltz/project-ophoff/rna_whole_blood/cts_TWAS_latest/B_Cells_Memory_weights2//SPAG7-out.wgt.RDat	SPAG7	17	4862522	4871112	0.0767	rs2302319	1.62	rs16942615	0.05855	10.22	0.451	133	3	lasso	0.05912	6.43e-25	0.5419	0.588	NA	NA	NA	NA	NA
SRR-out.wgt.RDat	/u/home/t/tboltz/project-ophoff/rna_whole_blood/cts_TWAS_latest/B_Cells_Memory_weights2//SRR-out.wgt.RDat	SRR	17	2206678	2228554	0.0323	rs9915206	-2.38	rs17834563	0.03523	-8.37	-0.129	113	5	lasso	0.03356	9.64e-15	-0.1261	0.9	NA	NA	NA	NA	NA
TAX1BP3-out.wgt.RDat	/u/home/t/tboltz/project-ophoff/rna_whole_blood/cts_TWAS_latest/B_Cells_Memory_weights2//TAX1BP3-out.wgt.RDat	TAX1BP3	17	3566190	3571973	0.1548	rs3809806	1.95	rs2915558	0.03393	-7.74	1.49	105	41	enet	0.08432	3.51e-35	-1.3624	0.173	NA	NA	NA	NA	NA
TLCD2-out.wgt.RDat	/u/home/t/tboltz/project-ophoff/rna_whole_blood/cts_TWAS_latest/B_Cells_Memory_weights2//TLCD2-out.wgt.RDat	TLCD2	17	1606111	1613671	0.06	NA	NA	NA	NA	NA	NA	84	0	lasso	0.03804	1.64e-16	NA	NA	NA	NA	NA	NA	NA
USP6-out.wgt.RDat	/u/home/t/tboltz/project-ophoff/rna_whole_blood/cts_TWAS_latest/B_Cells_Memory_weights2//USP6-out.wgt.RDat	USP6	17	5019328	5078329	0.0257	rs4790803	1.82	rs7220266	0.00893	4.98	0.96	194	16	enet	0.01505	1.83e-07	0.6964	0.486	NA	NA	NA	NA	NA
VPS53-out.wgt.RDat	/u/home/t/tboltz/project-ophoff/rna_whole_blood/cts_TWAS_latest/B_Cells_Memory_weights2//VPS53-out.wgt.RDat	VPS53	17	411909	624957	0.059	rs9894958	2.7	rs17616389	0.03449	-8.28	-0.63	86	29	enet	0.05409	6.69e-23	0.8824	0.378	NA	NA	NA	NA	NA
WDR81-out.wgt.RDat	/u/home/t/tboltz/project-ophoff/rna_whole_blood/cts_TWAS_latest/B_Cells_Memory_weights2//WDR81-out.wgt.RDat	WDR81	17	1619818	1641893	0.0161	rs4790867	-2.42	rs1136287	0.02004	6.09	0.959	89	1	lasso	0.01924	4.14e-09	0.959	0.338	NA	NA	NA	NA	NA
ZMYND15-out.wgt.RDat	/u/home/t/tboltz/project-ophoff/rna_whole_blood/cts_TWAS_latest/B_Cells_Memory_weights2//ZMYND15-out.wgt.RDat	ZMYND15	17	4643129	4649414	0.0341	rs11078506	-2.1	rs2277680	0.0141	-5.1	0.143	112	4	lasso	0.01597	7.96e-08	-0.1631	0.87	NA	NA	NA	NA	NA
PANEL	FILE	ID	CHR	P0	P1	HSQ	BEST.GWAS.ID	BEST.GWAS.Z	EQTL.ID	EQTL.R2	EQTL.Z	EQTL.GWAS.Z	NSNP	NWGT	MODEL	MODELCV.R2	MODELCV.PV	TWAS.Z	TWAS.P	COLOC.PP0	COLOC.PP1	COLOC.PP2	COLOC.PP3	COLOC.PP4
CDH2-out.wgt.RDat	/u/home/t/tboltz/project-ophoff/rna_whole_blood/cts_TWAS_latest/B_Cells_Memory_weights2//CDH2-out.wgt.RDat	CDH2	18	25530931	25757094	0.03183	rs8098615	3.52	rs17446875	0.02418	-6.66	2.115	239	4	lasso	0.02212	3.05e-10	-2.0876	0.03683	0	0.968	0	0.006	0.025
CEP192-out.wgt.RDat	/u/home/t/tboltz/project-ophoff/rna_whole_blood/cts_TWAS_latest/B_Cells_Memory_weights2//CEP192-out.wgt.RDat	CEP192	18	12991362	13125051	0.03569	rs9963094	3.14	rs570505	0.066361	11.26	0.03	146	5	lasso	0.07067	1.37e-29	0.2175	0.82781	NA	NA	NA	NA	NA
DOK6-out.wgt.RDat	/u/home/t/tboltz/project-ophoff/rna_whole_blood/cts_TWAS_latest/B_Cells_Memory_weights2//DOK6-out.wgt.RDat	DOK6	18	67068125	67516323	0.017	rs11151532	-2.23	rs12966827	0.014473	5.32	0.191	256	6	lasso	0.01187	3.3e-06	0.2712	0.78626	NA	NA	NA	NA	NA
DSC1-out.wgt.RDat	/u/home/t/tboltz/project-ophoff/rna_whole_blood/cts_TWAS_latest/B_Cells_Memory_weights2//DSC1-out.wgt.RDat	DSC1	18	28709200	28742819	0.11579	rs1583609	-2.74	rs2249810	0.081261	-12.07	0.034	204	22	enet	0.0843	3.58e-35	0.5045	0.61391	NA	NA	NA	NA	NA
DSEL-out.wgt.RDat	/u/home/t/tboltz/project-ophoff/rna_whole_blood/cts_TWAS_latest/B_Cells_Memory_weights2//DSEL-out.wgt.RDat	DSEL	18	65173825	65183957	0.0231	rs10503114	2.25	rs9319727	0.00386	5.25	-0.516	230	9	enet	0.01502	1.89e-07	-0.2817	0.77816	NA	NA	NA	NA	NA
DYM-out.wgt.RDat	/u/home/t/tboltz/project-ophoff/rna_whole_blood/cts_TWAS_latest/B_Cells_Memory_weights2//DYM-out.wgt.RDat	DYM	18	46567845	46987717	0.01328	rs1790777	-2.44	rs12606288	0.014889	-5.31	-0.771	264	4	lasso	0.01366	6.51e-07	0.8038	0.42152	NA	NA	NA	NA	NA
ELP2-out.wgt.RDat	/u/home/t/tboltz/project-ophoff/rna_whole_blood/cts_TWAS_latest/B_Cells_Memory_weights2//ELP2-out.wgt.RDat	ELP2	18	33709408	33760520	0.09948	rs1790647	2.63	rs1785931	0.104436	13.6	-0.931	206	6	lasso	0.10332	4.33e-43	-0.9409	0.34676	NA	NA	NA	NA	NA
ENOSF1-out.wgt.RDat	/u/home/t/tboltz/project-ophoff/rna_whole_blood/cts_TWAS_latest/B_Cells_Memory_weights2//ENOSF1-out.wgt.RDat	ENOSF1	18	670319	712662	0.04184	rs1880081	-2.81	rs2847601	0.030436	-7.41	-0.826	122	23	enet	0.03637	7.5e-16	0.1176	0.9064	NA	NA	NA	NA	NA
EPG5-out.wgt.RDat	/u/home/t/tboltz/project-ophoff/rna_whole_blood/cts_TWAS_latest/B_Cells_Memory_weights2//EPG5-out.wgt.RDat	EPG5	18	43427575	43547295	0.0204	rs900967	-2.28	rs920295	0.012097	5.76	-0.415	248	2	lasso	0.02016	1.8e-09	-0.0255	0.97962	NA	NA	NA	NA	NA
FECH-out.wgt.RDat	/u/home/t/tboltz/project-ophoff/rna_whole_blood/cts_TWAS_latest/B_Cells_Memory_weights2//FECH-out.wgt.RDat	FECH	18	55211622	55253934	0.05073	rs4084177	-3.34	rs952400	0.0079	-6.01	0.122	167	4	lasso	0.0259	9.95e-12	0.8512	0.39465	NA	NA	NA	NA	NA
GALNT1-out.wgt.RDat	/u/home/t/tboltz/project-ophoff/rna_whole_blood/cts_TWAS_latest/B_Cells_Memory_weights2//GALNT1-out.wgt.RDat	GALNT1	18	33161082	33291798	0.04798	rs9807664	2.62	rs1241347	0.007164	-5.66	-0.651	186	186	blup	0.02323	1.11e-10	1.4854	0.13743	NA	NA	NA	NA	NA
HDHD2-out.wgt.RDat	/u/home/t/tboltz/project-ophoff/rna_whole_blood/cts_TWAS_latest/B_Cells_Memory_weights2//HDHD2-out.wgt.RDat	HDHD2	18	44633780	44676871	0.01846	rs16949623	-2.46	rs2117373	0.016045	5.7	-0.285	176	5	lasso	0.01266	1.61e-06	-0.2689	0.788	NA	NA	NA	NA	NA
HSBP1L1-out.wgt.RDat	/u/home/t/tboltz/project-ophoff/rna_whole_blood/cts_TWAS_latest/B_Cells_Memory_weights2//HSBP1L1-out.wgt.RDat	HSBP1L1	18	77724631	77730822	0.13748	rs1715230	-3.1	rs7237754	0.039503	10	-0.932	99	99	blup	0.07853	8.45e-33	-1.5503	0.12108	NA	NA	NA	NA	NA
KCNG2-out.wgt.RDat	/u/home/t/tboltz/project-ophoff/rna_whole_blood/cts_TWAS_latest/B_Cells_Memory_weights2//KCNG2-out.wgt.RDat	KCNG2	18	77623669	77660184	0.05024	rs1715230	-3.1	rs4799088	0.02487	6.66	2.918	105	1	lasso	0.02432	4.16e-11	2.918	0.00352	0	0.831	0	0.004	0.166
LMAN1-out.wgt.RDat	/u/home/t/tboltz/project-ophoff/rna_whole_blood/cts_TWAS_latest/B_Cells_Memory_weights2//LMAN1-out.wgt.RDat	LMAN1	18	56995056	57026497	0.04061	rs1458932	-3.25	rs9319948	0.043725	8.86	-0.063	248	5	lasso	0.04411	6.44e-19	-0.0596	0.95249	NA	NA	NA	NA	NA
LOXHD1-out.wgt.RDat	/u/home/t/tboltz/project-ophoff/rna_whole_blood/cts_TWAS_latest/B_Cells_Memory_weights2//LOXHD1-out.wgt.RDat	LOXHD1	18	44056936	44237183	0.27158	rs16949623	-2.46	rs16939675	0.134116	15.41	1.229	134	22	enet	0.21436	7.48e-93	0.9092	0.36323	NA	NA	NA	NA	NA
LPIN2-out.wgt.RDat	/u/home/t/tboltz/project-ophoff/rna_whole_blood/cts_TWAS_latest/B_Cells_Memory_weights2//LPIN2-out.wgt.RDat	LPIN2	18	2916993	3013313	0.06071	rs4797108	-2.43	rs11665524	0.008965	5.64	-0.056	134	21	enet	0.02417	4.77e-11	1.2543	0.20973	NA	NA	NA	NA	NA
ME2-out.wgt.RDat	/u/home/t/tboltz/project-ophoff/rna_whole_blood/cts_TWAS_latest/B_Cells_Memory_weights2//ME2-out.wgt.RDat	ME2	18	48405451	48480627	0.11078	rs8093289	-2.48	rs6508038	0.030453	7.66	0.558	199	29	enet	0.05882	8.49e-25	0.5371	0.59122	NA	NA	NA	NA	NA
METTL4-out.wgt.RDat	/u/home/t/tboltz/project-ophoff/rna_whole_blood/cts_TWAS_latest/B_Cells_Memory_weights2//METTL4-out.wgt.RDat	METTL4	18	2537525	2571508	0.0181	rs10460009	-1.93	rs2347279	0.018641	5.88	-0.704	90	3	lasso	0.0172	2.61e-08	-0.7364	0.4615	NA	NA	NA	NA	NA
MEX3C-out.wgt.RDat	/u/home/t/tboltz/project-ophoff/rna_whole_blood/cts_TWAS_latest/B_Cells_Memory_weights2//MEX3C-out.wgt.RDat	MEX3C	18	48700921	48744674	0.01881	rs8091071	2.41	rs12458916	0.012748	-5.06	0.951	155	12	enet	0.01047	1.19e-05	-1.7772	0.07553	NA	NA	NA	NA	NA
MPPE1-out.wgt.RDat	/u/home/t/tboltz/project-ophoff/rna_whole_blood/cts_TWAS_latest/B_Cells_Memory_weights2//MPPE1-out.wgt.RDat	MPPE1	18	11882622	11908365	0.10955	rs16976931	-2.75	rs622863	0.044885	-8.91	-1.263	121	3	lasso	0.05619	9.69e-24	0.8218	0.41118	NA	NA	NA	NA	NA
MYO5B-out.wgt.RDat	/u/home/t/tboltz/project-ophoff/rna_whole_blood/cts_TWAS_latest/B_Cells_Memory_weights2//MYO5B-out.wgt.RDat	MYO5B	18	47349160	47721517	0.11988	rs17729191	-2.71	rs2469480	0.081882	11.95	1.481	373	18	enet	0.09804	7.06e-41	1.6401	0.10097	NA	NA	NA	NA	NA
NEDD4L-out.wgt.RDat	/u/home/t/tboltz/project-ophoff/rna_whole_blood/cts_TWAS_latest/B_Cells_Memory_weights2//NEDD4L-out.wgt.RDat	NEDD4L	18	55711459	56068772	0.03451	rs158856	3.45	rs4528665	0.018695	5.94	-1.299	263	22	enet	0.02042	1.42e-09	-1.073	0.28325	NA	NA	NA	NA	NA
NPC1-out.wgt.RDat	/u/home/t/tboltz/project-ophoff/rna_whole_blood/cts_TWAS_latest/B_Cells_Memory_weights2//NPC1-out.wgt.RDat	NPC1	18	21086149	21166470	0.02044	rs11875806	-2.85	rs1788821	0.000785	3.84	-0.818	191	191	blup	0.00357	0.00739	-0.6242	0.53249	NA	NA	NA	NA	NA
PIGN-out.wgt.RDat	/u/home/t/tboltz/project-ophoff/rna_whole_blood/cts_TWAS_latest/B_Cells_Memory_weights2//PIGN-out.wgt.RDat	PIGN	18	59572489	59854351	0.05489	rs12604169	-2.81	rs6650740	0.049072	-9.98	-1.128	298	8	enet	0.05426	5.75e-23	1.1441	0.25257	NA	NA	NA	NA	NA
PIK3C3-out.wgt.RDat	/u/home/t/tboltz/project-ophoff/rna_whole_blood/cts_TWAS_latest/B_Cells_Memory_weights2//PIK3C3-out.wgt.RDat	PIK3C3	18	39535200	39667794	0.02062	rs7242858	-4.66	rs3813065	0.02533	-6.89	0.712	228	2	lasso	0.02143	5.7e-10	-0.7219	0.47033	NA	NA	NA	NA	NA
PPP4R1-out.wgt.RDat	/u/home/t/tboltz/project-ophoff/rna_whole_blood/cts_TWAS_latest/B_Cells_Memory_weights2//PPP4R1-out.wgt.RDat	PPP4R1	18	9546790	9615238	0.10477	rs7506291	-3.17	rs676629	0.05557	-9.92	-1.089	121	12	lasso	0.10101	4.01e-42	1.9742	0.04836	0	0.992	0	0.003	0.005
PSTPIP2-out.wgt.RDat	/u/home/t/tboltz/project-ophoff/rna_whole_blood/cts_TWAS_latest/B_Cells_Memory_weights2//PSTPIP2-out.wgt.RDat	PSTPIP2	18	43563503	43652226	0.07744	rs900967	-2.28	rs920295	0.056524	10.14	-0.415	211	5	lasso	0.05636	8.26e-24	-0.516	0.60584	NA	NA	NA	NA	NA
PTPRM-out.wgt.RDat	/u/home/t/tboltz/project-ophoff/rna_whole_blood/cts_TWAS_latest/B_Cells_Memory_weights2//PTPRM-out.wgt.RDat	PTPRM	18	7566781	8406859	0.12764	rs17566876	-2.61	rs12185387	0.05177	-9.6	-0.498	233	43	enet	0.08845	6.91e-37	-0.1583	0.87419	NA	NA	NA	NA	NA
RAB31-out.wgt.RDat	/u/home/t/tboltz/project-ophoff/rna_whole_blood/cts_TWAS_latest/B_Cells_Memory_weights2//RAB31-out.wgt.RDat	RAB31	18	9708273	9862548	0.10111	rs4798786	-3.15	rs561102	0.037699	9.26	-2.174	134	7	lasso	0.08293	1.31e-34	-1.1371	0.2555	NA	NA	NA	NA	NA
RALBP1-out.wgt.RDat	/u/home/t/tboltz/project-ophoff/rna_whole_blood/cts_TWAS_latest/B_Cells_Memory_weights2//RALBP1-out.wgt.RDat	RALBP1	18	9475008	9538112	0.18579	rs7506291	-3.17	rs9949213	0.093724	12.91	-0.45	121	31	enet	0.15691	2.65e-66	-0.1883	0.85063	NA	NA	NA	NA	NA
RBBP8-out.wgt.RDat	/u/home/t/tboltz/project-ophoff/rna_whole_blood/cts_TWAS_latest/B_Cells_Memory_weights2//RBBP8-out.wgt.RDat	RBBP8	18	20378225	20606451	0.02939	rs11875806	-2.85	rs729954	0.02339	6.6	0.911	186	5	lasso	0.02262	1.93e-10	0.89	0.37347	NA	NA	NA	NA	NA
RBFA-out.wgt.RDat	/u/home/t/tboltz/project-ophoff/rna_whole_blood/cts_TWAS_latest/B_Cells_Memory_weights2//RBFA-out.wgt.RDat	RBFA	18	77794390	77810651	0.03164	rs1715230	-3.1	rs3744872	0.012831	6.52	2.286	97	97	blup	0.02553	1.4e-11	1.1164	0.26424	NA	NA	NA	NA	NA
RELCH-out.wgt.RDat	/u/home/t/tboltz/project-ophoff/rna_whole_blood/cts_TWAS_latest/B_Cells_Memory_weights2//RELCH-out.wgt.RDat	RELCH	18	59854489	59977450	0.01076	rs12604169	-2.81	rs12326855	0.00871	-4.35	-0.292	248	248	blup	0.00848	7.37e-05	0.4379	0.66149	NA	NA	NA	NA	NA
RNMT-out.wgt.RDat	/u/home/t/tboltz/project-ophoff/rna_whole_blood/cts_TWAS_latest/B_Cells_Memory_weights2//RNMT-out.wgt.RDat	RNMT	18	13726660	13764557	0.02699	rs12958056	3.28	rs7228410	0.018528	5.97	1.365	136	2	lasso	0.01477	2.37e-07	1.3651	0.17221	NA	NA	NA	NA	NA
ROCK1-out.wgt.RDat	/u/home/t/tboltz/project-ophoff/rna_whole_blood/cts_TWAS_latest/B_Cells_Memory_weights2//ROCK1-out.wgt.RDat	ROCK1	18	18526868	18691774	0.00358	rs2570958	1.26	rs8096984	0.000918	3.25	-0.169	86	86	blup	0.00157	0.0537	0.0598	0.95233	NA	NA	NA	NA	NA
SERPINB10-out.wgt.RDat	/u/home/t/tboltz/project-ophoff/rna_whole_blood/cts_TWAS_latest/B_Cells_Memory_weights2//SERPINB10-out.wgt.RDat	SERPINB10	18	61564409	61603345	0.07996	rs1464556	2.84	rs8089365	0.161003	17.04	-0.566	245	17	lasso	0.16916	8.23e-72	-0.3666	0.71393	NA	NA	NA	NA	NA
SERPINB8-out.wgt.RDat	/u/home/t/tboltz/project-ophoff/rna_whole_blood/cts_TWAS_latest/B_Cells_Memory_weights2//SERPINB8-out.wgt.RDat	SERPINB8	18	61637264	61687013	0.02347	rs1464556	2.84	rs9950903	0.039792	-8.39	-0.999	260	3	lasso	0.03715	3.69e-16	0.8584	0.39067	NA	NA	NA	NA	NA
SLC66A2-out.wgt.RDat	/u/home/t/tboltz/project-ophoff/rna_whole_blood/cts_TWAS_latest/B_Cells_Memory_weights2//SLC66A2-out.wgt.RDat	SLC66A2	18	77662421	77711657	0.13353	rs1715230	-3.1	rs12606234	0.087431	-12.39	0.182	100	25	enet	0.10174	2e-42	-0.2149	0.82985	NA	NA	NA	NA	NA
TAF4B-out.wgt.RDat	/u/home/t/tboltz/project-ophoff/rna_whole_blood/cts_TWAS_latest/B_Cells_Memory_weights2//TAF4B-out.wgt.RDat	TAF4B	18	23805901	23971649	0.01462	rs16941764	-2.44	rs9948342	0.010979	4.98	-0.919	190	190	blup	0.01103	7.12e-06	-0.0214	0.98291	NA	NA	NA	NA	NA
TPGS2-out.wgt.RDat	/u/home/t/tboltz/project-ophoff/rna_whole_blood/cts_TWAS_latest/B_Cells_Memory_weights2//TPGS2-out.wgt.RDat	TPGS2	18	34357611	34409179	0.09391	rs1790647	2.63	rs12958534	0.054398	9.9	-0.672	114	21	enet	0.06728	3.25e-28	-1.095	0.27353	NA	NA	NA	NA	NA
TTC39C-out.wgt.RDat	/u/home/t/tboltz/project-ophoff/rna_whole_blood/cts_TWAS_latest/B_Cells_Memory_weights2//TTC39C-out.wgt.RDat	TTC39C	18	21572738	21715574	0.02111	rs17203433	3.54	rs5026773	0.015616	-5.37	0.218	218	2	lasso	0.01341	8.14e-07	-0.4654	0.64162	NA	NA	NA	NA	NA
TUBB6-out.wgt.RDat	/u/home/t/tboltz/project-ophoff/rna_whole_blood/cts_TWAS_latest/B_Cells_Memory_weights2//TUBB6-out.wgt.RDat	TUBB6	18	12307669	12344319	0.12067	rs16976931	-2.75	rs4796963	0.133432	15.26	-1.419	122	13	enet	0.16004	1.05e-67	-1.6925	0.09055	NA	NA	NA	NA	NA
TXNL4A-out.wgt.RDat	/u/home/t/tboltz/project-ophoff/rna_whole_blood/cts_TWAS_latest/B_Cells_Memory_weights2//TXNL4A-out.wgt.RDat	TXNL4A	18	77730814	77793949	0.01469	rs1715230	-3.1	rs12606234	0.007332	-4.34	0.182	99	99	blup	0.00465	0.00264	-0.801	0.42315	NA	NA	NA	NA	NA
VAPA-out.wgt.RDat	/u/home/t/tboltz/project-ophoff/rna_whole_blood/cts_TWAS_latest/B_Cells_Memory_weights2//VAPA-out.wgt.RDat	VAPA	18	9914000	9960018	0.18093	rs9304048	2.81	rs561102	0.191036	18.27	-2.174	119	4	lasso	0.18913	5.77e-81	-2.174	0.02971	0	0.97	0	0.001	0.029
WDR7-out.wgt.RDat	/u/home/t/tboltz/project-ophoff/rna_whole_blood/cts_TWAS_latest/B_Cells_Memory_weights2//WDR7-out.wgt.RDat	WDR7	18	54318575	54703837	0.01522	rs12456161	-2.94	rs583242	0.010945	-4.71	0.022	197	197	blup	0.0069	0.000319	-0.2328	0.81591	NA	NA	NA	NA	NA
ZNF24-out.wgt.RDat	/u/home/t/tboltz/project-ophoff/rna_whole_blood/cts_TWAS_latest/B_Cells_Memory_weights2//ZNF24-out.wgt.RDat	ZNF24	18	32912192	32925446	0.03787	rs9807664	2.62	rs7505349	0.029377	-7.22	-0.725	161	4	lasso	0.02807	1.4e-12	0.6935	0.48799	NA	NA	NA	NA	NA
ZNF396-out.wgt.RDat	/u/home/t/tboltz/project-ophoff/rna_whole_blood/cts_TWAS_latest/B_Cells_Memory_weights2//ZNF396-out.wgt.RDat	ZNF396	18	32946659	32957301	0.12379	rs9807664	2.62	rs8093346	0.022784	-7.83	-0.229	153	20	enet	0.04883	8.52e-21	-0.2505	0.80219	NA	NA	NA	NA	NA
ZNF516-out.wgt.RDat	/u/home/t/tboltz/project-ophoff/rna_whole_blood/cts_TWAS_latest/B_Cells_Memory_weights2//ZNF516-out.wgt.RDat	ZNF516	18	74069638	74207198	0.04184	rs9989503	2.04	rs8084598	0.009482	-5.69	0.478	159	4	lasso	0.02331	1.04e-10	0.5005	0.61674	NA	NA	NA	NA	NA
ZNF519-out.wgt.RDat	/u/home/t/tboltz/project-ophoff/rna_whole_blood/cts_TWAS_latest/B_Cells_Memory_weights2//ZNF519-out.wgt.RDat	ZNF519	18	14057457	14132489	0.02464	rs12958056	3.28	rs7238647	0.00862	5.25	1.72	105	10	enet	0.01328	9.18e-07	1.5331	0.12526	NA	NA	NA	NA	NA
PANEL	FILE	ID	CHR	P0	P1	HSQ	BEST.GWAS.ID	BEST.GWAS.Z	EQTL.ID	EQTL.R2	EQTL.Z	EQTL.GWAS.Z	NSNP	NWGT	MODEL	MODELCV.R2	MODELCV.PV	TWAS.Z	TWAS.P	COLOC.PP0	COLOC.PP1	COLOC.PP2	COLOC.PP3	COLOC.PP4
A1BG-out.wgt.RDat	/u/home/t/tboltz/project-ophoff/rna_whole_blood/cts_TWAS_latest/B_Cells_Memory_weights2//A1BG-out.wgt.RDat	A1BG	19	58856545	58864858	0.02119	rs9304809	3.26	rs1265960	0.0148	-5.98	-1.129	128	14	enet	0.01547	1.25e-07	1.74846	0.080384	NA	NA	NA	NA	NA
ABCA7-out.wgt.RDat	/u/home/t/tboltz/project-ophoff/rna_whole_blood/cts_TWAS_latest/B_Cells_Memory_weights2//ABCA7-out.wgt.RDat	ABCA7	19	1040107	1065571	0.06986	NA	NA	NA	NA	NA	NA	30	0	enet	0.05349	1.17e-22	NA	NA	NA	NA	NA	NA	NA
ACP5-out.wgt.RDat	/u/home/t/tboltz/project-ophoff/rna_whole_blood/cts_TWAS_latest/B_Cells_Memory_weights2//ACP5-out.wgt.RDat	ACP5	19	11685476	11689823	0.27466	rs7248680	2.75	rs2305799	0.143	15.88	0.023	184	31	enet	0.23243	1.32e-101	0.71016	0.477604	NA	NA	NA	NA	NA
ADAMTS10-out.wgt.RDat	/u/home/t/tboltz/project-ophoff/rna_whole_blood/cts_TWAS_latest/B_Cells_Memory_weights2//ADAMTS10-out.wgt.RDat	ADAMTS10	19	8645125	8675600	0.03021	rs2918300	2.71	rs9305032	0.0129	-4.99	-0.91	162	3	lasso	0.01407	4.48e-07	1.36042	0.173697	NA	NA	NA	NA	NA
ADGRE2-out.wgt.RDat	/u/home/t/tboltz/project-ophoff/rna_whole_blood/cts_TWAS_latest/B_Cells_Memory_weights2//ADGRE2-out.wgt.RDat	ADGRE2	19	14843205	14889372	0.10137	rs6512005	2.56	rs3795033	0.0431	-9.76	-0.509	111	6	lasso	0.09894	2.96e-41	0.43468	0.663791	NA	NA	NA	NA	NA
ADGRE3-out.wgt.RDat	/u/home/t/tboltz/project-ophoff/rna_whole_blood/cts_TWAS_latest/B_Cells_Memory_weights2//ADGRE3-out.wgt.RDat	ADGRE3	19	14729930	14800839	0.04164	rs899173	3.72	rs4808849	0.0209	-6.47	-0.604	112	7	lasso	0.02712	3.3e-12	0.34754	0.728185	NA	NA	NA	NA	NA
ADGRE5-out.wgt.RDat	/u/home/t/tboltz/project-ophoff/rna_whole_blood/cts_TWAS_latest/B_Cells_Memory_weights2//ADGRE5-out.wgt.RDat	ADGRE5	19	14491314	14519537	0.02445	NA	NA	NA	NA	NA	NA	89	0	lasso	0.01222	2.41e-06	NA	NA	NA	NA	NA	NA	NA
ALDH16A1-out.wgt.RDat	/u/home/t/tboltz/project-ophoff/rna_whole_blood/cts_TWAS_latest/B_Cells_Memory_weights2//ALDH16A1-out.wgt.RDat	ALDH16A1	19	49956483	49974307	0.02668	rs11083974	3.46	rs2293013	0.0293	7.36	3.311	97	5	lasso	0.0259	9.98e-12	3.37726	0.000732	0	0.594	0	0.004	0.403
ANKLE1-out.wgt.RDat	/u/home/t/tboltz/project-ophoff/rna_whole_blood/cts_TWAS_latest/B_Cells_Memory_weights2//ANKLE1-out.wgt.RDat	ANKLE1	19	17392455	17398455	0.01661	rs12985015	2.82	rs3810204	0.016	-5.39	-1.262	104	4	lasso	0.01189	3.25e-06	1.24655	0.212563	NA	NA	NA	NA	NA
ANKRD27-out.wgt.RDat	/u/home/t/tboltz/project-ophoff/rna_whole_blood/cts_TWAS_latest/B_Cells_Memory_weights2//ANKRD27-out.wgt.RDat	ANKRD27	19	33087913	33167503	0.04307	rs751732	-2.45	rs2302969	0.0237	6.62	0.21	182	22	enet	0.02861	8.61e-13	0.35833	0.720096	NA	NA	NA	NA	NA
AP1M1-out.wgt.RDat	/u/home/t/tboltz/project-ophoff/rna_whole_blood/cts_TWAS_latest/B_Cells_Memory_weights2//AP1M1-out.wgt.RDat	AP1M1	19	16308390	16356718	0.03927	rs34208111	-3.35	rs3752797	0.0359	-8.11	1.715	168	3	lasso	0.03437	4.62e-15	-1.74997	0.080124	NA	NA	NA	NA	NA
ARRDC5-out.wgt.RDat	/u/home/t/tboltz/project-ophoff/rna_whole_blood/cts_TWAS_latest/B_Cells_Memory_weights2//ARRDC5-out.wgt.RDat	ARRDC5	19	4890450	4902908	0.02801	rs2109069	2.81	rs3786941	0.0304	7.48	-0.837	82	1	lasso	0.02982	2.86e-13	-0.837	0.402593	NA	NA	NA	NA	NA
ASF1B-out.wgt.RDat	/u/home/t/tboltz/project-ophoff/rna_whole_blood/cts_TWAS_latest/B_Cells_Memory_weights2//ASF1B-out.wgt.RDat	ASF1B	19	14230325	14247425	0.03973	rs899173	3.72	rs899173	0.0293	-7.54	3.72	61	8	enet	0.0289	6.58e-13	-2.94055	0.003276	0	0.271	0	0.002	0.727
BABAM1-out.wgt.RDat	/u/home/t/tboltz/project-ophoff/rna_whole_blood/cts_TWAS_latest/B_Cells_Memory_weights2//BABAM1-out.wgt.RDat	BABAM1	19	17378186	17392058	0.02212	rs12985015	2.82	rs6512182	0.0166	6.3	-0.906	103	12	enet	0.02851	9.4e-13	-0.87955	0.379101	NA	NA	NA	NA	NA
BCKDHA-out.wgt.RDat	/u/home/t/tboltz/project-ophoff/rna_whole_blood/cts_TWAS_latest/B_Cells_Memory_weights2//BCKDHA-out.wgt.RDat	BCKDHA	19	41903724	41930907	0.05613	rs8192709	-2.12	rs284663	0.0509	-9.52	-0.654	111	20	enet	0.05151	7.22e-22	0.60162	0.547427	NA	NA	NA	NA	NA
BLVRB-out.wgt.RDat	/u/home/t/tboltz/project-ophoff/rna_whole_blood/cts_TWAS_latest/B_Cells_Memory_weights2//BLVRB-out.wgt.RDat	BLVRB	19	40953673	40971671	0.03563	rs337792	2.29	rs2613842	0.0326	-7.89	-0.705	126	2	lasso	0.03429	4.97e-15	0.49771	0.618687	NA	NA	NA	NA	NA
C19orf33-out.wgt.RDat	/u/home/t/tboltz/project-ophoff/rna_whole_blood/cts_TWAS_latest/B_Cells_Memory_weights2//C19orf33-out.wgt.RDat	C19orf33	19	38794805	38795646	0.04347	rs3760884	-2.35	rs870218	0.0244	8.12	0.015	160	9	lasso	0.03305	1.53e-14	-0.51927	0.603574	NA	NA	NA	NA	NA
C19orf48-out.wgt.RDat	/u/home/t/tboltz/project-ophoff/rna_whole_blood/cts_TWAS_latest/B_Cells_Memory_weights2//C19orf48-out.wgt.RDat	C19orf48	19	51300962	51308186	0.01691	rs1978454	-2.73	rs9991	0.0179	5.95	1.243	130	10	enet	0.01707	2.94e-08	0.95115	0.341526	NA	NA	NA	NA	NA
CACTIN-out.wgt.RDat	/u/home/t/tboltz/project-ophoff/rna_whole_blood/cts_TWAS_latest/B_Cells_Memory_weights2//CACTIN-out.wgt.RDat	CACTIN	19	3610644	3626813	0.02311	rs3826944	-2.05	rs1476707	0.0082	4.95	-0.01	61	3	lasso	0.01119	6.15e-06	-0.46058	0.645099	NA	NA	NA	NA	NA
CAPN12-out.wgt.RDat	/u/home/t/tboltz/project-ophoff/rna_whole_blood/cts_TWAS_latest/B_Cells_Memory_weights2//CAPN12-out.wgt.RDat	CAPN12	19	39220828	39260544	0.20354	rs11083515	-3.04	rs12978914	0.0784	-11.72	-0.142	137	26	enet	0.17389	5.84e-74	0.70095	0.483336	NA	NA	NA	NA	NA
CAPS-out.wgt.RDat	/u/home/t/tboltz/project-ophoff/rna_whole_blood/cts_TWAS_latest/B_Cells_Memory_weights2//CAPS-out.wgt.RDat	CAPS	19	5912351	5916222	0.0298	rs35804229	-2.75	rs10406399	0.02	-6.15	-2.379	76	6	enet	0.01984	2.4e-09	2.38315	0.017165	0	0.954	0	0.001	0.045
CATSPERG-out.wgt.RDat	/u/home/t/tboltz/project-ophoff/rna_whole_blood/cts_TWAS_latest/B_Cells_Memory_weights2//CATSPERG-out.wgt.RDat	CATSPERG	19	38826416	38861583	0.12719	rs3760884	-2.35	rs3760884	0.0997	13.49	-2.35	147	10	lasso	0.12562	1.38e-52	-2.16856	0.030116	0	0.96	0	0.001	0.039
CD177-out.wgt.RDat	/u/home/t/tboltz/project-ophoff/rna_whole_blood/cts_TWAS_latest/B_Cells_Memory_weights2//CD177-out.wgt.RDat	CD177	19	43857839	43867324	0.01496	rs2302421	-3.51	rs2302421	0.00859	4.48	-3.513	68	68	blup	0.00731	0.000218	-1.91802	0.055109	NA	NA	NA	NA	NA
CD320-out.wgt.RDat	/u/home/t/tboltz/project-ophoff/rna_whole_blood/cts_TWAS_latest/B_Cells_Memory_weights2//CD320-out.wgt.RDat	CD320	19	8367012	8373242	0.02614	rs2918300	2.71	rs9426	0.00347	-4.52	-1.637	98	18	enet	0.01624	6.24e-08	1.35627	0.175013	NA	NA	NA	NA	NA
CD37-out.wgt.RDat	/u/home/t/tboltz/project-ophoff/rna_whole_blood/cts_TWAS_latest/B_Cells_Memory_weights2//CD37-out.wgt.RDat	CD37	19	49838429	49846592	0.01834	rs11083974	3.46	rs9304688	0.0151	6.03	0.96	90	7	enet	0.02429	4.27e-11	1.16451	0.244215	NA	NA	NA	NA	NA
CDKN2D-out.wgt.RDat	/u/home/t/tboltz/project-ophoff/rna_whole_blood/cts_TWAS_latest/B_Cells_Memory_weights2//CDKN2D-out.wgt.RDat	CDKN2D	19	10677137	10679735	0.03978	rs17698352	2.92	rs12984043	0.0236	6.5	-0.041	103	20	enet	0.02415	4.88e-11	-0.40712	0.683918	NA	NA	NA	NA	NA
CEACAM21-out.wgt.RDat	/u/home/t/tboltz/project-ophoff/rna_whole_blood/cts_TWAS_latest/B_Cells_Memory_weights2//CEACAM21-out.wgt.RDat	CEACAM21	19	42055887	42093197	0.11593	rs12980480	2.07	rs714106	0.138	-15.59	0.491	84	5	lasso	0.14034	5.6e-59	-0.61824	0.536415	NA	NA	NA	NA	NA
CEACAM3-out.wgt.RDat	/u/home/t/tboltz/project-ophoff/rna_whole_blood/cts_TWAS_latest/B_Cells_Memory_weights2//CEACAM3-out.wgt.RDat	CEACAM3	19	42300520	42315592	0.02398	rs2303652	2.79	rs899662	0.0395	-8.49	-0.233	71	6	enet	0.03939	4.78e-17	0.21022	0.833494	NA	NA	NA	NA	NA
CEACAM4-out.wgt.RDat	/u/home/t/tboltz/project-ophoff/rna_whole_blood/cts_TWAS_latest/B_Cells_Memory_weights2//CEACAM4-out.wgt.RDat	CEACAM4	19	42125345	42133442	0.14996	rs12980480	2.07	rs4802126	0.0517	-9.6	-0.064	78	13	enet	0.09096	6.31e-38	-0.11424	0.909049	NA	NA	NA	NA	NA
CERS4-out.wgt.RDat	/u/home/t/tboltz/project-ophoff/rna_whole_blood/cts_TWAS_latest/B_Cells_Memory_weights2//CERS4-out.wgt.RDat	CERS4	19	8271621	8327305	0.02946	rs2918300	2.71	rs10404258	-0.000358	3.4	-0.214	103	103	blup	0.01058	1.07e-05	1.11828	0.263449	NA	NA	NA	NA	NA
CFD-out.wgt.RDat	/u/home/t/tboltz/project-ophoff/rna_whole_blood/cts_TWAS_latest/B_Cells_Memory_weights2//CFD-out.wgt.RDat	CFD	19	859665	863641	0.11408	NA	NA	NA	NA	NA	NA	30	0	enet	0.13728	1.21e-57	NA	NA	NA	NA	NA	NA	NA
CHST8-out.wgt.RDat	/u/home/t/tboltz/project-ophoff/rna_whole_blood/cts_TWAS_latest/B_Cells_Memory_weights2//CHST8-out.wgt.RDat	CHST8	19	34112860	34264414	0.02269	rs752325	-3.78	rs12610008	0.0187	5.87	2.293	109	12	enet	0.02132	6.32e-10	2.1987	0.027899	0.003	0.95	0	0.01	0.037
CLEC17A-out.wgt.RDat	/u/home/t/tboltz/project-ophoff/rna_whole_blood/cts_TWAS_latest/B_Cells_Memory_weights2//CLEC17A-out.wgt.RDat	CLEC17A	19	14693897	14721969	0.04687	rs899173	3.72	rs11671501	0.0224	7.18	-1.331	100	7	lasso	0.04079	1.33e-17	-1.48881	0.136537	NA	NA	NA	NA	NA
COL5A3-out.wgt.RDat	/u/home/t/tboltz/project-ophoff/rna_whole_blood/cts_TWAS_latest/B_Cells_Memory_weights2//COL5A3-out.wgt.RDat	COL5A3	19	10070238	10121180	0.33503	rs8113425	2.53	rs889125	0.211	19.15	0.068	84	23	enet	0.24388	2.97e-107	0.02927	0.97665	NA	NA	NA	NA	NA
COX6B1-out.wgt.RDat	/u/home/t/tboltz/project-ophoff/rna_whole_blood/cts_TWAS_latest/B_Cells_Memory_weights2//COX6B1-out.wgt.RDat	COX6B1	19	36139226	36149684	0.14808	rs231228	-2.48	rs231237	0.051	-9.56	-0.2	131	27	enet	0.09206	2.2e-38	-0.46524	0.64176	NA	NA	NA	NA	NA
CYP4F12-out.wgt.RDat	/u/home/t/tboltz/project-ophoff/rna_whole_blood/cts_TWAS_latest/B_Cells_Memory_weights2//CYP4F12-out.wgt.RDat	CYP4F12	19	15783829	15807984	0.02877	rs1008153	-2.58	rs4808324	0.0122	5.66	0.838	184	6	lasso	0.02703	3.59e-12	0.15634	0.875765	NA	NA	NA	NA	NA
CYP4F3-out.wgt.RDat	/u/home/t/tboltz/project-ophoff/rna_whole_blood/cts_TWAS_latest/B_Cells_Memory_weights2//CYP4F3-out.wgt.RDat	CYP4F3	19	15751708	15773635	0.06423	rs1008153	-2.58	rs4808326	0.0261	-6.86	0.398	188	188	blup	0.0328	1.92e-14	0.7007	0.483492	NA	NA	NA	NA	NA
DDA1-out.wgt.RDat	/u/home/t/tboltz/project-ophoff/rna_whole_blood/cts_TWAS_latest/B_Cells_Memory_weights2//DDA1-out.wgt.RDat	DDA1	19	17420328	17434107	0.02288	rs12985015	2.82	rs8100241	0.00751	5.03	-0.672	104	2	lasso	0.008	0.000115	-0.81398	0.415655	NA	NA	NA	NA	NA
DMAC2-out.wgt.RDat	/u/home/t/tboltz/project-ophoff/rna_whole_blood/cts_TWAS_latest/B_Cells_Memory_weights2//DMAC2-out.wgt.RDat	DMAC2	19	41937224	41946622	0.01684	rs8192709	-2.12	rs10409485	0.0148	-5.5	-0.481	107	2	lasso	0.01206	2.78e-06	0.54753	0.584014	NA	NA	NA	NA	NA
DNAJB1-out.wgt.RDat	/u/home/t/tboltz/project-ophoff/rna_whole_blood/cts_TWAS_latest/B_Cells_Memory_weights2//DNAJB1-out.wgt.RDat	DNAJB1	19	14625582	14640582	0.02209	rs899173	3.72	rs10408656	0.013	5.2	0.34	99	7	lasso	0.00944	3.05e-05	0.58817	0.556416	NA	NA	NA	NA	NA
DNASE2-out.wgt.RDat	/u/home/t/tboltz/project-ophoff/rna_whole_blood/cts_TWAS_latest/B_Cells_Memory_weights2//DNASE2-out.wgt.RDat	DNASE2	19	12986024	12992280	0.1639	rs4804198	3.11	rs2077544	0.13	-15.09	1.683	101	24	enet	0.13943	1.4e-58	-1.60882	0.107657	NA	NA	NA	NA	NA
DUS3L-out.wgt.RDat	/u/home/t/tboltz/project-ophoff/rna_whole_blood/cts_TWAS_latest/B_Cells_Memory_weights2//DUS3L-out.wgt.RDat	DUS3L	19	5784844	5791236	0.07214	rs35804229	-2.75	rs3826798	0.0405	-8.49	2.337	73	2	lasso	0.03691	4.6e-16	-2.22374	0.026166	0	0.958	0	0.001	0.042
EIF3G-out.wgt.RDat	/u/home/t/tboltz/project-ophoff/rna_whole_blood/cts_TWAS_latest/B_Cells_Memory_weights2//EIF3G-out.wgt.RDat	EIF3G	19	10225691	10230594	0.09832	rs8113425	2.53	rs12460842	0.0976	-13.13	0.941	90	15	enet	0.11251	5.66e-47	-1.15056	0.249914	NA	NA	NA	NA	NA
ELANE-out.wgt.RDat	/u/home/t/tboltz/project-ophoff/rna_whole_blood/cts_TWAS_latest/B_Cells_Memory_weights2//ELANE-out.wgt.RDat	ELANE	19	851015	856247	0.0126	NA	NA	NA	NA	NA	NA	30	0	lasso	0.01279	1.43e-06	NA	NA	NA	NA	NA	NA	NA
ELL-out.wgt.RDat	/u/home/t/tboltz/project-ophoff/rna_whole_blood/cts_TWAS_latest/B_Cells_Memory_weights2//ELL-out.wgt.RDat	ELL	19	18553474	18632926	0.01602	rs17724992	-2.35	rs4808801	0.0142	5.18	1.954	87	1	lasso	0.01315	1.03e-06	1.954	0.050701	NA	NA	NA	NA	NA
ELOF1-out.wgt.RDat	/u/home/t/tboltz/project-ophoff/rna_whole_blood/cts_TWAS_latest/B_Cells_Memory_weights2//ELOF1-out.wgt.RDat	ELOF1	19	11661963	11670051	0.10476	rs7248680	2.75	rs8606	0.0708	11.15	2.41	183	4	lasso	0.07102	9.87e-30	2.43014	0.015093	0	0.949	0	0.002	0.049
EMP3-out.wgt.RDat	/u/home/t/tboltz/project-ophoff/rna_whole_blood/cts_TWAS_latest/B_Cells_Memory_weights2//EMP3-out.wgt.RDat	EMP3	19	48824767	48833810	0.15872	rs8102349	-3.15	rs8355	0.153	-16.3	-3.096	189	5	lasso	0.15597	6.9e-66	3.07519	0.002104	0	0.736	0	0.003	0.261
ETFB-out.wgt.RDat	/u/home/t/tboltz/project-ophoff/rna_whole_blood/cts_TWAS_latest/B_Cells_Memory_weights2//ETFB-out.wgt.RDat	ETFB	19	51848424	51869672	0.02827	rs2659091	2.71	rs3786629	0.0137	-5.19	-0.606	174	174	blup	0.01301	1.18e-06	0.12184	0.903029	NA	NA	NA	NA	NA
FAAP24-out.wgt.RDat	/u/home/t/tboltz/project-ophoff/rna_whole_blood/cts_TWAS_latest/B_Cells_Memory_weights2//FAAP24-out.wgt.RDat	FAAP24	19	33463116	33469135	0.03343	rs12691	3.24	rs10425973	0.00658	4.5	1.206	174	11	enet	0.01825	1.01e-08	2.52613	0.011533	0.426	0.565	0.001	0.001	0.006
FAM174C-out.wgt.RDat	/u/home/t/tboltz/project-ophoff/rna_whole_blood/cts_TWAS_latest/B_Cells_Memory_weights2//FAM174C-out.wgt.RDat	FAM174C	19	1275530	1279243	0.02393	NA	NA	NA	NA	NA	NA	31	0	lasso	0.0207	1.11e-09	NA	NA	NA	NA	NA	NA	NA
FCGBP-out.wgt.RDat	/u/home/t/tboltz/project-ophoff/rna_whole_blood/cts_TWAS_latest/B_Cells_Memory_weights2//FCGBP-out.wgt.RDat	FCGBP	19	40353964	40440533	0.05511	rs3810389	2.67	rs234309	0.0466	9.15	1.174	149	7	lasso	0.06259	2.57e-26	0.60537	0.544935	NA	NA	NA	NA	NA
FFAR3-out.wgt.RDat	/u/home/t/tboltz/project-ophoff/rna_whole_blood/cts_TWAS_latest/B_Cells_Memory_weights2//FFAR3-out.wgt.RDat	FFAR3	19	35849363	35851391	0.12674	rs231228	-2.48	rs4806152	0.0603	10.29	-0.618	131	2	lasso	0.05924	5.77e-25	-0.61329	0.539684	NA	NA	NA	NA	NA
FPR1-out.wgt.RDat	/u/home/t/tboltz/project-ophoff/rna_whole_blood/cts_TWAS_latest/B_Cells_Memory_weights2//FPR1-out.wgt.RDat	FPR1	19	52248426	52307363	0.27476	rs16982895	-2.59	rs4801891	0.0902	-12.73	0.022	223	44	enet	0.16002	1.07e-67	0.28646	0.774527	NA	NA	NA	NA	NA
FPR2-out.wgt.RDat	/u/home/t/tboltz/project-ophoff/rna_whole_blood/cts_TWAS_latest/B_Cells_Memory_weights2//FPR2-out.wgt.RDat	FPR2	19	52255280	52273784	0.26466	rs16982895	-2.59	rs12610918	0.0587	-10.21	0.11	219	50	enet	0.15949	1.85e-67	0.0739	0.941094	NA	NA	NA	NA	NA
FPR3-out.wgt.RDat	/u/home/t/tboltz/project-ophoff/rna_whole_blood/cts_TWAS_latest/B_Cells_Memory_weights2//FPR3-out.wgt.RDat	FPR3	19	52298411	52329443	0.06371	rs16982895	-2.59	rs8102075	0.00748	5.2	-0.458	215	26	enet	0.03134	7.2e-14	-0.62249	0.533621	NA	NA	NA	NA	NA
GATAD2A-out.wgt.RDat	/u/home/t/tboltz/project-ophoff/rna_whole_blood/cts_TWAS_latest/B_Cells_Memory_weights2//GATAD2A-out.wgt.RDat	GATAD2A	19	19496636	19619740	0.01342	rs16995922	3	rs4808200	0.0183	5.79	2.667	93	1	lasso	0.01785	1.45e-08	2.667	0.007653	0.004	0.904	0	0.002	0.089
GNG7-out.wgt.RDat	/u/home/t/tboltz/project-ophoff/rna_whole_blood/cts_TWAS_latest/B_Cells_Memory_weights2//GNG7-out.wgt.RDat	GNG7	19	2511218	2702692	0.03549	rs308054	2.71	rs2110119	0.0183	-5.79	-1.139	82	3	lasso	0.02024	1.68e-09	1.44868	0.147427	NA	NA	NA	NA	NA
GPR108-out.wgt.RDat	/u/home/t/tboltz/project-ophoff/rna_whole_blood/cts_TWAS_latest/B_Cells_Memory_weights2//GPR108-out.wgt.RDat	GPR108	19	6729926	6737614	0.02149	rs890860	-2.79	rs339392	0.00688	-3.96	-1.505	121	45	enet	0.00914	4.03e-05	-0.42603	0.670088	NA	NA	NA	NA	NA
GPX4-out.wgt.RDat	/u/home/t/tboltz/project-ophoff/rna_whole_blood/cts_TWAS_latest/B_Cells_Memory_weights2//GPX4-out.wgt.RDat	GPX4	19	1103926	1106787	0.05786	NA	NA	NA	NA	NA	NA	30	0	enet	0.04097	1.13e-17	NA	NA	NA	NA	NA	NA	NA
ICAM1-out.wgt.RDat	/u/home/t/tboltz/project-ophoff/rna_whole_blood/cts_TWAS_latest/B_Cells_Memory_weights2//ICAM1-out.wgt.RDat	ICAM1	19	10381770	10397291	0.03069	rs8113425	2.53	rs281437	0.0365	8.04	-0.147	101	2	lasso	0.03625	8.39e-16	-0.19801	0.843035	NA	NA	NA	NA	NA
ICAM3-out.wgt.RDat	/u/home/t/tboltz/project-ophoff/rna_whole_blood/cts_TWAS_latest/B_Cells_Memory_weights2//ICAM3-out.wgt.RDat	ICAM3	19	10444453	10450317	0.11118	rs17698352	2.92	rs2304240	0.0631	10.68	-0.896	102	3	lasso	0.06352	1.08e-26	-0.86443	0.387352	NA	NA	NA	NA	NA
ICAM4-out.wgt.RDat	/u/home/t/tboltz/project-ophoff/rna_whole_blood/cts_TWAS_latest/B_Cells_Memory_weights2//ICAM4-out.wgt.RDat	ICAM4	19	10397632	10399198	0.13227	rs8113425	2.53	rs281437	0.0801	11.85	-0.147	101	7	lasso	0.08338	8.58e-35	0.02547	0.97968	NA	NA	NA	NA	NA
ICAM5-out.wgt.RDat	/u/home/t/tboltz/project-ophoff/rna_whole_blood/cts_TWAS_latest/B_Cells_Memory_weights2//ICAM5-out.wgt.RDat	ICAM5	19	10400629	10407454	0.03373	rs8113425	2.53	rs3093030	0.0144	5.18	1.068	101	3	lasso	0.02278	1.68e-10	1.43053	0.152564	NA	NA	NA	NA	NA
IFI30-out.wgt.RDat	/u/home/t/tboltz/project-ophoff/rna_whole_blood/cts_TWAS_latest/B_Cells_Memory_weights2//IFI30-out.wgt.RDat	IFI30	19	18283973	18288927	0.07224	rs12985015	2.82	rs2270623	0.0794	-11.85	1.085	92	33	enet	0.09045	1.02e-37	-1.19312	0.232823	NA	NA	NA	NA	NA
IL12RB1-out.wgt.RDat	/u/home/t/tboltz/project-ophoff/rna_whole_blood/cts_TWAS_latest/B_Cells_Memory_weights2//IL12RB1-out.wgt.RDat	IL12RB1	19	18169806	18209754	0.05222	rs12985015	2.82	rs2305743	0.0566	-10.34	-0.435	90	3	lasso	0.05607	1.08e-23	0.4224	0.672733	NA	NA	NA	NA	NA
IQCN-out.wgt.RDat	/u/home/t/tboltz/project-ophoff/rna_whole_blood/cts_TWAS_latest/B_Cells_Memory_weights2//IQCN-out.wgt.RDat	IQCN	19	18367908	18385319	0.05824	rs17724992	-2.35	rs12608504	0.0502	9.38	0.107	90	19	enet	0.0593	5.44e-25	0.92032	0.357405	NA	NA	NA	NA	NA
KANK2-out.wgt.RDat	/u/home/t/tboltz/project-ophoff/rna_whole_blood/cts_TWAS_latest/B_Cells_Memory_weights2//KANK2-out.wgt.RDat	KANK2	19	11274944	11308224	0.07871	rs17698352	2.92	rs755237	0.0585	-10.17	1.472	161	5	lasso	0.06109	1.04e-25	-1.35236	0.17626	NA	NA	NA	NA	NA
KCNK6-out.wgt.RDat	/u/home/t/tboltz/project-ophoff/rna_whole_blood/cts_TWAS_latest/B_Cells_Memory_weights2//KCNK6-out.wgt.RDat	KCNK6	19	38810486	38822716	0.00953	rs3760884	-2.35	rs3843754	0.00614	-4.05	-0.963	158	158	blup	0.00425	0.00384	0.45356	0.650142	NA	NA	NA	NA	NA
KCNN4-out.wgt.RDat	/u/home/t/tboltz/project-ophoff/rna_whole_blood/cts_TWAS_latest/B_Cells_Memory_weights2//KCNN4-out.wgt.RDat	KCNN4	19	44270686	44285409	0.13528	rs2302421	-3.51	rs10426528	0.203	18.83	0.187	162	6	lasso	0.20032	3.41e-86	0.20941	0.834129	NA	NA	NA	NA	NA
KIR3DL2-out.wgt.RDat	/u/home/t/tboltz/project-ophoff/rna_whole_blood/cts_TWAS_latest/B_Cells_Memory_weights2//KIR3DL2-out.wgt.RDat	KIR3DL2	19	55361899	55378662	0.04415	rs4806637	-3.04	rs634742	0.0126	5.66	0.279	105	6	lasso	0.02142	5.75e-10	0.21166	0.832371	NA	NA	NA	NA	NA
KLC3-out.wgt.RDat	/u/home/t/tboltz/project-ophoff/rna_whole_blood/cts_TWAS_latest/B_Cells_Memory_weights2//KLC3-out.wgt.RDat	KLC3	19	45836693	45854778	0.03416	rs1545040	2.98	rs13181	0.0247	6.78	1.085	98	8	enet	0.02157	5.01e-10	1.75985	0.078434	NA	NA	NA	NA	NA
KRI1-out.wgt.RDat	/u/home/t/tboltz/project-ophoff/rna_whole_blood/cts_TWAS_latest/B_Cells_Memory_weights2//KRI1-out.wgt.RDat	KRI1	19	10663762	10676707	0.03809	rs17698352	2.92	rs12459941	0.0457	-9.04	-1.414	103	5	lasso	0.04596	1.18e-19	1.50516	0.132284	NA	NA	NA	NA	NA
LILRA1-out.wgt.RDat	/u/home/t/tboltz/project-ophoff/rna_whole_blood/cts_TWAS_latest/B_Cells_Memory_weights2//LILRA1-out.wgt.RDat	LILRA1	19	55105048	55113846	0.26424	rs4806637	-3.04	rs10402708	0.0989	-14.58	0.432	91	4	lasso	0.24155	4.29e-106	0.12666	0.899206	NA	NA	NA	NA	NA
LILRA2-out.wgt.RDat	/u/home/t/tboltz/project-ophoff/rna_whole_blood/cts_TWAS_latest/B_Cells_Memory_weights2//LILRA2-out.wgt.RDat	LILRA2	19	55084388	55101752	0.06506	rs4806637	-3.04	rs10402708	0.0519	-9.72	0.432	91	2	lasso	0.05138	8.13e-22	-0.43015	0.667087	NA	NA	NA	NA	NA
LILRB1-out.wgt.RDat	/u/home/t/tboltz/project-ophoff/rna_whole_blood/cts_TWAS_latest/B_Cells_Memory_weights2//LILRB1-out.wgt.RDat	LILRB1	19	55128613	55148979	0.14336	rs4806637	-3.04	rs103294	0.0769	-11.57	-1.401	90	24	enet	0.09401	3.38e-39	1.02108	0.307217	NA	NA	NA	NA	NA
LILRB3-out.wgt.RDat	/u/home/t/tboltz/project-ophoff/rna_whole_blood/cts_TWAS_latest/B_Cells_Memory_weights2//LILRB3-out.wgt.RDat	LILRB3	19	54720148	54727378	0.01929	rs2287824	-2.5	rs422948	0.0218	6.45	-2.333	63	1	lasso	0.0205	1.33e-09	-2.333	0.019648	0	0.958	0	0	0.041
LPAR2-out.wgt.RDat	/u/home/t/tboltz/project-ophoff/rna_whole_blood/cts_TWAS_latest/B_Cells_Memory_weights2//LPAR2-out.wgt.RDat	LPAR2	19	19734465	19739739	0.04727	rs16995922	3	rs4808931	0.0121	-5.78	2.223	106	22	enet	0.03275	2.01e-14	-1.26091	0.207341	NA	NA	NA	NA	NA
LSM7-out.wgt.RDat	/u/home/t/tboltz/project-ophoff/rna_whole_blood/cts_TWAS_latest/B_Cells_Memory_weights2//LSM7-out.wgt.RDat	LSM7	19	2321520	2328610	0.10529	rs3752174	1.95	rs2270048	0.0291	-7.21	-1.179	63	21	enet	0.05631	8.64e-24	0.1258	0.899893	NA	NA	NA	NA	NA
LSR-out.wgt.RDat	/u/home/t/tboltz/project-ophoff/rna_whole_blood/cts_TWAS_latest/B_Cells_Memory_weights2//LSR-out.wgt.RDat	LSR	19	35739234	35758867	0.01648	rs1053216	-2.42	rs2519962	0.00829	4.67	0.173	134	3	lasso	0.00244	0.0224	0.2249	0.82206	NA	NA	NA	NA	NA
MAN2B1-out.wgt.RDat	/u/home/t/tboltz/project-ophoff/rna_whole_blood/cts_TWAS_latest/B_Cells_Memory_weights2//MAN2B1-out.wgt.RDat	MAN2B1	19	12757327	12777556	0.04947	rs4804198	3.11	rs2303731	0.0136	6.29	-1.202	95	7	lasso	0.02941	4.15e-13	-2.11273	0.034624	0	0.926	0	0.002	0.072
MARCHF2-out.wgt.RDat	/u/home/t/tboltz/project-ophoff/rna_whole_blood/cts_TWAS_latest/B_Cells_Memory_weights2//MARCHF2-out.wgt.RDat	MARCHF2	19	8478155	8503901	0.1079	rs2918300	2.71	rs12610448	0.00992	4.96	-0.678	105	24	enet	0.04931	5.46e-21	-1.04081	0.297964	NA	NA	NA	NA	NA
MED16-out.wgt.RDat	/u/home/t/tboltz/project-ophoff/rna_whole_blood/cts_TWAS_latest/B_Cells_Memory_weights2//MED16-out.wgt.RDat	MED16	19	867631	893218	0.04309	NA	NA	NA	NA	NA	NA	30	0	blup	0.02894	6.36e-13	NA	NA	NA	NA	NA	NA	NA
MRPL34-out.wgt.RDat	/u/home/t/tboltz/project-ophoff/rna_whole_blood/cts_TWAS_latest/B_Cells_Memory_weights2//MRPL34-out.wgt.RDat	MRPL34	19	17403419	17417652	0.05415	rs12985015	2.82	rs3810204	0.0299	-7.32	-1.262	103	7	lasso	0.04768	2.45e-20	2.02403	0.042967	0	0.993	0	0.001	0.006
MRPL54-out.wgt.RDat	/u/home/t/tboltz/project-ophoff/rna_whole_blood/cts_TWAS_latest/B_Cells_Memory_weights2//MRPL54-out.wgt.RDat	MRPL54	19	3762681	3768573	0.13288	rs350885	2.61	rs13960	0.126	-14.79	-0.099	64	4	lasso	0.1236	1.03e-51	0.14168	0.887333	NA	NA	NA	NA	NA
NAPSA-out.wgt.RDat	/u/home/t/tboltz/project-ophoff/rna_whole_blood/cts_TWAS_latest/B_Cells_Memory_weights2//NAPSA-out.wgt.RDat	NAPSA	19	50861735	50869087	0.024	rs1978454	-2.73	rs1405655	0.0172	-5.9	-0.202	104	2	lasso	0.01599	7.82e-08	0.0134	0.98931	NA	NA	NA	NA	NA
NECTIN2-out.wgt.RDat	/u/home/t/tboltz/project-ophoff/rna_whole_blood/cts_TWAS_latest/B_Cells_Memory_weights2//NECTIN2-out.wgt.RDat	NECTIN2	19	45349433	45392480	0.25745	rs2734454	-2.25	rs17561351	0.268	-21.55	-0.088	128	3	lasso	0.31572	9.07e-145	0.43358	0.664594	NA	NA	NA	NA	NA
NLRP12-out.wgt.RDat	/u/home/t/tboltz/project-ophoff/rna_whole_blood/cts_TWAS_latest/B_Cells_Memory_weights2//NLRP12-out.wgt.RDat	NLRP12	19	54296858	54327648	0.03991	rs17305094	-2.36	rs7259148	0.0277	7.1	-0.751	64	4	lasso	0.0316	5.7e-14	-0.52188	0.601753	NA	NA	NA	NA	NA
NLRP2-out.wgt.RDat	/u/home/t/tboltz/project-ophoff/rna_whole_blood/cts_TWAS_latest/B_Cells_Memory_weights2//NLRP2-out.wgt.RDat	NLRP2	19	55464499	55512510	0.10187	rs4806637	-3.04	rs12981732	0.112	13.96	-0.785	104	8	lasso	0.1411	2.59e-59	-0.07406	0.940964	NA	NA	NA	NA	NA
NR2F6-out.wgt.RDat	/u/home/t/tboltz/project-ophoff/rna_whole_blood/cts_TWAS_latest/B_Cells_Memory_weights2//NR2F6-out.wgt.RDat	NR2F6	19	17342693	17356749	0.07377	rs12985015	2.82	rs6512184	0.00131	3.93	1.154	102	39	enet	0.03531	1.96e-15	-0.46386	0.642751	NA	NA	NA	NA	NA
NTN5-out.wgt.RDat	/u/home/t/tboltz/project-ophoff/rna_whole_blood/cts_TWAS_latest/B_Cells_Memory_weights2//NTN5-out.wgt.RDat	NTN5	19	49164665	49176338	0.01272	rs8102349	-3.15	rs281379	0.00725	4.37	-2.486	123	123	blup	0.00905	4.38e-05	-2.06371	0.039045	0.472	0.462	0.002	0.002	0.062
NUCB1-out.wgt.RDat	/u/home/t/tboltz/project-ophoff/rna_whole_blood/cts_TWAS_latest/B_Cells_Memory_weights2//NUCB1-out.wgt.RDat	NUCB1	19	49403570	49426629	0.03238	rs601338	-3	rs7260579	0.0207	-6.39	0.74	119	1	lasso	0.01809	1.17e-08	-0.74	0.4593	NA	NA	NA	NA	NA
OSCAR-out.wgt.RDat	/u/home/t/tboltz/project-ophoff/rna_whole_blood/cts_TWAS_latest/B_Cells_Memory_weights2//OSCAR-out.wgt.RDat	OSCAR	19	54597934	54606000	0.1323	rs2287824	-2.5	rs2433724	0.0385	-8.31	-1.139	57	4	lasso	0.08268	1.66e-34	0.17196	0.863467	NA	NA	NA	NA	NA
PCP2-out.wgt.RDat	/u/home/t/tboltz/project-ophoff/rna_whole_blood/cts_TWAS_latest/B_Cells_Memory_weights2//PCP2-out.wgt.RDat	PCP2	19	7696498	7698605	0.02961	rs890860	-2.79	rs1862514	0.0242	-6.91	-1.313	110	3	lasso	0.02142	5.76e-10	1.42413	0.154409	NA	NA	NA	NA	NA
PGLYRP1-out.wgt.RDat	/u/home/t/tboltz/project-ophoff/rna_whole_blood/cts_TWAS_latest/B_Cells_Memory_weights2//PGLYRP1-out.wgt.RDat	PGLYRP1	19	46522412	46526311	0.06111	rs1545040	2.98	rs12459743	0.0341	8.07	0.654	103	5	lasso	0.03594	1.11e-15	0.31929	0.749509	NA	NA	NA	NA	NA
PIP5K1C-out.wgt.RDat	/u/home/t/tboltz/project-ophoff/rna_whole_blood/cts_TWAS_latest/B_Cells_Memory_weights2//PIP5K1C-out.wgt.RDat	PIP5K1C	19	3630182	3700477	0.05928	rs350885	2.32	rs740873	0.0356	7.92	-0.592	65	14	enet	0.03912	6.13e-17	-0.68435	0.493755	NA	NA	NA	NA	NA
PLA2G4C-out.wgt.RDat	/u/home/t/tboltz/project-ophoff/rna_whole_blood/cts_TWAS_latest/B_Cells_Memory_weights2//PLA2G4C-out.wgt.RDat	PLA2G4C	19	48551101	48614074	0.12364	rs8102349	-3.15	rs274883	0.0747	11.59	-0.995	195	34	enet	0.13513	1.05e-56	0.24804	0.8041	NA	NA	NA	NA	NA
PLPP2-out.wgt.RDat	/u/home/t/tboltz/project-ophoff/rna_whole_blood/cts_TWAS_latest/B_Cells_Memory_weights2//PLPP2-out.wgt.RDat	PLPP2	19	281041	291403	0.02331	NA	NA	NA	NA	NA	NA	18	0	lasso	0.01209	2.71e-06	NA	NA	NA	NA	NA	NA	NA
PNKP-out.wgt.RDat	/u/home/t/tboltz/project-ophoff/rna_whole_blood/cts_TWAS_latest/B_Cells_Memory_weights2//PNKP-out.wgt.RDat	PNKP	19	50363140	50371166	0.02799	rs11083974	3.46	rs2290775	0.017	5.8	-1.541	103	17	enet	0.02063	1.18e-09	-0.85328	0.393503	NA	NA	NA	NA	NA
PNMA8A-out.wgt.RDat	/u/home/t/tboltz/project-ophoff/rna_whole_blood/cts_TWAS_latest/B_Cells_Memory_weights2//PNMA8A-out.wgt.RDat	PNMA8A	19	46969749	46974820	0.01237	rs12459321	2.48	rs10424030	-5.11e-05	-3.88	-0.819	74	11	enet	0.00206	0.0326	-0.91656	0.359375	NA	NA	NA	NA	NA
PNMA8B-out.wgt.RDat	/u/home/t/tboltz/project-ophoff/rna_whole_blood/cts_TWAS_latest/B_Cells_Memory_weights2//PNMA8B-out.wgt.RDat	PNMA8B	19	46990164	46999136	0.0543	rs12459321	2.48	rs10424030	0.0291	8.43	-0.819	70	18	enet	0.05097	1.19e-21	-0.37357	0.708722	NA	NA	NA	NA	NA
PPP1R15A-out.wgt.RDat	/u/home/t/tboltz/project-ophoff/rna_whole_blood/cts_TWAS_latest/B_Cells_Memory_weights2//PPP1R15A-out.wgt.RDat	PPP1R15A	19	49375679	49379315	0.09182	rs601338	-3	rs9941490	0.0411	-8.61	-0.888	108	23	enet	0.0475	2.89e-20	1.10164	0.270617	NA	NA	NA	NA	NA
PPP5C-out.wgt.RDat	/u/home/t/tboltz/project-ophoff/rna_whole_blood/cts_TWAS_latest/B_Cells_Memory_weights2//PPP5C-out.wgt.RDat	PPP5C	19	46850345	46896238	0.25167	rs12459321	2.48	rs11670522	0.0362	8.17	-0.565	79	2	lasso	0.11176	1.17e-46	0.56605	0.571362	NA	NA	NA	NA	NA
PRDX2-out.wgt.RDat	/u/home/t/tboltz/project-ophoff/rna_whole_blood/cts_TWAS_latest/B_Cells_Memory_weights2//PRDX2-out.wgt.RDat	PRDX2	19	12907635	12912614	0.05324	rs4804198	3.11	rs722572	0.0041	4.41	0.918	89	89	blup	0.01514	1.7e-07	-0.00921	0.992654	NA	NA	NA	NA	NA
PRKD2-out.wgt.RDat	/u/home/t/tboltz/project-ophoff/rna_whole_blood/cts_TWAS_latest/B_Cells_Memory_weights2//PRKD2-out.wgt.RDat	PRKD2	19	47177533	47220384	0.05911	rs12459321	2.48	rs11083846	0.0435	-8.84	-1.212	64	1	lasso	0.04292	1.91e-18	1.212	0.225512	NA	NA	NA	NA	NA
PTOV1-out.wgt.RDat	/u/home/t/tboltz/project-ophoff/rna_whole_blood/cts_TWAS_latest/B_Cells_Memory_weights2//PTOV1-out.wgt.RDat	PTOV1	19	50353993	50364001	0.01493	rs11083974	3.46	rs10423897	0.017	-5.64	-0.935	103	3	lasso	0.01502	1.89e-07	0.71497	0.474626	NA	NA	NA	NA	NA
RAB3D-out.wgt.RDat	/u/home/t/tboltz/project-ophoff/rna_whole_blood/cts_TWAS_latest/B_Cells_Memory_weights2//RAB3D-out.wgt.RDat	RAB3D	19	11432745	11456946	0.01921	rs1549169	2.44	rs322151	0.01	4.37	-0.509	167	2	lasso	0.00634	0.000534	-0.6836	0.494225	NA	NA	NA	NA	NA
RABAC1-out.wgt.RDat	/u/home/t/tboltz/project-ophoff/rna_whole_blood/cts_TWAS_latest/B_Cells_Memory_weights2//RABAC1-out.wgt.RDat	RABAC1	19	42460834	42463473	0.03032	rs2303652	2.79	rs7253563	0.0454	-8.98	0.206	57	5	lasso	0.04834	1.34e-20	-0.21449	0.830162	NA	NA	NA	NA	NA
RDH13-out.wgt.RDat	/u/home/t/tboltz/project-ophoff/rna_whole_blood/cts_TWAS_latest/B_Cells_Memory_weights2//RDH13-out.wgt.RDat	RDH13	19	55550477	55582659	0.08625	rs4806637	-3.04	rs3745913	0.0752	-11.46	-0.39	98	12	enet	0.09284	1.04e-38	0.29203	0.770261	NA	NA	NA	NA	NA
RETN-out.wgt.RDat	/u/home/t/tboltz/project-ophoff/rna_whole_blood/cts_TWAS_latest/B_Cells_Memory_weights2//RETN-out.wgt.RDat	RETN	19	7733936	7735341	0.0224	rs12611071	2.36	rs2228137	0.00175	-3.89	0.935	93	14	enet	0.00792	0.000124	-0.49895	0.617815	NA	NA	NA	NA	NA
REX1BD-out.wgt.RDat	/u/home/t/tboltz/project-ophoff/rna_whole_blood/cts_TWAS_latest/B_Cells_Memory_weights2//REX1BD-out.wgt.RDat	REX1BD	19	18699536	18703146	0.01619	NA	NA	NA	NA	NA	NA	73	0	lasso	0.01506	1.82e-07	NA	NA	NA	NA	NA	NA	NA
RFPL4AL1-out.wgt.RDat	/u/home/t/tboltz/project-ophoff/rna_whole_blood/cts_TWAS_latest/B_Cells_Memory_weights2//RFPL4AL1-out.wgt.RDat	RFPL4AL1	19	56280508	56284545	0.08867	rs10410314	3.26	rs299190	0.05	-9.44	-0.315	125	3	lasso	0.05489	3.22e-23	0.1361	0.891745	NA	NA	NA	NA	NA
RFPL4A-out.wgt.RDat	/u/home/t/tboltz/project-ophoff/rna_whole_blood/cts_TWAS_latest/B_Cells_Memory_weights2//RFPL4A-out.wgt.RDat	RFPL4A	19	56270381	56274541	0.23224	rs4801655	2.05	rs299190	0.141	-15.68	-0.315	125	6	lasso	0.14599	1.83e-61	0.1863	0.852207	NA	NA	NA	NA	NA
RFXANK-out.wgt.RDat	/u/home/t/tboltz/project-ophoff/rna_whole_blood/cts_TWAS_latest/B_Cells_Memory_weights2//RFXANK-out.wgt.RDat	RFXANK	19	19303039	19312675	0.0198	rs16995922	3	rs10406659	0.0176	6.6	1.074	68	4	lasso	0.01992	2.24e-09	1.1696	0.242164	NA	NA	NA	NA	NA
RPL18A-out.wgt.RDat	/u/home/t/tboltz/project-ophoff/rna_whole_blood/cts_TWAS_latest/B_Cells_Memory_weights2//RPL18A-out.wgt.RDat	RPL18A	19	17970720	17974962	0.01765	NA	NA	NA	NA	NA	NA	98	0	lasso	0.0147	2.52e-07	NA	NA	NA	NA	NA	NA	NA
RPL36-out.wgt.RDat	/u/home/t/tboltz/project-ophoff/rna_whole_blood/cts_TWAS_latest/B_Cells_Memory_weights2//RPL36-out.wgt.RDat	RPL36	19	5674959	5691886	0.02216	rs35804229	-2.75	rs16993073	0.0179	-6.47	1.522	71	71	blup	0.01684	3.62e-08	-1.53776	0.124107	NA	NA	NA	NA	NA
RPS16-out.wgt.RDat	/u/home/t/tboltz/project-ophoff/rna_whole_blood/cts_TWAS_latest/B_Cells_Memory_weights2//RPS16-out.wgt.RDat	RPS16	19	39923778	39926589	0.21313	rs11083515	-3.04	rs31726	0.1	-13.29	-0.108	123	4	lasso	0.12191	5.46e-51	-0.76253	0.445742	NA	NA	NA	NA	NA
RPS19-out.wgt.RDat	/u/home/t/tboltz/project-ophoff/rna_whole_blood/cts_TWAS_latest/B_Cells_Memory_weights2//RPS19-out.wgt.RDat	RPS19	19	42364326	42376993	0.02848	rs2303652	2.79	rs1075728	0.0165	6.85	0.052	67	10	enet	0.02938	4.29e-13	0.42852	0.668274	NA	NA	NA	NA	NA
RPS5-out.wgt.RDat	/u/home/t/tboltz/project-ophoff/rna_whole_blood/cts_TWAS_latest/B_Cells_Memory_weights2//RPS5-out.wgt.RDat	RPS5	19	58897768	58906173	0.21078	rs9304809	3.26	rs734379	0.19	-18.21	1.108	124	6	lasso	0.20088	1.86e-86	-0.9911	0.321635	NA	NA	NA	NA	NA
RPS9-out.wgt.RDat	/u/home/t/tboltz/project-ophoff/rna_whole_blood/cts_TWAS_latest/B_Cells_Memory_weights2//RPS9-out.wgt.RDat	RPS9	19	54704727	54752862	0.03824	rs2287824	-2.5	rs422948	0.0266	-7.1	-2.333	65	3	lasso	0.0242	4.64e-11	2.22909	0.025808	0	0.958	0	0	0.041
SARS2-out.wgt.RDat	/u/home/t/tboltz/project-ophoff/rna_whole_blood/cts_TWAS_latest/B_Cells_Memory_weights2//SARS2-out.wgt.RDat	SARS2	19	39405907	39421536	0.09991	rs11083515	-3.04	rs8113389	0.0633	10.55	-1.186	103	2	lasso	0.06338	1.24e-26	-1.22062	0.222231	NA	NA	NA	NA	NA
SBNO2-out.wgt.RDat	/u/home/t/tboltz/project-ophoff/rna_whole_blood/cts_TWAS_latest/B_Cells_Memory_weights2//SBNO2-out.wgt.RDat	SBNO2	19	1107637	1174267	0.01448	NA	NA	NA	NA	NA	NA	32	0	lasso	0.0106	1.05e-05	NA	NA	NA	NA	NA	NA	NA
SHFL-out.wgt.RDat	/u/home/t/tboltz/project-ophoff/rna_whole_blood/cts_TWAS_latest/B_Cells_Memory_weights2//SHFL-out.wgt.RDat	SHFL	19	10196994	10203919	0.01784	rs8113425	2.53	rs3826785	0.0121	4.79	1.113	90	5	lasso	0.01109	6.73e-06	0.74835	0.454251	NA	NA	NA	NA	NA
SIGLEC11-out.wgt.RDat	/u/home/t/tboltz/project-ophoff/rna_whole_blood/cts_TWAS_latest/B_Cells_Memory_weights2//SIGLEC11-out.wgt.RDat	SIGLEC11	19	50452243	50464429	0.08959	rs2293012	3.32	rs6509448	0.037	8.11	-1.096	85	5	lasso	0.04585	1.3e-19	-0.83076	0.406107	NA	NA	NA	NA	NA
SIGLEC14-out.wgt.RDat	/u/home/t/tboltz/project-ophoff/rna_whole_blood/cts_TWAS_latest/B_Cells_Memory_weights2//SIGLEC14-out.wgt.RDat	SIGLEC14	19	52145807	52150054	0.2135	rs16982895	-2.59	rs16982907	0.12	-14.52	-2.242	201	9	lasso	0.12492	2.8e-52	2.34571	0.018991	0	0.965	0	0.001	0.034
SIGLEC5-out.wgt.RDat	/u/home/t/tboltz/project-ophoff/rna_whole_blood/cts_TWAS_latest/B_Cells_Memory_weights2//SIGLEC5-out.wgt.RDat	SIGLEC5	19	52115181	52148798	0.03536	rs16982895	-2.59	rs12459503	0.0136	-5.21	-0.803	202	21	enet	0.01363	6.68e-07	1.89134	0.058579	NA	NA	NA	NA	NA
SPACA6-out.wgt.RDat	/u/home/t/tboltz/project-ophoff/rna_whole_blood/cts_TWAS_latest/B_Cells_Memory_weights2//SPACA6-out.wgt.RDat	SPACA6	19	52192382	52215640	0.07658	rs16982895	-2.59	rs2167418	0.0404	8.58	0.119	208	3	lasso	0.03738	2.99e-16	0.1281	0.898066	NA	NA	NA	NA	NA
TDRD12-out.wgt.RDat	/u/home/t/tboltz/project-ophoff/rna_whole_blood/cts_TWAS_latest/B_Cells_Memory_weights2//TDRD12-out.wgt.RDat	TDRD12	19	33210660	33320486	0.02797	rs12691	3.24	rs7256750	0.00393	-4.79	-0.628	177	177	blup	0.00689	0.000322	0.99423	0.320111	NA	NA	NA	NA	NA
TEAD2-out.wgt.RDat	/u/home/t/tboltz/project-ophoff/rna_whole_blood/cts_TWAS_latest/B_Cells_Memory_weights2//TEAD2-out.wgt.RDat	TEAD2	19	49843853	49865714	0.00931	rs11083974	3.46	rs2288478	0.00663	4.28	0.399	93	6	enet	0.00827	8.98e-05	0.56249	0.573782	NA	NA	NA	NA	NA
TIMM13-out.wgt.RDat	/u/home/t/tboltz/project-ophoff/rna_whole_blood/cts_TWAS_latest/B_Cells_Memory_weights2//TIMM13-out.wgt.RDat	TIMM13	19	2425624	2427584	0.03015	rs7507593	2	rs7248779	0.0196	6.76	-0.235	78	4	lasso	0.02564	1.26e-11	0.09614	0.923409	NA	NA	NA	NA	NA
TMEM150B-out.wgt.RDat	/u/home/t/tboltz/project-ophoff/rna_whole_blood/cts_TWAS_latest/B_Cells_Memory_weights2//TMEM150B-out.wgt.RDat	TMEM150B	19	55824170	55836709	0.01869	rs4806637	-3.04	rs34356802	0.00808	-4.85	0.259	116	3	lasso	0.01526	1.52e-07	-0.11029	0.912178	NA	NA	NA	NA	NA
TMPRSS9-out.wgt.RDat	/u/home/t/tboltz/project-ophoff/rna_whole_blood/cts_TWAS_latest/B_Cells_Memory_weights2//TMPRSS9-out.wgt.RDat	TMPRSS9	19	2360237	2426237	0.06466	rs7507593	2	rs735911	0.162	16.8	1.068	80	2	lasso	0.1605	6.52e-68	1.06784	0.285593	NA	NA	NA	NA	NA
TSKS-out.wgt.RDat	/u/home/t/tboltz/project-ophoff/rna_whole_blood/cts_TWAS_latest/B_Cells_Memory_weights2//TSKS-out.wgt.RDat	TSKS	19	50243015	50266563	0.09357	rs11083974	3.46	rs2302518	0.0414	8.54	-0.054	107	19	enet	0.03893	7.28e-17	-1.27504	0.202295	NA	NA	NA	NA	NA
TSSK6-out.wgt.RDat	/u/home/t/tboltz/project-ophoff/rna_whole_blood/cts_TWAS_latest/B_Cells_Memory_weights2//TSSK6-out.wgt.RDat	TSSK6	19	19623228	19626357	0.0163	rs16995922	3	rs4808934	0.014	5.23	0.536	94	5	lasso	0.01096	7.57e-06	1.02804	0.303933	NA	NA	NA	NA	NA
U2AF1L4-out.wgt.RDat	/u/home/t/tboltz/project-ophoff/rna_whole_blood/cts_TWAS_latest/B_Cells_Memory_weights2//U2AF1L4-out.wgt.RDat	U2AF1L4	19	36233366	36236346	0.07705	rs11084849	2.73	rs3848662	0.0476	9.18	-0.254	131	11	enet	0.05935	5.17e-25	-0.58916	0.555754	NA	NA	NA	NA	NA
UBA52-out.wgt.RDat	/u/home/t/tboltz/project-ophoff/rna_whole_blood/cts_TWAS_latest/B_Cells_Memory_weights2//UBA52-out.wgt.RDat	UBA52	19	18682541	18688360	0.04013	rs17724992	-2.35	rs12609505	0.0288	7.33	0.075	78	3	lasso	0.02445	3.7e-11	0.18416	0.853886	NA	NA	NA	NA	NA
UBXN6-out.wgt.RDat	/u/home/t/tboltz/project-ophoff/rna_whole_blood/cts_TWAS_latest/B_Cells_Memory_weights2//UBXN6-out.wgt.RDat	UBXN6	19	4444997	4457791	0.06556	rs7250560	2.73	rs243354	0.0358	-7.95	-0.024	103	17	enet	0.06239	3.1e-26	-0.12649	0.899341	NA	NA	NA	NA	NA
VSTM1-out.wgt.RDat	/u/home/t/tboltz/project-ophoff/rna_whole_blood/cts_TWAS_latest/B_Cells_Memory_weights2//VSTM1-out.wgt.RDat	VSTM1	19	54544080	54567207	0.35128	rs2287824	-2.5	rs2433724	0.146	-15.95	-1.139	56	4	lasso	0.24701	8.17e-109	0.56415	0.572654	NA	NA	NA	NA	NA
XRCC1-out.wgt.RDat	/u/home/t/tboltz/project-ophoff/rna_whole_blood/cts_TWAS_latest/B_Cells_Memory_weights2//XRCC1-out.wgt.RDat	XRCC1	19	44047193	44084625	0.02659	rs2302421	-3.51	rs1799778	0.00698	-4.62	0.165	110	110	blup	0.01132	5.45e-06	1.0671	0.285926	NA	NA	NA	NA	NA
YIF1B-out.wgt.RDat	/u/home/t/tboltz/project-ophoff/rna_whole_blood/cts_TWAS_latest/B_Cells_Memory_weights2//YIF1B-out.wgt.RDat	YIF1B	19	38794199	38807913	0.08271	rs3760884	-2.35	rs3843754	0.112	14.05	-0.963	160	4	lasso	0.11602	1.81e-48	-0.59257	0.553471	NA	NA	NA	NA	NA
YJU2B-out.wgt.RDat	/u/home/t/tboltz/project-ophoff/rna_whole_blood/cts_TWAS_latest/B_Cells_Memory_weights2//YJU2B-out.wgt.RDat	YJU2B	19	13842575	13874110	0.013	rs899173	3.72	rs389535	0.00608	-4.22	0.21	67	3	lasso	0.0057	0.000974	-0.1555	0.876426	NA	NA	NA	NA	NA
YJU2-out.wgt.RDat	/u/home/t/tboltz/project-ophoff/rna_whole_blood/cts_TWAS_latest/B_Cells_Memory_weights2//YJU2-out.wgt.RDat	YJU2	19	4247078	4269085	0.02989	rs350885	2.83	rs4740	0.0145	-5.18	1.311	92	15	enet	0.01634	5.69e-08	-1.48662	0.137116	NA	NA	NA	NA	NA
ZBTB7A-out.wgt.RDat	/u/home/t/tboltz/project-ophoff/rna_whole_blood/cts_TWAS_latest/B_Cells_Memory_weights2//ZBTB7A-out.wgt.RDat	ZBTB7A	19	4043302	4066897	0.02345	rs350885	2.43	rs10402864	0.016	5.49	-1.064	97	5	lasso	0.01221	2.42e-06	-1.29352	0.19583	NA	NA	NA	NA	NA
ZFP14-out.wgt.RDat	/u/home/t/tboltz/project-ophoff/rna_whole_blood/cts_TWAS_latest/B_Cells_Memory_weights2//ZFP14-out.wgt.RDat	ZFP14	19	36825356	36870103	0.0517	rs11084849	2.73	rs3810449	0.0134	5.22	-1.339	139	12	enet	0.02099	8.5e-10	-1.38024	0.167513	NA	NA	NA	NA	NA
ZFP28-out.wgt.RDat	/u/home/t/tboltz/project-ophoff/rna_whole_blood/cts_TWAS_latest/B_Cells_Memory_weights2//ZFP28-out.wgt.RDat	ZFP28	19	57050318	57068177	0.04808	rs10410314	3.26	rs4239476	0.0579	-10.14	-0.098	113	6	lasso	0.05813	1.61e-24	0.03454	0.972447	NA	NA	NA	NA	NA
ZFP30-out.wgt.RDat	/u/home/t/tboltz/project-ophoff/rna_whole_blood/cts_TWAS_latest/B_Cells_Memory_weights2//ZFP30-out.wgt.RDat	ZFP30	19	38104651	38183238	0.01491	rs10419174	2.22	rs7245957	0.00614	-4.81	-0.526	128	128	blup	0.01172	3.81e-06	0.59187	0.553936	NA	NA	NA	NA	NA
ZFP82-out.wgt.RDat	/u/home/t/tboltz/project-ophoff/rna_whole_blood/cts_TWAS_latest/B_Cells_Memory_weights2//ZFP82-out.wgt.RDat	ZFP82	19	36874023	36909546	0.19393	rs11084849	2.73	rs2070132	0.045	8.91	0.55	135	26	enet	0.07319	1.28e-30	1.91168	0.055918	NA	NA	NA	NA	NA
ZIK1-out.wgt.RDat	/u/home/t/tboltz/project-ophoff/rna_whole_blood/cts_TWAS_latest/B_Cells_Memory_weights2//ZIK1-out.wgt.RDat	ZIK1	19	58089825	58105258	0.01585	rs9304809	3.26	rs10414608	0.0131	-5.03	-0.255	213	2	lasso	0.01079	8.86e-06	0.0353	0.971844	NA	NA	NA	NA	NA
ZNF100-out.wgt.RDat	/u/home/t/tboltz/project-ophoff/rna_whole_blood/cts_TWAS_latest/B_Cells_Memory_weights2//ZNF100-out.wgt.RDat	ZNF100	19	21905574	21950381	0.25582	rs8103138	2.5	rs2435039	0.229	19.94	0.402	132	53	enet	0.40167	3.49e-195	0.28441	0.776094	NA	NA	NA	NA	NA
ZNF121-out.wgt.RDat	/u/home/t/tboltz/project-ophoff/rna_whole_blood/cts_TWAS_latest/B_Cells_Memory_weights2//ZNF121-out.wgt.RDat	ZNF121	19	9671030	9695209	0.01753	rs8113425	2.53	rs10402626	0.0154	5.65	0.305	109	4	lasso	0.01299	1.19e-06	0.26295	0.792586	NA	NA	NA	NA	NA
ZNF132-out.wgt.RDat	/u/home/t/tboltz/project-ophoff/rna_whole_blood/cts_TWAS_latest/B_Cells_Memory_weights2//ZNF132-out.wgt.RDat	ZNF132	19	58944182	58951520	0.19566	rs9304809	3.26	rs1051500	0.306	-23.03	-0.78	117	22	enet	0.3583	6.62e-169	1.11852	0.263346	NA	NA	NA	NA	NA
ZNF135-out.wgt.RDat	/u/home/t/tboltz/project-ophoff/rna_whole_blood/cts_TWAS_latest/B_Cells_Memory_weights2//ZNF135-out.wgt.RDat	ZNF135	19	58570608	58597677	0.06245	rs9304809	3.26	rs2288274	0.0289	7.26	0.282	214	4	lasso	0.02895	6.29e-13	0.2952	0.767839	NA	NA	NA	NA	NA
ZNF146-out.wgt.RDat	/u/home/t/tboltz/project-ophoff/rna_whole_blood/cts_TWAS_latest/B_Cells_Memory_weights2//ZNF146-out.wgt.RDat	ZNF146	19	36705505	36729676	0.01087	rs11084849	2.73	rs10421862	0.00461	3.6	0.645	141	13	enet	0.00584	0.000858	1.06929	0.284941	NA	NA	NA	NA	NA
ZNF154-out.wgt.RDat	/u/home/t/tboltz/project-ophoff/rna_whole_blood/cts_TWAS_latest/B_Cells_Memory_weights2//ZNF154-out.wgt.RDat	ZNF154	19	58208736	58220562	0.10929	rs9304809	3.26	rs4801515	0.022	6.47	-0.788	211	64	enet	0.0514	8.03e-22	-0.49629	0.619689	NA	NA	NA	NA	NA
ZNF155-out.wgt.RDat	/u/home/t/tboltz/project-ophoff/rna_whole_blood/cts_TWAS_latest/B_Cells_Memory_weights2//ZNF155-out.wgt.RDat	ZNF155	19	44472015	44502478	0.15102	rs2302421	-3.51	rs398981	0.0576	-11.28	0.65	217	42	enet	0.15439	3.49e-65	-0.15299	0.878404	NA	NA	NA	NA	NA
ZNF160-out.wgt.RDat	/u/home/t/tboltz/project-ophoff/rna_whole_blood/cts_TWAS_latest/B_Cells_Memory_weights2//ZNF160-out.wgt.RDat	ZNF160	19	53569860	53606689	0.01574	rs17305094	-2.38	rs329719	0.00885	-4.53	-1.232	93	2	lasso	0.00489	0.00209	1.26359	0.206377	NA	NA	NA	NA	NA
ZNF175-out.wgt.RDat	/u/home/t/tboltz/project-ophoff/rna_whole_blood/cts_TWAS_latest/B_Cells_Memory_weights2//ZNF175-out.wgt.RDat	ZNF175	19	52074537	52095763	0.03112	rs16982895	-2.59	rs3752129	0.031	-7.68	0.56	206	3	lasso	0.02979	2.95e-13	-0.60105	0.547809	NA	NA	NA	NA	NA
ZNF181-out.wgt.RDat	/u/home/t/tboltz/project-ophoff/rna_whole_blood/cts_TWAS_latest/B_Cells_Memory_weights2//ZNF181-out.wgt.RDat	ZNF181	19	35225061	35236283	0.02589	rs1053216	-2.42	rs8110196	0.0162	-5.52	-0.049	79	79	blup	0.01803	1.23e-08	1.23358	0.21736	NA	NA	NA	NA	NA
ZNF208-out.wgt.RDat	/u/home/t/tboltz/project-ophoff/rna_whole_blood/cts_TWAS_latest/B_Cells_Memory_weights2//ZNF208-out.wgt.RDat	ZNF208	19	22115761	22193751	0.0198	rs8103138	2.5	rs4808279	0.000783	3.9	0.32	122	3	lasso	0.01523	1.56e-07	0.74787	0.454536	NA	NA	NA	NA	NA
ZNF211-out.wgt.RDat	/u/home/t/tboltz/project-ophoff/rna_whole_blood/cts_TWAS_latest/B_Cells_Memory_weights2//ZNF211-out.wgt.RDat	ZNF211	19	58141764	58155409	0.02655	rs9304809	3.26	rs12608564	0.00318	3.83	0.901	213	17	enet	0.00224	0.0271	1.69273	0.090507	NA	NA	NA	NA	NA
ZNF221-out.wgt.RDat	/u/home/t/tboltz/project-ophoff/rna_whole_blood/cts_TWAS_latest/B_Cells_Memory_weights2//ZNF221-out.wgt.RDat	ZNF221	19	44455376	44471861	0.02302	rs2302421	-3.51	rs452238	0.0194	-6.15	0.076	204	5	lasso	0.01889	5.66e-09	-0.27113	0.78629	NA	NA	NA	NA	NA
ZNF223-out.wgt.RDat	/u/home/t/tboltz/project-ophoff/rna_whole_blood/cts_TWAS_latest/B_Cells_Memory_weights2//ZNF223-out.wgt.RDat	ZNF223	19	44555521	44572152	0.01776	rs2302421	-3.51	rs7255512	0.00626	4.73	-0.673	229	18	enet	0.00787	0.000129	-0.25613	0.797847	NA	NA	NA	NA	NA
ZNF230-out.wgt.RDat	/u/home/t/tboltz/project-ophoff/rna_whole_blood/cts_TWAS_latest/B_Cells_Memory_weights2//ZNF230-out.wgt.RDat	ZNF230	19	44507110	44518076	0.02411	rs2302421	-3.51	rs6509137	0.0232	6.51	0.459	226	9	lasso	0.02107	7.87e-10	0.70571	0.480368	NA	NA	NA	NA	NA
ZNF257-out.wgt.RDat	/u/home/t/tboltz/project-ophoff/rna_whole_blood/cts_TWAS_latest/B_Cells_Memory_weights2//ZNF257-out.wgt.RDat	ZNF257	19	22235233	22274282	0.13649	rs8103138	2.5	rs7253490	0.126	14.82	-0.321	125	15	enet	0.15576	8.64e-66	-0.16213	0.871203	NA	NA	NA	NA	NA
ZNF266-out.wgt.RDat	/u/home/t/tboltz/project-ophoff/rna_whole_blood/cts_TWAS_latest/B_Cells_Memory_weights2//ZNF266-out.wgt.RDat	ZNF266	19	9523138	9546247	0.26673	rs8113425	2.53	rs7257650	0.502	-29.49	-0.834	170	4	lasso	0.51084	7.9e-271	0.61744	0.536947	NA	NA	NA	NA	NA
ZNF283-out.wgt.RDat	/u/home/t/tboltz/project-ophoff/rna_whole_blood/cts_TWAS_latest/B_Cells_Memory_weights2//ZNF283-out.wgt.RDat	ZNF283	19	44331474	44356169	0.02316	rs2302421	-3.51	rs1061768	0.00447	-4.96	0.346	185	10	enet	0.01782	1.49e-08	-0.69368	0.487881	NA	NA	NA	NA	NA
ZNF302-out.wgt.RDat	/u/home/t/tboltz/project-ophoff/rna_whole_blood/cts_TWAS_latest/B_Cells_Memory_weights2//ZNF302-out.wgt.RDat	ZNF302	19	35168545	35177302	0.04554	rs1053216	-2.42	rs8112457	0.0089	-5.18	0.467	78	4	lasso	0.01727	2.47e-08	-0.88884	0.374091	NA	NA	NA	NA	NA
ZNF304-out.wgt.RDat	/u/home/t/tboltz/project-ophoff/rna_whole_blood/cts_TWAS_latest/B_Cells_Memory_weights2//ZNF304-out.wgt.RDat	ZNF304	19	57862676	57871266	0.0319	rs13345625	-2.3	rs8099984	0.0119	-5.77	-1.997	209	25	enet	0.01904	4.94e-09	1.16317	0.244762	NA	NA	NA	NA	NA
ZNF320-out.wgt.RDat	/u/home/t/tboltz/project-ophoff/rna_whole_blood/cts_TWAS_latest/B_Cells_Memory_weights2//ZNF320-out.wgt.RDat	ZNF320	19	53364105	53400946	0.02059	rs17305094	-2.29	rs6509701	0.014	5.31	0.376	114	1	lasso	0.01016	1.58e-05	0.376	0.706917	NA	NA	NA	NA	NA
ZNF331-out.wgt.RDat	/u/home/t/tboltz/project-ophoff/rna_whole_blood/cts_TWAS_latest/B_Cells_Memory_weights2//ZNF331-out.wgt.RDat	ZNF331	19	54022782	54083523	0.02278	rs12972121	-2.26	rs1284520	0.0221	-6.33	-0.804	86	1	lasso	0.02029	1.6e-09	0.804	0.421397	NA	NA	NA	NA	NA
ZNF333-out.wgt.RDat	/u/home/t/tboltz/project-ophoff/rna_whole_blood/cts_TWAS_latest/B_Cells_Memory_weights2//ZNF333-out.wgt.RDat	ZNF333	19	14800861	14844558	0.15472	rs6512005	2.56	rs11085903	0.0541	-9.79	0.907	111	27	enet	0.11716	5.9e-49	-1.09883	0.271844	NA	NA	NA	NA	NA
ZNF347-out.wgt.RDat	/u/home/t/tboltz/project-ophoff/rna_whole_blood/cts_TWAS_latest/B_Cells_Memory_weights2//ZNF347-out.wgt.RDat	ZNF347	19	53627326	53662313	0.01897	rs12972121	-2.26	rs12971799	0.00892	-5.06	-2.18	85	5	lasso	0.01329	9.06e-07	1.79809	0.072163	NA	NA	NA	NA	NA
ZNF404-out.wgt.RDat	/u/home/t/tboltz/project-ophoff/rna_whole_blood/cts_TWAS_latest/B_Cells_Memory_weights2//ZNF404-out.wgt.RDat	ZNF404	19	44376518	44405537	0.00976	rs2302421	-3.51	rs12977303	0.00493	4.32	0.09	187	2	lasso	0.00581	0.000883	0.11782	0.906212	NA	NA	NA	NA	NA
ZNF418-out.wgt.RDat	/u/home/t/tboltz/project-ophoff/rna_whole_blood/cts_TWAS_latest/B_Cells_Memory_weights2//ZNF418-out.wgt.RDat	ZNF418	19	58433253	58446761	0.05573	rs9304809	3.26	rs9304810	0.0165	5.54	2.672	234	234	blup	0.02076	1.05e-09	1.66597	0.09572	NA	NA	NA	NA	NA
ZNF429-out.wgt.RDat	/u/home/t/tboltz/project-ophoff/rna_whole_blood/cts_TWAS_latest/B_Cells_Memory_weights2//ZNF429-out.wgt.RDat	ZNF429	19	21679485	21739072	0.02355	rs8103138	2.5	rs4808279	0.0109	-5.15	0.32	145	21	enet	0.01564	1.08e-07	-0.25333	0.800012	NA	NA	NA	NA	NA
ZNF430-out.wgt.RDat	/u/home/t/tboltz/project-ophoff/rna_whole_blood/cts_TWAS_latest/B_Cells_Memory_weights2//ZNF430-out.wgt.RDat	ZNF430	19	21203441	21242856	0.01783	rs7249876	-1.74	rs10418706	0.00203	3.51	0.503	109	109	blup	0.00673	0.000372	-0.03499	0.972084	NA	NA	NA	NA	NA
ZNF443-out.wgt.RDat	/u/home/t/tboltz/project-ophoff/rna_whole_blood/cts_TWAS_latest/B_Cells_Memory_weights2//ZNF443-out.wgt.RDat	ZNF443	19	12540521	12551835	0.07791	rs4804198	3.11	rs11880558	0.0728	-11.38	2.052	133	5	lasso	0.0772	2.97e-32	-2.25959	0.023846	0	0.965	0	0.003	0.032
ZNF461-out.wgt.RDat	/u/home/t/tboltz/project-ophoff/rna_whole_blood/cts_TWAS_latest/B_Cells_Memory_weights2//ZNF461-out.wgt.RDat	ZNF461	19	37127521	37157755	0.03181	rs4806380	2.97	rs3745779	0.00797	-4.11	-0.972	164	14	enet	0.01387	5.37e-07	0.70441	0.481179	NA	NA	NA	NA	NA
ZNF468-out.wgt.RDat	/u/home/t/tboltz/project-ophoff/rna_whole_blood/cts_TWAS_latest/B_Cells_Memory_weights2//ZNF468-out.wgt.RDat	ZNF468	19	53341264	53360902	0.02985	rs17305094	-2.43	rs7247271	0.0167	-5.52	-0.244	118	2	lasso	0.0144	3.32e-07	0.24398	0.80725	NA	NA	NA	NA	NA
ZNF470-out.wgt.RDat	/u/home/t/tboltz/project-ophoff/rna_whole_blood/cts_TWAS_latest/B_Cells_Memory_weights2//ZNF470-out.wgt.RDat	ZNF470	19	57078838	57100279	0.03386	rs10410314	3.26	rs10412218	0.0398	-8.42	0.083	117	3	lasso	0.04022	2.24e-17	-0.04993	0.960175	NA	NA	NA	NA	NA
ZNF471-out.wgt.RDat	/u/home/t/tboltz/project-ophoff/rna_whole_blood/cts_TWAS_latest/B_Cells_Memory_weights2//ZNF471-out.wgt.RDat	ZNF471	19	57019220	57041590	0.02006	rs10410314	3.26	rs9749084	0.00529	4.15	-0.474	113	113	blup	0.01277	1.46e-06	0.29175	0.77048	NA	NA	NA	NA	NA
ZNF486-out.wgt.RDat	/u/home/t/tboltz/project-ophoff/rna_whole_blood/cts_TWAS_latest/B_Cells_Memory_weights2//ZNF486-out.wgt.RDat	ZNF486	19	20278024	20311297	0.07105	rs7251507	1.54	rs11085307	0.0428	8.98	-0.137	100	37	enet	0.05888	8.03e-25	-1.19262	0.233019	NA	NA	NA	NA	NA
ZNF491-out.wgt.RDat	/u/home/t/tboltz/project-ophoff/rna_whole_blood/cts_TWAS_latest/B_Cells_Memory_weights2//ZNF491-out.wgt.RDat	ZNF491	19	11908483	11920437	0.01622	rs7248680	2.75	rs7251216	0.0106	4.74	0.906	148	2	lasso	0.00903	4.44e-05	0.92507	0.354928	NA	NA	NA	NA	NA
ZNF492-out.wgt.RDat	/u/home/t/tboltz/project-ophoff/rna_whole_blood/cts_TWAS_latest/B_Cells_Memory_weights2//ZNF492-out.wgt.RDat	ZNF492	19	22817127	22850473	0.07729	rs8108780	-1.83	rs6511383	0.0757	-11.74	0.738	74	1	lasso	0.07466	3.22e-31	-0.738	0.460514	NA	NA	NA	NA	NA
ZNF493-out.wgt.RDat	/u/home/t/tboltz/project-ophoff/rna_whole_blood/cts_TWAS_latest/B_Cells_Memory_weights2//ZNF493-out.wgt.RDat	ZNF493	19	21579922	21610375	0.29226	rs8103138	2.5	rs1781873	0.149	16.47	-0.457	140	40	enet	0.28721	1.98e-129	0.14968	0.88102	NA	NA	NA	NA	NA
ZNF506-out.wgt.RDat	/u/home/t/tboltz/project-ophoff/rna_whole_blood/cts_TWAS_latest/B_Cells_Memory_weights2//ZNF506-out.wgt.RDat	ZNF506	19	19896649	19932560	0.0433	rs12977524	2.94	rs16996360	0.0394	8.48	1.052	106	12	enet	0.0375	2.69e-16	1.11414	0.265219	NA	NA	NA	NA	NA
ZNF544-out.wgt.RDat	/u/home/t/tboltz/project-ophoff/rna_whole_blood/cts_TWAS_latest/B_Cells_Memory_weights2//ZNF544-out.wgt.RDat	ZNF544	19	58739961	58788861	0.03131	rs9304809	3.26	rs260503	0.0285	7.62	1.425	151	14	enet	0.02933	4.48e-13	1.48462	0.137646	NA	NA	NA	NA	NA
ZNF550-out.wgt.RDat	/u/home/t/tboltz/project-ophoff/rna_whole_blood/cts_TWAS_latest/B_Cells_Memory_weights2//ZNF550-out.wgt.RDat	ZNF550	19	58046626	58071231	0.03159	rs9304809	3.26	rs3746222	0.0259	-6.96	-0.335	219	2	lasso	0.02368	7.45e-11	0.33563	0.737153	NA	NA	NA	NA	NA
ZNF552-out.wgt.RDat	/u/home/t/tboltz/project-ophoff/rna_whole_blood/cts_TWAS_latest/B_Cells_Memory_weights2//ZNF552-out.wgt.RDat	ZNF552	19	58315210	58326281	0.04321	rs9304809	3.26	rs2285615	0.0329	7.89	0.172	234	10	lasso	0.03144	6.59e-14	0.09722	0.922548	NA	NA	NA	NA	NA
ZNF554-out.wgt.RDat	/u/home/t/tboltz/project-ophoff/rna_whole_blood/cts_TWAS_latest/B_Cells_Memory_weights2//ZNF554-out.wgt.RDat	ZNF554	19	2819867	2836733	0.03526	NA	NA	NA	NA	NA	NA	80	0	lasso	0.02151	5.28e-10	NA	NA	NA	NA	NA	NA	NA
ZNF557-out.wgt.RDat	/u/home/t/tboltz/project-ophoff/rna_whole_blood/cts_TWAS_latest/B_Cells_Memory_weights2//ZNF557-out.wgt.RDat	ZNF557	19	7069715	7087979	0.02823	rs890860	-2.79	rs1466715	0.0115	-4.71	1.149	127	7	lasso	0.01456	2.87e-07	-1.27111	0.203688	NA	NA	NA	NA	NA
ZNF558-out.wgt.RDat	/u/home/t/tboltz/project-ophoff/rna_whole_blood/cts_TWAS_latest/B_Cells_Memory_weights2//ZNF558-out.wgt.RDat	ZNF558	19	8916847	8942990	0.0389	rs2918300	2.71	rs3752140	0.00455	4.51	-0.259	169	169	blup	0.01514	1.69e-07	-1.35408	0.175711	NA	NA	NA	NA	NA
ZNF559-out.wgt.RDat	/u/home/t/tboltz/project-ophoff/rna_whole_blood/cts_TWAS_latest/B_Cells_Memory_weights2//ZNF559-out.wgt.RDat	ZNF559	19	9434449	9461838	0.02599	rs889162	1.87	rs10745023	0.0234	-6.63	-0.267	176	3	lasso	0.02342	9.43e-11	0.46809	0.639722	NA	NA	NA	NA	NA
ZNF568-out.wgt.RDat	/u/home/t/tboltz/project-ophoff/rna_whole_blood/cts_TWAS_latest/B_Cells_Memory_weights2//ZNF568-out.wgt.RDat	ZNF568	19	37407232	37488834	0.01708	rs4806380	2.97	rs1016216	0.0171	-6.24	-1.753	187	5	lasso	0.01277	1.47e-06	1.779	0.075239	NA	NA	NA	NA	NA
ZNF581-out.wgt.RDat	/u/home/t/tboltz/project-ophoff/rna_whole_blood/cts_TWAS_latest/B_Cells_Memory_weights2//ZNF581-out.wgt.RDat	ZNF581	19	56146826	56156989	0.0268	rs4801655	2.05	rs2112799	0.0273	7.21	0.505	125	2	lasso	0.02439	3.92e-11	0.45468	0.649338	NA	NA	NA	NA	NA
ZNF584-out.wgt.RDat	/u/home/t/tboltz/project-ophoff/rna_whole_blood/cts_TWAS_latest/B_Cells_Memory_weights2//ZNF584-out.wgt.RDat	ZNF584	19	58912872	58929694	0.0271	rs9304809	3.26	rs11670871	0.0201	-6.66	-2.755	123	8	enet	0.02032	1.56e-09	2.27482	0.022916	0	0.875	0	0.002	0.123
ZNF585B-out.wgt.RDat	/u/home/t/tboltz/project-ophoff/rna_whole_blood/cts_TWAS_latest/B_Cells_Memory_weights2//ZNF585B-out.wgt.RDat	ZNF585B	19	37672482	37709055	0.01386	rs4806380	2.97	rs2385412	0.00973	5.16	2.222	142	142	blup	0.01223	2.39e-06	1.73226	0.083228	NA	NA	NA	NA	NA
ZNF586-out.wgt.RDat	/u/home/t/tboltz/project-ophoff/rna_whole_blood/cts_TWAS_latest/B_Cells_Memory_weights2//ZNF586-out.wgt.RDat	ZNF586	19	58281024	58331307	0.04122	rs9304809	3.26	rs2303756	0.0139	6.7	-1.101	239	4	lasso	0.02702	3.63e-12	-1.07949	0.280369	NA	NA	NA	NA	NA
ZNF600-out.wgt.RDat	/u/home/t/tboltz/project-ophoff/rna_whole_blood/cts_TWAS_latest/B_Cells_Memory_weights2//ZNF600-out.wgt.RDat	ZNF600	19	53253196	53290060	0.06195	rs12972121	-2.26	rs7507442	0.0286	-7.17	-0.065	116	7	lasso	0.03857	1.01e-16	-0.55767	0.577071	NA	NA	NA	NA	NA
ZNF606-out.wgt.RDat	/u/home/t/tboltz/project-ophoff/rna_whole_blood/cts_TWAS_latest/B_Cells_Memory_weights2//ZNF606-out.wgt.RDat	ZNF606	19	58488422	58514717	0.01827	rs9304809	3.26	rs9304809	0.0145	-5.28	3.257	220	20	enet	0.01507	1.81e-07	-3.35328	0.000799	0.028	0.676	0	0.002	0.294
ZNF607-out.wgt.RDat	/u/home/t/tboltz/project-ophoff/rna_whole_blood/cts_TWAS_latest/B_Cells_Memory_weights2//ZNF607-out.wgt.RDat	ZNF607	19	38187273	38210662	0.02205	rs1035479	2.11	rs320891	0.00412	-4.38	0.236	121	121	blup	0.00661	0.000417	0.16402	0.869714	NA	NA	NA	NA	NA
ZNF613-out.wgt.RDat	/u/home/t/tboltz/project-ophoff/rna_whole_blood/cts_TWAS_latest/B_Cells_Memory_weights2//ZNF613-out.wgt.RDat	ZNF613	19	52430401	52452012	0.02528	rs16982895	-2.59	rs8101184	0.0171	5.57	1.29	228	2	lasso	0.01824	1.03e-08	1.70462	0.088265	NA	NA	NA	NA	NA
ZNF626-out.wgt.RDat	/u/home/t/tboltz/project-ophoff/rna_whole_blood/cts_TWAS_latest/B_Cells_Memory_weights2//ZNF626-out.wgt.RDat	ZNF626	19	20802746	20844402	0.08036	rs7249876	-1.74	rs7254995	0.0158	5.97	0.793	85	33	enet	0.04034	2.02e-17	0.74118	0.458585	NA	NA	NA	NA	NA
ZNF667-out.wgt.RDat	/u/home/t/tboltz/project-ophoff/rna_whole_blood/cts_TWAS_latest/B_Cells_Memory_weights2//ZNF667-out.wgt.RDat	ZNF667	19	56950695	56989434	0.02104	rs10410314	3.26	rs10412218	0.0127	-5.74	0.083	134	9	enet	0.01069	9.76e-06	-0.35272	0.724301	NA	NA	NA	NA	NA
ZNF66-out.wgt.RDat	/u/home/t/tboltz/project-ophoff/rna_whole_blood/cts_TWAS_latest/B_Cells_Memory_weights2//ZNF66-out.wgt.RDat	ZNF66	19	20959111	20992801	0.23987	rs7249876	-1.74	rs10407397	0.14	-15.59	0.863	94	43	enet	0.18714	4.8e-80	0.33019	0.741254	NA	NA	NA	NA	NA
ZNF677-out.wgt.RDat	/u/home/t/tboltz/project-ophoff/rna_whole_blood/cts_TWAS_latest/B_Cells_Memory_weights2//ZNF677-out.wgt.RDat	ZNF677	19	53738635	53758151	0.06151	rs17305094	-2.38	rs10407424	0.0277	-7.09	0.013	87	87	blup	0.04101	1.09e-17	0.45722	0.64751	NA	NA	NA	NA	NA
ZNF682-out.wgt.RDat	/u/home/t/tboltz/project-ophoff/rna_whole_blood/cts_TWAS_latest/B_Cells_Memory_weights2//ZNF682-out.wgt.RDat	ZNF682	19	20107868	20150314	0.02008	rs2033481	2.21	rs11085307	0.0138	5.5	-0.137	106	15	enet	0.01629	5.96e-08	0.16542	0.868614	NA	NA	NA	NA	NA
ZNF69-out.wgt.RDat	/u/home/t/tboltz/project-ophoff/rna_whole_blood/cts_TWAS_latest/B_Cells_Memory_weights2//ZNF69-out.wgt.RDat	ZNF69	19	11998598	12025144	0.04561	rs7248680	2.75	rs7248526	0.0125	-6.05	0.3	138	20	enet	0.01605	7.42e-08	-2.08864	0.03674	0	0.995	0	0.002	0.003
ZNF701-out.wgt.RDat	/u/home/t/tboltz/project-ophoff/rna_whole_blood/cts_TWAS_latest/B_Cells_Memory_weights2//ZNF701-out.wgt.RDat	ZNF701	19	53058711	53090427	0.16044	rs2560955	-1.94	rs12327640	0.0304	-8.32	0.741	127	5	lasso	0.09294	9.44e-39	0.07763	0.938123	NA	NA	NA	NA	NA
ZNF708-out.wgt.RDat	/u/home/t/tboltz/project-ophoff/rna_whole_blood/cts_TWAS_latest/B_Cells_Memory_weights2//ZNF708-out.wgt.RDat	ZNF708	19	21473963	21512227	0.15757	rs8103138	2.5	rs1781867	0.0833	12.06	-0.23	130	7	lasso	0.17262	2.2e-73	0.2325	0.816152	NA	NA	NA	NA	NA
ZNF714-out.wgt.RDat	/u/home/t/tboltz/project-ophoff/rna_whole_blood/cts_TWAS_latest/B_Cells_Memory_weights2//ZNF714-out.wgt.RDat	ZNF714	19	21264966	21308073	0.01485	rs7249876	-1.74	rs8112216	0.0134	5.39	0.512	113	24	enet	0.01448	3.09e-07	0.80577	0.420377	NA	NA	NA	NA	NA
ZNF71-out.wgt.RDat	/u/home/t/tboltz/project-ophoff/rna_whole_blood/cts_TWAS_latest/B_Cells_Memory_weights2//ZNF71-out.wgt.RDat	ZNF71	19	57106633	57137849	0.01293	rs10410314	3.26	rs10412218	0.0146	-5.3	0.083	123	1	lasso	0.01282	1.39e-06	-0.083	0.933852	NA	NA	NA	NA	NA
ZNF737-out.wgt.RDat	/u/home/t/tboltz/project-ophoff/rna_whole_blood/cts_TWAS_latest/B_Cells_Memory_weights2//ZNF737-out.wgt.RDat	ZNF737	19	20718632	20748615	0.20906	rs7249876	-1.74	rs10413625	0.0243	7.54	0.063	77	4	lasso	0.08499	1.86e-35	1.03536	0.3005	NA	NA	NA	NA	NA
ZNF738-out.wgt.RDat	/u/home/t/tboltz/project-ophoff/rna_whole_blood/cts_TWAS_latest/B_Cells_Memory_weights2//ZNF738-out.wgt.RDat	ZNF738	19	21541733	21562104	0.13862	rs8103138	2.5	rs4808279	0.00927	4.96	0.32	138	27	enet	0.04421	5.89e-19	0.88216	0.377692	NA	NA	NA	NA	NA
ZNF761-out.wgt.RDat	/u/home/t/tboltz/project-ophoff/rna_whole_blood/cts_TWAS_latest/B_Cells_Memory_weights2//ZNF761-out.wgt.RDat	ZNF761	19	53948255	53961515	0.01626	rs12972121	-2.26	rs2708803	0.0126	-5.32	-0.439	83	4	lasso	0.00914	4.03e-05	0.37709	0.70611	NA	NA	NA	NA	NA
ZNF763-out.wgt.RDat	/u/home/t/tboltz/project-ophoff/rna_whole_blood/cts_TWAS_latest/B_Cells_Memory_weights2//ZNF763-out.wgt.RDat	ZNF763	19	12075853	12091432	0.03739	rs7248680	2.75	rs4081726	0.0523	-9.78	2.127	149	4	lasso	0.05168	6.2e-22	-2.10154	0.035593	0	0.973	0	0.002	0.025
ZNF772-out.wgt.RDat	/u/home/t/tboltz/project-ophoff/rna_whole_blood/cts_TWAS_latest/B_Cells_Memory_weights2//ZNF772-out.wgt.RDat	ZNF772	19	57978032	57988938	0.09108	rs13345625	-2.3	rs10405925	0.0785	-12.84	0.787	216	4	lasso	0.12389	7.73e-52	-0.45836	0.646691	NA	NA	NA	NA	NA
ZNF773-out.wgt.RDat	/u/home/t/tboltz/project-ophoff/rna_whole_blood/cts_TWAS_latest/B_Cells_Memory_weights2//ZNF773-out.wgt.RDat	ZNF773	19	58011284	58029772	0.03802	rs9304809	3.26	rs12980664	0.0341	-8.42	0.972	217	5	lasso	0.03733	3.12e-16	-0.92357	0.355713	NA	NA	NA	NA	NA
ZNF780A-out.wgt.RDat	/u/home/t/tboltz/project-ophoff/rna_whole_blood/cts_TWAS_latest/B_Cells_Memory_weights2//ZNF780A-out.wgt.RDat	ZNF780A	19	40575060	40596845	0.02808	rs3810389	2.67	rs337799	0.0272	6.98	0.413	138	2	lasso	0.02741	2.55e-12	0.31593	0.752059	NA	NA	NA	NA	NA
ZNF790-out.wgt.RDat	/u/home/t/tboltz/project-ophoff/rna_whole_blood/cts_TWAS_latest/B_Cells_Memory_weights2//ZNF790-out.wgt.RDat	ZNF790	19	37308331	37341689	0.03421	rs4806380	2.97	rs2385797	0.0173	5.87	-1.664	174	174	blup	0.0135	7.51e-07	-1.1273	0.259617	NA	NA	NA	NA	NA
ZNF793-out.wgt.RDat	/u/home/t/tboltz/project-ophoff/rna_whole_blood/cts_TWAS_latest/B_Cells_Memory_weights2//ZNF793-out.wgt.RDat	ZNF793	19	37997842	38039664	0.03951	rs2385412	2.22	rs2891699	0.0561	10.03	2.078	133	14	enet	0.05586	1.31e-23	1.93649	0.052807	NA	NA	NA	NA	NA
ZNF805-out.wgt.RDat	/u/home/t/tboltz/project-ophoff/rna_whole_blood/cts_TWAS_latest/B_Cells_Memory_weights2//ZNF805-out.wgt.RDat	ZNF805	19	57752001	57774096	0.02665	rs13345625	-2.3	rs10418480	0.0233	6.63	1.38	200	4	lasso	0.01931	3.87e-09	1.35009	0.176988	NA	NA	NA	NA	NA
ZNF814-out.wgt.RDat	/u/home/t/tboltz/project-ophoff/rna_whole_blood/cts_TWAS_latest/B_Cells_Memory_weights2//ZNF814-out.wgt.RDat	ZNF814	19	58360100	58400442	0.03274	rs9304809	3.26	rs9749314	0.0214	-6.65	-0.011	237	6	lasso	0.01889	5.68e-09	0.00859	0.993149	NA	NA	NA	NA	NA
ZNF835-out.wgt.RDat	/u/home/t/tboltz/project-ophoff/rna_whole_blood/cts_TWAS_latest/B_Cells_Memory_weights2//ZNF835-out.wgt.RDat	ZNF835	19	57173349	57183151	0.04224	rs10410314	3.26	rs4239476	0.0238	-7.16	-0.098	125	11	enet	0.03978	3.35e-17	0.26819	0.788556	NA	NA	NA	NA	NA
ZNF83-out.wgt.RDat	/u/home/t/tboltz/project-ophoff/rna_whole_blood/cts_TWAS_latest/B_Cells_Memory_weights2//ZNF83-out.wgt.RDat	ZNF83	19	53097314	53193749	0.17996	rs12972121	-2.26	rs10401904	0.101	-13.27	0.702	144	30	enet	0.13068	9.08e-55	-0.32459	0.745495	NA	NA	NA	NA	NA
ZNF85-out.wgt.RDat	/u/home/t/tboltz/project-ophoff/rna_whole_blood/cts_TWAS_latest/B_Cells_Memory_weights2//ZNF85-out.wgt.RDat	ZNF85	19	21106029	21133503	0.03456	rs7249876	-1.74	rs8106633	0.0164	5.59	0.893	99	99	blup	0.01559	1.13e-07	1.28365	0.199265	NA	NA	NA	NA	NA
ZNF875-out.wgt.RDat	/u/home/t/tboltz/project-ophoff/rna_whole_blood/cts_TWAS_latest/B_Cells_Memory_weights2//ZNF875-out.wgt.RDat	ZNF875	19	37803740	37860267	0.05929	rs4806380	2.97	rs12462708	0.0435	-8.82	0.519	155	7	enet	0.03971	3.57e-17	-0.64263	0.520462	NA	NA	NA	NA	NA
ZNF888-out.wgt.RDat	/u/home/t/tboltz/project-ophoff/rna_whole_blood/cts_TWAS_latest/B_Cells_Memory_weights2//ZNF888-out.wgt.RDat	ZNF888	19	53407671	53426734	0.02407	NA	NA	NA	NA	NA	NA	105	0	lasso	0.0169	3.44e-08	NA	NA	NA	NA	NA	NA	NA
ZNF8-out.wgt.RDat	/u/home/t/tboltz/project-ophoff/rna_whole_blood/cts_TWAS_latest/B_Cells_Memory_weights2//ZNF8-out.wgt.RDat	ZNF8	19	58790322	58814157	0.05115	rs9304809	3.26	rs11666156	0.0322	7.76	-2.041	138	8	lasso	0.03325	1.28e-14	-1.83699	0.066212	NA	NA	NA	NA	NA
ZNF90-out.wgt.RDat	/u/home/t/tboltz/project-ophoff/rna_whole_blood/cts_TWAS_latest/B_Cells_Memory_weights2//ZNF90-out.wgt.RDat	ZNF90	19	20188804	20237885	0.02763	rs10500212	2.02	rs11085307	0.0223	6.54	-0.137	105	105	blup	0.02431	4.23e-11	-0.19968	0.841729	NA	NA	NA	NA	NA
ZNF91-out.wgt.RDat	/u/home/t/tboltz/project-ophoff/rna_whole_blood/cts_TWAS_latest/B_Cells_Memory_weights2//ZNF91-out.wgt.RDat	ZNF91	19	23487794	23578273	0.06974	rs1044095	-1.67	rs8101097	0.0845	12.17	-0.198	60	9	lasso	0.10426	1.73e-43	-0.88352	0.376955	NA	NA	NA	NA	NA
ZSCAN18-out.wgt.RDat	/u/home/t/tboltz/project-ophoff/rna_whole_blood/cts_TWAS_latest/B_Cells_Memory_weights2//ZSCAN18-out.wgt.RDat	ZSCAN18	19	58595206	58629794	0.05618	rs9304809	3.26	rs2052735	0.0256	-7.03	-0.133	204	204	blup	0.03215	3.47e-14	-0.27388	0.784176	NA	NA	NA	NA	NA
PANEL	FILE	ID	CHR	P0	P1	HSQ	BEST.GWAS.ID	BEST.GWAS.Z	EQTL.ID	EQTL.R2	EQTL.Z	EQTL.GWAS.Z	NSNP	NWGT	MODEL	MODELCV.R2	MODELCV.PV	TWAS.Z	TWAS.P	COLOC.PP0	COLOC.PP1	COLOC.PP2	COLOC.PP3	COLOC.PP4
A3GALT2-out.wgt.RDat	/u/home/t/tboltz/project-ophoff/rna_whole_blood/cts_TWAS_latest/B_Cells_Memory_weights2//A3GALT2-out.wgt.RDat	A3GALT2	1	33800000	33800000	0.02425	rs17342512	2.844	rs12751707	0.007715	-4.91	2.17	87	18	enet	0.01892	5.52e-09	-1.39278	0.163687	NA	NA	NA	NA	NA
ABCD3-out.wgt.RDat	/u/home/t/tboltz/project-ophoff/rna_whole_blood/cts_TWAS_latest/B_Cells_Memory_weights2//ABCD3-out.wgt.RDat	ABCD3	1	94900000	95000000	0.03297	rs2228344	-2.039	rs4148056	0.031888	7.57	-1.104	201	9	enet	0.02575	1.14e-11	-1.19757	0.231084	NA	NA	NA	NA	NA
ACADM-out.wgt.RDat	/u/home/t/tboltz/project-ophoff/rna_whole_blood/cts_TWAS_latest/B_Cells_Memory_weights2//ACADM-out.wgt.RDat	ACADM	1	76200000	76300000	0.03602	rs17098450	-2.813	rs1146603	0.013319	-6.08	-1.487	276	8	lasso	0.03162	5.59e-14	0.122313	0.902651	NA	NA	NA	NA	NA
ACP6-out.wgt.RDat	/u/home/t/tboltz/project-ophoff/rna_whole_blood/cts_TWAS_latest/B_Cells_Memory_weights2//ACP6-out.wgt.RDat	ACP6	1	147000000	147000000	0.14186	rs4534444	2.302	rs12119079	0.057341	-10.1	1.088	207	17	enet	0.06648	6.84e-28	-1.33443	0.182064	NA	NA	NA	NA	NA
ADAM15-out.wgt.RDat	/u/home/t/tboltz/project-ophoff/rna_whole_blood/cts_TWAS_latest/B_Cells_Memory_weights2//ADAM15-out.wgt.RDat	ADAM15	1	155000000	155000000	0.10058	rs6696760	-3.446	rs35902694	0.042467	9.29	0.556	112	4	lasso	0.07369	8.01e-31	-0.36903	0.712106	NA	NA	NA	NA	NA
ADIPOR1-out.wgt.RDat	/u/home/t/tboltz/project-ophoff/rna_whole_blood/cts_TWAS_latest/B_Cells_Memory_weights2//ADIPOR1-out.wgt.RDat	ADIPOR1	1	203000000	203000000	0.03787	rs10494841	-2.117	rs2275737	0.02666	-7.53	1.046	146	8	lasso	0.03457	3.84e-15	-1.12957	0.258657	NA	NA	NA	NA	NA
ADORA1-out.wgt.RDat	/u/home/t/tboltz/project-ophoff/rna_whole_blood/cts_TWAS_latest/B_Cells_Memory_weights2//ADORA1-out.wgt.RDat	ADORA1	1	203000000	203000000	0.05308	rs10494841	-2.117	rs6701725	0.013336	-6.34	-0.551	150	3	lasso	0.02898	6.11e-13	-0.553665	0.579808	NA	NA	NA	NA	NA
ADSS2-out.wgt.RDat	/u/home/t/tboltz/project-ophoff/rna_whole_blood/cts_TWAS_latest/B_Cells_Memory_weights2//ADSS2-out.wgt.RDat	ADSS2	1	245000000	245000000	0.04308	rs665606	2.831	rs6659174	0.02478	-6.81	-0.446	120	20	enet	0.03882	8.05e-17	0.026964	0.978489	NA	NA	NA	NA	NA
AGL-out.wgt.RDat	/u/home/t/tboltz/project-ophoff/rna_whole_blood/cts_TWAS_latest/B_Cells_Memory_weights2//AGL-out.wgt.RDat	AGL	1	100000000	100000000	0.01713	rs3766593	-3.346	rs492032	0.008958	-4.49	0.161	223	16	enet	0.00977	2.25e-05	0.88888	0.374068	NA	NA	NA	NA	NA
AHCTF1-out.wgt.RDat	/u/home/t/tboltz/project-ophoff/rna_whole_blood/cts_TWAS_latest/B_Cells_Memory_weights2//AHCTF1-out.wgt.RDat	AHCTF1	1	247000000	247000000	0.04569	rs12135739	-2.882	rs12066507	0.00433	-4.1	0.408	169	35	enet	0.03186	4.49e-14	-1.21194	0.225535	NA	NA	NA	NA	NA
AK5-out.wgt.RDat	/u/home/t/tboltz/project-ophoff/rna_whole_blood/cts_TWAS_latest/B_Cells_Memory_weights2//AK5-out.wgt.RDat	AK5	1	77700000	78000000	0.07986	rs17380796	2.604	rs6658302	0.023395	6.68	-0.473	172	26	enet	0.03566	1.43e-15	-1.00484	0.314972	NA	NA	NA	NA	NA
ALPL-out.wgt.RDat	/u/home/t/tboltz/project-ophoff/rna_whole_blood/cts_TWAS_latest/B_Cells_Memory_weights2//ALPL-out.wgt.RDat	ALPL	1	21800000	21900000	0.0169	rs12563141	-2.451	rs885813	0.010533	4.77	0.537	127	5	lasso	0.00956	2.74e-05	0.743499	0.45718	NA	NA	NA	NA	NA
AMIGO1-out.wgt.RDat	/u/home/t/tboltz/project-ophoff/rna_whole_blood/cts_TWAS_latest/B_Cells_Memory_weights2//AMIGO1-out.wgt.RDat	AMIGO1	1	110000000	110000000	0.02338	rs2359243	-2.596	rs2301230	0.016782	5.81	0.864	118	4	lasso	0.01484	2.23e-07	1.24067	0.214726	NA	NA	NA	NA	NA
ANKRD35-out.wgt.RDat	/u/home/t/tboltz/project-ophoff/rna_whole_blood/cts_TWAS_latest/B_Cells_Memory_weights2//ANKRD35-out.wgt.RDat	ANKRD35	1	146000000	146000000	0.15518	rs10218795	2.596	rs6670984	0.09031	-12.56	2.09	19	1	lasso	0.09026	1.22e-37	-2.09	0.036618	0	0.975	0	0.001	0.024
ARHGEF19-out.wgt.RDat	/u/home/t/tboltz/project-ophoff/rna_whole_blood/cts_TWAS_latest/B_Cells_Memory_weights2//ARHGEF19-out.wgt.RDat	ARHGEF19	1	16500000	16500000	0.05563	rs1739828	2.226	rs12740413	0.007378	5.7	-0.057	182	30	enet	0.02813	1.33e-12	-0.899544	0.368363	NA	NA	NA	NA	NA
ARNT-out.wgt.RDat	/u/home/t/tboltz/project-ophoff/rna_whole_blood/cts_TWAS_latest/B_Cells_Memory_weights2//ARNT-out.wgt.RDat	ARNT	1	151000000	151000000	0.03087	rs13294	-2.803	rs12125650	0.011609	4.99	-0.806	113	113	blup	0.01795	1.32e-08	-0.162359	0.871023	NA	NA	NA	NA	NA
ARPC5-out.wgt.RDat	/u/home/t/tboltz/project-ophoff/rna_whole_blood/cts_TWAS_latest/B_Cells_Memory_weights2//ARPC5-out.wgt.RDat	ARPC5	1	184000000	184000000	0.26683	rs10494560	-2.987	rs2254972	0.274216	21.84	1.398	199	6	lasso	0.295	1.47e-133	1.18516	0.235954	NA	NA	NA	NA	NA
ATAD3B-out.wgt.RDat	/u/home/t/tboltz/project-ophoff/rna_whole_blood/cts_TWAS_latest/B_Cells_Memory_weights2//ATAD3B-out.wgt.RDat	ATAD3B	1	1410000	1430000	0.10334	rs34945898	2.351	rs7524470	0.001398	-3.73	0.9798	47	17	enet	0.02964	3.39e-13	-0.771643	0.440326	NA	NA	NA	NA	NA
ATF6-out.wgt.RDat	/u/home/t/tboltz/project-ophoff/rna_whole_blood/cts_TWAS_latest/B_Cells_Memory_weights2//ATF6-out.wgt.RDat	ATF6	1	162000000	162000000	0.04885	rs12040727	-2.37	rs1394070	0.027171	-7.08	0.452	307	3	lasso	0.03192	4.29e-14	-0.605981	0.544528	NA	NA	NA	NA	NA
ATP1B1-out.wgt.RDat	/u/home/t/tboltz/project-ophoff/rna_whole_blood/cts_TWAS_latest/B_Cells_Memory_weights2//ATP1B1-out.wgt.RDat	ATP1B1	1	169000000	169000000	0.04782	rs12033844	-3.409	rs10919071	0.023951	6.7	0.404	258	14	enet	0.03854	1.04e-16	0.569755	0.568844	NA	NA	NA	NA	NA
ATP2B4-out.wgt.RDat	/u/home/t/tboltz/project-ophoff/rna_whole_blood/cts_TWAS_latest/B_Cells_Memory_weights2//ATP2B4-out.wgt.RDat	ATP2B4	1	204000000	204000000	0.01452	rs7545327	-2.719	rs4951130	0.000491	-3.88	-0.16	131	16	enet	0.00507	0.00177	-2.01498	0.043907	0.939	0.059	0.001	0	0.001
ATP6V0B-out.wgt.RDat	/u/home/t/tboltz/project-ophoff/rna_whole_blood/cts_TWAS_latest/B_Cells_Memory_weights2//ATP6V0B-out.wgt.RDat	ATP6V0B	1	44400000	44400000	0.01516	rs12410155	-7.269	rs2486008	0.01647	5.43	2.037	133	2	lasso	0.01569	1.03e-07	2.75985	0.005783	0	0	0.012	0.986	0.002
ATP8B2-out.wgt.RDat	/u/home/t/tboltz/project-ophoff/rna_whole_blood/cts_TWAS_latest/B_Cells_Memory_weights2//ATP8B2-out.wgt.RDat	ATP8B2	1	154000000	154000000	0.02094	rs6696760	-3.446	rs11586379	0.011913	5.43	-1.556	119	3	enet	0.0153	1.47e-07	-1.97145	0.048673	0.029	0.947	0	0.004	0.02
B3GALNT2-out.wgt.RDat	/u/home/t/tboltz/project-ophoff/rna_whole_blood/cts_TWAS_latest/B_Cells_Memory_weights2//B3GALNT2-out.wgt.RDat	B3GALNT2	1	236000000	236000000	0.09479	rs4659618	3.06	rs704716	0.1706	-17.23	0.536	78	5	lasso	0.16963	5.03e-72	-0.478021	0.632635	NA	NA	NA	NA	NA
B3GALT6-out.wgt.RDat	/u/home/t/tboltz/project-ophoff/rna_whole_blood/cts_TWAS_latest/B_Cells_Memory_weights2//B3GALT6-out.wgt.RDat	B3GALT6	1	1170000	1170000	0.03108	NA	NA	NA	NA	NA	NA	32	0	lasso	0.04323	1.44e-18	NA	NA	NA	NA	NA	NA	NA
BATF3-out.wgt.RDat	/u/home/t/tboltz/project-ophoff/rna_whole_blood/cts_TWAS_latest/B_Cells_Memory_weights2//BATF3-out.wgt.RDat	BATF3	1	213000000	213000000	0.01969	rs3816912	2.097	rs11800642	0.006992	-4.46	-2.082	183	183	blup	0.00444	0.00319	1.56804	0.116872	NA	NA	NA	NA	NA
BNIPL-out.wgt.RDat	/u/home/t/tboltz/project-ophoff/rna_whole_blood/cts_TWAS_latest/B_Cells_Memory_weights2//BNIPL-out.wgt.RDat	BNIPL	1	151000000	151000000	0.01148	rs1887545	-2.989	rs7532312	0.00672	4.18	-0.22	132	1	lasso	0.00178	0.0435	-0.22	0.825871	NA	NA	NA	NA	NA
BTG2-out.wgt.RDat	/u/home/t/tboltz/project-ophoff/rna_whole_blood/cts_TWAS_latest/B_Cells_Memory_weights2//BTG2-out.wgt.RDat	BTG2	1	203000000	203000000	0.05498	rs7552670	-2.438	rs4543864	0.051339	-9.53	0.45	133	1	lasso	0.05071	1.51e-21	-0.45	0.65271	NA	NA	NA	NA	NA
C1orf105-out.wgt.RDat	/u/home/t/tboltz/project-ophoff/rna_whole_blood/cts_TWAS_latest/B_Cells_Memory_weights2//C1orf105-out.wgt.RDat	C1orf105	1	172000000	172000000	0.02716	rs859633	-1.855	rs2901656	0.010463	-5.67	0.249	164	3	lasso	0.00929	3.49e-05	-0.125253	0.900324	NA	NA	NA	NA	NA
C1orf109-out.wgt.RDat	/u/home/t/tboltz/project-ophoff/rna_whole_blood/cts_TWAS_latest/B_Cells_Memory_weights2//C1orf109-out.wgt.RDat	C1orf109	1	38100000	38200000	0.04486	rs4074961	-2.421	rs3762352	0.042618	8.9	1.553	137	2	lasso	0.04116	9.54e-18	1.553	0.120423	NA	NA	NA	NA	NA
C1orf112-out.wgt.RDat	/u/home/t/tboltz/project-ophoff/rna_whole_blood/cts_TWAS_latest/B_Cells_Memory_weights2//C1orf112-out.wgt.RDat	C1orf112	1	170000000	170000000	0.02281	rs4437927	2.89	rs11577641	0.00617	4.87	-0.893	352	13	enet	0.01527	1.5e-07	-0.065459	0.947808	NA	NA	NA	NA	NA
C1orf115-out.wgt.RDat	/u/home/t/tboltz/project-ophoff/rna_whole_blood/cts_TWAS_latest/B_Cells_Memory_weights2//C1orf115-out.wgt.RDat	C1orf115	1	221000000	221000000	0.14483	rs7544735	-3.806	rs437078	0.064684	10.68	-0.051	164	22	enet	0.09753	1.15e-40	-0.575712	0.56481	NA	NA	NA	NA	NA
C1orf87-out.wgt.RDat	/u/home/t/tboltz/project-ophoff/rna_whole_blood/cts_TWAS_latest/B_Cells_Memory_weights2//C1orf87-out.wgt.RDat	C1orf87	1	60500000	60500000	0.02378	rs680191	2.757	rs1381888	0.018096	-5.72	0.652	164	4	lasso	0.0151	1.75e-07	-0.765234	0.444132	NA	NA	NA	NA	NA
C1QA-out.wgt.RDat	/u/home/t/tboltz/project-ophoff/rna_whole_blood/cts_TWAS_latest/B_Cells_Memory_weights2//C1QA-out.wgt.RDat	C1QA	1	23000000	23000000	0.15432	rs10917284	-2.641	rs10917268	0.092379	-12.71	-0.102	144	7	lasso	0.12156	7.74e-51	0.460985	0.644809	NA	NA	NA	NA	NA
C4BPA-out.wgt.RDat	/u/home/t/tboltz/project-ophoff/rna_whole_blood/cts_TWAS_latest/B_Cells_Memory_weights2//C4BPA-out.wgt.RDat	C4BPA	1	207000000	207000000	0.39931	rs2243191	3.11	rs11120211	0.345549	-24.47	1.399	194	4	lasso	0.34456	6.07e-161	-1.43573	0.151078	NA	NA	NA	NA	NA
CA6-out.wgt.RDat	/u/home/t/tboltz/project-ophoff/rna_whole_blood/cts_TWAS_latest/B_Cells_Memory_weights2//CA6-out.wgt.RDat	CA6	1	9010000	9040000	0.03709	rs629524	2.171	rs9434652	0.00863	5.3	-0.857	96	14	enet	0.01753	1.95e-08	-0.621759	0.5341	NA	NA	NA	NA	NA
CAPN2-out.wgt.RDat	/u/home/t/tboltz/project-ophoff/rna_whole_blood/cts_TWAS_latest/B_Cells_Memory_weights2//CAPN2-out.wgt.RDat	CAPN2	1	224000000	224000000	0.04496	rs7524705	-2.563	rs11261292	0.014835	-5.21	0.011	142	3	lasso	0.02048	1.34e-09	-0.645114	0.518853	NA	NA	NA	NA	NA
CAPZB-out.wgt.RDat	/u/home/t/tboltz/project-ophoff/rna_whole_blood/cts_TWAS_latest/B_Cells_Memory_weights2//CAPZB-out.wgt.RDat	CAPZB	1	19700000	19800000	0.01815	rs2872594	2.902	rs4912072	0.009068	-4.7	0.364	260	260	blup	0.00551	0.00116	0.216598	0.828521	NA	NA	NA	NA	NA
CASP9-out.wgt.RDat	/u/home/t/tboltz/project-ophoff/rna_whole_blood/cts_TWAS_latest/B_Cells_Memory_weights2//CASP9-out.wgt.RDat	CASP9	1	15800000	15900000	0.02919	rs10803369	2.227	rs2236215	0.018472	-6.47	0.249	260	260	blup	0.02688	4.1e-12	-0.707139	0.47948	NA	NA	NA	NA	NA
CCDC163-out.wgt.RDat	/u/home/t/tboltz/project-ophoff/rna_whole_blood/cts_TWAS_latest/B_Cells_Memory_weights2//CCDC163-out.wgt.RDat	CCDC163	1	46000000	46000000	0.10118	rs4233497	2.18	rs4660864	0.158705	16.72	-0.711	140	5	lasso	0.15609	6.1e-66	-0.715882	0.474064	NA	NA	NA	NA	NA
CCDC24-out.wgt.RDat	/u/home/t/tboltz/project-ophoff/rna_whole_blood/cts_TWAS_latest/B_Cells_Memory_weights2//CCDC24-out.wgt.RDat	CCDC24	1	44500000	44500000	0.0254	rs12410155	-7.269	rs7161	0.023616	7.42	3.838	132	2	lasso	0.02761	2.12e-12	3.88204	0.000104	0	0	0	1	0
CCDC30-out.wgt.RDat	/u/home/t/tboltz/project-ophoff/rna_whole_blood/cts_TWAS_latest/B_Cells_Memory_weights2//CCDC30-out.wgt.RDat	CCDC30	1	42900000	43100000	0.01677	rs913426	2.882	rs7529295	0.006786	-5.37	0.532	211	211	blup	0.01291	1.29e-06	-0.523132	0.600882	NA	NA	NA	NA	NA
CCSAP-out.wgt.RDat	/u/home/t/tboltz/project-ophoff/rna_whole_blood/cts_TWAS_latest/B_Cells_Memory_weights2//CCSAP-out.wgt.RDat	CCSAP	1	229000000	229000000	0.19076	rs628860	-2.185	rs237802	0.267399	21.57	-0.869	146	3	lasso	0.26668	9.28e-119	-0.89837	0.368988	NA	NA	NA	NA	NA
CCT3-out.wgt.RDat	/u/home/t/tboltz/project-ophoff/rna_whole_blood/cts_TWAS_latest/B_Cells_Memory_weights2//CCT3-out.wgt.RDat	CCT3	1	156000000	156000000	0.04756	rs2764406	-2.567	rs3806408	0.048903	-9.5	0.344	177	10	lasso	0.04736	3.26e-20	-0.348163	0.727718	NA	NA	NA	NA	NA
CD101-out.wgt.RDat	/u/home/t/tboltz/project-ophoff/rna_whole_blood/cts_TWAS_latest/B_Cells_Memory_weights2//CD101-out.wgt.RDat	CD101	1	118000000	118000000	0.12123	rs8254	-3.253	rs1289671	0.015949	-6.37	-0.482	115	41	enet	0.0566	6.63e-24	0.673606	0.500562	NA	NA	NA	NA	NA
CD1E-out.wgt.RDat	/u/home/t/tboltz/project-ophoff/rna_whole_blood/cts_TWAS_latest/B_Cells_Memory_weights2//CD1E-out.wgt.RDat	CD1E	1	158000000	158000000	0.0297	rs6666753	2.413	rs2188108	0.006997	-4.3	0.631	191	19	enet	0.01194	3.1e-06	-0.138893	0.889535	NA	NA	NA	NA	NA
CD52-out.wgt.RDat	/u/home/t/tboltz/project-ophoff/rna_whole_blood/cts_TWAS_latest/B_Cells_Memory_weights2//CD52-out.wgt.RDat	CD52	1	26600000	26600000	0.08478	rs4072445	3.056	rs3795684	0.077763	-11.67	-0.479	170	5	lasso	0.09597	5.17e-40	-0.072149	0.942483	NA	NA	NA	NA	NA
CD55-out.wgt.RDat	/u/home/t/tboltz/project-ophoff/rna_whole_blood/cts_TWAS_latest/B_Cells_Memory_weights2//CD55-out.wgt.RDat	CD55	1	207000000	208000000	0.20236	rs2243191	3.11	rs971318	0.464604	-28.42	-2.148	191	34	enet	0.46856	1.05e-239	2.14645	0.031837	0	0.973	0	0.002	0.025
CD58-out.wgt.RDat	/u/home/t/tboltz/project-ophoff/rna_whole_blood/cts_TWAS_latest/B_Cells_Memory_weights2//CD58-out.wgt.RDat	CD58	1	117000000	117000000	0.02063	rs8254	-3.253	rs2300747	0.013682	5.33	0.58	150	4	lasso	0.01347	7.73e-07	0.474014	0.63549	NA	NA	NA	NA	NA
CD84-out.wgt.RDat	/u/home/t/tboltz/project-ophoff/rna_whole_blood/cts_TWAS_latest/B_Cells_Memory_weights2//CD84-out.wgt.RDat	CD84	1	161000000	161000000	0.03828	rs3737780	-2.356	rs10908787	0.062055	10.42	-0.767	109	5	lasso	0.06412	6.21e-27	-0.522729	0.601163	NA	NA	NA	NA	NA
CDA-out.wgt.RDat	/u/home/t/tboltz/project-ophoff/rna_whole_blood/cts_TWAS_latest/B_Cells_Memory_weights2//CDA-out.wgt.RDat	CDA	1	20900000	20900000	0.11052	rs10916764	-3.018	rs4655226	0.158714	16.62	-1.371	144	4	lasso	0.1827	5.39e-78	-1.98928	0.04667	0	0.99	0	0.003	0.007
CDC14A-out.wgt.RDat	/u/home/t/tboltz/project-ophoff/rna_whole_blood/cts_TWAS_latest/B_Cells_Memory_weights2//CDC14A-out.wgt.RDat	CDC14A	1	101000000	101000000	0.10884	rs3766593	-3.443	rs2030048	0.042016	-8.7	-2.118	231	14	enet	0.06845	1.09e-28	1.60936	0.107538	NA	NA	NA	NA	NA
CDC42-out.wgt.RDat	/u/home/t/tboltz/project-ophoff/rna_whole_blood/cts_TWAS_latest/B_Cells_Memory_weights2//CDC42-out.wgt.RDat	CDC42	1	22400000	22400000	0.06684	rs11810369	-2.456	rs3117048	0.066888	10.82	0.844	173	5	lasso	0.07124	8.04e-30	0.315431	0.752434	NA	NA	NA	NA	NA
CDC7-out.wgt.RDat	/u/home/t/tboltz/project-ophoff/rna_whole_blood/cts_TWAS_latest/B_Cells_Memory_weights2//CDC7-out.wgt.RDat	CDC7	1	92000000	92000000	0.02195	rs12023428	1.962	rs745731	0.008752	4.84	0.093	213	13	lasso	0.01477	2.36e-07	0.373708	0.708622	NA	NA	NA	NA	NA
CEP104-out.wgt.RDat	/u/home/t/tboltz/project-ophoff/rna_whole_blood/cts_TWAS_latest/B_Cells_Memory_weights2//CEP104-out.wgt.RDat	CEP104	1	3730000	3770000	0.03338	rs41434152	2.946	rs6424058	0.025301	6.8	2.193	66	3	lasso	0.02394	5.87e-11	2.09959	0.035765	0	0.968	0	0.001	0.03
CEP170-out.wgt.RDat	/u/home/t/tboltz/project-ophoff/rna_whole_blood/cts_TWAS_latest/B_Cells_Memory_weights2//CEP170-out.wgt.RDat	CEP170	1	243000000	243000000	0.02219	rs914949	2.863	rs12077185	0.000266	-3.31	-1.768	143	143	blup	0.0064	0.000508	2.51702	0.011835	0.985	0.014	0.001	0	0
CEP85-out.wgt.RDat	/u/home/t/tboltz/project-ophoff/rna_whole_blood/cts_TWAS_latest/B_Cells_Memory_weights2//CEP85-out.wgt.RDat	CEP85	1	26600000	26600000	0.01311	rs4072445	3.056	rs17163674	0.001508	4.49	-1.618	175	6	enet	0.00599	0.000741	-2.91393	0.003569	0.451	0.498	0.001	0.001	0.048
CEPT1-out.wgt.RDat	/u/home/t/tboltz/project-ophoff/rna_whole_blood/cts_TWAS_latest/B_Cells_Memory_weights2//CEPT1-out.wgt.RDat	CEPT1	1	112000000	112000000	0.02435	rs2477425	-2.541	rs1144601	0.010058	5.28	0.37	233	5	lasso	0.01012	1.64e-05	0.534762	0.592814	NA	NA	NA	NA	NA
CERS2-out.wgt.RDat	/u/home/t/tboltz/project-ophoff/rna_whole_blood/cts_TWAS_latest/B_Cells_Memory_weights2//CERS2-out.wgt.RDat	CERS2	1	151000000	151000000	0.03117	rs1887545	-2.989	rs10399947	0.086081	12.41	-0.182	127	8	lasso	0.08531	1.37e-35	-0.223832	0.822888	NA	NA	NA	NA	NA
CHI3L1-out.wgt.RDat	/u/home/t/tboltz/project-ophoff/rna_whole_blood/cts_TWAS_latest/B_Cells_Memory_weights2//CHI3L1-out.wgt.RDat	CHI3L1	1	203000000	203000000	0.51802	rs10494841	-2.117	rs946261	0.268209	-21.59	-1.3052	140	44	enet	0.29352	8.98e-133	1.46652	0.142506	NA	NA	NA	NA	NA
CHI3L2-out.wgt.RDat	/u/home/t/tboltz/project-ophoff/rna_whole_blood/cts_TWAS_latest/B_Cells_Memory_weights2//CHI3L2-out.wgt.RDat	CHI3L2	1	112000000	112000000	0.3624	rs2477425	-2.541	rs11556868	0.169355	17.14	-0.403	225	32	enet	0.19999	4.9e-86	-0.283454	0.776829	NA	NA	NA	NA	NA
CLCN6-out.wgt.RDat	/u/home/t/tboltz/project-ophoff/rna_whole_blood/cts_TWAS_latest/B_Cells_Memory_weights2//CLCN6-out.wgt.RDat	CLCN6	1	11900000	11900000	0.02227	rs7537765	1.899	rs7537765	0.009851	5.01	1.899	137	137	blup	0.01213	2.61e-06	1.67315	0.094298	NA	NA	NA	NA	NA
CLIC4-out.wgt.RDat	/u/home/t/tboltz/project-ophoff/rna_whole_blood/cts_TWAS_latest/B_Cells_Memory_weights2//CLIC4-out.wgt.RDat	CLIC4	1	25100000	25200000	0.02714	rs196410	-2.384	rs4601530	0.015837	6.02	0.502	142	142	blup	0.02673	4.71e-12	1.01498	0.310116	NA	NA	NA	NA	NA
CMPK1-out.wgt.RDat	/u/home/t/tboltz/project-ophoff/rna_whole_blood/cts_TWAS_latest/B_Cells_Memory_weights2//CMPK1-out.wgt.RDat	CMPK1	1	47800000	47800000	0.02383	rs11211402	2.783	rs7528075	0.00722	-4.81	0.783	159	159	blup	0.00621	0.000606	0.387754	0.698198	NA	NA	NA	NA	NA
CNIH4-out.wgt.RDat	/u/home/t/tboltz/project-ophoff/rna_whole_blood/cts_TWAS_latest/B_Cells_Memory_weights2//CNIH4-out.wgt.RDat	CNIH4	1	225000000	225000000	0.10514	rs7524705	-2.563	rs4654037	0.087937	-12.51	-0.543	180	6	enet	0.08931	3.03e-37	0.505508	0.613202	NA	NA	NA	NA	NA
CNR2-out.wgt.RDat	/u/home/t/tboltz/project-ophoff/rna_whole_blood/cts_TWAS_latest/B_Cells_Memory_weights2//CNR2-out.wgt.RDat	CNR2	1	24200000	24200000	0.1077	rs12401982	3.709	rs34902309	0.160391	-16.86	-0.966	94	5	lasso	0.16367	2.46e-69	0.80023	0.423578	NA	NA	NA	NA	NA
COA6-out.wgt.RDat	/u/home/t/tboltz/project-ophoff/rna_whole_blood/cts_TWAS_latest/B_Cells_Memory_weights2//COA6-out.wgt.RDat	COA6	1	235000000	235000000	0.05293	rs478425	2.219	rs7524822	0.042597	-8.84	-0.05	154	4	enet	0.04725	3.63e-20	0.419094	0.675148	NA	NA	NA	NA	NA
COLGALT2-out.wgt.RDat	/u/home/t/tboltz/project-ophoff/rna_whole_blood/cts_TWAS_latest/B_Cells_Memory_weights2//COLGALT2-out.wgt.RDat	COLGALT2	1	184000000	184000000	0.16491	rs1930294	-3.495	rs6698088	0.049496	9.79	-0.456	208	69	enet	0.0724	2.71e-30	-0.603825	0.54596	NA	NA	NA	NA	NA
COQ8A-out.wgt.RDat	/u/home/t/tboltz/project-ophoff/rna_whole_blood/cts_TWAS_latest/B_Cells_Memory_weights2//COQ8A-out.wgt.RDat	COQ8A	1	227000000	227000000	0.1252	rs1151815	2.886	rs1513609	0.033678	9.03	0.614	183	28	enet	0.09396	3.56e-39	1.0711	0.284124	NA	NA	NA	NA	NA
COX20-out.wgt.RDat	/u/home/t/tboltz/project-ophoff/rna_whole_blood/cts_TWAS_latest/B_Cells_Memory_weights2//COX20-out.wgt.RDat	COX20	1	245000000	245000000	0.05126	rs6676378	2.642	rs10927330	0.027121	7.37	1.395	106	4	lasso	0.02659	5.34e-12	1.59916	0.109786	NA	NA	NA	NA	NA
CR1L-out.wgt.RDat	/u/home/t/tboltz/project-ophoff/rna_whole_blood/cts_TWAS_latest/B_Cells_Memory_weights2//CR1L-out.wgt.RDat	CR1L	1	208000000	208000000	0.03453	rs7552993	-3.372	rs3737002	0.001588	4.35	0.515	218	218	blup	0.01934	3.78e-09	0.728091	0.466558	NA	NA	NA	NA	NA
CR1-out.wgt.RDat	/u/home/t/tboltz/project-ophoff/rna_whole_blood/cts_TWAS_latest/B_Cells_Memory_weights2//CR1-out.wgt.RDat	CR1	1	208000000	208000000	0.1868	rs7552993	-3.372	rs6701713	0.069699	11.33	0.207	215	43	enet	0.098	7.31e-41	0.582913	0.559952	NA	NA	NA	NA	NA
CROCC-out.wgt.RDat	/u/home/t/tboltz/project-ophoff/rna_whole_blood/cts_TWAS_latest/B_Cells_Memory_weights2//CROCC-out.wgt.RDat	CROCC	1	17100000	17300000	0.03556	rs1204875	3.147	rs2871776	0.015376	5.83	-1.599	132	16	enet	0.01405	4.55e-07	-2.78025	0.005432	0.003	0.982	0	0.002	0.013
CRYZ-out.wgt.RDat	/u/home/t/tboltz/project-ophoff/rna_whole_blood/cts_TWAS_latest/B_Cells_Memory_weights2//CRYZ-out.wgt.RDat	CRYZ	1	75200000	75200000	0.50035	rs6662846	-3.488	rs1409785	0.24313	20.53	2.037	120	47	enet	0.35589	1.69e-167	1.78512	0.074242	NA	NA	NA	NA	NA
CSF3R-out.wgt.RDat	/u/home/t/tboltz/project-ophoff/rna_whole_blood/cts_TWAS_latest/B_Cells_Memory_weights2//CSF3R-out.wgt.RDat	CSF3R	1	36900000	36900000	0.09864	rs6680302	-2.831	rs11263898	0.074854	-11.49	-1.052	141	4	lasso	0.07341	1.04e-30	1.09706	0.272617	NA	NA	NA	NA	NA
CTBS-out.wgt.RDat	/u/home/t/tboltz/project-ophoff/rna_whole_blood/cts_TWAS_latest/B_Cells_Memory_weights2//CTBS-out.wgt.RDat	CTBS	1	85000000	85000000	0.0608	rs2812452	2.667	rs17112247	0.041338	-8.56	0.431	159	6	lasso	0.05298	1.86e-22	0.624683	0.532179	NA	NA	NA	NA	NA
CTPS1-out.wgt.RDat	/u/home/t/tboltz/project-ophoff/rna_whole_blood/cts_TWAS_latest/B_Cells_Memory_weights2//CTPS1-out.wgt.RDat	CTPS1	1	41400000	41500000	0.02488	rs11210344	2.895	rs10789262	0.023986	-6.77	-0.514	142	5	lasso	0.02162	4.79e-10	0.452219	0.651111	NA	NA	NA	NA	NA
CTSK-out.wgt.RDat	/u/home/t/tboltz/project-ophoff/rna_whole_blood/cts_TWAS_latest/B_Cells_Memory_weights2//CTSK-out.wgt.RDat	CTSK	1	151000000	151000000	0.04811	rs13294	-2.803	rs12125650	0.040343	8.64	-0.806	104	5	lasso	0.03977	3.4e-17	-0.805847	0.420331	NA	NA	NA	NA	NA
CTSS-out.wgt.RDat	/u/home/t/tboltz/project-ophoff/rna_whole_blood/cts_TWAS_latest/B_Cells_Memory_weights2//CTSS-out.wgt.RDat	CTSS	1	151000000	151000000	0.08776	rs2147324	-3.05	rs12088941	0.027079	-6.96	0.917	98	98	blup	0.03556	1.57e-15	-1.78252	0.074665	NA	NA	NA	NA	NA
CYB5R1-out.wgt.RDat	/u/home/t/tboltz/project-ophoff/rna_whole_blood/cts_TWAS_latest/B_Cells_Memory_weights2//CYB5R1-out.wgt.RDat	CYB5R1	1	203000000	203000000	0.02045	rs10494841	-2.117	rs10494839	0.020177	6.12	-0.119	146	10	lasso	0.01881	6.07e-09	0.028548	0.977225	NA	NA	NA	NA	NA
CZIB-out.wgt.RDat	/u/home/t/tboltz/project-ophoff/rna_whole_blood/cts_TWAS_latest/B_Cells_Memory_weights2//CZIB-out.wgt.RDat	CZIB	1	53700000	53700000	0.01737	rs1288331	2.624	rs12136837	0.011135	-5.63	-1.746	211	3	lasso	0.01027	1.43e-05	1.54454	0.122458	NA	NA	NA	NA	NA
DDOST-out.wgt.RDat	/u/home/t/tboltz/project-ophoff/rna_whole_blood/cts_TWAS_latest/B_Cells_Memory_weights2//DDOST-out.wgt.RDat	DDOST	1	21000000	21000000	0.04114	rs10916764	-3.018	rs10799655	0.033278	-7.69	-0.159	146	146	blup	0.03206	3.76e-14	0.742714	0.457655	NA	NA	NA	NA	NA
DDX20-out.wgt.RDat	/u/home/t/tboltz/project-ophoff/rna_whole_blood/cts_TWAS_latest/B_Cells_Memory_weights2//DDX20-out.wgt.RDat	DDX20	1	112000000	112000000	0.0242	rs538779	2.676	rs197381	0.023906	6.61	-0.025	235	4	lasso	0.02183	3.98e-10	0.236139	0.813325	NA	NA	NA	NA	NA
DDX59-out.wgt.RDat	/u/home/t/tboltz/project-ophoff/rna_whole_blood/cts_TWAS_latest/B_Cells_Memory_weights2//DDX59-out.wgt.RDat	DDX59	1	201000000	201000000	0.04603	NA	NA	NA	NA	NA	NA	212	0	lasso	0.04293	1.89e-18	NA	NA	NA	NA	NA	NA	NA
DENND2D-out.wgt.RDat	/u/home/t/tboltz/project-ophoff/rna_whole_blood/cts_TWAS_latest/B_Cells_Memory_weights2//DENND2D-out.wgt.RDat	DENND2D	1	112000000	112000000	0.02407	rs2477425	-2.541	rs817582	0.003406	-3.63	-0.29	224	27	enet	0.00666	0.000396	1.18694	0.235252	NA	NA	NA	NA	NA
DHCR24-out.wgt.RDat	/u/home/t/tboltz/project-ophoff/rna_whole_blood/cts_TWAS_latest/B_Cells_Memory_weights2//DHCR24-out.wgt.RDat	DHCR24	1	55300000	55400000	0.01932	rs1655528	2.29	rs6686859	0.011859	-5.51	0.788	138	5	lasso	0.01191	3.21e-06	-0.749351	0.453645	NA	NA	NA	NA	NA
DISC1-out.wgt.RDat	/u/home/t/tboltz/project-ophoff/rna_whole_blood/cts_TWAS_latest/B_Cells_Memory_weights2//DISC1-out.wgt.RDat	DISC1	1	232000000	232000000	0.27046	rs967433	2.713	rs11122319	0.217717	-19.47	0.179	307	7	lasso	0.21618	9.96e-94	-0.154325	0.877354	NA	NA	NA	NA	NA
DPYD-out.wgt.RDat	/u/home/t/tboltz/project-ophoff/rna_whole_blood/cts_TWAS_latest/B_Cells_Memory_weights2//DPYD-out.wgt.RDat	DPYD	1	97500000	98500000	0.02698	rs12132152	4.261	rs12097618	0.006301	-4.28	0.519	350	5	lasso	0.01204	2.83e-06	-0.244069	0.807178	NA	NA	NA	NA	NA
DR1-out.wgt.RDat	/u/home/t/tboltz/project-ophoff/rna_whole_blood/cts_TWAS_latest/B_Cells_Memory_weights2//DR1-out.wgt.RDat	DR1	1	93800000	93800000	0.07561	rs4847183	-2.353	rs2031225	0.106967	13.87	-0.331	165	22	enet	0.12097	1.38e-50	0.134422	0.893069	NA	NA	NA	NA	NA
DRAM2-out.wgt.RDat	/u/home/t/tboltz/project-ophoff/rna_whole_blood/cts_TWAS_latest/B_Cells_Memory_weights2//DRAM2-out.wgt.RDat	DRAM2	1	112000000	112000000	0.01701	rs2477425	-2.541	rs817582	0.018573	6.07	-0.29	224	4	lasso	0.01565	1.06e-07	-0.25821	0.796244	NA	NA	NA	NA	NA
E2F2-out.wgt.RDat	/u/home/t/tboltz/project-ophoff/rna_whole_blood/cts_TWAS_latest/B_Cells_Memory_weights2//E2F2-out.wgt.RDat	E2F2	1	23800000	23900000	0.03495	rs1618841	-2.315	rs2282720	0.014415	-5.28	-0.693	96	4	lasso	0.0138	5.73e-07	0.592535	0.553492	NA	NA	NA	NA	NA
ECE1-out.wgt.RDat	/u/home/t/tboltz/project-ophoff/rna_whole_blood/cts_TWAS_latest/B_Cells_Memory_weights2//ECE1-out.wgt.RDat	ECE1	1	21500000	21700000	0.03025	rs12563141	-2.451	rs213028	0.0199	-6.02	-0.067	124	2	lasso	0.01902	5.02e-09	0.092925	0.925963	NA	NA	NA	NA	NA
ECHDC2-out.wgt.RDat	/u/home/t/tboltz/project-ophoff/rna_whole_blood/cts_TWAS_latest/B_Cells_Memory_weights2//ECHDC2-out.wgt.RDat	ECHDC2	1	53400000	53400000	0.05134	rs1288331	2.624	rs480299	0.051629	-9.54	-1.283	172	7	lasso	0.05076	1.45e-21	1.4626	0.143576	NA	NA	NA	NA	NA
ECM1-out.wgt.RDat	/u/home/t/tboltz/project-ophoff/rna_whole_blood/cts_TWAS_latest/B_Cells_Memory_weights2//ECM1-out.wgt.RDat	ECM1	1	150000000	150000000	0.04467	rs2147324	-3.05	rs1045628	0.013177	5.56	-0.326	65	2	lasso	0.00931	3.44e-05	-0.240048	0.810293	NA	NA	NA	NA	NA
EFCAB14-out.wgt.RDat	/u/home/t/tboltz/project-ophoff/rna_whole_blood/cts_TWAS_latest/B_Cells_Memory_weights2//EFCAB14-out.wgt.RDat	EFCAB14	1	47100000	47200000	0.03731	rs11211402	2.783	rs1440487	0.027464	-7.29	-2.004	218	4	lasso	0.02712	3.31e-12	1.91167	0.055919	NA	NA	NA	NA	NA
EFCAB2-out.wgt.RDat	/u/home/t/tboltz/project-ophoff/rna_whole_blood/cts_TWAS_latest/B_Cells_Memory_weights2//EFCAB2-out.wgt.RDat	EFCAB2	1	245000000	245000000	0.10052	rs819876	2.484	rs6692143	0.049524	-9.4	-0.566	119	7	enet	0.05856	1.08e-24	1.02119	0.307166	NA	NA	NA	NA	NA
EGLN1-out.wgt.RDat	/u/home/t/tboltz/project-ophoff/rna_whole_blood/cts_TWAS_latest/B_Cells_Memory_weights2//EGLN1-out.wgt.RDat	EGLN1	1	231000000	232000000	0.05124	rs967433	2.713	rs516651	0.040359	-8.55	-1.558	191	5	lasso	0.03946	4.5e-17	1.54326	0.122767	NA	NA	NA	NA	NA
ELAPOR1-out.wgt.RDat	/u/home/t/tboltz/project-ophoff/rna_whole_blood/cts_TWAS_latest/B_Cells_Memory_weights2//ELAPOR1-out.wgt.RDat	ELAPOR1	1	110000000	110000000	0.31707	rs2359243	-2.596	rs2093933	0.188982	-18.18	1.199	127	52	enet	0.31144	2e-142	-0.552823	0.580384	NA	NA	NA	NA	NA
ELOA-out.wgt.RDat	/u/home/t/tboltz/project-ophoff/rna_whole_blood/cts_TWAS_latest/B_Cells_Memory_weights2//ELOA-out.wgt.RDat	ELOA	1	24100000	24100000	0.02533	rs12401982	3.709	rs586173	0.030062	-7.38	-1.417	71	13	enet	0.03048	1.58e-13	1.6358	0.101881	NA	NA	NA	NA	NA
ENO1-out.wgt.RDat	/u/home/t/tboltz/project-ophoff/rna_whole_blood/cts_TWAS_latest/B_Cells_Memory_weights2//ENO1-out.wgt.RDat	ENO1	1	8920000	8940000	0.02966	rs6684149	-2.394	rs914994	0.020902	-6.33	0.393	109	1	lasso	0.02063	1.17e-09	-0.393	0.694319	NA	NA	NA	NA	NA
EPB41-out.wgt.RDat	/u/home/t/tboltz/project-ophoff/rna_whole_blood/cts_TWAS_latest/B_Cells_Memory_weights2//EPB41-out.wgt.RDat	EPB41	1	29200000	29400000	0.02957	rs4654322	3.341	rs2452783	0.021994	6.51	-1.322	180	6	lasso	0.01895	5.36e-09	-1.60015	0.109565	NA	NA	NA	NA	NA
EPS15-out.wgt.RDat	/u/home/t/tboltz/project-ophoff/rna_whole_blood/cts_TWAS_latest/B_Cells_Memory_weights2//EPS15-out.wgt.RDat	EPS15	1	51800000	52000000	0.02621	rs7533508	-1.801	rs17394299	0.014523	5.19	1.266	81	4	lasso	0.01626	6.13e-08	0.655127	0.512386	NA	NA	NA	NA	NA
ERMAP-out.wgt.RDat	/u/home/t/tboltz/project-ophoff/rna_whole_blood/cts_TWAS_latest/B_Cells_Memory_weights2//ERMAP-out.wgt.RDat	ERMAP	1	43300000	43300000	0.02093	rs2275180	-5.436	rs11210721	0.009592	5.44	1.185	189	189	blup	0.01494	2.03e-07	1.54075	0.123377	NA	NA	NA	NA	NA
ESPN-out.wgt.RDat	/u/home/t/tboltz/project-ophoff/rna_whole_blood/cts_TWAS_latest/B_Cells_Memory_weights2//ESPN-out.wgt.RDat	ESPN	1	6480000	6520000	0.09201	rs1295107	2.702	rs12078257	0.036083	8	1.798	113	19	enet	0.063	1.76e-26	1.85627	0.063416	NA	NA	NA	NA	NA
EVA1B-out.wgt.RDat	/u/home/t/tboltz/project-ophoff/rna_whole_blood/cts_TWAS_latest/B_Cells_Memory_weights2//EVA1B-out.wgt.RDat	EVA1B	1	36800000	36800000	0.08107	rs6680302	-2.831	rs12116935	0.012969	-5.16	-2.555	148	20	enet	0.03017	2.08e-13	1.32814	0.184133	NA	NA	NA	NA	NA
EVI5-out.wgt.RDat	/u/home/t/tboltz/project-ophoff/rna_whole_blood/cts_TWAS_latest/B_Cells_Memory_weights2//EVI5-out.wgt.RDat	EVI5	1	93000000	93300000	0.02043	rs1483022	2.406	rs2774941	0.024394	6.85	2.138	219	3	lasso	0.02307	1.29e-10	2.04162	0.04119	0	0.979	0	0.002	0.019
EXO5-out.wgt.RDat	/u/home/t/tboltz/project-ophoff/rna_whole_blood/cts_TWAS_latest/B_Cells_Memory_weights2//EXO5-out.wgt.RDat	EXO5	1	41000000	41000000	0.0486	rs6600316	2.376	rs11208363	0.024363	6.95	-0.476	139	139	blup	0.0226	1.97e-10	0.67967	0.496713	NA	NA	NA	NA	NA
EYA3-out.wgt.RDat	/u/home/t/tboltz/project-ophoff/rna_whole_blood/cts_TWAS_latest/B_Cells_Memory_weights2//EYA3-out.wgt.RDat	EYA3	1	28300000	28400000	0.02282	rs2788690	2.233	rs12040932	0.004131	-4.52	-0.004	112	7	enet	0.00947	2.96e-05	-0.337743	0.735557	NA	NA	NA	NA	NA
F5-out.wgt.RDat	/u/home/t/tboltz/project-ophoff/rna_whole_blood/cts_TWAS_latest/B_Cells_Memory_weights2//F5-out.wgt.RDat	F5	1	169000000	170000000	0.10026	rs6427193	-2.662	rs2213872	0.072449	-11.4	0.615	310	21	enet	0.07379	7.34e-31	-0.448798	0.653578	NA	NA	NA	NA	NA
FAAH-out.wgt.RDat	/u/home/t/tboltz/project-ophoff/rna_whole_blood/cts_TWAS_latest/B_Cells_Memory_weights2//FAAH-out.wgt.RDat	FAAH	1	46900000	46900000	0.01634	rs6687264	2.458	rs10252	0.010584	5.2	1.013	222	47	enet	0.01166	4.01e-06	0.366669	0.713866	NA	NA	NA	NA	NA
FAM177B-out.wgt.RDat	/u/home/t/tboltz/project-ophoff/rna_whole_blood/cts_TWAS_latest/B_Cells_Memory_weights2//FAM177B-out.wgt.RDat	FAM177B	1	223000000	223000000	0.02772	rs712862	-1.233	rs17464857	0.014875	-5.57	0.362	29	29	blup	0.02522	1.84e-11	-0.735777	0.461866	NA	NA	NA	NA	NA
FAM89A-out.wgt.RDat	/u/home/t/tboltz/project-ophoff/rna_whole_blood/cts_TWAS_latest/B_Cells_Memory_weights2//FAM89A-out.wgt.RDat	FAM89A	1	231000000	231000000	0.06536	rs1202577	2.869	rs4074492	0.041736	8.66	0.117	279	21	enet	0.04622	9.33e-20	-0.739463	0.459626	NA	NA	NA	NA	NA
FBXO28-out.wgt.RDat	/u/home/t/tboltz/project-ophoff/rna_whole_blood/cts_TWAS_latest/B_Cells_Memory_weights2//FBXO28-out.wgt.RDat	FBXO28	1	224000000	224000000	0.01265	rs7524705	-2.563	rs7524705	0.011504	4.94	-2.563	174	2	lasso	0.011	7.31e-06	-2.55829	0.010519	0.104	0.837	0	0.001	0.057
FCER1A-out.wgt.RDat	/u/home/t/tboltz/project-ophoff/rna_whole_blood/cts_TWAS_latest/B_Cells_Memory_weights2//FCER1A-out.wgt.RDat	FCER1A	1	159000000	159000000	0.0519	rs2808656	-2.292	rs2251746	0.020406	6.79	0.187	195	11	enet	0.03262	2.26e-14	0.023643	0.981138	NA	NA	NA	NA	NA
FCER1G-out.wgt.RDat	/u/home/t/tboltz/project-ophoff/rna_whole_blood/cts_TWAS_latest/B_Cells_Memory_weights2//FCER1G-out.wgt.RDat	FCER1G	1	161000000	161000000	0.32287	rs12040727	-2.37	rs4589131	0.090897	-12.62	-0.108	140	26	enet	0.17908	2.46e-76	0.568592	0.569633	NA	NA	NA	NA	NA
FCGR1A-out.wgt.RDat	/u/home/t/tboltz/project-ophoff/rna_whole_blood/cts_TWAS_latest/B_Cells_Memory_weights2//FCGR1A-out.wgt.RDat	FCGR1A	1	150000000	150000000	0.0111	rs2147324	-3.05	rs11205037	0.012856	5.14	0.825	4	2	lasso	0.01074	9.27e-06	0.755329	0.450051	NA	NA	NA	NA	NA
FCGR2B-out.wgt.RDat	/u/home/t/tboltz/project-ophoff/rna_whole_blood/cts_TWAS_latest/B_Cells_Memory_weights2//FCGR2B-out.wgt.RDat	FCGR2B	1	162000000	162000000	0.25705	rs12040727	-2.37	rs12722986	0.140102	15.73	-0.07	244	50	enet	0.23445	1.35e-102	-0.308706	0.757545	NA	NA	NA	NA	NA
FCGR3A-out.wgt.RDat	/u/home/t/tboltz/project-ophoff/rna_whole_blood/cts_TWAS_latest/B_Cells_Memory_weights2//FCGR3A-out.wgt.RDat	FCGR3A	1	162000000	162000000	0.26284	rs12040727	-2.37	rs1340976	0.144983	15.87	1.122	198	18	enet	0.15634	4.74e-66	0.980127	0.327023	NA	NA	NA	NA	NA
FCRL3-out.wgt.RDat	/u/home/t/tboltz/project-ophoff/rna_whole_blood/cts_TWAS_latest/B_Cells_Memory_weights2//FCRL3-out.wgt.RDat	FCRL3	1	158000000	158000000	0.20089	rs3845580	2.296	rs3761959	0.218725	19.53	0.531	165	2	lasso	0.2166	6.32e-94	0.530994	0.595423	NA	NA	NA	NA	NA
FCRL5-out.wgt.RDat	/u/home/t/tboltz/project-ophoff/rna_whole_blood/cts_TWAS_latest/B_Cells_Memory_weights2//FCRL5-out.wgt.RDat	FCRL5	1	157000000	158000000	0.1786	rs3845580	2.296	rs7531685	0.38482	25.92	0.125	173	4	lasso	0.3862	1.34e-185	0.127091	0.898868	NA	NA	NA	NA	NA
FGGY-out.wgt.RDat	/u/home/t/tboltz/project-ophoff/rna_whole_blood/cts_TWAS_latest/B_Cells_Memory_weights2//FGGY-out.wgt.RDat	FGGY	1	59800000	60300000	0.04434	rs835356	3.352	rs835356	0.028195	7.1	3.352	220	1	lasso	0.02635	6.65e-12	3.352	0.000802	0	0.586	0	0.001	0.413
FHL3-out.wgt.RDat	/u/home/t/tboltz/project-ophoff/rna_whole_blood/cts_TWAS_latest/B_Cells_Memory_weights2//FHL3-out.wgt.RDat	FHL3	1	38500000	38500000	0.26391	rs2773165	-2.621	rs3901086	0.049558	9.48	1.883	143	31	enet	0.10228	1.18e-42	1.5492	0.121333	NA	NA	NA	NA	NA
FLVCR1-out.wgt.RDat	/u/home/t/tboltz/project-ophoff/rna_whole_blood/cts_TWAS_latest/B_Cells_Memory_weights2//FLVCR1-out.wgt.RDat	FLVCR1	1	213000000	213000000	0.09452	rs3006239	2.086	rs3768548	0.099515	13.2	1.01	170	170	blup	0.10091	4.42e-42	0.607734	0.543364	NA	NA	NA	NA	NA
FMO5-out.wgt.RDat	/u/home/t/tboltz/project-ophoff/rna_whole_blood/cts_TWAS_latest/B_Cells_Memory_weights2//FMO5-out.wgt.RDat	FMO5	1	147000000	147000000	0.05144	rs4534444	2.302	rs7555913	0.024118	6.68	2.215	186	186	blup	0.03661	6.02e-16	2.30762	0.02102	0	0.971	0	0.001	0.028
FNBP1L-out.wgt.RDat	/u/home/t/tboltz/project-ophoff/rna_whole_blood/cts_TWAS_latest/B_Cells_Memory_weights2//FNBP1L-out.wgt.RDat	FNBP1L	1	93900000	94000000	0.06309	rs4847183	-2.353	rs17109997	0.059537	10.65	1.199	189	19	enet	0.06746	2.74e-28	0.923754	0.355614	NA	NA	NA	NA	NA
FPGT-out.wgt.RDat	/u/home/t/tboltz/project-ophoff/rna_whole_blood/cts_TWAS_latest/B_Cells_Memory_weights2//FPGT-out.wgt.RDat	FPGT	1	74700000	74700000	0.03565	rs6662846	-3.488	rs792310	0.062091	-10.6	-0.786	109	6	enet	0.06017	2.42e-25	0.773847	0.439021	NA	NA	NA	NA	NA
FUCA1-out.wgt.RDat	/u/home/t/tboltz/project-ophoff/rna_whole_blood/cts_TWAS_latest/B_Cells_Memory_weights2//FUCA1-out.wgt.RDat	FUCA1	1	24200000	24200000	0.06088	rs12401982	3.709	rs34902309	0.118546	-14.39	-0.966	77	18	enet	0.11818	2.16e-49	0.793214	0.427653	NA	NA	NA	NA	NA
GBP3-out.wgt.RDat	/u/home/t/tboltz/project-ophoff/rna_whole_blood/cts_TWAS_latest/B_Cells_Memory_weights2//GBP3-out.wgt.RDat	GBP3	1	89500000	89500000	0.45228	rs17130538	2.428	rs10493821	0.417852	-26.96	-0.006	155	6	lasso	0.42193	3.99e-208	0.107133	0.914684	NA	NA	NA	NA	NA
GBP4-out.wgt.RDat	/u/home/t/tboltz/project-ophoff/rna_whole_blood/cts_TWAS_latest/B_Cells_Memory_weights2//GBP4-out.wgt.RDat	GBP4	1	89600000	89700000	0.06233	rs6428492	-1.831	rs674903	0.057606	-10.17	0.689	151	18	enet	0.05659	6.68e-24	-1.38691	0.165469	NA	NA	NA	NA	NA
GBP5-out.wgt.RDat	/u/home/t/tboltz/project-ophoff/rna_whole_blood/cts_TWAS_latest/B_Cells_Memory_weights2//GBP5-out.wgt.RDat	GBP5	1	89700000	89700000	0.04806	rs6428492	-1.831	rs2209307	0.039142	8.5	-1.301	131	20	enet	0.03911	6.16e-17	-1.4644	0.143085	NA	NA	NA	NA	NA
GLMP-out.wgt.RDat	/u/home/t/tboltz/project-ophoff/rna_whole_blood/cts_TWAS_latest/B_Cells_Memory_weights2//GLMP-out.wgt.RDat	GLMP	1	156000000	156000000	0.09829	rs2764406	-2.567	rs12122180	0.054867	-9.9	0.344	163	31	enet	0.08606	6.72e-36	-1.91164	0.055923	NA	NA	NA	NA	NA
GLUL-out.wgt.RDat	/u/home/t/tboltz/project-ophoff/rna_whole_blood/cts_TWAS_latest/B_Cells_Memory_weights2//GLUL-out.wgt.RDat	GLUL	1	182000000	182000000	0.11525	rs602988	3.143	rs11585457	0.046299	9.14	1.158	173	32	enet	0.07089	1.11e-29	1.00106	0.316796	NA	NA	NA	NA	NA
GNAI3-out.wgt.RDat	/u/home/t/tboltz/project-ophoff/rna_whole_blood/cts_TWAS_latest/B_Cells_Memory_weights2//GNAI3-out.wgt.RDat	GNAI3	1	110000000	110000000	0.0363	rs2359243	-2.596	rs12023963	0.044731	-9.35	-0.924	121	12	enet	0.04855	1.1e-20	0.910605	0.362503	NA	NA	NA	NA	NA
GNG5-out.wgt.RDat	/u/home/t/tboltz/project-ophoff/rna_whole_blood/cts_TWAS_latest/B_Cells_Memory_weights2//GNG5-out.wgt.RDat	GNG5	1	85000000	85000000	0.01466	rs2812452	2.667	rs17131723	0.003326	4.31	0.1	159	7	enet	0.00666	0.000398	-0.010413	0.991692	NA	NA	NA	NA	NA
GOLPH3L-out.wgt.RDat	/u/home/t/tboltz/project-ophoff/rna_whole_blood/cts_TWAS_latest/B_Cells_Memory_weights2//GOLPH3L-out.wgt.RDat	GOLPH3L	1	151000000	151000000	0.02456	rs2147324	-3.05	rs10305751	0.009181	-4.65	-0.0887	98	5	lasso	0.01038	1.29e-05	0.112625	0.910328	NA	NA	NA	NA	NA
GORAB-out.wgt.RDat	/u/home/t/tboltz/project-ophoff/rna_whole_blood/cts_TWAS_latest/B_Cells_Memory_weights2//GORAB-out.wgt.RDat	GORAB	1	171000000	171000000	0.01494	rs4437927	2.89	rs12747498	0.009662	-4.37	-0.711	205	9	enet	0.00727	0.000226	1.07008	0.284582	NA	NA	NA	NA	NA
GPA33-out.wgt.RDat	/u/home/t/tboltz/project-ophoff/rna_whole_blood/cts_TWAS_latest/B_Cells_Memory_weights2//GPA33-out.wgt.RDat	GPA33	1	167000000	167000000	0.02598	rs4657678	-2.902	rs12042641	0.016048	-5.51	1.765	233	233	blup	0.01791	1.38e-08	-0.349598	0.726641	NA	NA	NA	NA	NA
GPX7-out.wgt.RDat	/u/home/t/tboltz/project-ophoff/rna_whole_blood/cts_TWAS_latest/B_Cells_Memory_weights2//GPX7-out.wgt.RDat	GPX7	1	53100000	53100000	0.1967	rs12031385	-2.341	rs835341	0.136319	15.47	0.902	129	5	lasso	0.13909	1.98e-58	0.852874	0.393729	NA	NA	NA	NA	NA
GRIK3-out.wgt.RDat	/u/home/t/tboltz/project-ophoff/rna_whole_blood/cts_TWAS_latest/B_Cells_Memory_weights2//GRIK3-out.wgt.RDat	GRIK3	1	37300000	37500000	0.05284	rs12116935	-2.555	rs823926	0.029868	7.92	-1.328	199	17	enet	0.03652	6.51e-16	-0.44295	0.657802	NA	NA	NA	NA	NA
GSTM2-out.wgt.RDat	/u/home/t/tboltz/project-ophoff/rna_whole_blood/cts_TWAS_latest/B_Cells_Memory_weights2//GSTM2-out.wgt.RDat	GSTM2	1	110000000	110000000	0.10188	rs2359243	-2.596	rs11807	0.006312	5.52	0.203	133	133	blup	0.04914	6.4e-21	-0.157309	0.875001	NA	NA	NA	NA	NA
GSTM3-out.wgt.RDat	/u/home/t/tboltz/project-ophoff/rna_whole_blood/cts_TWAS_latest/B_Cells_Memory_weights2//GSTM3-out.wgt.RDat	GSTM3	1	110000000	110000000	0.28916	rs6698843	-2.491	rs1332018	0.422784	-27.08	0.558	113	3	lasso	0.43066	7.77e-214	-0.458147	0.646847	NA	NA	NA	NA	NA
GSTM4-out.wgt.RDat	/u/home/t/tboltz/project-ophoff/rna_whole_blood/cts_TWAS_latest/B_Cells_Memory_weights2//GSTM4-out.wgt.RDat	GSTM4	1	110000000	110000000	0.29258	rs2359243	-2.596	rs1799875	0.149961	-16.35	-1.365	133	30	enet	0.32129	7.68e-148	0.520064	0.603019	NA	NA	NA	NA	NA
GSTM5-out.wgt.RDat	/u/home/t/tboltz/project-ophoff/rna_whole_blood/cts_TWAS_latest/B_Cells_Memory_weights2//GSTM5-out.wgt.RDat	GSTM5	1	110000000	110000000	0.05977	rs6698843	-2.491	rs11807	0.022387	7.55	0.203	118	4	lasso	0.04017	2.34e-17	0.397602	0.690924	NA	NA	NA	NA	NA
H2AW-out.wgt.RDat	/u/home/t/tboltz/project-ophoff/rna_whole_blood/cts_TWAS_latest/B_Cells_Memory_weights2//H2AW-out.wgt.RDat	H2AW	1	229000000	229000000	0.04784	rs3795811	1.818	rs6426503	0.011889	-4.97	0.089	173	11	enet	0.01082	8.61e-06	0.652654	0.513979	NA	NA	NA	NA	NA
H3C14-out.wgt.RDat	/u/home/t/tboltz/project-ophoff/rna_whole_blood/cts_TWAS_latest/B_Cells_Memory_weights2//H3C14-out.wgt.RDat	H3C14	1	150000000	150000000	0.01616	rs2147324	-3.05	rs7531664	0.01602	5.75	0.672	5	1	lasso	0.01535	1.39e-07	0.672	0.501584	NA	NA	NA	NA	NA
H3C15-out.wgt.RDat	/u/home/t/tboltz/project-ophoff/rna_whole_blood/cts_TWAS_latest/B_Cells_Memory_weights2//H3C15-out.wgt.RDat	H3C15	1	150000000	150000000	0.01616	rs2147324	-3.05	rs7531664	0.01602	5.75	0.672	5	1	lasso	0.01525	1.53e-07	0.672	0.501584	NA	NA	NA	NA	NA
H6PD-out.wgt.RDat	/u/home/t/tboltz/project-ophoff/rna_whole_blood/cts_TWAS_latest/B_Cells_Memory_weights2//H6PD-out.wgt.RDat	H6PD	1	9290000	9330000	0.11014	rs629524	2.171	rs2268175	0.122155	-14.6	0.296	87	2	lasso	0.12402	6.82e-52	-0.33222	0.739723	NA	NA	NA	NA	NA
HAX1-out.wgt.RDat	/u/home/t/tboltz/project-ophoff/rna_whole_blood/cts_TWAS_latest/B_Cells_Memory_weights2//HAX1-out.wgt.RDat	HAX1	1	154000000	154000000	0.02199	rs6696760	-3.446	rs6719	0.014018	-5.19	2.219	122	19	enet	0.01705	3.01e-08	-2.32363	0.020145	0.09	0.877	0	0.004	0.028
HDGF-out.wgt.RDat	/u/home/t/tboltz/project-ophoff/rna_whole_blood/cts_TWAS_latest/B_Cells_Memory_weights2//HDGF-out.wgt.RDat	HDGF	1	157000000	157000000	0.06325	rs2764406	-2.567	rs1800601	0.042741	-8.73	-0.55	189	5	lasso	0.05681	5.43e-24	0.375432	0.707339	NA	NA	NA	NA	NA
HIVEP3-out.wgt.RDat	/u/home/t/tboltz/project-ophoff/rna_whole_blood/cts_TWAS_latest/B_Cells_Memory_weights2//HIVEP3-out.wgt.RDat	HIVEP3	1	42000000	42500000	0.05975	rs11210344	2.895	rs604145	0.038072	8.39	2.573	231	231	blup	0.05017	2.49e-21	0.445558	0.655916	NA	NA	NA	NA	NA
HLX-out.wgt.RDat	/u/home/t/tboltz/project-ophoff/rna_whole_blood/cts_TWAS_latest/B_Cells_Memory_weights2//HLX-out.wgt.RDat	HLX	1	221000000	221000000	0.03216	rs7544735	-3.806	rs2738756	0.018184	6.1	1.133	154	154	blup	0.01645	5.18e-08	1.43448	0.151436	NA	NA	NA	NA	NA
HMGN2-out.wgt.RDat	/u/home/t/tboltz/project-ophoff/rna_whole_blood/cts_TWAS_latest/B_Cells_Memory_weights2//HMGN2-out.wgt.RDat	HMGN2	1	26800000	26800000	0.08713	rs4072445	3.056	rs11247963	0.004271	4.55	-2.425	161	24	enet	0.02856	9.02e-13	-0.30549	0.759993	NA	NA	NA	NA	NA
HORMAD1-out.wgt.RDat	/u/home/t/tboltz/project-ophoff/rna_whole_blood/cts_TWAS_latest/B_Cells_Memory_weights2//HORMAD1-out.wgt.RDat	HORMAD1	1	151000000	151000000	0.07284	rs2147324	-3.05	rs12409208	0.124444	15.04	-0.233	98	30	enet	0.13772	7.84e-58	-0.394615	0.693127	NA	NA	NA	NA	NA
HP1BP3-out.wgt.RDat	/u/home/t/tboltz/project-ophoff/rna_whole_blood/cts_TWAS_latest/B_Cells_Memory_weights2//HP1BP3-out.wgt.RDat	HP1BP3	1	21100000	21100000	0.03034	rs10916764	-3.018	rs7532667	0.019674	-6.31	1.332	150	150	blup	0.02184	3.92e-10	-2.70776	0.006774	0	0.99	0	0.003	0.007
HPCAL4-out.wgt.RDat	/u/home/t/tboltz/project-ophoff/rna_whole_blood/cts_TWAS_latest/B_Cells_Memory_weights2//HPCAL4-out.wgt.RDat	HPCAL4	1	40100000	40200000	0.43404	rs11576724	2.411	rs6703320	0.093575	-12.91	-1.965	130	25	enet	0.14923	6.83e-63	1.75328	0.079555	NA	NA	NA	NA	NA
HTR6-out.wgt.RDat	/u/home/t/tboltz/project-ophoff/rna_whole_blood/cts_TWAS_latest/B_Cells_Memory_weights2//HTR6-out.wgt.RDat	HTR6	1	20000000	20000000	0.09793	rs2872594	2.902	rs7533981	0.115925	-14.26	2.072	238	2	lasso	0.11506	4.66e-48	-2.07203	0.038262	0	0.973	0	0.003	0.024
IBA57-out.wgt.RDat	/u/home/t/tboltz/project-ophoff/rna_whole_blood/cts_TWAS_latest/B_Cells_Memory_weights2//IBA57-out.wgt.RDat	IBA57	1	228000000	228000000	0.1374	rs10916232	-2.554	rs12134624	0.177794	17.62	-0.875	172	47	enet	0.18316	3.31e-78	-1.1559	0.247723	NA	NA	NA	NA	NA
IER5-out.wgt.RDat	/u/home/t/tboltz/project-ophoff/rna_whole_blood/cts_TWAS_latest/B_Cells_Memory_weights2//IER5-out.wgt.RDat	IER5	1	181000000	181000000	0.04545	rs3795504	3.229	rs2332058	0.027532	7.33	-0.076	127	7	enet	0.02678	4.5e-12	0.063851	0.949089	NA	NA	NA	NA	NA
IFI44-out.wgt.RDat	/u/home/t/tboltz/project-ophoff/rna_whole_blood/cts_TWAS_latest/B_Cells_Memory_weights2//IFI44-out.wgt.RDat	IFI44	1	79100000	79100000	0.02203	rs12063386	-1.977	rs11577395	0.018012	-5.94	0.921	176	3	lasso	0.01466	2.61e-07	-0.983482	0.32537	NA	NA	NA	NA	NA
IL23R-out.wgt.RDat	/u/home/t/tboltz/project-ophoff/rna_whole_blood/cts_TWAS_latest/B_Cells_Memory_weights2//IL23R-out.wgt.RDat	IL23R	1	67600000	67700000	0.05196	rs924080	4.17	rs2064689	0.053411	-10.18	2.737	228	4	lasso	0.05176	5.76e-22	-2.78575	0.00534	0	0.892	0	0.019	0.089
IL6R-out.wgt.RDat	/u/home/t/tboltz/project-ophoff/rna_whole_blood/cts_TWAS_latest/B_Cells_Memory_weights2//IL6R-out.wgt.RDat	IL6R	1	154000000	154000000	0.02947	rs6696760	-3.446	rs12719998	0.01316	-6.09	-1.38	116	116	blup	0.02342	9.46e-11	1.93232	0.05332	NA	NA	NA	NA	NA
ILDR2-out.wgt.RDat	/u/home/t/tboltz/project-ophoff/rna_whole_blood/cts_TWAS_latest/B_Cells_Memory_weights2//ILDR2-out.wgt.RDat	ILDR2	1	167000000	167000000	0.0202	rs4657629	2.409	rs12135317	0.000947	4.39	-1.007	221	221	blup	0.00634	0.000538	-1.21366	0.224877	NA	NA	NA	NA	NA
IRF6-out.wgt.RDat	/u/home/t/tboltz/project-ophoff/rna_whole_blood/cts_TWAS_latest/B_Cells_Memory_weights2//IRF6-out.wgt.RDat	IRF6	1	210000000	210000000	0.14505	rs17014768	3.201	rs2236906	0.157834	16.59	0.682	198	14	enet	0.17519	1.49e-74	0.512405	0.608367	NA	NA	NA	NA	NA
ITGB3BP-out.wgt.RDat	/u/home/t/tboltz/project-ophoff/rna_whole_blood/cts_TWAS_latest/B_Cells_Memory_weights2//ITGB3BP-out.wgt.RDat	ITGB3BP	1	63900000	64100000	0.06101	rs12751992	-2.583	rs6697508	0.04995	9.38	0.046	218	5	lasso	0.04976	3.63e-21	0.093638	0.925397	NA	NA	NA	NA	NA
ITLN1-out.wgt.RDat	/u/home/t/tboltz/project-ophoff/rna_whole_blood/cts_TWAS_latest/B_Cells_Memory_weights2//ITLN1-out.wgt.RDat	ITLN1	1	161000000	161000000	0.06788	rs3737780	-2.356	rs2039415	0.037578	-9	-0.045	149	11	lasso	0.06887	7.33e-29	-0.99135	0.321515	NA	NA	NA	NA	NA
ITPKB-out.wgt.RDat	/u/home/t/tboltz/project-ophoff/rna_whole_blood/cts_TWAS_latest/B_Cells_Memory_weights2//ITPKB-out.wgt.RDat	ITPKB	1	227000000	227000000	0.0537	rs1151815	2.886	rs708773	0.049952	9.49	-0.364	159	5	lasso	0.04935	5.26e-21	-0.395008	0.692837	NA	NA	NA	NA	NA
IVNS1ABP-out.wgt.RDat	/u/home/t/tboltz/project-ophoff/rna_whole_blood/cts_TWAS_latest/B_Cells_Memory_weights2//IVNS1ABP-out.wgt.RDat	IVNS1ABP	1	185000000	185000000	0.06622	rs12061313	1.911	rs10798019	0.04475	8.99	1.055	125	6	lasso	0.04566	1.56e-19	0.786474	0.43159	NA	NA	NA	NA	NA
JUN-out.wgt.RDat	/u/home/t/tboltz/project-ophoff/rna_whole_blood/cts_TWAS_latest/B_Cells_Memory_weights2//JUN-out.wgt.RDat	JUN	1	59200000	59200000	0.05539	rs4912202	-3.155	rs2764933	0.027458	-7.39	1.243	184	5	lasso	0.02505	2.16e-11	-1.24311	0.213828	NA	NA	NA	NA	NA
KAZN-out.wgt.RDat	/u/home/t/tboltz/project-ophoff/rna_whole_blood/cts_TWAS_latest/B_Cells_Memory_weights2//KAZN-out.wgt.RDat	KAZN	1	14200000	15400000	0.20198	rs1203660	-2.305	rs6429696	0.096086	-13.01	-0.801	364	52	enet	0.12585	1.1e-52	0.985078	0.324586	NA	NA	NA	NA	NA
KCNA3-out.wgt.RDat	/u/home/t/tboltz/project-ophoff/rna_whole_blood/cts_TWAS_latest/B_Cells_Memory_weights2//KCNA3-out.wgt.RDat	KCNA3	1	111000000	111000000	0.06098	rs4839072	-2.594	rs11585237	0.031692	-7.58	-0.591	164	2	lasso	0.04069	1.46e-17	0.456015	0.648379	NA	NA	NA	NA	NA
KIAA0040-out.wgt.RDat	/u/home/t/tboltz/project-ophoff/rna_whole_blood/cts_TWAS_latest/B_Cells_Memory_weights2//KIAA0040-out.wgt.RDat	KIAA0040	1	175000000	175000000	0.08171	rs1984418	2.582	rs2269650	0.046004	-9.59	-0.639	190	19	enet	0.06358	1.03e-26	0.761336	0.446456	NA	NA	NA	NA	NA
KIAA2013-out.wgt.RDat	/u/home/t/tboltz/project-ophoff/rna_whole_blood/cts_TWAS_latest/B_Cells_Memory_weights2//KIAA2013-out.wgt.RDat	KIAA2013	1	12000000	12000000	0.04925	rs11801678	2.1	rs7550536	0.034105	-8.33	-0.717	135	4	lasso	0.03979	3.33e-17	0.714356	0.475007	NA	NA	NA	NA	NA
KIF14-out.wgt.RDat	/u/home/t/tboltz/project-ophoff/rna_whole_blood/cts_TWAS_latest/B_Cells_Memory_weights2//KIF14-out.wgt.RDat	KIF14	1	201000000	201000000	0.01177	rs12074541	2.37	rs7543730	0.011549	4.71	-2.129	206	3	lasso	0.00959	2.67e-05	-2.1137	0.03454	0.271	0.715	0	0.001	0.014
KIF1B-out.wgt.RDat	/u/home/t/tboltz/project-ophoff/rna_whole_blood/cts_TWAS_latest/B_Cells_Memory_weights2//KIF1B-out.wgt.RDat	KIF1B	1	10300000	10400000	0.22079	rs2483677	2.82	rs17400878	0.105843	13.91	-0.048	157	13	enet	0.12931	3.56e-54	0.643546	0.51987	NA	NA	NA	NA	NA
KLHDC7A-out.wgt.RDat	/u/home/t/tboltz/project-ophoff/rna_whole_blood/cts_TWAS_latest/B_Cells_Memory_weights2//KLHDC7A-out.wgt.RDat	KLHDC7A	1	18800000	18800000	0.03896	rs6586493	-3.805	rs2992757	0.022603	-6.47	-1.476	160	19	enet	0.02427	4.35e-11	1.57028	0.116351	NA	NA	NA	NA	NA
KYAT3-out.wgt.RDat	/u/home/t/tboltz/project-ophoff/rna_whole_blood/cts_TWAS_latest/B_Cells_Memory_weights2//KYAT3-out.wgt.RDat	KYAT3	1	89400000	89500000	0.0416	rs17130538	2.486	rs6682686	0.02671	-7.73	-0.438	160	10	lasso	0.03337	1.14e-14	0.964617	0.334737	NA	NA	NA	NA	NA
L1TD1-out.wgt.RDat	/u/home/t/tboltz/project-ophoff/rna_whole_blood/cts_TWAS_latest/B_Cells_Memory_weights2//L1TD1-out.wgt.RDat	L1TD1	1	62700000	62700000	0.09394	rs2104448	-2.135	rs17123220	0.035095	8.23	-0.032	152	4	lasso	0.03073	1.26e-13	-0.327819	0.743049	NA	NA	NA	NA	NA
LAMC1-out.wgt.RDat	/u/home/t/tboltz/project-ophoff/rna_whole_blood/cts_TWAS_latest/B_Cells_Memory_weights2//LAMC1-out.wgt.RDat	LAMC1	1	183000000	183000000	0.01486	rs602988	3.143	rs6672306	0.014537	5.31	-0.88	213	5	lasso	0.01311	1.07e-06	-0.92675	0.354056	NA	NA	NA	NA	NA
LAMTOR5-out.wgt.RDat	/u/home/t/tboltz/project-ophoff/rna_whole_blood/cts_TWAS_latest/B_Cells_Memory_weights2//LAMTOR5-out.wgt.RDat	LAMTOR5	1	111000000	111000000	0.03161	rs4839072	-2.594	rs12127781	0.007683	4.78	2.424	173	173	blup	0.02035	1.51e-09	1.63059	0.102978	NA	NA	NA	NA	NA
LAPTM5-out.wgt.RDat	/u/home/t/tboltz/project-ophoff/rna_whole_blood/cts_TWAS_latest/B_Cells_Memory_weights2//LAPTM5-out.wgt.RDat	LAPTM5	1	31200000	31200000	0.02491	rs1998012	2.298	rs1065755	0.016745	5.76	0.453	173	4	lasso	0.01648	5.01e-08	1.21536	0.224228	NA	NA	NA	NA	NA
LDLRAP1-out.wgt.RDat	/u/home/t/tboltz/project-ophoff/rna_whole_blood/cts_TWAS_latest/B_Cells_Memory_weights2//LDLRAP1-out.wgt.RDat	LDLRAP1	1	25900000	25900000	0.01824	rs1053438	2.57	rs3856239	0.015103	5.43	-0.622	127	3	lasso	0.01488	2.14e-07	-0.505071	0.613509	NA	NA	NA	NA	NA
LEPR-out.wgt.RDat	/u/home/t/tboltz/project-ophoff/rna_whole_blood/cts_TWAS_latest/B_Cells_Memory_weights2//LEPR-out.wgt.RDat	LEPR	1	65900000	66100000	0.14466	rs6684621	-2.802	rs1045895	0.089095	-12.83	1.277	263	11	lasso	0.13384	3.83e-56	-1.70773	0.087687	NA	NA	NA	NA	NA
LEXM-out.wgt.RDat	/u/home/t/tboltz/project-ophoff/rna_whole_blood/cts_TWAS_latest/B_Cells_Memory_weights2//LEXM-out.wgt.RDat	LEXM	1	55300000	55300000	0.02138	rs1655528	2.29	rs11588319	0.024276	7.08	1.837	129	3	lasso	0.02852	9.34e-13	1.3497	0.177113	NA	NA	NA	NA	NA
LGALS8-out.wgt.RDat	/u/home/t/tboltz/project-ophoff/rna_whole_blood/cts_TWAS_latest/B_Cells_Memory_weights2//LGALS8-out.wgt.RDat	LGALS8	1	237000000	237000000	0.11656	rs4659711	-2.969	rs1358959	0.043875	-8.89	-0.292	184	25	enet	0.08948	2.57e-37	-0.812544	0.41648	NA	NA	NA	NA	NA
LMNA-out.wgt.RDat	/u/home/t/tboltz/project-ophoff/rna_whole_blood/cts_TWAS_latest/B_Cells_Memory_weights2//LMNA-out.wgt.RDat	LMNA	1	156000000	156000000	0.03939	rs2764406	-2.567	rs584025	0.024203	6.76	-1.294	161	2	lasso	0.02209	3.13e-10	-1.29925	0.193858	NA	NA	NA	NA	NA
LPAR3-out.wgt.RDat	/u/home/t/tboltz/project-ophoff/rna_whole_blood/cts_TWAS_latest/B_Cells_Memory_weights2//LPAR3-out.wgt.RDat	LPAR3	1	85300000	85400000	0.20302	rs12409882	-2.472	rs7541524	0.139608	15.59	1.775	215	5	lasso	0.1377	8.02e-58	1.71778	0.085836	NA	NA	NA	NA	NA
LPGAT1-out.wgt.RDat	/u/home/t/tboltz/project-ophoff/rna_whole_blood/cts_TWAS_latest/B_Cells_Memory_weights2//LPGAT1-out.wgt.RDat	LPGAT1	1	212000000	212000000	0.04022	rs17189035	2.907	rs12038038	0.034146	-7.85	0.98	185	3	lasso	0.03203	3.85e-14	-0.923596	0.355697	NA	NA	NA	NA	NA
LRRC7-out.wgt.RDat	/u/home/t/tboltz/project-ophoff/rna_whole_blood/cts_TWAS_latest/B_Cells_Memory_weights2//LRRC7-out.wgt.RDat	LRRC7	1	70000000	70600000	0.1859	rs1796964	2.386	rs1245049	0.220985	-19.79	0.053	264	8	lasso	0.29372	6.99e-133	0.549723	0.582509	NA	NA	NA	NA	NA
LRRC8B-out.wgt.RDat	/u/home/t/tboltz/project-ophoff/rna_whole_blood/cts_TWAS_latest/B_Cells_Memory_weights2//LRRC8B-out.wgt.RDat	LRRC8B	1	90000000	90100000	0.00944	rs2802027	-1.81	rs922106	0.012013	-4.87	0.339	81	3	lasso	0.00932	3.4e-05	-0.331759	0.740071	NA	NA	NA	NA	NA
LRRIQ3-out.wgt.RDat	/u/home/t/tboltz/project-ophoff/rna_whole_blood/cts_TWAS_latest/B_Cells_Memory_weights2//LRRIQ3-out.wgt.RDat	LRRIQ3	1	74500000	74700000	0.05969	rs17094935	2.432	rs4422957	0.084823	-12.22	-0.789	133	4	lasso	0.08295	1.29e-34	0.808874	0.418588	NA	NA	NA	NA	NA
LY9-out.wgt.RDat	/u/home/t/tboltz/project-ophoff/rna_whole_blood/cts_TWAS_latest/B_Cells_Memory_weights2//LY9-out.wgt.RDat	LY9	1	161000000	161000000	0.02488	rs3737780	-2.356	rs509749	0.025161	-6.76	0.408	142	5	lasso	0.02366	7.56e-11	-0.443593	0.657337	NA	NA	NA	NA	NA
LYPLAL1-out.wgt.RDat	/u/home/t/tboltz/project-ophoff/rna_whole_blood/cts_TWAS_latest/B_Cells_Memory_weights2//LYPLAL1-out.wgt.RDat	LYPLAL1	1	219000000	219000000	0.02665	rs11118296	-2.37	rs10779348	0.017704	-5.67	0.09	213	2	lasso	0.01718	2.66e-08	-0.099487	0.920752	NA	NA	NA	NA	NA
MAB21L3-out.wgt.RDat	/u/home/t/tboltz/project-ophoff/rna_whole_blood/cts_TWAS_latest/B_Cells_Memory_weights2//MAB21L3-out.wgt.RDat	MAB21L3	1	117000000	117000000	0.05835	rs12040622	2.443	rs17034971	0.02407	7.31	1.051	209	3	lasso	0.04388	7.91e-19	0.316492	0.751629	NA	NA	NA	NA	NA
MACF1-out.wgt.RDat	/u/home/t/tboltz/project-ophoff/rna_whole_blood/cts_TWAS_latest/B_Cells_Memory_weights2//MACF1-out.wgt.RDat	MACF1	1	39500000	40000000	0.05101	rs11576724	2.364	rs16826038	0.058505	10.24	0.348	145	5	lasso	0.05684	5.32e-24	-0.086443	0.931115	NA	NA	NA	NA	NA
MAEL-out.wgt.RDat	/u/home/t/tboltz/project-ophoff/rna_whole_blood/cts_TWAS_latest/B_Cells_Memory_weights2//MAEL-out.wgt.RDat	MAEL	1	167000000	167000000	0.01175	rs4657629	2.409	rs2038022	0.002448	-4.03	-1.433	219	9	enet	0.00918	3.88e-05	0.032766	0.973861	NA	NA	NA	NA	NA
MAGI3-out.wgt.RDat	/u/home/t/tboltz/project-ophoff/rna_whole_blood/cts_TWAS_latest/B_Cells_Memory_weights2//MAGI3-out.wgt.RDat	MAGI3	1	114000000	114000000	0.02458	rs17032441	2.487	rs6671518	0.011274	5.3	-1.447	173	173	blup	0.00758	0.00017	-2.83909	0.004524	0.015	0.975	0	0.002	0.008
MAN1A2-out.wgt.RDat	/u/home/t/tboltz/project-ophoff/rna_whole_blood/cts_TWAS_latest/B_Cells_Memory_weights2//MAN1A2-out.wgt.RDat	MAN1A2	1	118000000	118000000	0.03732	rs8254	-3.253	rs1290539	0.019424	-6.15	-1.077	218	25	enet	0.02203	3.32e-10	2.11614	0.034333	0.001	0.991	0	0.004	0.005
MAP10-out.wgt.RDat	/u/home/t/tboltz/project-ophoff/rna_whole_blood/cts_TWAS_latest/B_Cells_Memory_weights2//MAP10-out.wgt.RDat	MAP10	1	233000000	233000000	0.0926	rs3820119	3.552	rs1495986	0.025319	-7.72	0.606	222	4	lasso	0.05297	1.89e-22	-0.409261	0.682348	NA	NA	NA	NA	NA
MAP3K21-out.wgt.RDat	/u/home/t/tboltz/project-ophoff/rna_whole_blood/cts_TWAS_latest/B_Cells_Memory_weights2//MAP3K21-out.wgt.RDat	MAP3K21	1	233000000	234000000	0.02391	rs3820119	3.552	rs6687087	0.016292	5.6	0.286	244	3	lasso	0.01559	1.13e-07	0.273131	0.784753	NA	NA	NA	NA	NA
MAP7D1-out.wgt.RDat	/u/home/t/tboltz/project-ophoff/rna_whole_blood/cts_TWAS_latest/B_Cells_Memory_weights2//MAP7D1-out.wgt.RDat	MAP7D1	1	36600000	36600000	0.05935	rs6680302	-2.831	rs4653164	0.032703	7.83	-2.506	141	9	enet	0.03389	7.11e-15	-2.06358	0.039057	0	0.931	0	0.001	0.067
MCL1-out.wgt.RDat	/u/home/t/tboltz/project-ophoff/rna_whole_blood/cts_TWAS_latest/B_Cells_Memory_weights2//MCL1-out.wgt.RDat	MCL1	1	151000000	151000000	0.04196	rs2147324	-3.05	rs7517566	0.004449	4.34	-0.525	82	82	blup	0.02059	1.22e-09	-1.96445	0.049478	0.511	0.47	0.001	0.001	0.018
MCOLN2-out.wgt.RDat	/u/home/t/tboltz/project-ophoff/rna_whole_blood/cts_TWAS_latest/B_Cells_Memory_weights2//MCOLN2-out.wgt.RDat	MCOLN2	1	85400000	85500000	0.1445	rs12409882	-2.472	rs634294	0.044696	-8.99	0.327	235	53	enet	0.04725	3.63e-20	-0.91305	0.361216	NA	NA	NA	NA	NA
MEAF6-out.wgt.RDat	/u/home/t/tboltz/project-ophoff/rna_whole_blood/cts_TWAS_latest/B_Cells_Memory_weights2//MEAF6-out.wgt.RDat	MEAF6	1	38000000	38000000	0.02966	rs4074961	-2.421	rs7544462	0.027579	-7.05	-0.342	158	3	lasso	0.02695	3.86e-12	0.01633	0.986971	NA	NA	NA	NA	NA
MEGF6-out.wgt.RDat	/u/home/t/tboltz/project-ophoff/rna_whole_blood/cts_TWAS_latest/B_Cells_Memory_weights2//MEGF6-out.wgt.RDat	MEGF6	1	3400000	3530000	0.02295	NA	NA	NA	NA	NA	NA	77	0	enet	0.01153	4.5e-06	NA	NA	NA	NA	NA	NA	NA
METTL18-out.wgt.RDat	/u/home/t/tboltz/project-ophoff/rna_whole_blood/cts_TWAS_latest/B_Cells_Memory_weights2//METTL18-out.wgt.RDat	METTL18	1	170000000	170000000	0.04458	rs4437927	2.89	rs2272920	0.096442	-12.98	1.055	309	5	lasso	0.0959	5.55e-40	-1.07875	0.2807	NA	NA	NA	NA	NA
MFN2-out.wgt.RDat	/u/home/t/tboltz/project-ophoff/rna_whole_blood/cts_TWAS_latest/B_Cells_Memory_weights2//MFN2-out.wgt.RDat	MFN2	1	12000000	12100000	0.34893	rs12068684	2.302	rs7550536	0.300114	22.85	-0.717	128	7	lasso	0.31882	1.79e-146	-0.763585	0.445115	NA	NA	NA	NA	NA
MGST3-out.wgt.RDat	/u/home/t/tboltz/project-ophoff/rna_whole_blood/cts_TWAS_latest/B_Cells_Memory_weights2//MGST3-out.wgt.RDat	MGST3	1	166000000	166000000	0.03961	rs12081765	-3.404	rs7554034	0.023403	-7.03	-1.205	213	8	lasso	0.02993	2.59e-13	0.574344	0.565735	NA	NA	NA	NA	NA
MKNK1-out.wgt.RDat	/u/home/t/tboltz/project-ophoff/rna_whole_blood/cts_TWAS_latest/B_Cells_Memory_weights2//MKNK1-out.wgt.RDat	MKNK1	1	47000000	47100000	0.14413	rs11211402	2.783	rs7556481	0.108	-13.75	0.827	204	22	enet	0.12131	9.91e-51	-0.045073	0.964049	NA	NA	NA	NA	NA
MMEL1-out.wgt.RDat	/u/home/t/tboltz/project-ophoff/rna_whole_blood/cts_TWAS_latest/B_Cells_Memory_weights2//MMEL1-out.wgt.RDat	MMEL1	1	2520000	2560000	0.02527	rs2055204	-3.109	rs867436	0.029034	-7.36	-1.991	98	98	blup	0.03125	7.84e-14	1.56116	0.118485	NA	NA	NA	NA	NA
MNDA-out.wgt.RDat	/u/home/t/tboltz/project-ophoff/rna_whole_blood/cts_TWAS_latest/B_Cells_Memory_weights2//MNDA-out.wgt.RDat	MNDA	1	159000000	159000000	0.07871	rs6666753	2.413	rs857785	0.031215	7.59	0.612	249	15	enet	0.05174	5.84e-22	0.453361	0.650289	NA	NA	NA	NA	NA
MOB3C-out.wgt.RDat	/u/home/t/tboltz/project-ophoff/rna_whole_blood/cts_TWAS_latest/B_Cells_Memory_weights2//MOB3C-out.wgt.RDat	MOB3C	1	47100000	47100000	0.05135	rs11211402	2.783	rs7556481	0.048951	9.33	0.827	201	7	lasso	0.0516	6.66e-22	0.077807	0.937982	NA	NA	NA	NA	NA
MPZL1-out.wgt.RDat	/u/home/t/tboltz/project-ophoff/rna_whole_blood/cts_TWAS_latest/B_Cells_Memory_weights2//MPZL1-out.wgt.RDat	MPZL1	1	168000000	168000000	0.07784	rs4657678	-2.902	rs16859532	0.028343	7.21	-0.591	135	37	enet	0.04489	3.16e-19	-0.199054	0.842221	NA	NA	NA	NA	NA
MRTO4-out.wgt.RDat	/u/home/t/tboltz/project-ophoff/rna_whole_blood/cts_TWAS_latest/B_Cells_Memory_weights2//MRTO4-out.wgt.RDat	MRTO4	1	19600000	19600000	0.0603	rs2872594	2.902	rs10917275	0.043037	-8.81	0.624	222	4	lasso	0.04349	1.13e-18	-0.508064	0.611408	NA	NA	NA	NA	NA
MTARC1-out.wgt.RDat	/u/home/t/tboltz/project-ophoff/rna_whole_blood/cts_TWAS_latest/B_Cells_Memory_weights2//MTARC1-out.wgt.RDat	MTARC1	1	221000000	221000000	0.08199	rs7544735	-3.806	rs868494	0.043591	9.34	0.366	160	26	enet	0.05701	4.53e-24	-0.462195	0.643941	NA	NA	NA	NA	NA
MTFR1L-out.wgt.RDat	/u/home/t/tboltz/project-ophoff/rna_whole_blood/cts_TWAS_latest/B_Cells_Memory_weights2//MTFR1L-out.wgt.RDat	MTFR1L	1	26100000	26200000	0.01018	rs1053438	2.57	rs6598924	0.011593	4.99	0.944	159	1	lasso	0.00984	2.11e-05	0.944	0.34517	NA	NA	NA	NA	NA
MTHFR-out.wgt.RDat	/u/home/t/tboltz/project-ophoff/rna_whole_blood/cts_TWAS_latest/B_Cells_Memory_weights2//MTHFR-out.wgt.RDat	MTHFR	1	11800000	11900000	0.03723	rs7537765	1.899	rs2076001	0.029032	8.21	1.678	136	4	lasso	0.04322	1.46e-18	1.68958	0.091108	NA	NA	NA	NA	NA
MUL1-out.wgt.RDat	/u/home/t/tboltz/project-ophoff/rna_whole_blood/cts_TWAS_latest/B_Cells_Memory_weights2//MUL1-out.wgt.RDat	MUL1	1	20800000	20800000	0.10426	rs10916764	-3.018	rs1415176	0.028026	-7.04	0.768	149	33	enet	0.05452	4.52e-23	-1.50428	0.132508	NA	NA	NA	NA	NA
MYCL-out.wgt.RDat	/u/home/t/tboltz/project-ophoff/rna_whole_blood/cts_TWAS_latest/B_Cells_Memory_weights2//MYCL-out.wgt.RDat	MYCL	1	40400000	40400000	0.02194	rs11576724	2.399	rs6693041	0.004085	-3.96	1.074	111	13	enet	0.01093	7.82e-06	0.482247	0.62963	NA	NA	NA	NA	NA
NBL1-out.wgt.RDat	/u/home/t/tboltz/project-ophoff/rna_whole_blood/cts_TWAS_latest/B_Cells_Memory_weights2//NBL1-out.wgt.RDat	NBL1	1	19900000	20000000	0.19903	rs2872594	2.902	rs880554	0.042017	-8.62	-0.774	251	5	lasso	0.082	3.17e-34	0.035139	0.971969	NA	NA	NA	NA	NA
NBPF10-out.wgt.RDat	/u/home/t/tboltz/project-ophoff/rna_whole_blood/cts_TWAS_latest/B_Cells_Memory_weights2//NBPF10-out.wgt.RDat	NBPF10	1	145000000	145000000	0.01552	rs10218795	2.596	rs4636400	0.010548	-4.59	-0.093	19	8	enet	0.01189	3.25e-06	0.860131	0.389717	NA	NA	NA	NA	NA
NBPF1-out.wgt.RDat	/u/home/t/tboltz/project-ophoff/rna_whole_blood/cts_TWAS_latest/B_Cells_Memory_weights2//NBPF1-out.wgt.RDat	NBPF1	1	16900000	16900000	0.14782	rs2076604	-2.588	rs279779	0.008533	-5.31	-0.001	98	98	blup	0.05223	3.72e-22	-0.422597	0.672589	NA	NA	NA	NA	NA
NBPF3-out.wgt.RDat	/u/home/t/tboltz/project-ophoff/rna_whole_blood/cts_TWAS_latest/B_Cells_Memory_weights2//NBPF3-out.wgt.RDat	NBPF3	1	21800000	21800000	0.19153	rs12563141	-2.451	rs1827293	0.227173	19.9	-0.452	132	4	lasso	0.2321	1.93e-101	-0.225881	0.821294	NA	NA	NA	NA	NA
NCSTN-out.wgt.RDat	/u/home/t/tboltz/project-ophoff/rna_whole_blood/cts_TWAS_latest/B_Cells_Memory_weights2//NCSTN-out.wgt.RDat	NCSTN	1	160000000	160000000	0.04852	rs3737780	-2.356	rs7522166	0.050715	9.49	-1.697	97	2	lasso	0.04968	3.9e-21	-1.69676	0.089741	NA	NA	NA	NA	NA
NDUFS5-out.wgt.RDat	/u/home/t/tboltz/project-ophoff/rna_whole_blood/cts_TWAS_latest/B_Cells_Memory_weights2//NDUFS5-out.wgt.RDat	NDUFS5	1	39500000	39500000	0.10032	rs6675870	-2.124	rs10888621	0.056492	10	0.648	113	22	enet	0.06351	1.09e-26	1.19978	0.230224	NA	NA	NA	NA	NA
NEGR1-out.wgt.RDat	/u/home/t/tboltz/project-ophoff/rna_whole_blood/cts_TWAS_latest/B_Cells_Memory_weights2//NEGR1-out.wgt.RDat	NEGR1	1	71900000	72700000	0.02378	rs2821300	-2.538	rs2568958	0.015097	-6.2	-1.123	245	15	enet	0.0203	1.58e-09	0.330165	0.741275	NA	NA	NA	NA	NA
NID1-out.wgt.RDat	/u/home/t/tboltz/project-ophoff/rna_whole_blood/cts_TWAS_latest/B_Cells_Memory_weights2//NID1-out.wgt.RDat	NID1	1	236000000	236000000	0.01858	rs4659618	3.06	rs2734808	0.005072	-4.38	1.55	124	9	enet	0.01081	8.71e-06	-1.23554	0.216629	NA	NA	NA	NA	NA
NOTCH2NLC-out.wgt.RDat	/u/home/t/tboltz/project-ophoff/rna_whole_blood/cts_TWAS_latest/B_Cells_Memory_weights2//NOTCH2NLC-out.wgt.RDat	NOTCH2NLC	1	145000000	145000000	0.02144	rs10218795	2.596	rs704986	0.012224	5.08	2.438	19	3	lasso	0.01465	2.65e-07	2.37943	0.01734	0.1	0.844	0	0	0.055
NPL-out.wgt.RDat	/u/home/t/tboltz/project-ophoff/rna_whole_blood/cts_TWAS_latest/B_Cells_Memory_weights2//NPL-out.wgt.RDat	NPL	1	183000000	183000000	0.04188	NA	NA	NA	NA	NA	NA	211	0	lasso	0.01541	1.32e-07	NA	NA	NA	NA	NA	NA	NA
NPPA-out.wgt.RDat	/u/home/t/tboltz/project-ophoff/rna_whole_blood/cts_TWAS_latest/B_Cells_Memory_weights2//NPPA-out.wgt.RDat	NPPA	1	11900000	11900000	0.05086	rs7537765	1.899	rs198405	0.072178	-11.77	0.211	137	6	lasso	0.07008	2.37e-29	-0.327031	0.743645	NA	NA	NA	NA	NA
NSL1-out.wgt.RDat	/u/home/t/tboltz/project-ophoff/rna_whole_blood/cts_TWAS_latest/B_Cells_Memory_weights2//NSL1-out.wgt.RDat	NSL1	1	213000000	213000000	0.03195	rs3816912	2.097	rs1532951	0.041483	8.74	-1.951	184	6	lasso	0.04252	2.75e-18	-2.08882	0.036723	0	0.981	0	0.001	0.018
NSUN4-out.wgt.RDat	/u/home/t/tboltz/project-ophoff/rna_whole_blood/cts_TWAS_latest/B_Cells_Memory_weights2//NSUN4-out.wgt.RDat	NSUN4	1	46800000	46800000	0.0171	rs1258012	2.375	rs6695043	0.016216	5.59	1.378	226	13	enet	0.01606	7.34e-08	0.947659	0.343303	NA	NA	NA	NA	NA
NTNG1-out.wgt.RDat	/u/home/t/tboltz/project-ophoff/rna_whole_blood/cts_TWAS_latest/B_Cells_Memory_weights2//NTNG1-out.wgt.RDat	NTNG1	1	108000000	108000000	0.0213	rs17229705	3.231	rs4118325	0.00507	4.68	-0.257	186	15	enet	0.00883	5.33e-05	-1.02734	0.304258	NA	NA	NA	NA	NA
NTPCR-out.wgt.RDat	/u/home/t/tboltz/project-ophoff/rna_whole_blood/cts_TWAS_latest/B_Cells_Memory_weights2//NTPCR-out.wgt.RDat	NTPCR	1	233000000	233000000	0.28322	rs3820119	3.552	rs7539514	0.164597	16.97	-0.122	210	5	lasso	0.16394	1.85e-69	-0.104277	0.916949	NA	NA	NA	NA	NA
NUAK2-out.wgt.RDat	/u/home/t/tboltz/project-ophoff/rna_whole_blood/cts_TWAS_latest/B_Cells_Memory_weights2//NUAK2-out.wgt.RDat	NUAK2	1	205000000	205000000	0.11272	rs11576867	-2.648	rs1106201	0.048547	-9.35	1.35	238	4	lasso	0.06563	1.52e-27	-1.43122	0.152366	NA	NA	NA	NA	NA
NUP210L-out.wgt.RDat	/u/home/t/tboltz/project-ophoff/rna_whole_blood/cts_TWAS_latest/B_Cells_Memory_weights2//NUP210L-out.wgt.RDat	NUP210L	1	154000000	154000000	0.04085	rs884617	-3.287	rs12403956	0.026376	6.91	2.617	130	5	lasso	0.04028	2.12e-17	3.19396	0.001403	0	0.922	0	0.004	0.075
OBSCN-out.wgt.RDat	/u/home/t/tboltz/project-ophoff/rna_whole_blood/cts_TWAS_latest/B_Cells_Memory_weights2//OBSCN-out.wgt.RDat	OBSCN	1	228000000	229000000	0.01284	rs10916232	-2.554	rs397637	0.014729	-5.26	-0.824	202	1	lasso	0.01249	1.88e-06	0.824	0.40994	NA	NA	NA	NA	NA
OR2AJ1-out.wgt.RDat	/u/home/t/tboltz/project-ophoff/rna_whole_blood/cts_TWAS_latest/B_Cells_Memory_weights2//OR2AJ1-out.wgt.RDat	OR2AJ1	1	248000000	248000000	0.01872	rs10925061	2.154	rs7514184	0.009035	-4.64	1.001	148	17	enet	0.00831	8.67e-05	-0.630994	0.528045	NA	NA	NA	NA	NA
OR2C3-out.wgt.RDat	/u/home/t/tboltz/project-ophoff/rna_whole_blood/cts_TWAS_latest/B_Cells_Memory_weights2//OR2C3-out.wgt.RDat	OR2C3	1	248000000	248000000	0.02826	rs12135739	-2.882	rs4472786	0.004806	-5.24	-0.881	194	27	enet	0.01071	9.57e-06	1.08458	0.278108	NA	NA	NA	NA	NA
OR2L2-out.wgt.RDat	/u/home/t/tboltz/project-ophoff/rna_whole_blood/cts_TWAS_latest/B_Cells_Memory_weights2//OR2L2-out.wgt.RDat	OR2L2	1	248000000	248000000	0.06728	rs10925075	1.784	rs6664332	0.034513	7.8	-0.185	124	6	lasso	0.03375	8.11e-15	0.048916	0.960986	NA	NA	NA	NA	NA
OR2T10-out.wgt.RDat	/u/home/t/tboltz/project-ophoff/rna_whole_blood/cts_TWAS_latest/B_Cells_Memory_weights2//OR2T10-out.wgt.RDat	OR2T10	1	249000000	249000000	0.03956	rs6692816	-1.501	rs4509608	0.032116	-8.01	0.531	57	57	blup	0.03242	2.71e-14	-0.175989	0.860303	NA	NA	NA	NA	NA
OR2T8-out.wgt.RDat	/u/home/t/tboltz/project-ophoff/rna_whole_blood/cts_TWAS_latest/B_Cells_Memory_weights2//OR2T8-out.wgt.RDat	OR2T8	1	248000000	248000000	0.03698	rs10925061	2.154	rs7514184	0.00519	-4.53	0.9977	150	17	enet	0.01152	4.55e-06	-0.62518	0.531853	NA	NA	NA	NA	NA
OR2W3-out.wgt.RDat	/u/home/t/tboltz/project-ophoff/rna_whole_blood/cts_TWAS_latest/B_Cells_Memory_weights2//OR2W3-out.wgt.RDat	OR2W3	1	248000000	248000000	0.2729	rs10925061	2.154	rs7514184	0.055787	-11.22	0.9982	153	33	enet	0.18919	5.41e-81	-0.851725	0.394367	NA	NA	NA	NA	NA
OR6K3-out.wgt.RDat	/u/home/t/tboltz/project-ophoff/rna_whole_blood/cts_TWAS_latest/B_Cells_Memory_weights2//OR6K3-out.wgt.RDat	OR6K3	1	159000000	159000000	0.01081	rs6666753	2.413	rs12128171	0.007014	4.31	0.472	214	4	lasso	0.00741	0.000199	1.25485	0.209535	NA	NA	NA	NA	NA
OTUD3-out.wgt.RDat	/u/home/t/tboltz/project-ophoff/rna_whole_blood/cts_TWAS_latest/B_Cells_Memory_weights2//OTUD3-out.wgt.RDat	OTUD3	1	20200000	20200000	0.0272	rs10916764	-3.018	rs10916668	0.012429	4.76	-1.742	189	4	lasso	0.01052	1.14e-05	-1.80464	0.071132	NA	NA	NA	NA	NA
OVGP1-out.wgt.RDat	/u/home/t/tboltz/project-ophoff/rna_whole_blood/cts_TWAS_latest/B_Cells_Memory_weights2//OVGP1-out.wgt.RDat	OVGP1	1	112000000	112000000	0.03512	rs538779	2.676	rs1264882	0.01724	-6.12	0.107	207	4	lasso	0.01846	8.37e-09	-0.099189	0.920988	NA	NA	NA	NA	NA
PADI2-out.wgt.RDat	/u/home/t/tboltz/project-ophoff/rna_whole_blood/cts_TWAS_latest/B_Cells_Memory_weights2//PADI2-out.wgt.RDat	PADI2	1	17400000	17400000	0.32694	rs1204875	3.147	rs2014725	0.576901	31.71	-0.368	104	2	lasso	0.57975	0	-0.38437	0.700704	NA	NA	NA	NA	NA
PADI4-out.wgt.RDat	/u/home/t/tboltz/project-ophoff/rna_whole_blood/cts_TWAS_latest/B_Cells_Memory_weights2//PADI4-out.wgt.RDat	PADI4	1	17600000	17700000	0.28771	rs1204875	3.147	rs2240335	0.181957	17.85	-1.182	129	32	enet	0.24899	8.38e-110	-1.24096	0.214621	NA	NA	NA	NA	NA
PADI6-out.wgt.RDat	/u/home/t/tboltz/project-ophoff/rna_whole_blood/cts_TWAS_latest/B_Cells_Memory_weights2//PADI6-out.wgt.RDat	PADI6	1	17700000	17700000	0.09071	rs1204875	3.147	rs6695849	0.156442	16.58	1.006	134	4	lasso	0.15551	1.11e-65	1.01547	0.309884	NA	NA	NA	NA	NA
PAFAH2-out.wgt.RDat	/u/home/t/tboltz/project-ophoff/rna_whole_blood/cts_TWAS_latest/B_Cells_Memory_weights2//PAFAH2-out.wgt.RDat	PAFAH2	1	26300000	26300000	0.01554	rs4072445	3.056	rs298442	0.009535	-5.27	-0.799	182	4	lasso	0.01161	4.19e-06	0.370332	0.711135	NA	NA	NA	NA	NA
PAQR6-out.wgt.RDat	/u/home/t/tboltz/project-ophoff/rna_whole_blood/cts_TWAS_latest/B_Cells_Memory_weights2//PAQR6-out.wgt.RDat	PAQR6	1	156000000	156000000	0.17387	rs2764406	-2.567	rs2764406	0.080429	11.92	-2.567	160	4	lasso	0.09633	3.66e-40	-2.1374	0.032565	0	0.929	0	0.001	0.071
PDE4B-out.wgt.RDat	/u/home/t/tboltz/project-ophoff/rna_whole_blood/cts_TWAS_latest/B_Cells_Memory_weights2//PDE4B-out.wgt.RDat	PDE4B	1	66300000	66800000	0.01662	rs17128445	2.935	rs783068	0.005416	-4.49	-0.125	403	7	lasso	0.00415	0.00422	0.052886	0.957823	NA	NA	NA	NA	NA
PDZK1IP1-out.wgt.RDat	/u/home/t/tboltz/project-ophoff/rna_whole_blood/cts_TWAS_latest/B_Cells_Memory_weights2//PDZK1IP1-out.wgt.RDat	PDZK1IP1	1	47600000	47700000	0.27591	rs11211402	2.783	rs12184246	0.129595	-15.13	0.652	172	32	enet	0.20733	1.67e-89	0.000331	0.999736	NA	NA	NA	NA	NA
PGM1-out.wgt.RDat	/u/home/t/tboltz/project-ophoff/rna_whole_blood/cts_TWAS_latest/B_Cells_Memory_weights2//PGM1-out.wgt.RDat	PGM1	1	64100000	64100000	0.01923	rs1410581	1.841	rs2269238	0.003378	-3.65	0.932	204	204	blup	0.00301	0.0127	-0.844754	0.398248	NA	NA	NA	NA	NA
PHACTR4-out.wgt.RDat	/u/home/t/tboltz/project-ophoff/rna_whole_blood/cts_TWAS_latest/B_Cells_Memory_weights2//PHACTR4-out.wgt.RDat	PHACTR4	1	28700000	28800000	0.01666	rs4654322	3.341	rs11247776	0.015606	-5.54	0.741	136	1	lasso	0.01495	2.01e-07	-0.741	0.458693	NA	NA	NA	NA	NA
PHGDH-out.wgt.RDat	/u/home/t/tboltz/project-ophoff/rna_whole_blood/cts_TWAS_latest/B_Cells_Memory_weights2//PHGDH-out.wgt.RDat	PHGDH	1	120000000	120000000	0.0247	rs12757996	2.097	rs942835	0.007685	4.91	-0.765	138	4	lasso	0.00934	3.34e-05	-0.310757	0.755985	NA	NA	NA	NA	NA
PIGC-out.wgt.RDat	/u/home/t/tboltz/project-ophoff/rna_whole_blood/cts_TWAS_latest/B_Cells_Memory_weights2//PIGC-out.wgt.RDat	PIGC	1	172000000	172000000	0.49114	rs6425481	2.227	rs1063412	0.509579	29.75	-0.01	172	22	enet	0.56164	5.39e-312	-0.237632	0.812166	NA	NA	NA	NA	NA
PIGV-out.wgt.RDat	/u/home/t/tboltz/project-ophoff/rna_whole_blood/cts_TWAS_latest/B_Cells_Memory_weights2//PIGV-out.wgt.RDat	PIGV	1	27100000	27100000	0.0143	rs4072445	3.056	rs12760759	0.021615	-6.53	0.86	118	2	lasso	0.02124	6.79e-10	-0.858907	0.390392	NA	NA	NA	NA	NA
PIK3R3-out.wgt.RDat	/u/home/t/tboltz/project-ophoff/rna_whole_blood/cts_TWAS_latest/B_Cells_Memory_weights2//PIK3R3-out.wgt.RDat	PIK3R3	1	46500000	46600000	0.01401	rs1258012	2.375	rs785481	0.015838	5.4	1.818	208	2	lasso	0.01435	3.48e-07	1.80545	0.071004	NA	NA	NA	NA	NA
PINK1-out.wgt.RDat	/u/home/t/tboltz/project-ophoff/rna_whole_blood/cts_TWAS_latest/B_Cells_Memory_weights2//PINK1-out.wgt.RDat	PINK1	1	21000000	21000000	0.04751	rs10916764	-3.018	rs10799647	0.014833	6.24	1.072	146	23	enet	0.02653	5.63e-12	1.71565	0.086225	NA	NA	NA	NA	NA
PLA2G4A-out.wgt.RDat	/u/home/t/tboltz/project-ophoff/rna_whole_blood/cts_TWAS_latest/B_Cells_Memory_weights2//PLA2G4A-out.wgt.RDat	PLA2G4A	1	187000000	187000000	0.04219	rs1148757	1.421	rs10798078	0.016467	-5.79	-0.176	138	4	lasso	0.01452	2.98e-07	0.118504	0.905669	NA	NA	NA	NA	NA
PLCH2-out.wgt.RDat	/u/home/t/tboltz/project-ophoff/rna_whole_blood/cts_TWAS_latest/B_Cells_Memory_weights2//PLCH2-out.wgt.RDat	PLCH2	1	2360000	2440000	0.01564	rs2055204	-3.109	rs2843401	0.003245	3.86	-2.05	82	82	blup	0.00993	1.96e-05	0.725592	0.468089	NA	NA	NA	NA	NA
PLEKHG5-out.wgt.RDat	/u/home/t/tboltz/project-ophoff/rna_whole_blood/cts_TWAS_latest/B_Cells_Memory_weights2//PLEKHG5-out.wgt.RDat	PLEKHG5	1	6530000	6580000	0.08218	rs1295107	2.702	rs1010584	0.125519	-14.96	0.523	124	14	enet	0.13398	3.36e-56	-0.215645	0.829264	NA	NA	NA	NA	NA
PLOD1-out.wgt.RDat	/u/home/t/tboltz/project-ophoff/rna_whole_blood/cts_TWAS_latest/B_Cells_Memory_weights2//PLOD1-out.wgt.RDat	PLOD1	1	12000000	12000000	0.20227	rs12068684	2.302	rs7550536	0.177101	17.56	-0.717	137	5	lasso	0.18314	3.38e-78	-0.652685	0.513959	NA	NA	NA	NA	NA
PLPPR4-out.wgt.RDat	/u/home/t/tboltz/project-ophoff/rna_whole_blood/cts_TWAS_latest/B_Cells_Memory_weights2//PLPPR4-out.wgt.RDat	PLPPR4	1	99700000	99800000	0.06871	rs1482158	-3.006	rs12059455	0.017582	6.7	-0.358	177	33	enet	0.04253	2.72e-18	-0.20215	0.8398	NA	NA	NA	NA	NA
PM20D1-out.wgt.RDat	/u/home/t/tboltz/project-ophoff/rna_whole_blood/cts_TWAS_latest/B_Cells_Memory_weights2//PM20D1-out.wgt.RDat	PM20D1	1	206000000	206000000	0.0921	rs823082	-2.573	rs708727	0.125752	-14.78	2.188	108	3	lasso	0.12765	1.85e-53	-2.2447	0.024788	0	0.969	0	0.001	0.03
PPFIA4-out.wgt.RDat	/u/home/t/tboltz/project-ophoff/rna_whole_blood/cts_TWAS_latest/B_Cells_Memory_weights2//PPFIA4-out.wgt.RDat	PPFIA4	1	203000000	203000000	0.15376	rs10494841	-2.117	rs3737883	0.091098	-12.66	-0.284	146	12	enet	0.09301	8.86e-39	0.448314	0.653927	NA	NA	NA	NA	NA
PPP2R5A-out.wgt.RDat	/u/home/t/tboltz/project-ophoff/rna_whole_blood/cts_TWAS_latest/B_Cells_Memory_weights2//PPP2R5A-out.wgt.RDat	PPP2R5A	1	212000000	213000000	0.26951	rs1472224	-2.806	rs903119	0.339104	24.25	-1.382	190	8	lasso	0.35368	3.3e-166	-1.69413	0.090241	NA	NA	NA	NA	NA
PPT1-out.wgt.RDat	/u/home/t/tboltz/project-ophoff/rna_whole_blood/cts_TWAS_latest/B_Cells_Memory_weights2//PPT1-out.wgt.RDat	PPT1	1	40500000	40600000	0.45237	rs6600316	2.376	rs4660383	0.46218	-28.36	0.998	123	25	enet	0.54909	2.13e-301	-0.276201	0.782394	NA	NA	NA	NA	NA
PRDX1-out.wgt.RDat	/u/home/t/tboltz/project-ophoff/rna_whole_blood/cts_TWAS_latest/B_Cells_Memory_weights2//PRDX1-out.wgt.RDat	PRDX1	1	46000000	46000000	0.00881	rs4233497	2.18	rs2229540	0.002063	-3.7	-1.305	147	8	enet	0.0071	0.000265	0.456827	0.647795	NA	NA	NA	NA	NA
PRDX6-out.wgt.RDat	/u/home/t/tboltz/project-ophoff/rna_whole_blood/cts_TWAS_latest/B_Cells_Memory_weights2//PRDX6-out.wgt.RDat	PRDX6	1	173000000	173000000	0.32759	rs6681766	2.383	rs7521536	0.35259	24.75	1.686	93	23	enet	0.49432	2.32e-258	1.40403	0.160309	NA	NA	NA	NA	NA
PRKAB2-out.wgt.RDat	/u/home/t/tboltz/project-ophoff/rna_whole_blood/cts_TWAS_latest/B_Cells_Memory_weights2//PRKAB2-out.wgt.RDat	PRKAB2	1	147000000	147000000	0.02463	rs4534444	2.302	rs10900336	0.011907	-6.3	1.273	177	177	blup	0.01844	8.54e-09	-0.459746	0.645699	NA	NA	NA	NA	NA
PRMT6-out.wgt.RDat	/u/home/t/tboltz/project-ophoff/rna_whole_blood/cts_TWAS_latest/B_Cells_Memory_weights2//PRMT6-out.wgt.RDat	PRMT6	1	108000000	108000000	0.13542	rs7546123	-3.193	rs17496332	0.07355	-11.34	0.894	119	6	lasso	0.07388	6.71e-31	-0.871515	0.383473	NA	NA	NA	NA	NA
PRUNE1-out.wgt.RDat	/u/home/t/tboltz/project-ophoff/rna_whole_blood/cts_TWAS_latest/B_Cells_Memory_weights2//PRUNE1-out.wgt.RDat	PRUNE1	1	151000000	151000000	0.0181	rs1887545	-2.989	rs7172	0.011259	4.67	-2.438	129	5	lasso	0.01252	1.84e-06	-2.48758	0.012862	0.131	0.755	0	0.002	0.112
PRXL2B-out.wgt.RDat	/u/home/t/tboltz/project-ophoff/rna_whole_blood/cts_TWAS_latest/B_Cells_Memory_weights2//PRXL2B-out.wgt.RDat	PRXL2B	1	2520000	2520000	0.01126	rs2055204	-3.109	rs867436	0.01359	-5.09	-1.991	96	6	enet	0.0125	1.87e-06	1.9006	0.057354	NA	NA	NA	NA	NA
PSMB4-out.wgt.RDat	/u/home/t/tboltz/project-ophoff/rna_whole_blood/cts_TWAS_latest/B_Cells_Memory_weights2//PSMB4-out.wgt.RDat	PSMB4	1	151000000	151000000	0.02788	rs1887545	-2.989	rs2274533	0.030239	7.79	-2.602	147	5	lasso	0.02853	9.25e-13	-2.70491	0.006832	0	0.87	0	0.002	0.128
PSRC1-out.wgt.RDat	/u/home/t/tboltz/project-ophoff/rna_whole_blood/cts_TWAS_latest/B_Cells_Memory_weights2//PSRC1-out.wgt.RDat	PSRC1	1	110000000	110000000	0.06424	rs2359243	-2.596	rs646776	0.055785	10.02	2.09	135	4	lasso	0.055	2.89e-23	2.04322	0.041031	0	0.975	0	0.002	0.023
PTBP2-out.wgt.RDat	/u/home/t/tboltz/project-ophoff/rna_whole_blood/cts_TWAS_latest/B_Cells_Memory_weights2//PTBP2-out.wgt.RDat	PTBP2	1	97200000	97300000	0.02911	rs12566597	4.949	rs7552545	0.020567	-6.31	-1.904	227	3	lasso	0.02257	2.02e-10	1.40549	0.159874	NA	NA	NA	NA	NA
PTGS2-out.wgt.RDat	/u/home/t/tboltz/project-ophoff/rna_whole_blood/cts_TWAS_latest/B_Cells_Memory_weights2//PTGS2-out.wgt.RDat	PTGS2	1	187000000	187000000	0.02902	rs16825022	-1.475	rs10798078	0.019556	-5.9	-0.176	72	4	lasso	0.0196	2.98e-09	0.266953	0.789506	NA	NA	NA	NA	NA
PTPN7-out.wgt.RDat	/u/home/t/tboltz/project-ophoff/rna_whole_blood/cts_TWAS_latest/B_Cells_Memory_weights2//PTPN7-out.wgt.RDat	PTPN7	1	202000000	202000000	0.05449	rs9427727	2.686	rs12737056	0.034043	-7.97	0.014	105	14	enet	0.03983	3.2e-17	-0.791159	0.428851	NA	NA	NA	NA	NA
PTPRC-out.wgt.RDat	/u/home/t/tboltz/project-ophoff/rna_whole_blood/cts_TWAS_latest/B_Cells_Memory_weights2//PTPRC-out.wgt.RDat	PTPRC	1	199000000	199000000	0.01557	rs4141743	-2.808	rs13375712	0.003543	-4.7	0.517	195	14	enet	0.00805	0.00011	0.390824	0.695927	NA	NA	NA	NA	NA
QSOX1-out.wgt.RDat	/u/home/t/tboltz/project-ophoff/rna_whole_blood/cts_TWAS_latest/B_Cells_Memory_weights2//QSOX1-out.wgt.RDat	QSOX1	1	180000000	180000000	0.08477	rs12125245	-2.667	rs3767183	0.032516	7.61	-0.503	182	182	blup	0.06069	1.5e-25	-0.669815	0.502976	NA	NA	NA	NA	NA
RAB29-out.wgt.RDat	/u/home/t/tboltz/project-ophoff/rna_whole_blood/cts_TWAS_latest/B_Cells_Memory_weights2//RAB29-out.wgt.RDat	RAB29	1	206000000	206000000	0.03662	rs823082	-2.573	rs7513645	0.007484	-4.86	-2.003	120	120	blup	0.01478	2.34e-07	2.39244	0.016737	0.217	0.767	0	0.001	0.015
RAB4A-out.wgt.RDat	/u/home/t/tboltz/project-ophoff/rna_whole_blood/cts_TWAS_latest/B_Cells_Memory_weights2//RAB4A-out.wgt.RDat	RAB4A	1	229000000	229000000	0.01555	rs628860	-2.185	rs237772	0.008285	-4.36	0.139	145	2	lasso	0.00652	0.000453	-0.040144	0.967978	NA	NA	NA	NA	NA
[truncated: 1,228 more rows]

## Sheet: Alcohol_Dependence.sumstats.tri
PANEL	FILE	ID	CHR	P0	P1	HSQ	BEST.GWAS.ID	BEST.GWAS.Z	EQTL.ID	EQTL.R2	EQTL.Z	EQTL.GWAS.Z	NSNP	NWGT	MODEL	MODELCV.R2	MODELCV.PV	TWAS.Z	TWAS.P	COLOC.PP0	COLOC.PP1	COLOC.PP2	COLOC.PP3	COLOC.PP4
[truncated: 2,699 more rows]

[truncated: 17 more sheets: Alzheimer.sumstats.trimmed.all_, BP.sumstats.trimmed.all_chr_out, Cannabis_Use_Disorder.sumstats., Insomnia.sumstats.trimmed.all_c, MCV_EUR_2016.trimmed2.all_chr_o, MDD.sumstats.trimmed.all_chr_ou, Migraine.sumstats.trimmed.all_c, SCZ.sumstats.trimmed.all_chr_ou, SLE_2015.trimmed2.all_chr_out, UKB_460K.blood_EOSINOPHIL_COUNT, UKB_460K.blood_LYMPHOCYTE_COUNT, UKB_460K.blood_MEAN_CORPUSCULAR, UKB_460K.blood_MONOCYTE_COUNT.a, UKB_460K.blood_PLATELET_COUNT.a, UKB_460K.blood_RBC_DISTRIB_WIDT, UKB_460K.blood_RED_COUNT.all_ch, UKB_460K.blood_WHITE_COUNT.all_]
