# Supplementary material for: Cell-type deconvolution of bulk-blood RNA-seq reveals biological insights into neuropsychiatric disorders
Source: Am J Hum Genet. 2024 Feb 1;111(2):323–37. doi: 10.1016/j.ajhg.2023.12.018 (PMC10870131; doi:10.1016/j.ajhg.2023.12.018)
Supplement: Table S7. FUSION/TWAS and colocalization results for monocyte gene expression, build GRCh37 [file mmc8.xlsx]

## Sheet: ADHD.sumstats.trimmed.all_chr_o
Table S7: FUSION/TWAS and colocalization results for monocyte gene expression, build GRCh37.
PANEL	FILE	ID	CHR	P0	P1	HSQ	BEST.GWAS.ID	BEST.GWAS.Z	EQTL.ID	EQTL.R2	EQTL.Z	EQTL.GWAS.Z	NSNP	NWGT	MODEL	MODELCV.R2	MODELCV.PV	TWAS.Z	TWAS.P	COLOC.PP0	COLOC.PP1	COLOC.PP2	COLOC.PP3	COLOC.PP4
ACTA2-out.wgt.RDat	/u/home/t/tboltz/project-ophoff/rna_whole_blood/cts_TWAS_latest/Monocytes_weights2//ACTA2-out.wgt.RDat	ACTA2	10	90700000	90800000	0.21351	rs2297473	2.66	rs1800682	0.205556	-18.95	-1.43	170	10	lasso	0.21757	2.16e-94	1.1304	0.25831	NA	NA	NA	NA	NA
ADAM12-out.wgt.RDat	/u/home/t/tboltz/project-ophoff/rna_whole_blood/cts_TWAS_latest/Monocytes_weights2//ADAM12-out.wgt.RDat	ADAM12	10	128000000	128000000	0.02797	rs7917910	-2.74	rs10901483	0.005384	-4.54	-1.313	226	226	blup	0.01185	3.37e-06	0.956	0.33907	NA	NA	NA	NA	NA
ADAM8-out.wgt.RDat	/u/home/t/tboltz/project-ophoff/rna_whole_blood/cts_TWAS_latest/Monocytes_weights2//ADAM8-out.wgt.RDat	ADAM8	10	135000000	135000000	0.02968	rs3818602	2.77	rs2275725	0.009309	4.84	2.396	182	16	enet	0.02246	2.25e-10	0.2711	0.78635	NA	NA	NA	NA	NA
ADARB2-out.wgt.RDat	/u/home/t/tboltz/project-ophoff/rna_whole_blood/cts_TWAS_latest/Monocytes_weights2//ADARB2-out.wgt.RDat	ADARB2	10	1220000	1780000	0.28645	rs11250935	3.67	rs2804102	0.076118	-11.53	-0.879	327	84	enet	0.16314	4.26e-69	0.6522	0.51428	NA	NA	NA	NA	NA
ADK-out.wgt.RDat	/u/home/t/tboltz/project-ophoff/rna_whole_blood/cts_TWAS_latest/Monocytes_weights2//ADK-out.wgt.RDat	ADK	10	75900000	76500000	0.08608	rs2688608	-2.82	rs4414157	0.03298	7.84	0.209	234	41	enet	0.04708	4.24e-20	-0.3455	0.72975	NA	NA	NA	NA	NA
ADRB1-out.wgt.RDat	/u/home/t/tboltz/project-ophoff/rna_whole_blood/cts_TWAS_latest/Monocytes_weights2//ADRB1-out.wgt.RDat	ADRB1	10	116000000	116000000	0.05809	rs11814528	3.65	rs10787516	0.00465	-4.96	1.001	195	24	enet	0.03368	8.64e-15	-0.9055	0.3652	NA	NA	NA	NA	NA
AGAP4-out.wgt.RDat	/u/home/t/tboltz/project-ophoff/rna_whole_blood/cts_TWAS_latest/Monocytes_weights2//AGAP4-out.wgt.RDat	AGAP4	10	46300000	46300000	0.09965	rs35267934	2.25	rs702366	0.018249	5.95	-0.047	67	20	enet	0.0314	6.82e-14	-0.5917	0.55403	NA	NA	NA	NA	NA
AKR1C2-out.wgt.RDat	/u/home/t/tboltz/project-ophoff/rna_whole_blood/cts_TWAS_latest/Monocytes_weights2//AKR1C2-out.wgt.RDat	AKR1C2	10	5030000	5060000	0.05701	rs1826976	-2.87	rs12774134	0.025395	6.8	0.475	229	4	lasso	0.02439	3.91e-11	0.395	0.69281	NA	NA	NA	NA	NA
AKR1C8P-out.wgt.RDat	/u/home/t/tboltz/project-ophoff/rna_whole_blood/cts_TWAS_latest/Monocytes_weights2//AKR1C8P-out.wgt.RDat	AKR1C8P	10	5200000	5230000	0.08968	rs4881483	2.44	rs2398203	0.026425	-7.25	0.328	248	248	blup	0.04409	6.52e-19	-0.7219	0.47035	NA	NA	NA	NA	NA
AKR1E2-out.wgt.RDat	/u/home/t/tboltz/project-ophoff/rna_whole_blood/cts_TWAS_latest/Monocytes_weights2//AKR1E2-out.wgt.RDat	AKR1E2	10	4830000	4890000	0.20522	rs1826976	-2.87	rs4500389	0.100277	-13.29	0.004	236	44	enet	0.16128	2.93e-68	-0.4097	0.68205	NA	NA	NA	NA	NA
AP3M1-out.wgt.RDat	/u/home/t/tboltz/project-ophoff/rna_whole_blood/cts_TWAS_latest/Monocytes_weights2//AP3M1-out.wgt.RDat	AP3M1	10	75900000	75900000	0.09215	rs2688608	-2.82	rs4414157	0.020164	6.12	0.209	126	126	blup	0.01958	3.05e-09	-0.2823	0.77772	NA	NA	NA	NA	NA
APBB1IP-out.wgt.RDat	/u/home/t/tboltz/project-ophoff/rna_whole_blood/cts_TWAS_latest/Monocytes_weights2//APBB1IP-out.wgt.RDat	APBB1IP	10	26700000	26900000	0.14232	rs10828978	2.17	rs3006818	0.089966	12.55	0.941	173	25	enet	0.0983	5.5e-41	0.9066	0.36459	NA	NA	NA	NA	NA
ARHGAP12-out.wgt.RDat	/u/home/t/tboltz/project-ophoff/rna_whole_blood/cts_TWAS_latest/Monocytes_weights2//ARHGAP12-out.wgt.RDat	ARHGAP12	10	32100000	32200000	0.03322	rs2769202	2.97	rs2778650	0.01987	7.44	0.019	113	113	blup	0.03365	8.84e-15	-0.842	0.39981	NA	NA	NA	NA	NA
ARHGAP21-out.wgt.RDat	/u/home/t/tboltz/project-ophoff/rna_whole_blood/cts_TWAS_latest/Monocytes_weights2//ARHGAP21-out.wgt.RDat	ARHGAP21	10	24900000	25000000	0.02671	rs12414747	-3.52	rs10764497	0.011747	5.4	-3.509	103	6	lasso	0.01632	5.82e-08	-3.2629	0.0011	0.008	0.514	0	0.002	0.475
ARHGAP22-out.wgt.RDat	/u/home/t/tboltz/project-ophoff/rna_whole_blood/cts_TWAS_latest/Monocytes_weights2//ARHGAP22-out.wgt.RDat	ARHGAP22	10	49700000	49900000	0.05714	rs12264297	3.31	rs11599380	0.023576	6.81	-2.065	204	11	lasso	0.04103	1.07e-17	-0.8064	0.42002	NA	NA	NA	NA	NA
ARL3-out.wgt.RDat	/u/home/t/tboltz/project-ophoff/rna_whole_blood/cts_TWAS_latest/Monocytes_weights2//ARL3-out.wgt.RDat	ARL3	10	104000000	104000000	0.00732	rs4147155	-3.73	rs12780116	0.003373	3.74	1.724	224	8	enet	0.00492	0.00204	0.2784	0.78071	NA	NA	NA	NA	NA
ARL5B-out.wgt.RDat	/u/home/t/tboltz/project-ophoff/rna_whole_blood/cts_TWAS_latest/Monocytes_weights2//ARL5B-out.wgt.RDat	ARL5B	10	18900000	19000000	0.01677	rs16917298	2.48	rs2272274	0.016688	-5.62	1.306	205	2	lasso	0.01398	4.84e-07	-1.3022	0.19283	NA	NA	NA	NA	NA
ARMC3-out.wgt.RDat	/u/home/t/tboltz/project-ophoff/rna_whole_blood/cts_TWAS_latest/Monocytes_weights2//ARMC3-out.wgt.RDat	ARMC3	10	23200000	23300000	0.02495	rs10508654	3.45	rs10828351	0.015927	-5.67	-1.708	163	23	enet	0.0175	1.99e-08	0.6974	0.48556	NA	NA	NA	NA	NA
AS3MT-out.wgt.RDat	/u/home/t/tboltz/project-ophoff/rna_whole_blood/cts_TWAS_latest/Monocytes_weights2//AS3MT-out.wgt.RDat	AS3MT	10	105000000	105000000	0.04148	rs4147155	-3.73	rs7085104	0.041353	-9.17	-0.717	209	5	lasso	0.05048	1.87e-21	-0.0405	0.96766	NA	NA	NA	NA	NA
ASAH2B-out.wgt.RDat	/u/home/t/tboltz/project-ophoff/rna_whole_blood/cts_TWAS_latest/Monocytes_weights2//ASAH2B-out.wgt.RDat	ASAH2B	10	52500000	52600000	0.02305	rs2574983	3.48	rs4245008	0.010299	5.39	-0.443	226	7	enet	0.01569	1.03e-07	-0.3155	0.75235	NA	NA	NA	NA	NA
BAMBI-out.wgt.RDat	/u/home/t/tboltz/project-ophoff/rna_whole_blood/cts_TWAS_latest/Monocytes_weights2//BAMBI-out.wgt.RDat	BAMBI	10	29000000	29000000	0.07832	rs7085567	-2.43	rs2797470	0.049074	9.38	-0.999	186	10	enet	0.0531	1.68e-22	-1.2703	0.20399	NA	NA	NA	NA	NA
BEND7-out.wgt.RDat	/u/home/t/tboltz/project-ophoff/rna_whole_blood/cts_TWAS_latest/Monocytes_weights2//BEND7-out.wgt.RDat	BEND7	10	13500000	13600000	0.03456	rs7072705	2.26	rs4750379	0.028795	7.26	-0.318	173	5	lasso	0.02741	2.54e-12	0.1013	0.91929	NA	NA	NA	NA	NA
BICC1-out.wgt.RDat	/u/home/t/tboltz/project-ophoff/rna_whole_blood/cts_TWAS_latest/Monocytes_weights2//BICC1-out.wgt.RDat	BICC1	10	60300000	60600000	0.02302	rs3844160	-1.97	rs920259	0.011123	-4.59	0.264	170	4	lasso	0.00794	0.000121	-0.6748	0.49979	NA	NA	NA	NA	NA
BMPR1A-out.wgt.RDat	/u/home/t/tboltz/project-ophoff/rna_whole_blood/cts_TWAS_latest/Monocytes_weights2//BMPR1A-out.wgt.RDat	BMPR1A	10	88500000	88700000	0.0176	rs2353840	-2.74	rs7074064	0.013529	-5.22	1.393	123	4	lasso	0.00979	2.21e-05	-1.1667	0.24334	NA	NA	NA	NA	NA
BORCS7-out.wgt.RDat	/u/home/t/tboltz/project-ophoff/rna_whole_blood/cts_TWAS_latest/Monocytes_weights2//BORCS7-out.wgt.RDat	BORCS7	10	105000000	105000000	0.05165	rs4147155	-3.73	rs12416687	0.045766	-9.21	0.764	209	209	blup	0.04949	4.65e-21	-0.8303	0.40637	NA	NA	NA	NA	NA
CACUL1-out.wgt.RDat	/u/home/t/tboltz/project-ophoff/rna_whole_blood/cts_TWAS_latest/Monocytes_weights2//CACUL1-out.wgt.RDat	CACUL1	10	120000000	121000000	0.01529	rs7084494	-3	rs4319431	0.005387	4.21	-0.657	170	9	enet	0.00572	0.000954	-0.8115	0.41709	NA	NA	NA	NA	NA
CALHM2-out.wgt.RDat	/u/home/t/tboltz/project-ophoff/rna_whole_blood/cts_TWAS_latest/Monocytes_weights2//CALHM2-out.wgt.RDat	CALHM2	10	105000000	105000000	0.12084	rs7068070	2.44	rs3014190	0.032484	-8.24	-0.261	181	12	enet	0.04725	3.63e-20	0.5451	0.58569	NA	NA	NA	NA	NA
CAMK1D-out.wgt.RDat	/u/home/t/tboltz/project-ophoff/rna_whole_blood/cts_TWAS_latest/Monocytes_weights2//CAMK1D-out.wgt.RDat	CAMK1D	10	12400000	12900000	0.18913	rs723210	3.17	rs11257655	0.161968	16.79	0.005	242	4	lasso	0.16173	1.84e-68	0.0471	0.96242	NA	NA	NA	NA	NA
CASP7-out.wgt.RDat	/u/home/t/tboltz/project-ophoff/rna_whole_blood/cts_TWAS_latest/Monocytes_weights2//CASP7-out.wgt.RDat	CASP7	10	115000000	115000000	0.03271	rs7915609	-3.73	rs12247479	0.00571	-4.63	1.177	230	230	blup	0.01511	1.74e-07	-0.5752	0.56514	NA	NA	NA	NA	NA
CC2D2B-out.wgt.RDat	/u/home/t/tboltz/project-ophoff/rna_whole_blood/cts_TWAS_latest/Monocytes_weights2//CC2D2B-out.wgt.RDat	CC2D2B	10	97700000	97800000	0.01994	rs1132913	2.75	rs12242918	0.014519	5.74	0.391	277	13	enet	0.01518	1.63e-07	0.294	0.76874	NA	NA	NA	NA	NA
CCDC7-out.wgt.RDat	/u/home/t/tboltz/project-ophoff/rna_whole_blood/cts_TWAS_latest/Monocytes_weights2//CCDC7-out.wgt.RDat	CCDC7	10	32700000	33200000	0.06474	rs17296170	3.35	rs7099897	0.045111	8.96	1.851	186	186	blup	0.06997	2.64e-29	1.3414	0.1798	NA	NA	NA	NA	NA
CCNY-out.wgt.RDat	/u/home/t/tboltz/project-ophoff/rna_whole_blood/cts_TWAS_latest/Monocytes_weights2//CCNY-out.wgt.RDat	CCNY	10	35500000	35900000	0.05588	rs10764063	1.96	rs4934753	0.042082	-9.36	-0.36	190	190	blup	0.04677	5.61e-20	0.3948	0.69297	NA	NA	NA	NA	NA
CCSER2-out.wgt.RDat	/u/home/t/tboltz/project-ophoff/rna_whole_blood/cts_TWAS_latest/Monocytes_weights2//CCSER2-out.wgt.RDat	CCSER2	10	86100000	86300000	0.25022	rs4366428	2.71	rs7082351	0.178276	-17.74	0.944	296	37	enet	0.23871	1.08e-104	-0.4892	0.62473	NA	NA	NA	NA	NA
CFAP58-out.wgt.RDat	/u/home/t/tboltz/project-ophoff/rna_whole_blood/cts_TWAS_latest/Monocytes_weights2//CFAP58-out.wgt.RDat	CFAP58	10	106000000	106000000	0.01982	rs10786831	4.39	rs10883993	0.005262	4.92	-0.755	277	8	enet	0.00875	5.76e-05	-0.5454	0.58545	NA	NA	NA	NA	NA
CISD1-out.wgt.RDat	/u/home/t/tboltz/project-ophoff/rna_whole_blood/cts_TWAS_latest/Monocytes_weights2//CISD1-out.wgt.RDat	CISD1	10	60000000	60000000	0.05094	rs16911377	2.09	rs2590339	0.097205	-13.17	-0.646	173	4	lasso	0.10074	5.21e-42	0.5806	0.56153	NA	NA	NA	NA	NA
COL17A1-out.wgt.RDat	/u/home/t/tboltz/project-ophoff/rna_whole_blood/cts_TWAS_latest/Monocytes_weights2//COL17A1-out.wgt.RDat	COL17A1	10	106000000	106000000	0.00945	rs2864022	-3.05	rs805683	0.011023	4.7	0.491	193	2	lasso	0.00998	1.86e-05	0.4549	0.64916	NA	NA	NA	NA	NA
COMTD1-out.wgt.RDat	/u/home/t/tboltz/project-ophoff/rna_whole_blood/cts_TWAS_latest/Monocytes_weights2//COMTD1-out.wgt.RDat	COMTD1	10	77000000	77000000	0.01785	rs7899719	-2.46	rs4745765	0.018839	5.99	2.41	148	1	lasso	0.01748	2.04e-08	2.41	0.01595	0.001	0.952	0	0.001	0.046
CTNNA3-out.wgt.RDat	/u/home/t/tboltz/project-ophoff/rna_whole_blood/cts_TWAS_latest/Monocytes_weights2//CTNNA3-out.wgt.RDat	CTNNA3	10	67700000	69500000	0.02374	rs10509235	-3.04	rs12244384	0.012027	5.83	-0.461	668	7	lasso	0.00623	0.000593	-0.43	0.66723	NA	NA	NA	NA	NA
CUBN-out.wgt.RDat	/u/home/t/tboltz/project-ophoff/rna_whole_blood/cts_TWAS_latest/Monocytes_weights2//CUBN-out.wgt.RDat	CUBN	10	16900000	17200000	0.14662	rs4335444	4.47	rs7912064	0.080703	11.92	-0.84	329	32	enet	0.09514	1.15e-39	-0.1139	0.90936	NA	NA	NA	NA	NA
DENND10-out.wgt.RDat	/u/home/t/tboltz/project-ophoff/rna_whole_blood/cts_TWAS_latest/Monocytes_weights2//DENND10-out.wgt.RDat	DENND10	10	121000000	121000000	0.01442	rs7084494	-3	rs7911636	0.017579	-6.03	-0.753	150	3	lasso	0.01488	2.14e-07	0.7455	0.45599	NA	NA	NA	NA	NA
DHX32-out.wgt.RDat	/u/home/t/tboltz/project-ophoff/rna_whole_blood/cts_TWAS_latest/Monocytes_weights2//DHX32-out.wgt.RDat	DHX32	10	128000000	128000000	0.0902	rs11813475	2.68	rs10901483	0.093702	-13.34	-1.313	187	2	lasso	0.09579	6.14e-40	1.239	0.21536	NA	NA	NA	NA	NA
DIP2C-out.wgt.RDat	/u/home/t/tboltz/project-ophoff/rna_whole_blood/cts_TWAS_latest/Monocytes_weights2//DIP2C-out.wgt.RDat	DIP2C	10	320000	736000	0.01317	rs7916145	-2.51	rs947469	0.012364	5.12	1.055	148	6	enet	0.01227	2.31e-06	1.1705	0.2418	NA	NA	NA	NA	NA
DLG5-out.wgt.RDat	/u/home/t/tboltz/project-ophoff/rna_whole_blood/cts_TWAS_latest/Monocytes_weights2//DLG5-out.wgt.RDat	DLG5	10	79600000	79700000	0.03045	rs2670128	-3.54	rs1659390	0.020553	-6.66	0.568	218	218	blup	0.02202	3.34e-10	-0.2256	0.82151	NA	NA	NA	NA	NA
DNA2-out.wgt.RDat	/u/home/t/tboltz/project-ophoff/rna_whole_blood/cts_TWAS_latest/Monocytes_weights2//DNA2-out.wgt.RDat	DNA2	10	70200000	70200000	0.05363	rs1417941	-3.05	rs12219699	0.037807	-8.25	0.953	173	3	lasso	0.03706	3.99e-16	-0.9773	0.32844	NA	NA	NA	NA	NA
DNAJB12-out.wgt.RDat	/u/home/t/tboltz/project-ophoff/rna_whole_blood/cts_TWAS_latest/Monocytes_weights2//DNAJB12-out.wgt.RDat	DNAJB12	10	74100000	74100000	0.00932	rs4747211	-3.24	rs7086453	0.007322	4.59	1.518	224	224	blup	0.0059	0.000808	1.3015	0.1931	NA	NA	NA	NA	NA
DNAJC9-out.wgt.RDat	/u/home/t/tboltz/project-ophoff/rna_whole_blood/cts_TWAS_latest/Monocytes_weights2//DNAJC9-out.wgt.RDat	DNAJC9	10	74900000	75000000	0.01388	rs7076585	-2.19	rs7097343	0.015583	5.99	0.382	194	194	blup	0.01798	1.3e-08	0.6366	0.52438	NA	NA	NA	NA	NA
DNMBP-out.wgt.RDat	/u/home/t/tboltz/project-ophoff/rna_whole_blood/cts_TWAS_latest/Monocytes_weights2//DNMBP-out.wgt.RDat	DNMBP	10	102000000	102000000	0.01423	rs7897454	3.24	rs4919402	0.021841	6.45	-0.534	231	3	enet	0.01976	2.59e-09	-0.5323	0.59451	NA	NA	NA	NA	NA
DPCD-out.wgt.RDat	/u/home/t/tboltz/project-ophoff/rna_whole_blood/cts_TWAS_latest/Monocytes_weights2//DPCD-out.wgt.RDat	DPCD	10	103000000	103000000	0.00769	rs644633	2.08	rs1861927	0.005518	4.04	0.659	144	144	blup	0.00481	0.00226	0.3838	0.70116	NA	NA	NA	NA	NA
DPYSL4-out.wgt.RDat	/u/home/t/tboltz/project-ophoff/rna_whole_blood/cts_TWAS_latest/Monocytes_weights2//DPYSL4-out.wgt.RDat	DPYSL4	10	134000000	134000000	0.057	rs7911172	2.83	rs2818421	0.017617	6.93	1.181	100	23	enet	0.03291	1.73e-14	0.6898	0.49029	NA	NA	NA	NA	NA
ECHDC3-out.wgt.RDat	/u/home/t/tboltz/project-ophoff/rna_whole_blood/cts_TWAS_latest/Monocytes_weights2//ECHDC3-out.wgt.RDat	ECHDC3	10	11800000	11800000	0.04944	rs6602555	-2.43	rs3829154	0.046268	-9.1	0.621	88	2	lasso	0.04986	3.31e-21	-0.5908	0.55463	NA	NA	NA	NA	NA
EIF4EBP2-out.wgt.RDat	/u/home/t/tboltz/project-ophoff/rna_whole_blood/cts_TWAS_latest/Monocytes_weights2//EIF4EBP2-out.wgt.RDat	EIF4EBP2	10	72200000	72200000	0.0152	rs7071474	-2.65	rs2279253	0.004926	4.59	0.619	185	11	enet	0.00778	0.00014	0.8782	0.37986	NA	NA	NA	NA	NA
ENTPD1-out.wgt.RDat	/u/home/t/tboltz/project-ophoff/rna_whole_blood/cts_TWAS_latest/Monocytes_weights2//ENTPD1-out.wgt.RDat	ENTPD1	10	97500000	97600000	0.13933	rs7911684	2.49	rs3176893	0.129799	15.26	0.554	318	35	enet	0.14106	2.72e-59	0.6566	0.51144	NA	NA	NA	NA	NA
ERCC6-out.wgt.RDat	/u/home/t/tboltz/project-ophoff/rna_whole_blood/cts_TWAS_latest/Monocytes_weights2//ERCC6-out.wgt.RDat	ERCC6	10	50700000	50700000	0.03205	rs3810947	2.59	rs17177717	0.013758	5.74	0.262	163	6	lasso	0.02841	1.03e-12	-0.992	0.32121	NA	NA	NA	NA	NA
FAM107B-out.wgt.RDat	/u/home/t/tboltz/project-ophoff/rna_whole_blood/cts_TWAS_latest/Monocytes_weights2//FAM107B-out.wgt.RDat	FAM107B	10	14600000	14800000	0.18257	rs17155173	2.65	rs11259266	0.037816	10.59	-0.308	300	38	enet	0.11282	4.14e-47	-1.1167	0.26412	NA	NA	NA	NA	NA
FAM170B-out.wgt.RDat	/u/home/t/tboltz/project-ophoff/rna_whole_blood/cts_TWAS_latest/Monocytes_weights2//FAM170B-out.wgt.RDat	FAM170B	10	50300000	50300000	0.0303	rs12264297	3.31	rs2725190	0.009575	5.43	-0.558	228	228	blup	0.01714	2.75e-08	-0.6107	0.54139	NA	NA	NA	NA	NA
FAM171A1-out.wgt.RDat	/u/home/t/tboltz/project-ophoff/rna_whole_blood/cts_TWAS_latest/Monocytes_weights2//FAM171A1-out.wgt.RDat	FAM171A1	10	15300000	15400000	0.01705	rs11259456	-2.47	rs6602828	0.000751	3.62	1	198	198	blup	0.00797	0.000118	1.4035	0.16048	NA	NA	NA	NA	NA
FAS-out.wgt.RDat	/u/home/t/tboltz/project-ophoff/rna_whole_blood/cts_TWAS_latest/Monocytes_weights2//FAS-out.wgt.RDat	FAS	10	90800000	90800000	0.20109	rs2297473	2.66	rs1800682	0.186008	-18.02	-1.43	169	16	enet	0.21206	9.32e-92	0.898	0.36919	NA	NA	NA	NA	NA
FGFR2-out.wgt.RDat	/u/home/t/tboltz/project-ophoff/rna_whole_blood/cts_TWAS_latest/Monocytes_weights2//FGFR2-out.wgt.RDat	FGFR2	10	123000000	123000000	0.20872	rs11200052	2.36	rs7918550	0.20577	18.9	-0.006	189	27	enet	0.22603	1.76e-98	0.494	0.62127	NA	NA	NA	NA	NA
FHIP2A-out.wgt.RDat	/u/home/t/tboltz/project-ophoff/rna_whole_blood/cts_TWAS_latest/Monocytes_weights2//FHIP2A-out.wgt.RDat	FHIP2A	10	117000000	117000000	0.04297	rs11814528	3.65	rs2420069	0.064567	-10.79	-0.926	141	6	lasso	0.06178	5.45e-26	0.9922	0.32109	NA	NA	NA	NA	NA
FRAT1-out.wgt.RDat	/u/home/t/tboltz/project-ophoff/rna_whole_blood/cts_TWAS_latest/Monocytes_weights2//FRAT1-out.wgt.RDat	FRAT1	10	99100000	99100000	0.20814	rs2636774	-2.21	rs11189106	0.159868	16.67	1.326	184	22	enet	0.22587	2.1e-98	1.7117	0.08696	NA	NA	NA	NA	NA
FRAT2-out.wgt.RDat	/u/home/t/tboltz/project-ophoff/rna_whole_blood/cts_TWAS_latest/Monocytes_weights2//FRAT2-out.wgt.RDat	FRAT2	10	99100000	99100000	0.08011	rs2636774	-2.21	rs9888026	0.146092	16.09	1.36	184	6	lasso	0.15955	1.75e-67	0.9054	0.36524	NA	NA	NA	NA	NA
GDI2-out.wgt.RDat	/u/home/t/tboltz/project-ophoff/rna_whole_blood/cts_TWAS_latest/Monocytes_weights2//GDI2-out.wgt.RDat	GDI2	10	5810000	5880000	0.17618	rs4881483	2.44	rs2386620	0.053432	12.13	-0.114	207	29	enet	0.14287	4.35e-60	-0.4864	0.62665	NA	NA	NA	NA	NA
GRK5-out.wgt.RDat	/u/home/t/tboltz/project-ophoff/rna_whole_blood/cts_TWAS_latest/Monocytes_weights2//GRK5-out.wgt.RDat	GRK5	10	121000000	121000000	0.05411	rs3847492	3.35	rs12573657	0.004294	5.31	-1.003	179	5	lasso	0.03134	7.24e-14	0.1475	0.88272	NA	NA	NA	NA	NA
HECTD2-out.wgt.RDat	/u/home/t/tboltz/project-ophoff/rna_whole_blood/cts_TWAS_latest/Monocytes_weights2//HECTD2-out.wgt.RDat	HECTD2	10	93200000	93300000	0.02818	rs12416560	-2.94	rs12259834	0.033954	8.08	-0.627	128	3	lasso	0.03176	4.92e-14	-0.5037	0.61448	NA	NA	NA	NA	NA
HELLS-out.wgt.RDat	/u/home/t/tboltz/project-ophoff/rna_whole_blood/cts_TWAS_latest/Monocytes_weights2//HELLS-out.wgt.RDat	HELLS	10	96300000	96400000	0.06967	rs2475377	-2.39	rs4494250	0.023459	-6.7	0.942	235	28	enet	0.04015	2.4e-17	-0.7349	0.46239	NA	NA	NA	NA	NA
HIF1AN-out.wgt.RDat	/u/home/t/tboltz/project-ophoff/rna_whole_blood/cts_TWAS_latest/Monocytes_weights2//HIF1AN-out.wgt.RDat	HIF1AN	10	102000000	102000000	0.0095	rs7897454	3.24	rs2295772	0.013751	-5.04	0.896	151	4	lasso	0.01137	5.21e-06	-0.9376	0.34845	NA	NA	NA	NA	NA
HKDC1-out.wgt.RDat	/u/home/t/tboltz/project-ophoff/rna_whole_blood/cts_TWAS_latest/Monocytes_weights2//HKDC1-out.wgt.RDat	HKDC1	10	71000000	71000000	0.12568	rs1417941	-3.05	rs5030933	0.042338	9.59	0.711	187	3	lasso	0.07979	2.57e-33	0.103	0.91798	NA	NA	NA	NA	NA
HPS1-out.wgt.RDat	/u/home/t/tboltz/project-ophoff/rna_whole_blood/cts_TWAS_latest/Monocytes_weights2//HPS1-out.wgt.RDat	HPS1	10	100000000	100000000	0.2926	rs11189556	3.13	rs1060445	0.061116	-10.37	0.748	187	7	lasso	0.12433	5.01e-52	0.5652	0.57196	NA	NA	NA	NA	NA
HPS6-out.wgt.RDat	/u/home/t/tboltz/project-ophoff/rna_whole_blood/cts_TWAS_latest/Monocytes_weights2//HPS6-out.wgt.RDat	HPS6	10	104000000	104000000	0.0214	rs10786667	-1.71	rs17771847	0.016173	-6.41	-1.163	127	127	blup	0.01327	9.22e-07	0.1812	0.85622	NA	NA	NA	NA	NA
IFIT2-out.wgt.RDat	/u/home/t/tboltz/project-ophoff/rna_whole_blood/cts_TWAS_latest/Monocytes_weights2//IFIT2-out.wgt.RDat	IFIT2	10	91000000	91100000	0.03292	rs2297473	2.66	rs17114186	0.001862	-3.94	0.554	202	3	lasso	0.00569	0.000981	0.6055	0.54483	NA	NA	NA	NA	NA
IFIT5-out.wgt.RDat	/u/home/t/tboltz/project-ophoff/rna_whole_blood/cts_TWAS_latest/Monocytes_weights2//IFIT5-out.wgt.RDat	IFIT5	10	91200000	91200000	0.02229	rs2297473	2.66	rs303212	0.013086	5.48	2.083	193	5	lasso	0.00987	2.05e-05	2.0831	0.03724	0.01	0.973	0	0.001	0.016
INSYN2A-out.wgt.RDat	/u/home/t/tboltz/project-ophoff/rna_whole_blood/cts_TWAS_latest/Monocytes_weights2//INSYN2A-out.wgt.RDat	INSYN2A	10	129000000	129000000	0.0169	rs10830126	-2.47	rs11594560	0.013061	5.02	0.071	228	6	lasso	0.01511	1.74e-07	0.3153	0.75257	NA	NA	NA	NA	NA
IPMK-out.wgt.RDat	/u/home/t/tboltz/project-ophoff/rna_whole_blood/cts_TWAS_latest/Monocytes_weights2//IPMK-out.wgt.RDat	IPMK	10	60000000	60000000	0.05652	rs16911377	2.09	rs10826179	0.039683	-8.62	0.526	188	8	lasso	0.05625	9.15e-24	-0.1473	0.8829	NA	NA	NA	NA	NA
ITPRIP-out.wgt.RDat	/u/home/t/tboltz/project-ophoff/rna_whole_blood/cts_TWAS_latest/Monocytes_weights2//ITPRIP-out.wgt.RDat	ITPRIP	10	106000000	106000000	0.01257	rs3896224	-3.67	rs276215	0.013458	5.11	-0.622	197	2	lasso	0.01216	2.55e-06	-0.7113	0.4769	NA	NA	NA	NA	NA
KCNMA1-out.wgt.RDat	/u/home/t/tboltz/project-ophoff/rna_whole_blood/cts_TWAS_latest/Monocytes_weights2//KCNMA1-out.wgt.RDat	KCNMA1	10	78600000	79400000	0.28945	rs2670128	-3.54	rs816852	0.207055	-19.08	-1.18	350	33	enet	0.21443	6.91e-93	0.8543	0.39296	NA	NA	NA	NA	NA
KIF5B-out.wgt.RDat	/u/home/t/tboltz/project-ophoff/rna_whole_blood/cts_TWAS_latest/Monocytes_weights2//KIF5B-out.wgt.RDat	KIF5B	10	32300000	32300000	0.04335	rs2769202	2.97	rs9299674	0.015586	-5.36	0.965	119	119	blup	0.01956	3.08e-09	-0.1056	0.91588	NA	NA	NA	NA	NA
KNDC1-out.wgt.RDat	/u/home/t/tboltz/project-ophoff/rna_whole_blood/cts_TWAS_latest/Monocytes_weights2//KNDC1-out.wgt.RDat	KNDC1	10	135000000	135000000	0.05897	rs3818602	2.77	rs10857665	0.035594	7.93	-0.279	186	3	lasso	0.03625	8.33e-16	-0.1371	0.89093	NA	NA	NA	NA	NA
LIPA-out.wgt.RDat	/u/home/t/tboltz/project-ophoff/rna_whole_blood/cts_TWAS_latest/Monocytes_weights2//LIPA-out.wgt.RDat	LIPA	10	91000000	91200000	0.39682	rs2297473	2.66	rs1412444	0.348016	24.54	0.678	231	6	lasso	0.38647	9.19e-186	0.6764	0.49877	NA	NA	NA	NA	NA
LIPN-out.wgt.RDat	/u/home/t/tboltz/project-ophoff/rna_whole_blood/cts_TWAS_latest/Monocytes_weights2//LIPN-out.wgt.RDat	LIPN	10	90500000	90500000	0.35835	rs2297473	2.66	rs1432444	0.060933	-10.89	1.506	162	37	enet	0.18212	9.99e-78	-1.4595	0.14443	NA	NA	NA	NA	NA
LRMDA-out.wgt.RDat	/u/home/t/tboltz/project-ophoff/rna_whole_blood/cts_TWAS_latest/Monocytes_weights2//LRMDA-out.wgt.RDat	LRMDA	10	77200000	78300000	0.0678	rs7899719	-2.46	rs1897191	0.042277	-8.7	0.57	370	3	lasso	0.04122	8.99e-18	-0.5214	0.60207	NA	NA	NA	NA	NA
LRRC27-out.wgt.RDat	/u/home/t/tboltz/project-ophoff/rna_whole_blood/cts_TWAS_latest/Monocytes_weights2//LRRC27-out.wgt.RDat	LRRC27	10	134000000	134000000	0.02072	rs7911172	2.83	rs2748391	0.023879	-6.98	2.113	98	4	lasso	0.02941	4.17e-13	-1.8665	0.06197	NA	NA	NA	NA	NA
MARCHF5-out.wgt.RDat	/u/home/t/tboltz/project-ophoff/rna_whole_blood/cts_TWAS_latest/Monocytes_weights2//MARCHF5-out.wgt.RDat	MARCHF5	10	94100000	94100000	0.02185	rs701846	-3.47	rs7088903	0.032632	-7.81	1.628	154	7	enet	0.03103	9.6e-14	-1.7751	0.07589	NA	NA	NA	NA	NA
MARCHF8-out.wgt.RDat	/u/home/t/tboltz/project-ophoff/rna_whole_blood/cts_TWAS_latest/Monocytes_weights2//MARCHF8-out.wgt.RDat	MARCHF8	10	46000000	46100000	0.04777	rs11239303	-2.46	rs34670342	0.083462	12.08	0.438	104	6	lasso	0.08681	3.29e-36	0.6539	0.51319	NA	NA	NA	NA	NA
MASTL-out.wgt.RDat	/u/home/t/tboltz/project-ophoff/rna_whole_blood/cts_TWAS_latest/Monocytes_weights2//MASTL-out.wgt.RDat	MASTL	10	27400000	27500000	0.09964	rs2815551	3.04	rs10764686	0.105913	-13.76	-1.035	225	20	enet	0.10552	5.12e-44	1.251	0.21093	NA	NA	NA	NA	NA
MCMBP-out.wgt.RDat	/u/home/t/tboltz/project-ophoff/rna_whole_blood/cts_TWAS_latest/Monocytes_weights2//MCMBP-out.wgt.RDat	MCMBP	10	122000000	122000000	0.10041	rs3847492	3.35	rs196214	0.014124	-7.58	0.941	205	7	lasso	0.07349	9.65e-31	0.2113	0.83265	NA	NA	NA	NA	NA
MFSD13A-out.wgt.RDat	/u/home/t/tboltz/project-ophoff/rna_whole_blood/cts_TWAS_latest/Monocytes_weights2//MFSD13A-out.wgt.RDat	MFSD13A	10	104000000	104000000	0.01284	rs4147155	-3.73	rs2025713	0.001767	4.29	-0.444	165	165	blup	0.00284	0.015	-1.4246	0.15427	NA	NA	NA	NA	NA
MGMT-out.wgt.RDat	/u/home/t/tboltz/project-ophoff/rna_whole_blood/cts_TWAS_latest/Monocytes_weights2//MGMT-out.wgt.RDat	MGMT	10	131000000	132000000	0.08996	rs7069581	2.55	rs477692	0.075174	11.58	0.357	199	24	enet	0.11407	1.22e-47	0.5632	0.57331	NA	NA	NA	NA	NA
MRPL43-out.wgt.RDat	/u/home/t/tboltz/project-ophoff/rna_whole_blood/cts_TWAS_latest/Monocytes_weights2//MRPL43-out.wgt.RDat	MRPL43	10	103000000	103000000	0.02028	rs912474	-2.27	rs2181834	0.019989	6.08	-0.57	136	5	enet	0.01886	5.83e-09	-0.5391	0.58983	NA	NA	NA	NA	NA
MSRB2-out.wgt.RDat	/u/home/t/tboltz/project-ophoff/rna_whole_blood/cts_TWAS_latest/Monocytes_weights2//MSRB2-out.wgt.RDat	MSRB2	10	23400000	23400000	0.15603	rs10508654	3.45	rs7911289	0.022624	-7.52	-1.65	162	38	enet	0.07752	2.19e-32	2.8144	0.00489	0	0.985	0	0.004	0.011
MXI1-out.wgt.RDat	/u/home/t/tboltz/project-ophoff/rna_whole_blood/cts_TWAS_latest/Monocytes_weights2//MXI1-out.wgt.RDat	MXI1	10	112000000	112000000	0.04534	rs7081449	2.36	rs7085222	0.023599	7	1.472	163	163	blup	0.03099	9.95e-14	1.3315	0.18303	NA	NA	NA	NA	NA
MYOF-out.wgt.RDat	/u/home/t/tboltz/project-ophoff/rna_whole_blood/cts_TWAS_latest/Monocytes_weights2//MYOF-out.wgt.RDat	MYOF	10	95100000	95200000	0.02381	rs863800	2.38	rs7091625	0.015089	-6.21	0.502	217	4	lasso	0.0128	1.41e-06	-0.1876	0.85118	NA	NA	NA	NA	NA
NCOA4-out.wgt.RDat	/u/home/t/tboltz/project-ophoff/rna_whole_blood/cts_TWAS_latest/Monocytes_weights2//NCOA4-out.wgt.RDat	NCOA4	10	51600000	51600000	0.1369	rs2574983	3.48	rs4630241	0.055105	-10.85	1.139	33	11	lasso	0.0911	5.53e-38	0.0286	0.97719	NA	NA	NA	NA	NA
NEBL-out.wgt.RDat	/u/home/t/tboltz/project-ophoff/rna_whole_blood/cts_TWAS_latest/Monocytes_weights2//NEBL-out.wgt.RDat	NEBL	10	21100000	21500000	0.53319	NA	NA	NA	NA	NA	NA	220	0	lasso	0.29746	7.13e-135	NA	NA	NA	NA	NA	NA	NA
NMT2-out.wgt.RDat	/u/home/t/tboltz/project-ophoff/rna_whole_blood/cts_TWAS_latest/Monocytes_weights2//NMT2-out.wgt.RDat	NMT2	10	15100000	15200000	0.16319	rs11259456	-2.47	rs3814168	0.041817	8.64	-1.872	208	26	enet	0.07158	5.85e-30	-1.2823	0.19973	NA	NA	NA	NA	NA
NOC3L-out.wgt.RDat	/u/home/t/tboltz/project-ophoff/rna_whole_blood/cts_TWAS_latest/Monocytes_weights2//NOC3L-out.wgt.RDat	NOC3L	10	96100000	96100000	0.03722	rs6583954	2.13	rs3781264	0.034995	-7.9	-1.191	155	5	lasso	0.03578	1.28e-15	0.4157	0.6776	NA	NA	NA	NA	NA
NRBF2-out.wgt.RDat	/u/home/t/tboltz/project-ophoff/rna_whole_blood/cts_TWAS_latest/Monocytes_weights2//NRBF2-out.wgt.RDat	NRBF2	10	64900000	64900000	0.05712	rs2136577	3.1	rs3816685	0.025983	7.03	-1.717	263	5	lasso	0.03103	9.59e-14	-2.1452	0.03194	0	0.981	0	0.004	0.015
NT5C2-out.wgt.RDat	/u/home/t/tboltz/project-ophoff/rna_whole_blood/cts_TWAS_latest/Monocytes_weights2//NT5C2-out.wgt.RDat	NT5C2	10	105000000	105000000	0.06133	rs4147155	-3.73	rs11191580	0.053822	9.9	-2.169	229	229	blup	0.05228	3.57e-22	-2.7011	0.00691	0	0.965	0	0.007	0.028
NUDT13-out.wgt.RDat	/u/home/t/tboltz/project-ophoff/rna_whole_blood/cts_TWAS_latest/Monocytes_weights2//NUDT13-out.wgt.RDat	NUDT13	10	74900000	74900000	0.01367	rs3009561	1.73	rs7900359	0.008834	-5.22	0.396	189	17	enet	0.0114	5.07e-06	0.1982	0.84293	NA	NA	NA	NA	NA
NUDT5-out.wgt.RDat	/u/home/t/tboltz/project-ophoff/rna_whole_blood/cts_TWAS_latest/Monocytes_weights2//NUDT5-out.wgt.RDat	NUDT5	10	12200000	12200000	0.04484	rs12251362	2.44	rs11257655	0.046423	9.17	0.005	122	3	lasso	0.05574	1.47e-23	0.5075	0.61182	NA	NA	NA	NA	NA
NUTM2A-out.wgt.RDat	/u/home/t/tboltz/project-ophoff/rna_whole_blood/cts_TWAS_latest/Monocytes_weights2//NUTM2A-out.wgt.RDat	NUTM2A	10	89000000	89000000	0.0198	rs10788561	3.21	rs17335189	0.002167	3.75	0.095	108	20	enet	0.00877	5.64e-05	0.4833	0.62885	NA	NA	NA	NA	NA
OGA-out.wgt.RDat	/u/home/t/tboltz/project-ophoff/rna_whole_blood/cts_TWAS_latest/Monocytes_weights2//OGA-out.wgt.RDat	OGA	10	104000000	104000000	0.01171	rs644633	2.08	rs10509754	0.010876	-4.84	-0.502	141	1	lasso	0.00718	0.000245	0.502	0.61567	NA	NA	NA	NA	NA
OR13A1-out.wgt.RDat	/u/home/t/tboltz/project-ophoff/rna_whole_blood/cts_TWAS_latest/Monocytes_weights2//OR13A1-out.wgt.RDat	OR13A1	10	45800000	45800000	0.03658	rs11239303	-2.46	rs6413416	0.034243	-8.51	1.601	121	17	enet	0.04265	2.44e-18	-0.9257	0.3546	NA	NA	NA	NA	NA
PANK1-out.wgt.RDat	/u/home/t/tboltz/project-ophoff/rna_whole_blood/cts_TWAS_latest/Monocytes_weights2//PANK1-out.wgt.RDat	PANK1	10	91300000	91400000	0.02799	rs2297473	2.66	rs2419057	0.008511	4.94	0.811	181	181	blup	0.01934	3.77e-09	0.1925	0.84733	NA	NA	NA	NA	NA
PDSS1-out.wgt.RDat	/u/home/t/tboltz/project-ophoff/rna_whole_blood/cts_TWAS_latest/Monocytes_weights2//PDSS1-out.wgt.RDat	PDSS1	10	27000000	27000000	0.01584	rs10828978	2.17	rs2477288	0.013978	5.17	-0.187	154	3	lasso	0.01353	7.28e-07	-0.1049	0.91644	NA	NA	NA	NA	NA
PDZD8-out.wgt.RDat	/u/home/t/tboltz/project-ophoff/rna_whole_blood/cts_TWAS_latest/Monocytes_weights2//PDZD8-out.wgt.RDat	PDZD8	10	119000000	119000000	0.13935	rs703419	-2.96	rs2532841	0.056696	-10.01	2.033	138	27	enet	0.07049	1.61e-29	-2.8151	0.00488	0	0.977	0	0.001	0.022
PFKFB3-out.wgt.RDat	/u/home/t/tboltz/project-ophoff/rna_whole_blood/cts_TWAS_latest/Monocytes_weights2//PFKFB3-out.wgt.RDat	PFKFB3	10	6190000	6300000	0.02513	rs12572911	3.43	rs589142	0.009985	4.97	1.204	184	5	lasso	0.01232	2.2e-06	1.3414	0.17978	NA	NA	NA	NA	NA
PFKP-out.wgt.RDat	/u/home/t/tboltz/project-ophoff/rna_whole_blood/cts_TWAS_latest/Monocytes_weights2//PFKP-out.wgt.RDat	PFKP	10	3110000	3180000	0.06175	rs945142	2.62	rs4881109	0.038316	-8.94	-1.197	237	17	enet	0.04918	6.19e-21	0.9898	0.32226	NA	NA	NA	NA	NA
PIP4K2A-out.wgt.RDat	/u/home/t/tboltz/project-ophoff/rna_whole_blood/cts_TWAS_latest/Monocytes_weights2//PIP4K2A-out.wgt.RDat	PIP4K2A	10	22800000	23000000	0.0538	rs10508654	3.45	rs10828316	0.029782	-7.29	-1.933	164	4	lasso	0.02636	6.58e-12	2.1899	0.02853	0	0.971	0	0.004	0.025
PKD2L1-out.wgt.RDat	/u/home/t/tboltz/project-ophoff/rna_whole_blood/cts_TWAS_latest/Monocytes_weights2//PKD2L1-out.wgt.RDat	PKD2L1	10	102000000	102000000	0.07337	rs7897454	3.24	rs7897454	0.058071	10.1	3.243	205	10	enet	0.06156	6.68e-26	3.218	0.00129	0	0.667	0	0.003	0.33
PLAU-out.wgt.RDat	/u/home/t/tboltz/project-ophoff/rna_whole_blood/cts_TWAS_latest/Monocytes_weights2//PLAU-out.wgt.RDat	PLAU	10	75700000	75700000	0.01837	rs2688608	-2.82	rs2227551	0.011823	5.81	-0.399	146	146	blup	0.01221	2.43e-06	-0.8847	0.37633	NA	NA	NA	NA	NA
PPA1-out.wgt.RDat	/u/home/t/tboltz/project-ophoff/rna_whole_blood/cts_TWAS_latest/Monocytes_weights2//PPA1-out.wgt.RDat	PPA1	10	72000000	72000000	0.08739	rs7071474	-2.65	rs10999211	0.047361	-9.16	-0.519	212	6	lasso	0.05715	3.97e-24	0.522	0.60169	NA	NA	NA	NA	NA
PRKCQ-out.wgt.RDat	/u/home/t/tboltz/project-ophoff/rna_whole_blood/cts_TWAS_latest/Monocytes_weights2//PRKCQ-out.wgt.RDat	PRKCQ	10	6470000	6620000	0.02184	rs12572911	3.43	rs658230	0.0082	5.06	0.595	193	8	enet	0.00965	2.53e-05	0.8808	0.37842	NA	NA	NA	NA	NA
PSAP-out.wgt.RDat	/u/home/t/tboltz/project-ophoff/rna_whole_blood/cts_TWAS_latest/Monocytes_weights2//PSAP-out.wgt.RDat	PSAP	10	73600000	73600000	0.06128	rs4747211	-3.24	rs4747195	0.044766	8.88	-0.758	261	3	lasso	0.04204	4.25e-18	-0.7096	0.47798	NA	NA	NA	NA	NA
PYROXD2-out.wgt.RDat	/u/home/t/tboltz/project-ophoff/rna_whole_blood/cts_TWAS_latest/Monocytes_weights2//PYROXD2-out.wgt.RDat	PYROXD2	10	100000000	100000000	0.02614	rs11189556	3.13	rs942805	0.028914	-7.56	0.052	180	3	lasso	0.02659	5.33e-12	-0.0329	0.97372	NA	NA	NA	NA	NA
RASGEF1A-out.wgt.RDat	/u/home/t/tboltz/project-ophoff/rna_whole_blood/cts_TWAS_latest/Monocytes_weights2//RASGEF1A-out.wgt.RDat	RASGEF1A	10	43700000	43800000	0.03507	rs12244413	-3.22	rs2503850	0.006741	-5.52	-2.942	178	4	lasso	0.0139	5.23e-07	2.0265	0.04271	0.016	0.825	0	0.002	0.156
RASSF4-out.wgt.RDat	/u/home/t/tboltz/project-ophoff/rna_whole_blood/cts_TWAS_latest/Monocytes_weights2//RASSF4-out.wgt.RDat	RASSF4	10	45500000	45500000	0.03122	rs7897547	-2.67	rs883735	0.021663	-6.33	-0.627	179	13	enet	0.02629	7.03e-12	0.9217	0.35668	NA	NA	NA	NA	NA
RRP12-out.wgt.RDat	/u/home/t/tboltz/project-ophoff/rna_whole_blood/cts_TWAS_latest/Monocytes_weights2//RRP12-out.wgt.RDat	RRP12	10	99100000	99200000	0.08192	rs2636774	-2.21	rs9888026	0.110996	13.91	1.36	185	1	lasso	0.11067	3.41e-46	1.36	0.17383	NA	NA	NA	NA	NA
RSU1-out.wgt.RDat	/u/home/t/tboltz/project-ophoff/rna_whole_blood/cts_TWAS_latest/Monocytes_weights2//RSU1-out.wgt.RDat	RSU1	10	16600000	16900000	0.31356	rs4335444	4.47	rs780633	0.137904	15.6	0.816	264	44	enet	0.17366	7.42e-74	-0.1714	0.86389	NA	NA	NA	NA	NA
RTKN2-out.wgt.RDat	/u/home/t/tboltz/project-ophoff/rna_whole_blood/cts_TWAS_latest/Monocytes_weights2//RTKN2-out.wgt.RDat	RTKN2	10	63900000	64000000	0.17848	rs4948496	-4.84	rs1368158	0.124763	14.79	1.512	211	24	enet	0.15321	1.17e-64	1.7819	0.07477	NA	NA	NA	NA	NA
SEC23IP-out.wgt.RDat	/u/home/t/tboltz/project-ophoff/rna_whole_blood/cts_TWAS_latest/Monocytes_weights2//SEC23IP-out.wgt.RDat	SEC23IP	10	122000000	122000000	0.01641	rs3847492	3.35	rs2289307	-0.000576	3.2	-2.11	214	214	blup	0.0054	0.0013	-0.7047	0.48102	NA	NA	NA	NA	NA
SEC31B-out.wgt.RDat	/u/home/t/tboltz/project-ophoff/rna_whole_blood/cts_TWAS_latest/Monocytes_weights2//SEC31B-out.wgt.RDat	SEC31B	10	102000000	102000000	0.00962	rs7897454	3.24	rs11190613	0.013755	-5.64	0.798	155	1	lasso	0.01394	5.03e-07	-0.798	0.42487	NA	NA	NA	NA	NA
SEC61A2-out.wgt.RDat	/u/home/t/tboltz/project-ophoff/rna_whole_blood/cts_TWAS_latest/Monocytes_weights2//SEC61A2-out.wgt.RDat	SEC61A2	10	12200000	12200000	0.0185	rs6602555	-2.43	rs10906086	0.016988	-5.72	-0.724	124	5	lasso	0.01491	2.09e-07	0.7595	0.44758	NA	NA	NA	NA	NA
SFXN4-out.wgt.RDat	/u/home/t/tboltz/project-ophoff/rna_whole_blood/cts_TWAS_latest/Monocytes_weights2//SFXN4-out.wgt.RDat	SFXN4	10	121000000	121000000	0.10967	rs7084494	-3	rs925388	0.095944	12.93	0.111	148	5	enet	0.09772	9.63e-41	0.029	0.97684	NA	NA	NA	NA	NA
SHTN1-out.wgt.RDat	/u/home/t/tboltz/project-ophoff/rna_whole_blood/cts_TWAS_latest/Monocytes_weights2//SHTN1-out.wgt.RDat	SHTN1	10	119000000	119000000	0.26216	rs703419	-2.96	rs740600	0.207348	18.96	1.426	205	15	enet	0.20617	5.94e-89	1.5096	0.13114	NA	NA	NA	NA	NA
SIRT1-out.wgt.RDat	/u/home/t/tboltz/project-ophoff/rna_whole_blood/cts_TWAS_latest/Monocytes_weights2//SIRT1-out.wgt.RDat	SIRT1	10	69600000	69700000	0.06108	rs6480281	-1.79	rs10997885	0.044476	8.91	1.129	183	9	lasso	0.03915	5.98e-17	1.0835	0.27858	NA	NA	NA	NA	NA
SLC35G1-out.wgt.RDat	/u/home/t/tboltz/project-ophoff/rna_whole_blood/cts_TWAS_latest/Monocytes_weights2//SLC35G1-out.wgt.RDat	SLC35G1	10	95700000	95700000	0.02019	rs863800	2.38	rs1223467	0.016524	5.55	1.962	169	2	lasso	0.01578	9.46e-08	1.9638	0.04956	0.007	0.973	0	0.001	0.019
SLIT1-out.wgt.RDat	/u/home/t/tboltz/project-ophoff/rna_whole_blood/cts_TWAS_latest/Monocytes_weights2//SLIT1-out.wgt.RDat	SLIT1	10	98800000	98900000	0.01883	rs1408367	2.88	rs10736115	0.020543	6.52	1.39	200	3	lasso	0.02021	1.72e-09	1.4705	0.14144	NA	NA	NA	NA	NA
SLK-out.wgt.RDat	/u/home/t/tboltz/project-ophoff/rna_whole_blood/cts_TWAS_latest/Monocytes_weights2//SLK-out.wgt.RDat	SLK	10	106000000	106000000	0.02539	rs11192039	-2.88	rs805688	0.008332	-4.95	0.081	203	203	blup	0.01253	1.81e-06	0.8141	0.4156	NA	NA	NA	NA	NA
SPOCK2-out.wgt.RDat	/u/home/t/tboltz/project-ophoff/rna_whole_blood/cts_TWAS_latest/Monocytes_weights2//SPOCK2-out.wgt.RDat	SPOCK2	10	73800000	73800000	0.03577	rs4747211	-3.24	rs1049269	0.010271	5.65	-0.579	257	26	enet	0.01333	8.78e-07	-1.5357	0.12461	NA	NA	NA	NA	NA
SRGN-out.wgt.RDat	/u/home/t/tboltz/project-ophoff/rna_whole_blood/cts_TWAS_latest/Monocytes_weights2//SRGN-out.wgt.RDat	SRGN	10	70800000	70900000	0.05255	rs1417941	-3.05	rs17470673	0.014136	5.2	-0.761	143	38	enet	0.03858	9.99e-17	-0.44	0.65994	NA	NA	NA	NA	NA
STAM-out.wgt.RDat	/u/home/t/tboltz/project-ophoff/rna_whole_blood/cts_TWAS_latest/Monocytes_weights2//STAM-out.wgt.RDat	STAM	10	17700000	17800000	0.01549	rs4561106	-3.1	rs12221	0.012643	-4.97	-0.967	137	7	enet	0.01301	1.17e-06	0.6474	0.51737	NA	NA	NA	NA	NA
STN1-out.wgt.RDat	/u/home/t/tboltz/project-ophoff/rna_whole_blood/cts_TWAS_latest/Monocytes_weights2//STN1-out.wgt.RDat	STN1	10	106000000	106000000	0.01411	rs11192039	-2.88	rs4918069	0.00189	4.28	-0.288	194	194	blup	0.00344	0.00836	0.3932	0.69416	NA	NA	NA	NA	NA
STOX1-out.wgt.RDat	/u/home/t/tboltz/project-ophoff/rna_whole_blood/cts_TWAS_latest/Monocytes_weights2//STOX1-out.wgt.RDat	STOX1	10	70600000	70700000	0.18932	rs1417941	-3.05	rs3998856	0.254167	21.13	-1.123	158	50	enet	0.37495	8.91e-179	-1.218	0.22323	NA	NA	NA	NA	NA
TBC1D12-out.wgt.RDat	/u/home/t/tboltz/project-ophoff/rna_whole_blood/cts_TWAS_latest/Monocytes_weights2//TBC1D12-out.wgt.RDat	TBC1D12	10	96200000	96300000	0.06733	rs2475377	-2.39	rs10509671	0.013232	6.31	-1.053	203	203	blup	0.03024	1.95e-13	-0.8939	0.3714	NA	NA	NA	NA	NA
TCTN3-out.wgt.RDat	/u/home/t/tboltz/project-ophoff/rna_whole_blood/cts_TWAS_latest/Monocytes_weights2//TCTN3-out.wgt.RDat	TCTN3	10	97400000	97500000	0.03292	rs549062	2.43	rs12242918	0.008408	5.71	0.391	277	277	blup	0.0162	6.48e-08	0.5676	0.5703	NA	NA	NA	NA	NA
TFAM-out.wgt.RDat	/u/home/t/tboltz/project-ophoff/rna_whole_blood/cts_TWAS_latest/Monocytes_weights2//TFAM-out.wgt.RDat	TFAM	10	60100000	60200000	0.09568	rs16911377	2.09	rs10826179	0.089508	12.72	0.526	167	2	lasso	0.08966	2.18e-37	0.5169	0.60522	NA	NA	NA	NA	NA
TMEM273-out.wgt.RDat	/u/home/t/tboltz/project-ophoff/rna_whole_blood/cts_TWAS_latest/Monocytes_weights2//TMEM273-out.wgt.RDat	TMEM273	10	50400000	50400000	0.4509	rs12264297	3.31	rs12249370	0.166423	17.01	-0.059	243	48	enet	0.21009	8.18e-91	-0.302	0.76264	NA	NA	NA	NA	NA
TNKS2-out.wgt.RDat	/u/home/t/tboltz/project-ophoff/rna_whole_blood/cts_TWAS_latest/Monocytes_weights2//TNKS2-out.wgt.RDat	TNKS2	10	93600000	93600000	0.03459	rs701846	-3.47	rs11186722	0.008486	-5.34	-0.379	130	6	enet	0.01893	5.47e-09	1.7741	0.07605	NA	NA	NA	NA	NA
TRDMT1-out.wgt.RDat	/u/home/t/tboltz/project-ophoff/rna_whole_blood/cts_TWAS_latest/Monocytes_weights2//TRDMT1-out.wgt.RDat	TRDMT1	10	17200000	17200000	0.10027	rs4335444	4.47	rs10490958	0.020831	7.51	-0.804	295	32	enet	0.06564	1.5e-27	0.2474	0.80458	NA	NA	NA	NA	NA
TRIM8-out.wgt.RDat	/u/home/t/tboltz/project-ophoff/rna_whole_blood/cts_TWAS_latest/Monocytes_weights2//TRIM8-out.wgt.RDat	TRIM8	10	104000000	104000000	0.02465	rs4147155	-3.73	rs2025713	0.012784	5	-0.444	220	8	lasso	0.01073	9.41e-06	-0.464	0.64264	NA	NA	NA	NA	NA
UBE2D1-out.wgt.RDat	/u/home/t/tboltz/project-ophoff/rna_whole_blood/cts_TWAS_latest/Monocytes_weights2//UBE2D1-out.wgt.RDat	UBE2D1	10	60100000	60100000	0.14752	rs16911377	2.09	rs10826178	0.125718	-14.89	0.505	177	3	lasso	0.12545	1.65e-52	-0.4879	0.62562	NA	NA	NA	NA	NA
UROS-out.wgt.RDat	/u/home/t/tboltz/project-ophoff/rna_whole_blood/cts_TWAS_latest/Monocytes_weights2//UROS-out.wgt.RDat	UROS	10	127000000	128000000	0.01196	rs11813475	2.68	rs10901483	0.012727	-5.57	-1.313	194	2	lasso	0.01328	9.16e-07	1.3664	0.17181	NA	NA	NA	NA	NA
USP6NL-out.wgt.RDat	/u/home/t/tboltz/project-ophoff/rna_whole_blood/cts_TWAS_latest/Monocytes_weights2//USP6NL-out.wgt.RDat	USP6NL	10	11500000	11700000	0.02474	rs1750734	-3.12	rs2399725	0.01164	-4.95	-0.069	143	3	lasso	0.00741	0.000198	-0.1647	0.86919	NA	NA	NA	NA	NA
VIM-out.wgt.RDat	/u/home/t/tboltz/project-ophoff/rna_whole_blood/cts_TWAS_latest/Monocytes_weights2//VIM-out.wgt.RDat	VIM	10	17300000	17300000	0.05005	rs4335444	4.47	rs359285	0.041534	-8.63	-0.683	286	14	enet	0.05244	3.06e-22	2.2431	0.02489	0	0.85	0	0.147	0.003
VPS26A-out.wgt.RDat	/u/home/t/tboltz/project-ophoff/rna_whole_blood/cts_TWAS_latest/Monocytes_weights2//VPS26A-out.wgt.RDat	VPS26A	10	70900000	70900000	0.03253	rs1417941	-3.05	rs12257763	0.04046	8.5	0.07	160	4	lasso	0.03881	8.1e-17	-0.155	0.87681	NA	NA	NA	NA	NA
VSIR-out.wgt.RDat	/u/home/t/tboltz/project-ophoff/rna_whole_blood/cts_TWAS_latest/Monocytes_weights2//VSIR-out.wgt.RDat	VSIR	10	73500000	73500000	0.02375	rs4747211	-3.24	rs3747859	0.013469	-5.06	-0.778	264	4	lasso	0.01339	8.32e-07	0.6352	0.52529	NA	NA	NA	NA	NA
WAC-out.wgt.RDat	/u/home/t/tboltz/project-ophoff/rna_whole_blood/cts_TWAS_latest/Monocytes_weights2//WAC-out.wgt.RDat	WAC	10	28800000	28900000	0.0256	rs7085567	-2.43	rs11007131	0.011883	4.79	0.233	242	4	lasso	0.00944	3.06e-05	0.3819	0.70257	NA	NA	NA	NA	NA
WAPL-out.wgt.RDat	/u/home/t/tboltz/project-ophoff/rna_whole_blood/cts_TWAS_latest/Monocytes_weights2//WAPL-out.wgt.RDat	WAPL	10	88200000	88300000	0.04875	rs2353840	-2.74	rs10887606	0.044695	-8.88	-0.733	152	5	lasso	0.03926	5.37e-17	0.7891	0.43004	NA	NA	NA	NA	NA
WASHC2C-out.wgt.RDat	/u/home/t/tboltz/project-ophoff/rna_whole_blood/cts_TWAS_latest/Monocytes_weights2//WASHC2C-out.wgt.RDat	WASHC2C	10	46200000	46300000	0.07672	rs35267934	2.25	rs7086046	0.030189	-7.44	1.667	70	15	enet	0.04947	4.74e-21	-1.4077	0.15921	NA	NA	NA	NA	NA
WDFY4-out.wgt.RDat	/u/home/t/tboltz/project-ophoff/rna_whole_blood/cts_TWAS_latest/Monocytes_weights2//WDFY4-out.wgt.RDat	WDFY4	10	49900000	50200000	0.30071	rs12264297	3.31	rs7072606	0.129604	15.02	0.285	260	12	enet	0.13207	2.26e-55	0.5488	0.58313	NA	NA	NA	NA	NA
WDR11-out.wgt.RDat	/u/home/t/tboltz/project-ophoff/rna_whole_blood/cts_TWAS_latest/Monocytes_weights2//WDR11-out.wgt.RDat	WDR11	10	123000000	123000000	0.04991	rs7077126	-3.96	rs17500035	0.023781	7.32	-0.385	218	3	lasso	0.02931	4.56e-13	-0.6296	0.52892	NA	NA	NA	NA	NA
ZFAND4-out.wgt.RDat	/u/home/t/tboltz/project-ophoff/rna_whole_blood/cts_TWAS_latest/Monocytes_weights2//ZFAND4-out.wgt.RDat	ZFAND4	10	46100000	46200000	0.02873	rs35267934	2.25	rs10751384	0.010627	5.68	-0.277	88	8	enet	0.02174	4.32e-10	0.7073	0.47938	NA	NA	NA	NA	NA
ZFYVE27-out.wgt.RDat	/u/home/t/tboltz/project-ophoff/rna_whole_blood/cts_TWAS_latest/Monocytes_weights2//ZFYVE27-out.wgt.RDat	ZFYVE27	10	99500000	99500000	0.01837	rs7082459	-2.2	rs10882993	0.010021	-5.09	0.56	156	156	blup	0.00908	4.26e-05	-1.1496	0.25029	NA	NA	NA	NA	NA
ZNF438-out.wgt.RDat	/u/home/t/tboltz/project-ophoff/rna_whole_blood/cts_TWAS_latest/Monocytes_weights2//ZNF438-out.wgt.RDat	ZNF438	10	31100000	31300000	0.03893	rs793105	-2.69	rs867991	0.003782	-4.61	-0.952	205	205	blup	0.01863	7.2e-09	1.9721	0.0486	0.266	0.729	0	0.001	0.003
PANEL	FILE	ID	CHR	P0	P1	HSQ	BEST.GWAS.ID	BEST.GWAS.Z	EQTL.ID	EQTL.R2	EQTL.Z	EQTL.GWAS.Z	NSNP	NWGT	MODEL	MODELCV.R2	MODELCV.PV	TWAS.Z	TWAS.P	COLOC.PP0	COLOC.PP1	COLOC.PP2	COLOC.PP3	COLOC.PP4
ADM-out.wgt.RDat	/u/home/t/tboltz/project-ophoff/rna_whole_blood/cts_TWAS_latest/Monocytes_weights2//ADM-out.wgt.RDat	ADM	11	10326621	10328944	0.09966	rs16907959	2.38	rs10840332	0.053412	-9.91	-1.29	133	30	enet	0.07038	1.79e-29	1.6784	0.093268	NA	NA	NA	NA	NA
AKIP1-out.wgt.RDat	/u/home/t/tboltz/project-ophoff/rna_whole_blood/cts_TWAS_latest/Monocytes_weights2//AKIP1-out.wgt.RDat	AKIP1	11	8932687	8941631	0.01553	rs10840037	-2.62	rs2056903	0.010444	5.19	-0.885	148	8	enet	0.01244	1.97e-06	-1.9035	0.056979	NA	NA	NA	NA	NA
ANO5-out.wgt.RDat	/u/home/t/tboltz/project-ophoff/rna_whole_blood/cts_TWAS_latest/Monocytes_weights2//ANO5-out.wgt.RDat	ANO5	11	21821481	22304903	0.05172	rs12788989	-3.78	rs4565894	0.052815	9.76	-0.415	204	6	lasso	0.05298	1.86e-22	-0.4475	0.654535	NA	NA	NA	NA	NA
ARNTL-out.wgt.RDat	/u/home/t/tboltz/project-ophoff/rna_whole_blood/cts_TWAS_latest/Monocytes_weights2//ARNTL-out.wgt.RDat	ARNTL	11	13298200	13408813	0.06229	rs4757060	2.75	rs11022762	0.053844	9.89	-0.718	227	9	lasso	0.05506	2.75e-23	-0.7704	0.44106	NA	NA	NA	NA	NA
ASCL2-out.wgt.RDat	/u/home/t/tboltz/project-ophoff/rna_whole_blood/cts_TWAS_latest/Monocytes_weights2//ASCL2-out.wgt.RDat	ASCL2	11	2289726	2292182	0.10396	rs11041476	2.69	rs11022157	0.026434	-8.14	-0.55	89	30	enet	0.07322	1.25e-30	1.0563	0.290809	NA	NA	NA	NA	NA
C11orf21-out.wgt.RDat	/u/home/t/tboltz/project-ophoff/rna_whole_blood/cts_TWAS_latest/Monocytes_weights2//C11orf21-out.wgt.RDat	C11orf21	11	2316876	2324279	0.06395	rs11041476	2.7	rs11022157	0.046539	-9.1	-0.55	90	4	lasso	0.05838	1.27e-24	0.1259	0.899794	NA	NA	NA	NA	NA
CAVIN3-out.wgt.RDat	/u/home/t/tboltz/project-ophoff/rna_whole_blood/cts_TWAS_latest/Monocytes_weights2//CAVIN3-out.wgt.RDat	CAVIN3	11	6340177	6341762	0.07618	rs6578753	2.09	rs4758408	0.024242	-6.74	1.094	172	34	enet	0.04406	6.76e-19	-0.8623	0.388516	NA	NA	NA	NA	NA
CD151-out.wgt.RDat	/u/home/t/tboltz/project-ophoff/rna_whole_blood/cts_TWAS_latest/Monocytes_weights2//CD151-out.wgt.RDat	CD151	11	832888	839831	0.33073	rs10902221	4.9	rs5030780	0.298324	-22.8	-2.252	103	28	enet	0.31283	3.5e-143	2.217	0.026624	0	0.427	0	0.558	0.015
COPB1-out.wgt.RDat	/u/home/t/tboltz/project-ophoff/rna_whole_blood/cts_TWAS_latest/Monocytes_weights2//COPB1-out.wgt.RDat	COPB1	11	14464987	14521573	0.01077	rs7948160	-3.09	rs10766184	0.014123	5.61	-2.384	129	7	enet	0.01162	4.15e-06	-2.2426	0.024926	0.002	0.95	0	0.002	0.046
CYB5R2-out.wgt.RDat	/u/home/t/tboltz/project-ophoff/rna_whole_blood/cts_TWAS_latest/Monocytes_weights2//CYB5R2-out.wgt.RDat	CYB5R2	11	7686332	7698453	0.10259	rs7948390	-2.9	rs11607941	0.09001	12.54	-0.883	257	21	enet	0.1057	4.3e-44	-0.3332	0.73898	NA	NA	NA	NA	NA
DEAF1-out.wgt.RDat	/u/home/t/tboltz/project-ophoff/rna_whole_blood/cts_TWAS_latest/Monocytes_weights2//DEAF1-out.wgt.RDat	DEAF1	11	644234	706715	0.00727	rs10902221	4.9	rs2246614	0.009704	4.37	1.67	111	1	lasso	0.0057	0.000978	1.67	0.094919	NA	NA	NA	NA	NA
DENND5A-out.wgt.RDat	/u/home/t/tboltz/project-ophoff/rna_whole_blood/cts_TWAS_latest/Monocytes_weights2//DENND5A-out.wgt.RDat	DENND5A	11	9160373	9286897	0.03608	rs2243566	2.13	rs11042231	0.01777	5.69	1.565	155	24	enet	0.01797	1.3e-08	1.3175	0.187666	NA	NA	NA	NA	NA
DKK3-out.wgt.RDat	/u/home/t/tboltz/project-ophoff/rna_whole_blood/cts_TWAS_latest/Monocytes_weights2//DKK3-out.wgt.RDat	DKK3	11	11977755	12031316	0.06621	rs2641940	-2.7	rs12790557	0.013305	-6.47	1.363	180	27	enet	0.04333	1.32e-18	-1.648	0.099363	NA	NA	NA	NA	NA
DNHD1-out.wgt.RDat	/u/home/t/tboltz/project-ophoff/rna_whole_blood/cts_TWAS_latest/Monocytes_weights2//DNHD1-out.wgt.RDat	DNHD1	11	6518511	6593250	0.01542	rs998365	-2.35	rs4758423	0.003582	4.23	-1.19	207	4	lasso	0.00664	0.000406	-2.0919	0.036449	0.605	0.391	0.001	0	0.003
EIF3F-out.wgt.RDat	/u/home/t/tboltz/project-ophoff/rna_whole_blood/cts_TWAS_latest/Monocytes_weights2//EIF3F-out.wgt.RDat	EIF3F	11	7991799	8023409	0.10535	rs7942490	2.71	rs2136907	0.024466	8.79	-1.9	238	32	enet	0.07788	1.55e-32	-0.3712	0.710464	NA	NA	NA	NA	NA
FANCF-out.wgt.RDat	/u/home/t/tboltz/project-ophoff/rna_whole_blood/cts_TWAS_latest/Monocytes_weights2//FANCF-out.wgt.RDat	FANCF	11	22644080	22647369	0.01519	rs16909431	2.28	rs1514084	0.003625	3.83	0.95	94	16	enet	0.00538	0.00132	-0.5518	0.581087	NA	NA	NA	NA	NA
HBG1-out.wgt.RDat	/u/home/t/tboltz/project-ophoff/rna_whole_blood/cts_TWAS_latest/Monocytes_weights2//HBG1-out.wgt.RDat	HBG1	11	5269310	5271089	0.16553	rs1433901	-2.67	rs5010979	0.092425	12.83	-0.102	489	3	lasso	0.0921	2.12e-38	-0.1533	0.878152	NA	NA	NA	NA	NA
HBG2-out.wgt.RDat	/u/home/t/tboltz/project-ophoff/rna_whole_blood/cts_TWAS_latest/Monocytes_weights2//HBG2-out.wgt.RDat	HBG2	11	5274419	5276011	0.22542	rs1433901	-2.67	rs2855039	0.109732	13.84	-1.177	490	2	lasso	0.10939	1.19e-45	-1.1786	0.238543	NA	NA	NA	NA	NA
IFITM2-out.wgt.RDat	/u/home/t/tboltz/project-ophoff/rna_whole_blood/cts_TWAS_latest/Monocytes_weights2//IFITM2-out.wgt.RDat	IFITM2	11	307632	315272	0.13215	rs10902221	4.9	rs741738	0.057554	-10.04	0.565	77	29	enet	0.06187	5.01e-26	0.4991	0.617741	NA	NA	NA	NA	NA
IFITM3-out.wgt.RDat	/u/home/t/tboltz/project-ophoff/rna_whole_blood/cts_TWAS_latest/Monocytes_weights2//IFITM3-out.wgt.RDat	IFITM3	11	319677	327537	0.19053	rs10902221	4.9	rs741738	0.138853	15.6	0.565	77	1	lasso	0.13791	6.49e-58	0.565	0.572074	NA	NA	NA	NA	NA
IGF2-out.wgt.RDat	/u/home/t/tboltz/project-ophoff/rna_whole_blood/cts_TWAS_latest/Monocytes_weights2//IGF2-out.wgt.RDat	IGF2	11	2150343	2162468	0.01754	rs11041476	2.89	rs7924768	0.012634	-4.99	0.476	102	1	lasso	0.01062	1.03e-05	-0.476	0.634074	NA	NA	NA	NA	NA
INSC-out.wgt.RDat	/u/home/t/tboltz/project-ophoff/rna_whole_blood/cts_TWAS_latest/Monocytes_weights2//INSC-out.wgt.RDat	INSC	11	15133971	15268754	0.03666	rs2271830	-3.43	rs1108010	0.016242	5.88	-1.351	166	15	enet	0.01332	8.81e-07	-1.9287	0.053766	NA	NA	NA	NA	NA
IRAG1-out.wgt.RDat	/u/home/t/tboltz/project-ophoff/rna_whole_blood/cts_TWAS_latest/Monocytes_weights2//IRAG1-out.wgt.RDat	IRAG1	11	10594639	10715535	0.05401	rs16907959	2.38	rs16908086	0.008902	-6.22	-0.849	214	7	lasso	0.02311	1.25e-10	1.3128	0.189237	NA	NA	NA	NA	NA
LDHA-out.wgt.RDat	/u/home/t/tboltz/project-ophoff/rna_whole_blood/cts_TWAS_latest/Monocytes_weights2//LDHA-out.wgt.RDat	LDHA	11	18416108	18429972	0.07663	rs10832918	3.29	rs3758682	0.110742	13.93	-0.562	154	7	lasso	0.10915	1.49e-45	-0.5469	0.584457	NA	NA	NA	NA	NA
LDHC-out.wgt.RDat	/u/home/t/tboltz/project-ophoff/rna_whole_blood/cts_TWAS_latest/Monocytes_weights2//LDHC-out.wgt.RDat	LDHC	11	18433866	18473610	0.19712	rs10832918	3.29	rs2403279	0.107882	13.86	-1.242	161	35	enet	0.14227	7.98e-60	-0.6832	0.49451	NA	NA	NA	NA	NA
LRRC56-out.wgt.RDat	/u/home/t/tboltz/project-ophoff/rna_whole_blood/cts_TWAS_latest/Monocytes_weights2//LRRC56-out.wgt.RDat	LRRC56	11	537528	554912	0.03005	rs10902221	4.9	rs4623937	0.011944	-6.23	0.498	97	97	blup	0.01855	7.69e-09	-0.1788	0.858059	NA	NA	NA	NA	NA
LSP1-out.wgt.RDat	/u/home/t/tboltz/project-ophoff/rna_whole_blood/cts_TWAS_latest/Monocytes_weights2//LSP1-out.wgt.RDat	LSP1	11	1874201	1913497	0.11693	rs11041476	3.03	rs907611	0.059261	10.3	3.008	113	25	enet	0.08153	4.97e-34	2.0668	0.03875	0	0.791	0	0.001	0.208
LYVE1-out.wgt.RDat	/u/home/t/tboltz/project-ophoff/rna_whole_blood/cts_TWAS_latest/Monocytes_weights2//LYVE1-out.wgt.RDat	LYVE1	11	10578514	10633236	0.01869	rs16907959	2.38	rs10500730	0.000355	-3.89	-1.145	195	38	enet	0.0083	8.73e-05	1.8174	0.069162	NA	NA	NA	NA	NA
NLRP6-out.wgt.RDat	/u/home/t/tboltz/project-ophoff/rna_whole_blood/cts_TWAS_latest/Monocytes_weights2//NLRP6-out.wgt.RDat	NLRP6	11	278366	285359	0.16434	rs7937869	-2.25	rs17655730	0.064164	-10.63	0.034	72	5	lasso	0.06137	7.95e-26	-0.0464	0.962958	NA	NA	NA	NA	NA
OR52I2-out.wgt.RDat	/u/home/t/tboltz/project-ophoff/rna_whole_blood/cts_TWAS_latest/Monocytes_weights2//OR52I2-out.wgt.RDat	OR52I2	11	4602974	4614570	0.03379	rs1433901	-2.67	rs2641414	0.032486	7.75	0.274	287	2	lasso	0.03221	3.27e-14	0.2083	0.834973	NA	NA	NA	NA	NA
OR52K1-out.wgt.RDat	/u/home/t/tboltz/project-ophoff/rna_whole_blood/cts_TWAS_latest/Monocytes_weights2//OR52K1-out.wgt.RDat	OR52K1	11	4503877	4514727	0.09749	rs1433901	-2.67	rs10836031	0.040177	8.5	0.02	239	9	enet	0.05711	4.12e-24	-1.1006	0.271073	NA	NA	NA	NA	NA
OR52K2-out.wgt.RDat	/u/home/t/tboltz/project-ophoff/rna_whole_blood/cts_TWAS_latest/Monocytes_weights2//OR52K2-out.wgt.RDat	OR52K2	11	4470526	4471591	0.04697	rs16929542	-2.68	rs10836031	0.020597	6.11	0.02	237	21	enet	0.02892	6.49e-13	-0.5099	0.610131	NA	NA	NA	NA	NA
OR6A2-out.wgt.RDat	/u/home/t/tboltz/project-ophoff/rna_whole_blood/cts_TWAS_latest/Monocytes_weights2//OR6A2-out.wgt.RDat	OR6A2	11	6812968	6820920	0.05241	rs16924349	-2.47	rs10839663	0.038119	8.28	-0.024	207	2	lasso	0.03638	7.43e-16	-0.0214	0.982925	NA	NA	NA	NA	NA
PLEKHA7-out.wgt.RDat	/u/home/t/tboltz/project-ophoff/rna_whole_blood/cts_TWAS_latest/Monocytes_weights2//PLEKHA7-out.wgt.RDat	PLEKHA7	11	16798845	17035961	0.03162	rs10741720	2.65	rs10741719	0.014698	5.73	2.651	160	12	enet	0.01956	3.11e-09	3.6416	0.000271	0.002	0.913	0	0.002	0.084
POLR2L-out.wgt.RDat	/u/home/t/tboltz/project-ophoff/rna_whole_blood/cts_TWAS_latest/Monocytes_weights2//POLR2L-out.wgt.RDat	POLR2L	11	837357	842529	0.02409	rs10902221	4.9	rs5030780	0.014333	5.2	-2.252	103	12	enet	0.01497	1.97e-07	-2.7441	0.006068	0.045	0.381	0.059	0.498	0.016
PPFIBP2-out.wgt.RDat	/u/home/t/tboltz/project-ophoff/rna_whole_blood/cts_TWAS_latest/Monocytes_weights2//PPFIBP2-out.wgt.RDat	PPFIBP2	11	7534530	7678358	0.09149	rs7948390	-2.9	rs4322372	0.022682	7.02	-0.874	299	7	lasso	0.04648	7.34e-20	0.1352	0.892482	NA	NA	NA	NA	NA
PSMD13-out.wgt.RDat	/u/home/t/tboltz/project-ophoff/rna_whole_blood/cts_TWAS_latest/Monocytes_weights2//PSMD13-out.wgt.RDat	PSMD13	11	236967	252984	0.06207	rs11607049	2	rs1045454	0.034573	7.92	-0.365	69	12	enet	0.03944	4.56e-17	-0.5036	0.614532	NA	NA	NA	NA	NA
RPL27A-out.wgt.RDat	/u/home/t/tboltz/project-ophoff/rna_whole_blood/cts_TWAS_latest/Monocytes_weights2//RPL27A-out.wgt.RDat	RPL27A	11	8704336	8736306	0.2254	rs7942490	2.71	rs2073685	0.216712	-19.39	0.304	166	18	enet	0.27134	3.7e-121	-0.7662	0.443541	NA	NA	NA	NA	NA
RPLP2-out.wgt.RDat	/u/home/t/tboltz/project-ophoff/rna_whole_blood/cts_TWAS_latest/Monocytes_weights2//RPLP2-out.wgt.RDat	RPLP2	11	809966	812880	0.16681	rs10902221	4.9	rs11246306	0.152019	16.32	-1.966	97	22	enet	0.19905	1.35e-85	-3.4883	0.000486	0	0.43	0	0.562	0.008
RRM1-out.wgt.RDat	/u/home/t/tboltz/project-ophoff/rna_whole_blood/cts_TWAS_latest/Monocytes_weights2//RRM1-out.wgt.RDat	RRM1	11	4115938	4160162	0.01497	rs925696	2.97	rs2957869	0.0056	-3.8	-0.563	150	2	lasso	0.00221	0.028	0.573	0.56666	NA	NA	NA	NA	NA
SBF2-out.wgt.RDat	/u/home/t/tboltz/project-ophoff/rna_whole_blood/cts_TWAS_latest/Monocytes_weights2//SBF2-out.wgt.RDat	SBF2	11	9800215	10315754	0.03521	rs16907959	2.38	rs11042623	0.020481	6.12	0.58	213	3	lasso	0.01971	2.71e-09	0.8901	0.373429	NA	NA	NA	NA	NA
SLC22A18AS-out.wgt.RDat	/u/home/t/tboltz/project-ophoff/rna_whole_blood/cts_TWAS_latest/Monocytes_weights2//SLC22A18AS-out.wgt.RDat	SLC22A18AS	11	2908575	2924805	0.03974	rs11025909	3.83	rs367035	0.030084	-7.41	-1.027	105	2	lasso	0.02846	9.87e-13	1.0319	0.302131	NA	NA	NA	NA	NA
SLC22A18-out.wgt.RDat	/u/home/t/tboltz/project-ophoff/rna_whole_blood/cts_TWAS_latest/Monocytes_weights2//SLC22A18-out.wgt.RDat	SLC22A18	11	2920952	2946476	0.25089	rs11025909	3.83	rs367035	0.183697	-17.94	-1.027	104	17	enet	0.18499	4.73e-79	0.9493	0.342475	NA	NA	NA	NA	NA
SPON1-out.wgt.RDat	/u/home/t/tboltz/project-ophoff/rna_whole_blood/cts_TWAS_latest/Monocytes_weights2//SPON1-out.wgt.RDat	SPON1	11	13984271	14289679	0.03083	rs7948160	-3.09	rs4471396	0.014243	5.22	-1.035	190	5	lasso	0.02064	1.16e-09	-0.2808	0.778894	NA	NA	NA	NA	NA
STK33-out.wgt.RDat	/u/home/t/tboltz/project-ophoff/rna_whole_blood/cts_TWAS_latest/Monocytes_weights2//STK33-out.wgt.RDat	STK33	11	8413416	8615836	0.05131	rs7942490	2.71	rs10840060	0.015721	-5.94	-0.246	200	38	enet	0.02171	4.42e-10	1.5134	0.130182	NA	NA	NA	NA	NA
TMEM41B-out.wgt.RDat	/u/home/t/tboltz/project-ophoff/rna_whole_blood/cts_TWAS_latest/Monocytes_weights2//TMEM41B-out.wgt.RDat	TMEM41B	11	9302202	9336183	0.02674	rs2243566	2.13	rs7936622	0.007143	5.49	1.5	151	16	enet	0.01062	1.04e-05	1.3567	0.174876	NA	NA	NA	NA	NA
TMEM80-out.wgt.RDat	/u/home/t/tboltz/project-ophoff/rna_whole_blood/cts_TWAS_latest/Monocytes_weights2//TMEM80-out.wgt.RDat	TMEM80	11	695429	705028	0.06855	rs10902221	4.9	rs11246262	0.04119	8.53	-1.129	111	24	enet	0.04212	3.96e-18	-1.0915	0.275064	NA	NA	NA	NA	NA
TNNT3-out.wgt.RDat	/u/home/t/tboltz/project-ophoff/rna_whole_blood/cts_TWAS_latest/Monocytes_weights2//TNNT3-out.wgt.RDat	TNNT3	11	1940934	1959936	0.05938	rs11041476	3.01	rs4980379	0.036305	-8.07	0.312	110	24	enet	0.03914	6.02e-17	0.3787	0.704914	NA	NA	NA	NA	NA
TOLLIP-out.wgt.RDat	/u/home/t/tboltz/project-ophoff/rna_whole_blood/cts_TWAS_latest/Monocytes_weights2//TOLLIP-out.wgt.RDat	TOLLIP	11	1295602	1330884	0.02038	rs10902221	4.9	rs5744030	0.009041	-4.29	-0.065	101	12	enet	0.00993	1.95e-05	0.0333	0.973455	NA	NA	NA	NA	NA
TRIM66-out.wgt.RDat	/u/home/t/tboltz/project-ophoff/rna_whole_blood/cts_TWAS_latest/Monocytes_weights2//TRIM66-out.wgt.RDat	TRIM66	11	8633585	8704241	0.19213	rs7942490	2.71	rs931756	0.087501	-12.51	-1.074	164	29	enet	0.1528	1.78e-64	1.1338	0.256868	NA	NA	NA	NA	NA
TSPAN4-out.wgt.RDat	/u/home/t/tboltz/project-ophoff/rna_whole_blood/cts_TWAS_latest/Monocytes_weights2//TSPAN4-out.wgt.RDat	TSPAN4	11	842813	867116	0.09767	rs10902221	4.9	rs5030780	0.063608	10.63	-2.252	103	30	enet	0.0638	8.35e-27	-2.6698	0.00759	0	0.427	0	0.558	0.015
UBQLNL-out.wgt.RDat	/u/home/t/tboltz/project-ophoff/rna_whole_blood/cts_TWAS_latest/Monocytes_weights2//UBQLNL-out.wgt.RDat	UBQLNL	11	5535624	5539661	0.07913	rs7944388	2.54	rs7939159	0.042651	8.8	1.337	444	5	lasso	0.05413	6.47e-23	1.2038	0.228675	NA	NA	NA	NA	NA
ZNF195-out.wgt.RDat	/u/home/t/tboltz/project-ophoff/rna_whole_blood/cts_TWAS_latest/Monocytes_weights2//ZNF195-out.wgt.RDat	ZNF195	11	3360492	3400452	0.02572	rs11025909	3.83	rs6578341	0.020502	-6.35	-0.891	106	2	lasso	0.01808	1.18e-08	0.891	0.372925	NA	NA	NA	NA	NA
ZNF215-out.wgt.RDat	/u/home/t/tboltz/project-ophoff/rna_whole_blood/cts_TWAS_latest/Monocytes_weights2//ZNF215-out.wgt.RDat	ZNF215	11	6947636	7022235	0.20891	rs7948390	-2.9	rs10839663	0.134426	15.3	-0.024	265	8	lasso	0.13309	8.17e-56	-0.0696	0.944499	NA	NA	NA	NA	NA
PANEL	FILE	ID	CHR	P0	P1	HSQ	BEST.GWAS.ID	BEST.GWAS.Z	EQTL.ID	EQTL.R2	EQTL.Z	EQTL.GWAS.Z	NSNP	NWGT	MODEL	MODELCV.R2	MODELCV.PV	TWAS.Z	TWAS.P	COLOC.PP0	COLOC.PP1	COLOC.PP2	COLOC.PP3	COLOC.PP4
ABCD2-out.wgt.RDat	/u/home/t/tboltz/project-ophoff/rna_whole_blood/cts_TWAS_latest/Monocytes_weights2//ABCD2-out.wgt.RDat	ABCD2	12	39900000	40000000	0.02986	rs12228013	2.92	rs10876972	0.02138	6.49	1.381	142	15	enet	0.02437	3.98e-11	2.3875	0.01696	0	0.986	0	0.002	0.012
ACACB-out.wgt.RDat	/u/home/t/tboltz/project-ophoff/rna_whole_blood/cts_TWAS_latest/Monocytes_weights2//ACACB-out.wgt.RDat	ACACB	12	110000000	110000000	0.03511	rs10774641	-3.25	rs2268405	0.012589	-5.44	-0.019	195	3	lasso	0.01178	3.6e-06	0.2294	0.81855	NA	NA	NA	NA	NA
ACADS-out.wgt.RDat	/u/home/t/tboltz/project-ophoff/rna_whole_blood/cts_TWAS_latest/Monocytes_weights2//ACADS-out.wgt.RDat	ACADS	12	121000000	121000000	0.04664	rs540520	-2.57	rs3829290	0.021277	6.34	-0.865	268	20	enet	0.02852	9.33e-13	-1.201	0.22974	NA	NA	NA	NA	NA
ACSS3-out.wgt.RDat	/u/home/t/tboltz/project-ophoff/rna_whole_blood/cts_TWAS_latest/Monocytes_weights2//ACSS3-out.wgt.RDat	ACSS3	12	81300000	81700000	0.14255	rs2293652	2.54	rs2037407	0.063101	-10.54	-1.234	273	40	enet	0.06664	5.93e-28	0.3506	0.72587	NA	NA	NA	NA	NA
ADGRD1-out.wgt.RDat	/u/home/t/tboltz/project-ophoff/rna_whole_blood/cts_TWAS_latest/Monocytes_weights2//ADGRD1-out.wgt.RDat	ADGRD1	12	131000000	132000000	0.03594	rs13377643	-2.34	rs12810067	0.004314	-4.73	-0.319	218	218	blup	0.00667	0.000393	-1.3371	0.18118	NA	NA	NA	NA	NA
ALDH2-out.wgt.RDat	/u/home/t/tboltz/project-ophoff/rna_whole_blood/cts_TWAS_latest/Monocytes_weights2//ALDH2-out.wgt.RDat	ALDH2	12	112000000	112000000	0.03724	rs876896	4	rs7297415	0.011143	4.6	0.631	152	1	lasso	0.00994	1.93e-05	0.631	0.52804	NA	NA	NA	NA	NA
AMDHD1-out.wgt.RDat	/u/home/t/tboltz/project-ophoff/rna_whole_blood/cts_TWAS_latest/Monocytes_weights2//AMDHD1-out.wgt.RDat	AMDHD1	12	96300000	96400000	0.0703	rs7959749	2.67	rs7486703	0.049781	-9.44	0.382	234	8	lasso	0.05069	1.53e-21	-0.2805	0.7791	NA	NA	NA	NA	NA
ANKLE2-out.wgt.RDat	/u/home/t/tboltz/project-ophoff/rna_whole_blood/cts_TWAS_latest/Monocytes_weights2//ANKLE2-out.wgt.RDat	ANKLE2	12	133000000	133000000	0.05382	rs5744751	-2.69	rs14302	0.006997	5.03	0.578	85	28	enet	0.02447	3.64e-11	-0.1405	0.88826	NA	NA	NA	NA	NA
APOLD1-out.wgt.RDat	/u/home/t/tboltz/project-ophoff/rna_whole_blood/cts_TWAS_latest/Monocytes_weights2//APOLD1-out.wgt.RDat	APOLD1	12	12900000	13000000	0.01865	rs17820032	3.09	rs4763859	0.012762	-5	1.417	180	14	enet	0.01023	1.48e-05	-1.1764	0.23944	NA	NA	NA	NA	NA
APPL2-out.wgt.RDat	/u/home/t/tboltz/project-ophoff/rna_whole_blood/cts_TWAS_latest/Monocytes_weights2//APPL2-out.wgt.RDat	APPL2	12	106000000	106000000	0.03801	rs12300811	2.49	rs2374448	0.024529	-6.78	-1.39	251	4	lasso	0.02862	8.52e-13	0.5404	0.58895	NA	NA	NA	NA	NA
ATF1-out.wgt.RDat	/u/home/t/tboltz/project-ophoff/rna_whole_blood/cts_TWAS_latest/Monocytes_weights2//ATF1-out.wgt.RDat	ATF1	12	51200000	51200000	0.02636	rs7312857	-1.91	rs7979165	0.019265	-6.64	-1.188	207	19	enet	0.02077	1.04e-09	1.2449	0.21316	NA	NA	NA	NA	NA
ATP23-out.wgt.RDat	/u/home/t/tboltz/project-ophoff/rna_whole_blood/cts_TWAS_latest/Monocytes_weights2//ATP23-out.wgt.RDat	ATP23	12	58300000	58400000	0.05361	rs931552	-3.88	rs7314066	0.055614	-10.15	2.365	167	49	enet	0.05182	5.44e-22	-2.3295	0.01983	0	0.945	0	0.016	0.039
AVIL-out.wgt.RDat	/u/home/t/tboltz/project-ophoff/rna_whole_blood/cts_TWAS_latest/Monocytes_weights2//AVIL-out.wgt.RDat	AVIL	12	58200000	58200000	0.03171	rs1729794	-3.53	rs10877012	0.028828	7.56	1.397	130	11	enet	0.03098	9.99e-14	0.9327	0.35097	NA	NA	NA	NA	NA
AVPR1A-out.wgt.RDat	/u/home/t/tboltz/project-ophoff/rna_whole_blood/cts_TWAS_latest/Monocytes_weights2//AVPR1A-out.wgt.RDat	AVPR1A	12	63500000	63500000	0.03222	rs11615212	3.01	rs10878001	0.014562	-5.9	-0.385	208	208	blup	0.0225	2.17e-10	0.2027	0.83938	NA	NA	NA	NA	NA
B4GALNT3-out.wgt.RDat	/u/home/t/tboltz/project-ophoff/rna_whole_blood/cts_TWAS_latest/Monocytes_weights2//B4GALNT3-out.wgt.RDat	B4GALNT3	12	569000	673000	0.31657	rs7137188	2.44	rs11063544	0.32798	24.03	-0.08	125	13	enet	0.33119	2.33e-153	-0.11	0.91241	NA	NA	NA	NA	NA
BCAT1-out.wgt.RDat	/u/home/t/tboltz/project-ophoff/rna_whole_blood/cts_TWAS_latest/Monocytes_weights2//BCAT1-out.wgt.RDat	BCAT1	12	25000000	25100000	0.18615	rs10842327	2.8	rs3759085	0.043729	8.8	0.247	173	29	enet	0.09826	5.73e-41	-0.8052	0.42072	NA	NA	NA	NA	NA
BCL7A-out.wgt.RDat	/u/home/t/tboltz/project-ophoff/rna_whole_blood/cts_TWAS_latest/Monocytes_weights2//BCL7A-out.wgt.RDat	BCL7A	12	122000000	122000000	0.01259	rs2173581	2.35	rs3847694	0.011987	-4.71	-0.055	124	4	lasso	0.0105	1.15e-05	0.0896	0.92862	NA	NA	NA	NA	NA
BIN2-out.wgt.RDat	/u/home/t/tboltz/project-ophoff/rna_whole_blood/cts_TWAS_latest/Monocytes_weights2//BIN2-out.wgt.RDat	BIN2	12	51700000	51700000	0.04316	rs4026022	1.97	rs3210837	0.041846	-8.72	-1.582	194	4	lasso	0.04054	1.68e-17	1.5372	0.12423	NA	NA	NA	NA	NA
C12orf43-out.wgt.RDat	/u/home/t/tboltz/project-ophoff/rna_whole_blood/cts_TWAS_latest/Monocytes_weights2//C12orf43-out.wgt.RDat	C12orf43	12	121000000	121000000	0.01729	rs719450	-2.28	rs1169307	0.006316	-4.83	-0.469	269	5	enet	0.00819	9.64e-05	0.3611	0.71802	NA	NA	NA	NA	NA
C2CD5-out.wgt.RDat	/u/home/t/tboltz/project-ophoff/rna_whole_blood/cts_TWAS_latest/Monocytes_weights2//C2CD5-out.wgt.RDat	C2CD5	12	22600000	22700000	0.02514	rs7133927	1.83	rs11611495	0.02174	6.94	-0.898	147	147	blup	0.02056	1.25e-09	-0.993	0.3207	NA	NA	NA	NA	NA
CAMKK2-out.wgt.RDat	/u/home/t/tboltz/project-ophoff/rna_whole_blood/cts_TWAS_latest/Monocytes_weights2//CAMKK2-out.wgt.RDat	CAMKK2	12	122000000	122000000	0.07965	rs523581	1.89	rs1653591	0.006014	4.81	-0.393	241	25	enet	0.03073	1.25e-13	-0.1965	0.84419	NA	NA	NA	NA	NA
CAPS2-out.wgt.RDat	/u/home/t/tboltz/project-ophoff/rna_whole_blood/cts_TWAS_latest/Monocytes_weights2//CAPS2-out.wgt.RDat	CAPS2	12	75700000	75800000	0.03234	rs10506663	-3.16	rs6582294	0.023475	6.5	-0.365	146	6	lasso	0.02207	3.2e-10	-0.1315	0.89535	NA	NA	NA	NA	NA
CCDC77-out.wgt.RDat	/u/home/t/tboltz/project-ophoff/rna_whole_blood/cts_TWAS_latest/Monocytes_weights2//CCDC77-out.wgt.RDat	CCDC77	12	498000	552000	0.02243	rs7137188	2.44	rs520932	0.020112	-6.12	0.322	114	1	lasso	0.01817	1.09e-08	-0.322	0.74745	NA	NA	NA	NA	NA
CD9-out.wgt.RDat	/u/home/t/tboltz/project-ophoff/rna_whole_blood/cts_TWAS_latest/Monocytes_weights2//CD9-out.wgt.RDat	CD9	12	6310000	6350000	0.20451	rs2270151	-2.2	rs11064058	0.081927	11.98	-1.527	156	24	enet	0.09136	4.28e-38	-1.6383	0.10136	NA	NA	NA	NA	NA
CDK2AP1-out.wgt.RDat	/u/home/t/tboltz/project-ophoff/rna_whole_blood/cts_TWAS_latest/Monocytes_weights2//CDK2AP1-out.wgt.RDat	CDK2AP1	12	124000000	124000000	0.07195	rs1260317	-2.78	rs11057223	0.06667	-11.06	0.413	238	5	lasso	0.06672	5.47e-28	-0.3877	0.69825	NA	NA	NA	NA	NA
CELA1-out.wgt.RDat	/u/home/t/tboltz/project-ophoff/rna_whole_blood/cts_TWAS_latest/Monocytes_weights2//CELA1-out.wgt.RDat	CELA1	12	51700000	51700000	0.0482	rs4026022	1.98	rs3847862	0.033047	8.25	-1.544	189	12	enet	0.04013	2.45e-17	-1.4595	0.14443	NA	NA	NA	NA	NA
CHPT1-out.wgt.RDat	/u/home/t/tboltz/project-ophoff/rna_whole_blood/cts_TWAS_latest/Monocytes_weights2//CHPT1-out.wgt.RDat	CHPT1	12	102000000	102000000	0.05291	rs7312533	3.46	rs3809260	0.054387	9.8	-1.773	190	7	lasso	0.05651	7.21e-24	-2.0509	0.04028	0	0.982	0	0.004	0.015
CHST11-out.wgt.RDat	/u/home/t/tboltz/project-ophoff/rna_whole_blood/cts_TWAS_latest/Monocytes_weights2//CHST11-out.wgt.RDat	CHST11	12	105000000	105000000	0.03075	rs7980326	3.58	rs10861241	0.016742	-5.65	-2.183	367	17	enet	0.03001	2.42e-13	1.6386	0.10129	NA	NA	NA	NA	NA
CLEC12A-out.wgt.RDat	/u/home/t/tboltz/project-ophoff/rna_whole_blood/cts_TWAS_latest/Monocytes_weights2//CLEC12A-out.wgt.RDat	CLEC12A	12	10100000	10100000	0.17522	rs4764327	-2.29	rs7313235	0.129851	15.11	-0.638	158	25	enet	0.13228	1.84e-55	-0.6693	0.50329	NA	NA	NA	NA	NA
CLEC12B-out.wgt.RDat	/u/home/t/tboltz/project-ophoff/rna_whole_blood/cts_TWAS_latest/Monocytes_weights2//CLEC12B-out.wgt.RDat	CLEC12B	12	10200000	10200000	0.31416	rs4764327	-2.29	rs7313235	0.253872	21	-0.638	163	4	lasso	0.25352	4.46e-112	-0.6604	0.509	NA	NA	NA	NA	NA
CLEC1A-out.wgt.RDat	/u/home/t/tboltz/project-ophoff/rna_whole_blood/cts_TWAS_latest/Monocytes_weights2//CLEC1A-out.wgt.RDat	CLEC1A	12	10200000	10300000	0.02754	rs4764327	-2.29	rs619039	0.009986	-4.38	-0.132	173	7	lasso	0.01297	1.21e-06	-0.7249	0.46852	NA	NA	NA	NA	NA
CLEC1B-out.wgt.RDat	/u/home/t/tboltz/project-ophoff/rna_whole_blood/cts_TWAS_latest/Monocytes_weights2//CLEC1B-out.wgt.RDat	CLEC1B	12	10100000	10200000	0.05992	rs4764327	-2.29	rs542700	0.061906	-10.58	0.061	162	6	lasso	0.06565	1.48e-27	0.0072	0.99426	NA	NA	NA	NA	NA
CLEC2A-out.wgt.RDat	/u/home/t/tboltz/project-ophoff/rna_whole_blood/cts_TWAS_latest/Monocytes_weights2//CLEC2A-out.wgt.RDat	CLEC2A	12	10100000	10100000	0.12022	rs4764327	-2.29	rs10505741	0.099635	13.39	-1.248	148	5	lasso	0.12963	2.58e-54	-0.9484	0.34291	NA	NA	NA	NA	NA
CLEC7A-out.wgt.RDat	/u/home/t/tboltz/project-ophoff/rna_whole_blood/cts_TWAS_latest/Monocytes_weights2//CLEC7A-out.wgt.RDat	CLEC7A	12	10300000	10300000	0.11628	rs4764327	-2.29	rs10505753	0.06007	10.32	-1.507	173	5	lasso	0.06566	1.47e-27	-1.3968	0.16246	NA	NA	NA	NA	NA
CLEC9A-out.wgt.RDat	/u/home/t/tboltz/project-ophoff/rna_whole_blood/cts_TWAS_latest/Monocytes_weights2//CLEC9A-out.wgt.RDat	CLEC9A	12	10200000	10200000	0.20907	rs4764327	-2.29	rs6488244	0.145539	16.02	-1.289	173	4	lasso	0.16768	3.83e-71	-1.6507	0.09879	NA	NA	NA	NA	NA
CMKLR1-out.wgt.RDat	/u/home/t/tboltz/project-ophoff/rna_whole_blood/cts_TWAS_latest/Monocytes_weights2//CMKLR1-out.wgt.RDat	CMKLR1	12	109000000	109000000	0.09332	rs7976901	3.02	rs952584	0.052784	9.65	-0.369	177	6	enet	0.05582	1.37e-23	-0.518	0.60443	NA	NA	NA	NA	NA
COQ5-out.wgt.RDat	/u/home/t/tboltz/project-ophoff/rna_whole_blood/cts_TWAS_latest/Monocytes_weights2//COQ5-out.wgt.RDat	COQ5	12	121000000	121000000	0.05429	rs540520	-2.57	rs1050187	0.044134	8.87	1.648	219	2	lasso	0.04278	2.18e-18	1.7064	0.08794	NA	NA	NA	NA	NA
CORO1C-out.wgt.RDat	/u/home/t/tboltz/project-ophoff/rna_whole_blood/cts_TWAS_latest/Monocytes_weights2//CORO1C-out.wgt.RDat	CORO1C	12	109000000	109000000	0.11869	rs7976901	3.02	rs4581499	0.09099	-12.69	-0.128	192	4	lasso	0.11711	6.22e-49	-0.1882	0.85074	NA	NA	NA	NA	NA
COX14-out.wgt.RDat	/u/home/t/tboltz/project-ophoff/rna_whole_blood/cts_TWAS_latest/Monocytes_weights2//COX14-out.wgt.RDat	COX14	12	50500000	50500000	0.01403	rs7952734	-3.68	rs2242507	0.01133	-4.64	0.789	170	1	lasso	0.00794	0.000121	-0.789	0.43011	NA	NA	NA	NA	NA
DDX11-out.wgt.RDat	/u/home/t/tboltz/project-ophoff/rna_whole_blood/cts_TWAS_latest/Monocytes_weights2//DDX11-out.wgt.RDat	DDX11	12	31200000	31300000	0.29733	rs12579274	-3.35	rs10843894	0.074192	-11.45	-0.088	121	32	enet	0.26934	3.97e-120	-0.0815	0.93505	NA	NA	NA	NA	NA
DDX55-out.wgt.RDat	/u/home/t/tboltz/project-ophoff/rna_whole_blood/cts_TWAS_latest/Monocytes_weights2//DDX55-out.wgt.RDat	DDX55	12	124000000	124000000	0.0236	rs1260319	-3.13	rs7971779	0.002164	-4.48	-0.711	205	22	enet	0.01265	1.62e-06	0.5936	0.55275	NA	NA	NA	NA	NA
DPY19L2-out.wgt.RDat	/u/home/t/tboltz/project-ophoff/rna_whole_blood/cts_TWAS_latest/Monocytes_weights2//DPY19L2-out.wgt.RDat	DPY19L2	12	64000000	64100000	0.11906	rs11615212	3.01	rs7316001	0.018644	-7.26	0.875	185	29	enet	0.06311	1.59e-26	0.7317	0.46435	NA	NA	NA	NA	NA
DUSP16-out.wgt.RDat	/u/home/t/tboltz/project-ophoff/rna_whole_blood/cts_TWAS_latest/Monocytes_weights2//DUSP16-out.wgt.RDat	DUSP16	12	12600000	12700000	0.05559	rs1291345	-2.44	rs2013675	0.01721	-6.56	1.287	169	23	enet	0.03749	2.7e-16	-1.3394	0.18043	NA	NA	NA	NA	NA
DYNLL1-out.wgt.RDat	/u/home/t/tboltz/project-ophoff/rna_whole_blood/cts_TWAS_latest/Monocytes_weights2//DYNLL1-out.wgt.RDat	DYNLL1	12	121000000	121000000	0.021	rs540520	-2.57	rs7963543	0.009327	5.46	-0.767	212	3	lasso	0.01299	1.2e-06	-1.1576	0.24703	NA	NA	NA	NA	NA
EEA1-out.wgt.RDat	/u/home/t/tboltz/project-ophoff/rna_whole_blood/cts_TWAS_latest/Monocytes_weights2//EEA1-out.wgt.RDat	EEA1	12	93200000	93300000	0.01529	rs4006658	2.78	rs1979803	0.022804	6.39	-0.596	191	6	lasso	0.02129	6.49e-10	-0.6073	0.54366	NA	NA	NA	NA	NA
EEF1AKMT3-out.wgt.RDat	/u/home/t/tboltz/project-ophoff/rna_whole_blood/cts_TWAS_latest/Monocytes_weights2//EEF1AKMT3-out.wgt.RDat	EEF1AKMT3	12	58200000	58200000	0.06408	rs7965494	-3.29	rs10877012	0.085977	12.31	1.397	126	11	lasso	0.08458	2.75e-35	1.3655	0.17211	NA	NA	NA	NA	NA
ERP27-out.wgt.RDat	/u/home/t/tboltz/project-ophoff/rna_whole_blood/cts_TWAS_latest/Monocytes_weights2//ERP27-out.wgt.RDat	ERP27	12	15100000	15100000	0.0162	rs991532	2.59	rs4764137	0.010216	-4.96	-0.011	131	131	blup	0.01383	5.58e-07	0.0652	0.948	NA	NA	NA	NA	NA
FAM216A-out.wgt.RDat	/u/home/t/tboltz/project-ophoff/rna_whole_blood/cts_TWAS_latest/Monocytes_weights2//FAM216A-out.wgt.RDat	FAM216A	12	111000000	111000000	0.03787	rs11837455	-2.57	rs7961345	0.030342	-7.83	-2.308	122	7	lasso	0.04559	1.66e-19	1.5668	0.11715	NA	NA	NA	NA	NA
FBXW8-out.wgt.RDat	/u/home/t/tboltz/project-ophoff/rna_whole_blood/cts_TWAS_latest/Monocytes_weights2//FBXW8-out.wgt.RDat	FBXW8	12	117000000	117000000	0.04639	rs17500871	-2.6	rs4130296	0.03932	8.6	1.513	169	26	enet	0.05683	5.37e-24	0.6419	0.52092	NA	NA	NA	NA	NA
FGD6-out.wgt.RDat	/u/home/t/tboltz/project-ophoff/rna_whole_blood/cts_TWAS_latest/Monocytes_weights2//FGD6-out.wgt.RDat	FGD6	12	95500000	95600000	0.01919	rs7959749	2.67	rs6538599	0.02153	-6.69	1	302	5	lasso	0.02144	5.67e-10	-0.8776	0.38014	NA	NA	NA	NA	NA
FGFR1OP2-out.wgt.RDat	/u/home/t/tboltz/project-ophoff/rna_whole_blood/cts_TWAS_latest/Monocytes_weights2//FGFR1OP2-out.wgt.RDat	FGFR1OP2	12	27100000	27100000	0.02453	rs11048997	-2.74	rs1098528	0.000953	3.93	-0.484	232	232	blup	0.00399	0.00495	0.1508	0.88013	NA	NA	NA	NA	NA
GALNT6-out.wgt.RDat	/u/home/t/tboltz/project-ophoff/rna_whole_blood/cts_TWAS_latest/Monocytes_weights2//GALNT6-out.wgt.RDat	GALNT6	12	51700000	51800000	0.10164	rs4026022	1.99	rs10876193	0.070529	-11.24	-0.073	183	42	enet	0.08138	5.69e-34	-0.2891	0.77252	NA	NA	NA	NA	NA
GALNT8-out.wgt.RDat	/u/home/t/tboltz/project-ophoff/rna_whole_blood/cts_TWAS_latest/Monocytes_weights2//GALNT8-out.wgt.RDat	GALNT8	12	4830000	4960000	0.03007	rs758533	-3.44	rs7978162	0.007353	4.71	0.887	217	3	lasso	0.00399	0.00495	0.8567	0.39162	NA	NA	NA	NA	NA
GAPDH-out.wgt.RDat	/u/home/t/tboltz/project-ophoff/rna_whole_blood/cts_TWAS_latest/Monocytes_weights2//GAPDH-out.wgt.RDat	GAPDH	12	6640000	6650000	0.08617	rs1045553	-2.09	rs7309414	0.0865	-12.59	-0.155	109	109	blup	0.09418	2.89e-39	0.5607	0.57499	NA	NA	NA	NA	NA
GATC-out.wgt.RDat	/u/home/t/tboltz/project-ophoff/rna_whole_blood/cts_TWAS_latest/Monocytes_weights2//GATC-out.wgt.RDat	GATC	12	121000000	121000000	0.05118	rs540520	-2.57	rs671566	0.027184	7.85	0.6	195	3	lasso	0.0447	3.74e-19	2.0143	0.04398	0	0.995	0	0.001	0.004
GLIPR1L2-out.wgt.RDat	/u/home/t/tboltz/project-ophoff/rna_whole_blood/cts_TWAS_latest/Monocytes_weights2//GLIPR1L2-out.wgt.RDat	GLIPR1L2	12	75800000	75800000	0.06059	rs10506663	-3.16	rs10879910	0.038326	8.39	-0.72	135	26	enet	0.05846	1.19e-24	0.4416	0.65881	NA	NA	NA	NA	NA
GLIPR1-out.wgt.RDat	/u/home/t/tboltz/project-ophoff/rna_whole_blood/cts_TWAS_latest/Monocytes_weights2//GLIPR1-out.wgt.RDat	GLIPR1	12	75900000	75900000	0.05368	rs10506663	-3.16	rs6582294	0.033282	-8.58	-0.365	120	5	lasso	0.04419	5.99e-19	1.0609	0.28872	NA	NA	NA	NA	NA
GNS-out.wgt.RDat	/u/home/t/tboltz/project-ophoff/rna_whole_blood/cts_TWAS_latest/Monocytes_weights2//GNS-out.wgt.RDat	GNS	12	65100000	65200000	0.08503	rs939876	2.54	rs2620733	0.055022	-9.89	1.67	131	4	lasso	0.05652	7.11e-24	-1.8101	0.07027	NA	NA	NA	NA	NA
GOLGA3-out.wgt.RDat	/u/home/t/tboltz/project-ophoff/rna_whole_blood/cts_TWAS_latest/Monocytes_weights2//GOLGA3-out.wgt.RDat	GOLGA3	12	133000000	133000000	0.02108	rs5744751	-2.69	rs7778	0.005971	4.34	-1.452	85	12	enet	0.0107	9.66e-06	0.2656	0.79053	NA	NA	NA	NA	NA
GPN3-out.wgt.RDat	/u/home/t/tboltz/project-ophoff/rna_whole_blood/cts_TWAS_latest/Monocytes_weights2//GPN3-out.wgt.RDat	GPN3	12	111000000	111000000	0.05244	rs11837455	-2.57	rs28609096	0.053076	-9.76	-1.267	123	8	enet	0.05421	6.01e-23	1.0618	0.28831	NA	NA	NA	NA	NA
GPR162-out.wgt.RDat	/u/home/t/tboltz/project-ophoff/rna_whole_blood/cts_TWAS_latest/Monocytes_weights2//GPR162-out.wgt.RDat	GPR162	12	6930000	6940000	0.21113	rs1045553	-2.09	rs11064391	0.050208	9.43	1.916	83	7	lasso	0.08001	2.07e-33	0.7552	0.45011	NA	NA	NA	NA	NA
GRIP1-out.wgt.RDat	/u/home/t/tboltz/project-ophoff/rna_whole_blood/cts_TWAS_latest/Monocytes_weights2//GRIP1-out.wgt.RDat	GRIP1	12	66700000	67500000	0.01947	rs10878353	4.14	rs10506514	0.011099	5.12	0.012	273	14	enet	0.01868	6.85e-09	-0.0158	0.98736	NA	NA	NA	NA	NA
GXYLT1-out.wgt.RDat	/u/home/t/tboltz/project-ophoff/rna_whole_blood/cts_TWAS_latest/Monocytes_weights2//GXYLT1-out.wgt.RDat	GXYLT1	12	42500000	42500000	0.01966	rs12301755	2.29	rs3810786	0.011258	4.89	-2.019	180	180	blup	0.0127	1.56e-06	-1.8809	0.05999	NA	NA	NA	NA	NA
H2AJ-out.wgt.RDat	/u/home/t/tboltz/project-ophoff/rna_whole_blood/cts_TWAS_latest/Monocytes_weights2//H2AJ-out.wgt.RDat	H2AJ	12	14900000	14900000	0.03327	rs991532	2.59	rs7316763	0.001963	4.24	-1.297	122	24	enet	0.02213	3.02e-10	-2.4498	0.01429	0.636	0.359	0.001	0	0.003
HAL-out.wgt.RDat	/u/home/t/tboltz/project-ophoff/rna_whole_blood/cts_TWAS_latest/Monocytes_weights2//HAL-out.wgt.RDat	HAL	12	96400000	96400000	0.10564	rs7959749	2.67	rs12301817	0.063086	10.79	-0.133	235	9	lasso	0.09147	3.88e-38	-1.1158	0.26451	NA	NA	NA	NA	NA
HCAR2-out.wgt.RDat	/u/home/t/tboltz/project-ophoff/rna_whole_blood/cts_TWAS_latest/Monocytes_weights2//HCAR2-out.wgt.RDat	HCAR2	12	123000000	123000000	0.05001	rs1790108	-2.62	rs10847570	0.022266	6.37	0.467	158	158	blup	0.02562	1.28e-11	0.3756	0.70719	NA	NA	NA	NA	NA
HCAR3-out.wgt.RDat	/u/home/t/tboltz/project-ophoff/rna_whole_blood/cts_TWAS_latest/Monocytes_weights2//HCAR3-out.wgt.RDat	HCAR3	12	123000000	123000000	0.07646	rs1790108	-2.62	rs1798192	0.030522	7.93	-0.419	163	19	enet	0.04082	1.3e-17	-0.5619	0.57415	NA	NA	NA	NA	NA
HEBP1-out.wgt.RDat	/u/home/t/tboltz/project-ophoff/rna_whole_blood/cts_TWAS_latest/Monocytes_weights2//HEBP1-out.wgt.RDat	HEBP1	12	13100000	13200000	0.12822	rs17820032	3.09	rs3825272	0.121151	-14.63	-0.274	180	22	enet	0.15386	6.03e-65	0.2107	0.83311	NA	NA	NA	NA	NA
HELB-out.wgt.RDat	/u/home/t/tboltz/project-ophoff/rna_whole_blood/cts_TWAS_latest/Monocytes_weights2//HELB-out.wgt.RDat	HELB	12	66700000	66700000	0.02214	rs10878353	4.14	rs1009211	0.016334	-5.87	-0.014	168	29	enet	0.01732	2.35e-08	-0.4512	0.65187	NA	NA	NA	NA	NA
HPD-out.wgt.RDat	/u/home/t/tboltz/project-ophoff/rna_whole_blood/cts_TWAS_latest/Monocytes_weights2//HPD-out.wgt.RDat	HPD	12	122000000	122000000	0.10065	rs4069668	2.09	rs1610041	0.08322	12.1	0.447	131	8	enet	0.08274	1.58e-34	0.4176	0.67624	NA	NA	NA	NA	NA
HRK-out.wgt.RDat	/u/home/t/tboltz/project-ophoff/rna_whole_blood/cts_TWAS_latest/Monocytes_weights2//HRK-out.wgt.RDat	HRK	12	117000000	117000000	0.15409	rs17500871	-2.6	rs4238051	0.02579	6.85	0.964	151	30	enet	0.07576	1.15e-31	0.6994	0.48429	NA	NA	NA	NA	NA
HVCN1-out.wgt.RDat	/u/home/t/tboltz/project-ophoff/rna_whole_blood/cts_TWAS_latest/Monocytes_weights2//HVCN1-out.wgt.RDat	HVCN1	12	111000000	111000000	0.01195	rs6606683	-2.49	rs17682444	0.016795	-5.76	-2.064	106	3	lasso	0.01646	5.13e-08	2.1396	0.03238	0.001	0.961	0	0.001	0.037
IFFO1-out.wgt.RDat	/u/home/t/tboltz/project-ophoff/rna_whole_blood/cts_TWAS_latest/Monocytes_weights2//IFFO1-out.wgt.RDat	IFFO1	12	6650000	6670000	0.03592	rs1045553	-2.09	rs2286724	0.023019	6.63	0.517	105	1	lasso	0.02167	4.57e-10	0.517	0.60516	NA	NA	NA	NA	NA
IQSEC3-out.wgt.RDat	/u/home/t/tboltz/project-ophoff/rna_whole_blood/cts_TWAS_latest/Monocytes_weights2//IQSEC3-out.wgt.RDat	IQSEC3	12	176000	288000	0.02564	rs7975313	-2.2	rs1532609	0.011371	5.1	0.318	68	7	enet	0.01874	6.47e-09	-0.1816	0.85587	NA	NA	NA	NA	NA
IRAK3-out.wgt.RDat	/u/home/t/tboltz/project-ophoff/rna_whole_blood/cts_TWAS_latest/Monocytes_weights2//IRAK3-out.wgt.RDat	IRAK3	12	66600000	66600000	0.07541	rs10878353	4.14	rs11176060	0.069254	-11.3	1.321	191	28	enet	0.0926	1.31e-38	-1.7258	0.08439	NA	NA	NA	NA	NA
ISCU-out.wgt.RDat	/u/home/t/tboltz/project-ophoff/rna_whole_blood/cts_TWAS_latest/Monocytes_weights2//ISCU-out.wgt.RDat	ISCU	12	109000000	109000000	0.12712	rs7976901	3.02	rs888551	0.038812	8.42	1.427	159	33	enet	0.0888	4.95e-37	0.2961	0.76718	NA	NA	NA	NA	NA
ITPR2-out.wgt.RDat	/u/home/t/tboltz/project-ophoff/rna_whole_blood/cts_TWAS_latest/Monocytes_weights2//ITPR2-out.wgt.RDat	ITPR2	12	26500000	27000000	0.11567	rs10842825	2.64	rs7139251	0.052252	-9.6	0.985	283	3	lasso	0.08267	1.68e-34	0.1302	0.89638	NA	NA	NA	NA	NA
KCNMB4-out.wgt.RDat	/u/home/t/tboltz/project-ophoff/rna_whole_blood/cts_TWAS_latest/Monocytes_weights2//KCNMB4-out.wgt.RDat	KCNMB4	12	70800000	70800000	0.03686	rs11177953	2.96	rs1239898	0.008356	5.11	-0.379	282	282	blup	0.01394	5.03e-07	1.217	0.2236	NA	NA	NA	NA	NA
KCTD10-out.wgt.RDat	/u/home/t/tboltz/project-ophoff/rna_whole_blood/cts_TWAS_latest/Monocytes_weights2//KCTD10-out.wgt.RDat	KCTD10	12	110000000	110000000	0.0718	rs10774641	-3.25	rs2241209	0.043699	8.85	0.574	198	9	enet	0.04405	6.82e-19	0.4056	0.68506	NA	NA	NA	NA	NA
KDM5A-out.wgt.RDat	/u/home/t/tboltz/project-ophoff/rna_whole_blood/cts_TWAS_latest/Monocytes_weights2//KDM5A-out.wgt.RDat	KDM5A	12	389000	498000	0.06209	rs7137188	2.44	rs520932	0.034315	-8.35	0.322	107	7	lasso	0.04301	1.76e-18	-0.0542	0.95677	NA	NA	NA	NA	NA
KLHL42-out.wgt.RDat	/u/home/t/tboltz/project-ophoff/rna_whole_blood/cts_TWAS_latest/Monocytes_weights2//KLHL42-out.wgt.RDat	KLHL42	12	27900000	28000000	0.02404	rs10842925	-3	rs10842991	0.018444	-5.96	-0.201	223	3	lasso	0.01758	1.85e-08	0.5151	0.60649	NA	NA	NA	NA	NA
KLRC1-out.wgt.RDat	/u/home/t/tboltz/project-ophoff/rna_whole_blood/cts_TWAS_latest/Monocytes_weights2//KLRC1-out.wgt.RDat	KLRC1	12	10600000	10600000	0.10543	rs4764327	-2.29	rs2734442	0.103456	13.71	0.392	192	30	enet	0.12585	1.1e-52	0.4738	0.63567	NA	NA	NA	NA	NA
KLRC2-out.wgt.RDat	/u/home/t/tboltz/project-ophoff/rna_whole_blood/cts_TWAS_latest/Monocytes_weights2//KLRC2-out.wgt.RDat	KLRC2	12	10600000	10600000	0.1803	rs4764327	-2.29	rs1478309	0.150563	-16.57	-0.289	198	26	enet	0.21757	2.14e-94	0.5439	0.58648	NA	NA	NA	NA	NA
KLRC3-out.wgt.RDat	/u/home/t/tboltz/project-ophoff/rna_whole_blood/cts_TWAS_latest/Monocytes_weights2//KLRC3-out.wgt.RDat	KLRC3	12	10600000	10600000	0.07379	rs4764327	-2.29	rs11053802	0.107999	13.74	0.278	198	5	lasso	0.10562	4.63e-44	0.14	0.8887	NA	NA	NA	NA	NA
KLRC4-out.wgt.RDat	/u/home/t/tboltz/project-ophoff/rna_whole_blood/cts_TWAS_latest/Monocytes_weights2//KLRC4-out.wgt.RDat	KLRC4	12	10600000	10600000	0.10183	rs4764327	-2.29	rs2734562	0.040082	8.41	0.837	196	18	enet	0.05428	5.65e-23	1.0816	0.27943	NA	NA	NA	NA	NA
KRT1-out.wgt.RDat	/u/home/t/tboltz/project-ophoff/rna_whole_blood/cts_TWAS_latest/Monocytes_weights2//KRT1-out.wgt.RDat	KRT1	12	53100000	53100000	0.27928	rs7488334	3.19	rs1567757	0.207876	18.99	0.408	402	41	enet	0.29524	1.09e-133	-0.2673	0.78921	NA	NA	NA	NA	NA
KRT72-out.wgt.RDat	/u/home/t/tboltz/project-ophoff/rna_whole_blood/cts_TWAS_latest/Monocytes_weights2//KRT72-out.wgt.RDat	KRT72	12	53000000	53000000	0.35707	rs7488334	3.19	rs7975662	0.16588	-17.02	0.878	409	56	enet	0.27374	2.14e-122	0.8256	0.40901	NA	NA	NA	NA	NA
KRT73-out.wgt.RDat	/u/home/t/tboltz/project-ophoff/rna_whole_blood/cts_TWAS_latest/Monocytes_weights2//KRT73-out.wgt.RDat	KRT73	12	53000000	53000000	0.48044	rs7488334	3.19	rs7975662	0.190952	-18.25	0.878	409	54	enet	0.30436	1.39e-138	0.4434	0.65749	NA	NA	NA	NA	NA
KRT77-out.wgt.RDat	/u/home/t/tboltz/project-ophoff/rna_whole_blood/cts_TWAS_latest/Monocytes_weights2//KRT77-out.wgt.RDat	KRT77	12	53100000	53100000	0.35462	rs7488334	3.19	rs1818761	0.120267	14.61	0.504	402	64	enet	0.18442	8.68e-79	0.5273	0.59801	NA	NA	NA	NA	NA
KRT79-out.wgt.RDat	/u/home/t/tboltz/project-ophoff/rna_whole_blood/cts_TWAS_latest/Monocytes_weights2//KRT79-out.wgt.RDat	KRT79	12	53200000	53200000	0.04362	rs7488334	3.19	rs9668186	0.030437	7.47	-1.366	374	3	lasso	0.0291	5.51e-13	-1.2735	0.20283	NA	NA	NA	NA	NA
LETMD1-out.wgt.RDat	/u/home/t/tboltz/project-ophoff/rna_whole_blood/cts_TWAS_latest/Monocytes_weights2//LETMD1-out.wgt.RDat	LETMD1	12	51400000	51500000	0.03287	rs7312857	-1.91	rs7953867	0.02915	-8.17	0.813	214	4	lasso	0.03049	1.57e-13	-0.7359	0.46182	NA	NA	NA	NA	NA
LIMA1-out.wgt.RDat	/u/home/t/tboltz/project-ophoff/rna_whole_blood/cts_TWAS_latest/Monocytes_weights2//LIMA1-out.wgt.RDat	LIMA1	12	50600000	50700000	0.01939	rs11834380	-3.49	rs6580729	0.014372	-5.93	-0.773	187	2	lasso	0.01675	3.93e-08	0.8273	0.40805	NA	NA	NA	NA	NA
LIN7A-out.wgt.RDat	/u/home/t/tboltz/project-ophoff/rna_whole_blood/cts_TWAS_latest/Monocytes_weights2//LIN7A-out.wgt.RDat	LIN7A	12	81200000	81300000	0.04848	rs2293652	2.54	rs4842366	0.010618	-5.14	0.447	305	305	blup	0.01437	3.4e-07	0.4621	0.64402	NA	NA	NA	NA	NA
LRP6-out.wgt.RDat	/u/home/t/tboltz/project-ophoff/rna_whole_blood/cts_TWAS_latest/Monocytes_weights2//LRP6-out.wgt.RDat	LRP6	12	12300000	12400000	0.03099	rs11614722	-2.14	rs1181334	0.022104	6.39	0.329	162	3	lasso	0.02108	7.85e-10	0.3079	0.75813	NA	NA	NA	NA	NA
LRRK2-out.wgt.RDat	/u/home/t/tboltz/project-ophoff/rna_whole_blood/cts_TWAS_latest/Monocytes_weights2//LRRK2-out.wgt.RDat	LRRK2	12	40600000	40800000	0.10024	rs7300813	2.51	rs2708485	0.129477	-15.01	0.932	333	19	enet	0.15013	2.73e-63	-0.4419	0.65854	NA	NA	NA	NA	NA
LTA4H-out.wgt.RDat	/u/home/t/tboltz/project-ophoff/rna_whole_blood/cts_TWAS_latest/Monocytes_weights2//LTA4H-out.wgt.RDat	LTA4H	12	96400000	96400000	0.33263	rs7959749	2.67	rs763875	0.186607	-17.98	1.491	250	47	enet	0.2729	5.8e-122	-0.7816	0.43448	NA	NA	NA	NA	NA
LYZ-out.wgt.RDat	/u/home/t/tboltz/project-ophoff/rna_whole_blood/cts_TWAS_latest/Monocytes_weights2//LYZ-out.wgt.RDat	LYZ	12	69700000	69700000	0.3685	rs776421	-3.79	rs7308481	0.384436	-25.81	-2.302	205	9	lasso	0.47191	4.43e-242	1.5187	0.12884	NA	NA	NA	NA	NA
MDM2-out.wgt.RDat	/u/home/t/tboltz/project-ophoff/rna_whole_blood/cts_TWAS_latest/Monocytes_weights2//MDM2-out.wgt.RDat	MDM2	12	69200000	69200000	0.27181	rs11177577	-2.39	rs11177361	0.195627	-18.41	0.542	117	15	enet	0.24122	6.25e-106	-0.251	0.80182	NA	NA	NA	NA	NA
MLF2-out.wgt.RDat	/u/home/t/tboltz/project-ophoff/rna_whole_blood/cts_TWAS_latest/Monocytes_weights2//MLF2-out.wgt.RDat	MLF2	12	6860000	6880000	0.03598	rs1045553	-2.09	rs2178692	-2e-05	3.56	0.136	83	83	blup	0.01036	1.31e-05	0.6849	0.49342	NA	NA	NA	NA	NA
MMAB-out.wgt.RDat	/u/home/t/tboltz/project-ophoff/rna_whole_blood/cts_TWAS_latest/Monocytes_weights2//MMAB-out.wgt.RDat	MMAB	12	110000000	110000000	0.02297	rs10774641	-3.25	rs12817689	0.020882	-6.36	1.357	213	3	lasso	0.02166	4.62e-10	-1.3719	0.17009	NA	NA	NA	NA	NA
MORN3-out.wgt.RDat	/u/home/t/tboltz/project-ophoff/rna_whole_blood/cts_TWAS_latest/Monocytes_weights2//MORN3-out.wgt.RDat	MORN3	12	122000000	122000000	0.12495	rs4069668	2.09	rs12320939	0.07461	11.44	-1.122	162	4	lasso	0.09603	4.87e-40	-1.4604	0.14419	NA	NA	NA	NA	NA
MPHOSPH9-out.wgt.RDat	/u/home/t/tboltz/project-ophoff/rna_whole_blood/cts_TWAS_latest/Monocytes_weights2//MPHOSPH9-out.wgt.RDat	MPHOSPH9	12	124000000	124000000	0.01049	rs1260317	-2.77	rs940904	0.016523	-5.9	-0.628	244	2	lasso	0.01367	6.45e-07	0.8346	0.40394	NA	NA	NA	NA	NA
MRPL42-out.wgt.RDat	/u/home/t/tboltz/project-ophoff/rna_whole_blood/cts_TWAS_latest/Monocytes_weights2//MRPL42-out.wgt.RDat	MRPL42	12	93900000	93900000	0.02152	rs7295551	2.5	rs11107052	0.004157	-4.75	-0.206	154	154	blup	0.00567	0.00101	-0.2563	0.79774	NA	NA	NA	NA	NA
MTRFR-out.wgt.RDat	/u/home/t/tboltz/project-ophoff/rna_whole_blood/cts_TWAS_latest/Monocytes_weights2//MTRFR-out.wgt.RDat	MTRFR	12	124000000	124000000	0.01452	rs1260317	-2.78	rs1615350	0.016166	5.89	-2.05	239	239	blup	0.01252	1.83e-06	-2.2553	0.02412	0.001	0.97	0	0.004	0.025
MYRFL-out.wgt.RDat	/u/home/t/tboltz/project-ophoff/rna_whole_blood/cts_TWAS_latest/Monocytes_weights2//MYRFL-out.wgt.RDat	MYRFL	12	70200000	70400000	0.08717	rs776421	-3.79	rs4512898	0.074692	11.49	-0.739	354	12	enet	0.07493	2.51e-31	-0.8899	0.37353	NA	NA	NA	NA	NA
NCAPD2-out.wgt.RDat	/u/home/t/tboltz/project-ophoff/rna_whole_blood/cts_TWAS_latest/Monocytes_weights2//NCAPD2-out.wgt.RDat	NCAPD2	12	6600000	6640000	0.0292	rs1045553	-2.09	rs917634	0.030947	-7.39	-0.135	114	114	blup	0.03039	1.71e-13	-0.136	0.8918	NA	NA	NA	NA	NA
NEDD1-out.wgt.RDat	/u/home/t/tboltz/project-ophoff/rna_whole_blood/cts_TWAS_latest/Monocytes_weights2//NEDD1-out.wgt.RDat	NEDD1	12	97300000	97300000	0.04586	rs7307354	2.33	rs10860105	0.035679	8.64	-0.987	274	4	lasso	0.04457	4.21e-19	-1.0442	0.29637	NA	NA	NA	NA	NA
NELL2-out.wgt.RDat	/u/home/t/tboltz/project-ophoff/rna_whole_blood/cts_TWAS_latest/Monocytes_weights2//NELL2-out.wgt.RDat	NELL2	12	44900000	45300000	0.07562	rs12308701	1.93	rs2710459	0.073745	-11.69	0.971	246	16	enet	0.07507	2.19e-31	-1.3657	0.17202	NA	NA	NA	NA	NA
NINJ2-out.wgt.RDat	/u/home/t/tboltz/project-ophoff/rna_whole_blood/cts_TWAS_latest/Monocytes_weights2//NINJ2-out.wgt.RDat	NINJ2	12	673000	773000	0.15257	rs7137188	2.44	rs10849347	0.094366	-12.95	0.079	130	21	enet	0.13569	6e-57	0.3234	0.74642	NA	NA	NA	NA	NA
NT5DC3-out.wgt.RDat	/u/home/t/tboltz/project-ophoff/rna_whole_blood/cts_TWAS_latest/Monocytes_weights2//NT5DC3-out.wgt.RDat	NT5DC3	12	104000000	104000000	0.04667	rs10861032	2.59	rs17034657	0.048531	9.58	0.327	244	6	lasso	0.04832	1.36e-20	0.7499	0.45331	NA	NA	NA	NA	NA
NUDT4-out.wgt.RDat	/u/home/t/tboltz/project-ophoff/rna_whole_blood/cts_TWAS_latest/Monocytes_weights2//NUDT4-out.wgt.RDat	NUDT4	12	93800000	93800000	0.10232	rs11107008	1.97	rs17790482	0.058636	10.8	0.396	127	4	lasso	0.09262	1.29e-38	-0.9423	0.34603	NA	NA	NA	NA	NA
OAS1-out.wgt.RDat	/u/home/t/tboltz/project-ophoff/rna_whole_blood/cts_TWAS_latest/Monocytes_weights2//OAS1-out.wgt.RDat	OAS1	12	113000000	113000000	0.06856	rs7976649	2.64	rs2057778	0.070672	11.12	0.338	129	15	enet	0.08291	1.34e-34	0.7172	0.47328	NA	NA	NA	NA	NA
OASL-out.wgt.RDat	/u/home/t/tboltz/project-ophoff/rna_whole_blood/cts_TWAS_latest/Monocytes_weights2//OASL-out.wgt.RDat	OASL	12	121000000	121000000	0.16004	rs523581	1.89	rs2254779	0.044446	8.96	-0.3	263	45	enet	0.05975	3.58e-25	0.2717	0.78584	NA	NA	NA	NA	NA
OSBPL8-out.wgt.RDat	/u/home/t/tboltz/project-ophoff/rna_whole_blood/cts_TWAS_latest/Monocytes_weights2//OSBPL8-out.wgt.RDat	OSBPL8	12	76700000	77000000	0.12658	rs10506663	-3.16	rs1512504	0.080503	11.86	-0.525	117	12	enet	0.08115	7.1e-34	-0.8442	0.39855	NA	NA	NA	NA	NA
OVCH1-out.wgt.RDat	/u/home/t/tboltz/project-ophoff/rna_whole_blood/cts_TWAS_latest/Monocytes_weights2//OVCH1-out.wgt.RDat	OVCH1	12	29600000	29700000	0.03661	rs302358	2.86	rs302338	0.015805	5.45	-2.335	231	5	lasso	0.01577	9.6e-08	-2.4956	0.01257	0.011	0.918	0	0.002	0.07
P2RX4-out.wgt.RDat	/u/home/t/tboltz/project-ophoff/rna_whole_blood/cts_TWAS_latest/Monocytes_weights2//P2RX4-out.wgt.RDat	P2RX4	12	122000000	122000000	0.06081	rs523581	1.89	rs3794207	0.003978	-5.24	0.788	245	16	enet	0.02127	6.58e-10	-0.2163	0.82873	NA	NA	NA	NA	NA
P2RX7-out.wgt.RDat	/u/home/t/tboltz/project-ophoff/rna_whole_blood/cts_TWAS_latest/Monocytes_weights2//P2RX7-out.wgt.RDat	P2RX7	12	122000000	122000000	0.01819	rs523581	1.89	rs208298	0.006199	4.76	0.972	268	17	enet	0.00983	2.13e-05	0.7935	0.4275	NA	NA	NA	NA	NA
PITPNM2-out.wgt.RDat	/u/home/t/tboltz/project-ophoff/rna_whole_blood/cts_TWAS_latest/Monocytes_weights2//PITPNM2-out.wgt.RDat	PITPNM2	12	123000000	124000000	0.00732	rs1260317	-2.78	rs1568427	0.008963	4.75	-1.906	217	2	lasso	0.00823	9.29e-05	-1.6351	0.10203	NA	NA	NA	NA	NA
PLEKHA5-out.wgt.RDat	/u/home/t/tboltz/project-ophoff/rna_whole_blood/cts_TWAS_latest/Monocytes_weights2//PLEKHA5-out.wgt.RDat	PLEKHA5	12	19300000	19500000	0.08244	rs10841335	-3.03	rs10841162	0.050712	-9.62	1.06	258	30	enet	0.0632	1.46e-26	-1.3628	0.17295	NA	NA	NA	NA	NA
POC1B-out.wgt.RDat	/u/home/t/tboltz/project-ophoff/rna_whole_blood/cts_TWAS_latest/Monocytes_weights2//POC1B-out.wgt.RDat	POC1B	12	89800000	89900000	0.047	rs704061	5.99	rs7134172	0.037319	8.17	-0.257	125	5	lasso	0.03474	3.3e-15	-0.5563	0.57798	NA	NA	NA	NA	NA
PRDM4-out.wgt.RDat	/u/home/t/tboltz/project-ophoff/rna_whole_blood/cts_TWAS_latest/Monocytes_weights2//PRDM4-out.wgt.RDat	PRDM4	12	108000000	108000000	0.05166	rs10746091	-2.41	rs11113426	0.025519	6.72	0.635	146	5	enet	0.02746	2.44e-12	0.6468	0.51775	NA	NA	NA	NA	NA
PRH1-out.wgt.RDat	/u/home/t/tboltz/project-ophoff/rna_whole_blood/cts_TWAS_latest/Monocytes_weights2//PRH1-out.wgt.RDat	PRH1	12	11000000	11300000	0.02615	rs7350597	1.93	rs6488330	0.02663	-7.08	0.137	151	151	blup	0.02559	1.32e-11	-0.3688	0.71225	NA	NA	NA	NA	NA
PYROXD1-out.wgt.RDat	/u/home/t/tboltz/project-ophoff/rna_whole_blood/cts_TWAS_latest/Monocytes_weights2//PYROXD1-out.wgt.RDat	PYROXD1	12	21600000	21600000	0.0352	rs11046012	2.75	rs6487233	0.013318	-5.81	-1.065	319	6	lasso	0.01127	5.71e-06	1.0884	0.27642	NA	NA	NA	NA	NA
RAB3IP-out.wgt.RDat	/u/home/t/tboltz/project-ophoff/rna_whole_blood/cts_TWAS_latest/Monocytes_weights2//RAB3IP-out.wgt.RDat	RAB3IP	12	70100000	70200000	0.0307	rs776421	-3.79	rs1240259	0.016461	-5.68	-0.695	330	13	enet	0.0199	2.28e-09	2.1614	0.03066	0.009	0.976	0	0.011	0.004
RAB5B-out.wgt.RDat	/u/home/t/tboltz/project-ophoff/rna_whole_blood/cts_TWAS_latest/Monocytes_weights2//RAB5B-out.wgt.RDat	RAB5B	12	56400000	56400000	0.02006	rs41392645	-3.19	rs41392645	0.023019	6.81	-3.19	95	95	blup	0.02236	2.45e-10	-2.6362	0.00838	0	0.731	0	0.005	0.264
RAD9B-out.wgt.RDat	/u/home/t/tboltz/project-ophoff/rna_whole_blood/cts_TWAS_latest/Monocytes_weights2//RAD9B-out.wgt.RDat	RAD9B	12	111000000	111000000	0.01314	rs11837455	-2.57	rs28609096	0.009063	4.59	-1.267	115	2	lasso	0.00502	0.00184	-1.2529	0.21026	NA	NA	NA	NA	NA
RAPGEF3-out.wgt.RDat	/u/home/t/tboltz/project-ophoff/rna_whole_blood/cts_TWAS_latest/Monocytes_weights2//RAPGEF3-out.wgt.RDat	RAPGEF3	12	48100000	48200000	0.03065	rs12721427	3.34	rs12422983	0.02856	7.25	-1.365	228	4	enet	0.02983	2.84e-13	-1.1691	0.24237	NA	NA	NA	NA	NA
RBMS2-out.wgt.RDat	/u/home/t/tboltz/project-ophoff/rna_whole_blood/cts_TWAS_latest/Monocytes_weights2//RBMS2-out.wgt.RDat	RBMS2	12	56900000	57000000	0.03933	rs41392645	-3.19	rs7299115	0.020027	-6.98	1.439	158	5	lasso	0.02053	1.28e-09	-1.7	0.08914	NA	NA	NA	NA	NA
RESF1-out.wgt.RDat	/u/home/t/tboltz/project-ophoff/rna_whole_blood/cts_TWAS_latest/Monocytes_weights2//RESF1-out.wgt.RDat	RESF1	12	32100000	32100000	0.10549	rs11051905	-3.21	rs7300260	0.059733	10.26	0.264	227	39	enet	0.07495	2.47e-31	-0.0168	0.9866	NA	NA	NA	NA	NA
RILPL2-out.wgt.RDat	/u/home/t/tboltz/project-ophoff/rna_whole_blood/cts_TWAS_latest/Monocytes_weights2//RILPL2-out.wgt.RDat	RILPL2	12	124000000	124000000	0.01912	rs10734978	-2.95	rs2695478	0.009572	4.73	-1.946	213	213	blup	0.01468	2.57e-07	-0.7398	0.45944	NA	NA	NA	NA	NA
RITA1-out.wgt.RDat	/u/home/t/tboltz/project-ophoff/rna_whole_blood/cts_TWAS_latest/Monocytes_weights2//RITA1-out.wgt.RDat	RITA1	12	114000000	114000000	0.01801	rs7976649	2.64	rs7967700	0.008594	-5.02	2.049	158	3	lasso	0.01286	1.35e-06	-2.4335	0.01496	0.144	0.831	0	0.001	0.023
RPAP3-out.wgt.RDat	/u/home/t/tboltz/project-ophoff/rna_whole_blood/cts_TWAS_latest/Monocytes_weights2//RPAP3-out.wgt.RDat	RPAP3	12	48100000	48100000	0.03305	rs12721427	3.34	rs1232973	0.002308	-3.77	1.781	220	24	enet	0.01372	6.16e-07	-0.8322	0.4053	NA	NA	NA	NA	NA
RPH3A-out.wgt.RDat	/u/home/t/tboltz/project-ophoff/rna_whole_blood/cts_TWAS_latest/Monocytes_weights2//RPH3A-out.wgt.RDat	RPH3A	12	113000000	113000000	0.03106	rs7976649	2.64	rs886479	0.01973	6.48	-0.125	161	6	enet	0.01795	1.33e-08	-0.1405	0.88823	NA	NA	NA	NA	NA
RPS26-out.wgt.RDat	/u/home/t/tboltz/project-ophoff/rna_whole_blood/cts_TWAS_latest/Monocytes_weights2//RPS26-out.wgt.RDat	RPS26	12	56400000	56400000	0.5558	rs41392645	-3.19	rs1701704	0.332676	24	-1.633	95	9	lasso	0.50155	9.11e-264	-1.4182	0.15612	NA	NA	NA	NA	NA
SCN8A-out.wgt.RDat	/u/home/t/tboltz/project-ophoff/rna_whole_blood/cts_TWAS_latest/Monocytes_weights2//SCN8A-out.wgt.RDat	SCN8A	12	52000000	52200000	0.10396	rs4026022	2.05	rs4762018	0.033995	7.99	0.369	184	39	enet	0.0498	3.49e-21	0.1525	0.87879	NA	NA	NA	NA	NA
SELPLG-out.wgt.RDat	/u/home/t/tboltz/project-ophoff/rna_whole_blood/cts_TWAS_latest/Monocytes_weights2//SELPLG-out.wgt.RDat	SELPLG	12	109000000	109000000	0.06039	rs7976901	3.02	rs17040818	0.022867	6.46	-0.495	162	8	lasso	0.02818	1.27e-12	-0.525	0.59958	NA	NA	NA	NA	NA
SENP1-out.wgt.RDat	/u/home/t/tboltz/project-ophoff/rna_whole_blood/cts_TWAS_latest/Monocytes_weights2//SENP1-out.wgt.RDat	SENP1	12	48400000	48500000	0.01564	rs11168599	-3.51	rs4760707	0.005748	-4.99	2.78	235	10	enet	0.01181	3.49e-06	-2.9688	0.00299	0.061	0.778	0.001	0.011	0.149
SLC35E3-out.wgt.RDat	/u/home/t/tboltz/project-ophoff/rna_whole_blood/cts_TWAS_latest/Monocytes_weights2//SLC35E3-out.wgt.RDat	SLC35E3	12	69100000	69200000	0.03667	rs11177577	-2.39	rs12312450	0.004796	4.95	-0.0145	117	10	enet	0.02046	1.37e-09	0.4257	0.67036	NA	NA	NA	NA	NA
SLC48A1-out.wgt.RDat	/u/home/t/tboltz/project-ophoff/rna_whole_blood/cts_TWAS_latest/Monocytes_weights2//SLC48A1-out.wgt.RDat	SLC48A1	12	48100000	48200000	0.13694	rs12721427	3.34	rs7135791	0.035412	8.11	0.628	226	3	lasso	0.05471	3.8e-23	0.5835	0.55957	NA	NA	NA	NA	NA
SMIM10L1-out.wgt.RDat	/u/home/t/tboltz/project-ophoff/rna_whole_blood/cts_TWAS_latest/Monocytes_weights2//SMIM10L1-out.wgt.RDat	SMIM10L1	12	11300000	11300000	0.03763	rs6488361	1.67	rs7132674	0.042378	8.91	0.276	140	9	lasso	0.04072	1.43e-17	0.1597	0.87315	NA	NA	NA	NA	NA
SOAT2-out.wgt.RDat	/u/home/t/tboltz/project-ophoff/rna_whole_blood/cts_TWAS_latest/Monocytes_weights2//SOAT2-out.wgt.RDat	SOAT2	12	53500000	53500000	0.04123	rs7488334	3.19	rs7308390	0.011978	-4.88	-0.343	278	4	lasso	0.00731	0.000218	0.5461	0.58498	NA	NA	NA	NA	NA
SOCS2-out.wgt.RDat	/u/home/t/tboltz/project-ophoff/rna_whole_blood/cts_TWAS_latest/Monocytes_weights2//SOCS2-out.wgt.RDat	SOCS2	12	94000000	94000000	0.01564	rs11107382	3.21	rs9308296	0.018787	5.98	-0.713	163	1	lasso	0.01765	1.74e-08	-0.713	0.47585	NA	NA	NA	NA	NA
SP1-out.wgt.RDat	/u/home/t/tboltz/project-ophoff/rna_whole_blood/cts_TWAS_latest/Monocytes_weights2//SP1-out.wgt.RDat	SP1	12	53800000	53800000	0.02383	rs7307804	2.43	rs7315782	0.025786	7.19	-0.889	181	5	lasso	0.024	5.58e-11	-0.7428	0.45761	NA	NA	NA	NA	NA
SPX-out.wgt.RDat	/u/home/t/tboltz/project-ophoff/rna_whole_blood/cts_TWAS_latest/Monocytes_weights2//SPX-out.wgt.RDat	SPX	12	21700000	21700000	0.07678	rs11046012	2.75	rs3765093	0.043279	8.86	1.548	300	17	enet	0.04957	4.3e-21	1.5662	0.11731	NA	NA	NA	NA	NA
ST8SIA1-out.wgt.RDat	/u/home/t/tboltz/project-ophoff/rna_whole_blood/cts_TWAS_latest/Monocytes_weights2//ST8SIA1-out.wgt.RDat	ST8SIA1	12	22200000	22600000	0.24702	rs10770872	-2.37	rs7968922	0.237777	20.54	0.536	180	22	enet	0.25121	6.5e-111	0.8433	0.39907	NA	NA	NA	NA	NA
STAT6-out.wgt.RDat	/u/home/t/tboltz/project-ophoff/rna_whole_blood/cts_TWAS_latest/Monocytes_weights2//STAT6-out.wgt.RDat	STAT6	12	57500000	57500000	0.09584	rs17544455	3.04	rs324015	0.035292	-8.03	1.128	143	11	lasso	0.06422	5.63e-27	-0.278	0.78102	NA	NA	NA	NA	NA
STX2-out.wgt.RDat	/u/home/t/tboltz/project-ophoff/rna_whole_blood/cts_TWAS_latest/Monocytes_weights2//STX2-out.wgt.RDat	STX2	12	131000000	131000000	0.10346	rs3736333	2.51	rs1106369	0.17151	-17.37	0.686	181	3	lasso	0.16974	4.45e-72	-0.6652	0.5059	NA	NA	NA	NA	NA
TAFA2-out.wgt.RDat	/u/home/t/tboltz/project-ophoff/rna_whole_blood/cts_TWAS_latest/Monocytes_weights2//TAFA2-out.wgt.RDat	TAFA2	12	62100000	62700000	0.14943	rs11174461	3.61	rs10160955	0.018752	7.64	-1.983	240	37	enet	0.10466	1.18e-43	-1.2941	0.19562	NA	NA	NA	NA	NA
TAPBPL-out.wgt.RDat	/u/home/t/tboltz/project-ophoff/rna_whole_blood/cts_TWAS_latest/Monocytes_weights2//TAPBPL-out.wgt.RDat	TAPBPL	12	6560000	6580000	0.13376	rs2270151	-2.2	rs2243750	0.241088	20.51	-0.636	126	8	lasso	0.25869	1.09e-114	-0.522	0.60167	NA	NA	NA	NA	NA
TAS2R10-out.wgt.RDat	/u/home/t/tboltz/project-ophoff/rna_whole_blood/cts_TWAS_latest/Monocytes_weights2//TAS2R10-out.wgt.RDat	TAS2R10	12	11000000	11000000	0.02636	rs7350597	1.93	rs7310849	0.020525	-6.67	0.437	152	2	lasso	0.02626	7.23e-12	-0.1298	0.89675	NA	NA	NA	NA	NA
TAS2R13-out.wgt.RDat	/u/home/t/tboltz/project-ophoff/rna_whole_blood/cts_TWAS_latest/Monocytes_weights2//TAS2R13-out.wgt.RDat	TAS2R13	12	11100000	11100000	0.08539	rs7350597	1.93	rs7310849	0.126573	-15.38	0.437	133	18	enet	0.17034	2.4e-72	0.1138	0.90938	NA	NA	NA	NA	NA
TAS2R14-out.wgt.RDat	/u/home/t/tboltz/project-ophoff/rna_whole_blood/cts_TWAS_latest/Monocytes_weights2//TAS2R14-out.wgt.RDat	TAS2R14	12	11100000	11300000	0.10202	rs7350597	1.93	rs7132674	0.173762	18.46	0.276	163	13	lasso	0.24886	9.79e-110	-0.1439	0.88559	NA	NA	NA	NA	NA
TAS2R20-out.wgt.RDat	/u/home/t/tboltz/project-ophoff/rna_whole_blood/cts_TWAS_latest/Monocytes_weights2//TAS2R20-out.wgt.RDat	TAS2R20	12	11100000	11200000	0.11072	rs7350597	1.93	rs7310849	0.166472	-17.14	0.437	136	9	lasso	0.19522	8.37e-84	-0.1566	0.87557	NA	NA	NA	NA	NA
TAS2R30-out.wgt.RDat	/u/home/t/tboltz/project-ophoff/rna_whole_blood/cts_TWAS_latest/Monocytes_weights2//TAS2R30-out.wgt.RDat	TAS2R30	12	11300000	11300000	0.09149	rs7350597	1.93	rs1551191	0.075252	11.62	-0.356	135	5	lasso	0.07572	1.19e-31	-0.2959	0.76731	NA	NA	NA	NA	NA
TAS2R31-out.wgt.RDat	/u/home/t/tboltz/project-ophoff/rna_whole_blood/cts_TWAS_latest/Monocytes_weights2//TAS2R31-out.wgt.RDat	TAS2R31	12	11200000	11200000	0.03368	rs7350597	1.93	rs6488331	0.0352	8.96	0.899	135	8	enet	0.05807	1.7e-24	0.3485	0.72747	NA	NA	NA	NA	NA
TAS2R43-out.wgt.RDat	/u/home/t/tboltz/project-ophoff/rna_whole_blood/cts_TWAS_latest/Monocytes_weights2//TAS2R43-out.wgt.RDat	TAS2R43	12	11200000	11200000	0.30964	rs7350597	1.93	rs1376250	0.479398	-28.81	-0.98	128	3	lasso	0.47991	8.23e-248	0.956	0.33905	NA	NA	NA	NA	NA
TAS2R46-out.wgt.RDat	/u/home/t/tboltz/project-ophoff/rna_whole_blood/cts_TWAS_latest/Monocytes_weights2//TAS2R46-out.wgt.RDat	TAS2R46	12	11200000	11200000	0.09606	rs7350597	1.93	rs1551191	0.092448	13.02	-0.356	128	5	lasso	0.1368	1.98e-57	-0.5801	0.56185	NA	NA	NA	NA	NA
TAS2R50-out.wgt.RDat	/u/home/t/tboltz/project-ophoff/rna_whole_blood/cts_TWAS_latest/Monocytes_weights2//TAS2R50-out.wgt.RDat	TAS2R50	12	11100000	11100000	0.08741	rs7350597	1.93	rs7310849	0.134764	-15.41	0.437	134	3	lasso	0.14407	1.29e-60	-0.2925	0.76991	NA	NA	NA	NA	NA
TAS2R8-out.wgt.RDat	/u/home/t/tboltz/project-ophoff/rna_whole_blood/cts_TWAS_latest/Monocytes_weights2//TAS2R8-out.wgt.RDat	TAS2R8	12	11000000	11000000	0.01463	rs7350597	1.93	rs3741845	0.005821	4.38	-0.233	156	156	blup	0.00672	0.000375	0.0565	0.95496	NA	NA	NA	NA	NA
TAS2R9-out.wgt.RDat	/u/home/t/tboltz/project-ophoff/rna_whole_blood/cts_TWAS_latest/Monocytes_weights2//TAS2R9-out.wgt.RDat	TAS2R9	12	11000000	11000000	0.01696	rs7350597	1.93	rs7135941	0.005677	-4.77	0.55	155	155	blup	0.0116	4.24e-06	-0.7755	0.43802	NA	NA	NA	NA	NA
TBC1D30-out.wgt.RDat	/u/home/t/tboltz/project-ophoff/rna_whole_blood/cts_TWAS_latest/Monocytes_weights2//TBC1D30-out.wgt.RDat	TBC1D30	12	65200000	65300000	0.01738	rs939876	2.54	rs1147095	0.016857	-5.53	1.918	130	2	lasso	0.01611	7.04e-08	-1.6524	0.09845	NA	NA	NA	NA	NA
TCP11L2-out.wgt.RDat	/u/home/t/tboltz/project-ophoff/rna_whole_blood/cts_TWAS_latest/Monocytes_weights2//TCP11L2-out.wgt.RDat	TCP11L2	12	107000000	107000000	0.02267	NA	NA	NA	NA	NA	NA	109	0	lasso	0.02331	1.04e-10	NA	NA	NA	NA	NA	NA	NA
TESC-out.wgt.RDat	/u/home/t/tboltz/project-ophoff/rna_whole_blood/cts_TWAS_latest/Monocytes_weights2//TESC-out.wgt.RDat	TESC	12	117000000	118000000	0.05396	NA	NA	NA	NA	NA	NA	169	0	lasso	0.04032	2.05e-17	NA	NA	NA	NA	NA	NA	NA
TFCP2-out.wgt.RDat	/u/home/t/tboltz/project-ophoff/rna_whole_blood/cts_TWAS_latest/Monocytes_weights2//TFCP2-out.wgt.RDat	TFCP2	12	51500000	51600000	0.01335	rs4026022	1.92	rs1056897	0.017938	5.79	-0.291	215	2	lasso	0.0169	3.44e-08	-0.1544	0.87732	NA	NA	NA	NA	NA
TMBIM4-out.wgt.RDat	/u/home/t/tboltz/project-ophoff/rna_whole_blood/cts_TWAS_latest/Monocytes_weights2//TMBIM4-out.wgt.RDat	TMBIM4	12	66500000	66600000	0.04648	rs10878353	4.14	rs12832926	0.041852	-8.73	0.574	187	7	lasso	0.05017	2.49e-21	0.0874	0.93036	NA	NA	NA	NA	NA
TMCC3-out.wgt.RDat	/u/home/t/tboltz/project-ophoff/rna_whole_blood/cts_TWAS_latest/Monocytes_weights2//TMCC3-out.wgt.RDat	TMCC3	12	95000000	95000000	0.04467	rs7310432	-2.52	rs2366632	0.025819	-6.87	1.904	257	10	enet	0.02959	3.52e-13	-1.5501	0.12111	NA	NA	NA	NA	NA
TMEM106C-out.wgt.RDat	/u/home/t/tboltz/project-ophoff/rna_whole_blood/cts_TWAS_latest/Monocytes_weights2//TMEM106C-out.wgt.RDat	TMEM106C	12	48400000	48400000	0.01669	rs12721427	3.34	rs4760670	0.000841	4.77	0.18	218	218	blup	0.00432	0.00361	-0.0245	0.98045	NA	NA	NA	NA	NA
TMEM116-out.wgt.RDat	/u/home/t/tboltz/project-ophoff/rna_whole_blood/cts_TWAS_latest/Monocytes_weights2//TMEM116-out.wgt.RDat	TMEM116	12	112000000	112000000	0.03093	rs876896	4	rs2301756	0.017414	-7.04	-0.144	141	141	blup	0.02912	5.4e-13	-0.5856	0.55811	NA	NA	NA	NA	NA
TMEM263-out.wgt.RDat	/u/home/t/tboltz/project-ophoff/rna_whole_blood/cts_TWAS_latest/Monocytes_weights2//TMEM263-out.wgt.RDat	TMEM263	12	107000000	107000000	0.02047	rs10746091	-2.41	rs4964518	0.005056	-4.12	0.189	131	131	blup	0.00905	4.35e-05	0.4964	0.61958	NA	NA	NA	NA	NA
TMPO-out.wgt.RDat	/u/home/t/tboltz/project-ophoff/rna_whole_blood/cts_TWAS_latest/Monocytes_weights2//TMPO-out.wgt.RDat	TMPO	12	98900000	98900000	0.01131	rs12300760	-2.9	rs11109524	0.001091	-3.83	-0.5	124	124	blup	0.00436	0.00345	0.9743	0.32993	NA	NA	NA	NA	NA
TMTC1-out.wgt.RDat	/u/home/t/tboltz/project-ophoff/rna_whole_blood/cts_TWAS_latest/Monocytes_weights2//TMTC1-out.wgt.RDat	TMTC1	12	29700000	29900000	0.3752	rs302358	2.86	rs302335	0.271387	21.86	-2.683	338	84	enet	0.41732	3.88e-205	-1.7156	0.08624	NA	NA	NA	NA	NA
TUBA1A-out.wgt.RDat	/u/home/t/tboltz/project-ophoff/rna_whole_blood/cts_TWAS_latest/Monocytes_weights2//TUBA1A-out.wgt.RDat	TUBA1A	12	49600000	49600000	0.08766	rs2278069	-4.38	rs10875912	0.042383	-9.02	-3.045	126	24	enet	0.0503	2.21e-21	2.3516	0.01869	0	0.572	0	0.269	0.159
TUBA1C-out.wgt.RDat	/u/home/t/tboltz/project-ophoff/rna_whole_blood/cts_TWAS_latest/Monocytes_weights2//TUBA1C-out.wgt.RDat	TUBA1C	12	49600000	49700000	0.05122	NA	NA	NA	NA	NA	NA	138	0	lasso	0.00908	4.24e-05	NA	NA	NA	NA	NA	NA	NA
TXNRD1-out.wgt.RDat	/u/home/t/tboltz/project-ophoff/rna_whole_blood/cts_TWAS_latest/Monocytes_weights2//TXNRD1-out.wgt.RDat	TXNRD1	12	105000000	105000000	0.04411	rs7980326	3.58	rs10861187	0.019626	7.04	-0.199	379	379	blup	0.02439	3.91e-11	-0.5687	0.56954	NA	NA	NA	NA	NA
UBC-out.wgt.RDat	/u/home/t/tboltz/project-ophoff/rna_whole_blood/cts_TWAS_latest/Monocytes_weights2//UBC-out.wgt.RDat	UBC	12	125000000	125000000	0.033	rs11058137	-3.1	rs10773123	0.017063	-5.65	0.556	97	4	lasso	0.01841	8.79e-09	-0.3472	0.72842	NA	NA	NA	NA	NA
UBE3B-out.wgt.RDat	/u/home/t/tboltz/project-ophoff/rna_whole_blood/cts_TWAS_latest/Monocytes_weights2//UBE3B-out.wgt.RDat	UBE3B	12	110000000	110000000	0.07349	rs10774641	-3.25	rs2241209	0.042793	8.71	0.574	209	3	lasso	0.04341	1.22e-18	0.7365	0.46145	NA	NA	NA	NA	NA
UHRF1BP1L-out.wgt.RDat	/u/home/t/tboltz/project-ophoff/rna_whole_blood/cts_TWAS_latest/Monocytes_weights2//UHRF1BP1L-out.wgt.RDat	UHRF1BP1L	12	100000000	101000000	0.05303	rs12581603	2.33	rs12370791	0.046808	-9.17	-1.391	152	152	blup	0.04955	4.38e-21	2.2589	0.02389	0	0.992	0	0.001	0.007
UNC119B-out.wgt.RDat	/u/home/t/tboltz/project-ophoff/rna_whole_blood/cts_TWAS_latest/Monocytes_weights2//UNC119B-out.wgt.RDat	UNC119B	12	121000000	121000000	0.0307	rs540520	-2.57	rs3829290	0.012442	-5.8	-0.865	255	5	lasso	0.02324	1.11e-10	0.9384	0.34806	NA	NA	NA	NA	NA
UNG-out.wgt.RDat	/u/home/t/tboltz/project-ophoff/rna_whole_blood/cts_TWAS_latest/Monocytes_weights2//UNG-out.wgt.RDat	UNG	12	110000000	110000000	0.04817	rs10774641	-3.25	rs34263	0.034863	-7.96	-0.792	185	4	lasso	0.03529	1.99e-15	0.6332	0.52663	NA	NA	NA	NA	NA
USP44-out.wgt.RDat	/u/home/t/tboltz/project-ophoff/rna_whole_blood/cts_TWAS_latest/Monocytes_weights2//USP44-out.wgt.RDat	USP44	12	95900000	95900000	0.09422	rs7959749	2.67	rs7304754	0.041892	-8.7	-0.237	304	5	lasso	0.05052	1.8e-21	0.4485	0.65377	NA	NA	NA	NA	NA
VAMP1-out.wgt.RDat	/u/home/t/tboltz/project-ophoff/rna_whole_blood/cts_TWAS_latest/Monocytes_weights2//VAMP1-out.wgt.RDat	VAMP1	12	6570000	6580000	0.03126	rs1045553	-2.09	rs2109427	0.054322	10.18	-0.043	120	11	enet	0.05636	8.23e-24	0.2612	0.79393	NA	NA	NA	NA	NA
VPS37B-out.wgt.RDat	/u/home/t/tboltz/project-ophoff/rna_whole_blood/cts_TWAS_latest/Monocytes_weights2//VPS37B-out.wgt.RDat	VPS37B	12	123000000	123000000	0.01329	rs1260317	-2.83	rs12255	0.005795	4.51	1.192	199	199	blup	0.01068	9.81e-06	0.3112	0.75565	NA	NA	NA	NA	NA
WNT5B-out.wgt.RDat	/u/home/t/tboltz/project-ophoff/rna_whole_blood/cts_TWAS_latest/Monocytes_weights2//WNT5B-out.wgt.RDat	WNT5B	12	1640000	1760000	0.08618	rs4141130	-2.62	rs4765829	0.059651	10.22	-0.684	137	2	lasso	0.05993	3.04e-25	-0.6777	0.49794	NA	NA	NA	NA	NA
YAF2-out.wgt.RDat	/u/home/t/tboltz/project-ophoff/rna_whole_blood/cts_TWAS_latest/Monocytes_weights2//YAF2-out.wgt.RDat	YAF2	12	42600000	42600000	0.01642	rs10880264	2.27	rs1669892	0.019099	-6.07	2.131	159	2	lasso	0.01647	5.08e-08	-2.1518	0.03141	0	0.97	0	0.001	0.029
YBX3-out.wgt.RDat	/u/home/t/tboltz/project-ophoff/rna_whole_blood/cts_TWAS_latest/Monocytes_weights2//YBX3-out.wgt.RDat	YBX3	12	10900000	10900000	0.1052	rs4764327	-2.29	rs753202	0.020992	-6.92	0.32	176	28	enet	0.04736	3.28e-20	-0.4379	0.66148	NA	NA	NA	NA	NA
YEATS4-out.wgt.RDat	/u/home/t/tboltz/project-ophoff/rna_whole_blood/cts_TWAS_latest/Monocytes_weights2//YEATS4-out.wgt.RDat	YEATS4	12	69800000	69800000	0.12102	rs776421	-3.79	rs2617834	0.118112	-14.53	-0.902	211	7	lasso	0.14134	2.03e-59	1.3883	0.16503	NA	NA	NA	NA	NA
ZDHHC17-out.wgt.RDat	/u/home/t/tboltz/project-ophoff/rna_whole_blood/cts_TWAS_latest/Monocytes_weights2//ZDHHC17-out.wgt.RDat	ZDHHC17	12	77200000	77200000	0.1187	rs17813975	2.63	rs1512504	0.05699	10	-0.525	169	18	enet	0.06113	9.96e-26	-0.8164	0.41425	NA	NA	NA	NA	NA
ZNF605-out.wgt.RDat	/u/home/t/tboltz/project-ophoff/rna_whole_blood/cts_TWAS_latest/Monocytes_weights2//ZNF605-out.wgt.RDat	ZNF605	12	133000000	134000000	0.03284	rs5744751	-2.69	rs11147281	0.03243	7.73	-1.3	85	10	enet	0.04065	1.51e-17	-1.2326	0.21773	NA	NA	NA	NA	NA
ZNF641-out.wgt.RDat	/u/home/t/tboltz/project-ophoff/rna_whole_blood/cts_TWAS_latest/Monocytes_weights2//ZNF641-out.wgt.RDat	ZNF641	12	48700000	48700000	0.2067	rs11168599	-3.51	rs2634663	0.30146	-22.85	2.107	216	7	lasso	0.3073	3.57e-140	-1.9536	0.05075	NA	NA	NA	NA	NA
ZNF740-out.wgt.RDat	/u/home/t/tboltz/project-ophoff/rna_whole_blood/cts_TWAS_latest/Monocytes_weights2//ZNF740-out.wgt.RDat	ZNF740	12	53600000	53600000	0.03117	rs7488334	3.19	rs2272306	0.013653	5.23	-1.089	257	11	enet	0.01242	2e-06	-2.2192	0.02647	0.092	0.901	0	0.002	0.005
ZNF84-out.wgt.RDat	/u/home/t/tboltz/project-ophoff/rna_whole_blood/cts_TWAS_latest/Monocytes_weights2//ZNF84-out.wgt.RDat	ZNF84	12	134000000	134000000	0.05003	rs5744751	-2.69	rs7298102	0.042249	-8.7	-1.139	79	8	lasso	0.04927	5.66e-21	0.8335	0.40454	NA	NA	NA	NA	NA
PANEL	FILE	ID	CHR	P0	P1	HSQ	BEST.GWAS.ID	BEST.GWAS.Z	EQTL.ID	EQTL.R2	EQTL.Z	EQTL.GWAS.Z	NSNP	NWGT	MODEL	MODELCV.R2	MODELCV.PV	TWAS.Z	TWAS.P	COLOC.PP0	COLOC.PP1	COLOC.PP2	COLOC.PP3	COLOC.PP4
ABCC4-out.wgt.RDat	/u/home/t/tboltz/project-ophoff/rna_whole_blood/cts_TWAS_latest/Monocytes_weights2//ABCC4-out.wgt.RDat	ABCC4	13	95672090	95953729	0.087	rs9301996	2.73	rs1678386	0.005443	-5.82	1.883	374	374	blup	0.03785	1.96e-16	-2.5376	0.011163	0.002	0.965	0	0.003	0.029
AKAP11-out.wgt.RDat	/u/home/t/tboltz/project-ophoff/rna_whole_blood/cts_TWAS_latest/Monocytes_weights2//AKAP11-out.wgt.RDat	AKAP11	13	42846289	42897397	0.0376	rs7318683	2.45	rs7994365	0.034551	7.97	-0.235	255	16	enet	0.0405	1.74e-17	0.2318	0.816727	NA	NA	NA	NA	NA
ALOX5AP-out.wgt.RDat	/u/home/t/tboltz/project-ophoff/rna_whole_blood/cts_TWAS_latest/Monocytes_weights2//ALOX5AP-out.wgt.RDat	ALOX5AP	13	31287616	31338563	0.1343	rs7981107	4.37	rs11841107	0.069242	11.03	0.894	158	9	lasso	0.10832	3.37e-45	1.2945	0.195493	NA	NA	NA	NA	NA
ATP7B-out.wgt.RDat	/u/home/t/tboltz/project-ophoff/rna_whole_blood/cts_TWAS_latest/Monocytes_weights2//ATP7B-out.wgt.RDat	ATP7B	13	52504573	52586261	0.0322	rs7325826	2.16	rs3742290	0.01849	-5.93	1.136	154	2	lasso	0.01735	2.28e-08	-1.1581	0.24682	NA	NA	NA	NA	NA
BORA-out.wgt.RDat	/u/home/t/tboltz/project-ophoff/rna_whole_blood/cts_TWAS_latest/Monocytes_weights2//BORA-out.wgt.RDat	BORA	13	73301888	73330336	0.0201	rs9543003	3.19	rs17260329	0.001402	-3.7	-0.558	142	19	enet	0.00313	0.0113	1.7479	0.080476	NA	NA	NA	NA	NA
CCDC122-out.wgt.RDat	/u/home/t/tboltz/project-ophoff/rna_whole_blood/cts_TWAS_latest/Monocytes_weights2//CCDC122-out.wgt.RDat	CCDC122	13	44398046	44453876	0.1289	rs1466005	2.39	rs6561150	0.116882	14.35	-1.703	297	9	lasso	0.14303	3.69e-60	-1.4566	0.14523	NA	NA	NA	NA	NA
CCNA1-out.wgt.RDat	/u/home/t/tboltz/project-ophoff/rna_whole_blood/cts_TWAS_latest/Monocytes_weights2//CCNA1-out.wgt.RDat	CCNA1	13	37005658	37017007	0.0193	rs7331892	3.28	rs3927730	0.013545	6.55	1.629	181	3	lasso	0.0185	8.04e-09	1.835	0.066511	NA	NA	NA	NA	NA
CKAP2-out.wgt.RDat	/u/home/t/tboltz/project-ophoff/rna_whole_blood/cts_TWAS_latest/Monocytes_weights2//CKAP2-out.wgt.RDat	CKAP2	13	53029565	53050763	0.1022	rs7325826	2.16	rs9526951	0.056432	-11.16	-1.339	139	23	enet	0.0855	1.14e-35	2.0361	0.041738	0	0.992	0	0.001	0.007
COG6-out.wgt.RDat	/u/home/t/tboltz/project-ophoff/rna_whole_blood/cts_TWAS_latest/Monocytes_weights2//COG6-out.wgt.RDat	COG6	13	40229765	40365802	0.0185	rs498769	2.63	rs9532427	0.010682	4.81	0.523	266	2	lasso	0.00823	9.3e-05	0.0936	0.925449	NA	NA	NA	NA	NA
COMMD6-out.wgt.RDat	/u/home/t/tboltz/project-ophoff/rna_whole_blood/cts_TWAS_latest/Monocytes_weights2//COMMD6-out.wgt.RDat	COMMD6	13	76099356	76123575	0.0247	rs9318373	-3.03	rs9318351	0.00726	-5.49	0.994	238	12	enet	0.01158	4.32e-06	-0.7252	0.468315	NA	NA	NA	NA	NA
CRYL1-out.wgt.RDat	/u/home/t/tboltz/project-ophoff/rna_whole_blood/cts_TWAS_latest/Monocytes_weights2//CRYL1-out.wgt.RDat	CRYL1	13	20977806	21100012	0.0468	rs2497497	2.55	rs9285125	0.035322	-7.91	-0.487	177	3	lasso	0.0345	4.08e-15	0.5439	0.586529	NA	NA	NA	NA	NA
DCT-out.wgt.RDat	/u/home/t/tboltz/project-ophoff/rna_whole_blood/cts_TWAS_latest/Monocytes_weights2//DCT-out.wgt.RDat	DCT	13	95089066	95131936	0.0295	rs9524432	2.94	rs7337026	0.021095	7.14	0.597	159	4	lasso	0.01973	2.65e-09	0.6154	0.538307	NA	NA	NA	NA	NA
DHRS12-out.wgt.RDat	/u/home/t/tboltz/project-ophoff/rna_whole_blood/cts_TWAS_latest/Monocytes_weights2//DHRS12-out.wgt.RDat	DHRS12	13	52342130	52378298	0.0391	rs4942995	2.18	rs4386034	0.000934	-3.97	0.551	158	11	lasso	0.01168	3.94e-06	1.235	0.216833	NA	NA	NA	NA	NA
DNAJC15-out.wgt.RDat	/u/home/t/tboltz/project-ophoff/rna_whole_blood/cts_TWAS_latest/Monocytes_weights2//DNAJC15-out.wgt.RDat	DNAJC15	13	43597340	43688349	0.1652	rs9315961	3.49	rs2281782	0.169825	17.17	-0.865	248	4	lasso	0.16835	1.9e-71	-0.8861	0.375575	NA	NA	NA	NA	NA
EBPL-out.wgt.RDat	/u/home/t/tboltz/project-ophoff/rna_whole_blood/cts_TWAS_latest/Monocytes_weights2//EBPL-out.wgt.RDat	EBPL	13	50234811	50265622	0.1271	rs1063183	2.09	rs3809325	0.066964	11.36	-0.844	225	9	lasso	0.09835	5.25e-41	-0.7218	0.470394	NA	NA	NA	NA	NA
EEF1AKMT1-out.wgt.RDat	/u/home/t/tboltz/project-ophoff/rna_whole_blood/cts_TWAS_latest/Monocytes_weights2//EEF1AKMT1-out.wgt.RDat	EEF1AKMT1	13	21302871	21348100	0.0134	rs2497497	2.55	rs9579960	0.010455	5.37	-0.821	191	8	enet	0.00854	6.95e-05	-1.1201	0.262674	NA	NA	NA	NA	NA
ELF1-out.wgt.RDat	/u/home/t/tboltz/project-ophoff/rna_whole_blood/cts_TWAS_latest/Monocytes_weights2//ELF1-out.wgt.RDat	ELF1	13	41506061	41635576	0.0215	rs7334701	3.83	rs1536807	0.009249	-5.45	-3.403	95	7	enet	0.01304	1.14e-06	3.3004	0.000965	0.008	0.689	0	0.006	0.297
FLT1-out.wgt.RDat	/u/home/t/tboltz/project-ophoff/rna_whole_blood/cts_TWAS_latest/Monocytes_weights2//FLT1-out.wgt.RDat	FLT1	13	28874484	29069282	0.0578	rs9579176	-2.61	rs589809	0.003288	-5.23	-0.571	187	187	blup	0.02017	1.78e-09	-1.0424	0.297224	NA	NA	NA	NA	NA
GJB6-out.wgt.RDat	/u/home/t/tboltz/project-ophoff/rna_whole_blood/cts_TWAS_latest/Monocytes_weights2//GJB6-out.wgt.RDat	GJB6	13	20796102	20806504	0.0778	rs2497497	2.55	rs9285125	0.056694	10.92	-0.487	155	17	enet	0.06955	3.91e-29	-0.6405	0.521846	NA	NA	NA	NA	NA
GPC6-out.wgt.RDat	/u/home/t/tboltz/project-ophoff/rna_whole_blood/cts_TWAS_latest/Monocytes_weights2//GPC6-out.wgt.RDat	GPC6	13	93879061	95060274	0.0547	rs9524432	2.94	rs12855239	0.046758	9.11	0.477	436	6	lasso	0.04726	3.6e-20	0.1357	0.892052	NA	NA	NA	NA	NA
GPR180-out.wgt.RDat	/u/home/t/tboltz/project-ophoff/rna_whole_blood/cts_TWAS_latest/Monocytes_weights2//GPR180-out.wgt.RDat	GPR180	13	95254112	95286915	0.1789	rs9524432	2.94	rs9556402	0.193308	18.35	0.72	228	6	lasso	0.1929	1.02e-82	0.6716	0.501835	NA	NA	NA	NA	NA
GTF2F2-out.wgt.RDat	/u/home/t/tboltz/project-ophoff/rna_whole_blood/cts_TWAS_latest/Monocytes_weights2//GTF2F2-out.wgt.RDat	GTF2F2	13	45694646	45859028	0.0321	rs17066609	-2.08	rs11618944	0.022094	6.57	-0.215	152	11	enet	0.02123	6.83e-10	0.417	0.676708	NA	NA	NA	NA	NA
HMGB1-out.wgt.RDat	/u/home/t/tboltz/project-ophoff/rna_whole_blood/cts_TWAS_latest/Monocytes_weights2//HMGB1-out.wgt.RDat	HMGB1	13	31030842	31191734	0.0365	rs7981107	4.37	rs12877352	0.020735	6.11	2.433	172	26	enet	0.02493	2.41e-11	0.8046	0.421039	NA	NA	NA	NA	NA
IFT88-out.wgt.RDat	/u/home/t/tboltz/project-ophoff/rna_whole_blood/cts_TWAS_latest/Monocytes_weights2//IFT88-out.wgt.RDat	IFT88	13	21141209	21265576	0.0541	rs2497497	2.55	rs12873775	0.083376	12.17	1.134	203	5	lasso	0.08489	2.04e-35	1.2143	0.224624	NA	NA	NA	NA	NA
KCTD12-out.wgt.RDat	/u/home/t/tboltz/project-ophoff/rna_whole_blood/cts_TWAS_latest/Monocytes_weights2//KCTD12-out.wgt.RDat	KCTD12	13	77454311	77460540	0.0248	rs9565295	-2.63	rs4640066	0.010411	4.64	0.412	188	6	enet	0.01052	1.13e-05	1.3942	0.163261	NA	NA	NA	NA	NA
KLF12-out.wgt.RDat	/u/home/t/tboltz/project-ophoff/rna_whole_blood/cts_TWAS_latest/Monocytes_weights2//KLF12-out.wgt.RDat	KLF12	13	74260227	74569186	0.0495	rs1408675	-2.54	rs9600235	0.04024	-8.52	-0.033	267	7	enet	0.04162	6.25e-18	0.2409	0.809622	NA	NA	NA	NA	NA
KL-out.wgt.RDat	/u/home/t/tboltz/project-ophoff/rna_whole_blood/cts_TWAS_latest/Monocytes_weights2//KL-out.wgt.RDat	KL	13	33590562	33640280	0.0531	rs524673	2.25	rs623629	0.032134	7.74	-0.593	192	9	lasso	0.03423	5.26e-15	-0.1318	0.89513	NA	NA	NA	NA	NA
LATS2-out.wgt.RDat	/u/home/t/tboltz/project-ophoff/rna_whole_blood/cts_TWAS_latest/Monocytes_weights2//LATS2-out.wgt.RDat	LATS2	13	21547176	21635725	0.0424	rs2497497	2.55	rs9509508	0.008865	5.27	0.601	145	22	enet	0.0186	7.35e-09	-0.3395	0.734268	NA	NA	NA	NA	NA
LNX2-out.wgt.RDat	/u/home/t/tboltz/project-ophoff/rna_whole_blood/cts_TWAS_latest/Monocytes_weights2//LNX2-out.wgt.RDat	LNX2	13	28120051	28194666	0.03	rs995424	-2.77	rs9512759	0.034296	7.9	1.576	201	1	lasso	0.03253	2.45e-14	1.576	0.115026	NA	NA	NA	NA	NA
LRCH1-out.wgt.RDat	/u/home/t/tboltz/project-ophoff/rna_whole_blood/cts_TWAS_latest/Monocytes_weights2//LRCH1-out.wgt.RDat	LRCH1	13	47127304	47327175	0.0084	rs4942607	-4.46	rs7333406	0.003812	4.74	0.317	246	5	enet	0.00559	0.00108	-0.3219	0.747542	NA	NA	NA	NA	NA
MTRF1-out.wgt.RDat	/u/home/t/tboltz/project-ophoff/rna_whole_blood/cts_TWAS_latest/Monocytes_weights2//MTRF1-out.wgt.RDat	MTRF1	13	41790506	41837713	0.0211	rs7334701	3.83	rs2297555	0.015956	-5.53	0.411	108	4	lasso	0.01326	9.32e-07	-0.4755	0.63442	NA	NA	NA	NA	NA
OBI1-out.wgt.RDat	/u/home/t/tboltz/project-ophoff/rna_whole_blood/cts_TWAS_latest/Monocytes_weights2//OBI1-out.wgt.RDat	OBI1	13	79188425	79233290	0.0477	rs2243517	5.28	rs12585725	0.027274	7.32	1.109	189	17	enet	0.02782	1.76e-12	1.9079	0.056398	NA	NA	NA	NA	NA
OLFM4-out.wgt.RDat	/u/home/t/tboltz/project-ophoff/rna_whole_blood/cts_TWAS_latest/Monocytes_weights2//OLFM4-out.wgt.RDat	OLFM4	13	53602949	53626192	0.0563	rs9596788	-4.26	rs1343610	0.00425	4.75	1.32	151	151	blup	0.0144	3.31e-07	-1.0812	0.279628	NA	NA	NA	NA	NA
PARP4-out.wgt.RDat	/u/home/t/tboltz/project-ophoff/rna_whole_blood/cts_TWAS_latest/Monocytes_weights2//PARP4-out.wgt.RDat	PARP4	13	24995070	25086916	0.1125	rs9553322	3.74	rs1539096	0.03348	-8.43	0.923	186	8	lasso	0.08101	8.1e-34	-1.3048	0.19196	NA	NA	NA	NA	NA
PCDH8-out.wgt.RDat	/u/home/t/tboltz/project-ophoff/rna_whole_blood/cts_TWAS_latest/Monocytes_weights2//PCDH8-out.wgt.RDat	PCDH8	13	53417025	53422776	0.1606	rs17053844	3.15	rs7992163	0.167122	17.02	1.409	151	3	lasso	0.16644	1.38e-70	1.426	0.153858	NA	NA	NA	NA	NA
PHF11-out.wgt.RDat	/u/home/t/tboltz/project-ophoff/rna_whole_blood/cts_TWAS_latest/Monocytes_weights2//PHF11-out.wgt.RDat	PHF11	13	50069802	50103117	0.0332	rs1063183	2.09	rs7991031	0.027198	7.12	1.425	211	14	enet	0.02682	4.33e-12	1.5291	0.126248	NA	NA	NA	NA	NA
PSPC1-out.wgt.RDat	/u/home/t/tboltz/project-ophoff/rna_whole_blood/cts_TWAS_latest/Monocytes_weights2//PSPC1-out.wgt.RDat	PSPC1	13	20248897	20357159	0.061	rs9554181	2.35	rs9508836	0.063581	-11.25	0.928	128	128	blup	0.07073	1.29e-29	-0.1428	0.886409	NA	NA	NA	NA	NA
RASL11A-out.wgt.RDat	/u/home/t/tboltz/project-ophoff/rna_whole_blood/cts_TWAS_latest/Monocytes_weights2//RASL11A-out.wgt.RDat	RASL11A	13	27844465	27847827	0.0173	rs1410432	-2.98	rs41485749	0.014998	5.35	-1.885	160	7	enet	0.01481	2.28e-07	-2.2058	0.027395	0.044	0.939	0	0.002	0.015
RBM26-out.wgt.RDat	/u/home/t/tboltz/project-ophoff/rna_whole_blood/cts_TWAS_latest/Monocytes_weights2//RBM26-out.wgt.RDat	RBM26	13	79885960	79980356	0.0729	rs7996943	-2.81	rs2274554	0.080165	-11.86	-1.047	202	8	lasso	0.07852	8.48e-33	0.9921	0.321157	NA	NA	NA	NA	NA
RCBTB1-out.wgt.RDat	/u/home/t/tboltz/project-ophoff/rna_whole_blood/cts_TWAS_latest/Monocytes_weights2//RCBTB1-out.wgt.RDat	RCBTB1	13	50106083	50159694	0.024	rs1063183	2.09	rs4942840	0.030918	7.81	1.628	213	16	enet	0.03608	9.71e-16	1.2707	0.203845	NA	NA	NA	NA	NA
RNASEH2B-out.wgt.RDat	/u/home/t/tboltz/project-ophoff/rna_whole_blood/cts_TWAS_latest/Monocytes_weights2//RNASEH2B-out.wgt.RDat	RNASEH2B	13	51483884	51598256	0.0366	rs3803198	2.5	rs7985661	0.018741	5.97	-0.793	202	15	enet	0.05395	7.64e-23	-0.7761	0.437683	NA	NA	NA	NA	NA
RNF17-out.wgt.RDat	/u/home/t/tboltz/project-ophoff/rna_whole_blood/cts_TWAS_latest/Monocytes_weights2//RNF17-out.wgt.RDat	RNF17	13	25338308	25454059	0.0416	rs9553322	3.74	rs4770752	0.02469	-8.14	0.529	156	11	enet	0.03353	9.88e-15	-0.5113	0.609161	NA	NA	NA	NA	NA
RUBCNL-out.wgt.RDat	/u/home/t/tboltz/project-ophoff/rna_whole_blood/cts_TWAS_latest/Monocytes_weights2//RUBCNL-out.wgt.RDat	RUBCNL	13	46916136	47012325	0.1419	rs4142900	-2.51	rs4942514	0.166716	17.28	-1.156	231	5	lasso	0.18921	5.29e-81	-1.2673	0.205034	NA	NA	NA	NA	NA
SLITRK5-out.wgt.RDat	/u/home/t/tboltz/project-ophoff/rna_whole_blood/cts_TWAS_latest/Monocytes_weights2//SLITRK5-out.wgt.RDat	SLITRK5	13	88324871	88348527	0.0211	rs9513974	-2.81	rs9525038	0.004334	3.95	1.341	150	4	lasso	0.00871	5.99e-05	0.8577	0.391032	NA	NA	NA	NA	NA
SPART-out.wgt.RDat	/u/home/t/tboltz/project-ophoff/rna_whole_blood/cts_TWAS_latest/Monocytes_weights2//SPART-out.wgt.RDat	SPART	13	36875776	36944317	0.0725	rs7331892	3.28	rs7327598	0.12576	-14.92	-1.094	190	4	lasso	0.125	2.58e-52	1.0924	0.274656	NA	NA	NA	NA	NA
STK24-out.wgt.RDat	/u/home/t/tboltz/project-ophoff/rna_whole_blood/cts_TWAS_latest/Monocytes_weights2//STK24-out.wgt.RDat	STK24	13	99097440	99230194	0.0993	rs2892734	2.26	rs2281767	0.032229	-8.25	-0.355	237	24	enet	0.06073	1.44e-25	-0.2465	0.805314	NA	NA	NA	NA	NA
SUCLA2-out.wgt.RDat	/u/home/t/tboltz/project-ophoff/rna_whole_blood/cts_TWAS_latest/Monocytes_weights2//SUCLA2-out.wgt.RDat	SUCLA2	13	48319872	48612104	0.0142	rs645833	2.72	rs12429348	0.008261	-4.62	-0.098	255	5	lasso	0.01225	2.34e-06	0.1947	0.845652	NA	NA	NA	NA	NA
SUPT20H-out.wgt.RDat	/u/home/t/tboltz/project-ophoff/rna_whole_blood/cts_TWAS_latest/Monocytes_weights2//SUPT20H-out.wgt.RDat	SUPT20H	13	37583450	37633850	0.1361	rs9532055	4.12	rs1199982	0.206288	-19.05	-2.255	154	4	lasso	0.20759	1.25e-89	2.2563	0.024049	0	0.923	0	0.043	0.033
TBC1D4-out.wgt.RDat	/u/home/t/tboltz/project-ophoff/rna_whole_blood/cts_TWAS_latest/Monocytes_weights2//TBC1D4-out.wgt.RDat	TBC1D4	13	75857640	76056305	0.1363	rs9318373	-3.03	rs724543	0.061022	10.74	0.059	218	9	lasso	0.08978	1.94e-37	0.827	0.408222	NA	NA	NA	NA	NA
TMEM272-out.wgt.RDat	/u/home/t/tboltz/project-ophoff/rna_whole_blood/cts_TWAS_latest/Monocytes_weights2//TMEM272-out.wgt.RDat	TMEM272	13	52387484	52419313	0.0391	rs4942995	2.18	rs2760304	0.01327	4.91	0.87	159	18	enet	0.01401	4.7e-07	1.2642	0.206157	NA	NA	NA	NA	NA
UGGT2-out.wgt.RDat	/u/home/t/tboltz/project-ophoff/rna_whole_blood/cts_TWAS_latest/Monocytes_weights2//UGGT2-out.wgt.RDat	UGGT2	13	96453835	96705736	0.0355	rs472010	-3.05	rs7993991	0.01642	-6.4	0.133	218	3	lasso	0.02523	1.83e-11	-1.0942	0.273846	NA	NA	NA	NA	NA
USP12-out.wgt.RDat	/u/home/t/tboltz/project-ophoff/rna_whole_blood/cts_TWAS_latest/Monocytes_weights2//USP12-out.wgt.RDat	USP12	13	27640294	27745948	0.04	rs1410432	-2.98	rs1170036	0.006414	5.24	-0.509	190	190	blup	0.0216	4.87e-10	-0.0242	0.980664	NA	NA	NA	NA	NA
ZC3H13-out.wgt.RDat	/u/home/t/tboltz/project-ophoff/rna_whole_blood/cts_TWAS_latest/Monocytes_weights2//ZC3H13-out.wgt.RDat	ZC3H13	13	46528601	46626894	0.0306	rs17067275	2.18	rs4942478	0.008273	-4.46	-2.116	181	181	blup	0.01038	1.29e-05	1.3178	0.187577	NA	NA	NA	NA	NA
ZDHHC20-out.wgt.RDat	/u/home/t/tboltz/project-ophoff/rna_whole_blood/cts_TWAS_latest/Monocytes_weights2//ZDHHC20-out.wgt.RDat	ZDHHC20	13	21946713	22033509	0.0826	rs263923	-2.1	rs9506669	0.053013	9.94	-0.798	111	24	enet	0.0676	2.42e-28	-0.6846	0.493582	NA	NA	NA	NA	NA
PANEL	FILE	ID	CHR	P0	P1	HSQ	BEST.GWAS.ID	BEST.GWAS.Z	EQTL.ID	EQTL.R2	EQTL.Z	EQTL.GWAS.Z	NSNP	NWGT	MODEL	MODELCV.R2	MODELCV.PV	TWAS.Z	TWAS.P	COLOC.PP0	COLOC.PP1	COLOC.PP2	COLOC.PP3	COLOC.PP4
ABHD4-out.wgt.RDat	/u/home/t/tboltz/project-ophoff/rna_whole_blood/cts_TWAS_latest/Monocytes_weights2//ABHD4-out.wgt.RDat	ABHD4	14	23100000	23100000	0.02356	rs1474476	3.8	rs1483980	0.0152	-5.49	1.401	146	12	enet	0.0127	1.56e-06	-1.38881	0.16489	NA	NA	NA	NA	NA
ACOT1-out.wgt.RDat	/u/home/t/tboltz/project-ophoff/rna_whole_blood/cts_TWAS_latest/Monocytes_weights2//ACOT1-out.wgt.RDat	ACOT1	14	74000000	74000000	0.04262	rs6574129	-2.57	rs758109	0.0212	-6.69	0.079	150	150	blup	0.02656	5.52e-12	-0.07913	0.93693	NA	NA	NA	NA	NA
ACOT2-out.wgt.RDat	/u/home/t/tboltz/project-ophoff/rna_whole_blood/cts_TWAS_latest/Monocytes_weights2//ACOT2-out.wgt.RDat	ACOT2	14	74000000	74000000	0.0128	rs6574129	-2.57	rs9323581	0.00419	4.41	-2.006	152	3	lasso	0.00483	0.00221	-1.73204	0.08327	NA	NA	NA	NA	NA
ACOT4-out.wgt.RDat	/u/home/t/tboltz/project-ophoff/rna_whole_blood/cts_TWAS_latest/Monocytes_weights2//ACOT4-out.wgt.RDat	ACOT4	14	74100000	74100000	0.0506	rs6574129	-2.57	rs3813563	0.0198	6.53	0.912	157	6	lasso	0.03062	1.38e-13	1.06236	0.28807	NA	NA	NA	NA	NA
ACTR10-out.wgt.RDat	/u/home/t/tboltz/project-ophoff/rna_whole_blood/cts_TWAS_latest/Monocytes_weights2//ACTR10-out.wgt.RDat	ACTR10	14	58700000	58700000	0.01662	rs10145296	-2.28	rs4901852	0.00968	-4.66	2.247	122	7	enet	0.00991	1.99e-05	-2.33349	0.01962	0.327	0.655	0	0	0.017
ADCK1-out.wgt.RDat	/u/home/t/tboltz/project-ophoff/rna_whole_blood/cts_TWAS_latest/Monocytes_weights2//ADCK1-out.wgt.RDat	ADCK1	14	78300000	78400000	0.08445	rs11159309	-3.46	rs724264	0.083	12.73	-0.196	299	21	enet	0.08785	1.22e-36	-0.51095	0.60939	NA	NA	NA	NA	NA
AKAP6-out.wgt.RDat	/u/home/t/tboltz/project-ophoff/rna_whole_blood/cts_TWAS_latest/Monocytes_weights2//AKAP6-out.wgt.RDat	AKAP6	14	32800000	33300000	0.04794	rs4261436	-4.09	rs17098553	0.0242	-6.63	-2.395	214	3	lasso	0.02113	7.48e-10	2.39489	0.01663	0	0.93	0	0.022	0.048
AKT1-out.wgt.RDat	/u/home/t/tboltz/project-ophoff/rna_whole_blood/cts_TWAS_latest/Monocytes_weights2//AKT1-out.wgt.RDat	AKT1	14	105000000	105000000	0.05726	rs4983559	-3.22	rs4983559	0.0318	-7.81	-3.223	84	1	lasso	0.02973	3.12e-13	3.223	0.00127	0	0.663	0	0	0.337
ANG-out.wgt.RDat	/u/home/t/tboltz/project-ophoff/rna_whole_blood/cts_TWAS_latest/Monocytes_weights2//ANG-out.wgt.RDat	ANG	14	21200000	21200000	0.02003	rs17092373	2.11	rs1010461	0.0151	-5.3	-0.864	142	2	lasso	0.012	2.95e-06	0.90558	0.36516	NA	NA	NA	NA	NA
ANKRD9-out.wgt.RDat	/u/home/t/tboltz/project-ophoff/rna_whole_blood/cts_TWAS_latest/Monocytes_weights2//ANKRD9-out.wgt.RDat	ANKRD9	14	103000000	103000000	0.07204	rs10133111	3.92	rs11629266	0.0339	-7.76	2.033	91	16	enet	0.04679	5.51e-20	-1.15741	0.2471	NA	NA	NA	NA	NA
ARHGAP5-out.wgt.RDat	/u/home/t/tboltz/project-ophoff/rna_whole_blood/cts_TWAS_latest/Monocytes_weights2//ARHGAP5-out.wgt.RDat	ARHGAP5	14	32500000	32600000	0.09317	rs2383289	-3.66	rs1278923	0.0611	10.35	-1.273	147	4	lasso	0.06334	1.28e-26	-1.45268	0.14631	NA	NA	NA	NA	NA
ARHGEF40-out.wgt.RDat	/u/home/t/tboltz/project-ophoff/rna_whole_blood/cts_TWAS_latest/Monocytes_weights2//ARHGEF40-out.wgt.RDat	ARHGEF40	14	21500000	21600000	0.04846	rs8009501	-2.5	rs943992	0.0358	8.29	0.286	100	2	lasso	0.0329	1.75e-14	0.28298	0.77719	NA	NA	NA	NA	NA
ATXN3-out.wgt.RDat	/u/home/t/tboltz/project-ophoff/rna_whole_blood/cts_TWAS_latest/Monocytes_weights2//ATXN3-out.wgt.RDat	ATXN3	14	92500000	92600000	0.02176	rs7156567	2.77	rs7151632	0.0136	4.97	1.55	190	3	lasso	0.00948	2.93e-05	1.66309	0.09629	NA	NA	NA	NA	NA
BBOF1-out.wgt.RDat	/u/home/t/tboltz/project-ophoff/rna_whole_blood/cts_TWAS_latest/Monocytes_weights2//BBOF1-out.wgt.RDat	BBOF1	14	74500000	74500000	0.01402	rs6574129	-2.57	rs7152352	0.0039	-4.5	0.267	146	146	blup	0.00195	0.0364	0.10687	0.91489	NA	NA	NA	NA	NA
BEGAIN-out.wgt.RDat	/u/home/t/tboltz/project-ophoff/rna_whole_blood/cts_TWAS_latest/Monocytes_weights2//BEGAIN-out.wgt.RDat	BEGAIN	14	101000000	101000000	0.10595	rs2295388	2.02	rs7157731	0.0295	7.31	-0.168	114	8	lasso	0.06521	2.24e-27	-0.523	0.60097	NA	NA	NA	NA	NA
C14orf132-out.wgt.RDat	/u/home/t/tboltz/project-ophoff/rna_whole_blood/cts_TWAS_latest/Monocytes_weights2//C14orf132-out.wgt.RDat	C14orf132	14	96500000	96600000	0.14177	rs4900279	2.62	rs941770	0.0877	12.37	1.113	239	4	lasso	0.1341	2.96e-56	0.6108	0.54133	NA	NA	NA	NA	NA
CATSPERB-out.wgt.RDat	/u/home/t/tboltz/project-ophoff/rna_whole_blood/cts_TWAS_latest/Monocytes_weights2//CATSPERB-out.wgt.RDat	CATSPERB	14	92000000	92200000	0.02295	rs2295528	-2.58	rs7150509	0.0071	4.47	-0.759	175	4	lasso	0.00916	3.95e-05	-1.04978	0.29382	NA	NA	NA	NA	NA
CBLN3-out.wgt.RDat	/u/home/t/tboltz/project-ophoff/rna_whole_blood/cts_TWAS_latest/Monocytes_weights2//CBLN3-out.wgt.RDat	CBLN3	14	24900000	24900000	0.11413	rs7146310	2.55	rs10143703	0.0747	-11.44	-0.166	232	2	lasso	0.07208	3.65e-30	0.18817	0.85075	NA	NA	NA	NA	NA
CDCA4-out.wgt.RDat	/u/home/t/tboltz/project-ophoff/rna_whole_blood/cts_TWAS_latest/Monocytes_weights2//CDCA4-out.wgt.RDat	CDCA4	14	105000000	105000000	0.03634	rs4983559	-3.22	rs7158820	0.0505	-10.22	-1.543	71	11	enet	0.067	4.21e-28	1.13317	0.25714	NA	NA	NA	NA	NA
CDKL1-out.wgt.RDat	/u/home/t/tboltz/project-ophoff/rna_whole_blood/cts_TWAS_latest/Monocytes_weights2//CDKL1-out.wgt.RDat	CDKL1	14	50800000	50900000	0.03571	rs8010709	-2.59	rs3783415	0.00356	-4.67	0.782	141	17	enet	0.02096	8.69e-10	-0.57695	0.56397	NA	NA	NA	NA	NA
CEP128-out.wgt.RDat	/u/home/t/tboltz/project-ophoff/rna_whole_blood/cts_TWAS_latest/Monocytes_weights2//CEP128-out.wgt.RDat	CEP128	14	80900000	81400000	0.04629	rs7160604	3.23	rs7150858	0.0608	10.9	-2.029	231	19	enet	0.0685	1.04e-28	-2.00767	0.04468	0	0.973	0	0.004	0.023
CFL2-out.wgt.RDat	/u/home/t/tboltz/project-ophoff/rna_whole_blood/cts_TWAS_latest/Monocytes_weights2//CFL2-out.wgt.RDat	CFL2	14	35200000	35200000	0.08961	rs7149054	-2.52	rs9743965	0.062	10.66	-0.082	169	4	enet	0.06193	4.75e-26	-0.14756	0.88269	NA	NA	NA	NA	NA
CHURC1-out.wgt.RDat	/u/home/t/tboltz/project-ophoff/rna_whole_blood/cts_TWAS_latest/Monocytes_weights2//CHURC1-out.wgt.RDat	CHURC1	14	65400000	65400000	0.18159	rs2269296	-2.41	rs10151701	0.25	20.89	-0.962	216	7	lasso	0.25121	6.51e-111	-0.79656	0.42571	NA	NA	NA	NA	NA
CIPC-out.wgt.RDat	/u/home/t/tboltz/project-ophoff/rna_whole_blood/cts_TWAS_latest/Monocytes_weights2//CIPC-out.wgt.RDat	CIPC	14	77600000	77600000	0.02465	rs4903567	3.24	rs17811635	0.0165	-5.51	-0.165	157	3	lasso	0.01588	8.66e-08	0.92315	0.35593	NA	NA	NA	NA	NA
COCH-out.wgt.RDat	/u/home/t/tboltz/project-ophoff/rna_whole_blood/cts_TWAS_latest/Monocytes_weights2//COCH-out.wgt.RDat	COCH	14	31300000	31400000	0.05761	rs229150	-3.66	rs179661	0.0256	7.94	0.953	93	5	lasso	0.03753	2.6e-16	1.47065	0.14139	NA	NA	NA	NA	NA
COQ6-out.wgt.RDat	/u/home/t/tboltz/project-ophoff/rna_whole_blood/cts_TWAS_latest/Monocytes_weights2//COQ6-out.wgt.RDat	COQ6	14	74400000	74400000	0.01499	rs6574129	-2.57	rs740505	0.0164	-5.59	-1.278	133	1	lasso	0.01499	1.94e-07	1.278	0.20125	NA	NA	NA	NA	NA
CPSF2-out.wgt.RDat	/u/home/t/tboltz/project-ophoff/rna_whole_blood/cts_TWAS_latest/Monocytes_weights2//CPSF2-out.wgt.RDat	CPSF2	14	92600000	92600000	0.05768	rs7156567	2.77	rs4548800	0.0122	6.46	0.036	179	20	enet	0.04371	9.28e-19	-0.63331	0.52653	NA	NA	NA	NA	NA
CTSG-out.wgt.RDat	/u/home/t/tboltz/project-ophoff/rna_whole_blood/cts_TWAS_latest/Monocytes_weights2//CTSG-out.wgt.RDat	CTSG	14	25000000	25000000	0.04578	rs7146310	2.55	rs17257110	0.0334	7.86	-0.442	240	3	lasso	0.03057	1.45e-13	-0.38776	0.6982	NA	NA	NA	NA	NA
DCAF4-out.wgt.RDat	/u/home/t/tboltz/project-ophoff/rna_whole_blood/cts_TWAS_latest/Monocytes_weights2//DCAF4-out.wgt.RDat	DCAF4	14	73400000	73400000	0.08173	rs758913	-2.47	rs17122577	0.0429	9.11	0.4	153	153	blup	0.07867	7.36e-33	1.19252	0.23306	NA	NA	NA	NA	NA
DGLUCY-out.wgt.RDat	/u/home/t/tboltz/project-ophoff/rna_whole_blood/cts_TWAS_latest/Monocytes_weights2//DGLUCY-out.wgt.RDat	DGLUCY	14	91500000	91700000	0.41113	rs1286138	4.45	rs12589587	0.0796	-11.87	-1.087	143	37	enet	0.15931	2.24e-67	0.80419	0.42129	NA	NA	NA	NA	NA
DHRS1-out.wgt.RDat	/u/home/t/tboltz/project-ophoff/rna_whole_blood/cts_TWAS_latest/Monocytes_weights2//DHRS1-out.wgt.RDat	DHRS1	14	24800000	24800000	0.0294	rs7146310	2.55	rs4568	0.0244	6.62	1.629	218	4	lasso	0.02397	5.73e-11	1.60086	0.10941	NA	NA	NA	NA	NA
DHRS4L2-out.wgt.RDat	/u/home/t/tboltz/project-ophoff/rna_whole_blood/cts_TWAS_latest/Monocytes_weights2//DHRS4L2-out.wgt.RDat	DHRS4L2	14	24400000	24500000	0.03562	rs7146310	2.55	rs10141091	0.0201	-7.15	-0.014	172	12	lasso	0.03212	3.56e-14	-0.03703	0.97046	NA	NA	NA	NA	NA
EGLN3-out.wgt.RDat	/u/home/t/tboltz/project-ophoff/rna_whole_blood/cts_TWAS_latest/Monocytes_weights2//EGLN3-out.wgt.RDat	EGLN3	14	34400000	34900000	0.20089	rs7149054	-2.52	rs1680726	0.0867	-12.36	-0.844	179	24	enet	0.12112	1.19e-50	1.04618	0.29548	NA	NA	NA	NA	NA
ENTPD5-out.wgt.RDat	/u/home/t/tboltz/project-ophoff/rna_whole_blood/cts_TWAS_latest/Monocytes_weights2//ENTPD5-out.wgt.RDat	ENTPD5	14	74400000	74500000	0.03287	rs6574129	-2.57	rs17094182	0.00162	4.62	-0.381	135	9	lasso	0.01211	2.66e-06	-0.5652	0.57194	NA	NA	NA	NA	NA
ERO1A-out.wgt.RDat	/u/home/t/tboltz/project-ophoff/rna_whole_blood/cts_TWAS_latest/Monocytes_weights2//ERO1A-out.wgt.RDat	ERO1A	14	53100000	53200000	0.11397	rs8004624	2.93	rs7150290	0.0294	-7.39	0.5	132	32	enet	0.04016	2.38e-17	-0.98756	0.32337	NA	NA	NA	NA	NA
FAM161B-out.wgt.RDat	/u/home/t/tboltz/project-ophoff/rna_whole_blood/cts_TWAS_latest/Monocytes_weights2//FAM161B-out.wgt.RDat	FAM161B	14	74400000	74400000	0.04674	rs6574129	-2.57	rs12881125	0.0364	-8.34	-1.245	133	20	enet	0.04008	2.54e-17	0.68131	0.49568	NA	NA	NA	NA	NA
FAM177A1-out.wgt.RDat	/u/home/t/tboltz/project-ophoff/rna_whole_blood/cts_TWAS_latest/Monocytes_weights2//FAM177A1-out.wgt.RDat	FAM177A1	14	35500000	35600000	0.04877	rs1712354	-2.52	rs8015200	0.0512	-9.64	1.83	184	7	lasso	0.06181	5.29e-26	-1.28125	0.2001	NA	NA	NA	NA	NA
FBLN5-out.wgt.RDat	/u/home/t/tboltz/project-ophoff/rna_whole_blood/cts_TWAS_latest/Monocytes_weights2//FBLN5-out.wgt.RDat	FBLN5	14	92300000	92400000	0.29587	rs2244158	-2.25	rs2430343	0.114	14.22	-0.542	177	52	enet	0.19668	1.74e-84	-0.42023	0.67431	NA	NA	NA	NA	NA
FLVCR2-out.wgt.RDat	/u/home/t/tboltz/project-ophoff/rna_whole_blood/cts_TWAS_latest/Monocytes_weights2//FLVCR2-out.wgt.RDat	FLVCR2	14	76000000	76100000	0.03141	rs9323628	2.84	rs4903332	0.0223	6.66	0.316	95	3	lasso	0.02768	1.99e-12	-0.10058	0.91988	NA	NA	NA	NA	NA
GALC-out.wgt.RDat	/u/home/t/tboltz/project-ophoff/rna_whole_blood/cts_TWAS_latest/Monocytes_weights2//GALC-out.wgt.RDat	GALC	14	88300000	88500000	0.0165	rs17123783	2.07	rs1441807	0.00235	-3.71	0.105	218	218	blup	0.00577	0.000914	0.06525	0.94798	NA	NA	NA	NA	NA
GCH1-out.wgt.RDat	/u/home/t/tboltz/project-ophoff/rna_whole_blood/cts_TWAS_latest/Monocytes_weights2//GCH1-out.wgt.RDat	GCH1	14	55300000	55400000	0.06309	rs17127526	2.5	rs17128050	0.0393	-8.92	0.138	146	6	lasso	0.03943	4.62e-17	-0.19637	0.84432	NA	NA	NA	NA	NA
GLRX5-out.wgt.RDat	/u/home/t/tboltz/project-ophoff/rna_whole_blood/cts_TWAS_latest/Monocytes_weights2//GLRX5-out.wgt.RDat	GLRX5	14	96000000	96000000	0.06164	rs4900279	2.82	rs10484052	0.0497	9.46	-0.602	237	4	lasso	0.05382	8.66e-23	-1.16891	0.24244	NA	NA	NA	NA	NA
GPR135-out.wgt.RDat	/u/home/t/tboltz/project-ophoff/rna_whole_blood/cts_TWAS_latest/Monocytes_weights2//GPR135-out.wgt.RDat	GPR135	14	59900000	59900000	0.06611	rs17095757	-2.7	rs1262129	0.0558	10.05	0.16	193	6	lasso	0.0666	6.14e-28	-0.16658	0.8677	NA	NA	NA	NA	NA
GPR65-out.wgt.RDat	/u/home/t/tboltz/project-ophoff/rna_whole_blood/cts_TWAS_latest/Monocytes_weights2//GPR65-out.wgt.RDat	GPR65	14	88500000	88500000	0.02219	rs17123783	2.07	rs979812	0.0149	5.6	-0.183	191	191	blup	0.01452	2.98e-07	1.10393	0.26962	NA	NA	NA	NA	NA
GPR68-out.wgt.RDat	/u/home/t/tboltz/project-ophoff/rna_whole_blood/cts_TWAS_latest/Monocytes_weights2//GPR68-out.wgt.RDat	GPR68	14	91700000	91700000	0.02566	rs1286138	4.45	rs2758144	0.0071	-4.76	1.396	121	121	blup	0.00625	0.000583	-0.63789	0.52355	NA	NA	NA	NA	NA
GSKIP-out.wgt.RDat	/u/home/t/tboltz/project-ophoff/rna_whole_blood/cts_TWAS_latest/Monocytes_weights2//GSKIP-out.wgt.RDat	GSKIP	14	96800000	96900000	0.03723	rs4905542	-2.96	rs4905480	0.0231	-6.49	0.884	165	9	enet	0.02982	2.86e-13	-0.46524	0.64176	NA	NA	NA	NA	NA
GSTZ1-out.wgt.RDat	/u/home/t/tboltz/project-ophoff/rna_whole_blood/cts_TWAS_latest/Monocytes_weights2//GSTZ1-out.wgt.RDat	GSTZ1	14	77800000	77800000	0.02727	rs4903567	3.24	rs2270421	0.0172	5.93	-2.469	156	4	lasso	0.01574	9.84e-08	-2.41799	0.01561	0.001	0.945	0	0.003	0.051
HAUS4-out.wgt.RDat	/u/home/t/tboltz/project-ophoff/rna_whole_blood/cts_TWAS_latest/Monocytes_weights2//HAUS4-out.wgt.RDat	HAUS4	14	23400000	23400000	0.2389	rs8008775	-1.84	rs2180834	0.173	17.42	-0.634	93	15	enet	0.19912	1.25e-85	-0.15712	0.87515	NA	NA	NA	NA	NA
IFI27L2-out.wgt.RDat	/u/home/t/tboltz/project-ophoff/rna_whole_blood/cts_TWAS_latest/Monocytes_weights2//IFI27L2-out.wgt.RDat	IFI27L2	14	94600000	94600000	0.04966	rs1154824	2.21	rs878554	0.0224	-6.49	-1.731	196	23	enet	0.0425	2.81e-18	2.75785	0.00582	0	0.986	0	0.001	0.012
INF2-out.wgt.RDat	/u/home/t/tboltz/project-ophoff/rna_whole_blood/cts_TWAS_latest/Monocytes_weights2//INF2-out.wgt.RDat	INF2	14	105000000	105000000	0.06829	rs4983559	-3.22	rs11160817	0.0169	5.79	-0.215	86	9	enet	0.03114	8.63e-14	0.17564	0.86058	NA	NA	NA	NA	NA
ISCA2-out.wgt.RDat	/u/home/t/tboltz/project-ophoff/rna_whole_blood/cts_TWAS_latest/Monocytes_weights2//ISCA2-out.wgt.RDat	ISCA2	14	75000000	75000000	0.03841	rs3815328	1.85	rs7148018	0.0192	5.97	0.508	116	5	enet	0.0193	3.9e-09	0.71973	0.47169	NA	NA	NA	NA	NA
KCNK13-out.wgt.RDat	/u/home/t/tboltz/project-ophoff/rna_whole_blood/cts_TWAS_latest/Monocytes_weights2//KCNK13-out.wgt.RDat	KCNK13	14	90500000	90700000	0.02511	rs6575129	-2.56	rs10148415	0.0107	-4.73	-0.516	143	143	blup	0.01151	4.6e-06	0.8171	0.41387	NA	NA	NA	NA	NA
KHNYN-out.wgt.RDat	/u/home/t/tboltz/project-ophoff/rna_whole_blood/cts_TWAS_latest/Monocytes_weights2//KHNYN-out.wgt.RDat	KHNYN	14	24900000	24900000	0.20191	rs7146310	2.55	rs10143703	0.0595	10.34	-0.166	230	6	lasso	0.06911	5.89e-29	-0.5109	0.60942	NA	NA	NA	NA	NA
KIF26A-out.wgt.RDat	/u/home/t/tboltz/project-ophoff/rna_whole_blood/cts_TWAS_latest/Monocytes_weights2//KIF26A-out.wgt.RDat	KIF26A	14	105000000	105000000	0.02117	rs8003187	-1.9	rs6575997	0.0112	4.69	-0.672	93	93	blup	0.01541	1.33e-07	-0.16061	0.8724	NA	NA	NA	NA	NA
KLC1-out.wgt.RDat	/u/home/t/tboltz/project-ophoff/rna_whole_blood/cts_TWAS_latest/Monocytes_weights2//KLC1-out.wgt.RDat	KLC1	14	104000000	104000000	0.07414	rs12892765	1.85	rs2273175	0.0848	12.16	0.724	127	4	lasso	0.11009	5.97e-46	0.91074	0.36243	NA	NA	NA	NA	NA
LGALS3-out.wgt.RDat	/u/home/t/tboltz/project-ophoff/rna_whole_blood/cts_TWAS_latest/Monocytes_weights2//LGALS3-out.wgt.RDat	LGALS3	14	55600000	55600000	0.04197	rs12587011	-2.02	rs8007614	0.0963	-13.21	-1.384	141	4	lasso	0.10108	3.75e-42	1.41725	0.15641	NA	NA	NA	NA	NA
LTB4R2-out.wgt.RDat	/u/home/t/tboltz/project-ophoff/rna_whole_blood/cts_TWAS_latest/Monocytes_weights2//LTB4R2-out.wgt.RDat	LTB4R2	14	24800000	24800000	0.01333	rs7146310	2.55	rs4374085	0.0114	-4.68	-0.157	213	5	lasso	0.00968	2.44e-05	0.26439	0.79148	NA	NA	NA	NA	NA
MARK3-out.wgt.RDat	/u/home/t/tboltz/project-ophoff/rna_whole_blood/cts_TWAS_latest/Monocytes_weights2//MARK3-out.wgt.RDat	MARK3	14	104000000	104000000	0.06457	rs10133111	3.92	rs11625397	0.0107	5.13	-1.178	142	48	enet	0.03975	3.44e-17	-0.70486	0.4809	NA	NA	NA	NA	NA
MED6-out.wgt.RDat	/u/home/t/tboltz/project-ophoff/rna_whole_blood/cts_TWAS_latest/Monocytes_weights2//MED6-out.wgt.RDat	MED6	14	71000000	71100000	0.00942	rs17108548	-2.27	rs12147825	0.00733	4.33	-0.501	190	3	lasso	0.00674	0.000368	-0.61497	0.53858	NA	NA	NA	NA	NA
MGAT2-out.wgt.RDat	/u/home/t/tboltz/project-ophoff/rna_whole_blood/cts_TWAS_latest/Monocytes_weights2//MGAT2-out.wgt.RDat	MGAT2	14	50100000	50100000	0.01594	rs12879001	-2.84	rs9989177	0.0188	-5.93	0.444	166	4	enet	0.01581	9.22e-08	-0.31104	0.75577	NA	NA	NA	NA	NA
NDUFB1-out.wgt.RDat	/u/home/t/tboltz/project-ophoff/rna_whole_blood/cts_TWAS_latest/Monocytes_weights2//NDUFB1-out.wgt.RDat	NDUFB1	14	92600000	92600000	0.08997	rs7156567	2.77	rs35609412	0.0331	7.8	-0.855	173	23	enet	0.06177	5.5e-26	-0.90434	0.36582	NA	NA	NA	NA	NA
NFKBIA-out.wgt.RDat	/u/home/t/tboltz/project-ophoff/rna_whole_blood/cts_TWAS_latest/Monocytes_weights2//NFKBIA-out.wgt.RDat	NFKBIA	14	35900000	35900000	0.05954	rs1712354	-2.52	rs12100841	0.0645	10.68	0.771	157	10	lasso	0.06245	2.93e-26	0.73596	0.46176	NA	NA	NA	NA	NA
NRXN3-out.wgt.RDat	/u/home/t/tboltz/project-ophoff/rna_whole_blood/cts_TWAS_latest/Monocytes_weights2//NRXN3-out.wgt.RDat	NRXN3	14	78600000	80300000	0.02977	rs11159309	-3.46	rs4903758	0.0117	-4.69	0.85	539	24	enet	0.00772	0.000149	-0.2771	0.7817	NA	NA	NA	NA	NA
OSGEP-out.wgt.RDat	/u/home/t/tboltz/project-ophoff/rna_whole_blood/cts_TWAS_latest/Monocytes_weights2//OSGEP-out.wgt.RDat	OSGEP	14	20900000	20900000	0.04422	rs17210983	-2.18	rs4465523	0.0194	-7.06	-0.733	172	4	lasso	0.02589	1.01e-11	0.74837	0.45424	NA	NA	NA	NA	NA
PCNX1-out.wgt.RDat	/u/home/t/tboltz/project-ophoff/rna_whole_blood/cts_TWAS_latest/Monocytes_weights2//PCNX1-out.wgt.RDat	PCNX1	14	71400000	71600000	0.114	rs4902904	2.8	rs2240531	0.0619	-10.46	-1.091	185	9	lasso	0.07737	2.51e-32	0.75612	0.44958	NA	NA	NA	NA	NA
PCNX4-out.wgt.RDat	/u/home/t/tboltz/project-ophoff/rna_whole_blood/cts_TWAS_latest/Monocytes_weights2//PCNX4-out.wgt.RDat	PCNX4	14	60600000	60600000	0.01472	rs1254330	3.23	rs381521	0.0115	5.56	1.456	128	3	lasso	0.01188	3.27e-06	1.57598	0.11503	NA	NA	NA	NA	NA
PLD4-out.wgt.RDat	/u/home/t/tboltz/project-ophoff/rna_whole_blood/cts_TWAS_latest/Monocytes_weights2//PLD4-out.wgt.RDat	PLD4	14	105000000	105000000	0.02557	rs4983559	-3.22	rs10083490	0.0154	5.49	-0.442	71	10	enet	0.01481	2.29e-07	-0.16463	0.86923	NA	NA	NA	NA	NA
PLEKHD1-out.wgt.RDat	/u/home/t/tboltz/project-ophoff/rna_whole_blood/cts_TWAS_latest/Monocytes_weights2//PLEKHD1-out.wgt.RDat	PLEKHD1	14	70000000	70000000	0.0337	rs2105269	2.67	rs927390	0.00515	5.08	0.708	138	28	enet	0.02224	2.75e-10	0.80886	0.41859	NA	NA	NA	NA	NA
PLEKHG3-out.wgt.RDat	/u/home/t/tboltz/project-ophoff/rna_whole_blood/cts_TWAS_latest/Monocytes_weights2//PLEKHG3-out.wgt.RDat	PLEKHG3	14	65200000	65200000	0.12745	rs1256049	3.08	rs229664	0.0546	9.94	0.622	228	14	enet	0.0639	7.6e-27	0.84751	0.39671	NA	NA	NA	NA	NA
PNN-out.wgt.RDat	/u/home/t/tboltz/project-ophoff/rna_whole_blood/cts_TWAS_latest/Monocytes_weights2//PNN-out.wgt.RDat	PNN	14	39600000	39700000	0.01443	rs6571877	2.74	rs7157388	0.00688	4.19	1.758	177	177	blup	0.00391	0.00533	1.46779	0.14216	NA	NA	NA	NA	NA
PNP-out.wgt.RDat	/u/home/t/tboltz/project-ophoff/rna_whole_blood/cts_TWAS_latest/Monocytes_weights2//PNP-out.wgt.RDat	PNP	14	20900000	20900000	0.0361	rs17210983	-2.18	rs1049564	0.0138	-5.3	0.859	172	5	lasso	0.0116	4.24e-06	-0.74605	0.45564	NA	NA	NA	NA	NA
PPP2R3C-out.wgt.RDat	/u/home/t/tboltz/project-ophoff/rna_whole_blood/cts_TWAS_latest/Monocytes_weights2//PPP2R3C-out.wgt.RDat	PPP2R3C	14	35600000	35600000	0.03681	rs1712354	-2.52	rs12100841	0.0221	-6.95	0.771	181	181	blup	0.0426	2.56e-18	-0.01969	0.98429	NA	NA	NA	NA	NA
PPP4R4-out.wgt.RDat	/u/home/t/tboltz/project-ophoff/rna_whole_blood/cts_TWAS_latest/Monocytes_weights2//PPP4R4-out.wgt.RDat	PPP4R4	14	94600000	94700000	0.08114	rs1955651	3.07	rs10130697	0.055	10.43	-0.987	237	4	lasso	0.07395	6.3e-31	-1.37924	0.16782	NA	NA	NA	NA	NA
PRKD1-out.wgt.RDat	/u/home/t/tboltz/project-ophoff/rna_whole_blood/cts_TWAS_latest/Monocytes_weights2//PRKD1-out.wgt.RDat	PRKD1	14	30000000	30700000	0.04331	rs229150	-3.66	rs1958980	0.0447	9.02	-0.185	160	2	lasso	0.04397	7.33e-19	-0.18643	0.85211	NA	NA	NA	NA	NA
PRORP-out.wgt.RDat	/u/home/t/tboltz/project-ophoff/rna_whole_blood/cts_TWAS_latest/Monocytes_weights2//PRORP-out.wgt.RDat	PRORP	14	35600000	35700000	0.02514	rs1712354	-2.52	rs6571694	0.0304	7.4	1.112	188	16	enet	0.02679	4.46e-12	1.16087	0.2457	NA	NA	NA	NA	NA
PSEN1-out.wgt.RDat	/u/home/t/tboltz/project-ophoff/rna_whole_blood/cts_TWAS_latest/Monocytes_weights2//PSEN1-out.wgt.RDat	PSEN1	14	73600000	73700000	0.08996	rs6574129	-2.57	rs362429	0.0617	10.85	-0.154	140	24	enet	0.11218	7.79e-47	-0.44136	0.65895	NA	NA	NA	NA	NA
PTGR2-out.wgt.RDat	/u/home/t/tboltz/project-ophoff/rna_whole_blood/cts_TWAS_latest/Monocytes_weights2//PTGR2-out.wgt.RDat	PTGR2	14	74300000	74400000	0.05355	rs6574129	-2.57	rs8013446	0.0266	6.9	-1.59	134	134	blup	0.03026	1.92e-13	-1.20925	0.22657	NA	NA	NA	NA	NA
PYGL-out.wgt.RDat	/u/home/t/tboltz/project-ophoff/rna_whole_blood/cts_TWAS_latest/Monocytes_weights2//PYGL-out.wgt.RDat	PYGL	14	51300000	51400000	0.03574	rs8010709	-2.59	rs10149867	0.0149	5.41	0.546	207	4	lasso	0.01726	2.48e-08	0.17987	0.85725	NA	NA	NA	NA	NA
RAB15-out.wgt.RDat	/u/home/t/tboltz/project-ophoff/rna_whole_blood/cts_TWAS_latest/Monocytes_weights2//RAB15-out.wgt.RDat	RAB15	14	65400000	65400000	0.02898	rs2269296	-2.41	rs10141986	0.00165	4.12	-0.984	216	216	blup	0.00473	0.00243	-1.79508	0.07264	NA	NA	NA	NA	NA
RAB2B-out.wgt.RDat	/u/home/t/tboltz/project-ophoff/rna_whole_blood/cts_TWAS_latest/Monocytes_weights2//RAB2B-out.wgt.RDat	RAB2B	14	21900000	21900000	0.01474	rs8009501	-2.5	rs7155867	0.00721	4.42	0.603	202	12	enet	0.00728	0.000224	0.80283	0.42208	NA	NA	NA	NA	NA
RBM25-out.wgt.RDat	/u/home/t/tboltz/project-ophoff/rna_whole_blood/cts_TWAS_latest/Monocytes_weights2//RBM25-out.wgt.RDat	RBM25	14	73500000	73600000	0.01489	rs6574129	-2.57	rs10444736	0.00445	-4.18	0.466	147	147	blup	0.00702	0.000285	-0.81809	0.41331	NA	NA	NA	NA	NA
REM2-out.wgt.RDat	/u/home/t/tboltz/project-ophoff/rna_whole_blood/cts_TWAS_latest/Monocytes_weights2//REM2-out.wgt.RDat	REM2	14	23400000	23400000	0.02223	rs10149541	-2.3	rs4982704	0.00187	3.54	-0.611	95	24	enet	0.0139	5.22e-07	-0.06713	0.94648	NA	NA	NA	NA	NA
RGS6-out.wgt.RDat	/u/home/t/tboltz/project-ophoff/rna_whole_blood/cts_TWAS_latest/Monocytes_weights2//RGS6-out.wgt.RDat	RGS6	14	72400000	73000000	0.05554	rs758913	-2.47	rs4899409	0.0286	7.72	-1.126	358	27	enet	0.04802	1.79e-20	-0.53804	0.59055	NA	NA	NA	NA	NA
RIN3-out.wgt.RDat	/u/home/t/tboltz/project-ophoff/rna_whole_blood/cts_TWAS_latest/Monocytes_weights2//RIN3-out.wgt.RDat	RIN3	14	93000000	93200000	0.11509	rs7156567	2.77	rs17783630	0.0666	10.85	0.163	184	2	lasso	0.07329	1.18e-30	0.81234	0.4166	NA	NA	NA	NA	NA
RNASE2-out.wgt.RDat	/u/home/t/tboltz/project-ophoff/rna_whole_blood/cts_TWAS_latest/Monocytes_weights2//RNASE2-out.wgt.RDat	RNASE2	14	21400000	21400000	0.18573	rs17092373	2.11	rs10142804	0.0771	11.66	0.828	93	11	enet	0.10842	3.04e-45	0.86522	0.38692	NA	NA	NA	NA	NA
RNASE3-out.wgt.RDat	/u/home/t/tboltz/project-ophoff/rna_whole_blood/cts_TWAS_latest/Monocytes_weights2//RNASE3-out.wgt.RDat	RNASE3	14	21400000	21400000	0.13848	rs17092373	2.11	rs2771358	0.0291	-8.56	0.694	97	10	enet	0.08951	2.51e-37	0.54777	0.58385	NA	NA	NA	NA	NA
RNASE4-out.wgt.RDat	/u/home/t/tboltz/project-ophoff/rna_whole_blood/cts_TWAS_latest/Monocytes_weights2//RNASE4-out.wgt.RDat	RNASE4	14	21200000	21200000	0.09426	rs17092373	2.11	rs1010461	0.046	-9.05	-0.864	142	3	lasso	0.04765	2.52e-20	0.65958	0.50952	NA	NA	NA	NA	NA
RNASE6-out.wgt.RDat	/u/home/t/tboltz/project-ophoff/rna_whole_blood/cts_TWAS_latest/Monocytes_weights2//RNASE6-out.wgt.RDat	RNASE6	14	21200000	21300000	0.22547	rs17092373	2.11	rs4982347	0.106	13.6	-1.5	113	6	lasso	0.15268	2.02e-64	-1.55543	0.11984	NA	NA	NA	NA	NA
RPL36AL-out.wgt.RDat	/u/home/t/tboltz/project-ophoff/rna_whole_blood/cts_TWAS_latest/Monocytes_weights2//RPL36AL-out.wgt.RDat	RPL36AL	14	50100000	50100000	0.13872	rs12879001	-2.84	rs7147722	0.187	-18.11	0.437	166	13	enet	0.20263	2.78e-87	-0.90437	0.3658	NA	NA	NA	NA	NA
RPS6KA5-out.wgt.RDat	/u/home/t/tboltz/project-ophoff/rna_whole_blood/cts_TWAS_latest/Monocytes_weights2//RPS6KA5-out.wgt.RDat	RPS6KA5	14	91300000	91500000	0.11264	rs1286138	4.45	rs11620665	0.0118	5.28	2.461	141	35	enet	0.0458	1.37e-19	-0.00251	0.998	NA	NA	NA	NA	NA
RTN1-out.wgt.RDat	/u/home/t/tboltz/project-ophoff/rna_whole_blood/cts_TWAS_latest/Monocytes_weights2//RTN1-out.wgt.RDat	RTN1	14	60100000	60300000	0.12786	rs1266416	2.82	rs17834111	0.0487	-10.09	-1.506	205	7	lasso	0.1073	9.09e-45	0.48202	0.62979	NA	NA	NA	NA	NA
SDR39U1-out.wgt.RDat	/u/home/t/tboltz/project-ophoff/rna_whole_blood/cts_TWAS_latest/Monocytes_weights2//SDR39U1-out.wgt.RDat	SDR39U1	14	24900000	24900000	0.01078	rs7146310	2.55	rs1956896	0.00216	-3.83	-1.357	228	228	blup	0.00148	0.0591	1.12692	0.25978	NA	NA	NA	NA	NA
SLC24A4-out.wgt.RDat	/u/home/t/tboltz/project-ophoff/rna_whole_blood/cts_TWAS_latest/Monocytes_weights2//SLC24A4-out.wgt.RDat	SLC24A4	14	92800000	93000000	0.21368	rs7156567	2.77	rs10145865	0.0258	8.54	-0.031	201	12	lasso	0.10371	2.95e-43	0.52227	0.60148	NA	NA	NA	NA	NA
SLC25A21-out.wgt.RDat	/u/home/t/tboltz/project-ophoff/rna_whole_blood/cts_TWAS_latest/Monocytes_weights2//SLC25A21-out.wgt.RDat	SLC25A21	14	37100000	37600000	0.02176	rs4900717	3.27	rs17106539	0.0206	7	-3.194	271	12	enet	0.0218	4.08e-10	-2.75435	0.00588	0	0.738	0	0.009	0.253
SLC25A29-out.wgt.RDat	/u/home/t/tboltz/project-ophoff/rna_whole_blood/cts_TWAS_latest/Monocytes_weights2//SLC25A29-out.wgt.RDat	SLC25A29	14	101000000	101000000	0.04751	rs8007756	-1.94	rs4587910	1.16e-05	4.04	-0.729	107	107	blup	0.01699	3.17e-08	1.19154	0.23344	NA	NA	NA	NA	NA
SLC39A9-out.wgt.RDat	/u/home/t/tboltz/project-ophoff/rna_whole_blood/cts_TWAS_latest/Monocytes_weights2//SLC39A9-out.wgt.RDat	SLC39A9	14	69900000	69900000	0.03937	rs2105269	2.67	rs12879303	0.0138	5.95	0.092	121	5	lasso	0.0275	2.35e-12	-0.22377	0.82293	NA	NA	NA	NA	NA
SLC7A7-out.wgt.RDat	/u/home/t/tboltz/project-ophoff/rna_whole_blood/cts_TWAS_latest/Monocytes_weights2//SLC7A7-out.wgt.RDat	SLC7A7	14	23200000	23300000	0.01641	rs2877454	-2.39	rs2025210	0.0131	5.1	-1.573	106	5	enet	0.01337	8.44e-07	-1.41044	0.15841	NA	NA	NA	NA	NA
SLC7A8-out.wgt.RDat	/u/home/t/tboltz/project-ophoff/rna_whole_blood/cts_TWAS_latest/Monocytes_weights2//SLC7A8-out.wgt.RDat	SLC7A8	14	23600000	23700000	0.03513	rs8008775	-1.84	rs2239633	0.0122	-5.15	0.29	107	107	blup	0.0152	1.6e-07	-0.72265	0.46989	NA	NA	NA	NA	NA
SNAPC1-out.wgt.RDat	/u/home/t/tboltz/project-ophoff/rna_whole_blood/cts_TWAS_latest/Monocytes_weights2//SNAPC1-out.wgt.RDat	SNAPC1	14	62200000	62300000	0.06914	rs12147829	-2.6	rs6573401	0.0418	8.62	-1.332	189	26	enet	0.04578	1.4e-19	-0.63613	0.52469	NA	NA	NA	NA	NA
SNX6-out.wgt.RDat	/u/home/t/tboltz/project-ophoff/rna_whole_blood/cts_TWAS_latest/Monocytes_weights2//SNX6-out.wgt.RDat	SNX6	14	35000000	35100000	0.03967	rs7149054	-2.52	rs7146042	0.0413	-8.62	-0.148	163	3	lasso	0.04079	1.33e-17	0.1427	0.88653	NA	NA	NA	NA	NA
SPATA7-out.wgt.RDat	/u/home/t/tboltz/project-ophoff/rna_whole_blood/cts_TWAS_latest/Monocytes_weights2//SPATA7-out.wgt.RDat	SPATA7	14	88900000	88900000	0.0322	rs4904488	-2.08	rs3179969	0.0203	-6.27	1.373	226	10	enet	0.02433	4.13e-11	-1.05823	0.28995	NA	NA	NA	NA	NA
SPTLC2-out.wgt.RDat	/u/home/t/tboltz/project-ophoff/rna_whole_blood/cts_TWAS_latest/Monocytes_weights2//SPTLC2-out.wgt.RDat	SPTLC2	14	78000000	78100000	0.01885	rs11159309	-3.46	rs17105930	-0.000518	3.95	0.789	261	261	blup	0.00455	0.00289	0.12189	0.90299	NA	NA	NA	NA	NA
SRP54-out.wgt.RDat	/u/home/t/tboltz/project-ophoff/rna_whole_blood/cts_TWAS_latest/Monocytes_weights2//SRP54-out.wgt.RDat	SRP54	14	35500000	35500000	0.02096	rs1712354	-2.52	rs4594164	0.00766	-4.75	1.339	195	195	blup	0.01573	9.9e-08	-0.39578	0.69227	NA	NA	NA	NA	NA
STON2-out.wgt.RDat	/u/home/t/tboltz/project-ophoff/rna_whole_blood/cts_TWAS_latest/Monocytes_weights2//STON2-out.wgt.RDat	STON2	14	81700000	81900000	0.02825	rs1885600	2.79	rs12888000	0.0234	6.59	1.129	172	2	lasso	0.02297	1.41e-10	1.15258	0.24908	NA	NA	NA	NA	NA
STYX-out.wgt.RDat	/u/home/t/tboltz/project-ophoff/rna_whole_blood/cts_TWAS_latest/Monocytes_weights2//STYX-out.wgt.RDat	STYX	14	53200000	53200000	0.01403	rs8004624	2.93	rs10144318	0.0127	-5.2	-2.804	128	2	lasso	0.013	1.19e-06	2.68381	0.00728	0.021	0.853	0	0.002	0.123
SYNE2-out.wgt.RDat	/u/home/t/tboltz/project-ophoff/rna_whole_blood/cts_TWAS_latest/Monocytes_weights2//SYNE2-out.wgt.RDat	SYNE2	14	64200000	64700000	0.05199	rs1256049	3.08	rs17101326	0.0239	-6.59	-0.997	291	19	enet	0.04362	1.01e-18	0.62279	0.53343	NA	NA	NA	NA	NA
TC2N-out.wgt.RDat	/u/home/t/tboltz/project-ophoff/rna_whole_blood/cts_TWAS_latest/Monocytes_weights2//TC2N-out.wgt.RDat	TC2N	14	92200000	92300000	0.08428	rs2244158	-2.25	rs2017488	0.00488	5.33	0.395	169	36	enet	0.04403	6.9e-19	0.81274	0.41637	NA	NA	NA	NA	NA
TCL1A-out.wgt.RDat	/u/home/t/tboltz/project-ophoff/rna_whole_blood/cts_TWAS_latest/Monocytes_weights2//TCL1A-out.wgt.RDat	TCL1A	14	96200000	96200000	0.02838	rs4900279	2.65	rs2369049	0.0189	-6.77	-0.862	254	4	lasso	0.02305	1.32e-10	0.52988	0.59619	NA	NA	NA	NA	NA
TCL1B-out.wgt.RDat	/u/home/t/tboltz/project-ophoff/rna_whole_blood/cts_TWAS_latest/Monocytes_weights2//TCL1B-out.wgt.RDat	TCL1B	14	96200000	96200000	0.02798	rs4900279	2.93	rs1743519	0.0253	6.82	0.192	255	2	lasso	0.02348	8.94e-11	0.33138	0.74036	NA	NA	NA	NA	NA
TDRD9-out.wgt.RDat	/u/home/t/tboltz/project-ophoff/rna_whole_blood/cts_TWAS_latest/Monocytes_weights2//TDRD9-out.wgt.RDat	TDRD9	14	104000000	105000000	0.14663	rs8003187	-1.9	rs10149651	0.104	13.55	1.164	107	5	lasso	0.10466	1.18e-43	1.18394	0.23644	NA	NA	NA	NA	NA
TEP1-out.wgt.RDat	/u/home/t/tboltz/project-ophoff/rna_whole_blood/cts_TWAS_latest/Monocytes_weights2//TEP1-out.wgt.RDat	TEP1	14	20800000	20900000	0.02662	rs17210983	-2.18	rs8017603	0.0121	4.89	-0.91	171	14	enet	0.01758	1.86e-08	-1.5962	0.11044	NA	NA	NA	NA	NA
TMEM63C-out.wgt.RDat	/u/home/t/tboltz/project-ophoff/rna_whole_blood/cts_TWAS_latest/Monocytes_weights2//TMEM63C-out.wgt.RDat	TMEM63C	14	77600000	77700000	0.15089	rs4903567	3.24	rs1911728	0.0918	12.65	-1.155	171	16	enet	0.12787	1.49e-53	-0.27019	0.78701	NA	NA	NA	NA	NA
TNFAIP2-out.wgt.RDat	/u/home/t/tboltz/project-ophoff/rna_whole_blood/cts_TWAS_latest/Monocytes_weights2//TNFAIP2-out.wgt.RDat	TNFAIP2	14	104000000	104000000	0.04201	rs10133111	3.92	rs7145735	0.0122	5.57	1.452	100	4	enet	0.02478	2.74e-11	0.1847	0.85346	NA	NA	NA	NA	NA
TOX4-out.wgt.RDat	/u/home/t/tboltz/project-ophoff/rna_whole_blood/cts_TWAS_latest/Monocytes_weights2//TOX4-out.wgt.RDat	TOX4	14	21900000	22000000	0.0219	rs8009501	-2.5	rs3752411	0.00297	4.39	-1.764	202	29	enet	0.00932	3.41e-05	-1.39509	0.16299	NA	NA	NA	NA	NA
TRIM9-out.wgt.RDat	/u/home/t/tboltz/project-ophoff/rna_whole_blood/cts_TWAS_latest/Monocytes_weights2//TRIM9-out.wgt.RDat	TRIM9	14	51400000	51600000	0.05022	rs8010709	-2.59	rs9323204	0.0111	-5.17	-0.594	243	243	blup	0.01693	3.36e-08	-0.1216	0.90321	NA	NA	NA	NA	NA
TSHR-out.wgt.RDat	/u/home/t/tboltz/project-ophoff/rna_whole_blood/cts_TWAS_latest/Monocytes_weights2//TSHR-out.wgt.RDat	TSHR	14	81400000	81600000	0.01326	rs7160604	3.23	rs2284720	0.0132	-5.12	1.087	181	2	lasso	0.01107	6.86e-06	-0.79856	0.42455	NA	NA	NA	NA	NA
TTC9-out.wgt.RDat	/u/home/t/tboltz/project-ophoff/rna_whole_blood/cts_TWAS_latest/Monocytes_weights2//TTC9-out.wgt.RDat	TTC9	14	71100000	71100000	0.05752	rs4902904	2.8	rs4902843	0.045	9.46	0.329	190	39	enet	0.05756	2.72e-24	0.11673	0.90707	NA	NA	NA	NA	NA
VASH1-out.wgt.RDat	/u/home/t/tboltz/project-ophoff/rna_whole_blood/cts_TWAS_latest/Monocytes_weights2//VASH1-out.wgt.RDat	VASH1	14	77200000	77200000	0.2158	rs11624232	-2.75	rs11623512	0.277	21.92	-0.254	139	33	enet	0.29032	4.47e-131	-0.25105	0.80178	NA	NA	NA	NA	NA
VCPKMT-out.wgt.RDat	/u/home/t/tboltz/project-ophoff/rna_whole_blood/cts_TWAS_latest/Monocytes_weights2//VCPKMT-out.wgt.RDat	VCPKMT	14	50600000	50600000	0.01997	rs8003924	2.3	rs9788447	0.0182	5.93	0.729	122	1	lasso	0.01759	1.84e-08	0.729	0.466	NA	NA	NA	NA	NA
WARS1-out.wgt.RDat	/u/home/t/tboltz/project-ophoff/rna_whole_blood/cts_TWAS_latest/Monocytes_weights2//WARS1-out.wgt.RDat	WARS1	14	101000000	101000000	0.22855	rs2295388	2.02	rs7142064	0.0208	-6.88	-0.011	114	56	enet	0.12822	1.05e-53	0.24896	0.80339	NA	NA	NA	NA	NA
WDR25-out.wgt.RDat	/u/home/t/tboltz/project-ophoff/rna_whole_blood/cts_TWAS_latest/Monocytes_weights2//WDR25-out.wgt.RDat	WDR25	14	101000000	101000000	0.06624	rs2295388	2.02	rs4905963	0.0279	8.54	-0.079	125	4	lasso	0.05472	3.76e-23	-0.45704	0.64764	NA	NA	NA	NA	NA
ZBTB25-out.wgt.RDat	/u/home/t/tboltz/project-ophoff/rna_whole_blood/cts_TWAS_latest/Monocytes_weights2//ZBTB25-out.wgt.RDat	ZBTB25	14	64900000	65000000	0.0117	rs1256049	3.08	rs2045024	0.011	-4.72	-0.238	277	3	lasso	0.00861	6.55e-05	0.42815	0.66854	NA	NA	NA	NA	NA
PANEL	FILE	ID	CHR	P0	P1	HSQ	BEST.GWAS.ID	BEST.GWAS.Z	EQTL.ID	EQTL.R2	EQTL.Z	EQTL.GWAS.Z	NSNP	NWGT	MODEL	MODELCV.R2	MODELCV.PV	TWAS.Z	TWAS.P	COLOC.PP0	COLOC.PP1	COLOC.PP2	COLOC.PP3	COLOC.PP4
ABHD17C-out.wgt.RDat	/u/home/t/tboltz/project-ophoff/rna_whole_blood/cts_TWAS_latest/Monocytes_weights2//ABHD17C-out.wgt.RDat	ABHD17C	15	81000000	81000000	0.05122	rs12442068	-4.27	rs11633987	0.016805	-6.06	-1.492	182	4	lasso	0.04464	3.98e-19	3.88115	0.000104	0.001	0.939	0	0.045	0.015
ADAL-out.wgt.RDat	/u/home/t/tboltz/project-ophoff/rna_whole_blood/cts_TWAS_latest/Monocytes_weights2//ADAL-out.wgt.RDat	ADAL	15	43600000	43600000	0.01573	rs28410121	-2.45	rs3742971	0.015588	-5.71	-0.754	125	4	lasso	0.01486	2.18e-07	0.816848	0.414015	NA	NA	NA	NA	NA
ADAM10-out.wgt.RDat	/u/home/t/tboltz/project-ophoff/rna_whole_blood/cts_TWAS_latest/Monocytes_weights2//ADAM10-out.wgt.RDat	ADAM10	15	58900000	59000000	0.03913	rs4595742	-2.56	rs573922	0.014277	5.45	0.495	178	178	blup	0.01669	4.16e-08	-1.14387	0.252679	NA	NA	NA	NA	NA
ADAMTS17-out.wgt.RDat	/u/home/t/tboltz/project-ophoff/rna_whole_blood/cts_TWAS_latest/Monocytes_weights2//ADAMTS17-out.wgt.RDat	ADAMTS17	15	101000000	101000000	0.0235	rs4965623	-3.34	rs5026360	0.002994	-4.38	-0.497	233	16	enet	0.01446	3.14e-07	-0.023128	0.981548	NA	NA	NA	NA	NA
ADPGK-out.wgt.RDat	/u/home/t/tboltz/project-ophoff/rna_whole_blood/cts_TWAS_latest/Monocytes_weights2//ADPGK-out.wgt.RDat	ADPGK	15	73000000	73100000	0.02329	rs12904334	-2.6	rs8023358	0.017813	-6.33	-1.743	137	7	enet	0.02594	9.61e-12	2.08828	0.036773	0	0.986	0	0.001	0.013
AKAP13-out.wgt.RDat	/u/home/t/tboltz/project-ophoff/rna_whole_blood/cts_TWAS_latest/Monocytes_weights2//AKAP13-out.wgt.RDat	AKAP13	15	85900000	86300000	0.03799	rs4843020	-2.84	rs49363	0.031694	7.67	0.093	353	23	enet	0.04637	8.1e-20	-0.193601	0.846489	NA	NA	NA	NA	NA
ANKDD1A-out.wgt.RDat	/u/home/t/tboltz/project-ophoff/rna_whole_blood/cts_TWAS_latest/Monocytes_weights2//ANKDD1A-out.wgt.RDat	ANKDD1A	15	65200000	65300000	0.218	rs2056497	2.41	rs1719273	0.365869	25.18	0.998	139	4	lasso	0.37335	8.11e-178	1.17716	0.239132	NA	NA	NA	NA	NA
ANXA2-out.wgt.RDat	/u/home/t/tboltz/project-ophoff/rna_whole_blood/cts_TWAS_latest/Monocytes_weights2//ANXA2-out.wgt.RDat	ANXA2	15	60600000	60700000	0.18949	rs8037284	-3.1	rs2100432	0.089118	12.49	-0.479	129	4	lasso	0.08896	4.24e-37	-0.462289	0.643874	NA	NA	NA	NA	NA
AP3S2-out.wgt.RDat	/u/home/t/tboltz/project-ophoff/rna_whole_blood/cts_TWAS_latest/Monocytes_weights2//AP3S2-out.wgt.RDat	AP3S2	15	90400000	90400000	0.06653	rs16944155	3.11	rs7111	0.046637	-9.06	-0.057	92	3	lasso	0.04578	1.4e-19	-0.02841	0.977335	NA	NA	NA	NA	NA
ARPIN-out.wgt.RDat	/u/home/t/tboltz/project-ophoff/rna_whole_blood/cts_TWAS_latest/Monocytes_weights2//ARPIN-out.wgt.RDat	ARPIN	15	90400000	90500000	0.03095	rs16944155	3.11	rs8038028	0.000732	-4.02	0.56	88	8	enet	0.01141	5.03e-06	0.447149	0.654768	NA	NA	NA	NA	NA
ARRDC4-out.wgt.RDat	/u/home/t/tboltz/project-ophoff/rna_whole_blood/cts_TWAS_latest/Monocytes_weights2//ARRDC4-out.wgt.RDat	ARRDC4	15	98500000	98500000	0.26057	rs12905250	3.76	rs2130882	0.082557	-12.05	-1.044	107	27	enet	0.12112	1.2e-50	1.40182	0.160968	NA	NA	NA	NA	NA
ATP10A-out.wgt.RDat	/u/home/t/tboltz/project-ophoff/rna_whole_blood/cts_TWAS_latest/Monocytes_weights2//ATP10A-out.wgt.RDat	ATP10A	15	25900000	26100000	0.04743	rs28585639	-3.06	rs1345098	0.036893	8.17	0.125	187	3	lasso	0.03459	3.77e-15	-0.128344	0.897877	NA	NA	NA	NA	NA
ATP8B4-out.wgt.RDat	/u/home/t/tboltz/project-ophoff/rna_whole_blood/cts_TWAS_latest/Monocytes_weights2//ATP8B4-out.wgt.RDat	ATP8B4	15	50200000	50500000	0.06416	rs2899441	2.61	rs1549520	0.013086	5.54	0.31	179	33	enet	0.0314	6.86e-14	0.603254	0.54634	NA	NA	NA	NA	NA
BLM-out.wgt.RDat	/u/home/t/tboltz/project-ophoff/rna_whole_blood/cts_TWAS_latest/Monocytes_weights2//BLM-out.wgt.RDat	BLM	15	91300000	91400000	0.04427	rs16944155	3.11	rs2270132	0.032446	7.95	-0.829	159	4	lasso	0.03085	1.12e-13	-0.911314	0.36213	NA	NA	NA	NA	NA
C15orf65-out.wgt.RDat	/u/home/t/tboltz/project-ophoff/rna_whole_blood/cts_TWAS_latest/Monocytes_weights2//C15orf65-out.wgt.RDat	C15orf65	15	55700000	55700000	0.02394	rs16976432	2.22	rs7169460	0.01462	5.47	-0.413	132	2	lasso	0.01495	2.02e-07	0.3618	0.717501	NA	NA	NA	NA	NA
CALML4-out.wgt.RDat	/u/home/t/tboltz/project-ophoff/rna_whole_blood/cts_TWAS_latest/Monocytes_weights2//CALML4-out.wgt.RDat	CALML4	15	68500000	68500000	0.03297	rs1491636	2.11	rs1387556	0.013967	-5.28	1.471	147	7	enet	0.01365	6.54e-07	-1.40439	0.160203	NA	NA	NA	NA	NA
CERS3-out.wgt.RDat	/u/home/t/tboltz/project-ophoff/rna_whole_blood/cts_TWAS_latest/Monocytes_weights2//CERS3-out.wgt.RDat	CERS3	15	101000000	101000000	0.0752	rs4965623	-3.34	rs2654621	0.006051	-4.95	1.184	210	210	blup	0.02076	1.05e-09	-2.04149	0.041202	0.109	0.882	0	0.003	0.006
CFAP161-out.wgt.RDat	/u/home/t/tboltz/project-ophoff/rna_whole_blood/cts_TWAS_latest/Monocytes_weights2//CFAP161-out.wgt.RDat	CFAP161	15	81300000	81400000	0.01766	rs11072940	-2.92	rs2683238	0.01789	5.71	0.343	141	5	lasso	0.01605	7.42e-08	0.446006	0.655593	NA	NA	NA	NA	NA
CHRNA5-out.wgt.RDat	/u/home/t/tboltz/project-ophoff/rna_whole_blood/cts_TWAS_latest/Monocytes_weights2//CHRNA5-out.wgt.RDat	CHRNA5	15	78900000	78900000	0.02865	rs3743200	2.6	rs12915366	0.03998	8.95	-0.18	162	162	blup	0.04416	6.15e-19	-0.000242	0.999807	NA	NA	NA	NA	NA
CHSY1-out.wgt.RDat	/u/home/t/tboltz/project-ophoff/rna_whole_blood/cts_TWAS_latest/Monocytes_weights2//CHSY1-out.wgt.RDat	CHSY1	15	102000000	102000000	0.03029	rs2073595	2.46	rs3743193	0.021803	-6.53	0.748	171	6	enet	0.0199	2.27e-09	-0.893848	0.371403	NA	NA	NA	NA	NA
CIB1-out.wgt.RDat	/u/home/t/tboltz/project-ophoff/rna_whole_blood/cts_TWAS_latest/Monocytes_weights2//CIB1-out.wgt.RDat	CIB1	15	90800000	90800000	0.17955	rs16944155	3.11	rs2073703	0.161366	-16.77	0.594	101	5	lasso	0.21549	2.15e-93	-1.42758	0.153414	NA	NA	NA	NA	NA
CLN6-out.wgt.RDat	/u/home/t/tboltz/project-ophoff/rna_whole_blood/cts_TWAS_latest/Monocytes_weights2//CLN6-out.wgt.RDat	CLN6	15	68500000	68500000	0.14495	rs1491636	2.11	rs1387556	0.046324	9.07	1.471	152	34	enet	0.06935	4.68e-29	1.26049	0.207494	NA	NA	NA	NA	NA
CPEB1-out.wgt.RDat	/u/home/t/tboltz/project-ophoff/rna_whole_blood/cts_TWAS_latest/Monocytes_weights2//CPEB1-out.wgt.RDat	CPEB1	15	83200000	83300000	0.04576	rs4842976	-1.75	rs4779046	0.015188	5.39	0.308	79	10	enet	0.01393	5.1e-07	0.57472	0.56548	NA	NA	NA	NA	NA
CSNK1G1-out.wgt.RDat	/u/home/t/tboltz/project-ophoff/rna_whole_blood/cts_TWAS_latest/Monocytes_weights2//CSNK1G1-out.wgt.RDat	CSNK1G1	15	64500000	64600000	0.02124	rs4776415	-2.96	rs4573885	0.007331	4.68	0.438	170	170	blup	0.0114	5.1e-06	0.519824	0.603186	NA	NA	NA	NA	NA
CTSH-out.wgt.RDat	/u/home/t/tboltz/project-ophoff/rna_whole_blood/cts_TWAS_latest/Monocytes_weights2//CTSH-out.wgt.RDat	CTSH	15	79200000	79200000	0.25902	rs7175793	2.73	rs11638844	0.067216	-11.13	-1.605	189	37	enet	0.13355	5.15e-56	0.976922	0.328608	NA	NA	NA	NA	NA
CTXN2-out.wgt.RDat	/u/home/t/tboltz/project-ophoff/rna_whole_blood/cts_TWAS_latest/Monocytes_weights2//CTXN2-out.wgt.RDat	CTXN2	15	48500000	48500000	0.01095	rs668842	-2.66	rs971952	0.013414	5.26	0.27	138	10	enet	0.01101	7.24e-06	0.201396	0.840389	NA	NA	NA	NA	NA
DAPK2-out.wgt.RDat	/u/home/t/tboltz/project-ophoff/rna_whole_blood/cts_TWAS_latest/Monocytes_weights2//DAPK2-out.wgt.RDat	DAPK2	15	64200000	64400000	0.12221	rs4776415	-2.96	rs427789	0.075054	-11.59	1.636	155	17	enet	0.09396	3.57e-39	-1.89331	0.058317	NA	NA	NA	NA	NA
DENND4A-out.wgt.RDat	/u/home/t/tboltz/project-ophoff/rna_whole_blood/cts_TWAS_latest/Monocytes_weights2//DENND4A-out.wgt.RDat	DENND4A	15	66000000	66100000	0.0395	rs1018284	3.74	rs2727099	0.02936	-7.65	0.971	96	3	lasso	0.03788	1.89e-16	0.23554	0.81379	NA	NA	NA	NA	NA
DIS3L-out.wgt.RDat	/u/home/t/tboltz/project-ophoff/rna_whole_blood/cts_TWAS_latest/Monocytes_weights2//DIS3L-out.wgt.RDat	DIS3L	15	66600000	66600000	0.0306	rs1018284	3.74	rs8042305	0.011874	-4.88	-2.161	128	22	enet	0.01332	8.82e-07	0.258585	0.795955	NA	NA	NA	NA	NA
DMXL2-out.wgt.RDat	/u/home/t/tboltz/project-ophoff/rna_whole_blood/cts_TWAS_latest/Monocytes_weights2//DMXL2-out.wgt.RDat	DMXL2	15	51700000	51900000	0.07899	rs11857810	-3.65	rs8024233	0.030548	7.47	0.817	240	7	lasso	0.03664	5.84e-16	1.26485	0.205924	NA	NA	NA	NA	NA
DNAAF4-out.wgt.RDat	/u/home/t/tboltz/project-ophoff/rna_whole_blood/cts_TWAS_latest/Monocytes_weights2//DNAAF4-out.wgt.RDat	DNAAF4	15	55700000	55800000	0.01792	rs16976432	2.22	rs17819126	0.016432	5.5	0.78	136	3	lasso	0.00996	1.9e-05	0.707835	0.479048	NA	NA	NA	NA	NA
DNAJA4-out.wgt.RDat	/u/home/t/tboltz/project-ophoff/rna_whole_blood/cts_TWAS_latest/Monocytes_weights2//DNAJA4-out.wgt.RDat	DNAJA4	15	78600000	78600000	0.11003	rs11631180	2.47	rs11639191	0.029094	7.19	-0.931	162	24	enet	0.04482	3.37e-19	-0.150796	0.880137	NA	NA	NA	NA	NA
DUT-out.wgt.RDat	/u/home/t/tboltz/project-ophoff/rna_whole_blood/cts_TWAS_latest/Monocytes_weights2//DUT-out.wgt.RDat	DUT	15	48600000	48600000	0.04242	rs668842	-2.66	rs12592155	0.080834	-12.28	0.429	123	123	blup	0.08451	2.92e-35	-0.427184	0.669245	NA	NA	NA	NA	NA
EHD4-out.wgt.RDat	/u/home/t/tboltz/project-ophoff/rna_whole_blood/cts_TWAS_latest/Monocytes_weights2//EHD4-out.wgt.RDat	EHD4	15	42200000	42300000	0.02822	rs16973097	2.76	rs1197688	0.010179	4.4	0.415	164	11	enet	0.01427	3.72e-07	-0.070914	0.943466	NA	NA	NA	NA	NA
FAM169B-out.wgt.RDat	/u/home/t/tboltz/project-ophoff/rna_whole_blood/cts_TWAS_latest/Monocytes_weights2//FAM169B-out.wgt.RDat	FAM169B	15	99000000	99100000	0.02241	rs4966008	3.92	rs3803478	0.003221	-4.29	2.106	129	20	enet	0.00766	0.000158	-1.61293	0.106759	NA	NA	NA	NA	NA
FAN1-out.wgt.RDat	/u/home/t/tboltz/project-ophoff/rna_whole_blood/cts_TWAS_latest/Monocytes_weights2//FAN1-out.wgt.RDat	FAN1	15	31200000	31200000	0.16886	rs17815774	-3.09	rs2140733	0.177244	17.53	-0.693	93	7	lasso	0.29327	1.23e-132	-0.079398	0.936716	NA	NA	NA	NA	NA
FBN1-out.wgt.RDat	/u/home/t/tboltz/project-ophoff/rna_whole_blood/cts_TWAS_latest/Monocytes_weights2//FBN1-out.wgt.RDat	FBN1	15	48700000	48900000	0.04978	rs11070675	-3.1	rs1678979	0.059902	-10.38	-1.725	148	4	lasso	0.05849	1.16e-24	1.82587	0.06787	NA	NA	NA	NA	NA
FGF7-out.wgt.RDat	/u/home/t/tboltz/project-ophoff/rna_whole_blood/cts_TWAS_latest/Monocytes_weights2//FGF7-out.wgt.RDat	FGF7	15	49700000	49800000	0.01518	rs11070675	-3.1	rs11635308	0.010522	4.8	-0.15	152	3	lasso	0.00836	8.22e-05	-0.134731	0.892824	NA	NA	NA	NA	NA
FMN1-out.wgt.RDat	/u/home/t/tboltz/project-ophoff/rna_whole_blood/cts_TWAS_latest/Monocytes_weights2//FMN1-out.wgt.RDat	FMN1	15	33100000	33500000	0.4523	rs2251107	2.78	rs345776	0.498055	29.36	1.25	238	30	enet	0.50328	4.48e-265	1.45253	0.146353	NA	NA	NA	NA	NA
GALK2-out.wgt.RDat	/u/home/t/tboltz/project-ophoff/rna_whole_blood/cts_TWAS_latest/Monocytes_weights2//GALK2-out.wgt.RDat	GALK2	15	49400000	49700000	0.03044	rs11070675	-3.1	rs7167402	0.021451	6.48	-0.205	166	7	enet	0.02416	4.81e-11	-0.212694	0.831566	NA	NA	NA	NA	NA
GATM-out.wgt.RDat	/u/home/t/tboltz/project-ophoff/rna_whole_blood/cts_TWAS_latest/Monocytes_weights2//GATM-out.wgt.RDat	GATM	15	45700000	45700000	0.05312	rs6493180	1.97	rs10519022	0.099358	-13.32	-0.891	149	4	lasso	0.10077	5.06e-42	1.04652	0.295319	NA	NA	NA	NA	NA
GCHFR-out.wgt.RDat	/u/home/t/tboltz/project-ophoff/rna_whole_blood/cts_TWAS_latest/Monocytes_weights2//GCHFR-out.wgt.RDat	GCHFR	15	41100000	41100000	0.01937	rs11070293	-2.91	rs7171945	0.016335	-5.84	-2.349	119	4	lasso	0.01812	1.14e-08	3.01189	0.002596	0.001	0.92	0	0.003	0.077
GCOM1-out.wgt.RDat	/u/home/t/tboltz/project-ophoff/rna_whole_blood/cts_TWAS_latest/Monocytes_weights2//GCOM1-out.wgt.RDat	GCOM1	15	57900000	57900000	0.22278	rs12050751	-2.81	rs4774966	0.182928	17.88	-0.243	210	3	lasso	0.18883	7.96e-81	-0.193829	0.846309	NA	NA	NA	NA	NA
GNB5-out.wgt.RDat	/u/home/t/tboltz/project-ophoff/rna_whole_blood/cts_TWAS_latest/Monocytes_weights2//GNB5-out.wgt.RDat	GNB5	15	52400000	52500000	0.0494	rs4776063	-2.58	rs7168334	0.027711	7.42	0.516	116	12	enet	0.02976	3.04e-13	1.09659	0.27282	NA	NA	NA	NA	NA
GOLGA6L4-out.wgt.RDat	/u/home/t/tboltz/project-ophoff/rna_whole_blood/cts_TWAS_latest/Monocytes_weights2//GOLGA6L4-out.wgt.RDat	GOLGA6L4	15	84900000	84900000	0.05206	rs1480821	-3.37	rs1107179	0.028972	-7.56	-0.929	149	20	enet	0.04472	3.68e-19	0.864629	0.387242	NA	NA	NA	NA	NA
GOLGA6L9-out.wgt.RDat	/u/home/t/tboltz/project-ophoff/rna_whole_blood/cts_TWAS_latest/Monocytes_weights2//GOLGA6L9-out.wgt.RDat	GOLGA6L9	15	82700000	82700000	0.13753	rs7162970	2.35	rs12592193	0.0246	6.64	1.741	42	16	enet	0.04863	1.02e-20	1.5808	0.113925	NA	NA	NA	NA	NA
GOLGA8A-out.wgt.RDat	/u/home/t/tboltz/project-ophoff/rna_whole_blood/cts_TWAS_latest/Monocytes_weights2//GOLGA8A-out.wgt.RDat	GOLGA8A	15	34700000	34700000	0.09224	rs646950	-1.69	rs8039908	0.06057	10.48	0.23	101	2	lasso	0.05898	7.34e-25	0.231266	0.817108	NA	NA	NA	NA	NA
GOLGA8B-out.wgt.RDat	/u/home/t/tboltz/project-ophoff/rna_whole_blood/cts_TWAS_latest/Monocytes_weights2//GOLGA8B-out.wgt.RDat	GOLGA8B	15	34800000	34900000	0.2518	rs6495710	1.44	rs2879515	0.211761	-19.15	0.26	73	7	lasso	0.21308	3.05e-92	-0.200105	0.841398	NA	NA	NA	NA	NA
GOLGA8O-out.wgt.RDat	/u/home/t/tboltz/project-ophoff/rna_whole_blood/cts_TWAS_latest/Monocytes_weights2//GOLGA8O-out.wgt.RDat	GOLGA8O	15	32700000	32700000	0.03714	rs12438604	2.59	rs12438672	0.00301	-5.02	0.152	123	10	enet	0.01861	7.3e-09	-0.355031	0.722566	NA	NA	NA	NA	NA
GOLGA8R-out.wgt.RDat	/u/home/t/tboltz/project-ophoff/rna_whole_blood/cts_TWAS_latest/Monocytes_weights2//GOLGA8R-out.wgt.RDat	GOLGA8R	15	30700000	30700000	0.0996	rs4779779	1.78	rs3964705	0.043051	8.78	-0.948	22	15	enet	0.06662	6.01e-28	-0.939713	0.347365	NA	NA	NA	NA	NA
HDGFL3-out.wgt.RDat	/u/home/t/tboltz/project-ophoff/rna_whole_blood/cts_TWAS_latest/Monocytes_weights2//HDGFL3-out.wgt.RDat	HDGFL3	15	83800000	83900000	0.12448	rs4842976	-1.75	rs7167364	0.072711	11.31	0.127	127	6	lasso	0.09326	6.95e-39	0.258757	0.795823	NA	NA	NA	NA	NA
HERC2-out.wgt.RDat	/u/home/t/tboltz/project-ophoff/rna_whole_blood/cts_TWAS_latest/Monocytes_weights2//HERC2-out.wgt.RDat	HERC2	15	28400000	28600000	0.04407	rs2126706	1.95	rs8028689	0.044684	9	-0.281	87	3	lasso	0.04433	5.25e-19	-0.272146	0.78551	NA	NA	NA	NA	NA
IGF1R-out.wgt.RDat	/u/home/t/tboltz/project-ophoff/rna_whole_blood/cts_TWAS_latest/Monocytes_weights2//IGF1R-out.wgt.RDat	IGF1R	15	99200000	99500000	0.06682	rs4966008	3.92	rs4966009	0.019028	5.97	3.863	195	16	enet	0.03002	2.4e-13	3.10709	0.001889	0	0.161	0	0.002	0.836
IQGAP1-out.wgt.RDat	/u/home/t/tboltz/project-ophoff/rna_whole_blood/cts_TWAS_latest/Monocytes_weights2//IQGAP1-out.wgt.RDat	IQGAP1	15	90900000	91000000	0.03979	rs16944155	3.11	rs17263706	0.057078	10.04	1.022	131	17	enet	0.05569	1.53e-23	1.09737	0.27248	NA	NA	NA	NA	NA
ISG20-out.wgt.RDat	/u/home/t/tboltz/project-ophoff/rna_whole_blood/cts_TWAS_latest/Monocytes_weights2//ISG20-out.wgt.RDat	ISG20	15	89200000	89200000	0.08587	rs11854658	2.19	rs4932187	0.052442	9.7	-0.698	133	23	enet	0.07118	8.46e-30	-1.15794	0.246887	NA	NA	NA	NA	NA
ISL2-out.wgt.RDat	/u/home/t/tboltz/project-ophoff/rna_whole_blood/cts_TWAS_latest/Monocytes_weights2//ISL2-out.wgt.RDat	ISL2	15	76600000	76600000	0.08503	rs8182037	2.68	rs2460161	0.044153	-9.24	-0.081	101	16	enet	0.07791	1.51e-32	-0.130546	0.896135	NA	NA	NA	NA	NA
IVD-out.wgt.RDat	/u/home/t/tboltz/project-ophoff/rna_whole_blood/cts_TWAS_latest/Monocytes_weights2//IVD-out.wgt.RDat	IVD	15	40700000	40700000	0.03749	rs11070293	-2.91	rs7164321	0.030595	7.4	-1.885	178	5	lasso	0.02787	1.68e-12	-1.82912	0.067382	NA	NA	NA	NA	NA
LACTB-out.wgt.RDat	/u/home/t/tboltz/project-ophoff/rna_whole_blood/cts_TWAS_latest/Monocytes_weights2//LACTB-out.wgt.RDat	LACTB	15	63400000	63400000	0.02907	rs937415	-2.33	rs1126308	0.029445	7.54	0.077	189	189	blup	0.02811	1.35e-12	-0.358246	0.720159	NA	NA	NA	NA	NA
LCMT2-out.wgt.RDat	/u/home/t/tboltz/project-ophoff/rna_whole_blood/cts_TWAS_latest/Monocytes_weights2//LCMT2-out.wgt.RDat	LCMT2	15	43600000	43600000	0.03682	rs28410121	-2.45	rs1549525	0.019491	-6.83	-0.752	124	124	blup	0.02408	5.19e-11	1.48141	0.138496	NA	NA	NA	NA	NA
LINS1-out.wgt.RDat	/u/home/t/tboltz/project-ophoff/rna_whole_blood/cts_TWAS_latest/Monocytes_weights2//LINS1-out.wgt.RDat	LINS1	15	101000000	101000000	0.08795	rs4965623	-3.34	rs4965678	0.044186	9.69	2.017	177	27	enet	0.09214	2.04e-38	1.08856	0.276347	NA	NA	NA	NA	NA
LIPC-out.wgt.RDat	/u/home/t/tboltz/project-ophoff/rna_whole_blood/cts_TWAS_latest/Monocytes_weights2//LIPC-out.wgt.RDat	LIPC	15	58700000	58900000	0.04921	rs1874158	-2.66	rs573922	0.024169	6.69	0.495	193	4	lasso	0.02041	1.43e-09	0.326764	0.743846	NA	NA	NA	NA	NA
LRRC28-out.wgt.RDat	/u/home/t/tboltz/project-ophoff/rna_whole_blood/cts_TWAS_latest/Monocytes_weights2//LRRC28-out.wgt.RDat	LRRC28	15	99800000	99900000	0.01466	rs1829652	2.56	rs1377267	-0.00057	-4.38	1.269	190	8	enet	0.0073	0.000219	0.124574	0.90086	NA	NA	NA	NA	NA
LRRC57-out.wgt.RDat	/u/home/t/tboltz/project-ophoff/rna_whole_blood/cts_TWAS_latest/Monocytes_weights2//LRRC57-out.wgt.RDat	LRRC57	15	42800000	42800000	0.07733	rs11632169	2.93	rs17709180	0.084107	12.37	2.427	139	10	lasso	0.09049	9.83e-38	3.01456	0.002574	0	0.91	0	0.004	0.086
LYSMD4-out.wgt.RDat	/u/home/t/tboltz/project-ophoff/rna_whole_blood/cts_TWAS_latest/Monocytes_weights2//LYSMD4-out.wgt.RDat	LYSMD4	15	100000000	100000000	0.10951	rs11637820	2.86	rs12898636	0.030533	8.33	0.156	151	9	lasso	0.05729	3.49e-24	-0.172005	0.863434	NA	NA	NA	NA	NA
MAN2C1-out.wgt.RDat	/u/home/t/tboltz/project-ophoff/rna_whole_blood/cts_TWAS_latest/Monocytes_weights2//MAN2C1-out.wgt.RDat	MAN2C1	15	75600000	75700000	0.02645	rs3210683	-2.9	rs11636199	0.047554	9.39	0.269	68	3	lasso	0.047	4.55e-20	0.114744	0.908648	NA	NA	NA	NA	NA
MAP2K1-out.wgt.RDat	/u/home/t/tboltz/project-ophoff/rna_whole_blood/cts_TWAS_latest/Monocytes_weights2//MAP2K1-out.wgt.RDat	MAP2K1	15	66700000	66800000	0.02776	rs1018284	3.74	rs7166547	0.00715	4.99	1.305	154	5	lasso	0.01487	2.17e-07	-0.214748	0.829964	NA	NA	NA	NA	NA
MAP2K5-out.wgt.RDat	/u/home/t/tboltz/project-ophoff/rna_whole_blood/cts_TWAS_latest/Monocytes_weights2//MAP2K5-out.wgt.RDat	MAP2K5	15	67800000	68100000	0.03917	rs12591605	-2.69	rs4776943	0.041501	-8.54	0.846	163	5	lasso	0.04135	8.03e-18	-0.861352	0.389044	NA	NA	NA	NA	NA
MCTP2-out.wgt.RDat	/u/home/t/tboltz/project-ophoff/rna_whole_blood/cts_TWAS_latest/Monocytes_weights2//MCTP2-out.wgt.RDat	MCTP2	15	94800000	95000000	0.1452	rs11854463	2.57	rs11854463	0.07499	11.46	2.571	148	29	enet	0.09441	2.32e-39	3.24517	0.001174	0	0.928	0	0.001	0.071
MEF2A-out.wgt.RDat	/u/home/t/tboltz/project-ophoff/rna_whole_blood/cts_TWAS_latest/Monocytes_weights2//MEF2A-out.wgt.RDat	MEF2A	15	100000000	100000000	0.02859	rs11637820	2.86	rs8026614	0.000567	-4.69	0.238	206	15	enet	0.00966	2.49e-05	-0.466574	0.640805	NA	NA	NA	NA	NA
MFGE8-out.wgt.RDat	/u/home/t/tboltz/project-ophoff/rna_whole_blood/cts_TWAS_latest/Monocytes_weights2//MFGE8-out.wgt.RDat	MFGE8	15	89400000	89500000	0.02573	rs8039185	-2.38	rs7169845	0.011079	-5.41	0.483	122	122	blup	0.01424	3.84e-07	-1.03173	0.302201	NA	NA	NA	NA	NA
MINAR1-out.wgt.RDat	/u/home/t/tboltz/project-ophoff/rna_whole_blood/cts_TWAS_latest/Monocytes_weights2//MINAR1-out.wgt.RDat	MINAR1	15	79700000	79800000	0.14613	rs16971353	-3.53	rs2865213	0.061518	-10.39	-0.88	282	51	enet	0.12212	4.46e-51	0.030477	0.975687	NA	NA	NA	NA	NA
MINDY2-out.wgt.RDat	/u/home/t/tboltz/project-ophoff/rna_whole_blood/cts_TWAS_latest/Monocytes_weights2//MINDY2-out.wgt.RDat	MINDY2	15	59100000	59200000	0.04832	rs2087123	-2.12	rs1427282	0.035386	8.43	-1.339	152	5	lasso	0.04642	7.79e-20	-1.26517	0.205812	NA	NA	NA	NA	NA
MYEF2-out.wgt.RDat	/u/home/t/tboltz/project-ophoff/rna_whole_blood/cts_TWAS_latest/Monocytes_weights2//MYEF2-out.wgt.RDat	MYEF2	15	48400000	48500000	0.0574	rs10519136	3.02	rs12592155	0.100298	13.31	0.429	145	5	lasso	0.09519	1.09e-39	0.26673	0.789677	NA	NA	NA	NA	NA
MYO5C-out.wgt.RDat	/u/home/t/tboltz/project-ophoff/rna_whole_blood/cts_TWAS_latest/Monocytes_weights2//MYO5C-out.wgt.RDat	MYO5C	15	52500000	52600000	0.03144	rs4776063	-2.58	rs7174616	0.013921	5.5	-1.047	113	113	blup	0.02143	5.69e-10	-1.8168	0.069248	NA	NA	NA	NA	NA
MYZAP-out.wgt.RDat	/u/home/t/tboltz/project-ophoff/rna_whole_blood/cts_TWAS_latest/Monocytes_weights2//MYZAP-out.wgt.RDat	MYZAP	15	57900000	58000000	0.25363	rs12050751	-2.81	rs4774966	0.20352	18.79	-0.243	225	9	lasso	0.22201	1.56e-96	-0.423254	0.67211	NA	NA	NA	NA	NA
NIPA1-out.wgt.RDat	/u/home/t/tboltz/project-ophoff/rna_whole_blood/cts_TWAS_latest/Monocytes_weights2//NIPA1-out.wgt.RDat	NIPA1	15	23000000	23100000	0.04554	rs11634023	-2.55	rs11636068	0.014354	-5.5	-0.913	21	2	lasso	0.01255	1.79e-06	1.02187	0.306844	NA	NA	NA	NA	NA
NUSAP1-out.wgt.RDat	/u/home/t/tboltz/project-ophoff/rna_whole_blood/cts_TWAS_latest/Monocytes_weights2//NUSAP1-out.wgt.RDat	NUSAP1	15	41600000	41700000	0.06077	rs690660	2.44	rs7168307	0.097601	13.46	0.078	130	8	enet	0.09829	5.57e-41	0.037507	0.970081	NA	NA	NA	NA	NA
OCA2-out.wgt.RDat	/u/home/t/tboltz/project-ophoff/rna_whole_blood/cts_TWAS_latest/Monocytes_weights2//OCA2-out.wgt.RDat	OCA2	15	28000000	28300000	0.02509	NA	NA	NA	NA	NA	NA	124	0	lasso	0.01032	1.36e-05	NA	NA	NA	NA	NA	NA	NA
PARP16-out.wgt.RDat	/u/home/t/tboltz/project-ophoff/rna_whole_blood/cts_TWAS_latest/Monocytes_weights2//PARP16-out.wgt.RDat	PARP16	15	65500000	65600000	0.06258	rs2056497	2.41	rs626163	0.019054	-6.15	0.715	107	13	enet	0.02346	9.06e-11	-0.232277	0.816323	NA	NA	NA	NA	NA
PDCD7-out.wgt.RDat	/u/home/t/tboltz/project-ophoff/rna_whole_blood/cts_TWAS_latest/Monocytes_weights2//PDCD7-out.wgt.RDat	PDCD7	15	65400000	65400000	0.01649	rs2056497	2.41	rs4468555	0.010906	5.56	-0.499	117	3	lasso	0.01065	1.01e-05	-0.504298	0.614052	NA	NA	NA	NA	NA
PEX11A-out.wgt.RDat	/u/home/t/tboltz/project-ophoff/rna_whole_blood/cts_TWAS_latest/Monocytes_weights2//PEX11A-out.wgt.RDat	PEX11A	15	90200000	90200000	0.021	rs8039185	-2.38	rs8023357	0.023554	6.97	-0.158	73	2	lasso	0.02184	3.92e-10	-0.144316	0.885251	NA	NA	NA	NA	NA
PIAS1-out.wgt.RDat	/u/home/t/tboltz/project-ophoff/rna_whole_blood/cts_TWAS_latest/Monocytes_weights2//PIAS1-out.wgt.RDat	PIAS1	15	68300000	68500000	0.02822	rs1491636	2.11	rs2306022	0.002237	4.9	-1.929	164	164	blup	0.01362	6.75e-07	0.293627	0.769043	NA	NA	NA	NA	NA
PLCB2-out.wgt.RDat	/u/home/t/tboltz/project-ophoff/rna_whole_blood/cts_TWAS_latest/Monocytes_weights2//PLCB2-out.wgt.RDat	PLCB2	15	40600000	40600000	0.07897	rs11070293	-2.91	rs1869901	0.044731	-9.12	0.834	179	3	lasso	0.0464	7.89e-20	-0.76616	0.443581	NA	NA	NA	NA	NA
PLEKHO2-out.wgt.RDat	/u/home/t/tboltz/project-ophoff/rna_whole_blood/cts_TWAS_latest/Monocytes_weights2//PLEKHO2-out.wgt.RDat	PLEKHO2	15	65100000	65200000	0.19238	rs2056497	2.41	rs4777615	0.122073	15.1	0.512	145	10	lasso	0.14719	5.45e-62	0.374316	0.708169	NA	NA	NA	NA	NA
PPIP5K1-out.wgt.RDat	/u/home/t/tboltz/project-ophoff/rna_whole_blood/cts_TWAS_latest/Monocytes_weights2//PPIP5K1-out.wgt.RDat	PPIP5K1	15	43800000	43900000	0.01533	rs28410121	-2.45	rs8023458	0.009918	-4.66	-0.105	147	147	blup	0.00988	2.04e-05	0.11383	0.909372	NA	NA	NA	NA	NA
RAMAC-out.wgt.RDat	/u/home/t/tboltz/project-ophoff/rna_whole_blood/cts_TWAS_latest/Monocytes_weights2//RAMAC-out.wgt.RDat	RAMAC	15	83700000	83700000	0.16167	rs4842976	-1.75	rs7167364	0.031277	-8.73	0.127	106	3	lasso	0.08286	1.4e-34	-0.86861	0.38506	NA	NA	NA	NA	NA
RBPMS2-out.wgt.RDat	/u/home/t/tboltz/project-ophoff/rna_whole_blood/cts_TWAS_latest/Monocytes_weights2//RBPMS2-out.wgt.RDat	RBPMS2	15	65000000	65100000	0.0194	rs4776415	-2.96	rs4777558	0.02469	6.74	0.135	149	149	blup	0.02471	2.92e-11	0.287814	0.773489	NA	NA	NA	NA	NA
RPS17-out.wgt.RDat	/u/home/t/tboltz/project-ophoff/rna_whole_blood/cts_TWAS_latest/Monocytes_weights2//RPS17-out.wgt.RDat	RPS17	15	83200000	83200000	0.03698	rs4842976	-1.75	rs4779046	0.021026	-6.19	0.308	55	2	lasso	0.02056	1.25e-09	-0.276518	0.78215	NA	NA	NA	NA	NA
RSL24D1-out.wgt.RDat	/u/home/t/tboltz/project-ophoff/rna_whole_blood/cts_TWAS_latest/Monocytes_weights2//RSL24D1-out.wgt.RDat	RSL24D1	15	55500000	55500000	0.01665	rs13329391	-2.59	rs28589384	0.011115	5.3	-1.479	137	1	lasso	0.00827	8.98e-05	-1.479	0.13914	NA	NA	NA	NA	NA
SAXO2-out.wgt.RDat	/u/home/t/tboltz/project-ophoff/rna_whole_blood/cts_TWAS_latest/Monocytes_weights2//SAXO2-out.wgt.RDat	SAXO2	15	82600000	82600000	0.15205	rs12909073	2.45	rs9972386	0.206008	18.87	0.561	55	1	lasso	0.20518	1.73e-88	0.561	0.574798	NA	NA	NA	NA	NA
SCAPER-out.wgt.RDat	/u/home/t/tboltz/project-ophoff/rna_whole_blood/cts_TWAS_latest/Monocytes_weights2//SCAPER-out.wgt.RDat	SCAPER	15	76600000	77200000	0.02634	rs11857294	-3.88	rs12904417	0.031673	7.78	1.867	147	5	lasso	0.02798	1.52e-12	1.53598	0.124544	NA	NA	NA	NA	NA
SERF2-out.wgt.RDat	/u/home/t/tboltz/project-ophoff/rna_whole_blood/cts_TWAS_latest/Monocytes_weights2//SERF2-out.wgt.RDat	SERF2	15	44100000	44100000	0.0332	rs28410121	-2.45	rs28410121	0.034382	-8.05	-2.449	148	4	lasso	0.02783	1.73e-12	2.3551	0.018518	0	0.948	0	0.001	0.051
SLC12A1-out.wgt.RDat	/u/home/t/tboltz/project-ophoff/rna_whole_blood/cts_TWAS_latest/Monocytes_weights2//SLC12A1-out.wgt.RDat	SLC12A1	15	48500000	48600000	0.06387	rs668842	-2.66	rs971952	0.115192	14.22	0.27	146	23	enet	0.11645	1.18e-48	0.747947	0.454492	NA	NA	NA	NA	NA
SLCO3A1-out.wgt.RDat	/u/home/t/tboltz/project-ophoff/rna_whole_blood/cts_TWAS_latest/Monocytes_weights2//SLCO3A1-out.wgt.RDat	SLCO3A1	15	92400000	92700000	0.04344	rs4453419	2.71	rs7165398	0.032022	-7.69	0.356	240	13	enet	0.03124	7.91e-14	-0.830982	0.405984	NA	NA	NA	NA	NA
SNAP23-out.wgt.RDat	/u/home/t/tboltz/project-ophoff/rna_whole_blood/cts_TWAS_latest/Monocytes_weights2//SNAP23-out.wgt.RDat	SNAP23	15	42800000	42800000	0.05893	rs11632169	2.93	rs4923948	0.050545	9.59	0.767	162	162	blup	0.05449	4.67e-23	2.00303	0.045174	0	0.992	0	0.004	0.004
SNRPN-out.wgt.RDat	/u/home/t/tboltz/project-ophoff/rna_whole_blood/cts_TWAS_latest/Monocytes_weights2//SNRPN-out.wgt.RDat	SNRPN	15	25100000	25200000	0.01701	rs6576425	-2.12	rs3742952	0.008851	-4.62	-1.573	72	72	blup	0.00481	0.00226	1.55099	0.120905	NA	NA	NA	NA	NA
SNUPN-out.wgt.RDat	/u/home/t/tboltz/project-ophoff/rna_whole_blood/cts_TWAS_latest/Monocytes_weights2//SNUPN-out.wgt.RDat	SNUPN	15	75900000	75900000	0.00742	rs3210683	-2.9	rs4299117	0.006384	4.33	0.066	53	4	lasso	0.00865	6.33e-05	-0.421443	0.673432	NA	NA	NA	NA	NA
SORD-out.wgt.RDat	/u/home/t/tboltz/project-ophoff/rna_whole_blood/cts_TWAS_latest/Monocytes_weights2//SORD-out.wgt.RDat	SORD	15	45300000	45400000	0.03683	rs7165146	-1.92	rs925350	0.021638	-6.6	0.859	154	4	lasso	0.02429	4.27e-11	-1.20721	0.227351	NA	NA	NA	NA	NA
SPATA5L1-out.wgt.RDat	/u/home/t/tboltz/project-ophoff/rna_whole_blood/cts_TWAS_latest/Monocytes_weights2//SPATA5L1-out.wgt.RDat	SPATA5L1	15	45700000	45700000	0.08916	rs6493180	1.97	rs12437840	0.190511	18.24	-0.902	155	22	enet	0.19055	1.26e-81	-0.87131	0.383585	NA	NA	NA	NA	NA
SPTBN5-out.wgt.RDat	/u/home/t/tboltz/project-ophoff/rna_whole_blood/cts_TWAS_latest/Monocytes_weights2//SPTBN5-out.wgt.RDat	SPTBN5	15	42100000	42200000	0.0327	rs16973097	2.76	rs2925339	0.005866	-4.74	-1.306	148	148	blup	0.01508	1.79e-07	-0.514425	0.606955	NA	NA	NA	NA	NA
SQOR-out.wgt.RDat	/u/home/t/tboltz/project-ophoff/rna_whole_blood/cts_TWAS_latest/Monocytes_weights2//SQOR-out.wgt.RDat	SQOR	15	45900000	46000000	0.07431	rs984639	3.03	rs625466	0.025354	6.78	0.932	155	4	lasso	0.02913	5.38e-13	0.766521	0.443366	NA	NA	NA	NA	NA
SRP14-out.wgt.RDat	/u/home/t/tboltz/project-ophoff/rna_whole_blood/cts_TWAS_latest/Monocytes_weights2//SRP14-out.wgt.RDat	SRP14	15	40300000	40300000	0.05833	rs16970035	2.42	rs7321	0.053058	9.7	0.743	213	2	lasso	0.05177	5.68e-22	0.729613	0.465627	NA	NA	NA	NA	NA
SYNM-out.wgt.RDat	/u/home/t/tboltz/project-ophoff/rna_whole_blood/cts_TWAS_latest/Monocytes_weights2//SYNM-out.wgt.RDat	SYNM	15	99600000	99700000	0.18571	rs4966008	3.92	rs8036962	0.296105	-22.68	-0.55	172	7	lasso	0.31879	1.85e-146	0.768422	0.442237	NA	NA	NA	NA	NA
THBS1-out.wgt.RDat	/u/home/t/tboltz/project-ophoff/rna_whole_blood/cts_TWAS_latest/Monocytes_weights2//THBS1-out.wgt.RDat	THBS1	15	39900000	39900000	0.08348	rs16970035	2.42	rs4257183	0.011016	-6.48	1.12	229	8	lasso	0.04454	4.33e-19	-0.857137	0.391369	NA	NA	NA	NA	NA
TIPIN-out.wgt.RDat	/u/home/t/tboltz/project-ophoff/rna_whole_blood/cts_TWAS_latest/Monocytes_weights2//TIPIN-out.wgt.RDat	TIPIN	15	66600000	66700000	0.0257	rs1018284	3.74	rs4075665	0.011933	5.55	1.592	138	3	lasso	0.01952	3.21e-09	0.696445	0.48615	NA	NA	NA	NA	NA
TMOD2-out.wgt.RDat	/u/home/t/tboltz/project-ophoff/rna_whole_blood/cts_TWAS_latest/Monocytes_weights2//TMOD2-out.wgt.RDat	TMOD2	15	52000000	52100000	0.10951	rs10519302	-2.4	rs2959285	0.155702	16.68	-1.145	194	5	lasso	0.16113	3.4e-68	-0.952305	0.340942	NA	NA	NA	NA	NA
TMOD3-out.wgt.RDat	/u/home/t/tboltz/project-ophoff/rna_whole_blood/cts_TWAS_latest/Monocytes_weights2//TMOD3-out.wgt.RDat	TMOD3	15	52100000	52200000	0.03419	rs3825801	-1.99	rs16964596	0.026142	-7.18	-1.51	152	2	lasso	0.0244	3.87e-11	1.50863	0.131393	NA	NA	NA	NA	NA
TPM1-out.wgt.RDat	/u/home/t/tboltz/project-ophoff/rna_whole_blood/cts_TWAS_latest/Monocytes_weights2//TPM1-out.wgt.RDat	TPM1	15	63300000	63400000	0.06281	rs937415	-2.33	rs4775606	0.015034	-7.12	0.496	185	24	enet	0.0402	2.29e-17	-1.06469	0.287015	NA	NA	NA	NA	NA
TRIM69-out.wgt.RDat	/u/home/t/tboltz/project-ophoff/rna_whole_blood/cts_TWAS_latest/Monocytes_weights2//TRIM69-out.wgt.RDat	TRIM69	15	45000000	45100000	0.05672	rs7165146	-1.92	rs7182487	0.027891	-8.51	0.366	133	7	lasso	0.04202	4.34e-18	0.287559	0.773685	NA	NA	NA	NA	NA
TTC23-out.wgt.RDat	/u/home/t/tboltz/project-ophoff/rna_whole_blood/cts_TWAS_latest/Monocytes_weights2//TTC23-out.wgt.RDat	TTC23	15	99700000	99800000	0.05031	rs4966008	3.92	rs8031175	0.032591	-8.23	0.373	184	184	blup	0.03548	1.68e-15	0.576076	0.564564	NA	NA	NA	NA	NA
TUBGCP4-out.wgt.RDat	/u/home/t/tboltz/project-ophoff/rna_whole_blood/cts_TWAS_latest/Monocytes_weights2//TUBGCP4-out.wgt.RDat	TUBGCP4	15	43700000	43700000	0.01803	rs28410121	-2.45	rs16957715	0.018056	-6.36	-1.078	132	4	lasso	0.01877	6.31e-09	0.964477	0.334807	NA	NA	NA	NA	NA
UACA-out.wgt.RDat	/u/home/t/tboltz/project-ophoff/rna_whole_blood/cts_TWAS_latest/Monocytes_weights2//UACA-out.wgt.RDat	UACA	15	70900000	71100000	0.01923	rs4777266	-2.5	rs1966518	0.021306	6.28	0.275	117	3	lasso	0.02391	6.02e-11	-0.286408	0.774566	NA	NA	NA	NA	NA
USP3-out.wgt.RDat	/u/home/t/tboltz/project-ophoff/rna_whole_blood/cts_TWAS_latest/Monocytes_weights2//USP3-out.wgt.RDat	USP3	15	63800000	63900000	0.0249	rs7173285	2.27	rs1106712	0.012158	-4.88	-1.703	165	13	enet	0.01693	3.35e-08	0.553106	0.580191	NA	NA	NA	NA	NA
VPS13C-out.wgt.RDat	/u/home/t/tboltz/project-ophoff/rna_whole_blood/cts_TWAS_latest/Monocytes_weights2//VPS13C-out.wgt.RDat	VPS13C	15	62100000	62400000	0.04217	rs4506837	3.09	rs4541010	0.063331	10.64	1.176	240	9	enet	0.06242	3e-26	0.936347	0.349094	NA	NA	NA	NA	NA
ZFYVE19-out.wgt.RDat	/u/home/t/tboltz/project-ophoff/rna_whole_blood/cts_TWAS_latest/Monocytes_weights2//ZFYVE19-out.wgt.RDat	ZFYVE19	15	41100000	41100000	0.17568	rs11070293	-2.91	rs16970851	0.06482	-11.45	0.927	117	8	lasso	0.11088	2.76e-46	-0.561352	0.574557	NA	NA	NA	NA	NA
ZNF592-out.wgt.RDat	/u/home/t/tboltz/project-ophoff/rna_whole_blood/cts_TWAS_latest/Monocytes_weights2//ZNF592-out.wgt.RDat	ZNF592	15	85300000	85300000	0.01031	rs4843020	-2.84	rs1820850	0.002648	3.98	-0.269	197	5	enet	0.00963	2.56e-05	-0.497254	0.61901	NA	NA	NA	NA	NA
PANEL	FILE	ID	CHR	P0	P1	HSQ	BEST.GWAS.ID	BEST.GWAS.Z	EQTL.ID	EQTL.R2	EQTL.Z	EQTL.GWAS.Z	NSNP	NWGT	MODEL	MODELCV.R2	MODELCV.PV	TWAS.Z	TWAS.P	COLOC.PP0	COLOC.PP1	COLOC.PP2	COLOC.PP3	COLOC.PP4
ABAT-out.wgt.RDat	/u/home/t/tboltz/project-ophoff/rna_whole_blood/cts_TWAS_latest/Monocytes_weights2//ABAT-out.wgt.RDat	ABAT	16	8768454	8878432	0.11827	rs4787235	4.49	rs9923816	0.042365	-8.66	-0.161	150	44	enet	0.06807	1.55e-28	0.11687	0.90696	NA	NA	NA	NA	NA
ACSM1-out.wgt.RDat	/u/home/t/tboltz/project-ophoff/rna_whole_blood/cts_TWAS_latest/Monocytes_weights2//ACSM1-out.wgt.RDat	ACSM1	16	20634560	20710212	0.04004	rs9926996	1.83	rs163238	0.029356	7.4	-0.063	129	3	lasso	0.02924	4.84e-13	-0.08528	0.93204	NA	NA	NA	NA	NA
ADAT1-out.wgt.RDat	/u/home/t/tboltz/project-ophoff/rna_whole_blood/cts_TWAS_latest/Monocytes_weights2//ADAT1-out.wgt.RDat	ADAT1	16	75630880	75657198	0.01924	rs9939124	-2.38	rs2641804	0.012686	-4.92	-1.197	92	5	lasso	0.0086	6.61e-05	0.8168	0.41404	NA	NA	NA	NA	NA
ADCY9-out.wgt.RDat	/u/home/t/tboltz/project-ophoff/rna_whole_blood/cts_TWAS_latest/Monocytes_weights2//ADCY9-out.wgt.RDat	ADCY9	16	4003389	4166443	0.05515	rs758748	-2.74	rs7204987	0.027674	7.28	-0.376	69	8	enet	0.02778	1.82e-12	-0.47461	0.63507	NA	NA	NA	NA	NA
ADGRG3-out.wgt.RDat	/u/home/t/tboltz/project-ophoff/rna_whole_blood/cts_TWAS_latest/Monocytes_weights2//ADGRG3-out.wgt.RDat	ADGRG3	16	57702190	57723290	0.04369	rs16958302	3.05	rs8051301	0.035027	8.05	0.94	152	16	enet	0.03331	1.21e-14	0.7345	0.46264	NA	NA	NA	NA	NA
AHSP-out.wgt.RDat	/u/home/t/tboltz/project-ophoff/rna_whole_blood/cts_TWAS_latest/Monocytes_weights2//AHSP-out.wgt.RDat	AHSP	16	31539222	31540124	0.02635	rs8064209	-1.8	rs10843	0.018717	-5.9	0.283	133	6	lasso	0.018	1.27e-08	-0.46697	0.64052	NA	NA	NA	NA	NA
AKTIP-out.wgt.RDat	/u/home/t/tboltz/project-ophoff/rna_whole_blood/cts_TWAS_latest/Monocytes_weights2//AKTIP-out.wgt.RDat	AKTIP	16	53524953	53538323	0.07848	rs10748	-2.78	rs9941254	0.110133	13.95	-2.684	152	5	lasso	0.11287	3.95e-47	-2.71614	0.0066	0	0.9	0	0.001	0.099
APOBR-out.wgt.RDat	/u/home/t/tboltz/project-ophoff/rna_whole_blood/cts_TWAS_latest/Monocytes_weights2//APOBR-out.wgt.RDat	APOBR	16	28505965	28510291	0.00774	rs205428	1.83	rs4788084	0.006291	4.21	0.486	69	69	blup	0.00737	0.000206	0.78317	0.43353	NA	NA	NA	NA	NA
ARL6IP1-out.wgt.RDat	/u/home/t/tboltz/project-ophoff/rna_whole_blood/cts_TWAS_latest/Monocytes_weights2//ARL6IP1-out.wgt.RDat	ARL6IP1	16	18802992	18812875	0.01951	rs4782216	2.62	rs17731690	0.0321	-8.35	-1.009	28	5	lasso	0.03542	1.77e-15	0.80327	0.42182	NA	NA	NA	NA	NA
ATP2C2-out.wgt.RDat	/u/home/t/tboltz/project-ophoff/rna_whole_blood/cts_TWAS_latest/Monocytes_weights2//ATP2C2-out.wgt.RDat	ATP2C2	16	84402134	84497793	0.12025	rs16962799	3.06	rs11863271	0.028691	8.56	1.239	187	5	lasso	0.07201	3.9e-30	0.76922	0.44176	NA	NA	NA	NA	NA
ATP6V0D1-out.wgt.RDat	/u/home/t/tboltz/project-ophoff/rna_whole_blood/cts_TWAS_latest/Monocytes_weights2//ATP6V0D1-out.wgt.RDat	ATP6V0D1	16	67471923	67515084	0.10495	rs7200919	-1.62	rs8056260	0.139429	-15.66	-0.7	155	11	lasso	0.14241	6.95e-60	0.84289	0.39929	NA	NA	NA	NA	NA
BAIAP3-out.wgt.RDat	/u/home/t/tboltz/project-ophoff/rna_whole_blood/cts_TWAS_latest/Monocytes_weights2//BAIAP3-out.wgt.RDat	BAIAP3	16	1383603	1399442	0.05751	rs1544800	2.33	rs4984803	0.027902	7.12	-0.646	103	9	enet	0.03316	1.39e-14	-0.69883	0.48466	NA	NA	NA	NA	NA
BANP-out.wgt.RDat	/u/home/t/tboltz/project-ophoff/rna_whole_blood/cts_TWAS_latest/Monocytes_weights2//BANP-out.wgt.RDat	BANP	16	87982851	88110924	0.04009	rs8045991	-4.28	rs11866841	0.022774	6.47	0.129	89	26	enet	0.03144	6.61e-14	-0.56657	0.57101	NA	NA	NA	NA	NA
BBS2-out.wgt.RDat	/u/home/t/tboltz/project-ophoff/rna_whole_blood/cts_TWAS_latest/Monocytes_weights2//BBS2-out.wgt.RDat	BBS2	16	56500749	56553968	0.08467	rs16956086	3.79	rs2432540	0.012676	6.01	-0.32	162	17	enet	0.03909	6.27e-17	1.75775	0.07879	NA	NA	NA	NA	NA
BICDL2-out.wgt.RDat	/u/home/t/tboltz/project-ophoff/rna_whole_blood/cts_TWAS_latest/Monocytes_weights2//BICDL2-out.wgt.RDat	BICDL2	16	3077684	3086945	0.18328	rs8050688	2.1	rs2360166	0.130619	15.15	-1.211	80	2	enet	0.13087	7.51e-55	-1.20348	0.22879	NA	NA	NA	NA	NA
BOLA2-out.wgt.RDat	/u/home/t/tboltz/project-ophoff/rna_whole_blood/cts_TWAS_latest/Monocytes_weights2//BOLA2-out.wgt.RDat	BOLA2	16	29464915	29466285	0.0052	rs12599318	1.83	rs9938630	0.004743	-3.68	-1.332	35	35	blup	0.00353	0.00769	0.88333	0.37706	NA	NA	NA	NA	NA
C16orf74-out.wgt.RDat	/u/home/t/tboltz/project-ophoff/rna_whole_blood/cts_TWAS_latest/Monocytes_weights2//C16orf74-out.wgt.RDat	C16orf74	16	85723691	85784735	0.02587	rs17818634	-3.16	rs301161	0.003919	4.9	0.25	112	112	blup	0.01402	4.68e-07	-0.34298	0.73162	NA	NA	NA	NA	NA
CDH1-out.wgt.RDat	/u/home/t/tboltz/project-ophoff/rna_whole_blood/cts_TWAS_latest/Monocytes_weights2//CDH1-out.wgt.RDat	CDH1	16	68771196	68869444	0.02019	rs2288036	2.49	rs16260	0.028219	7.29	-1.239	117	7	enet	0.02854	9.17e-13	-1.09652	0.27285	NA	NA	NA	NA	NA
CENPBD1-out.wgt.RDat	/u/home/t/tboltz/project-ophoff/rna_whole_blood/cts_TWAS_latest/Monocytes_weights2//CENPBD1-out.wgt.RDat	CENPBD1	16	90036207	90038942	0.08274	rs1805007	2.37	rs4785763	0.015499	5.46	-0.008	80	22	enet	0.02838	1.06e-12	-0.78321	0.4335	NA	NA	NA	NA	NA
CEP20-out.wgt.RDat	/u/home/t/tboltz/project-ophoff/rna_whole_blood/cts_TWAS_latest/Monocytes_weights2//CEP20-out.wgt.RDat	CEP20	16	15959577	15982482	0.01192	rs8048077	3.67	rs3955408	0.009662	-4.34	0.287	144	2	lasso	0.00866	6.28e-05	0.06855	0.94535	NA	NA	NA	NA	NA
CES1-out.wgt.RDat	/u/home/t/tboltz/project-ophoff/rna_whole_blood/cts_TWAS_latest/Monocytes_weights2//CES1-out.wgt.RDat	CES1	16	55836764	55867249	0.15418	rs16956086	3.79	rs1974708	0.06867	-11.67	-1.565	181	25	enet	0.12574	1.23e-52	0.35779	0.7205	NA	NA	NA	NA	NA
CHTF8-out.wgt.RDat	/u/home/t/tboltz/project-ophoff/rna_whole_blood/cts_TWAS_latest/Monocytes_weights2//CHTF8-out.wgt.RDat	CHTF8	16	69151914	69166481	0.0133	rs2288036	2.49	rs9332431	0.000101	-3.11	-1.056	97	97	blup	0.00113	0.0855	0.51394	0.60729	NA	NA	NA	NA	NA
CKLF-out.wgt.RDat	/u/home/t/tboltz/project-ophoff/rna_whole_blood/cts_TWAS_latest/Monocytes_weights2//CKLF-out.wgt.RDat	CKLF	16	66586467	66600154	0.00899	rs11864887	2.41	rs3743711	0.006561	4.57	-1.516	193	10	lasso	0.00728	0.000223	-1.4025	0.16077	NA	NA	NA	NA	NA
CLCN7-out.wgt.RDat	/u/home/t/tboltz/project-ophoff/rna_whole_blood/cts_TWAS_latest/Monocytes_weights2//CLCN7-out.wgt.RDat	CLCN7	16	1494937	1525085	0.03537	rs2667676	-2.31	rs12934261	0.016499	-5.7	-0.917	109	109	blup	0.01867	6.91e-09	1.50326	0.13277	NA	NA	NA	NA	NA
CLEC18A-out.wgt.RDat	/u/home/t/tboltz/project-ophoff/rna_whole_blood/cts_TWAS_latest/Monocytes_weights2//CLEC18A-out.wgt.RDat	CLEC18A	16	69984609	69998250	0.23204	rs4985527	1.96	rs1052429	0.225084	19.8	-0.607	51	27	enet	0.25153	4.48e-111	-0.41073	0.68127	NA	NA	NA	NA	NA
CMTM1-out.wgt.RDat	/u/home/t/tboltz/project-ophoff/rna_whole_blood/cts_TWAS_latest/Monocytes_weights2//CMTM1-out.wgt.RDat	CMTM1	16	66600297	66613040	0.01369	rs11864887	2.41	rs3743711	0.016029	5.73	-1.516	191	21	enet	0.01533	1.43e-07	-1.26973	0.20418	NA	NA	NA	NA	NA
CMTR2-out.wgt.RDat	/u/home/t/tboltz/project-ophoff/rna_whole_blood/cts_TWAS_latest/Monocytes_weights2//CMTR2-out.wgt.RDat	CMTR2	16	71315293	71323618	0.03015	rs12102284	-2.46	rs3826247	0.018462	7.55	-0.945	107	8	lasso	0.02556	1.36e-11	-0.54804	0.58366	NA	NA	NA	NA	NA
CORO1A-out.wgt.RDat	/u/home/t/tboltz/project-ophoff/rna_whole_blood/cts_TWAS_latest/Monocytes_weights2//CORO1A-out.wgt.RDat	CORO1A	16	30194149	30200397	0.01307	rs13332078	-1.54	rs7204270	0.013678	-5.02	0.768	33	3	lasso	0.01538	1.37e-07	-0.89868	0.36882	NA	NA	NA	NA	NA
CPNE2-out.wgt.RDat	/u/home/t/tboltz/project-ophoff/rna_whole_blood/cts_TWAS_latest/Monocytes_weights2//CPNE2-out.wgt.RDat	CPNE2	16	57126496	57182281	0.01743	rs16958302	2.72	rs9922349	0.011793	-4.98	0.461	159	2	lasso	0.00726	0.000228	-0.6149	0.53862	NA	NA	NA	NA	NA
CPPED1-out.wgt.RDat	/u/home/t/tboltz/project-ophoff/rna_whole_blood/cts_TWAS_latest/Monocytes_weights2//CPPED1-out.wgt.RDat	CPPED1	16	12753657	12897744	0.06223	rs12232403	3.54	rs8044011	0.052981	9.87	-0.819	267	3	lasso	0.05396	7.6e-23	-0.92855	0.35312	NA	NA	NA	NA	NA
CRISPLD2-out.wgt.RDat	/u/home/t/tboltz/project-ophoff/rna_whole_blood/cts_TWAS_latest/Monocytes_weights2//CRISPLD2-out.wgt.RDat	CRISPLD2	16	84853592	84954374	0.18921	rs4589542	2.74	rs962682	0.09837	-13.16	0.72	164	32	enet	0.1312	5.37e-55	-0.36643	0.71404	NA	NA	NA	NA	NA
CTU2-out.wgt.RDat	/u/home/t/tboltz/project-ophoff/rna_whole_blood/cts_TWAS_latest/Monocytes_weights2//CTU2-out.wgt.RDat	CTU2	16	88772892	88781804	0.03766	NA	NA	NA	NA	NA	NA	68	0	enet	0.01869	6.81e-09	NA	NA	NA	NA	NA	NA	NA
DBNDD1-out.wgt.RDat	/u/home/t/tboltz/project-ophoff/rna_whole_blood/cts_TWAS_latest/Monocytes_weights2//DBNDD1-out.wgt.RDat	DBNDD1	16	90071280	90086536	0.03109	rs1805007	2.37	rs4442808	0.033782	8.31	0.345	80	2	lasso	0.03565	1.45e-15	0.25979	0.79502	NA	NA	NA	NA	NA
DCTN5-out.wgt.RDat	/u/home/t/tboltz/project-ophoff/rna_whole_blood/cts_TWAS_latest/Monocytes_weights2//DCTN5-out.wgt.RDat	DCTN5	16	23652788	23688793	0.17337	rs2238493	-2.31	rs35586	0.238126	20.35	0.748	139	4	lasso	0.23757	3.97e-104	0.68674	0.49225	NA	NA	NA	NA	NA
DEXI-out.wgt.RDat	/u/home/t/tboltz/project-ophoff/rna_whole_blood/cts_TWAS_latest/Monocytes_weights2//DEXI-out.wgt.RDat	DEXI	16	11022749	11036325	0.02049	rs2719695	2.47	rs11642631	0.012294	-5.79	0.995	167	4	lasso	0.01592	8.35e-08	-0.83343	0.4046	NA	NA	NA	NA	NA
DHX38-out.wgt.RDat	/u/home/t/tboltz/project-ophoff/rna_whole_blood/cts_TWAS_latest/Monocytes_weights2//DHX38-out.wgt.RDat	DHX38	16	72127513	72146811	0.05903	rs12928056	4.47	rs11864453	0.043541	8.76	2.618	158	4	lasso	0.04231	3.33e-18	2.91612	0.00354	0	0.763	0	0.171	0.066
DNASE1-out.wgt.RDat	/u/home/t/tboltz/project-ophoff/rna_whole_blood/cts_TWAS_latest/Monocytes_weights2//DNASE1-out.wgt.RDat	DNASE1	16	3661730	3730144	0.05679	rs758748	-2.74	rs6500550	0.034392	-7.93	-1.896	71	21	enet	0.0431	1.61e-18	2.09694	0.036	0	0.982	0	0.001	0.017
DPEP3-out.wgt.RDat	/u/home/t/tboltz/project-ophoff/rna_whole_blood/cts_TWAS_latest/Monocytes_weights2//DPEP3-out.wgt.RDat	DPEP3	16	68009567	68014452	0.01505	rs1465467	1.87	rs3785109	0.013423	-6.39	-0.958	127	127	blup	0.01967	2.8e-09	1.38539	0.16593	NA	NA	NA	NA	NA
DUS2-out.wgt.RDat	/u/home/t/tboltz/project-ophoff/rna_whole_blood/cts_TWAS_latest/Monocytes_weights2//DUS2-out.wgt.RDat	DUS2	16	68021650	68113223	0.02058	rs1465467	1.87	rs7201591	0.03431	7.84	-1.009	127	5	lasso	0.03423	5.24e-15	-0.91604	0.35964	NA	NA	NA	NA	NA
EXOSC6-out.wgt.RDat	/u/home/t/tboltz/project-ophoff/rna_whole_blood/cts_TWAS_latest/Monocytes_weights2//EXOSC6-out.wgt.RDat	EXOSC6	16	70280682	70285843	0.20142	rs4985527	1.96	rs1052429	0.095054	12.93	-0.607	40	20	enet	0.17138	8.07e-73	-0.53637	0.5917	NA	NA	NA	NA	NA
FAHD1-out.wgt.RDat	/u/home/t/tboltz/project-ophoff/rna_whole_blood/cts_TWAS_latest/Monocytes_weights2//FAHD1-out.wgt.RDat	FAHD1	16	1876943	1890208	0.02653	rs2667676	-2.31	rs7199384	0.014187	5.69	-0.465	101	10	enet	0.02217	2.92e-10	-0.07427	0.9408	NA	NA	NA	NA	NA
FANCA-out.wgt.RDat	/u/home/t/tboltz/project-ophoff/rna_whole_blood/cts_TWAS_latest/Monocytes_weights2//FANCA-out.wgt.RDat	FANCA	16	89803958	89883065	0.21408	rs12932016	-2.81	rs8058895	0.155334	-16.46	0.616	94	7	lasso	0.19632	2.56e-84	-0.27615	0.78243	NA	NA	NA	NA	NA
FLYWCH1-out.wgt.RDat	/u/home/t/tboltz/project-ophoff/rna_whole_blood/cts_TWAS_latest/Monocytes_weights2//FLYWCH1-out.wgt.RDat	FLYWCH1	16	2961939	3001209	0.06414	rs8050688	2.1	rs8050688	0.006975	5.3	2.099	78	3	lasso	0.03871	8.86e-17	1.30639	0.19142	NA	NA	NA	NA	NA
FLYWCH2-out.wgt.RDat	/u/home/t/tboltz/project-ophoff/rna_whole_blood/cts_TWAS_latest/Monocytes_weights2//FLYWCH2-out.wgt.RDat	FLYWCH2	16	2933215	2949383	0.06415	rs8050688	2.1	rs9934223	0.057087	10.41	1.191	68	2	lasso	0.06455	4.15e-27	1.19633	0.23157	NA	NA	NA	NA	NA
GABARAPL2-out.wgt.RDat	/u/home/t/tboltz/project-ophoff/rna_whole_blood/cts_TWAS_latest/Monocytes_weights2//GABARAPL2-out.wgt.RDat	GABARAPL2	16	75600274	75611779	0.03131	rs9939124	-2.38	rs16940362	0.039874	8.71	-0.711	98	98	blup	0.04222	3.62e-18	-0.80413	0.42132	NA	NA	NA	NA	NA
GDE1-out.wgt.RDat	/u/home/t/tboltz/project-ophoff/rna_whole_blood/cts_TWAS_latest/Monocytes_weights2//GDE1-out.wgt.RDat	GDE1	16	19513016	19533445	0.05286	rs11861774	3	rs2074171	0.024044	-6.89	2.058	154	154	blup	0.03382	7.64e-15	-1.35312	0.17602	NA	NA	NA	NA	NA
GOT2-out.wgt.RDat	/u/home/t/tboltz/project-ophoff/rna_whole_blood/cts_TWAS_latest/Monocytes_weights2//GOT2-out.wgt.RDat	GOT2	16	58741036	58768246	0.02824	rs30842	2.49	rs863944	0.018972	6.58	1.494	189	14	enet	0.02656	5.49e-12	1.73738	0.08232	NA	NA	NA	NA	NA
GSPT1-out.wgt.RDat	/u/home/t/tboltz/project-ophoff/rna_whole_blood/cts_TWAS_latest/Monocytes_weights2//GSPT1-out.wgt.RDat	GSPT1	16	11961986	12009939	0.10581	rs11639556	2.34	rs10852344	0.056811	10.08	0.447	148	30	enet	0.05605	1.1e-23	-0.11471	0.90868	NA	NA	NA	NA	NA
HAGH-out.wgt.RDat	/u/home/t/tboltz/project-ophoff/rna_whole_blood/cts_TWAS_latest/Monocytes_weights2//HAGH-out.wgt.RDat	HAGH	16	1845622	1877158	0.108	rs2667676	-2.31	rs9806945	0.087668	-12.41	-0.381	102	32	enet	0.10295	6.15e-43	-0.52656	0.5985	NA	NA	NA	NA	NA
HBM-out.wgt.RDat	/u/home/t/tboltz/project-ophoff/rna_whole_blood/cts_TWAS_latest/Monocytes_weights2//HBM-out.wgt.RDat	HBM	16	214482	216763	0.01169	rs4984906	-2.84	rs11248914	0.002832	4.01	-1.301	48	8	enet	0.00688	0.000325	0.23921	0.81094	NA	NA	NA	NA	NA
HBZ-out.wgt.RDat	/u/home/t/tboltz/project-ophoff/rna_whole_blood/cts_TWAS_latest/Monocytes_weights2//HBZ-out.wgt.RDat	HBZ	16	192728	204502	0.08867	rs710925	-2.52	rs12719801	0.02127	-6.22	0.589	39	20	enet	0.03407	6.06e-15	0.5377	0.59078	NA	NA	NA	NA	NA
HEATR3-out.wgt.RDat	/u/home/t/tboltz/project-ophoff/rna_whole_blood/cts_TWAS_latest/Monocytes_weights2//HEATR3-out.wgt.RDat	HEATR3	16	50099882	50141183	0.06839	rs12923113	3.15	rs4785201	0.067151	-11.02	2.209	102	4	lasso	0.08323	9.84e-35	-1.15829	0.24675	NA	NA	NA	NA	NA
HERPUD1-out.wgt.RDat	/u/home/t/tboltz/project-ophoff/rna_whole_blood/cts_TWAS_latest/Monocytes_weights2//HERPUD1-out.wgt.RDat	HERPUD1	16	56966055	56978776	0.02636	rs12596236	2.52	rs1561140	0.024886	6.87	-0.724	146	5	lasso	0.02729	2.83e-12	-0.89823	0.36907	NA	NA	NA	NA	NA
HP-out.wgt.RDat	/u/home/t/tboltz/project-ophoff/rna_whole_blood/cts_TWAS_latest/Monocytes_weights2//HP-out.wgt.RDat	HP	16	72088492	72094954	0.26732	rs12928056	4.47	rs11864453	0.18263	-17.85	2.618	159	38	enet	0.24004	2.4e-105	-2.59358	0.0095	0	0.763	0	0.171	0.066
HSDL1-out.wgt.RDat	/u/home/t/tboltz/project-ophoff/rna_whole_blood/cts_TWAS_latest/Monocytes_weights2//HSDL1-out.wgt.RDat	HSDL1	16	84155747	84178782	0.03914	rs16962799	2.87	rs2175248	0.012193	6.22	1	263	17	enet	0.02053	1.29e-09	0.14864	0.88184	NA	NA	NA	NA	NA
HYDIN-out.wgt.RDat	/u/home/t/tboltz/project-ophoff/rna_whole_blood/cts_TWAS_latest/Monocytes_weights2//HYDIN-out.wgt.RDat	HYDIN	16	70835988	71264625	0.03276	rs12102284	-2.46	rs236000	0.003673	5.01	-0.785	114	20	enet	0.01953	3.19e-09	0.22201	0.82431	NA	NA	NA	NA	NA
IL27-out.wgt.RDat	/u/home/t/tboltz/project-ophoff/rna_whole_blood/cts_TWAS_latest/Monocytes_weights2//IL27-out.wgt.RDat	IL27	16	28510684	28523372	0.00909	rs205428	1.83	rs12446550	0.005694	4.26	0.487	67	67	blup	0.00436	0.00347	0.00665	0.99469	NA	NA	NA	NA	NA
IL32-out.wgt.RDat	/u/home/t/tboltz/project-ophoff/rna_whole_blood/cts_TWAS_latest/Monocytes_weights2//IL32-out.wgt.RDat	IL32	16	3115299	3132193	0.1185	rs35402060	-2.6	rs1004792	0.025667	-6.74	0.596	82	27	enet	0.04956	4.33e-21	0.28448	0.77604	NA	NA	NA	NA	NA
IL4R-out.wgt.RDat	/u/home/t/tboltz/project-ophoff/rna_whole_blood/cts_TWAS_latest/Monocytes_weights2//IL4R-out.wgt.RDat	IL4R	16	27324990	27376099	0.07415	rs11074843	-2.1	rs2057768	0.030992	-8.09	-0.589	85	7	lasso	0.04473	3.63e-19	0.604	0.54585	NA	NA	NA	NA	NA
INO80E-out.wgt.RDat	/u/home/t/tboltz/project-ophoff/rna_whole_blood/cts_TWAS_latest/Monocytes_weights2//INO80E-out.wgt.RDat	INO80E	16	30007037	30017114	0.02114	rs12599318	1.83	rs12931955	0.013309	5.21	1.268	38	38	blup	0.01376	5.95e-07	0.70595	0.48022	NA	NA	NA	NA	NA
ITGAD-out.wgt.RDat	/u/home/t/tboltz/project-ophoff/rna_whole_blood/cts_TWAS_latest/Monocytes_weights2//ITGAD-out.wgt.RDat	ITGAD	16	31404657	31437826	0.01415	rs11150651	-1.79	rs2855475	0.001486	3.54	-0.916	138	17	enet	0.00929	3.5e-05	-1.11664	0.26415	NA	NA	NA	NA	NA
ITGAX-out.wgt.RDat	/u/home/t/tboltz/project-ophoff/rna_whole_blood/cts_TWAS_latest/Monocytes_weights2//ITGAX-out.wgt.RDat	ITGAX	16	31366456	31394318	0.12267	rs6565242	-1.32	rs4597342	0.135356	15.38	0.769	134	7	lasso	0.13518	1e-56	0.84161	0.40001	NA	NA	NA	NA	NA
KIAA0513-out.wgt.RDat	/u/home/t/tboltz/project-ophoff/rna_whole_blood/cts_TWAS_latest/Monocytes_weights2//KIAA0513-out.wgt.RDat	KIAA0513	16	85061358	85127836	0.03286	rs4589542	2.74	rs11648527	0.036807	8.18	2.198	119	3	lasso	0.03571	1.37e-15	2.08059	0.03747	0	0.964	0	0.002	0.035
KLHDC4-out.wgt.RDat	/u/home/t/tboltz/project-ophoff/rna_whole_blood/cts_TWAS_latest/Monocytes_weights2//KLHDC4-out.wgt.RDat	KLHDC4	16	87730092	87799598	0.03849	rs8045991	-4.28	rs1984980	0.026964	-7.09	1.122	99	10	enet	0.0315	6.23e-14	-1.48724	0.13695	NA	NA	NA	NA	NA
KNOP1-out.wgt.RDat	/u/home/t/tboltz/project-ophoff/rna_whole_blood/cts_TWAS_latest/Monocytes_weights2//KNOP1-out.wgt.RDat	KNOP1	16	19713260	19729549	0.017	rs11861774	3	rs8056301	0.016455	5.85	-0.056	173	5	lasso	0.01357	7.06e-07	-0.09881	0.92129	NA	NA	NA	NA	NA
LDHD-out.wgt.RDat	/u/home/t/tboltz/project-ophoff/rna_whole_blood/cts_TWAS_latest/Monocytes_weights2//LDHD-out.wgt.RDat	LDHD	16	75145759	75150669	0.01672	rs9939124	-2.38	rs9939124	0.003586	-4.26	-2.375	88	88	blup	0.00468	0.00254	1.34023	0.18017	NA	NA	NA	NA	NA
LITAF-out.wgt.RDat	/u/home/t/tboltz/project-ophoff/rna_whole_blood/cts_TWAS_latest/Monocytes_weights2//LITAF-out.wgt.RDat	LITAF	16	11641579	11730237	0.0307	rs11642386	2.09	rs7195296	0.014953	5.56	0.285	171	12	enet	0.01546	1.26e-07	-0.32547	0.74482	NA	NA	NA	NA	NA
LOC400499-out.wgt.RDat	/u/home/t/tboltz/project-ophoff/rna_whole_blood/cts_TWAS_latest/Monocytes_weights2//LOC400499-out.wgt.RDat	LOC400499	16	11453703	11621101	0.03728	rs7404672	2.04	rs3784924	0.008163	-5.68	0.359	163	3	lasso	0.01532	1.44e-07	-0.54127	0.58832	NA	NA	NA	NA	NA
LONP2-out.wgt.RDat	/u/home/t/tboltz/project-ophoff/rna_whole_blood/cts_TWAS_latest/Monocytes_weights2//LONP2-out.wgt.RDat	LONP2	16	48278212	48397033	0.47261	rs3095646	-3.09	rs9940038	0.081681	-12.14	0.125	115	38	enet	0.16753	4.46e-71	0.17387	0.86197	NA	NA	NA	NA	NA
MAPK3-out.wgt.RDat	/u/home/t/tboltz/project-ophoff/rna_whole_blood/cts_TWAS_latest/Monocytes_weights2//MAPK3-out.wgt.RDat	MAPK3	16	30125427	30134827	0.06437	rs12599318	1.83	rs7204270	0.042024	-8.6	0.768	39	4	lasso	0.04573	1.46e-19	-0.23336	0.81548	NA	NA	NA	NA	NA
MBTPS1-out.wgt.RDat	/u/home/t/tboltz/project-ophoff/rna_whole_blood/cts_TWAS_latest/Monocytes_weights2//MBTPS1-out.wgt.RDat	MBTPS1	16	84087369	84150547	0.03072	rs16962799	2.94	rs2175248	0.016147	5.43	1	271	3	lasso	0.01393	5.06e-07	0.94997	0.34213	NA	NA	NA	NA	NA
MC1R-out.wgt.RDat	/u/home/t/tboltz/project-ophoff/rna_whole_blood/cts_TWAS_latest/Monocytes_weights2//MC1R-out.wgt.RDat	MC1R	16	89979827	89987385	0.05651	rs1805007	2.37	rs12919804	0.084991	12.21	0.345	82	20	enet	0.08574	9.07e-36	0.04838	0.96141	NA	NA	NA	NA	NA
MEFV-out.wgt.RDat	/u/home/t/tboltz/project-ophoff/rna_whole_blood/cts_TWAS_latest/Monocytes_weights2//MEFV-out.wgt.RDat	MEFV	16	3292029	3306627	0.3585	rs758748	-2.74	rs224225	0.169712	-17.16	0.989	90	7	lasso	0.17609	5.79e-75	-0.93958	0.34743	NA	NA	NA	NA	NA
METTL26-out.wgt.RDat	/u/home/t/tboltz/project-ophoff/rna_whole_blood/cts_TWAS_latest/Monocytes_weights2//METTL26-out.wgt.RDat	METTL26	16	684428	686366	0.02505	rs4984906	-2.61	rs4984907	0.021259	6.25	-2.409	74	3	lasso	0.01968	2.78e-09	-2.31844	0.02043	0	0.949	0	0.001	0.049
METTL9-out.wgt.RDat	/u/home/t/tboltz/project-ophoff/rna_whole_blood/cts_TWAS_latest/Monocytes_weights2//METTL9-out.wgt.RDat	METTL9	16	21608540	21668794	0.1399	rs2967157	2.55	rs42750	0.08242	12.03	-0.131	45	3	lasso	0.0814	5.6e-34	-0.13179	0.89515	NA	NA	NA	NA	NA
MGRN1-out.wgt.RDat	/u/home/t/tboltz/project-ophoff/rna_whole_blood/cts_TWAS_latest/Monocytes_weights2//MGRN1-out.wgt.RDat	MGRN1	16	4666495	4740975	0.01687	rs8060576	3.35	rs1659495	0.006811	4.85	-0.056	90	6	enet	0.01387	5.36e-07	0.74726	0.45491	NA	NA	NA	NA	NA
MON1B-out.wgt.RDat	/u/home/t/tboltz/project-ophoff/rna_whole_blood/cts_TWAS_latest/Monocytes_weights2//MON1B-out.wgt.RDat	MON1B	16	77224733	77236295	0.05056	rs285004	3.09	rs2232497	0.042763	-9.08	-1.86	276	3	lasso	0.04073	1.41e-17	1.86742	0.06184	NA	NA	NA	NA	NA
MPHOSPH6-out.wgt.RDat	/u/home/t/tboltz/project-ophoff/rna_whole_blood/cts_TWAS_latest/Monocytes_weights2//MPHOSPH6-out.wgt.RDat	MPHOSPH6	16	82181404	82203829	0.06783	rs7196909	3.03	rs2303266	0.073145	12.39	1.292	225	12	enet	0.0929	9.81e-39	0.51587	0.60595	NA	NA	NA	NA	NA
MT2A-out.wgt.RDat	/u/home/t/tboltz/project-ophoff/rna_whole_blood/cts_TWAS_latest/Monocytes_weights2//MT2A-out.wgt.RDat	MT2A	16	56642497	56643409	0.07557	rs17282194	-2.94	rs12444489	0.036151	-8.11	1.247	154	29	enet	0.04874	9.26e-21	-1.46511	0.14289	NA	NA	NA	NA	NA
MVP-out.wgt.RDat	/u/home/t/tboltz/project-ophoff/rna_whole_blood/cts_TWAS_latest/Monocytes_weights2//MVP-out.wgt.RDat	MVP	16	29831716	29859360	0.0498	rs12599318	1.83	rs9938630	0.085679	12.51	-1.332	27	2	lasso	0.08454	2.86e-35	-1.25019	0.21123	NA	NA	NA	NA	NA
NAGPA-out.wgt.RDat	/u/home/t/tboltz/project-ophoff/rna_whole_blood/cts_TWAS_latest/Monocytes_weights2//NAGPA-out.wgt.RDat	NAGPA	16	5074846	5084142	0.01143	rs8060576	3.35	rs7188856	0.005693	-4.7	-1	78	78	blup	0.00585	0.000847	1.24153	0.21441	NA	NA	NA	NA	NA
NDE1-out.wgt.RDat	/u/home/t/tboltz/project-ophoff/rna_whole_blood/cts_TWAS_latest/Monocytes_weights2//NDE1-out.wgt.RDat	NDE1	16	15737125	15820210	0.04141	rs8048077	3.67	rs4541094	0.002652	-4.19	-1.636	144	144	blup	0.01156	4.38e-06	0.04082	0.96744	NA	NA	NA	NA	NA
NECAB2-out.wgt.RDat	/u/home/t/tboltz/project-ophoff/rna_whole_blood/cts_TWAS_latest/Monocytes_weights2//NECAB2-out.wgt.RDat	NECAB2	16	84002238	84036381	0.04047	rs16962799	3.03	rs2175248	0.009109	5.07	1	278	20	enet	0.01081	8.75e-06	0.73752	0.46081	NA	NA	NA	NA	NA
NIP7-out.wgt.RDat	/u/home/t/tboltz/project-ophoff/rna_whole_blood/cts_TWAS_latest/Monocytes_weights2//NIP7-out.wgt.RDat	NIP7	16	69373472	69377009	0.01026	rs2288036	2.49	rs1541979	0.00277	3.86	0.183	92	92	blup	0.00214	0.0301	0.90533	0.36529	NA	NA	NA	NA	NA
NLRC3-out.wgt.RDat	/u/home/t/tboltz/project-ophoff/rna_whole_blood/cts_TWAS_latest/Monocytes_weights2//NLRC3-out.wgt.RDat	NLRC3	16	3589034	3627404	0.03941	rs758748	-2.74	rs35402060	0.015896	6.06	-2.597	71	71	blup	0.01679	3.81e-08	-2.6486	0.00808	0.001	0.918	0	0.001	0.08
NLRC5-out.wgt.RDat	/u/home/t/tboltz/project-ophoff/rna_whole_blood/cts_TWAS_latest/Monocytes_weights2//NLRC5-out.wgt.RDat	NLRC5	16	57023398	57117443	0.05124	rs12596236	2.52	rs821470	0.035284	7.96	0.1	160	7	enet	0.04549	1.81e-19	0.04128	0.96707	NA	NA	NA	NA	NA
NOD2-out.wgt.RDat	/u/home/t/tboltz/project-ophoff/rna_whole_blood/cts_TWAS_latest/Monocytes_weights2//NOD2-out.wgt.RDat	NOD2	16	50727500	50767952	0.29021	rs2066843	2.38	rs4785223	0.393983	26.12	-1.009	113	14	enet	0.40552	1.3e-197	-1.1809	0.23764	NA	NA	NA	NA	NA
NPIPA2-out.wgt.RDat	/u/home/t/tboltz/project-ophoff/rna_whole_blood/cts_TWAS_latest/Monocytes_weights2//NPIPA2-out.wgt.RDat	NPIPA2	16	14841924	14859270	0.0323	rs17198566	2.63	rs4985147	0.006769	-4.91	-0.096	22	12	enet	0.02077	1.03e-09	0.15073	0.88019	NA	NA	NA	NA	NA
NPIPA3-out.wgt.RDat	/u/home/t/tboltz/project-ophoff/rna_whole_blood/cts_TWAS_latest/Monocytes_weights2//NPIPA3-out.wgt.RDat	NPIPA3	16	14802802	14820195	0.01509	rs17198566	2.63	rs4985147	0.008123	-4.11	-0.096	25	7	enet	0.00952	2.83e-05	-0.45859	0.64653	NA	NA	NA	NA	NA
NPIPA5-out.wgt.RDat	/u/home/t/tboltz/project-ophoff/rna_whole_blood/cts_TWAS_latest/Monocytes_weights2//NPIPA5-out.wgt.RDat	NPIPA5	16	15457486	15474904	0.08922	rs8048077	3.67	rs10521101	0.027454	-6.96	-0.006	69	17	enet	0.05674	5.8e-24	0.53202	0.59471	NA	NA	NA	NA	NA
NPIPB13-out.wgt.RDat	/u/home/t/tboltz/project-ophoff/rna_whole_blood/cts_TWAS_latest/Monocytes_weights2//NPIPB13-out.wgt.RDat	NPIPB13	16	30234259	30265831	0.12857	rs13332078	-1.54	rs7204270	0.094967	13.52	0.768	34	5	lasso	0.11712	6.11e-49	0.88611	0.37556	NA	NA	NA	NA	NA
NPRL3-out.wgt.RDat	/u/home/t/tboltz/project-ophoff/rna_whole_blood/cts_TWAS_latest/Monocytes_weights2//NPRL3-out.wgt.RDat	NPRL3	16	134274	188859	0.17809	rs710925	-2.52	rs2562189	0.053056	9.68	-0.414	38	21	enet	0.10522	6.82e-44	-1.82717	0.06767	NA	NA	NA	NA	NA
NQO1-out.wgt.RDat	/u/home/t/tboltz/project-ophoff/rna_whole_blood/cts_TWAS_latest/Monocytes_weights2//NQO1-out.wgt.RDat	NQO1	16	69740900	69760571	0.00615	rs16958711	2.43	rs7206585	0.006742	-3.91	-1.521	75	75	blup	0.00575	0.000927	1.77226	0.07635	NA	NA	NA	NA	NA
NUDT7-out.wgt.RDat	/u/home/t/tboltz/project-ophoff/rna_whole_blood/cts_TWAS_latest/Monocytes_weights2//NUDT7-out.wgt.RDat	NUDT7	16	77756390	77776157	0.1043	rs2914451	2.39	rs8058941	0.040906	9.59	1.93	260	8	lasso	0.07904	5.19e-33	0.40207	0.68763	NA	NA	NA	NA	NA
PAQR4-out.wgt.RDat	/u/home/t/tboltz/project-ophoff/rna_whole_blood/cts_TWAS_latest/Monocytes_weights2//PAQR4-out.wgt.RDat	PAQR4	16	3019272	3023485	0.02586	rs8050688	2.1	rs7187296	0.01796	6.02	1.378	80	1	lasso	0.01661	4.46e-08	1.37808	0.16818	NA	NA	NA	NA	NA
PDF-out.wgt.RDat	/u/home/t/tboltz/project-ophoff/rna_whole_blood/cts_TWAS_latest/Monocytes_weights2//PDF-out.wgt.RDat	PDF	16	69360817	69364491	0.01427	rs2288036	2.49	rs1541979	0.015969	-5.37	0.183	89	3	lasso	0.01402	4.69e-07	-0.19784	0.84317	NA	NA	NA	NA	NA
PDPK1-out.wgt.RDat	/u/home/t/tboltz/project-ophoff/rna_whole_blood/cts_TWAS_latest/Monocytes_weights2//PDPK1-out.wgt.RDat	PDPK1	16	2587981	2653189	0.04121	rs8050688	2.1	rs11642783	0.023499	6.61	1.996	48	1	lasso	0.0221	3.1e-10	1.996	0.04593	0	0.979	0	0	0.02
PGAP6-out.wgt.RDat	/u/home/t/tboltz/project-ophoff/rna_whole_blood/cts_TWAS_latest/Monocytes_weights2//PGAP6-out.wgt.RDat	PGAP6	16	420789	437113	0.09016	rs4984906	-2.64	rs11641742	0.054125	-9.78	-0.572	62	62	blup	0.06054	1.73e-25	0.55568	0.57843	NA	NA	NA	NA	NA
PIEZO1-out.wgt.RDat	/u/home/t/tboltz/project-ophoff/rna_whole_blood/cts_TWAS_latest/Monocytes_weights2//PIEZO1-out.wgt.RDat	PIEZO1	16	88781747	88851628	0.06223	NA	NA	NA	NA	NA	NA	85	0	lasso	0.04182	5.21e-18	NA	NA	NA	NA	NA	NA	NA
PKD1L3-out.wgt.RDat	/u/home/t/tboltz/project-ophoff/rna_whole_blood/cts_TWAS_latest/Monocytes_weights2//PKD1L3-out.wgt.RDat	PKD1L3	16	71963442	72033877	0.05726	rs12928056	4.47	rs1820248	0.029255	-7.52	-1.878	172	4	lasso	0.03221	3.27e-14	1.95928	0.05008	NA	NA	NA	NA	NA
PMM2-out.wgt.RDat	/u/home/t/tboltz/project-ophoff/rna_whole_blood/cts_TWAS_latest/Monocytes_weights2//PMM2-out.wgt.RDat	PMM2	16	8882681	8943182	0.09982	rs4787235	4.49	rs9926107	0.078825	11.81	0.039	165	4	lasso	0.09526	1.03e-39	-0.03252	0.97406	NA	NA	NA	NA	NA
POLR3K-out.wgt.RDat	/u/home/t/tboltz/project-ophoff/rna_whole_blood/cts_TWAS_latest/Monocytes_weights2//POLR3K-out.wgt.RDat	POLR3K	16	96408	103608	0.02883	rs3852766	-2.04	rs1045001	0.03096	-7.6	-0.346	34	3	lasso	0.02929	4.62e-13	0.377	0.70617	NA	NA	NA	NA	NA
PRKCB-out.wgt.RDat	/u/home/t/tboltz/project-ophoff/rna_whole_blood/cts_TWAS_latest/Monocytes_weights2//PRKCB-out.wgt.RDat	PRKCB	16	23847305	24231932	0.2239	rs198178	-3.33	rs7404095	0.096483	-13.01	-1.026	179	29	enet	0.12348	1.16e-51	0.79907	0.42425	NA	NA	NA	NA	NA
PRSS21-out.wgt.RDat	/u/home/t/tboltz/project-ophoff/rna_whole_blood/cts_TWAS_latest/Monocytes_weights2//PRSS21-out.wgt.RDat	PRSS21	16	2867182	2876305	0.01662	rs8050688	2.1	rs11076933	0.006508	5.25	0.991	61	3	lasso	0.00943	3.09e-05	0.62205	0.53391	NA	NA	NA	NA	NA
PSME3IP1-out.wgt.RDat	/u/home/t/tboltz/project-ophoff/rna_whole_blood/cts_TWAS_latest/Monocytes_weights2//PSME3IP1-out.wgt.RDat	PSME3IP1	16	57186379	57220028	0.0188	rs16958302	2.64	rs7203634	0.007313	-4.87	1.738	154	154	blup	0.01337	8.49e-07	-2.47323	0.01339	0.229	0.762	0	0.001	0.009
RANBP10-out.wgt.RDat	/u/home/t/tboltz/project-ophoff/rna_whole_blood/cts_TWAS_latest/Monocytes_weights2//RANBP10-out.wgt.RDat	RANBP10	16	67756974	67840555	0.00799	rs1127773	-1.69	rs7195415	0.008583	4.42	-0.274	160	3	lasso	0.00771	0.00015	-0.24458	0.80678	NA	NA	NA	NA	NA
RBBP6-out.wgt.RDat	/u/home/t/tboltz/project-ophoff/rna_whole_blood/cts_TWAS_latest/Monocytes_weights2//RBBP6-out.wgt.RDat	RBBP6	16	24549015	24584184	0.01726	rs198178	-3.33	rs1991474	0.014899	5.41	-0.606	110	14	enet	0.01311	1.08e-06	-0.44002	0.65992	NA	NA	NA	NA	NA
RBL2-out.wgt.RDat	/u/home/t/tboltz/project-ophoff/rna_whole_blood/cts_TWAS_latest/Monocytes_weights2//RBL2-out.wgt.RDat	RBL2	16	53467890	53525560	0.23813	rs1558685	-3.06	rs9941254	0.353531	-24.83	-2.684	159	8	enet	0.35566	2.32e-167	2.72896	0.00635	0	0.901	0	0.002	0.096
RFWD3-out.wgt.RDat	/u/home/t/tboltz/project-ophoff/rna_whole_blood/cts_TWAS_latest/Monocytes_weights2//RFWD3-out.wgt.RDat	RFWD3	16	74655298	74700775	0.09789	rs8052228	2.53	rs4888262	0.050873	9.57	-0.221	94	28	enet	0.07053	1.56e-29	0.01608	0.98717	NA	NA	NA	NA	NA
RMI2-out.wgt.RDat	/u/home/t/tboltz/project-ophoff/rna_whole_blood/cts_TWAS_latest/Monocytes_weights2//RMI2-out.wgt.RDat	RMI2	16	11343485	11475519	0.05101	rs3743584	1.76	rs11640138	0.047443	9.19	-0.119	155	11	enet	0.05536	2.07e-23	0.46922	0.63891	NA	NA	NA	NA	NA
ROGDI-out.wgt.RDat	/u/home/t/tboltz/project-ophoff/rna_whole_blood/cts_TWAS_latest/Monocytes_weights2//ROGDI-out.wgt.RDat	ROGDI	16	4846970	4852951	0.03274	rs8060576	3.35	rs3813750	0.006205	4.84	3.013	87	7	enet	0.02037	1.48e-09	2.22683	0.02596	0.238	0.591	0.001	0.001	0.169
RPL13-out.wgt.RDat	/u/home/t/tboltz/project-ophoff/rna_whole_blood/cts_TWAS_latest/Monocytes_weights2//RPL13-out.wgt.RDat	RPL13	16	89627066	89633236	0.12168	rs1805007	2.37	rs17775174	0.145625	-16.04	-0.876	121	8	lasso	0.14345	2.41e-60	0.83579	0.40327	NA	NA	NA	NA	NA
SBK1-out.wgt.RDat	/u/home/t/tboltz/project-ophoff/rna_whole_blood/cts_TWAS_latest/Monocytes_weights2//SBK1-out.wgt.RDat	SBK1	16	28270568	28335170	0.00919	rs205428	1.83	rs4788084	0.008317	-4.41	0.486	80	1	lasso	0.00455	0.00289	-0.486	0.62697	NA	NA	NA	NA	NA
SEC14L5-out.wgt.RDat	/u/home/t/tboltz/project-ophoff/rna_whole_blood/cts_TWAS_latest/Monocytes_weights2//SEC14L5-out.wgt.RDat	SEC14L5	16	5008332	5069158	0.03115	rs8060576	3.35	rs759192	0.02666	-6.9	-1.566	84	8	enet	0.03006	2.31e-13	1.20251	0.22917	NA	NA	NA	NA	NA
SGF29-out.wgt.RDat	/u/home/t/tboltz/project-ophoff/rna_whole_blood/cts_TWAS_latest/Monocytes_weights2//SGF29-out.wgt.RDat	SGF29	16	28565242	28603111	0.03858	rs205428	1.83	rs4788074	0.056125	-10.19	0.601	68	4	lasso	0.05673	5.89e-24	-0.57869	0.5628	NA	NA	NA	NA	NA
SLC5A11-out.wgt.RDat	/u/home/t/tboltz/project-ophoff/rna_whole_blood/cts_TWAS_latest/Monocytes_weights2//SLC5A11-out.wgt.RDat	SLC5A11	16	24857163	24922949	0.09402	rs7201010	2.4	rs11647120	0.15399	16.52	-0.904	91	4	lasso	0.15305	1.39e-64	-0.90118	0.36749	NA	NA	NA	NA	NA
SMG1-out.wgt.RDat	/u/home/t/tboltz/project-ophoff/rna_whole_blood/cts_TWAS_latest/Monocytes_weights2//SMG1-out.wgt.RDat	SMG1	16	18816176	18937776	0.02893	rs4782216	2.62	rs2650628	0.023865	-6.68	-0.123	59	5	lasso	0.02204	3.28e-10	-0.12344	0.90176	NA	NA	NA	NA	NA
SMPD3-out.wgt.RDat	/u/home/t/tboltz/project-ophoff/rna_whole_blood/cts_TWAS_latest/Monocytes_weights2//SMPD3-out.wgt.RDat	SMPD3	16	68392231	68482411	0.01014	rs1465467	1.87	rs2863978	0.006459	-4.26	-1.422	134	2	lasso	0.00705	0.000276	1.05716	0.29044	NA	NA	NA	NA	NA
SNAI3-out.wgt.RDat	/u/home/t/tboltz/project-ophoff/rna_whole_blood/cts_TWAS_latest/Monocytes_weights2//SNAI3-out.wgt.RDat	SNAI3	16	88744097	88752915	0.12839	NA	NA	NA	NA	NA	NA	68	0	enet	0.08349	7.7e-35	NA	NA	NA	NA	NA	NA	NA
SNN-out.wgt.RDat	/u/home/t/tboltz/project-ophoff/rna_whole_blood/cts_TWAS_latest/Monocytes_weights2//SNN-out.wgt.RDat	SNN	16	11762312	11773008	0.02721	rs11639556	2.34	rs732799	0.019352	5.96	-1.135	149	3	enet	0.01874	6.52e-09	-1.14803	0.25096	NA	NA	NA	NA	NA
SNRNP25-out.wgt.RDat	/u/home/t/tboltz/project-ophoff/rna_whole_blood/cts_TWAS_latest/Monocytes_weights2//SNRNP25-out.wgt.RDat	SNRNP25	16	103829	107669	0.10012	rs3852766	-2.04	rs1045001	0.042576	8.66	-0.346	34	6	enet	0.05257	2.73e-22	0.43483	0.66368	NA	NA	NA	NA	NA
SPIRE2-out.wgt.RDat	/u/home/t/tboltz/project-ophoff/rna_whole_blood/cts_TWAS_latest/Monocytes_weights2//SPIRE2-out.wgt.RDat	SPIRE2	16	89884588	89937727	0.04915	rs1805007	2.37	rs7195066	0.049773	9.39	-1.723	88	2	lasso	0.04843	1.23e-20	-1.50888	0.13133	NA	NA	NA	NA	NA
SPNS1-out.wgt.RDat	/u/home/t/tboltz/project-ophoff/rna_whole_blood/cts_TWAS_latest/Monocytes_weights2//SPNS1-out.wgt.RDat	SPNS1	16	28985543	28995869	0.0254	rs8045276	1.72	rs7498555	0.028238	7.24	0.045	52	9	enet	0.03465	3.58e-15	1.34377	0.17902	NA	NA	NA	NA	NA
SULT1A1-out.wgt.RDat	/u/home/t/tboltz/project-ophoff/rna_whole_blood/cts_TWAS_latest/Monocytes_weights2//SULT1A1-out.wgt.RDat	SULT1A1	16	28616518	28634946	0.12458	rs7204045	1.73	rs17707300	0.131356	-15.17	0.457	63	10	lasso	0.15123	8.85e-64	-0.45464	0.64937	NA	NA	NA	NA	NA
SULT1A2-out.wgt.RDat	/u/home/t/tboltz/project-ophoff/rna_whole_blood/cts_TWAS_latest/Monocytes_weights2//SULT1A2-out.wgt.RDat	SULT1A2	16	28603265	28608371	0.11978	rs7204045	1.73	rs4788084	0.160621	16.72	0.486	64	4	lasso	0.15983	1.3e-67	0.46779	0.63993	NA	NA	NA	NA	NA
SULT1A3-out.wgt.RDat	/u/home/t/tboltz/project-ophoff/rna_whole_blood/cts_TWAS_latest/Monocytes_weights2//SULT1A3-out.wgt.RDat	SULT1A3	16	30210553	30215631	0.01379	rs13332078	-1.54	rs4787643	0.012661	5.4	0.771	34	4	lasso	0.01439	3.35e-07	0.84029	0.40075	NA	NA	NA	NA	NA
SULT1A4-out.wgt.RDat	/u/home/t/tboltz/project-ophoff/rna_whole_blood/cts_TWAS_latest/Monocytes_weights2//SULT1A4-out.wgt.RDat	SULT1A4	16	29471211	29476297	0.011	rs12599318	1.83	rs12599318	0.006013	-3.64	1.832	34	10	enet	0.00494	0.00199	-0.99435	0.32005	NA	NA	NA	NA	NA
TELO2-out.wgt.RDat	/u/home/t/tboltz/project-ophoff/rna_whole_blood/cts_TWAS_latest/Monocytes_weights2//TELO2-out.wgt.RDat	TELO2	16	1543346	1560455	0.00711	rs2667676	-2.31	rs742312	0.004944	-4.5	0.702	108	5	enet	0.00725	0.00023	-0.39659	0.69167	NA	NA	NA	NA	NA
TK2-out.wgt.RDat	/u/home/t/tboltz/project-ophoff/rna_whole_blood/cts_TWAS_latest/Monocytes_weights2//TK2-out.wgt.RDat	TK2	16	66541907	66586447	0.04518	rs11864887	2.41	rs12449200	0.061132	-10.57	0.054	208	29	enet	0.07303	1.49e-30	0.56455	0.57238	NA	NA	NA	NA	NA
TMEM204-out.wgt.RDat	/u/home/t/tboltz/project-ophoff/rna_whole_blood/cts_TWAS_latest/Monocytes_weights2//TMEM204-out.wgt.RDat	TMEM204	16	1578690	1605581	0.10796	rs2667676	-2.31	rs8048206	0.178862	17.61	-0.131	106	5	lasso	0.1751	1.64e-74	-0.17671	0.85974	NA	NA	NA	NA	NA
TRAPPC2L-out.wgt.RDat	/u/home/t/tboltz/project-ophoff/rna_whole_blood/cts_TWAS_latest/Monocytes_weights2//TRAPPC2L-out.wgt.RDat	TRAPPC2L	16	88922629	88929094	0.02338	NA	NA	NA	NA	NA	NA	82	0	lasso	0.01197	3.03e-06	NA	NA	NA	NA	NA	NA	NA
TUFM-out.wgt.RDat	/u/home/t/tboltz/project-ophoff/rna_whole_blood/cts_TWAS_latest/Monocytes_weights2//TUFM-out.wgt.RDat	TUFM	16	28853733	28857669	0.04776	rs8045276	1.72	rs7187776	0.182573	17.85	0.203	52	2	lasso	0.18179	1.41e-77	0.17396	0.8619	NA	NA	NA	NA	NA
TXNDC11-out.wgt.RDat	/u/home/t/tboltz/project-ophoff/rna_whole_blood/cts_TWAS_latest/Monocytes_weights2//TXNDC11-out.wgt.RDat	TXNDC11	16	11772937	11836734	0.12291	rs11639556	2.34	rs732799	0.096961	-13.03	-1.135	153	12	enet	0.09787	8.32e-41	1.0409	0.29792	NA	NA	NA	NA	NA
UBN1-out.wgt.RDat	/u/home/t/tboltz/project-ophoff/rna_whole_blood/cts_TWAS_latest/Monocytes_weights2//UBN1-out.wgt.RDat	UBN1	16	4896667	4932402	0.0188	rs8060576	3.35	rs7186159	0.005996	-4.39	-2.453	93	93	blup	0.01094	7.76e-06	0.44678	0.65503	NA	NA	NA	NA	NA
WFIKKN1-out.wgt.RDat	/u/home/t/tboltz/project-ophoff/rna_whole_blood/cts_TWAS_latest/Monocytes_weights2//WFIKKN1-out.wgt.RDat	WFIKKN1	16	680986	684117	0.01183	rs4984906	-2.61	rs4984907	0.012365	5.01	-2.409	74	1	enet	0.01064	1.02e-05	-2.409	0.016	0.221	0.739	0	0.001	0.038
XPO6-out.wgt.RDat	/u/home/t/tboltz/project-ophoff/rna_whole_blood/cts_TWAS_latest/Monocytes_weights2//XPO6-out.wgt.RDat	XPO6	16	28109301	28223241	0.04563	rs205428	1.83	rs205357	0.075564	11.5	1.061	80	14	enet	0.0765	5.71e-32	1.19156	0.23343	NA	NA	NA	NA	NA
XYLT1-out.wgt.RDat	/u/home/t/tboltz/project-ophoff/rna_whole_blood/cts_TWAS_latest/Monocytes_weights2//XYLT1-out.wgt.RDat	XYLT1	16	17195627	17564817	0.03588	rs9937528	4.38	rs12923427	0.021594	-6.23	-0.497	136	3	lasso	0.0241	5.08e-11	0.12802	0.89813	NA	NA	NA	NA	NA
ZDHHC1-out.wgt.RDat	/u/home/t/tboltz/project-ophoff/rna_whole_blood/cts_TWAS_latest/Monocytes_weights2//ZDHHC1-out.wgt.RDat	ZDHHC1	16	67428056	67450389	0.00818	rs7200919	-1.62	rs2059237	0.011169	4.7	-0.851	159	4	lasso	0.00898	4.67e-05	-1.06024	0.28904	NA	NA	NA	NA	NA
ZDHHC7-out.wgt.RDat	/u/home/t/tboltz/project-ophoff/rna_whole_blood/cts_TWAS_latest/Monocytes_weights2//ZDHHC7-out.wgt.RDat	ZDHHC7	16	85007788	85045141	0.02905	rs4589542	2.74	rs7192417	0.030529	7.38	0.553	140	1	lasso	0.03016	2.11e-13	0.553	0.58026	NA	NA	NA	NA	NA
ZFP1-out.wgt.RDat	/u/home/t/tboltz/project-ophoff/rna_whole_blood/cts_TWAS_latest/Monocytes_weights2//ZFP1-out.wgt.RDat	ZFP1	16	75182393	75206134	0.0595	rs9939124	-2.38	rs9939124	0.041992	-8.63	-2.375	104	2	lasso	0.04111	9.94e-18	2.36523	0.01802	0	0.954	0	0.001	0.045
ZFP90-out.wgt.RDat	/u/home/t/tboltz/project-ophoff/rna_whole_blood/cts_TWAS_latest/Monocytes_weights2//ZFP90-out.wgt.RDat	ZFP90	16	68563994	68609975	0.01355	rs1465467	1.87	rs6499188	0.016664	5.55	-0.298	124	3	lasso	0.01451	2.99e-07	-0.43538	0.66329	NA	NA	NA	NA	NA
ZG16B-out.wgt.RDat	/u/home/t/tboltz/project-ophoff/rna_whole_blood/cts_TWAS_latest/Monocytes_weights2//ZG16B-out.wgt.RDat	ZG16B	16	2880171	2889586	0.02696	rs8050688	2.1	rs3810801	0.014475	6.16	-1.177	59	2	lasso	0.02238	2.42e-10	-0.5565	0.57787	NA	NA	NA	NA	NA
ZNF205-out.wgt.RDat	/u/home/t/tboltz/project-ophoff/rna_whole_blood/cts_TWAS_latest/Monocytes_weights2//ZNF205-out.wgt.RDat	ZNF205	16	3162562	3170518	0.12225	rs758748	-2.74	rs4589555	0.048063	-9.94	-1.354	88	5	lasso	0.10527	6.49e-44	1.02357	0.30604	NA	NA	NA	NA	NA
ZNF213-out.wgt.RDat	/u/home/t/tboltz/project-ophoff/rna_whole_blood/cts_TWAS_latest/Monocytes_weights2//ZNF213-out.wgt.RDat	ZNF213	16	3179779	3192805	0.02526	rs758748	-2.74	rs909410	0.023252	-6.66	-1.189	88	10	enet	0.02248	2.21e-10	1.60735	0.10798	NA	NA	NA	NA	NA
ZNF597-out.wgt.RDat	/u/home/t/tboltz/project-ophoff/rna_whole_blood/cts_TWAS_latest/Monocytes_weights2//ZNF597-out.wgt.RDat	ZNF597	16	3482415	3493504	0.01808	rs758748	-2.74	rs27234	0.023532	-6.48	-0.409	78	1	lasso	0.02328	1.07e-10	0.409	0.68254	NA	NA	NA	NA	NA
PANEL	FILE	ID	CHR	P0	P1	HSQ	BEST.GWAS.ID	BEST.GWAS.Z	EQTL.ID	EQTL.R2	EQTL.Z	EQTL.GWAS.Z	NSNP	NWGT	MODEL	MODELCV.R2	MODELCV.PV	TWAS.Z	TWAS.P	COLOC.PP0	COLOC.PP1	COLOC.PP2	COLOC.PP3	COLOC.PP4
ALOX15-out.wgt.RDat	/u/home/t/tboltz/project-ophoff/rna_whole_blood/cts_TWAS_latest/Monocytes_weights2//ALOX15-out.wgt.RDat	ALOX15	17	4534215	4545589	0.102	rs11078506	-2.1	rs12451741	0.11675	-14.3	0.706	101	7	lasso	0.11795	2.72e-49	-0.6954	0.487	NA	NA	NA	NA	NA
ANKFY1-out.wgt.RDat	/u/home/t/tboltz/project-ophoff/rna_whole_blood/cts_TWAS_latest/Monocytes_weights2//ANKFY1-out.wgt.RDat	ANKFY1	17	4067116	4167290	0.3098	rs11078506	-2.1	rs7221595	0.17689	17.76	-0.214	60	28	enet	0.38135	1.21e-182	0.2796	0.78	NA	NA	NA	NA	NA
ARRB2-out.wgt.RDat	/u/home/t/tboltz/project-ophoff/rna_whole_blood/cts_TWAS_latest/Monocytes_weights2//ARRB2-out.wgt.RDat	ARRB2	17	4613892	4624794	0.0576	rs11078506	-2.1	rs7225717	0.03585	-8.27	0.726	106	8	enet	0.03742	2.88e-16	-0.6821	0.495	NA	NA	NA	NA	NA
C17orf107-out.wgt.RDat	/u/home/t/tboltz/project-ophoff/rna_whole_blood/cts_TWAS_latest/Monocytes_weights2//C17orf107-out.wgt.RDat	C17orf107	17	4802714	4806229	0.0322	rs11078506	-2.1	rs8070572	0.02856	7.32	0.503	132	6	enet	0.02912	5.4e-13	0.5096	0.61	NA	NA	NA	NA	NA
C17orf97-out.wgt.RDat	/u/home/t/tboltz/project-ophoff/rna_whole_blood/cts_TWAS_latest/Monocytes_weights2//C17orf97-out.wgt.RDat	C17orf97	17	260117	280853	0.423	rs9894958	2.7	rs6565724	0.22076	19.57	-0.008	68	3	lasso	0.2214	3.06e-96	0.0211	0.983	NA	NA	NA	NA	NA
CHRNE-out.wgt.RDat	/u/home/t/tboltz/project-ophoff/rna_whole_blood/cts_TWAS_latest/Monocytes_weights2//CHRNE-out.wgt.RDat	CHRNE	17	4801067	4837733	0.09	rs11078506	-2.1	rs2302321	0.10982	13.81	0.519	134	10	lasso	0.11079	3.02e-46	0.4278	0.669	NA	NA	NA	NA	NA
CXCL16-out.wgt.RDat	/u/home/t/tboltz/project-ophoff/rna_whole_blood/cts_TWAS_latest/Monocytes_weights2//CXCL16-out.wgt.RDat	CXCL16	17	4636829	4643223	0.1656	rs11078506	-2.1	rs2277680	0.14335	-15.8	0.143	110	5	lasso	0.14403	1.35e-60	-0.094	0.925	NA	NA	NA	NA	NA
LOC728392-out.wgt.RDat	/u/home/t/tboltz/project-ophoff/rna_whole_blood/cts_TWAS_latest/Monocytes_weights2//LOC728392-out.wgt.RDat	LOC728392	17	5402760	5404465	0.0341	rs4790803	1.82	rs11653496	0.01268	-5.12	1.651	177	177	blup	0.01952	3.2e-09	-1.636	0.102	NA	NA	NA	NA	NA
MIS12-out.wgt.RDat	/u/home/t/tboltz/project-ophoff/rna_whole_blood/cts_TWAS_latest/Monocytes_weights2//MIS12-out.wgt.RDat	MIS12	17	5389606	5394134	0.0205	rs4790803	1.82	rs8079518	0.00305	4.98	0.982	181	181	blup	0.00813	0.000102	0.2857	0.775	NA	NA	NA	NA	NA
OR3A1-out.wgt.RDat	/u/home/t/tboltz/project-ophoff/rna_whole_blood/cts_TWAS_latest/Monocytes_weights2//OR3A1-out.wgt.RDat	OR3A1	17	3194312	3201654	0.0329	rs7220491	-2.33	rs11556563	0.02686	7.18	0.487	115	3	lasso	0.03374	8.18e-15	0.6001	0.548	NA	NA	NA	NA	NA
OR3A2-out.wgt.RDat	/u/home/t/tboltz/project-ophoff/rna_whole_blood/cts_TWAS_latest/Monocytes_weights2//OR3A2-out.wgt.RDat	OR3A2	17	3180237	3289611	0.0649	rs9895492	2.35	rs226357	0.0719	-11.37	-0.716	120	9	enet	0.0774	2.45e-32	0.916	0.36	NA	NA	NA	NA	NA
P2RX1-out.wgt.RDat	/u/home/t/tboltz/project-ophoff/rna_whole_blood/cts_TWAS_latest/Monocytes_weights2//P2RX1-out.wgt.RDat	P2RX1	17	3799887	3819770	0.3271	rs11078506	-2.1	rs1007637	0.09118	12.77	0.849	80	3	lasso	0.23128	4.86e-101	0.301	0.763	NA	NA	NA	NA	NA
PAFAH1B1-out.wgt.RDat	/u/home/t/tboltz/project-ophoff/rna_whole_blood/cts_TWAS_latest/Monocytes_weights2//PAFAH1B1-out.wgt.RDat	PAFAH1B1	17	2496505	2588909	0.1331	rs9895492	2.46	rs6502440	0.13922	15.66	0.003	119	15	enet	0.17151	7.04e-73	-0.315	0.753	NA	NA	NA	NA	NA
RFLNB-out.wgt.RDat	/u/home/t/tboltz/project-ophoff/rna_whole_blood/cts_TWAS_latest/Monocytes_weights2//RFLNB-out.wgt.RDat	RFLNB	17	289770	295730	0.1498	rs9894958	2.7	rs4968169	0.03683	8.04	-1.32	70	70	blup	0.07449	3.8e-31	-0.5007	0.617	NA	NA	NA	NA	NA
SERPINF2-out.wgt.RDat	/u/home/t/tboltz/project-ophoff/rna_whole_blood/cts_TWAS_latest/Monocytes_weights2//SERPINF2-out.wgt.RDat	SERPINF2	17	1646131	1658562	0.0357	rs4790867	-2.42	rs1045794	0.0165	5.66	-0.239	91	13	enet	0.02312	1.24e-10	0.5161	0.606	NA	NA	NA	NA	NA
SPAG7-out.wgt.RDat	/u/home/t/tboltz/project-ophoff/rna_whole_blood/cts_TWAS_latest/Monocytes_weights2//SPAG7-out.wgt.RDat	SPAG7	17	4862522	4871112	0.0692	rs2302319	1.62	rs3786044	0.05869	10.21	0.888	133	3	lasso	0.05982	3.37e-25	0.5531	0.58	NA	NA	NA	NA	NA
SRR-out.wgt.RDat	/u/home/t/tboltz/project-ophoff/rna_whole_blood/cts_TWAS_latest/Monocytes_weights2//SRR-out.wgt.RDat	SRR	17	2206678	2228554	0.033	rs9915206	-2.38	rs17761864	0.03893	-8.72	-0.213	113	5	lasso	0.03646	6.92e-16	0.0305	0.976	NA	NA	NA	NA	NA
TAX1BP3-out.wgt.RDat	/u/home/t/tboltz/project-ophoff/rna_whole_blood/cts_TWAS_latest/Monocytes_weights2//TAX1BP3-out.wgt.RDat	TAX1BP3	17	3566190	3571973	0.1478	rs3809806	1.95	rs2915558	0.03456	-7.81	1.49	105	43	enet	0.07554	1.41e-31	-1.3651	0.172	NA	NA	NA	NA	NA
TLCD2-out.wgt.RDat	/u/home/t/tboltz/project-ophoff/rna_whole_blood/cts_TWAS_latest/Monocytes_weights2//TLCD2-out.wgt.RDat	TLCD2	17	1606111	1613671	0.0544	NA	NA	NA	NA	NA	NA	84	0	lasso	0.03342	1.1e-14	NA	NA	NA	NA	NA	NA	NA
USP6-out.wgt.RDat	/u/home/t/tboltz/project-ophoff/rna_whole_blood/cts_TWAS_latest/Monocytes_weights2//USP6-out.wgt.RDat	USP6	17	5019328	5078329	0.0235	rs4790803	1.82	rs4790246	0.00892	4.71	1.15	194	15	enet	0.01481	2.3e-07	0.7328	0.464	NA	NA	NA	NA	NA
VPS53-out.wgt.RDat	/u/home/t/tboltz/project-ophoff/rna_whole_blood/cts_TWAS_latest/Monocytes_weights2//VPS53-out.wgt.RDat	VPS53	17	411909	624957	0.0606	rs9894958	2.7	rs17616389	0.03737	-8.58	-0.63	86	27	enet	0.05616	9.97e-24	0.9621	0.336	NA	NA	NA	NA	NA
WDR81-out.wgt.RDat	/u/home/t/tboltz/project-ophoff/rna_whole_blood/cts_TWAS_latest/Monocytes_weights2//WDR81-out.wgt.RDat	WDR81	17	1619818	1641893	0.0178	rs4790867	-2.42	rs1136287	0.01978	6.1	0.959	89	1	lasso	0.01885	5.89e-09	0.959	0.338	NA	NA	NA	NA	NA
ZMYND15-out.wgt.RDat	/u/home/t/tboltz/project-ophoff/rna_whole_blood/cts_TWAS_latest/Monocytes_weights2//ZMYND15-out.wgt.RDat	ZMYND15	17	4643129	4649414	0.0413	rs11078506	-2.1	rs2277680	0.01049	-4.57	0.143	112	32	enet	0.01184	3.39e-06	0.4574	0.647	NA	NA	NA	NA	NA
PANEL	FILE	ID	CHR	P0	P1	HSQ	BEST.GWAS.ID	BEST.GWAS.Z	EQTL.ID	EQTL.R2	EQTL.Z	EQTL.GWAS.Z	NSNP	NWGT	MODEL	MODELCV.R2	MODELCV.PV	TWAS.Z	TWAS.P	COLOC.PP0	COLOC.PP1	COLOC.PP2	COLOC.PP3	COLOC.PP4
CDH2-out.wgt.RDat	/u/home/t/tboltz/project-ophoff/rna_whole_blood/cts_TWAS_latest/Monocytes_weights2//CDH2-out.wgt.RDat	CDH2	18	25530931	25757094	0.0974	rs8098615	3.52	rs17446875	0.061222	-10.36	2.115	239	5	lasso	0.06437	4.88e-27	-2.117	0.03426	0	0.968	0	0.006	0.025
CEP192-out.wgt.RDat	/u/home/t/tboltz/project-ophoff/rna_whole_blood/cts_TWAS_latest/Monocytes_weights2//CEP192-out.wgt.RDat	CEP192	18	12991362	13125051	0.0384	rs9963094	3.14	rs7229870	0.06766	11.2	0.065	146	3	lasso	0.06799	1.68e-28	0.1622	0.87115	NA	NA	NA	NA	NA
CTDP1-out.wgt.RDat	/u/home/t/tboltz/project-ophoff/rna_whole_blood/cts_TWAS_latest/Monocytes_weights2//CTDP1-out.wgt.RDat	CTDP1	18	77439802	77516623	0.0475	rs1715230	-3.1	rs632281	0.01323	-5	1.132	124	3	lasso	0.02135	6.14e-10	-0.2285	0.81924	NA	NA	NA	NA	NA
DOK6-out.wgt.RDat	/u/home/t/tboltz/project-ophoff/rna_whole_blood/cts_TWAS_latest/Monocytes_weights2//DOK6-out.wgt.RDat	DOK6	18	67068125	67516323	0.066	rs11151532	-2.23	rs7238969	0.048198	-9.45	-0.116	256	4	lasso	0.05177	5.72e-22	0.0965	0.92316	NA	NA	NA	NA	NA
DSC1-out.wgt.RDat	/u/home/t/tboltz/project-ophoff/rna_whole_blood/cts_TWAS_latest/Monocytes_weights2//DSC1-out.wgt.RDat	DSC1	18	28709200	28742819	0.1173	rs1583609	-2.74	rs2249810	0.07472	-11.58	0.034	204	34	enet	0.08153	4.94e-34	0.6654	0.50576	NA	NA	NA	NA	NA
DSC2-out.wgt.RDat	/u/home/t/tboltz/project-ophoff/rna_whole_blood/cts_TWAS_latest/Monocytes_weights2//DSC2-out.wgt.RDat	DSC2	18	28638807	28682485	0.0361	rs1583609	-2.74	rs2118342	0.017153	-6.33	0.982	214	22	enet	0.02312	1.24e-10	-1.4605	0.14416	NA	NA	NA	NA	NA
DSEL-out.wgt.RDat	/u/home/t/tboltz/project-ophoff/rna_whole_blood/cts_TWAS_latest/Monocytes_weights2//DSEL-out.wgt.RDat	DSEL	18	65173825	65183957	0.0316	rs10503114	2.25	rs9319727	0.00685	5.57	-0.516	230	17	enet	0.01665	4.32e-08	-0.1669	0.86746	NA	NA	NA	NA	NA
DYM-out.wgt.RDat	/u/home/t/tboltz/project-ophoff/rna_whole_blood/cts_TWAS_latest/Monocytes_weights2//DYM-out.wgt.RDat	DYM	18	46567845	46987717	0.0105	rs1790777	-2.44	rs12606288	0.013718	-5.06	-0.771	264	1	lasso	0.01201	2.92e-06	0.771	0.44071	NA	NA	NA	NA	NA
ELP2-out.wgt.RDat	/u/home/t/tboltz/project-ophoff/rna_whole_blood/cts_TWAS_latest/Monocytes_weights2//ELP2-out.wgt.RDat	ELP2	18	33709408	33760520	0.1028	rs1790647	2.63	rs1785931	0.10584	13.75	-0.931	206	11	enet	0.10784	5.35e-45	-0.9092	0.36325	NA	NA	NA	NA	NA
ENOSF1-out.wgt.RDat	/u/home/t/tboltz/project-ophoff/rna_whole_blood/cts_TWAS_latest/Monocytes_weights2//ENOSF1-out.wgt.RDat	ENOSF1	18	670319	712662	0.041	rs1880081	-2.81	rs2847601	0.031825	-7.61	-0.826	122	22	enet	0.03757	2.52e-16	0.233	0.81577	NA	NA	NA	NA	NA
EPG5-out.wgt.RDat	/u/home/t/tboltz/project-ophoff/rna_whole_blood/cts_TWAS_latest/Monocytes_weights2//EPG5-out.wgt.RDat	EPG5	18	43427575	43547295	0.0185	rs900967	-2.28	rs920295	0.01771	5.75	-0.415	248	2	lasso	0.01708	2.92e-08	-0.2084	0.83494	NA	NA	NA	NA	NA
FECH-out.wgt.RDat	/u/home/t/tboltz/project-ophoff/rna_whole_blood/cts_TWAS_latest/Monocytes_weights2//FECH-out.wgt.RDat	FECH	18	55211622	55253934	0.0579	rs4084177	-3.34	rs952400	0.011838	-6.59	0.122	167	6	lasso	0.03768	2.28e-16	0.8179	0.41344	NA	NA	NA	NA	NA
GALNT1-out.wgt.RDat	/u/home/t/tboltz/project-ophoff/rna_whole_blood/cts_TWAS_latest/Monocytes_weights2//GALNT1-out.wgt.RDat	GALNT1	18	33161082	33291798	0.0502	rs9807664	2.62	rs1241347	0.007802	5.67	-0.651	186	33	enet	0.03215	3.47e-14	-1.4647	0.14299	NA	NA	NA	NA	NA
HDHD2-out.wgt.RDat	/u/home/t/tboltz/project-ophoff/rna_whole_blood/cts_TWAS_latest/Monocytes_weights2//HDHD2-out.wgt.RDat	HDHD2	18	44633780	44676871	0.0191	rs16949623	-2.46	rs2117373	0.016822	5.9	-0.285	176	6	lasso	0.01366	6.49e-07	-0.0577	0.95398	NA	NA	NA	NA	NA
HSBP1L1-out.wgt.RDat	/u/home/t/tboltz/project-ophoff/rna_whole_blood/cts_TWAS_latest/Monocytes_weights2//HSBP1L1-out.wgt.RDat	HSBP1L1	18	77724631	77730822	0.063	rs1715230	-3.1	rs7237754	0.020566	7.59	-0.932	99	49	enet	0.0407	1.45e-17	-0.2614	0.79381	NA	NA	NA	NA	NA
KCNG2-out.wgt.RDat	/u/home/t/tboltz/project-ophoff/rna_whole_blood/cts_TWAS_latest/Monocytes_weights2//KCNG2-out.wgt.RDat	KCNG2	18	77623669	77660184	0.0497	rs1715230	-3.1	rs4799088	0.02537	6.76	2.918	105	1	lasso	0.02499	2.27e-11	2.918	0.00352	0	0.831	0	0.004	0.166
LMAN1-out.wgt.RDat	/u/home/t/tboltz/project-ophoff/rna_whole_blood/cts_TWAS_latest/Monocytes_weights2//LMAN1-out.wgt.RDat	LMAN1	18	56995056	57026497	0.0391	rs1458932	-3.25	rs9319948	0.045369	9.03	-0.063	248	4	lasso	0.04592	1.23e-19	-0.0603	0.95195	NA	NA	NA	NA	NA
LOXHD1-out.wgt.RDat	/u/home/t/tboltz/project-ophoff/rna_whole_blood/cts_TWAS_latest/Monocytes_weights2//LOXHD1-out.wgt.RDat	LOXHD1	18	44056936	44237183	0.2857	rs16949623	-2.46	rs16939675	0.14338	15.95	1.229	134	20	enet	0.22767	2.79e-99	0.9779	0.32811	NA	NA	NA	NA	NA
LPIN2-out.wgt.RDat	/u/home/t/tboltz/project-ophoff/rna_whole_blood/cts_TWAS_latest/Monocytes_weights2//LPIN2-out.wgt.RDat	LPIN2	18	2916993	3013313	0.0522	rs4797108	-2.43	rs11665524	0.004226	5.04	-0.056	134	3	lasso	0.02152	5.25e-10	0.8281	0.4076	NA	NA	NA	NA	NA
ME2-out.wgt.RDat	/u/home/t/tboltz/project-ophoff/rna_whole_blood/cts_TWAS_latest/Monocytes_weights2//ME2-out.wgt.RDat	ME2	18	48405451	48480627	0.0762	rs8093289	-2.48	rs7240170	0.025275	-6.9	0.606	199	26	enet	0.0465	7.2e-20	-1.0997	0.27148	NA	NA	NA	NA	NA
METTL4-out.wgt.RDat	/u/home/t/tboltz/project-ophoff/rna_whole_blood/cts_TWAS_latest/Monocytes_weights2//METTL4-out.wgt.RDat	METTL4	18	2537525	2571508	0.0147	rs10460009	-1.93	rs2347279	0.016349	5.46	-0.704	90	2	lasso	0.01572	9.97e-08	-0.7084	0.47872	NA	NA	NA	NA	NA
MPPE1-out.wgt.RDat	/u/home/t/tboltz/project-ophoff/rna_whole_blood/cts_TWAS_latest/Monocytes_weights2//MPPE1-out.wgt.RDat	MPPE1	18	11882622	11908365	0.0895	rs16976931	-2.75	rs622863	0.041074	-8.58	-1.263	121	17	enet	0.05057	1.72e-21	1.236	0.21645	NA	NA	NA	NA	NA
MYO5B-out.wgt.RDat	/u/home/t/tboltz/project-ophoff/rna_whole_blood/cts_TWAS_latest/Monocytes_weights2//MYO5B-out.wgt.RDat	MYO5B	18	47349160	47721517	0.1283	rs17729191	-2.71	rs2469480	0.082651	12.04	1.481	373	8	lasso	0.09481	1.58e-39	1.4054	0.15989	NA	NA	NA	NA	NA
MYOM1-out.wgt.RDat	/u/home/t/tboltz/project-ophoff/rna_whole_blood/cts_TWAS_latest/Monocytes_weights2//MYOM1-out.wgt.RDat	MYOM1	18	3066806	3220106	0.0222	rs4797108	-2.43	rs16944782	-0.000156	3.15	1.569	122	122	blup	0.00926	3.59e-05	1.3436	0.17907	NA	NA	NA	NA	NA
NEDD4L-out.wgt.RDat	/u/home/t/tboltz/project-ophoff/rna_whole_blood/cts_TWAS_latest/Monocytes_weights2//NEDD4L-out.wgt.RDat	NEDD4L	18	55711459	56068772	0.0336	rs158856	3.45	rs4528665	0.017505	5.73	-1.299	263	29	enet	0.01848	8.2e-09	-0.6577	0.51071	NA	NA	NA	NA	NA
PIGN-out.wgt.RDat	/u/home/t/tboltz/project-ophoff/rna_whole_blood/cts_TWAS_latest/Monocytes_weights2//PIGN-out.wgt.RDat	PIGN	18	59572489	59854351	0.0598	rs12604169	-2.81	rs6650740	0.043689	-9.27	-1.128	298	5	lasso	0.04575	1.43e-19	1.1724	0.24104	NA	NA	NA	NA	NA
POLI-out.wgt.RDat	/u/home/t/tboltz/project-ophoff/rna_whole_blood/cts_TWAS_latest/Monocytes_weights2//POLI-out.wgt.RDat	POLI	18	51795775	51847636	0.3716	rs1553108	-1.75	rs620495	0.185261	18.05	-0.145	166	8	lasso	0.22626	1.36e-98	-0.1694	0.86548	NA	NA	NA	NA	NA
PPP4R1-out.wgt.RDat	/u/home/t/tboltz/project-ophoff/rna_whole_blood/cts_TWAS_latest/Monocytes_weights2//PPP4R1-out.wgt.RDat	PPP4R1	18	9546790	9615238	0.0989	rs7506291	-3.17	rs676629	0.050311	-9.52	-1.089	121	32	enet	0.1079	5.08e-45	1.8717	0.06125	NA	NA	NA	NA	NA
PSTPIP2-out.wgt.RDat	/u/home/t/tboltz/project-ophoff/rna_whole_blood/cts_TWAS_latest/Monocytes_weights2//PSTPIP2-out.wgt.RDat	PSTPIP2	18	43563503	43652226	0.0796	rs900967	-2.28	rs920295	0.057548	10.15	-0.415	211	20	enet	0.06154	6.83e-26	-0.5225	0.60132	NA	NA	NA	NA	NA
PTPRM-out.wgt.RDat	/u/home/t/tboltz/project-ophoff/rna_whole_blood/cts_TWAS_latest/Monocytes_weights2//PTPRM-out.wgt.RDat	PTPRM	18	7566781	8406859	0.1051	rs17566876	-2.61	rs12185387	0.043339	-8.76	-0.498	233	50	enet	0.07165	5.45e-30	0.1011	0.9195	NA	NA	NA	NA	NA
RAB31-out.wgt.RDat	/u/home/t/tboltz/project-ophoff/rna_whole_blood/cts_TWAS_latest/Monocytes_weights2//RAB31-out.wgt.RDat	RAB31	18	9708273	9862548	0.0993	rs4798786	-3.15	rs561102	0.034671	8.84	-2.174	134	8	lasso	0.07897	5.55e-33	-1.0773	0.28134	NA	NA	NA	NA	NA
RALBP1-out.wgt.RDat	/u/home/t/tboltz/project-ophoff/rna_whole_blood/cts_TWAS_latest/Monocytes_weights2//RALBP1-out.wgt.RDat	RALBP1	18	9475008	9538112	0.1975	rs7506291	-3.17	rs9949213	0.117217	14.4	-0.45	121	31	enet	0.18743	3.52e-80	-0.1747	0.86128	NA	NA	NA	NA	NA
RBBP8-out.wgt.RDat	/u/home/t/tboltz/project-ophoff/rna_whole_blood/cts_TWAS_latest/Monocytes_weights2//RBBP8-out.wgt.RDat	RBBP8	18	20378225	20606451	0.0294	rs11875806	-2.85	rs729954	0.022553	6.47	0.911	186	5	lasso	0.02252	2.13e-10	0.8851	0.37611	NA	NA	NA	NA	NA
RBFA-out.wgt.RDat	/u/home/t/tboltz/project-ophoff/rna_whole_blood/cts_TWAS_latest/Monocytes_weights2//RBFA-out.wgt.RDat	RBFA	18	77794390	77810651	0.03	rs1715230	-3.1	rs3744872	0.011287	6.45	2.286	97	97	blup	0.02264	1.9e-10	1.0107	0.31216	NA	NA	NA	NA	NA
SERPINB10-out.wgt.RDat	/u/home/t/tboltz/project-ophoff/rna_whole_blood/cts_TWAS_latest/Monocytes_weights2//SERPINB10-out.wgt.RDat	SERPINB10	18	61564409	61603345	0.0781	rs1464556	2.84	rs8089365	0.158155	16.79	-0.566	245	16	lasso	0.16464	9.03e-70	-0.3488	0.72727	NA	NA	NA	NA	NA
SERPINB2-out.wgt.RDat	/u/home/t/tboltz/project-ophoff/rna_whole_blood/cts_TWAS_latest/Monocytes_weights2//SERPINB2-out.wgt.RDat	SERPINB2	18	61538927	61571122	0.0143	rs1464556	2.84	rs9957643	0.013625	-5.07	-0.577	246	3	lasso	0.01241	2.03e-06	0.3935	0.69398	NA	NA	NA	NA	NA
SLC14A1-out.wgt.RDat	/u/home/t/tboltz/project-ophoff/rna_whole_blood/cts_TWAS_latest/Monocytes_weights2//SLC14A1-out.wgt.RDat	SLC14A1	18	43304093	43332485	0.1029	rs900967	-2.28	rs2298718	0.035242	-8.59	1.406	260	6	enet	0.04975	3.65e-21	-1.4789	0.13917	NA	NA	NA	NA	NA
SLC25A52-out.wgt.RDat	/u/home/t/tboltz/project-ophoff/rna_whole_blood/cts_TWAS_latest/Monocytes_weights2//SLC25A52-out.wgt.RDat	SLC25A52	18	29339526	29340843	0.0184	rs4799639	-2.99	rs12607426	0.012094	5.11	0.65	149	10	enet	0.01183	3.42e-06	0.963	0.33552	NA	NA	NA	NA	NA
SLC66A2-out.wgt.RDat	/u/home/t/tboltz/project-ophoff/rna_whole_blood/cts_TWAS_latest/Monocytes_weights2//SLC66A2-out.wgt.RDat	SLC66A2	18	77662421	77711657	0.1376	rs1715230	-3.1	rs12606234	0.081134	-11.94	0.182	100	22	enet	0.0983	5.52e-41	-0.2041	0.83831	NA	NA	NA	NA	NA
SMAD4-out.wgt.RDat	/u/home/t/tboltz/project-ophoff/rna_whole_blood/cts_TWAS_latest/Monocytes_weights2//SMAD4-out.wgt.RDat	SMAD4	18	48554765	48611415	0.0215	rs8093289	-2.48	rs7244227	0.019558	6.51	-1.731	189	2	lasso	0.01542	1.31e-07	-1.7032	0.08853	NA	NA	NA	NA	NA
TAF4B-out.wgt.RDat	/u/home/t/tboltz/project-ophoff/rna_whole_blood/cts_TWAS_latest/Monocytes_weights2//TAF4B-out.wgt.RDat	TAF4B	18	23805901	23971649	0.0162	rs16941764	-2.44	rs4800677	0.011049	4.99	-1.314	190	4	lasso	0.0152	1.6e-07	-1.276	0.20195	NA	NA	NA	NA	NA
TPGS2-out.wgt.RDat	/u/home/t/tboltz/project-ophoff/rna_whole_blood/cts_TWAS_latest/Monocytes_weights2//TPGS2-out.wgt.RDat	TPGS2	18	34357611	34409179	0.1218	rs1790647	2.63	rs12958534	0.057321	10.04	-0.672	114	6	lasso	0.06984	2.96e-29	-0.9996	0.31748	NA	NA	NA	NA	NA
VAPA-out.wgt.RDat	/u/home/t/tboltz/project-ophoff/rna_whole_blood/cts_TWAS_latest/Monocytes_weights2//VAPA-out.wgt.RDat	VAPA	18	9914000	9960018	0.0883	rs9304048	2.81	rs561102	0.081446	12.01	-2.174	119	4	lasso	0.08005	2.01e-33	-2.1776	0.02944	0	0.97	0	0.001	0.029
WDR7-out.wgt.RDat	/u/home/t/tboltz/project-ophoff/rna_whole_blood/cts_TWAS_latest/Monocytes_weights2//WDR7-out.wgt.RDat	WDR7	18	54318575	54703837	0.0135	rs12456161	-2.94	rs583242	0.014243	-5.3	0.022	197	4	lasso	0.01027	1.43e-05	0.0583	0.95348	NA	NA	NA	NA	NA
ZADH2-out.wgt.RDat	/u/home/t/tboltz/project-ophoff/rna_whole_blood/cts_TWAS_latest/Monocytes_weights2//ZADH2-out.wgt.RDat	ZADH2	18	72907069	72921094	0.0604	rs10514182	-2.68	rs7230037	0.04029	-8.45	0.122	124	3	lasso	0.03919	5.75e-17	-0.1622	0.87113	NA	NA	NA	NA	NA
ZNF24-out.wgt.RDat	/u/home/t/tboltz/project-ophoff/rna_whole_blood/cts_TWAS_latest/Monocytes_weights2//ZNF24-out.wgt.RDat	ZNF24	18	32912192	32925446	0.0187	rs9807664	2.62	rs7505349	0.009494	5.01	-0.725	161	10	enet	0.01211	2.67e-06	-0.4993	0.61756	NA	NA	NA	NA	NA
ZNF396-out.wgt.RDat	/u/home/t/tboltz/project-ophoff/rna_whole_blood/cts_TWAS_latest/Monocytes_weights2//ZNF396-out.wgt.RDat	ZNF396	18	32946659	32957301	0.1165	rs9807664	2.62	rs4520905	0.020635	-7.75	0.385	153	18	enet	0.04535	2.08e-19	-0.0263	0.979	NA	NA	NA	NA	NA
ZNF516-out.wgt.RDat	/u/home/t/tboltz/project-ophoff/rna_whole_blood/cts_TWAS_latest/Monocytes_weights2//ZNF516-out.wgt.RDat	ZNF516	18	74069638	74207198	0.039	rs9989503	2.04	rs8084598	0.010969	-5.63	0.478	159	4	lasso	0.02135	6.1e-10	0.4471	0.65478	NA	NA	NA	NA	NA
ZNF519-out.wgt.RDat	/u/home/t/tboltz/project-ophoff/rna_whole_blood/cts_TWAS_latest/Monocytes_weights2//ZNF519-out.wgt.RDat	ZNF519	18	14057457	14132489	0.0269	rs12958056	3.28	rs17619153	0.009187	-5.47	-2.031	105	3	lasso	0.01353	7.33e-07	2.0509	0.04028	0.015	0.965	0	0.002	0.018
PANEL	FILE	ID	CHR	P0	P1	HSQ	BEST.GWAS.ID	BEST.GWAS.Z	EQTL.ID	EQTL.R2	EQTL.Z	EQTL.GWAS.Z	NSNP	NWGT	MODEL	MODELCV.R2	MODELCV.PV	TWAS.Z	TWAS.P	COLOC.PP0	COLOC.PP1	COLOC.PP2	COLOC.PP3	COLOC.PP4
A1BG-out.wgt.RDat	/u/home/t/tboltz/project-ophoff/rna_whole_blood/cts_TWAS_latest/Monocytes_weights2//A1BG-out.wgt.RDat	A1BG	19	58856545	58864858	0.0217	rs9304809	3.26	rs1265960	0.015848	-6.15	-1.129	128	15	enet	0.01375	6e-07	1.47281	0.140801	NA	NA	NA	NA	NA
ABCA7-out.wgt.RDat	/u/home/t/tboltz/project-ophoff/rna_whole_blood/cts_TWAS_latest/Monocytes_weights2//ABCA7-out.wgt.RDat	ABCA7	19	1040107	1065571	0.0591	NA	NA	NA	NA	NA	NA	30	0	enet	0.04647	7.44e-20	NA	NA	NA	NA	NA	NA	NA
ACP5-out.wgt.RDat	/u/home/t/tboltz/project-ophoff/rna_whole_blood/cts_TWAS_latest/Monocytes_weights2//ACP5-out.wgt.RDat	ACP5	19	11685476	11689823	0.2797	rs7248680	2.75	rs2305799	0.137007	15.57	0.023	184	27	enet	0.22371	2.36e-97	0.74217	0.457987	NA	NA	NA	NA	NA
ACTN4-out.wgt.RDat	/u/home/t/tboltz/project-ophoff/rna_whole_blood/cts_TWAS_latest/Monocytes_weights2//ACTN4-out.wgt.RDat	ACTN4	19	39138290	39222229	0.0193	rs11083515	-3.04	rs16972767	0.006439	4.5	-1.582	138	138	blup	0.01452	2.97e-07	0.09646	0.923152	NA	NA	NA	NA	NA
ADGRE1-out.wgt.RDat	/u/home/t/tboltz/project-ophoff/rna_whole_blood/cts_TWAS_latest/Monocytes_weights2//ADGRE1-out.wgt.RDat	ADGRE1	19	6887578	6940470	0.0344	rs890860	-2.79	rs443658	0.029712	7.52	-0.676	117	2	lasso	0.02749	2.37e-12	-0.67596	0.499066	NA	NA	NA	NA	NA
ADGRE3-out.wgt.RDat	/u/home/t/tboltz/project-ophoff/rna_whole_blood/cts_TWAS_latest/Monocytes_weights2//ADGRE3-out.wgt.RDat	ADGRE3	19	14729930	14800839	0.0397	rs899173	3.72	rs4808849	0.011931	-6.02	-0.604	112	5	lasso	0.0287	7.93e-13	0.19693	0.84388	NA	NA	NA	NA	NA
ADGRE5-out.wgt.RDat	/u/home/t/tboltz/project-ophoff/rna_whole_blood/cts_TWAS_latest/Monocytes_weights2//ADGRE5-out.wgt.RDat	ADGRE5	19	14491314	14519537	0.014	NA	NA	NA	NA	NA	NA	89	0	lasso	0.00704	0.000279	NA	NA	NA	NA	NA	NA	NA
ALDH16A1-out.wgt.RDat	/u/home/t/tboltz/project-ophoff/rna_whole_blood/cts_TWAS_latest/Monocytes_weights2//ALDH16A1-out.wgt.RDat	ALDH16A1	19	49956483	49974307	0.046	rs11083974	3.46	rs2293013	0.052158	9.68	3.311	97	6	lasso	0.05096	1.2e-21	3.46211	0.000536	0	0.593	0	0.004	0.403
ANKRD27-out.wgt.RDat	/u/home/t/tboltz/project-ophoff/rna_whole_blood/cts_TWAS_latest/Monocytes_weights2//ANKRD27-out.wgt.RDat	ANKRD27	19	33087913	33167503	0.0332	rs751732	-2.45	rs2302969	0.020393	6.25	0.21	182	15	enet	0.02199	3.42e-10	0.6307	0.528238	NA	NA	NA	NA	NA
AP1M2-out.wgt.RDat	/u/home/t/tboltz/project-ophoff/rna_whole_blood/cts_TWAS_latest/Monocytes_weights2//AP1M2-out.wgt.RDat	AP1M2	19	10683348	10697991	0.0607	rs17698352	2.92	rs11085739	0.026966	7.35	-1.295	104	4	lasso	0.0488	8.73e-21	-1.91667	0.055279	NA	NA	NA	NA	NA
ARRDC5-out.wgt.RDat	/u/home/t/tboltz/project-ophoff/rna_whole_blood/cts_TWAS_latest/Monocytes_weights2//ARRDC5-out.wgt.RDat	ARRDC5	19	4890450	4902908	0.023	rs2109069	2.81	rs3786941	0.022157	6.39	-0.837	82	3	enet	0.02231	2.58e-10	-0.86019	0.389683	NA	NA	NA	NA	NA
ASF1B-out.wgt.RDat	/u/home/t/tboltz/project-ophoff/rna_whole_blood/cts_TWAS_latest/Monocytes_weights2//ASF1B-out.wgt.RDat	ASF1B	19	14230325	14247425	0.0456	rs899173	3.72	rs899173	0.029269	-7.63	3.72	61	7	enet	0.02874	7.62e-13	-2.99341	0.002759	0	0.271	0	0.002	0.727
AXL-out.wgt.RDat	/u/home/t/tboltz/project-ophoff/rna_whole_blood/cts_TWAS_latest/Monocytes_weights2//AXL-out.wgt.RDat	AXL	19	41725129	41767671	0.0153	rs10425480	-2.49	rs284663	0.001178	3.47	-0.654	128	128	blup	0.00444	0.0032	0.88266	0.377418	NA	NA	NA	NA	NA
B3GNT8-out.wgt.RDat	/u/home/t/tboltz/project-ophoff/rna_whole_blood/cts_TWAS_latest/Monocytes_weights2//B3GNT8-out.wgt.RDat	B3GNT8	19	41931265	41934635	0.0162	rs8192709	-2.12	rs2231940	0.010349	-4.94	-0.585	107	13	enet	0.00965	2.52e-05	0.21611	0.8289	NA	NA	NA	NA	NA
BABAM1-out.wgt.RDat	/u/home/t/tboltz/project-ophoff/rna_whole_blood/cts_TWAS_latest/Monocytes_weights2//BABAM1-out.wgt.RDat	BABAM1	19	17378186	17392058	0.02	rs12985015	2.82	rs8100241	0.015356	6.07	-0.672	103	12	enet	0.02874	7.65e-13	-0.89756	0.369419	NA	NA	NA	NA	NA
BCKDHA-out.wgt.RDat	/u/home/t/tboltz/project-ophoff/rna_whole_blood/cts_TWAS_latest/Monocytes_weights2//BCKDHA-out.wgt.RDat	BCKDHA	19	41903724	41930907	0.0304	rs8192709	-2.12	rs4674	0.025604	6.73	-0.362	111	2	lasso	0.02714	3.24e-12	-0.58269	0.560103	NA	NA	NA	NA	NA
BLVRB-out.wgt.RDat	/u/home/t/tboltz/project-ophoff/rna_whole_blood/cts_TWAS_latest/Monocytes_weights2//BLVRB-out.wgt.RDat	BLVRB	19	40953673	40971671	0.0254	rs337792	2.29	rs1981958	0.021595	-6.72	-0.649	126	3	lasso	0.02265	1.89e-10	0.49102	0.623411	NA	NA	NA	NA	NA
C19orf33-out.wgt.RDat	/u/home/t/tboltz/project-ophoff/rna_whole_blood/cts_TWAS_latest/Monocytes_weights2//C19orf33-out.wgt.RDat	C19orf33	19	38794805	38795646	0.0452	rs3760884	-2.35	rs11881305	0.051061	-10.2	-0.622	160	17	enet	0.06071	1.47e-25	0.77541	0.438097	NA	NA	NA	NA	NA
C19orf48-out.wgt.RDat	/u/home/t/tboltz/project-ophoff/rna_whole_blood/cts_TWAS_latest/Monocytes_weights2//C19orf48-out.wgt.RDat	C19orf48	19	51300962	51308186	0.0157	rs1978454	-2.73	rs4801853	0.01741	5.86	1.294	130	8	enet	0.01914	4.52e-09	0.6678	0.504261	NA	NA	NA	NA	NA
CACTIN-out.wgt.RDat	/u/home/t/tboltz/project-ophoff/rna_whole_blood/cts_TWAS_latest/Monocytes_weights2//CACTIN-out.wgt.RDat	CACTIN	19	3610644	3626813	0.016	rs3826944	-2.05	rs1476707	0.00935	-4.33	-0.01	61	2	lasso	0.00765	0.000159	0.28746	0.773759	NA	NA	NA	NA	NA
CAPN12-out.wgt.RDat	/u/home/t/tboltz/project-ophoff/rna_whole_blood/cts_TWAS_latest/Monocytes_weights2//CAPN12-out.wgt.RDat	CAPN12	19	39220828	39260544	0.195	rs11083515	-3.04	rs12978914	0.075697	-11.53	-0.142	137	8	lasso	0.16741	5.06e-71	0.43772	0.66159	NA	NA	NA	NA	NA
CARD8-out.wgt.RDat	/u/home/t/tboltz/project-ophoff/rna_whole_blood/cts_TWAS_latest/Monocytes_weights2//CARD8-out.wgt.RDat	CARD8	19	48684028	48759203	0.0237	rs8102349	-3.15	rs16981845	0.014665	-5.68	0.886	201	15	enet	0.018	1.27e-08	0.16162	0.871603	NA	NA	NA	NA	NA
CATSPERG-out.wgt.RDat	/u/home/t/tboltz/project-ophoff/rna_whole_blood/cts_TWAS_latest/Monocytes_weights2//CATSPERG-out.wgt.RDat	CATSPERG	19	38826416	38861583	0.1217	rs3760884	-2.35	rs3760884	0.094137	13.27	-2.35	147	16	enet	0.12157	7.66e-51	-1.9821	0.047468	0	0.961	0	0.001	0.038
CD177-out.wgt.RDat	/u/home/t/tboltz/project-ophoff/rna_whole_blood/cts_TWAS_latest/Monocytes_weights2//CD177-out.wgt.RDat	CD177	19	43857839	43867324	0.0199	rs2302421	-3.51	rs1402325	0.008191	-4.36	-3.332	68	10	enet	0.01218	2.49e-06	1.77212	0.076375	NA	NA	NA	NA	NA
CD320-out.wgt.RDat	/u/home/t/tboltz/project-ophoff/rna_whole_blood/cts_TWAS_latest/Monocytes_weights2//CD320-out.wgt.RDat	CD320	19	8367012	8373242	0.0278	rs2918300	2.71	rs561	0.003836	4.47	-0.256	98	15	enet	0.0175	2e-08	1.24784	0.21209	NA	NA	NA	NA	NA
CD37-out.wgt.RDat	/u/home/t/tboltz/project-ophoff/rna_whole_blood/cts_TWAS_latest/Monocytes_weights2//CD37-out.wgt.RDat	CD37	19	49838429	49846592	0.022	rs11083974	3.46	rs8107548	0.024479	-6.61	-1.161	90	4	lasso	0.02489	2.48e-11	1.2094	0.22651	NA	NA	NA	NA	NA
CDKN2D-out.wgt.RDat	/u/home/t/tboltz/project-ophoff/rna_whole_blood/cts_TWAS_latest/Monocytes_weights2//CDKN2D-out.wgt.RDat	CDKN2D	19	10677137	10679735	0.0464	rs17698352	2.92	rs12984043	0.024716	6.71	-0.041	103	2	lasso	0.02386	6.31e-11	-0.03607	0.971225	NA	NA	NA	NA	NA
CEACAM21-out.wgt.RDat	/u/home/t/tboltz/project-ophoff/rna_whole_blood/cts_TWAS_latest/Monocytes_weights2//CEACAM21-out.wgt.RDat	CEACAM21	19	42055887	42093197	0.1171	rs12980480	2.07	rs714106	0.141433	-15.71	0.491	84	5	lasso	0.14298	3.9e-60	-0.61968	0.535469	NA	NA	NA	NA	NA
CEACAM3-out.wgt.RDat	/u/home/t/tboltz/project-ophoff/rna_whole_blood/cts_TWAS_latest/Monocytes_weights2//CEACAM3-out.wgt.RDat	CEACAM3	19	42300520	42315592	0.0239	rs2303652	2.79	rs2199829	0.040619	-8.59	-0.236	71	1	lasso	0.04054	1.67e-17	0.236	0.813433	NA	NA	NA	NA	NA
CEACAM4-out.wgt.RDat	/u/home/t/tboltz/project-ophoff/rna_whole_blood/cts_TWAS_latest/Monocytes_weights2//CEACAM4-out.wgt.RDat	CEACAM4	19	42125345	42133442	0.1547	rs12980480	2.07	rs4802126	0.055171	-9.93	-0.064	78	13	enet	0.09314	7.83e-39	0.05162	0.958833	NA	NA	NA	NA	NA
CFD-out.wgt.RDat	/u/home/t/tboltz/project-ophoff/rna_whole_blood/cts_TWAS_latest/Monocytes_weights2//CFD-out.wgt.RDat	CFD	19	859665	863641	0.2051	NA	NA	NA	NA	NA	NA	30	0	enet	0.23449	1.3e-102	NA	NA	NA	NA	NA	NA	NA
CHST8-out.wgt.RDat	/u/home/t/tboltz/project-ophoff/rna_whole_blood/cts_TWAS_latest/Monocytes_weights2//CHST8-out.wgt.RDat	CHST8	19	34112860	34264414	0.0243	rs752325	-3.78	rs12610008	0.017753	5.7	2.293	109	14	enet	0.0202	1.74e-09	1.49815	0.134094	NA	NA	NA	NA	NA
CLEC17A-out.wgt.RDat	/u/home/t/tboltz/project-ophoff/rna_whole_blood/cts_TWAS_latest/Monocytes_weights2//CLEC17A-out.wgt.RDat	CLEC17A	19	14693897	14721969	0.0427	rs899173	3.72	rs11671501	0.018432	6.74	-1.331	100	6	lasso	0.03657	6.27e-16	-1.4954	0.13481	NA	NA	NA	NA	NA
COL5A3-out.wgt.RDat	/u/home/t/tboltz/project-ophoff/rna_whole_blood/cts_TWAS_latest/Monocytes_weights2//COL5A3-out.wgt.RDat	COL5A3	19	10070238	10121180	0.3206	rs8113425	2.53	rs889125	0.213201	19.24	0.068	84	29	enet	0.24277	1.06e-106	-0.04379	0.965074	NA	NA	NA	NA	NA
COX6B1-out.wgt.RDat	/u/home/t/tboltz/project-ophoff/rna_whole_blood/cts_TWAS_latest/Monocytes_weights2//COX6B1-out.wgt.RDat	COX6B1	19	36139226	36149684	0.1071	rs231228	-2.48	rs231237	0.040992	-8.54	-0.2	131	20	enet	0.06147	7.27e-26	-0.56199	0.574124	NA	NA	NA	NA	NA
CYP4F12-out.wgt.RDat	/u/home/t/tboltz/project-ophoff/rna_whole_blood/cts_TWAS_latest/Monocytes_weights2//CYP4F12-out.wgt.RDat	CYP4F12	19	15783829	15807984	0.0285	rs1008153	-2.58	rs4808324	0.010996	5.63	0.838	184	7	lasso	0.02629	7.01e-12	0.08438	0.932757	NA	NA	NA	NA	NA
CYP4F3-out.wgt.RDat	/u/home/t/tboltz/project-ophoff/rna_whole_blood/cts_TWAS_latest/Monocytes_weights2//CYP4F3-out.wgt.RDat	CYP4F3	19	15751708	15773635	0.0664	rs1008153	-2.58	rs4808326	0.02798	-7.11	0.398	188	35	enet	0.03844	1.14e-16	0.24226	0.808579	NA	NA	NA	NA	NA
DMAC2-out.wgt.RDat	/u/home/t/tboltz/project-ophoff/rna_whole_blood/cts_TWAS_latest/Monocytes_weights2//DMAC2-out.wgt.RDat	DMAC2	19	41937224	41946622	0.0181	rs8192709	-2.12	rs10409485	0.015585	-5.71	-0.481	107	2	lasso	0.0134	8.23e-07	0.53609	0.591895	NA	NA	NA	NA	NA
DNAJB1-out.wgt.RDat	/u/home/t/tboltz/project-ophoff/rna_whole_blood/cts_TWAS_latest/Monocytes_weights2//DNAJB1-out.wgt.RDat	DNAJB1	19	14625582	14640582	0.0226	rs899173	3.72	rs10408656	0.011898	4.93	0.34	99	9	enet	0.01487	2.17e-07	1.25922	0.207951	NA	NA	NA	NA	NA
DNASE2-out.wgt.RDat	/u/home/t/tboltz/project-ophoff/rna_whole_blood/cts_TWAS_latest/Monocytes_weights2//DNASE2-out.wgt.RDat	DNASE2	19	12986024	12992280	0.1946	rs4804198	3.11	rs2077544	0.133962	-15.3	1.683	101	7	lasso	0.14164	1.5e-59	-1.95565	0.050507	NA	NA	NA	NA	NA
DUS3L-out.wgt.RDat	/u/home/t/tboltz/project-ophoff/rna_whole_blood/cts_TWAS_latest/Monocytes_weights2//DUS3L-out.wgt.RDat	DUS3L	19	5784844	5791236	0.077	rs35804229	-2.75	rs3826798	0.044007	-8.82	2.337	73	2	lasso	0.04064	1.53e-17	-2.27501	0.022906	0	0.958	0	0.001	0.042
EIF3G-out.wgt.RDat	/u/home/t/tboltz/project-ophoff/rna_whole_blood/cts_TWAS_latest/Monocytes_weights2//EIF3G-out.wgt.RDat	EIF3G	19	10225691	10230594	0.0876	rs8113425	2.53	rs2305795	0.080379	-12.06	1.038	90	17	enet	0.09327	6.89e-39	-1.09852	0.271976	NA	NA	NA	NA	NA
ELANE-out.wgt.RDat	/u/home/t/tboltz/project-ophoff/rna_whole_blood/cts_TWAS_latest/Monocytes_weights2//ELANE-out.wgt.RDat	ELANE	19	851015	856247	0.0135	NA	NA	NA	NA	NA	NA	30	0	enet	0.01342	8.07e-07	NA	NA	NA	NA	NA	NA	NA
ELL-out.wgt.RDat	/u/home/t/tboltz/project-ophoff/rna_whole_blood/cts_TWAS_latest/Monocytes_weights2//ELL-out.wgt.RDat	ELL	19	18553474	18632926	0.0144	rs17724992	-2.35	rs4808801	0.013064	4.97	1.954	87	1	lasso	0.01195	3.06e-06	1.954	0.050701	NA	NA	NA	NA	NA
ELOF1-out.wgt.RDat	/u/home/t/tboltz/project-ophoff/rna_whole_blood/cts_TWAS_latest/Monocytes_weights2//ELOF1-out.wgt.RDat	ELOF1	19	11661963	11670051	0.1018	rs7248680	2.75	rs8606	0.063827	10.58	2.41	183	4	lasso	0.06302	1.72e-26	2.36864	0.017854	0	0.949	0	0.002	0.049
EMP3-out.wgt.RDat	/u/home/t/tboltz/project-ophoff/rna_whole_blood/cts_TWAS_latest/Monocytes_weights2//EMP3-out.wgt.RDat	EMP3	19	48824767	48833810	0.1697	rs8102349	-3.15	rs8355	0.152833	-16.32	-3.096	189	5	lasso	0.15325	1.12e-64	3.04853	0.0023	0	0.735	0	0.003	0.262
ETFB-out.wgt.RDat	/u/home/t/tboltz/project-ophoff/rna_whole_blood/cts_TWAS_latest/Monocytes_weights2//ETFB-out.wgt.RDat	ETFB	19	51848424	51869672	0.0313	rs2659091	2.71	rs3786629	0.011644	4.83	-0.606	174	174	blup	0.0135	7.52e-07	-0.07003	0.944168	NA	NA	NA	NA	NA
FAAP24-out.wgt.RDat	/u/home/t/tboltz/project-ophoff/rna_whole_blood/cts_TWAS_latest/Monocytes_weights2//FAAP24-out.wgt.RDat	FAAP24	19	33463116	33469135	0.0309	rs12691	3.24	rs11668957	0.003606	4.14	1.134	174	15	enet	0.01669	4.16e-08	2.07918	0.0376	0.756	0.239	0.002	0.001	0.003
FAM174C-out.wgt.RDat	/u/home/t/tboltz/project-ophoff/rna_whole_blood/cts_TWAS_latest/Monocytes_weights2//FAM174C-out.wgt.RDat	FAM174C	19	1275530	1279243	0.0238	NA	NA	NA	NA	NA	NA	31	0	lasso	0.021	8.43e-10	NA	NA	NA	NA	NA	NA	NA
FCGBP-out.wgt.RDat	/u/home/t/tboltz/project-ophoff/rna_whole_blood/cts_TWAS_latest/Monocytes_weights2//FCGBP-out.wgt.RDat	FCGBP	19	40353964	40440533	0.0603	rs3810389	2.67	rs234309	0.047519	9.24	1.174	149	6	lasso	0.06647	6.95e-28	0.56967	0.568899	NA	NA	NA	NA	NA
FFAR3-out.wgt.RDat	/u/home/t/tboltz/project-ophoff/rna_whole_blood/cts_TWAS_latest/Monocytes_weights2//FFAR3-out.wgt.RDat	FFAR3	19	35849363	35851391	0.1905	rs231228	-2.48	rs4806152	0.075766	11.5	-0.618	131	5	lasso	0.07433	4.39e-31	-0.67727	0.498234	NA	NA	NA	NA	NA
FPR1-out.wgt.RDat	/u/home/t/tboltz/project-ophoff/rna_whole_blood/cts_TWAS_latest/Monocytes_weights2//FPR1-out.wgt.RDat	FPR1	19	52248426	52307363	0.2848	rs16982895	-2.59	rs12610918	0.100084	-13.35	0.11	223	56	enet	0.18357	2.14e-78	0.21315	0.831206	NA	NA	NA	NA	NA
FPR2-out.wgt.RDat	/u/home/t/tboltz/project-ophoff/rna_whole_blood/cts_TWAS_latest/Monocytes_weights2//FPR2-out.wgt.RDat	FPR2	19	52255280	52273784	0.302	rs16982895	-2.59	rs12610918	0.070739	-11.1	0.11	219	63	enet	0.20572	9.63e-89	0.30276	0.762073	NA	NA	NA	NA	NA
FPR3-out.wgt.RDat	/u/home/t/tboltz/project-ophoff/rna_whole_blood/cts_TWAS_latest/Monocytes_weights2//FPR3-out.wgt.RDat	FPR3	19	52298411	52329443	0.0739	rs16982895	-2.59	rs10412841	0.004851	5.44	0.986	215	29	enet	0.04402	6.99e-19	-0.63169	0.527589	NA	NA	NA	NA	NA
GNG7-out.wgt.RDat	/u/home/t/tboltz/project-ophoff/rna_whole_blood/cts_TWAS_latest/Monocytes_weights2//GNG7-out.wgt.RDat	GNG7	19	2511218	2702692	0.0399	rs308054	2.71	rs2110119	0.020858	-6.2	-1.139	82	3	lasso	0.02215	2.96e-10	1.39311	0.163585	NA	NA	NA	NA	NA
GPX4-out.wgt.RDat	/u/home/t/tboltz/project-ophoff/rna_whole_blood/cts_TWAS_latest/Monocytes_weights2//GPX4-out.wgt.RDat	GPX4	19	1103926	1106787	0.0569	NA	NA	NA	NA	NA	NA	30	0	enet	0.03822	1.39e-16	NA	NA	NA	NA	NA	NA	NA
ICAM1-out.wgt.RDat	/u/home/t/tboltz/project-ophoff/rna_whole_blood/cts_TWAS_latest/Monocytes_weights2//ICAM1-out.wgt.RDat	ICAM1	19	10381770	10397291	0.0343	rs8113425	2.53	rs281437	0.037032	8.1	-0.147	101	2	lasso	0.03652	6.56e-16	-0.18702	0.851647	NA	NA	NA	NA	NA
ICAM3-out.wgt.RDat	/u/home/t/tboltz/project-ophoff/rna_whole_blood/cts_TWAS_latest/Monocytes_weights2//ICAM3-out.wgt.RDat	ICAM3	19	10444453	10450317	0.1729	rs17698352	2.92	rs2304240	0.101063	13.52	-0.896	102	3	lasso	0.09855	4.32e-41	-0.91744	0.358913	NA	NA	NA	NA	NA
ICAM4-out.wgt.RDat	/u/home/t/tboltz/project-ophoff/rna_whole_blood/cts_TWAS_latest/Monocytes_weights2//ICAM4-out.wgt.RDat	ICAM4	19	10397632	10399198	0.1307	rs8113425	2.53	rs281437	0.081624	11.95	-0.147	101	8	lasso	0.08592	7.68e-36	0.09185	0.926821	NA	NA	NA	NA	NA
ICAM5-out.wgt.RDat	/u/home/t/tboltz/project-ophoff/rna_whole_blood/cts_TWAS_latest/Monocytes_weights2//ICAM5-out.wgt.RDat	ICAM5	19	10400629	10407454	0.0321	rs8113425	2.53	rs3093030	0.014101	5.19	1.068	101	3	lasso	0.02119	7.08e-10	1.69171	0.090702	NA	NA	NA	NA	NA
IFI30-out.wgt.RDat	/u/home/t/tboltz/project-ophoff/rna_whole_blood/cts_TWAS_latest/Monocytes_weights2//IFI30-out.wgt.RDat	IFI30	19	18283973	18288927	0.0771	rs12985015	2.82	rs2270623	0.078	-11.76	1.085	92	30	enet	0.08753	1.67e-36	-1.04276	0.297058	NA	NA	NA	NA	NA
IL12RB1-out.wgt.RDat	/u/home/t/tboltz/project-ophoff/rna_whole_blood/cts_TWAS_latest/Monocytes_weights2//IL12RB1-out.wgt.RDat	IL12RB1	19	18169806	18209754	0.0599	rs12985015	2.82	rs2305740	0.061405	-10.72	-0.634	90	11	enet	0.06202	4.38e-26	0.65102	0.515031	NA	NA	NA	NA	NA
IQCN-out.wgt.RDat	/u/home/t/tboltz/project-ophoff/rna_whole_blood/cts_TWAS_latest/Monocytes_weights2//IQCN-out.wgt.RDat	IQCN	19	18367908	18385319	0.0503	rs17724992	-2.35	rs12608504	0.044753	8.87	0.107	90	6	lasso	0.05013	2.57e-21	0.67067	0.502433	NA	NA	NA	NA	NA
KANK2-out.wgt.RDat	/u/home/t/tboltz/project-ophoff/rna_whole_blood/cts_TWAS_latest/Monocytes_weights2//KANK2-out.wgt.RDat	KANK2	19	11274944	11308224	0.0723	rs17698352	2.92	rs755237	0.054476	-9.91	1.472	161	6	lasso	0.05765	2.5e-24	-1.37947	0.167751	NA	NA	NA	NA	NA
KCNN4-out.wgt.RDat	/u/home/t/tboltz/project-ophoff/rna_whole_blood/cts_TWAS_latest/Monocytes_weights2//KCNN4-out.wgt.RDat	KCNN4	19	44270686	44285409	0.1182	rs2302421	-3.51	rs10426528	0.185585	18.01	0.187	162	5	lasso	0.18432	9.68e-79	0.21218	0.831966	NA	NA	NA	NA	NA
KIR3DL2-out.wgt.RDat	/u/home/t/tboltz/project-ophoff/rna_whole_blood/cts_TWAS_latest/Monocytes_weights2//KIR3DL2-out.wgt.RDat	KIR3DL2	19	55361899	55378662	0.0401	rs4806637	-3.04	rs634742	0.010967	5.45	0.279	105	6	lasso	0.01788	1.42e-08	0.28014	0.779367	NA	NA	NA	NA	NA
KLC3-out.wgt.RDat	/u/home/t/tboltz/project-ophoff/rna_whole_blood/cts_TWAS_latest/Monocytes_weights2//KLC3-out.wgt.RDat	KLC3	19	45836693	45854778	0.0383	rs1545040	2.98	rs13181	0.026176	6.99	1.085	98	13	enet	0.02562	1.29e-11	1.69721	0.089657	NA	NA	NA	NA	NA
KRI1-out.wgt.RDat	/u/home/t/tboltz/project-ophoff/rna_whole_blood/cts_TWAS_latest/Monocytes_weights2//KRI1-out.wgt.RDat	KRI1	19	10663762	10676707	0.0371	rs17698352	2.92	rs12459941	0.04243	-8.85	-1.414	103	9	enet	0.04491	3.08e-19	1.53411	0.125003	NA	NA	NA	NA	NA
LILRA1-out.wgt.RDat	/u/home/t/tboltz/project-ophoff/rna_whole_blood/cts_TWAS_latest/Monocytes_weights2//LILRA1-out.wgt.RDat	LILRA1	19	55105048	55113846	0.1726	rs4806637	-3.04	rs10402708	0.091432	12.75	0.432	91	3	lasso	0.15327	1.1e-64	0.02529	0.979824	NA	NA	NA	NA	NA
LILRA2-out.wgt.RDat	/u/home/t/tboltz/project-ophoff/rna_whole_blood/cts_TWAS_latest/Monocytes_weights2//LILRA2-out.wgt.RDat	LILRA2	19	55084388	55101752	0.0903	rs4806637	-3.04	rs10402708	0.06544	-10.77	0.432	91	3	lasso	0.06521	2.24e-27	-0.43108	0.666408	NA	NA	NA	NA	NA
LILRB1-out.wgt.RDat	/u/home/t/tboltz/project-ophoff/rna_whole_blood/cts_TWAS_latest/Monocytes_weights2//LILRB1-out.wgt.RDat	LILRB1	19	55128613	55148979	0.115	rs4806637	-3.04	rs103294	0.063134	-10.5	-1.401	90	4	lasso	0.07776	1.75e-32	1.30629	0.191455	NA	NA	NA	NA	NA
LILRB3-out.wgt.RDat	/u/home/t/tboltz/project-ophoff/rna_whole_blood/cts_TWAS_latest/Monocytes_weights2//LILRB3-out.wgt.RDat	LILRB3	19	54720148	54727378	0.0204	rs2287824	-2.5	rs422948	0.021396	6.33	-2.333	63	1	lasso	0.01923	4.15e-09	-2.333	0.019648	0	0.958	0	0	0.041
LPAR2-out.wgt.RDat	/u/home/t/tboltz/project-ophoff/rna_whole_blood/cts_TWAS_latest/Monocytes_weights2//LPAR2-out.wgt.RDat	LPAR2	19	19734465	19739739	0.0437	rs16995922	3	rs4808931	0.018589	-5.98	2.223	106	21	enet	0.02949	3.86e-13	-1.45016	0.147015	NA	NA	NA	NA	NA
LRRC25-out.wgt.RDat	/u/home/t/tboltz/project-ophoff/rna_whole_blood/cts_TWAS_latest/Monocytes_weights2//LRRC25-out.wgt.RDat	LRRC25	19	18501948	18508432	0.0171	rs17724992	-2.35	rs8105994	0.013111	-5.39	1.956	89	1	lasso	0.01118	6.19e-06	-1.956	0.050465	NA	NA	NA	NA	NA
LSM7-out.wgt.RDat	/u/home/t/tboltz/project-ophoff/rna_whole_blood/cts_TWAS_latest/Monocytes_weights2//LSM7-out.wgt.RDat	LSM7	19	2321520	2328610	0.096	rs3752174	1.95	rs2270048	0.025086	-6.69	-1.179	63	22	enet	0.05079	1.41e-21	0.01579	0.987402	NA	NA	NA	NA	NA
LSR-out.wgt.RDat	/u/home/t/tboltz/project-ophoff/rna_whole_blood/cts_TWAS_latest/Monocytes_weights2//LSR-out.wgt.RDat	LSR	19	35739234	35758867	0.0159	rs1053216	-2.42	rs2519962	0.008531	4.73	0.173	134	2	lasso	0.00269	0.0175	0.30325	0.761699	NA	NA	NA	NA	NA
MAN2B1-out.wgt.RDat	/u/home/t/tboltz/project-ophoff/rna_whole_blood/cts_TWAS_latest/Monocytes_weights2//MAN2B1-out.wgt.RDat	MAN2B1	19	12757327	12777556	0.058	rs4804198	3.11	rs1133330	0.018414	7.06	-1.24	95	8	lasso	0.03549	1.67e-15	-2.28435	0.022351	0	0.941	0	0.002	0.057
MARCHF2-out.wgt.RDat	/u/home/t/tboltz/project-ophoff/rna_whole_blood/cts_TWAS_latest/Monocytes_weights2//MARCHF2-out.wgt.RDat	MARCHF2	19	8478155	8503901	0.1571	rs2918300	2.71	rs12610448	0.016038	5.84	-0.678	105	25	enet	0.0744	4.12e-31	-0.77582	0.437857	NA	NA	NA	NA	NA
MED16-out.wgt.RDat	/u/home/t/tboltz/project-ophoff/rna_whole_blood/cts_TWAS_latest/Monocytes_weights2//MED16-out.wgt.RDat	MED16	19	867631	893218	0.0436	NA	NA	NA	NA	NA	NA	30	0	enet	0.03101	9.76e-14	NA	NA	NA	NA	NA	NA	NA
MRPL34-out.wgt.RDat	/u/home/t/tboltz/project-ophoff/rna_whole_blood/cts_TWAS_latest/Monocytes_weights2//MRPL34-out.wgt.RDat	MRPL34	19	17403419	17417652	0.0579	rs12985015	2.82	rs3810204	0.030663	-7.43	-1.262	103	5	lasso	0.05008	2.7e-21	1.96475	0.049443	0	0.993	0	0.001	0.006
MRPL54-out.wgt.RDat	/u/home/t/tboltz/project-ophoff/rna_whole_blood/cts_TWAS_latest/Monocytes_weights2//MRPL54-out.wgt.RDat	MRPL54	19	3762681	3768573	0.144	rs350885	2.61	rs13960	0.128597	-14.97	-0.099	64	4	lasso	0.12825	1.02e-53	0.19365	0.846451	NA	NA	NA	NA	NA
NAPSA-out.wgt.RDat	/u/home/t/tboltz/project-ophoff/rna_whole_blood/cts_TWAS_latest/Monocytes_weights2//NAPSA-out.wgt.RDat	NAPSA	19	50861735	50869087	0.0248	rs1978454	-2.73	rs1405655	0.020356	-6.41	-0.202	104	2	lasso	0.01861	7.32e-09	0.12709	0.898866	NA	NA	NA	NA	NA
NECTIN2-out.wgt.RDat	/u/home/t/tboltz/project-ophoff/rna_whole_blood/cts_TWAS_latest/Monocytes_weights2//NECTIN2-out.wgt.RDat	NECTIN2	19	45349433	45392480	0.1513	rs2734454	-2.25	rs17561351	0.135355	15.39	-0.088	128	5	lasso	0.15989	1.23e-67	-0.4596	0.645806	NA	NA	NA	NA	NA
NLRP12-out.wgt.RDat	/u/home/t/tboltz/project-ophoff/rna_whole_blood/cts_TWAS_latest/Monocytes_weights2//NLRP12-out.wgt.RDat	NLRP12	19	54296858	54327648	0.0284	rs17305094	-2.36	rs7259148	0.021568	6.31	-0.751	64	12	enet	0.02208	3.16e-10	-1.059	0.289598	NA	NA	NA	NA	NA
NLRP2-out.wgt.RDat	/u/home/t/tboltz/project-ophoff/rna_whole_blood/cts_TWAS_latest/Monocytes_weights2//NLRP2-out.wgt.RDat	NLRP2	19	55464499	55512510	0.0977	rs4806637	-3.04	rs12981732	0.111275	13.91	-0.785	104	9	lasso	0.14096	2.99e-59	-0.16412	0.869638	NA	NA	NA	NA	NA
NR2F6-out.wgt.RDat	/u/home/t/tboltz/project-ophoff/rna_whole_blood/cts_TWAS_latest/Monocytes_weights2//NR2F6-out.wgt.RDat	NR2F6	19	17342693	17356749	0.0839	rs12985015	2.82	rs3745164	0.003208	4.46	-0.111	102	42	enet	0.04015	2.39e-17	-0.70779	0.479076	NA	NA	NA	NA	NA
NUCB1-out.wgt.RDat	/u/home/t/tboltz/project-ophoff/rna_whole_blood/cts_TWAS_latest/Monocytes_weights2//NUCB1-out.wgt.RDat	NUCB1	19	49403570	49426629	0.0332	rs601338	-3	rs7260579	0.021834	-6.44	0.74	119	1	lasso	0.0202	1.73e-09	-0.74	0.4593	NA	NA	NA	NA	NA
OSCAR-out.wgt.RDat	/u/home/t/tboltz/project-ophoff/rna_whole_blood/cts_TWAS_latest/Monocytes_weights2//OSCAR-out.wgt.RDat	OSCAR	19	54597934	54606000	0.1263	rs2287824	-2.5	rs2433724	0.045669	-8.98	-1.139	57	15	enet	0.07824	1.1e-32	0.24749	0.804529	NA	NA	NA	NA	NA
PEX11G-out.wgt.RDat	/u/home/t/tboltz/project-ophoff/rna_whole_blood/cts_TWAS_latest/Monocytes_weights2//PEX11G-out.wgt.RDat	PEX11G	19	7541762	7562335	0.0279	rs890860	-2.79	rs3745356	0.025896	6.85	0.704	115	2	lasso	0.02435	4.07e-11	0.74548	0.455981	NA	NA	NA	NA	NA
PGLYRP1-out.wgt.RDat	/u/home/t/tboltz/project-ophoff/rna_whole_blood/cts_TWAS_latest/Monocytes_weights2//PGLYRP1-out.wgt.RDat	PGLYRP1	19	46522412	46526311	0.0576	rs1545040	2.98	rs12459743	0.033357	7.96	0.654	103	4	lasso	0.0343	4.93e-15	0.39692	0.691425	NA	NA	NA	NA	NA
PIP5K1C-out.wgt.RDat	/u/home/t/tboltz/project-ophoff/rna_whole_blood/cts_TWAS_latest/Monocytes_weights2//PIP5K1C-out.wgt.RDat	PIP5K1C	19	3630182	3700477	0.0542	NA	NA	NA	NA	NA	NA	65	0	enet	0.03885	7.82e-17	NA	NA	NA	NA	NA	NA	NA
PLA2G4C-out.wgt.RDat	/u/home/t/tboltz/project-ophoff/rna_whole_blood/cts_TWAS_latest/Monocytes_weights2//PLA2G4C-out.wgt.RDat	PLA2G4C	19	48551101	48614074	0.1204	rs8102349	-3.15	rs274883	0.058219	11.04	-0.995	195	33	enet	0.12976	2.27e-54	0.27245	0.785275	NA	NA	NA	NA	NA
PLPP2-out.wgt.RDat	/u/home/t/tboltz/project-ophoff/rna_whole_blood/cts_TWAS_latest/Monocytes_weights2//PLPP2-out.wgt.RDat	PLPP2	19	281041	291403	0.0298	rs11878315	-2.48	rs3813154	0.015795	5.57	-1.563	18	3	lasso	0.01597	7.97e-08	-1.64456	0.100061	NA	NA	NA	NA	NA
PNKP-out.wgt.RDat	/u/home/t/tboltz/project-ophoff/rna_whole_blood/cts_TWAS_latest/Monocytes_weights2//PNKP-out.wgt.RDat	PNKP	19	50363140	50371166	0.029	rs11083974	3.46	rs2290775	0.020366	6.23	-1.541	103	103	blup	0.02172	4.38e-10	-0.22074	0.825296	NA	NA	NA	NA	NA
PNMA8A-out.wgt.RDat	/u/home/t/tboltz/project-ophoff/rna_whole_blood/cts_TWAS_latest/Monocytes_weights2//PNMA8A-out.wgt.RDat	PNMA8A	19	46969749	46974820	0.0996	rs12459321	2.48	rs10424030	0.078198	11.8	-0.819	74	21	enet	0.09404	3.3e-39	0.22521	0.821814	NA	NA	NA	NA	NA
PNMA8B-out.wgt.RDat	/u/home/t/tboltz/project-ophoff/rna_whole_blood/cts_TWAS_latest/Monocytes_weights2//PNMA8B-out.wgt.RDat	PNMA8B	19	46990164	46999136	0.0544	rs12459321	2.48	rs10424030	0.028142	8.5	-0.819	70	4	lasso	0.04753	2.79e-20	-0.50833	0.611223	NA	NA	NA	NA	NA
POLR2I-out.wgt.RDat	/u/home/t/tboltz/project-ophoff/rna_whole_blood/cts_TWAS_latest/Monocytes_weights2//POLR2I-out.wgt.RDat	POLR2I	19	36604612	36606115	0.0256	rs11084849	2.73	rs1009381	0.012721	4.94	-0.528	123	4	lasso	0.01427	3.73e-07	-0.58868	0.556073	NA	NA	NA	NA	NA
PPP1R15A-out.wgt.RDat	/u/home/t/tboltz/project-ophoff/rna_whole_blood/cts_TWAS_latest/Monocytes_weights2//PPP1R15A-out.wgt.RDat	PPP1R15A	19	49375679	49379315	0.1138	rs601338	-3	rs9941490	0.053168	-9.78	-0.888	108	20	enet	0.07263	2.17e-30	1.2217	0.221821	NA	NA	NA	NA	NA
PPP5C-out.wgt.RDat	/u/home/t/tboltz/project-ophoff/rna_whole_blood/cts_TWAS_latest/Monocytes_weights2//PPP5C-out.wgt.RDat	PPP5C	19	46850345	46896238	0.2657	rs12459321	2.48	rs11670522	0.040497	8.62	-0.565	79	2	lasso	0.12709	3.21e-53	0.56891	0.569416	NA	NA	NA	NA	NA
PRDX2-out.wgt.RDat	/u/home/t/tboltz/project-ophoff/rna_whole_blood/cts_TWAS_latest/Monocytes_weights2//PRDX2-out.wgt.RDat	PRDX2	19	12907635	12912614	0.0605	rs4804198	3.11	rs3745651	0.004252	-4.68	2.568	89	89	blup	0.01453	2.95e-07	-0.49897	0.617799	NA	NA	NA	NA	NA
PRKD2-out.wgt.RDat	/u/home/t/tboltz/project-ophoff/rna_whole_blood/cts_TWAS_latest/Monocytes_weights2//PRKD2-out.wgt.RDat	PRKD2	19	47177533	47220384	0.0553	rs12459321	2.48	rs11083846	0.036968	-8.25	-1.212	64	8	enet	0.03656	6.32e-16	1.56727	0.117052	NA	NA	NA	NA	NA
PTOV1-out.wgt.RDat	/u/home/t/tboltz/project-ophoff/rna_whole_blood/cts_TWAS_latest/Monocytes_weights2//PTOV1-out.wgt.RDat	PTOV1	19	50353993	50364001	0.0147	rs11083974	3.46	rs10423897	0.016362	-5.6	-0.935	103	3	lasso	0.01508	1.8e-07	0.79704	0.42543	NA	NA	NA	NA	NA
RAB3D-out.wgt.RDat	/u/home/t/tboltz/project-ophoff/rna_whole_blood/cts_TWAS_latest/Monocytes_weights2//RAB3D-out.wgt.RDat	RAB3D	19	11432745	11456946	0.042	rs1549169	2.44	rs322151	0.032536	7.77	-0.509	167	4	lasso	0.03069	1.31e-13	-0.41381	0.679015	NA	NA	NA	NA	NA
RDH13-out.wgt.RDat	/u/home/t/tboltz/project-ophoff/rna_whole_blood/cts_TWAS_latest/Monocytes_weights2//RDH13-out.wgt.RDat	RDH13	19	55550477	55582659	0.0582	rs4806637	-3.04	rs3745913	0.040646	-8.5	-0.39	98	4	lasso	0.0478	2.2e-20	0.53894	0.589927	NA	NA	NA	NA	NA
REX1BD-out.wgt.RDat	/u/home/t/tboltz/project-ophoff/rna_whole_blood/cts_TWAS_latest/Monocytes_weights2//REX1BD-out.wgt.RDat	REX1BD	19	18699536	18703146	0.0198	NA	NA	NA	NA	NA	NA	73	0	lasso	0.0136	6.87e-07	NA	NA	NA	NA	NA	NA	NA
RFPL4AL1-out.wgt.RDat	/u/home/t/tboltz/project-ophoff/rna_whole_blood/cts_TWAS_latest/Monocytes_weights2//RFPL4AL1-out.wgt.RDat	RFPL4AL1	19	56280508	56284545	0.1091	rs10410314	3.26	rs299190	0.04729	9.15	-0.315	125	19	enet	0.06015	2.46e-25	0.63634	0.524554	NA	NA	NA	NA	NA
RFPL4A-out.wgt.RDat	/u/home/t/tboltz/project-ophoff/rna_whole_blood/cts_TWAS_latest/Monocytes_weights2//RFPL4A-out.wgt.RDat	RFPL4A	19	56270381	56274541	0.2737	rs4801655	2.05	rs299190	0.156683	16.52	-0.315	125	4	lasso	0.16774	3.58e-71	-0.12752	0.898528	NA	NA	NA	NA	NA
RFXANK-out.wgt.RDat	/u/home/t/tboltz/project-ophoff/rna_whole_blood/cts_TWAS_latest/Monocytes_weights2//RFXANK-out.wgt.RDat	RFXANK	19	19303039	19312675	0.0177	rs16995922	3	rs10406659	0.016866	6.54	1.074	68	4	lasso	0.01847	8.27e-09	1.25659	0.208901	NA	NA	NA	NA	NA
RPL18A-out.wgt.RDat	/u/home/t/tboltz/project-ophoff/rna_whole_blood/cts_TWAS_latest/Monocytes_weights2//RPL18A-out.wgt.RDat	RPL18A	19	17970720	17974962	0.0158	NA	NA	NA	NA	NA	NA	98	0	lasso	0.01671	4.08e-08	NA	NA	NA	NA	NA	NA	NA
RPL36-out.wgt.RDat	/u/home/t/tboltz/project-ophoff/rna_whole_blood/cts_TWAS_latest/Monocytes_weights2//RPL36-out.wgt.RDat	RPL36	19	5674959	5691886	0.018	rs35804229	-2.75	rs16993073	0.01699	-6.06	1.522	71	3	lasso	0.01518	1.64e-07	-1.51119	0.13074	NA	NA	NA	NA	NA
RPS16-out.wgt.RDat	/u/home/t/tboltz/project-ophoff/rna_whole_blood/cts_TWAS_latest/Monocytes_weights2//RPS16-out.wgt.RDat	RPS16	19	39923778	39926589	0.1894	rs11083515	-3.04	rs31726	0.099382	-13.24	-0.108	123	8	lasso	0.12071	1.79e-50	-0.74375	0.457031	NA	NA	NA	NA	NA
RPS19-out.wgt.RDat	/u/home/t/tboltz/project-ophoff/rna_whole_blood/cts_TWAS_latest/Monocytes_weights2//RPS19-out.wgt.RDat	RPS19	19	42364326	42376993	0.0339	rs2303652	2.79	rs3786539	0.01823	-6.77	-0.176	67	13	enet	0.03229	3.05e-14	0.62415	0.532528	NA	NA	NA	NA	NA
RPS5-out.wgt.RDat	/u/home/t/tboltz/project-ophoff/rna_whole_blood/cts_TWAS_latest/Monocytes_weights2//RPS5-out.wgt.RDat	RPS5	19	58897768	58906173	0.1815	rs9304809	3.26	rs734379	0.175696	-17.55	1.108	124	4	lasso	0.1861	1.46e-79	-0.99335	0.320538	NA	NA	NA	NA	NA
RPS9-out.wgt.RDat	/u/home/t/tboltz/project-ophoff/rna_whole_blood/cts_TWAS_latest/Monocytes_weights2//RPS9-out.wgt.RDat	RPS9	19	54704727	54752862	0.0412	rs2287824	-2.5	rs422948	0.032995	-7.86	-2.333	65	1	lasso	0.03142	6.69e-14	2.333	0.019648	0	0.958	0	0	0.041
SARS2-out.wgt.RDat	/u/home/t/tboltz/project-ophoff/rna_whole_blood/cts_TWAS_latest/Monocytes_weights2//SARS2-out.wgt.RDat	SARS2	19	39405907	39421536	0.0944	rs11083515	-3.04	rs8113389	0.058397	10.17	-1.186	103	2	lasso	0.05809	1.67e-24	-1.18576	0.235716	NA	NA	NA	NA	NA
SIGLEC10-out.wgt.RDat	/u/home/t/tboltz/project-ophoff/rna_whole_blood/cts_TWAS_latest/Monocytes_weights2//SIGLEC10-out.wgt.RDat	SIGLEC10	19	51913275	51921057	0.055	rs2659091	2.71	rs1974821	0.022275	-6.47	-1.72	188	22	enet	0.03075	1.23e-13	-0.40212	0.687598	NA	NA	NA	NA	NA
SIGLEC11-out.wgt.RDat	/u/home/t/tboltz/project-ophoff/rna_whole_blood/cts_TWAS_latest/Monocytes_weights2//SIGLEC11-out.wgt.RDat	SIGLEC11	19	50452243	50464429	0.0789	rs2293012	3.32	rs6509448	0.031277	7.5	-1.096	85	5	lasso	0.03847	1.11e-16	-0.82894	0.407137	NA	NA	NA	NA	NA
SIGLEC12-out.wgt.RDat	/u/home/t/tboltz/project-ophoff/rna_whole_blood/cts_TWAS_latest/Monocytes_weights2//SIGLEC12-out.wgt.RDat	SIGLEC12	19	51994482	52005054	0.1169	rs16982895	-2.59	rs3810114	0.144071	15.82	-0.314	197	6	lasso	0.16826	2.1e-71	-0.53891	0.589946	NA	NA	NA	NA	NA
SIGLEC14-out.wgt.RDat	/u/home/t/tboltz/project-ophoff/rna_whole_blood/cts_TWAS_latest/Monocytes_weights2//SIGLEC14-out.wgt.RDat	SIGLEC14	19	52145807	52150054	0.1754	rs16982895	-2.59	rs16982907	0.098319	-13.12	-2.242	201	8	lasso	0.09575	6.39e-40	2.4119	0.01587	0	0.965	0	0.001	0.034
SIGLEC5-out.wgt.RDat	/u/home/t/tboltz/project-ophoff/rna_whole_blood/cts_TWAS_latest/Monocytes_weights2//SIGLEC5-out.wgt.RDat	SIGLEC5	19	52115181	52148798	0.0328	rs16982895	-2.59	rs12459503	0.015064	-5.42	-0.803	202	18	enet	0.01545	1.28e-07	1.81021	0.070263	NA	NA	NA	NA	NA
SPACA6-out.wgt.RDat	/u/home/t/tboltz/project-ophoff/rna_whole_blood/cts_TWAS_latest/Monocytes_weights2//SPACA6-out.wgt.RDat	SPACA6	19	52192382	52215640	0.0756	rs16982895	-2.59	rs2167418	0.038514	8.42	0.119	208	2	lasso	0.03545	1.72e-15	0.12591	0.899806	NA	NA	NA	NA	NA
TIMM13-out.wgt.RDat	/u/home/t/tboltz/project-ophoff/rna_whole_blood/cts_TWAS_latest/Monocytes_weights2//TIMM13-out.wgt.RDat	TIMM13	19	2425624	2427584	0.0356	rs7507593	2	rs7248779	0.0303	7.44	-0.235	78	4	lasso	0.03322	1.32e-14	0.05636	0.955056	NA	NA	NA	NA	NA
TMC4-out.wgt.RDat	/u/home/t/tboltz/project-ophoff/rna_whole_blood/cts_TWAS_latest/Monocytes_weights2//TMC4-out.wgt.RDat	TMC4	19	54663847	54676944	0.0763	NA	NA	NA	NA	NA	NA	61	0	lasso	0.06422	5.62e-27	NA	NA	NA	NA	NA	NA	NA
TMEM150B-out.wgt.RDat	/u/home/t/tboltz/project-ophoff/rna_whole_blood/cts_TWAS_latest/Monocytes_weights2//TMEM150B-out.wgt.RDat	TMEM150B	19	55824170	55836709	0.0179	rs4806637	-3.04	rs34356802	0.007672	-5.08	0.259	116	4	lasso	0.01456	2.87e-07	-0.13273	0.894409	NA	NA	NA	NA	NA
TMPRSS9-out.wgt.RDat	/u/home/t/tboltz/project-ophoff/rna_whole_blood/cts_TWAS_latest/Monocytes_weights2//TMPRSS9-out.wgt.RDat	TMPRSS9	19	2360237	2426237	0.0708	rs7507593	2	rs735911	0.171647	17.31	1.068	80	1	lasso	0.1715	7.1e-73	1.068	0.285521	NA	NA	NA	NA	NA
TNFAIP8L1-out.wgt.RDat	/u/home/t/tboltz/project-ophoff/rna_whole_blood/cts_TWAS_latest/Monocytes_weights2//TNFAIP8L1-out.wgt.RDat	TNFAIP8L1	19	4639529	4655580	0.015	rs7250560	2.73	rs11880374	0.006492	4.35	-1.095	106	3	lasso	0.00734	0.000211	-1.16921	0.242319	NA	NA	NA	NA	NA
TRAPPC5-out.wgt.RDat	/u/home/t/tboltz/project-ophoff/rna_whole_blood/cts_TWAS_latest/Monocytes_weights2//TRAPPC5-out.wgt.RDat	TRAPPC5	19	7745720	7752589	0.0328	rs12611071	2.36	rs12971845	0.01326	-5.57	-1.061	92	2	lasso	0.02235	2.48e-10	1.25601	0.209114	NA	NA	NA	NA	NA
TSKS-out.wgt.RDat	/u/home/t/tboltz/project-ophoff/rna_whole_blood/cts_TWAS_latest/Monocytes_weights2//TSKS-out.wgt.RDat	TSKS	19	50243015	50266563	0.0947	rs11083974	3.46	rs2302518	0.039812	8.39	-0.054	107	22	enet	0.0416	6.35e-18	-1.53975	0.123621	NA	NA	NA	NA	NA
TSSK6-out.wgt.RDat	/u/home/t/tboltz/project-ophoff/rna_whole_blood/cts_TWAS_latest/Monocytes_weights2//TSSK6-out.wgt.RDat	TSSK6	19	19623228	19626357	0.017	rs16995922	3	rs4808934	0.010582	5.23	0.536	94	3	lasso	0.00977	2.25e-05	1.19946	0.230351	NA	NA	NA	NA	NA
TYK2-out.wgt.RDat	/u/home/t/tboltz/project-ophoff/rna_whole_blood/cts_TWAS_latest/Monocytes_weights2//TYK2-out.wgt.RDat	TYK2	19	10461206	10491248	0.0175	rs17698352	2.92	rs281423	0.009551	5.15	1.103	101	10	enet	0.01414	4.21e-07	0.84714	0.396916	NA	NA	NA	NA	NA
U2AF1L4-out.wgt.RDat	/u/home/t/tboltz/project-ophoff/rna_whole_blood/cts_TWAS_latest/Monocytes_weights2//U2AF1L4-out.wgt.RDat	U2AF1L4	19	36233366	36236346	0.0705	rs11084849	2.73	rs3848662	0.042058	8.69	-0.254	131	13	enet	0.05505	2.77e-23	-0.62477	0.532119	NA	NA	NA	NA	NA
UBA52-out.wgt.RDat	/u/home/t/tboltz/project-ophoff/rna_whole_blood/cts_TWAS_latest/Monocytes_weights2//UBA52-out.wgt.RDat	UBA52	19	18682541	18688360	0.0389	rs17724992	-2.35	rs12609505	0.026268	7.05	0.075	78	3	lasso	0.02143	5.72e-10	0.27119	0.786248	NA	NA	NA	NA	NA
UBXN6-out.wgt.RDat	/u/home/t/tboltz/project-ophoff/rna_whole_blood/cts_TWAS_latest/Monocytes_weights2//UBXN6-out.wgt.RDat	UBXN6	19	4444997	4457791	0.1048	rs7250560	2.73	rs243341	0.046586	-9.22	-0.077	103	20	enet	0.09579	6.16e-40	-0.0711	0.943316	NA	NA	NA	NA	NA
VN1R1-out.wgt.RDat	/u/home/t/tboltz/project-ophoff/rna_whole_blood/cts_TWAS_latest/Monocytes_weights2//VN1R1-out.wgt.RDat	VN1R1	19	57966159	57968510	0.0174	rs13345625	-2.3	rs7257644	0.014337	5.12	-0.871	215	4	lasso	0.01414	4.18e-07	-0.40919	0.682397	NA	NA	NA	NA	NA
VSTM1-out.wgt.RDat	/u/home/t/tboltz/project-ophoff/rna_whole_blood/cts_TWAS_latest/Monocytes_weights2//VSTM1-out.wgt.RDat	VSTM1	19	54544080	54567207	0.3296	rs2287824	-2.5	rs2433724	0.134779	-15.31	-1.139	56	4	lasso	0.22446	1.02e-97	0.57889	0.56266	NA	NA	NA	NA	NA
XAB2-out.wgt.RDat	/u/home/t/tboltz/project-ophoff/rna_whole_blood/cts_TWAS_latest/Monocytes_weights2//XAB2-out.wgt.RDat	XAB2	19	7684412	7694431	0.0325	rs890860	-2.79	rs4804217	0.003245	5.32	-1.362	117	18	enet	0.02366	7.56e-11	0.35338	0.723806	NA	NA	NA	NA	NA
YIF1B-out.wgt.RDat	/u/home/t/tboltz/project-ophoff/rna_whole_blood/cts_TWAS_latest/Monocytes_weights2//YIF1B-out.wgt.RDat	YIF1B	19	38794199	38807913	0.0779	rs3760884	-2.35	rs3843754	0.102245	13.43	-0.963	160	10	lasso	0.10674	1.57e-44	-0.50229	0.615465	NA	NA	NA	NA	NA
YJU2B-out.wgt.RDat	/u/home/t/tboltz/project-ophoff/rna_whole_blood/cts_TWAS_latest/Monocytes_weights2//YJU2B-out.wgt.RDat	YJU2B	19	13842575	13874110	0.0149	rs899173	3.72	rs410359	0.009281	-4.64	0.213	67	14	enet	0.00629	0.000562	-0.62053	0.534911	NA	NA	NA	NA	NA
YJU2-out.wgt.RDat	/u/home/t/tboltz/project-ophoff/rna_whole_blood/cts_TWAS_latest/Monocytes_weights2//YJU2-out.wgt.RDat	YJU2	19	4247078	4269085	0.0261	rs350885	2.83	rs4740	0.005956	-4.57	1.311	92	16	enet	0.01161	4.18e-06	-1.46516	0.142877	NA	NA	NA	NA	NA
ZBTB7A-out.wgt.RDat	/u/home/t/tboltz/project-ophoff/rna_whole_blood/cts_TWAS_latest/Monocytes_weights2//ZBTB7A-out.wgt.RDat	ZBTB7A	19	4043302	4066897	0.0256	rs350885	2.43	rs10402864	0.017804	5.7	-1.064	97	5	lasso	0.01571	1.01e-07	-1.08587	0.277535	NA	NA	NA	NA	NA
ZFP14-out.wgt.RDat	/u/home/t/tboltz/project-ophoff/rna_whole_blood/cts_TWAS_latest/Monocytes_weights2//ZFP14-out.wgt.RDat	ZFP14	19	36825356	36870103	0.0585	rs11084849	2.73	rs3810449	0.013402	5.18	-1.339	139	19	enet	0.01977	2.56e-09	-1.67091	0.09474	NA	NA	NA	NA	NA
ZFP28-out.wgt.RDat	/u/home/t/tboltz/project-ophoff/rna_whole_blood/cts_TWAS_latest/Monocytes_weights2//ZFP28-out.wgt.RDat	ZFP28	19	57050318	57068177	0.043	rs10410314	3.26	rs4239476	0.056641	-10.04	-0.098	113	5	lasso	0.05812	1.62e-24	0.07309	0.941735	NA	NA	NA	NA	NA
ZFP30-out.wgt.RDat	/u/home/t/tboltz/project-ophoff/rna_whole_blood/cts_TWAS_latest/Monocytes_weights2//ZFP30-out.wgt.RDat	ZFP30	19	38104651	38183238	0.0162	rs10419174	2.22	rs7245957	0.010146	-5.07	-0.526	128	128	blup	0.01178	3.6e-06	0.73084	0.464878	NA	NA	NA	NA	NA
ZFP82-out.wgt.RDat	/u/home/t/tboltz/project-ophoff/rna_whole_blood/cts_TWAS_latest/Monocytes_weights2//ZFP82-out.wgt.RDat	ZFP82	19	36874023	36909546	0.1746	rs11084849	2.73	rs2070132	0.0457	8.96	0.55	135	30	enet	0.06779	2.03e-28	1.99607	0.045927	0	0.996	0	0.001	0.003
ZIK1-out.wgt.RDat	/u/home/t/tboltz/project-ophoff/rna_whole_blood/cts_TWAS_latest/Monocytes_weights2//ZIK1-out.wgt.RDat	ZIK1	19	58089825	58105258	0.0141	rs9304809	3.26	rs10414608	0.011834	-4.9	-0.255	213	5	enet	0.00936	3.29e-05	0.08841	0.92955	NA	NA	NA	NA	NA
ZNF100-out.wgt.RDat	/u/home/t/tboltz/project-ophoff/rna_whole_blood/cts_TWAS_latest/Monocytes_weights2//ZNF100-out.wgt.RDat	ZNF100	19	21905574	21950381	0.2534	rs8103138	2.5	rs2435039	0.22695	19.86	0.402	132	36	enet	0.4055	1.35e-197	0.13169	0.895233	NA	NA	NA	NA	NA
ZNF132-out.wgt.RDat	/u/home/t/tboltz/project-ophoff/rna_whole_blood/cts_TWAS_latest/Monocytes_weights2//ZNF132-out.wgt.RDat	ZNF132	19	58944182	58951520	0.1984	rs9304809	3.26	rs1051500	0.217963	-19.5	-0.78	117	26	enet	0.26618	1.66e-118	1.21016	0.226218	NA	NA	NA	NA	NA
ZNF135-out.wgt.RDat	/u/home/t/tboltz/project-ophoff/rna_whole_blood/cts_TWAS_latest/Monocytes_weights2//ZNF135-out.wgt.RDat	ZNF135	19	58570608	58597677	0.0648	rs9304809	3.26	rs2288274	0.028371	7.18	0.282	214	18	enet	0.031	9.85e-14	0.52266	0.601209	NA	NA	NA	NA	NA
ZNF146-out.wgt.RDat	/u/home/t/tboltz/project-ophoff/rna_whole_blood/cts_TWAS_latest/Monocytes_weights2//ZNF146-out.wgt.RDat	ZNF146	19	36705505	36729676	0.013	rs11084849	2.73	rs7250448	0.003842	-3.88	0.792	141	26	enet	0.00697	0.000299	-0.71928	0.471968	NA	NA	NA	NA	NA
ZNF154-out.wgt.RDat	/u/home/t/tboltz/project-ophoff/rna_whole_blood/cts_TWAS_latest/Monocytes_weights2//ZNF154-out.wgt.RDat	ZNF154	19	58208736	58220562	0.1276	rs9304809	3.26	rs4801515	0.026096	6.95	-0.788	211	81	enet	0.05738	3.23e-24	-0.47031	0.638132	NA	NA	NA	NA	NA
ZNF155-out.wgt.RDat	/u/home/t/tboltz/project-ophoff/rna_whole_blood/cts_TWAS_latest/Monocytes_weights2//ZNF155-out.wgt.RDat	ZNF155	19	44472015	44502478	0.1	rs2302421	-3.51	rs16978732	0.042349	9.43	0.288	217	31	enet	0.0865	4.42e-36	0.1883	0.85064	NA	NA	NA	NA	NA
ZNF175-out.wgt.RDat	/u/home/t/tboltz/project-ophoff/rna_whole_blood/cts_TWAS_latest/Monocytes_weights2//ZNF175-out.wgt.RDat	ZNF175	19	52074537	52095763	0.0343	rs16982895	-2.59	rs3752129	0.030602	-7.65	0.56	206	3	lasso	0.02978	2.98e-13	-0.71697	0.473395	NA	NA	NA	NA	NA
ZNF181-out.wgt.RDat	/u/home/t/tboltz/project-ophoff/rna_whole_blood/cts_TWAS_latest/Monocytes_weights2//ZNF181-out.wgt.RDat	ZNF181	19	35225061	35236283	0.0203	rs1053216	-2.42	rs8110196	0.010667	-4.6	-0.049	79	79	blup	0.01672	4.03e-08	1.07885	0.280655	NA	NA	NA	NA	NA
ZNF208-out.wgt.RDat	/u/home/t/tboltz/project-ophoff/rna_whole_blood/cts_TWAS_latest/Monocytes_weights2//ZNF208-out.wgt.RDat	ZNF208	19	22115761	22193751	0.0322	rs8103138	2.5	rs4808279	0.003516	4.49	0.32	122	11	enet	0.01885	5.9e-09	0.64866	0.516556	NA	NA	NA	NA	NA
ZNF221-out.wgt.RDat	/u/home/t/tboltz/project-ophoff/rna_whole_blood/cts_TWAS_latest/Monocytes_weights2//ZNF221-out.wgt.RDat	ZNF221	19	44455376	44471861	0.018	rs2302421	-3.51	rs452238	0.016575	-5.77	0.076	204	5	enet	0.01623	6.28e-08	-0.39337	0.694046	NA	NA	NA	NA	NA
ZNF223-out.wgt.RDat	/u/home/t/tboltz/project-ophoff/rna_whole_blood/cts_TWAS_latest/Monocytes_weights2//ZNF223-out.wgt.RDat	ZNF223	19	44555521	44572152	0.0153	rs2302421	-3.51	rs7255512	0.006535	4.9	-0.673	229	16	enet	0.0076	0.000166	-0.34618	0.729211	NA	NA	NA	NA	NA
ZNF229-out.wgt.RDat	/u/home/t/tboltz/project-ophoff/rna_whole_blood/cts_TWAS_latest/Monocytes_weights2//ZNF229-out.wgt.RDat	ZNF229	19	44921686	44952766	0.0239	rs2734454	-2.25	rs2686768	0.008514	4.94	-1.581	205	205	blup	0.00501	0.00186	-0.27186	0.785727	NA	NA	NA	NA	NA
ZNF230-out.wgt.RDat	/u/home/t/tboltz/project-ophoff/rna_whole_blood/cts_TWAS_latest/Monocytes_weights2//ZNF230-out.wgt.RDat	ZNF230	19	44507110	44518076	0.0208	rs2302421	-3.51	rs6509137	0.021275	-6.31	0.459	226	8	lasso	0.0191	4.68e-09	-0.52932	0.596584	NA	NA	NA	NA	NA
ZNF257-out.wgt.RDat	/u/home/t/tboltz/project-ophoff/rna_whole_blood/cts_TWAS_latest/Monocytes_weights2//ZNF257-out.wgt.RDat	ZNF257	19	22235233	22274282	0.1417	rs8103138	2.5	rs7253490	0.129593	15.05	-0.321	125	11	lasso	0.15983	1.3e-67	-0.22147	0.824728	NA	NA	NA	NA	NA
ZNF266-out.wgt.RDat	/u/home/t/tboltz/project-ophoff/rna_whole_blood/cts_TWAS_latest/Monocytes_weights2//ZNF266-out.wgt.RDat	ZNF266	19	9523138	9546247	0.1926	rs8113425	2.53	rs7257650	0.384037	-25.89	-0.834	170	9	lasso	0.39142	8.36e-189	0.61028	0.541677	NA	NA	NA	NA	NA
ZNF302-out.wgt.RDat	/u/home/t/tboltz/project-ophoff/rna_whole_blood/cts_TWAS_latest/Monocytes_weights2//ZNF302-out.wgt.RDat	ZNF302	19	35168545	35177302	0.0537	rs1053216	-2.42	rs8112457	0.014032	-5.59	0.467	78	78	blup	0.02104	8.12e-10	0.49801	0.618474	NA	NA	NA	NA	NA
ZNF304-out.wgt.RDat	/u/home/t/tboltz/project-ophoff/rna_whole_blood/cts_TWAS_latest/Monocytes_weights2//ZNF304-out.wgt.RDat	ZNF304	19	57862676	57871266	0.0308	rs13345625	-2.3	rs8099984	0.01221	-5.74	-1.997	209	9	enet	0.01943	3.49e-09	1.56493	0.1176	NA	NA	NA	NA	NA
ZNF320-out.wgt.RDat	/u/home/t/tboltz/project-ophoff/rna_whole_blood/cts_TWAS_latest/Monocytes_weights2//ZNF320-out.wgt.RDat	ZNF320	19	53364105	53400946	0.0218	rs17305094	-2.29	rs6509701	0.015694	5.65	0.376	114	1	lasso	0.0121	2.69e-06	0.376	0.706917	NA	NA	NA	NA	NA
ZNF331-out.wgt.RDat	/u/home/t/tboltz/project-ophoff/rna_whole_blood/cts_TWAS_latest/Monocytes_weights2//ZNF331-out.wgt.RDat	ZNF331	19	54022782	54083523	0.021	rs12972121	-2.26	rs1284520	0.02041	-6.08	-0.804	86	2	lasso	0.01841	8.79e-09	0.84549	0.397838	NA	NA	NA	NA	NA
ZNF333-out.wgt.RDat	/u/home/t/tboltz/project-ophoff/rna_whole_blood/cts_TWAS_latest/Monocytes_weights2//ZNF333-out.wgt.RDat	ZNF333	19	14800861	14844558	0.1247	rs6512005	2.56	rs11085903	0.051461	-9.57	0.907	111	26	enet	0.09805	7.02e-41	-1.09626	0.272963	NA	NA	NA	NA	NA
ZNF347-out.wgt.RDat	/u/home/t/tboltz/project-ophoff/rna_whole_blood/cts_TWAS_latest/Monocytes_weights2//ZNF347-out.wgt.RDat	ZNF347	19	53627326	53662313	0.0219	rs12972121	-2.26	rs12971799	0.017827	-5.7	-2.18	85	5	lasso	0.01697	3.24e-08	1.89818	0.057672	NA	NA	NA	NA	NA
ZNF418-out.wgt.RDat	/u/home/t/tboltz/project-ophoff/rna_whole_blood/cts_TWAS_latest/Monocytes_weights2//ZNF418-out.wgt.RDat	ZNF418	19	58433253	58446761	0.0372	rs9304809	3.26	rs9304810	0.008763	4.72	2.672	234	4	lasso	0.01409	4.39e-07	2.71023	0.006724	0.431	0.516	0.001	0.001	0.05
ZNF429-out.wgt.RDat	/u/home/t/tboltz/project-ophoff/rna_whole_blood/cts_TWAS_latest/Monocytes_weights2//ZNF429-out.wgt.RDat	ZNF429	19	21679485	21739072	0.0167	rs8103138	2.5	rs4808279	0.013801	-5.07	0.32	145	21	enet	0.01323	9.56e-07	-0.45206	0.651229	NA	NA	NA	NA	NA
ZNF430-out.wgt.RDat	/u/home/t/tboltz/project-ophoff/rna_whole_blood/cts_TWAS_latest/Monocytes_weights2//ZNF430-out.wgt.RDat	ZNF430	19	21203441	21242856	0.0128	rs7249876	-1.74	rs11085424	-0.000319	2.82	0.274	109	109	blup	0.00256	0.0198	-0.27714	0.781672	NA	NA	NA	NA	NA
ZNF443-out.wgt.RDat	/u/home/t/tboltz/project-ophoff/rna_whole_blood/cts_TWAS_latest/Monocytes_weights2//ZNF443-out.wgt.RDat	ZNF443	19	12540521	12551835	0.0398	rs4804198	3.11	rs11880558	0.029667	-7.46	2.052	133	8	lasso	0.02822	1.22e-12	-2.25006	0.024445	0	0.972	0	0.003	0.025
ZNF461-out.wgt.RDat	/u/home/t/tboltz/project-ophoff/rna_whole_blood/cts_TWAS_latest/Monocytes_weights2//ZNF461-out.wgt.RDat	ZNF461	19	37127521	37157755	0.0221	rs4806380	2.97	rs3745779	0.0082	-4.19	-0.972	164	164	blup	0.01009	1.69e-05	0.3	0.764177	NA	NA	NA	NA	NA
ZNF468-out.wgt.RDat	/u/home/t/tboltz/project-ophoff/rna_whole_blood/cts_TWAS_latest/Monocytes_weights2//ZNF468-out.wgt.RDat	ZNF468	19	53341264	53360902	0.0222	rs17305094	-2.43	rs7247271	0.015167	5.25	-0.244	118	2	lasso	0.01376	5.93e-07	-0.24398	0.80725	NA	NA	NA	NA	NA
ZNF470-out.wgt.RDat	/u/home/t/tboltz/project-ophoff/rna_whole_blood/cts_TWAS_latest/Monocytes_weights2//ZNF470-out.wgt.RDat	ZNF470	19	57078838	57100279	0.0368	rs10410314	3.26	rs4239476	0.040516	-8.54	-0.098	117	4	lasso	0.04062	1.56e-17	0.11875	0.90547	NA	NA	NA	NA	NA
ZNF471-out.wgt.RDat	/u/home/t/tboltz/project-ophoff/rna_whole_blood/cts_TWAS_latest/Monocytes_weights2//ZNF471-out.wgt.RDat	ZNF471	19	57019220	57041590	0.0222	rs10410314	3.26	rs9749084	0.0058	4.51	-0.474	113	113	blup	0.01387	5.34e-07	0.1215	0.903295	NA	NA	NA	NA	NA
ZNF486-out.wgt.RDat	/u/home/t/tboltz/project-ophoff/rna_whole_blood/cts_TWAS_latest/Monocytes_weights2//ZNF486-out.wgt.RDat	ZNF486	19	20278024	20311297	0.0414	rs7251507	1.54	rs11085307	0.029159	7.35	-0.137	100	5	lasso	0.03783	1.98e-16	-0.84821	0.396321	NA	NA	NA	NA	NA
ZNF491-out.wgt.RDat	/u/home/t/tboltz/project-ophoff/rna_whole_blood/cts_TWAS_latest/Monocytes_weights2//ZNF491-out.wgt.RDat	ZNF491	19	11908483	11920437	0.0151	rs7248680	2.75	rs7251216	0.011215	4.86	0.906	148	2	lasso	0.00985	2.09e-05	0.92569	0.354607	NA	NA	NA	NA	NA
ZNF492-out.wgt.RDat	/u/home/t/tboltz/project-ophoff/rna_whole_blood/cts_TWAS_latest/Monocytes_weights2//ZNF492-out.wgt.RDat	ZNF492	19	22817127	22850473	0.07	rs8108780	-1.83	rs6511383	0.073831	-11.58	0.738	74	1	lasso	0.07292	1.66e-30	-0.738	0.460514	NA	NA	NA	NA	NA
ZNF493-out.wgt.RDat	/u/home/t/tboltz/project-ophoff/rna_whole_blood/cts_TWAS_latest/Monocytes_weights2//ZNF493-out.wgt.RDat	ZNF493	19	21579922	21610375	0.1913	rs8103138	2.5	rs1781873	0.087638	12.59	-0.457	140	39	enet	0.16346	3.05e-69	0.42497	0.670862	NA	NA	NA	NA	NA
ZNF506-out.wgt.RDat	/u/home/t/tboltz/project-ophoff/rna_whole_blood/cts_TWAS_latest/Monocytes_weights2//ZNF506-out.wgt.RDat	ZNF506	19	19896649	19932560	0.0438	rs12977524	2.94	rs16996360	0.039919	8.53	1.052	106	5	lasso	0.03839	1.19e-16	1.17443	0.240224	NA	NA	NA	NA	NA
ZNF544-out.wgt.RDat	/u/home/t/tboltz/project-ophoff/rna_whole_blood/cts_TWAS_latest/Monocytes_weights2//ZNF544-out.wgt.RDat	ZNF544	19	58739961	58788861	0.0284	rs9304809	3.26	rs260503	0.026062	7.23	1.425	151	151	blup	0.02524	1.81e-11	1.33031	0.183416	NA	NA	NA	NA	NA
ZNF550-out.wgt.RDat	/u/home/t/tboltz/project-ophoff/rna_whole_blood/cts_TWAS_latest/Monocytes_weights2//ZNF550-out.wgt.RDat	ZNF550	19	58046626	58071231	0.0394	rs9304809	3.26	rs3746222	0.027946	7.2	-0.335	219	2	lasso	0.02647	5.93e-12	-0.30916	0.757199	NA	NA	NA	NA	NA
ZNF552-out.wgt.RDat	/u/home/t/tboltz/project-ophoff/rna_whole_blood/cts_TWAS_latest/Monocytes_weights2//ZNF552-out.wgt.RDat	ZNF552	19	58315210	58326281	0.0407	rs9304809	3.26	rs2285615	0.034228	7.88	0.172	234	7	lasso	0.03153	6.07e-14	0.25061	0.802112	NA	NA	NA	NA	NA
ZNF554-out.wgt.RDat	/u/home/t/tboltz/project-ophoff/rna_whole_blood/cts_TWAS_latest/Monocytes_weights2//ZNF554-out.wgt.RDat	ZNF554	19	2819867	2836733	0.0246	NA	NA	NA	NA	NA	NA	80	0	lasso	0.01858	7.48e-09	NA	NA	NA	NA	NA	NA	NA
ZNF557-out.wgt.RDat	/u/home/t/tboltz/project-ophoff/rna_whole_blood/cts_TWAS_latest/Monocytes_weights2//ZNF557-out.wgt.RDat	ZNF557	19	7069715	7087979	0.0238	rs890860	-2.79	rs1466715	0.010216	-4.43	1.149	127	10	lasso	0.01084	8.51e-06	-1.2793	0.200791	NA	NA	NA	NA	NA
ZNF558-out.wgt.RDat	/u/home/t/tboltz/project-ophoff/rna_whole_blood/cts_TWAS_latest/Monocytes_weights2//ZNF558-out.wgt.RDat	ZNF558	19	8916847	8942990	0.0327	rs2918300	2.71	rs3752140	0.004454	4.08	-0.259	169	169	blup	0.0118	3.53e-06	-1.20328	0.22887	NA	NA	NA	NA	NA
ZNF559-out.wgt.RDat	/u/home/t/tboltz/project-ophoff/rna_whole_blood/cts_TWAS_latest/Monocytes_weights2//ZNF559-out.wgt.RDat	ZNF559	19	9434449	9461838	0.0198	rs889162	1.87	rs10745023	0.011546	4.98	-0.267	176	176	blup	0.0097	2.41e-05	-1.03956	0.298543	NA	NA	NA	NA	NA
ZNF568-out.wgt.RDat	/u/home/t/tboltz/project-ophoff/rna_whole_blood/cts_TWAS_latest/Monocytes_weights2//ZNF568-out.wgt.RDat	ZNF568	19	37407232	37488834	0.0161	rs4806380	2.97	rs1644666	0.016836	-6.17	-1.619	187	14	enet	0.01314	1.04e-06	1.91841	0.05506	NA	NA	NA	NA	NA
ZNF584-out.wgt.RDat	/u/home/t/tboltz/project-ophoff/rna_whole_blood/cts_TWAS_latest/Monocytes_weights2//ZNF584-out.wgt.RDat	ZNF584	19	58912872	58929694	0.0229	rs9304809	3.26	rs11084543	0.015517	-6.16	-3.002	123	8	enet	0.01654	4.78e-08	2.47683	0.013256	0	0.863	0	0.002	0.135
ZNF585B-out.wgt.RDat	/u/home/t/tboltz/project-ophoff/rna_whole_blood/cts_TWAS_latest/Monocytes_weights2//ZNF585B-out.wgt.RDat	ZNF585B	19	37672482	37709055	0.0155	rs4806380	2.97	rs10419174	0.010258	5.58	2.22	142	142	blup	0.0131	1.08e-06	1.85215	0.064004	NA	NA	NA	NA	NA
ZNF586-out.wgt.RDat	/u/home/t/tboltz/project-ophoff/rna_whole_blood/cts_TWAS_latest/Monocytes_weights2//ZNF586-out.wgt.RDat	ZNF586	19	58281024	58331307	0.0398	rs9304809	3.26	rs2303756	0.012718	6.64	-1.101	239	5	lasso	0.02539	1.58e-11	-0.99422	0.320115	NA	NA	NA	NA	NA
ZNF606-out.wgt.RDat	/u/home/t/tboltz/project-ophoff/rna_whole_blood/cts_TWAS_latest/Monocytes_weights2//ZNF606-out.wgt.RDat	ZNF606	19	58488422	58514717	0.0151	rs9304809	3.26	rs9304811	0.006741	-4.68	3.05	220	4	lasso	0.01092	7.89e-06	-3.02977	0.002447	0.312	0.508	0.001	0.001	0.177
ZNF626-out.wgt.RDat	/u/home/t/tboltz/project-ophoff/rna_whole_blood/cts_TWAS_latest/Monocytes_weights2//ZNF626-out.wgt.RDat	ZNF626	19	20802746	20844402	0.0694	rs7249876	-1.74	rs7251507	0.013696	5.54	1.539	85	29	enet	0.03278	1.96e-14	0.63844	0.52319	NA	NA	NA	NA	NA
ZNF667-out.wgt.RDat	/u/home/t/tboltz/project-ophoff/rna_whole_blood/cts_TWAS_latest/Monocytes_weights2//ZNF667-out.wgt.RDat	ZNF667	19	56950695	56989434	0.0201	rs10410314	3.26	rs10412218	0.011256	-5.5	0.083	134	2	lasso	0.00928	3.54e-05	-0.16823	0.866402	NA	NA	NA	NA	NA
ZNF66-out.wgt.RDat	/u/home/t/tboltz/project-ophoff/rna_whole_blood/cts_TWAS_latest/Monocytes_weights2//ZNF66-out.wgt.RDat	ZNF66	19	20959111	20992801	0.2321	rs7249876	-1.74	rs10407397	0.133746	-15.27	0.863	94	27	enet	0.18675	7.26e-80	0.30058	0.763738	NA	NA	NA	NA	NA
ZNF677-out.wgt.RDat	/u/home/t/tboltz/project-ophoff/rna_whole_blood/cts_TWAS_latest/Monocytes_weights2//ZNF677-out.wgt.RDat	ZNF677	19	53738635	53758151	0.057	rs17305094	-2.38	rs10407424	0.025814	-6.8	0.013	87	5	lasso	0.03848	1.1e-16	-0.14711	0.883042	NA	NA	NA	NA	NA
ZNF682-out.wgt.RDat	/u/home/t/tboltz/project-ophoff/rna_whole_blood/cts_TWAS_latest/Monocytes_weights2//ZNF682-out.wgt.RDat	ZNF682	19	20107868	20150314	0.0206	rs2033481	2.21	rs11085307	0.015295	5.77	-0.137	106	18	enet	0.01695	3.29e-08	-0.00687	0.994522	NA	NA	NA	NA	NA
ZNF69-out.wgt.RDat	/u/home/t/tboltz/project-ophoff/rna_whole_blood/cts_TWAS_latest/Monocytes_weights2//ZNF69-out.wgt.RDat	ZNF69	19	11998598	12025144	0.038	rs7248680	2.75	rs7248526	0.010708	-5.36	0.3	138	17	enet	0.01412	4.26e-07	-2.07777	0.03773	0.017	0.978	0	0.002	0.003
ZNF701-out.wgt.RDat	/u/home/t/tboltz/project-ophoff/rna_whole_blood/cts_TWAS_latest/Monocytes_weights2//ZNF701-out.wgt.RDat	ZNF701	19	53058711	53090427	0.1511	rs2560955	-1.94	rs12327640	0.025642	-8.13	0.741	127	7	lasso	0.08367	6.53e-35	0.02271	0.981879	NA	NA	NA	NA	NA
ZNF708-out.wgt.RDat	/u/home/t/tboltz/project-ophoff/rna_whole_blood/cts_TWAS_latest/Monocytes_weights2//ZNF708-out.wgt.RDat	ZNF708	19	21473963	21512227	0.2342	rs8103138	2.5	rs279807	0.085549	12.36	-0.272	130	7	lasso	0.17699	2.25e-75	0.23849	0.811501	NA	NA	NA	NA	NA
ZNF714-out.wgt.RDat	/u/home/t/tboltz/project-ophoff/rna_whole_blood/cts_TWAS_latest/Monocytes_weights2//ZNF714-out.wgt.RDat	ZNF714	19	21264966	21308073	0.0121	rs7249876	-1.74	rs8112216	0.009056	4.97	0.512	113	20	enet	0.0112	6.09e-06	0.81657	0.414176	NA	NA	NA	NA	NA
ZNF737-out.wgt.RDat	/u/home/t/tboltz/project-ophoff/rna_whole_blood/cts_TWAS_latest/Monocytes_weights2//ZNF737-out.wgt.RDat	ZNF737	19	20718632	20748615	0.2268	rs7249876	-1.74	rs10413625	0.034678	7.86	0.063	77	5	lasso	0.08515	1.6e-35	0.96047	0.33682	NA	NA	NA	NA	NA
ZNF738-out.wgt.RDat	/u/home/t/tboltz/project-ophoff/rna_whole_blood/cts_TWAS_latest/Monocytes_weights2//ZNF738-out.wgt.RDat	ZNF738	19	21541733	21562104	0.1267	rs8103138	2.5	rs4808279	0.005907	4.9	0.32	138	27	enet	0.03807	1.59e-16	0.92911	0.352833	NA	NA	NA	NA	NA
ZNF763-out.wgt.RDat	/u/home/t/tboltz/project-ophoff/rna_whole_blood/cts_TWAS_latest/Monocytes_weights2//ZNF763-out.wgt.RDat	ZNF763	19	12075853	12091432	0.0371	rs7248680	2.75	rs4081726	0.053535	-9.92	2.127	149	5	lasso	0.05378	8.98e-23	-2.12987	0.033182	0	0.973	0	0.002	0.025
ZNF772-out.wgt.RDat	/u/home/t/tboltz/project-ophoff/rna_whole_blood/cts_TWAS_latest/Monocytes_weights2//ZNF772-out.wgt.RDat	ZNF772	19	57978032	57988938	0.0865	rs13345625	-2.3	rs8113039	0.073744	12.51	0.01	216	4	lasso	0.11716	5.89e-49	-0.44815	0.654042	NA	NA	NA	NA	NA
ZNF773-out.wgt.RDat	/u/home/t/tboltz/project-ophoff/rna_whole_blood/cts_TWAS_latest/Monocytes_weights2//ZNF773-out.wgt.RDat	ZNF773	19	58011284	58029772	0.0381	rs9304809	3.26	rs12980664	0.037827	-8.27	0.972	217	217	blup	0.03509	2.41e-15	-0.34192	0.732411	NA	NA	NA	NA	NA
ZNF780A-out.wgt.RDat	/u/home/t/tboltz/project-ophoff/rna_whole_blood/cts_TWAS_latest/Monocytes_weights2//ZNF780A-out.wgt.RDat	ZNF780A	19	40575060	40596845	0.0199	rs3810389	2.67	rs337799	0.017902	-5.69	0.413	138	3	lasso	0.01687	3.54e-08	-0.37182	0.710029	NA	NA	NA	NA	NA
ZNF790-out.wgt.RDat	/u/home/t/tboltz/project-ophoff/rna_whole_blood/cts_TWAS_latest/Monocytes_weights2//ZNF790-out.wgt.RDat	ZNF790	19	37308331	37341689	0.0291	rs4806380	2.97	rs2385797	0.013936	5.28	-1.664	174	15	enet	0.00982	2.15e-05	-1.73364	0.082983	NA	NA	NA	NA	NA
ZNF793-out.wgt.RDat	/u/home/t/tboltz/project-ophoff/rna_whole_blood/cts_TWAS_latest/Monocytes_weights2//ZNF793-out.wgt.RDat	ZNF793	19	37997842	38039664	0.0388	rs2385412	2.22	rs4452075	0.053483	9.82	2.067	133	7	lasso	0.05302	1.8e-22	1.99655	0.045874	0	0.976	0	0.001	0.023
ZNF805-out.wgt.RDat	/u/home/t/tboltz/project-ophoff/rna_whole_blood/cts_TWAS_latest/Monocytes_weights2//ZNF805-out.wgt.RDat	ZNF805	19	57752001	57774096	0.0234	rs13345625	-2.3	rs10418480	0.022879	6.57	1.38	200	6	lasso	0.01886	5.84e-09	1.31398	0.188853	NA	NA	NA	NA	NA
ZNF814-out.wgt.RDat	/u/home/t/tboltz/project-ophoff/rna_whole_blood/cts_TWAS_latest/Monocytes_weights2//ZNF814-out.wgt.RDat	ZNF814	19	58360100	58400442	0.0249	rs9304809	3.26	rs9749314	0.016918	-6	-0.011	237	5	lasso	0.01388	5.3e-07	0.00725	0.994212	NA	NA	NA	NA	NA
ZNF835-out.wgt.RDat	/u/home/t/tboltz/project-ophoff/rna_whole_blood/cts_TWAS_latest/Monocytes_weights2//ZNF835-out.wgt.RDat	ZNF835	19	57173349	57183151	0.0431	rs10410314	3.26	rs4239476	0.013214	-6.62	-0.098	125	14	enet	0.03829	1.3e-16	0.43836	0.661129	NA	NA	NA	NA	NA
ZNF83-out.wgt.RDat	/u/home/t/tboltz/project-ophoff/rna_whole_blood/cts_TWAS_latest/Monocytes_weights2//ZNF83-out.wgt.RDat	ZNF83	19	53097314	53193749	0.148	rs12972121	-2.26	rs10401904	0.078315	-11.71	0.702	144	22	enet	0.10276	7.4e-43	-0.24876	0.803543	NA	NA	NA	NA	NA
ZNF85-out.wgt.RDat	/u/home/t/tboltz/project-ophoff/rna_whole_blood/cts_TWAS_latest/Monocytes_weights2//ZNF85-out.wgt.RDat	ZNF85	19	21106029	21133503	0.0351	rs7249876	-1.74	rs8106633	0.017384	5.79	0.893	99	99	blup	0.01655	4.73e-08	1.37365	0.16955	NA	NA	NA	NA	NA
ZNF875-out.wgt.RDat	/u/home/t/tboltz/project-ophoff/rna_whole_blood/cts_TWAS_latest/Monocytes_weights2//ZNF875-out.wgt.RDat	ZNF875	19	37803740	37860267	0.0402	rs4806380	2.97	rs12462708	0.036609	-8.17	0.519	155	3	lasso	0.0345	4.11e-15	-0.62578	0.531458	NA	NA	NA	NA	NA
ZNF888-out.wgt.RDat	/u/home/t/tboltz/project-ophoff/rna_whole_blood/cts_TWAS_latest/Monocytes_weights2//ZNF888-out.wgt.RDat	ZNF888	19	53407671	53426734	0.0302	rs12972121	-2.26	rs7251313	0.020107	-6.11	0.555	105	3	lasso	0.01892	5.54e-09	-0.16462	0.869242	NA	NA	NA	NA	NA
ZNF8-out.wgt.RDat	/u/home/t/tboltz/project-ophoff/rna_whole_blood/cts_TWAS_latest/Monocytes_weights2//ZNF8-out.wgt.RDat	ZNF8	19	58790322	58814157	0.0416	rs9304809	3.26	rs11666156	0.025849	7.65	-2.041	138	6	lasso	0.03077	1.21e-13	-1.8734	0.061013	NA	NA	NA	NA	NA
ZNF90-out.wgt.RDat	/u/home/t/tboltz/project-ophoff/rna_whole_blood/cts_TWAS_latest/Monocytes_weights2//ZNF90-out.wgt.RDat	ZNF90	19	20188804	20237885	0.0257	rs10500212	2.02	rs11085307	0.021883	6.49	-0.137	105	105	blup	0.0224	2.36e-10	-0.30221	0.76249	NA	NA	NA	NA	NA
ZNF91-out.wgt.RDat	/u/home/t/tboltz/project-ophoff/rna_whole_blood/cts_TWAS_latest/Monocytes_weights2//ZNF91-out.wgt.RDat	ZNF91	19	23487794	23578273	0.0201	rs1044095	-1.67	rs8101097	0.007206	5.31	-0.198	60	60	blup	0.01342	8.04e-07	-1.04847	0.29442	NA	NA	NA	NA	NA
ZSCAN18-out.wgt.RDat	/u/home/t/tboltz/project-ophoff/rna_whole_blood/cts_TWAS_latest/Monocytes_weights2//ZSCAN18-out.wgt.RDat	ZSCAN18	19	58595206	58629794	0.0519	rs9304809	3.26	rs2052735	0.024132	-6.8	-0.133	204	204	blup	0.03011	2.21e-13	0.04942	0.960588	NA	NA	NA	NA	NA
PANEL	FILE	ID	CHR	P0	P1	HSQ	BEST.GWAS.ID	BEST.GWAS.Z	EQTL.ID	EQTL.R2	EQTL.Z	EQTL.GWAS.Z	NSNP	NWGT	MODEL	MODELCV.R2	MODELCV.PV	TWAS.Z	TWAS.P	COLOC.PP0	COLOC.PP1	COLOC.PP2	COLOC.PP3	COLOC.PP4
ABCD3-out.wgt.RDat	/u/home/t/tboltz/project-ophoff/rna_whole_blood/cts_TWAS_latest/Monocytes_weights2//ABCD3-out.wgt.RDat	ABCD3	1	94900000	95000000	0.02743	rs2228344	-2.039	rs4148056	0.029994	7.44	-1.104	201	8	enet	0.02712	3.31e-12	-1.15788	0.247	NA	NA	NA	NA	NA
ACADM-out.wgt.RDat	/u/home/t/tboltz/project-ophoff/rna_whole_blood/cts_TWAS_latest/Monocytes_weights2//ACADM-out.wgt.RDat	ACADM	1	76200000	76300000	0.04236	rs17098450	-2.813	rs1146603	0.023232	-6.6	-1.487	276	8	lasso	0.03436	4.66e-15	0.36457	0.715	NA	NA	NA	NA	NA
ACKR1-out.wgt.RDat	/u/home/t/tboltz/project-ophoff/rna_whole_blood/cts_TWAS_latest/Monocytes_weights2//ACKR1-out.wgt.RDat	ACKR1	1	159000000	159000000	0.02088	rs6666753	2.413	rs2249866	0.008468	4.57	-0.891	222	27	enet	0.01096	7.62e-06	0.01013	0.992	NA	NA	NA	NA	NA
ACP6-out.wgt.RDat	/u/home/t/tboltz/project-ophoff/rna_whole_blood/cts_TWAS_latest/Monocytes_weights2//ACP6-out.wgt.RDat	ACP6	1	147000000	147000000	0.06762	rs4534444	2.302	rs12119079	0.029951	-7.35	1.088	207	4	lasso	0.02769	1.98e-12	-1.16489	0.244	NA	NA	NA	NA	NA
ADAM15-out.wgt.RDat	/u/home/t/tboltz/project-ophoff/rna_whole_blood/cts_TWAS_latest/Monocytes_weights2//ADAM15-out.wgt.RDat	ADAM15	1	155000000	155000000	0.11641	rs6696760	-3.446	rs35902694	0.040167	9.2	0.556	112	6	lasso	0.07616	7.9e-32	-0.5337	0.594	NA	NA	NA	NA	NA
ADAMTSL4-out.wgt.RDat	/u/home/t/tboltz/project-ophoff/rna_whole_blood/cts_TWAS_latest/Monocytes_weights2//ADAMTSL4-out.wgt.RDat	ADAMTSL4	1	151000000	151000000	0.04553	rs2147324	-3.05	rs11204737	0.005357	-4.01	-0.697	79	12	enet	0.01296	1.23e-06	-0.00235	0.998	NA	NA	NA	NA	NA
ADAR-out.wgt.RDat	/u/home/t/tboltz/project-ophoff/rna_whole_blood/cts_TWAS_latest/Monocytes_weights2//ADAR-out.wgt.RDat	ADAR	1	155000000	155000000	0.02029	rs6696760	-3.446	rs884617	0.022199	6.34	-3.287	126	2	lasso	0.02132	6.27e-10	-3.29801	0.000974	0	0.624	0	0.002	0.374
ADIPOR1-out.wgt.RDat	/u/home/t/tboltz/project-ophoff/rna_whole_blood/cts_TWAS_latest/Monocytes_weights2//ADIPOR1-out.wgt.RDat	ADIPOR1	1	203000000	203000000	0.04821	rs10494841	-2.117	rs2275737	0.033311	-7.82	1.046	146	8	lasso	0.03623	8.48e-16	-1.18017	0.238	NA	NA	NA	NA	NA
ADORA1-out.wgt.RDat	/u/home/t/tboltz/project-ophoff/rna_whole_blood/cts_TWAS_latest/Monocytes_weights2//ADORA1-out.wgt.RDat	ADORA1	1	203000000	203000000	0.0555	rs10494841	-2.117	rs6701725	0.029319	-7.41	-0.551	150	2	lasso	0.03741	2.91e-16	-0.28303	0.777	NA	NA	NA	NA	NA
ADSS2-out.wgt.RDat	/u/home/t/tboltz/project-ophoff/rna_whole_blood/cts_TWAS_latest/Monocytes_weights2//ADSS2-out.wgt.RDat	ADSS2	1	245000000	245000000	0.02265	rs665606	2.831	rs6659174	0.012399	5.23	-0.446	120	17	enet	0.02069	1.12e-09	-0.3364	0.737	NA	NA	NA	NA	NA
AHCTF1-out.wgt.RDat	/u/home/t/tboltz/project-ophoff/rna_whole_blood/cts_TWAS_latest/Monocytes_weights2//AHCTF1-out.wgt.RDat	AHCTF1	1	247000000	247000000	0.03368	rs12135739	-2.882	rs12066507	0.005883	-4.27	0.408	169	31	enet	0.02785	1.7e-12	-1.6069	0.108	NA	NA	NA	NA	NA
AK5-out.wgt.RDat	/u/home/t/tboltz/project-ophoff/rna_whole_blood/cts_TWAS_latest/Monocytes_weights2//AK5-out.wgt.RDat	AK5	1	77700000	78000000	0.06064	rs17380796	2.604	rs6658302	0.024158	6.71	-0.473	172	32	enet	0.02958	3.57e-13	-1.02154	0.307	NA	NA	NA	NA	NA
ALPL-out.wgt.RDat	/u/home/t/tboltz/project-ophoff/rna_whole_blood/cts_TWAS_latest/Monocytes_weights2//ALPL-out.wgt.RDat	ALPL	1	21800000	21900000	0.01865	rs12563141	-2.451	rs885813	0.00956	4.59	0.537	127	14	enet	0.00837	8.17e-05	0.47285	0.636	NA	NA	NA	NA	NA
ANKRD35-out.wgt.RDat	/u/home/t/tboltz/project-ophoff/rna_whole_blood/cts_TWAS_latest/Monocytes_weights2//ANKRD35-out.wgt.RDat	ANKRD35	1	146000000	146000000	0.16622	rs10218795	2.596	rs6670984	0.088424	-12.44	2.09	19	1	lasso	0.08831	7.91e-37	-2.09	0.0366	0	0.975	0	0.001	0.024
ANXA9-out.wgt.RDat	/u/home/t/tboltz/project-ophoff/rna_whole_blood/cts_TWAS_latest/Monocytes_weights2//ANXA9-out.wgt.RDat	ANXA9	1	151000000	151000000	0.02787	rs1887545	-2.989	rs10305700	0.000935	-3.42	-0.0994	128	27	enet	0.00259	0.0192	-1.62078	0.105	NA	NA	NA	NA	NA
AQP10-out.wgt.RDat	/u/home/t/tboltz/project-ophoff/rna_whole_blood/cts_TWAS_latest/Monocytes_weights2//AQP10-out.wgt.RDat	AQP10	1	154000000	154000000	0.02363	rs6696760	-3.446	rs6702754	0.01285	4.98	-1.444	116	3	lasso	0.01347	7.74e-07	-2.20807	0.0272	0.142	0.845	0.001	0.004	0.008
ARHGEF19-out.wgt.RDat	/u/home/t/tboltz/project-ophoff/rna_whole_blood/cts_TWAS_latest/Monocytes_weights2//ARHGEF19-out.wgt.RDat	ARHGEF19	1	16500000	16500000	0.05573	rs1739828	2.226	rs12740413	0.008522	5.75	-0.057	182	27	enet	0.03002	2.39e-13	-1.00955	0.313	NA	NA	NA	NA	NA
ARNT-out.wgt.RDat	/u/home/t/tboltz/project-ophoff/rna_whole_blood/cts_TWAS_latest/Monocytes_weights2//ARNT-out.wgt.RDat	ARNT	1	151000000	151000000	0.02796	rs13294	-2.803	rs12125650	0.012293	5.05	-0.806	113	113	blup	0.01915	4.47e-09	0.05098	0.959	NA	NA	NA	NA	NA
ARPC5-out.wgt.RDat	/u/home/t/tboltz/project-ophoff/rna_whole_blood/cts_TWAS_latest/Monocytes_weights2//ARPC5-out.wgt.RDat	ARPC5	1	184000000	184000000	0.2253	rs10494560	-2.987	rs11755	0.241749	20.77	1.418	199	5	lasso	0.2659	2.31e-118	1.18626	0.236	NA	NA	NA	NA	NA
ATAD3B-out.wgt.RDat	/u/home/t/tboltz/project-ophoff/rna_whole_blood/cts_TWAS_latest/Monocytes_weights2//ATAD3B-out.wgt.RDat	ATAD3B	1	1410000	1430000	0.08618	rs34945898	2.351	rs9439462	0.001335	-3.21	0.66	47	18	enet	0.02238	2.42e-10	-0.71338	0.476	NA	NA	NA	NA	NA
ATF6-out.wgt.RDat	/u/home/t/tboltz/project-ophoff/rna_whole_blood/cts_TWAS_latest/Monocytes_weights2//ATF6-out.wgt.RDat	ATF6	1	162000000	162000000	0.05088	rs12040727	-2.37	rs1394070	0.028413	-7.2	0.452	307	3	lasso	0.03113	8.77e-14	-0.54541	0.585	NA	NA	NA	NA	NA
ATP1B1-out.wgt.RDat	/u/home/t/tboltz/project-ophoff/rna_whole_blood/cts_TWAS_latest/Monocytes_weights2//ATP1B1-out.wgt.RDat	ATP1B1	1	169000000	169000000	0.03989	rs12033844	-3.409	rs10919071	0.018273	6.02	0.404	258	13	enet	0.03205	3.79e-14	0.45886	0.646	NA	NA	NA	NA	NA
ATP2B4-out.wgt.RDat	/u/home/t/tboltz/project-ophoff/rna_whole_blood/cts_TWAS_latest/Monocytes_weights2//ATP2B4-out.wgt.RDat	ATP2B4	1	204000000	204000000	0.01748	rs7545327	-2.719	rs4951130	0.011166	-4.97	-0.16	131	16	enet	0.00758	0.000169	-1.31291	0.189	NA	NA	NA	NA	NA
ATP6V0B-out.wgt.RDat	/u/home/t/tboltz/project-ophoff/rna_whole_blood/cts_TWAS_latest/Monocytes_weights2//ATP6V0B-out.wgt.RDat	ATP6V0B	1	44400000	44400000	0.01654	rs12410155	-7.269	rs2486008	0.017771	5.63	2.037	133	2	lasso	0.01668	4.18e-08	2.72447	0.00644	0	0	0.004	0.995	0.001
ATP8B2-out.wgt.RDat	/u/home/t/tboltz/project-ophoff/rna_whole_blood/cts_TWAS_latest/Monocytes_weights2//ATP8B2-out.wgt.RDat	ATP8B2	1	154000000	154000000	0.01648	rs6696760	-3.446	rs11586379	0.010241	5.13	-1.556	119	2	lasso	0.01278	1.45e-06	-2.31499	0.0206	0.078	0.879	0	0.004	0.039
B3GALNT2-out.wgt.RDat	/u/home/t/tboltz/project-ophoff/rna_whole_blood/cts_TWAS_latest/Monocytes_weights2//B3GALNT2-out.wgt.RDat	B3GALNT2	1	236000000	236000000	0.092	rs4659618	3.06	rs704716	0.162435	-16.95	0.536	78	8	enet	0.16452	1.02e-69	-0.51493	0.607	NA	NA	NA	NA	NA
B3GALT6-out.wgt.RDat	/u/home/t/tboltz/project-ophoff/rna_whole_blood/cts_TWAS_latest/Monocytes_weights2//B3GALT6-out.wgt.RDat	B3GALT6	1	1170000	1170000	0.03087	NA	NA	NA	NA	NA	NA	32	0	lasso	0.0444	4.93e-19	NA	NA	NA	NA	NA	NA	NA
BATF3-out.wgt.RDat	/u/home/t/tboltz/project-ophoff/rna_whole_blood/cts_TWAS_latest/Monocytes_weights2//BATF3-out.wgt.RDat	BATF3	1	213000000	213000000	0.03303	rs3816912	2.097	rs10863988	0.004425	-4.93	-0.945	183	183	blup	0.01249	1.88e-06	1.16283	0.245	NA	NA	NA	NA	NA
BNIPL-out.wgt.RDat	/u/home/t/tboltz/project-ophoff/rna_whole_blood/cts_TWAS_latest/Monocytes_weights2//BNIPL-out.wgt.RDat	BNIPL	1	151000000	151000000	0.01033	rs1887545	-2.989	rs7532312	0.007391	4.41	-0.22	132	1	lasso	0.00371	0.00647	-0.22	0.826	NA	NA	NA	NA	NA
BTG2-out.wgt.RDat	/u/home/t/tboltz/project-ophoff/rna_whole_blood/cts_TWAS_latest/Monocytes_weights2//BTG2-out.wgt.RDat	BTG2	1	203000000	203000000	0.05025	rs7552670	-2.438	rs4543864	0.035917	-8.2	0.45	133	1	lasso	0.03407	6.04e-15	-0.45	0.653	NA	NA	NA	NA	NA
C1orf105-out.wgt.RDat	/u/home/t/tboltz/project-ophoff/rna_whole_blood/cts_TWAS_latest/Monocytes_weights2//C1orf105-out.wgt.RDat	C1orf105	1	172000000	172000000	0.02208	rs859633	-1.855	rs2269615	0.009914	5.69	-0.043	164	7	enet	0.0103	1.38e-05	-0.1124	0.911	NA	NA	NA	NA	NA
C1orf109-out.wgt.RDat	/u/home/t/tboltz/project-ophoff/rna_whole_blood/cts_TWAS_latest/Monocytes_weights2//C1orf109-out.wgt.RDat	C1orf109	1	38100000	38200000	0.04517	rs4074961	-2.421	rs3762352	0.039616	8.62	1.553	137	2	lasso	0.03841	1.17e-16	1.553	0.12	NA	NA	NA	NA	NA
C1orf115-out.wgt.RDat	/u/home/t/tboltz/project-ophoff/rna_whole_blood/cts_TWAS_latest/Monocytes_weights2//C1orf115-out.wgt.RDat	C1orf115	1	221000000	221000000	0.16339	rs7544735	-3.806	rs437078	0.063949	10.59	-0.051	164	19	enet	0.1006	5.95e-42	-0.52591	0.599	NA	NA	NA	NA	NA
C1orf226-out.wgt.RDat	/u/home/t/tboltz/project-ophoff/rna_whole_blood/cts_TWAS_latest/Monocytes_weights2//C1orf226-out.wgt.RDat	C1orf226	1	162000000	162000000	0.02612	rs10494362	-2.289	rs16845797	0.000395	-3.41	-1.245	258	31	enet	0.00424	0.00389	1.71831	0.0857	NA	NA	NA	NA	NA
C1orf87-out.wgt.RDat	/u/home/t/tboltz/project-ophoff/rna_whole_blood/cts_TWAS_latest/Monocytes_weights2//C1orf87-out.wgt.RDat	C1orf87	1	60500000	60500000	0.16309	rs680191	2.757	rs1381888	0.046045	9.07	0.652	164	36	enet	0.06043	1.9e-25	1.47827	0.139	NA	NA	NA	NA	NA
C1QA-out.wgt.RDat	/u/home/t/tboltz/project-ophoff/rna_whole_blood/cts_TWAS_latest/Monocytes_weights2//C1QA-out.wgt.RDat	C1QA	1	23000000	23000000	0.14582	rs10917284	-2.641	rs10917268	0.093832	-12.78	-0.102	144	8	lasso	0.12444	4.46e-52	0.48986	0.624	NA	NA	NA	NA	NA
C1QB-out.wgt.RDat	/u/home/t/tboltz/project-ophoff/rna_whole_blood/cts_TWAS_latest/Monocytes_weights2//C1QB-out.wgt.RDat	C1QB	1	23000000	23000000	0.12158	rs10917284	-2.641	rs294185	0.086411	12.33	0.628	151	7	lasso	0.09833	5.35e-41	0.84888	0.396	NA	NA	NA	NA	NA
C4BPA-out.wgt.RDat	/u/home/t/tboltz/project-ophoff/rna_whole_blood/cts_TWAS_latest/Monocytes_weights2//C4BPA-out.wgt.RDat	C4BPA	1	207000000	207000000	0.39224	rs2243191	3.11	rs11120211	0.356337	24.82	1.399	194	8	enet	0.35568	2.27e-167	1.41249	0.158	NA	NA	NA	NA	NA
CA6-out.wgt.RDat	/u/home/t/tboltz/project-ophoff/rna_whole_blood/cts_TWAS_latest/Monocytes_weights2//CA6-out.wgt.RDat	CA6	1	9010000	9040000	0.03773	rs629524	2.171	rs4418632	0.0114	5.54	-0.218	96	15	enet	0.01931	3.87e-09	-0.61486	0.539	NA	NA	NA	NA	NA
CAPN2-out.wgt.RDat	/u/home/t/tboltz/project-ophoff/rna_whole_blood/cts_TWAS_latest/Monocytes_weights2//CAPN2-out.wgt.RDat	CAPN2	1	224000000	224000000	0.04365	rs7524705	-2.563	rs11261292	0.013022	-5	0.011	142	3	lasso	0.01827	9.91e-09	-0.75007	0.453	NA	NA	NA	NA	NA
CAPZB-out.wgt.RDat	/u/home/t/tboltz/project-ophoff/rna_whole_blood/cts_TWAS_latest/Monocytes_weights2//CAPZB-out.wgt.RDat	CAPZB	1	19700000	19800000	0.01844	rs2872594	2.902	rs4912072	0.007462	-4.73	0.364	260	20	enet	0.01368	6.38e-07	-0.54993	0.582	NA	NA	NA	NA	NA
CASP9-out.wgt.RDat	/u/home/t/tboltz/project-ophoff/rna_whole_blood/cts_TWAS_latest/Monocytes_weights2//CASP9-out.wgt.RDat	CASP9	1	15800000	15900000	0.03348	rs10803369	2.227	rs2236215	0.022781	-6.66	0.249	260	28	enet	0.02885	6.88e-13	-0.50196	0.616	NA	NA	NA	NA	NA
CCDC163-out.wgt.RDat	/u/home/t/tboltz/project-ophoff/rna_whole_blood/cts_TWAS_latest/Monocytes_weights2//CCDC163-out.wgt.RDat	CCDC163	1	46000000	46000000	0.09117	rs4233497	2.18	rs4660864	0.1518	16.41	-0.711	140	4	lasso	0.14961	4.64e-63	-0.73434	0.463	NA	NA	NA	NA	NA
CCDC24-out.wgt.RDat	/u/home/t/tboltz/project-ophoff/rna_whole_blood/cts_TWAS_latest/Monocytes_weights2//CCDC24-out.wgt.RDat	CCDC24	1	44500000	44500000	0.03288	rs12410155	-7.269	rs4660758	0.029928	7.69	2.919	132	12	enet	0.03191	4.29e-14	2.85471	0.00431	0	0	0	1	0
CCDC30-out.wgt.RDat	/u/home/t/tboltz/project-ophoff/rna_whole_blood/cts_TWAS_latest/Monocytes_weights2//CCDC30-out.wgt.RDat	CCDC30	1	42900000	43100000	0.01769	rs913426	2.882	rs7529295	0.016492	-5.63	0.532	211	211	blup	0.01374	6.04e-07	-0.61477	0.539	NA	NA	NA	NA	NA
CCSAP-out.wgt.RDat	/u/home/t/tboltz/project-ophoff/rna_whole_blood/cts_TWAS_latest/Monocytes_weights2//CCSAP-out.wgt.RDat	CCSAP	1	229000000	229000000	0.16441	rs628860	-2.185	rs237802	0.21275	-19.31	-0.869	146	6	enet	0.21162	1.52e-91	0.96214	0.336	NA	NA	NA	NA	NA
CD164L2-out.wgt.RDat	/u/home/t/tboltz/project-ophoff/rna_whole_blood/cts_TWAS_latest/Monocytes_weights2//CD164L2-out.wgt.RDat	CD164L2	1	27700000	27700000	0.01468	rs2788690	2.233	rs2474293	0.020595	6.27	1.072	91	1	lasso	0.01932	3.83e-09	1.072	0.284	NA	NA	NA	NA	NA
CD1E-out.wgt.RDat	/u/home/t/tboltz/project-ophoff/rna_whole_blood/cts_TWAS_latest/Monocytes_weights2//CD1E-out.wgt.RDat	CD1E	1	158000000	158000000	0.02862	rs6666753	2.413	rs2188108	0.008611	-4.55	0.631	191	21	enet	0.01139	5.12e-06	0.10948	0.913	NA	NA	NA	NA	NA
CD52-out.wgt.RDat	/u/home/t/tboltz/project-ophoff/rna_whole_blood/cts_TWAS_latest/Monocytes_weights2//CD52-out.wgt.RDat	CD52	1	26600000	26600000	0.08232	rs4072445	3.056	rs3795684	0.083954	-12.11	-0.479	170	5	lasso	0.09697	1.98e-40	-0.0467	0.963	NA	NA	NA	NA	NA
CD55-out.wgt.RDat	/u/home/t/tboltz/project-ophoff/rna_whole_blood/cts_TWAS_latest/Monocytes_weights2//CD55-out.wgt.RDat	CD55	1	207000000	208000000	0.02608	rs2243191	3.11	rs2914937	0.009822	5.86	-2.104	191	7	lasso	0.0173	2.39e-08	-1.4871	0.137	NA	NA	NA	NA	NA
CD84-out.wgt.RDat	/u/home/t/tboltz/project-ophoff/rna_whole_blood/cts_TWAS_latest/Monocytes_weights2//CD84-out.wgt.RDat	CD84	1	161000000	161000000	0.0313	rs3737780	-2.356	rs10908787	0.050306	9.46	-0.767	109	5	lasso	0.05336	1.31e-22	-0.36071	0.718	NA	NA	NA	NA	NA
CDA-out.wgt.RDat	/u/home/t/tboltz/project-ophoff/rna_whole_blood/cts_TWAS_latest/Monocytes_weights2//CDA-out.wgt.RDat	CDA	1	20900000	20900000	0.10108	rs10916764	-3.018	rs4655226	0.138034	15.55	-1.371	144	3	lasso	0.16465	8.93e-70	-2.08178	0.0374	0	0.99	0	0.003	0.007
CDC14A-out.wgt.RDat	/u/home/t/tboltz/project-ophoff/rna_whole_blood/cts_TWAS_latest/Monocytes_weights2//CDC14A-out.wgt.RDat	CDC14A	1	101000000	101000000	0.19159	rs3766593	-3.443	rs2030048	0.089272	-12.53	-2.118	231	29	enet	0.13309	8.17e-56	1.65906	0.0971	NA	NA	NA	NA	NA
CDC42-out.wgt.RDat	/u/home/t/tboltz/project-ophoff/rna_whole_blood/cts_TWAS_latest/Monocytes_weights2//CDC42-out.wgt.RDat	CDC42	1	22400000	22400000	0.04728	rs11810369	-2.456	rs3117048	0.049618	9.35	0.844	173	5	lasso	0.04769	2.41e-20	0.44277	0.658	NA	NA	NA	NA	NA
CDC7-out.wgt.RDat	/u/home/t/tboltz/project-ophoff/rna_whole_blood/cts_TWAS_latest/Monocytes_weights2//CDC7-out.wgt.RDat	CDC7	1	92000000	92000000	0.03318	rs12023428	1.962	rs13447526	0.013018	-6	-1.25	213	8	lasso	0.01843	8.6e-09	0.71417	0.475	NA	NA	NA	NA	NA
CEP104-out.wgt.RDat	/u/home/t/tboltz/project-ophoff/rna_whole_blood/cts_TWAS_latest/Monocytes_weights2//CEP104-out.wgt.RDat	CEP104	1	3730000	3770000	0.03502	rs41434152	2.946	rs6424058	0.028707	7.2	2.193	66	3	lasso	0.02808	1.39e-12	2.17675	0.0295	0	0.968	0	0.001	0.03
CERS2-out.wgt.RDat	/u/home/t/tboltz/project-ophoff/rna_whole_blood/cts_TWAS_latest/Monocytes_weights2//CERS2-out.wgt.RDat	CERS2	1	151000000	151000000	0.03375	rs1887545	-2.989	rs10888397	0.076772	11.7	-0.262	127	5	lasso	0.07373	7.72e-31	-0.22616	0.821	NA	NA	NA	NA	NA
CHI3L1-out.wgt.RDat	/u/home/t/tboltz/project-ophoff/rna_whole_blood/cts_TWAS_latest/Monocytes_weights2//CHI3L1-out.wgt.RDat	CHI3L1	1	203000000	203000000	0.54062	rs10494841	-2.117	rs946261	0.282223	-22.13	-1.3052	140	41	enet	0.3079	1.69e-140	1.3908	0.164	NA	NA	NA	NA	NA
CHI3L2-out.wgt.RDat	/u/home/t/tboltz/project-ophoff/rna_whole_blood/cts_TWAS_latest/Monocytes_weights2//CHI3L2-out.wgt.RDat	CHI3L2	1	112000000	112000000	0.1577	rs2477425	-2.541	rs11556868	0.074318	11.42	-0.403	225	29	enet	0.08352	7.49e-35	0.01037	0.992	NA	NA	NA	NA	NA
CHRM3-out.wgt.RDat	/u/home/t/tboltz/project-ophoff/rna_whole_blood/cts_TWAS_latest/Monocytes_weights2//CHRM3-out.wgt.RDat	CHRM3	1	240000000	240000000	0.02298	rs11591010	3.213	rs891700	0.009278	4.96	-0.822	235	9	enet	0.00746	0.000189	-0.84008	0.401	NA	NA	NA	NA	NA
CNIH4-out.wgt.RDat	/u/home/t/tboltz/project-ophoff/rna_whole_blood/cts_TWAS_latest/Monocytes_weights2//CNIH4-out.wgt.RDat	CNIH4	1	225000000	225000000	0.10163	rs7524705	-2.563	rs4654037	0.084901	-12.3	-0.543	180	3	lasso	0.08524	1.46e-35	0.53217	0.595	NA	NA	NA	NA	NA
CNR2-out.wgt.RDat	/u/home/t/tboltz/project-ophoff/rna_whole_blood/cts_TWAS_latest/Monocytes_weights2//CNR2-out.wgt.RDat	CNR2	1	24200000	24200000	0.10644	rs12401982	3.709	rs34902309	0.164066	-16.91	-0.966	94	3	lasso	0.16853	1.58e-71	0.78403	0.433	NA	NA	NA	NA	NA
COA6-out.wgt.RDat	/u/home/t/tboltz/project-ophoff/rna_whole_blood/cts_TWAS_latest/Monocytes_weights2//COA6-out.wgt.RDat	COA6	1	235000000	235000000	0.04896	rs478425	2.219	rs7524822	0.042474	-8.8	-0.05	154	2	lasso	0.04458	4.16e-19	0.33885	0.735	NA	NA	NA	NA	NA
COLGALT2-out.wgt.RDat	/u/home/t/tboltz/project-ophoff/rna_whole_blood/cts_TWAS_latest/Monocytes_weights2//COLGALT2-out.wgt.RDat	COLGALT2	1	184000000	184000000	0.16718	rs1930294	-3.495	rs6698088	0.052451	10.07	-0.456	208	72	enet	0.07658	5.33e-32	-0.44883	0.654	NA	NA	NA	NA	NA
COQ8A-out.wgt.RDat	/u/home/t/tboltz/project-ophoff/rna_whole_blood/cts_TWAS_latest/Monocytes_weights2//COQ8A-out.wgt.RDat	COQ8A	1	227000000	227000000	0.12494	rs1151815	2.886	rs1513609	0.039896	9.3	0.614	183	183	blup	0.09511	1.18e-39	1.39257	0.164	NA	NA	NA	NA	NA
CPLANE2-out.wgt.RDat	/u/home/t/tboltz/project-ophoff/rna_whole_blood/cts_TWAS_latest/Monocytes_weights2//CPLANE2-out.wgt.RDat	CPLANE2	1	16600000	16600000	0.01539	rs1739828	2.226	rs2994142	0.007765	4.94	0.803	170	11	enet	0.00795	0.00012	0.88164	0.378	NA	NA	NA	NA	NA
CR1L-out.wgt.RDat	/u/home/t/tboltz/project-ophoff/rna_whole_blood/cts_TWAS_latest/Monocytes_weights2//CR1L-out.wgt.RDat	CR1L	1	208000000	208000000	0.028	rs7552993	-3.372	rs3737002	0.00012	3.99	0.515	218	218	blup	0.01387	5.35e-07	1.04841	0.294	NA	NA	NA	NA	NA
CR1-out.wgt.RDat	/u/home/t/tboltz/project-ophoff/rna_whole_blood/cts_TWAS_latest/Monocytes_weights2//CR1-out.wgt.RDat	CR1	1	208000000	208000000	0.178	rs7552993	-3.372	rs1408077	0.071374	11.33	0.187	215	44	enet	0.09318	7.52e-39	0.48908	0.625	NA	NA	NA	NA	NA
CROCC-out.wgt.RDat	/u/home/t/tboltz/project-ophoff/rna_whole_blood/cts_TWAS_latest/Monocytes_weights2//CROCC-out.wgt.RDat	CROCC	1	17100000	17300000	0.03108	rs1204875	3.147	rs2871776	0.003325	5.48	-1.599	132	7	lasso	0.01104	7.07e-06	-1.83719	0.0662	NA	NA	NA	NA	NA
CRYZ-out.wgt.RDat	/u/home/t/tboltz/project-ophoff/rna_whole_blood/cts_TWAS_latest/Monocytes_weights2//CRYZ-out.wgt.RDat	CRYZ	1	75200000	75200000	0.49996	rs6662846	-3.488	rs1409785	0.231968	20.05	2.037	120	46	enet	0.33604	4.3e-156	1.65378	0.0982	NA	NA	NA	NA	NA
CSF3R-out.wgt.RDat	/u/home/t/tboltz/project-ophoff/rna_whole_blood/cts_TWAS_latest/Monocytes_weights2//CSF3R-out.wgt.RDat	CSF3R	1	36900000	36900000	0.10359	rs6680302	-2.831	rs11263898	0.070756	-11.2	-1.052	141	4	lasso	0.07194	4.14e-30	1.1272	0.26	NA	NA	NA	NA	NA
CTBS-out.wgt.RDat	/u/home/t/tboltz/project-ophoff/rna_whole_blood/cts_TWAS_latest/Monocytes_weights2//CTBS-out.wgt.RDat	CTBS	1	85000000	85000000	0.04339	rs2812452	2.667	rs17112247	0.024346	-6.66	0.431	159	21	enet	0.03321	1.32e-14	1.20251	0.229	NA	NA	NA	NA	NA
CTPS1-out.wgt.RDat	/u/home/t/tboltz/project-ophoff/rna_whole_blood/cts_TWAS_latest/Monocytes_weights2//CTPS1-out.wgt.RDat	CTPS1	1	41400000	41500000	0.01749	rs11210344	2.895	rs10789262	0.020839	-6.36	-0.514	142	6	lasso	0.01861	7.32e-09	0.51797	0.604	NA	NA	NA	NA	NA
CTSK-out.wgt.RDat	/u/home/t/tboltz/project-ophoff/rna_whole_blood/cts_TWAS_latest/Monocytes_weights2//CTSK-out.wgt.RDat	CTSK	1	151000000	151000000	0.04713	rs13294	-2.803	rs12125650	0.042209	8.77	-0.806	104	5	lasso	0.04194	4.67e-18	-0.81874	0.413	NA	NA	NA	NA	NA
CTSS-out.wgt.RDat	/u/home/t/tboltz/project-ophoff/rna_whole_blood/cts_TWAS_latest/Monocytes_weights2//CTSS-out.wgt.RDat	CTSS	1	151000000	151000000	0.09295	rs2147324	-3.05	rs12088941	0.01381	-6.47	0.917	98	22	enet	0.03831	1.28e-16	-2.04842	0.0405	0	0.994	0	0.001	0.004
CYB5R1-out.wgt.RDat	/u/home/t/tboltz/project-ophoff/rna_whole_blood/cts_TWAS_latest/Monocytes_weights2//CYB5R1-out.wgt.RDat	CYB5R1	1	203000000	203000000	0.02202	rs10494841	-2.117	rs2232853	0.019092	6.05	-0.172	146	7	lasso	0.01585	8.94e-08	-0.03514	0.972	NA	NA	NA	NA	NA
CZIB-out.wgt.RDat	/u/home/t/tboltz/project-ophoff/rna_whole_blood/cts_TWAS_latest/Monocytes_weights2//CZIB-out.wgt.RDat	CZIB	1	53700000	53700000	0.01734	rs1288331	2.624	rs869987	0.015245	-5.83	-1.143	211	3	lasso	0.01534	1.41e-07	1.29289	0.196	NA	NA	NA	NA	NA
DDI2-out.wgt.RDat	/u/home/t/tboltz/project-ophoff/rna_whole_blood/cts_TWAS_latest/Monocytes_weights2//DDI2-out.wgt.RDat	DDI2	1	15900000	16000000	0.00918	rs10803369	2.227	rs16851855	0.011961	-4.89	-0.595	266	1	lasso	0.00963	2.57e-05	0.595	0.552	NA	NA	NA	NA	NA
DDOST-out.wgt.RDat	/u/home/t/tboltz/project-ophoff/rna_whole_blood/cts_TWAS_latest/Monocytes_weights2//DDOST-out.wgt.RDat	DDOST	1	21000000	21000000	0.04419	rs10916764	-3.018	rs10799655	0.028322	-7.12	-0.159	146	146	blup	0.03167	5.36e-14	0.4904	0.624	NA	NA	NA	NA	NA
DDX59-out.wgt.RDat	/u/home/t/tboltz/project-ophoff/rna_whole_blood/cts_TWAS_latest/Monocytes_weights2//DDX59-out.wgt.RDat	DDX59	1	201000000	201000000	0.03526	rs6664337	2.759	rs4437908	0.034155	7.83	-0.806	212	2	lasso	0.03208	3.7e-14	-1.06939	0.285	NA	NA	NA	NA	NA
DHCR24-out.wgt.RDat	/u/home/t/tboltz/project-ophoff/rna_whole_blood/cts_TWAS_latest/Monocytes_weights2//DHCR24-out.wgt.RDat	DHCR24	1	55300000	55400000	0.01748	rs1655528	2.29	rs6686859	0.010709	-5.36	0.788	138	138	blup	0.01009	1.68e-05	-1.71438	0.0865	NA	NA	NA	NA	NA
DISC1-out.wgt.RDat	/u/home/t/tboltz/project-ophoff/rna_whole_blood/cts_TWAS_latest/Monocytes_weights2//DISC1-out.wgt.RDat	DISC1	1	232000000	232000000	0.28898	rs967433	2.713	rs11122319	0.237533	-20.33	0.179	307	6	lasso	0.23583	2.84e-103	-0.17582	0.86	NA	NA	NA	NA	NA
DPYD-out.wgt.RDat	/u/home/t/tboltz/project-ophoff/rna_whole_blood/cts_TWAS_latest/Monocytes_weights2//DPYD-out.wgt.RDat	DPYD	1	97500000	98500000	0.05115	rs12132152	4.261	rs12097618	0.007267	-4.9	0.519	350	350	blup	0.02358	8.14e-11	-1.23773	0.216	NA	NA	NA	NA	NA
DR1-out.wgt.RDat	/u/home/t/tboltz/project-ophoff/rna_whole_blood/cts_TWAS_latest/Monocytes_weights2//DR1-out.wgt.RDat	DR1	1	93800000	93800000	0.01611	rs4847183	-2.353	rs7535628	0.026096	7.08	-0.362	165	4	lasso	0.02507	2.12e-11	-0.3707	0.711	NA	NA	NA	NA	NA
DRAM2-out.wgt.RDat	/u/home/t/tboltz/project-ophoff/rna_whole_blood/cts_TWAS_latest/Monocytes_weights2//DRAM2-out.wgt.RDat	DRAM2	1	112000000	112000000	0.0213	rs2477425	-2.541	rs817582	0.015913	-5.66	-0.29	224	23	enet	0.01374	6.06e-07	0.4593	0.646	NA	NA	NA	NA	NA
DYNLT5-out.wgt.RDat	/u/home/t/tboltz/project-ophoff/rna_whole_blood/cts_TWAS_latest/Monocytes_weights2//DYNLT5-out.wgt.RDat	DYNLT5	1	67200000	67200000	0.03293	rs10489628	3.121	rs650202	0.01663	6.09	0.508	264	264	blup	0.02381	6.6e-11	0.48335	0.629	NA	NA	NA	NA	NA
E2F2-out.wgt.RDat	/u/home/t/tboltz/project-ophoff/rna_whole_blood/cts_TWAS_latest/Monocytes_weights2//E2F2-out.wgt.RDat	E2F2	1	23800000	23900000	0.02435	rs1618841	-2.315	rs2282720	0.010703	-4.58	-0.693	96	5	lasso	0.00783	0.000134	0.83171	0.406	NA	NA	NA	NA	NA
ECE1-out.wgt.RDat	/u/home/t/tboltz/project-ophoff/rna_whole_blood/cts_TWAS_latest/Monocytes_weights2//ECE1-out.wgt.RDat	ECE1	1	21500000	21700000	0.05835	rs12563141	-2.451	rs213028	0.027843	-7.1	-0.067	124	1	lasso	0.02691	3.99e-12	0.067	0.947	NA	NA	NA	NA	NA
ECHDC2-out.wgt.RDat	/u/home/t/tboltz/project-ophoff/rna_whole_blood/cts_TWAS_latest/Monocytes_weights2//ECHDC2-out.wgt.RDat	ECHDC2	1	53400000	53400000	0.05984	rs1288331	2.624	rs480299	0.040784	-8.56	-1.283	172	7	lasso	0.03954	4.19e-17	1.43205	0.152	NA	NA	NA	NA	NA
ECM1-out.wgt.RDat	/u/home/t/tboltz/project-ophoff/rna_whole_blood/cts_TWAS_latest/Monocytes_weights2//ECM1-out.wgt.RDat	ECM1	1	150000000	150000000	0.06709	rs2147324	-3.05	rs1045628	0.01812	6.31	-0.326	65	2	lasso	0.01476	2.39e-07	-0.27718	0.782	NA	NA	NA	NA	NA
EFCAB14-out.wgt.RDat	/u/home/t/tboltz/project-ophoff/rna_whole_blood/cts_TWAS_latest/Monocytes_weights2//EFCAB14-out.wgt.RDat	EFCAB14	1	47100000	47200000	0.03487	rs11211402	2.783	rs4660956	0.027088	-7.21	-2.011	218	17	enet	0.02659	5.35e-12	2.06147	0.0393	0	0.977	0	0.002	0.022
EFCAB2-out.wgt.RDat	/u/home/t/tboltz/project-ophoff/rna_whole_blood/cts_TWAS_latest/Monocytes_weights2//EFCAB2-out.wgt.RDat	EFCAB2	1	245000000	245000000	0.09798	rs819876	2.484	rs6692143	0.048145	-9.25	-0.566	119	6	enet	0.05564	1.61e-23	0.92713	0.354	NA	NA	NA	NA	NA
EGLN1-out.wgt.RDat	/u/home/t/tboltz/project-ophoff/rna_whole_blood/cts_TWAS_latest/Monocytes_weights2//EGLN1-out.wgt.RDat	EGLN1	1	231000000	232000000	0.04521	rs967433	2.713	rs545937	0.0326	-7.71	-1.552	191	4	lasso	0.03249	2.54e-14	1.6193	0.105	NA	NA	NA	NA	NA
ELAPOR1-out.wgt.RDat	/u/home/t/tboltz/project-ophoff/rna_whole_blood/cts_TWAS_latest/Monocytes_weights2//ELAPOR1-out.wgt.RDat	ELAPOR1	1	110000000	110000000	0.28312	rs2359243	-2.596	rs2093933	0.107705	-13.8	1.199	127	25	enet	0.18075	4.25e-77	-0.07614	0.939	NA	NA	NA	NA	NA
ELOA-out.wgt.RDat	/u/home/t/tboltz/project-ophoff/rna_whole_blood/cts_TWAS_latest/Monocytes_weights2//ELOA-out.wgt.RDat	ELOA	1	24100000	24100000	0.02644	rs12401982	3.709	rs586173	0.032254	-7.57	-1.417	71	9	lasso	0.03111	8.92e-14	1.38563	0.166	NA	NA	NA	NA	NA
ENO1-out.wgt.RDat	/u/home/t/tboltz/project-ophoff/rna_whole_blood/cts_TWAS_latest/Monocytes_weights2//ENO1-out.wgt.RDat	ENO1	1	8920000	8940000	0.04517	rs6684149	-2.394	rs12135416	0.026421	-7.15	0.428	109	5	lasso	0.0252	1.87e-11	-0.43214	0.666	NA	NA	NA	NA	NA
EPB41-out.wgt.RDat	/u/home/t/tboltz/project-ophoff/rna_whole_blood/cts_TWAS_latest/Monocytes_weights2//EPB41-out.wgt.RDat	EPB41	1	29200000	29400000	0.04068	rs4654322	3.341	rs2452783	0.03338	7.84	-1.322	180	3	lasso	0.03306	1.52e-14	-1.67672	0.0936	NA	NA	NA	NA	NA
EPHX4-out.wgt.RDat	/u/home/t/tboltz/project-ophoff/rna_whole_blood/cts_TWAS_latest/Monocytes_weights2//EPHX4-out.wgt.RDat	EPHX4	1	92500000	92500000	0.01243	rs1483022	2.406	rs3862907	0.008933	4.38	-0.892	204	3	lasso	0.00577	0.000915	-0.84015	0.401	NA	NA	NA	NA	NA
EPS15-out.wgt.RDat	/u/home/t/tboltz/project-ophoff/rna_whole_blood/cts_TWAS_latest/Monocytes_weights2//EPS15-out.wgt.RDat	EPS15	1	51800000	52000000	0.02613	rs7533508	-1.801	rs17394299	0.005884	5.35	1.266	81	4	lasso	0.01842	8.7e-09	0.36254	0.717	NA	NA	NA	NA	NA
ESPN-out.wgt.RDat	/u/home/t/tboltz/project-ophoff/rna_whole_blood/cts_TWAS_latest/Monocytes_weights2//ESPN-out.wgt.RDat	ESPN	1	6480000	6520000	0.09145	rs1295107	2.702	rs12078257	0.035563	7.95	1.798	113	16	enet	0.063	1.76e-26	1.95035	0.0511	NA	NA	NA	NA	NA
EVA1B-out.wgt.RDat	/u/home/t/tboltz/project-ophoff/rna_whole_blood/cts_TWAS_latest/Monocytes_weights2//EVA1B-out.wgt.RDat	EVA1B	1	36800000	36800000	0.08063	rs6680302	-2.831	rs12116935	0.013515	-5.35	-2.555	148	21	enet	0.02643	6.17e-12	1.55289	0.12	NA	NA	NA	NA	NA
EVI5-out.wgt.RDat	/u/home/t/tboltz/project-ophoff/rna_whole_blood/cts_TWAS_latest/Monocytes_weights2//EVI5-out.wgt.RDat	EVI5	1	93000000	93300000	0.01448	rs1483022	2.406	rs2774941	0.022987	6.58	2.138	219	2	lasso	0.02183	3.98e-10	2.11722	0.0342	0	0.977	0	0.002	0.021
EXO5-out.wgt.RDat	/u/home/t/tboltz/project-ophoff/rna_whole_blood/cts_TWAS_latest/Monocytes_weights2//EXO5-out.wgt.RDat	EXO5	1	41000000	41000000	0.04814	rs6600316	2.376	rs11208363	0.023392	6.87	-0.476	139	6	lasso	0.02125	6.74e-10	-0.47267	0.636	NA	NA	NA	NA	NA
EYA3-out.wgt.RDat	/u/home/t/tboltz/project-ophoff/rna_whole_blood/cts_TWAS_latest/Monocytes_weights2//EYA3-out.wgt.RDat	EYA3	1	28300000	28400000	0.01697	rs2788690	2.233	rs12040932	0.002903	-4.3	-0.004	112	13	enet	0.00733	0.000214	-0.58638	0.558	NA	NA	NA	NA	NA
F5-out.wgt.RDat	/u/home/t/tboltz/project-ophoff/rna_whole_blood/cts_TWAS_latest/Monocytes_weights2//F5-out.wgt.RDat	F5	1	169000000	170000000	0.09476	rs6427193	-2.662	rs2213872	0.074227	-11.47	0.615	310	19	enet	0.07627	7.08e-32	-0.48604	0.627	NA	NA	NA	NA	NA
FAAH-out.wgt.RDat	/u/home/t/tboltz/project-ophoff/rna_whole_blood/cts_TWAS_latest/Monocytes_weights2//FAAH-out.wgt.RDat	FAAH	1	46900000	46900000	0.02127	rs6687264	2.458	rs10252	0.010411	5.11	1.013	222	222	blup	0.01702	3.07e-08	0.81102	0.417	NA	NA	NA	NA	NA
FAM167B-out.wgt.RDat	/u/home/t/tboltz/project-ophoff/rna_whole_blood/cts_TWAS_latest/Monocytes_weights2//FAM167B-out.wgt.RDat	FAM167B	1	32700000	32700000	0.03215	rs6678903	3.818	rs7544661	0.024924	6.74	-0.617	77	2	lasso	0.02342	9.38e-11	-0.61692	0.537	NA	NA	NA	NA	NA
FAM177B-out.wgt.RDat	/u/home/t/tboltz/project-ophoff/rna_whole_blood/cts_TWAS_latest/Monocytes_weights2//FAM177B-out.wgt.RDat	FAM177B	1	223000000	223000000	0.02716	rs712862	-1.233	rs3002130	0.01335	-5.18	0.426	29	29	blup	0.02587	1.02e-11	-0.73948	0.46	NA	NA	NA	NA	NA
FAM72B-out.wgt.RDat	/u/home/t/tboltz/project-ophoff/rna_whole_blood/cts_TWAS_latest/Monocytes_weights2//FAM72B-out.wgt.RDat	FAM72B	1	121000000	121000000	0.03667	rs3009186	-1.473	rs4844381	0.01023	4.65	0.479	44	44	blup	0.00683	0.000339	0.49683	0.619	NA	NA	NA	NA	NA
FAM89A-out.wgt.RDat	/u/home/t/tboltz/project-ophoff/rna_whole_blood/cts_TWAS_latest/Monocytes_weights2//FAM89A-out.wgt.RDat	FAM89A	1	231000000	231000000	0.06564	rs1202577	2.869	rs4074492	0.042334	8.71	0.117	279	5	lasso	0.03989	3.03e-17	0.06638	0.947	NA	NA	NA	NA	NA
FBXO28-out.wgt.RDat	/u/home/t/tboltz/project-ophoff/rna_whole_blood/cts_TWAS_latest/Monocytes_weights2//FBXO28-out.wgt.RDat	FBXO28	1	224000000	224000000	0.01332	rs7524705	-2.563	rs7524705	0.014734	5.42	-2.563	174	1	lasso	0.01494	2.03e-07	-2.563	0.0104	0.011	0.924	0	0.001	0.064
FCER1A-out.wgt.RDat	/u/home/t/tboltz/project-ophoff/rna_whole_blood/cts_TWAS_latest/Monocytes_weights2//FCER1A-out.wgt.RDat	FCER1A	1	159000000	159000000	0.04227	rs2808656	-2.292	rs2251746	0.017452	6.6	0.187	195	7	enet	0.02837	1.07e-12	0.17395	0.862	NA	NA	NA	NA	NA
FCER1G-out.wgt.RDat	/u/home/t/tboltz/project-ophoff/rna_whole_blood/cts_TWAS_latest/Monocytes_weights2//FCER1G-out.wgt.RDat	FCER1G	1	161000000	161000000	0.20669	rs12040727	-2.37	rs4589131	0.058927	-10.2	-0.108	140	6	lasso	0.10345	3.79e-43	-0.15755	0.875	NA	NA	NA	NA	NA
FCGR1A-out.wgt.RDat	/u/home/t/tboltz/project-ophoff/rna_whole_blood/cts_TWAS_latest/Monocytes_weights2//FCGR1A-out.wgt.RDat	FCGR1A	1	150000000	150000000	0.01014	rs2147324	-3.05	rs7531664	0.012117	4.93	0.672	4	1	lasso	0.01125	5.82e-06	0.672	0.502	NA	NA	NA	NA	NA
FCGR2A-out.wgt.RDat	/u/home/t/tboltz/project-ophoff/rna_whole_blood/cts_TWAS_latest/Monocytes_weights2//FCGR2A-out.wgt.RDat	FCGR2A	1	161000000	161000000	0.04589	rs12040727	-2.37	rs12746613	0.017771	-5.7	-0.055	193	25	enet	0.02926	4.75e-13	0.4315	0.666	NA	NA	NA	NA	NA
FCGR2B-out.wgt.RDat	/u/home/t/tboltz/project-ophoff/rna_whole_blood/cts_TWAS_latest/Monocytes_weights2//FCGR2B-out.wgt.RDat	FCGR2B	1	162000000	162000000	0.24285	rs12040727	-2.37	rs12722986	0.122561	14.72	-0.07	244	58	enet	0.20548	1.26e-88	-0.20085	0.841	NA	NA	NA	NA	NA
FCGR3A-out.wgt.RDat	/u/home/t/tboltz/project-ophoff/rna_whole_blood/cts_TWAS_latest/Monocytes_weights2//FCGR3A-out.wgt.RDat	FCGR3A	1	162000000	162000000	0.3951	rs12040727	-2.37	rs1340976	0.200864	18.65	1.122	198	30	enet	0.22481	6.84e-98	0.78404	0.433	NA	NA	NA	NA	NA
FCRL3-out.wgt.RDat	/u/home/t/tboltz/project-ophoff/rna_whole_blood/cts_TWAS_latest/Monocytes_weights2//FCRL3-out.wgt.RDat	FCRL3	1	158000000	158000000	0.20976	rs3845580	2.296	rs3761959	0.220902	19.6	0.531	165	3	lasso	0.2183	9.59e-95	0.56095	0.575	NA	NA	NA	NA	NA
FCRL5-out.wgt.RDat	/u/home/t/tboltz/project-ophoff/rna_whole_blood/cts_TWAS_latest/Monocytes_weights2//FCRL5-out.wgt.RDat	FCRL5	1	157000000	158000000	0.20245	rs3845580	2.296	rs7531685	0.435168	27.59	0.125	173	4	lasso	0.43833	6.23e-219	0.12704	0.899	NA	NA	NA	NA	NA
FGGY-out.wgt.RDat	/u/home/t/tboltz/project-ophoff/rna_whole_blood/cts_TWAS_latest/Monocytes_weights2//FGGY-out.wgt.RDat	FGGY	1	59800000	60300000	0.04174	rs835356	3.352	rs835356	0.024186	6.63	3.352	220	2	lasso	0.02184	3.94e-10	3.32423	0.000887	0	0.586	0	0.001	0.413
FHL3-out.wgt.RDat	/u/home/t/tboltz/project-ophoff/rna_whole_blood/cts_TWAS_latest/Monocytes_weights2//FHL3-out.wgt.RDat	FHL3	1	38500000	38500000	0.23512	rs2773165	-2.621	rs17732614	0.044846	9.02	1.883	143	28	enet	0.09534	9.43e-40	1.62735	0.104	NA	NA	NA	NA	NA
FLVCR1-out.wgt.RDat	/u/home/t/tboltz/project-ophoff/rna_whole_blood/cts_TWAS_latest/Monocytes_weights2//FLVCR1-out.wgt.RDat	FLVCR1	1	213000000	213000000	0.06864	rs3006239	2.086	rs3768548	0.079592	11.86	1.01	170	26	enet	0.088	1.06e-36	0.92325	0.356	NA	NA	NA	NA	NA
FNBP1L-out.wgt.RDat	/u/home/t/tboltz/project-ophoff/rna_whole_blood/cts_TWAS_latest/Monocytes_weights2//FNBP1L-out.wgt.RDat	FNBP1L	1	93900000	94000000	0.04922	rs4847183	-2.353	rs17109997	0.044316	9.19	1.199	189	189	blup	0.04694	4.81e-20	0.64993	0.516	NA	NA	NA	NA	NA
FPGT-out.wgt.RDat	/u/home/t/tboltz/project-ophoff/rna_whole_blood/cts_TWAS_latest/Monocytes_weights2//FPGT-out.wgt.RDat	FPGT	1	74700000	74700000	0.02902	rs6662846	-3.488	rs792310	0.038563	8.29	-0.786	109	5	lasso	0.03679	5.1e-16	-0.83404	0.404	NA	NA	NA	NA	NA
FUCA1-out.wgt.RDat	/u/home/t/tboltz/project-ophoff/rna_whole_blood/cts_TWAS_latest/Monocytes_weights2//FUCA1-out.wgt.RDat	FUCA1	1	24200000	24200000	0.0632	rs12401982	3.709	rs34902309	0.123924	-14.72	-0.966	77	21	enet	0.12645	6.11e-53	0.8401	0.401	NA	NA	NA	NA	NA
GBP3-out.wgt.RDat	/u/home/t/tboltz/project-ophoff/rna_whole_blood/cts_TWAS_latest/Monocytes_weights2//GBP3-out.wgt.RDat	GBP3	1	89500000	89500000	0.45518	rs17130538	2.428	rs10493821	0.410893	-26.74	-0.006	155	23	enet	0.41684	7.9e-205	0.15696	0.875	NA	NA	NA	NA	NA
GBP4-out.wgt.RDat	/u/home/t/tboltz/project-ophoff/rna_whole_blood/cts_TWAS_latest/Monocytes_weights2//GBP4-out.wgt.RDat	GBP4	1	89600000	89700000	0.06798	rs6428492	-1.831	rs674903	0.066068	-10.89	0.689	151	14	enet	0.0673	3.18e-28	-1.29715	0.195	NA	NA	NA	NA	NA
GBP5-out.wgt.RDat	/u/home/t/tboltz/project-ophoff/rna_whole_blood/cts_TWAS_latest/Monocytes_weights2//GBP5-out.wgt.RDat	GBP5	1	89700000	89700000	0.04254	rs6428492	-1.831	rs11587221	0.03366	7.83	-1.341	131	5	lasso	0.03318	1.36e-14	-1.37816	0.168	NA	NA	NA	NA	NA
GLMP-out.wgt.RDat	/u/home/t/tboltz/project-ophoff/rna_whole_blood/cts_TWAS_latest/Monocytes_weights2//GLMP-out.wgt.RDat	GLMP	1	156000000	156000000	0.09168	rs2764406	-2.567	rs12122180	0.052749	-9.71	0.344	163	32	enet	0.08048	1.33e-33	-1.92028	0.0548	NA	NA	NA	NA	NA
GLUL-out.wgt.RDat	/u/home/t/tboltz/project-ophoff/rna_whole_blood/cts_TWAS_latest/Monocytes_weights2//GLUL-out.wgt.RDat	GLUL	1	182000000	182000000	0.10333	rs602988	3.143	rs11577696	0.048073	9.31	1.174	173	33	enet	0.0793	4.06e-33	1.18828	0.235	NA	NA	NA	NA	NA
GOLPH3L-out.wgt.RDat	/u/home/t/tboltz/project-ophoff/rna_whole_blood/cts_TWAS_latest/Monocytes_weights2//GOLPH3L-out.wgt.RDat	GOLPH3L	1	151000000	151000000	0.02425	rs2147324	-3.05	rs4971044	0.009202	-4.72	-0.2167	98	4	lasso	0.00952	2.83e-05	0.48503	0.628	NA	NA	NA	NA	NA
GPA33-out.wgt.RDat	/u/home/t/tboltz/project-ophoff/rna_whole_blood/cts_TWAS_latest/Monocytes_weights2//GPA33-out.wgt.RDat	GPA33	1	167000000	167000000	0.02901	rs4657678	-2.902	rs12042641	0.015382	-5.52	1.765	233	233	blup	0.01856	7.66e-09	-0.5286	0.597	NA	NA	NA	NA	NA
GPX7-out.wgt.RDat	/u/home/t/tboltz/project-ophoff/rna_whole_blood/cts_TWAS_latest/Monocytes_weights2//GPX7-out.wgt.RDat	GPX7	1	53100000	53100000	0.18778	rs12031385	-2.341	rs1047635	0.125864	14.88	0.938	129	8	lasso	0.12611	8.54e-53	0.86007	0.39	NA	NA	NA	NA	NA
GRIK3-out.wgt.RDat	/u/home/t/tboltz/project-ophoff/rna_whole_blood/cts_TWAS_latest/Monocytes_weights2//GRIK3-out.wgt.RDat	GRIK3	1	37300000	37500000	0.04453	rs12116935	-2.555	rs823926	0.027357	7.48	-1.328	199	22	enet	0.03207	3.73e-14	-0.58733	0.557	NA	NA	NA	NA	NA
GSTM1-out.wgt.RDat	/u/home/t/tboltz/project-ophoff/rna_whole_blood/cts_TWAS_latest/Monocytes_weights2//GSTM1-out.wgt.RDat	GSTM1	1	110000000	110000000	0.30394	rs2359243	-2.596	rs2234696	0.101277	14.04	1.084	132	61	enet	0.20112	1.43e-86	-0.25052	0.802	NA	NA	NA	NA	NA
GSTM2-out.wgt.RDat	/u/home/t/tboltz/project-ophoff/rna_whole_blood/cts_TWAS_latest/Monocytes_weights2//GSTM2-out.wgt.RDat	GSTM2	1	110000000	110000000	0.10017	rs2359243	-2.596	rs524998	0.004961	-5.35	-0.863	133	133	blup	0.05041	1.99e-21	-0.22821	0.819	NA	NA	NA	NA	NA
GSTM3-out.wgt.RDat	/u/home/t/tboltz/project-ophoff/rna_whole_blood/cts_TWAS_latest/Monocytes_weights2//GSTM3-out.wgt.RDat	GSTM3	1	110000000	110000000	0.28293	rs6698843	-2.491	rs1332018	0.415653	-26.83	0.558	113	3	lasso	0.42814	3.51e-212	-0.45883	0.646	NA	NA	NA	NA	NA
GSTM4-out.wgt.RDat	/u/home/t/tboltz/project-ophoff/rna_whole_blood/cts_TWAS_latest/Monocytes_weights2//GSTM4-out.wgt.RDat	GSTM4	1	110000000	110000000	0.17108	rs2359243	-2.596	rs1799875	0.087438	-12.67	-1.365	133	36	enet	0.16292	5.35e-69	0.51872	0.604	NA	NA	NA	NA	NA
GSTM5-out.wgt.RDat	/u/home/t/tboltz/project-ophoff/rna_whole_blood/cts_TWAS_latest/Monocytes_weights2//GSTM5-out.wgt.RDat	GSTM5	1	110000000	110000000	0.08811	rs6698843	-2.491	rs11807	0.03102	8.53	0.203	118	9	lasso	0.05629	8.81e-24	0.50657	0.612	NA	NA	NA	NA	NA
H2AW-out.wgt.RDat	/u/home/t/tboltz/project-ophoff/rna_whole_blood/cts_TWAS_latest/Monocytes_weights2//H2AW-out.wgt.RDat	H2AW	1	229000000	229000000	0.04234	rs3795811	1.818	rs6426503	0.012255	-4.93	0.089	173	6	lasso	0.01	1.83e-05	0.18841	0.851	NA	NA	NA	NA	NA
H3C14-out.wgt.RDat	/u/home/t/tboltz/project-ophoff/rna_whole_blood/cts_TWAS_latest/Monocytes_weights2//H3C14-out.wgt.RDat	H3C14	1	150000000	150000000	0.0163	rs2147324	-3.05	rs7531664	0.015896	5.8	0.672	5	1	lasso	0.01505	1.84e-07	0.672	0.502	NA	NA	NA	NA	NA
H3C15-out.wgt.RDat	/u/home/t/tboltz/project-ophoff/rna_whole_blood/cts_TWAS_latest/Monocytes_weights2//H3C15-out.wgt.RDat	H3C15	1	150000000	150000000	0.0163	rs2147324	-3.05	rs7531664	0.015896	5.8	0.672	5	1	lasso	0.01502	1.89e-07	0.672	0.502	NA	NA	NA	NA	NA
H6PD-out.wgt.RDat	/u/home/t/tboltz/project-ophoff/rna_whole_blood/cts_TWAS_latest/Monocytes_weights2//H6PD-out.wgt.RDat	H6PD	1	9290000	9330000	0.06503	rs629524	2.171	rs2268175	0.069856	11.13	0.296	87	1	lasso	0.06907	6.11e-29	0.296	0.767	NA	NA	NA	NA	NA
HDGF-out.wgt.RDat	/u/home/t/tboltz/project-ophoff/rna_whole_blood/cts_TWAS_latest/Monocytes_weights2//HDGF-out.wgt.RDat	HDGF	1	157000000	157000000	0.06998	rs2764406	-2.567	rs1800601	0.042916	-8.97	-0.55	189	7	lasso	0.06293	1.86e-26	0.47819	0.633	NA	NA	NA	NA	NA
HHAT-out.wgt.RDat	/u/home/t/tboltz/project-ophoff/rna_whole_blood/cts_TWAS_latest/Monocytes_weights2//HHAT-out.wgt.RDat	HHAT	1	211000000	211000000	0.01769	rs946143	-2.364	rs1883655	0.006911	-4.41	0.723	234	4	lasso	0.00382	0.00582	-0.64195	0.521	NA	NA	NA	NA	NA
HIVEP3-out.wgt.RDat	/u/home/t/tboltz/project-ophoff/rna_whole_blood/cts_TWAS_latest/Monocytes_weights2//HIVEP3-out.wgt.RDat	HIVEP3	1	42000000	42500000	0.08398	rs11210344	2.895	rs604145	0.047844	10	2.573	231	33	enet	0.08654	4.27e-36	1.02474	0.305	NA	NA	NA	NA	NA
HLX-out.wgt.RDat	/u/home/t/tboltz/project-ophoff/rna_whole_blood/cts_TWAS_latest/Monocytes_weights2//HLX-out.wgt.RDat	HLX	1	221000000	221000000	0.025	rs7544735	-3.806	rs2738756	0.014734	5.87	1.133	154	3	lasso	0.01542	1.31e-07	1.13737	0.255	NA	NA	NA	NA	NA
HORMAD1-out.wgt.RDat	/u/home/t/tboltz/project-ophoff/rna_whole_blood/cts_TWAS_latest/Monocytes_weights2//HORMAD1-out.wgt.RDat	HORMAD1	1	151000000	151000000	0.0807	rs2147324	-3.05	rs12409208	0.122399	14.92	-0.233	98	29	enet	0.13533	8.67e-57	-0.22958	0.818	NA	NA	NA	NA	NA
HP1BP3-out.wgt.RDat	/u/home/t/tboltz/project-ophoff/rna_whole_blood/cts_TWAS_latest/Monocytes_weights2//HP1BP3-out.wgt.RDat	HP1BP3	1	21100000	21100000	0.03046	rs10916764	-3.018	rs7532667	0.022099	-6.63	1.332	150	150	blup	0.02219	2.86e-10	-2.67705	0.00743	0	0.99	0	0.003	0.007
HPCAL4-out.wgt.RDat	/u/home/t/tboltz/project-ophoff/rna_whole_blood/cts_TWAS_latest/Monocytes_weights2//HPCAL4-out.wgt.RDat	HPCAL4	1	40100000	40200000	0.40449	rs11576724	2.411	rs6703320	0.09008	-12.63	-1.965	130	29	enet	0.13888	2.43e-58	1.68751	0.0915	NA	NA	NA	NA	NA
HTR6-out.wgt.RDat	/u/home/t/tboltz/project-ophoff/rna_whole_blood/cts_TWAS_latest/Monocytes_weights2//HTR6-out.wgt.RDat	HTR6	1	20000000	20000000	0.05064	rs2872594	2.902	rs7533981	0.045113	-9.28	2.072	238	7	lasso	0.04645	7.56e-20	-2.32215	0.0202	0	0.961	0	0.003	0.037
IBA57-out.wgt.RDat	/u/home/t/tboltz/project-ophoff/rna_whole_blood/cts_TWAS_latest/Monocytes_weights2//IBA57-out.wgt.RDat	IBA57	1	228000000	228000000	0.13125	rs10916232	-2.554	rs12134624	0.170413	17.23	-0.875	172	9	lasso	0.17305	1.41e-73	-0.75428	0.451	NA	NA	NA	NA	NA
IER5-out.wgt.RDat	/u/home/t/tboltz/project-ophoff/rna_whole_blood/cts_TWAS_latest/Monocytes_weights2//IER5-out.wgt.RDat	IER5	1	181000000	181000000	0.03792	rs3795504	3.229	rs2332058	0.013628	-5.87	-0.076	127	4	lasso	0.01674	3.97e-08	0.54019	0.589	NA	NA	NA	NA	NA
IFI16-out.wgt.RDat	/u/home/t/tboltz/project-ophoff/rna_whole_blood/cts_TWAS_latest/Monocytes_weights2//IFI16-out.wgt.RDat	IFI16	1	159000000	159000000	0.04261	rs6666753	2.413	rs3754459	0.016286	5.88	0.386	266	5	lasso	0.01222	2.42e-06	0.21136	0.833	NA	NA	NA	NA	NA
IFI44-out.wgt.RDat	/u/home/t/tboltz/project-ophoff/rna_whole_blood/cts_TWAS_latest/Monocytes_weights2//IFI44-out.wgt.RDat	IFI44	1	79100000	79100000	0.01937	rs12063386	-1.977	rs11577395	0.015857	-5.63	0.921	176	2	lasso	0.0126	1.71e-06	-0.99772	0.318	NA	NA	NA	NA	NA
IL12RB2-out.wgt.RDat	/u/home/t/tboltz/project-ophoff/rna_whole_blood/cts_TWAS_latest/Monocytes_weights2//IL12RB2-out.wgt.RDat	IL12RB2	1	67800000	67900000	0.06733	rs924080	4.17	rs6679356	0.044378	8.98	0.109	208	208	blup	0.04482	3.36e-19	-0.379	0.705	NA	NA	NA	NA	NA
IL23R-out.wgt.RDat	/u/home/t/tboltz/project-ophoff/rna_whole_blood/cts_TWAS_latest/Monocytes_weights2//IL23R-out.wgt.RDat	IL23R	1	67600000	67700000	0.04245	rs924080	4.17	rs2064689	0.043061	-9.24	2.737	228	5	lasso	0.04268	2.37e-18	-2.80249	0.00507	0	0.889	0	0.019	0.092
IL6R-out.wgt.RDat	/u/home/t/tboltz/project-ophoff/rna_whole_blood/cts_TWAS_latest/Monocytes_weights2//IL6R-out.wgt.RDat	IL6R	1	154000000	154000000	0.03097	rs6696760	-3.446	rs6696089	0.014549	-6.65	-1.58	116	14	enet	0.02817	1.28e-12	1.32054	0.187	NA	NA	NA	NA	NA
ILDR2-out.wgt.RDat	/u/home/t/tboltz/project-ophoff/rna_whole_blood/cts_TWAS_latest/Monocytes_weights2//ILDR2-out.wgt.RDat	ILDR2	1	167000000	167000000	0.01852	rs4657629	2.409	rs12135317	0.001457	4.39	-1.007	221	221	blup	0.00513	0.00167	-1.20282	0.229	NA	NA	NA	NA	NA
IRF6-out.wgt.RDat	/u/home/t/tboltz/project-ophoff/rna_whole_blood/cts_TWAS_latest/Monocytes_weights2//IRF6-out.wgt.RDat	IRF6	1	210000000	210000000	0.14521	rs17014768	3.201	rs2236906	0.157671	16.57	0.682	198	15	enet	0.17343	9.47e-74	0.4505	0.652	NA	NA	NA	NA	NA
ITLN1-out.wgt.RDat	/u/home/t/tboltz/project-ophoff/rna_whole_blood/cts_TWAS_latest/Monocytes_weights2//ITLN1-out.wgt.RDat	ITLN1	1	161000000	161000000	0.06673	rs3737780	-2.356	rs1333062	0.048571	-9.4	-0.264	149	40	enet	0.06973	3.3e-29	-1.04191	0.297	NA	NA	NA	NA	NA
ITPKB-out.wgt.RDat	/u/home/t/tboltz/project-ophoff/rna_whole_blood/cts_TWAS_latest/Monocytes_weights2//ITPKB-out.wgt.RDat	ITPKB	1	227000000	227000000	0.05059	rs1151815	2.886	rs708773	0.053892	9.86	-0.364	159	2	lasso	0.0566	6.6e-24	-0.46326	0.643	NA	NA	NA	NA	NA
IVNS1ABP-out.wgt.RDat	/u/home/t/tboltz/project-ophoff/rna_whole_blood/cts_TWAS_latest/Monocytes_weights2//IVNS1ABP-out.wgt.RDat	IVNS1ABP	1	185000000	185000000	0.05814	rs12061313	1.911	rs10798019	0.038369	8.33	1.055	125	18	enet	0.04212	3.96e-18	0.04794	0.962	NA	NA	NA	NA	NA
JUN-out.wgt.RDat	/u/home/t/tboltz/project-ophoff/rna_whole_blood/cts_TWAS_latest/Monocytes_weights2//JUN-out.wgt.RDat	JUN	1	59200000	59200000	0.06419	rs4912202	-3.155	rs2764933	0.032543	-7.99	1.243	184	16	enet	0.03355	9.71e-15	-0.64491	0.519	NA	NA	NA	NA	NA
KAZN-out.wgt.RDat	/u/home/t/tboltz/project-ophoff/rna_whole_blood/cts_TWAS_latest/Monocytes_weights2//KAZN-out.wgt.RDat	KAZN	1	14200000	15400000	0.19611	rs1203660	-2.305	rs6429696	0.091133	-12.67	-0.801	364	39	enet	0.11783	3.07e-49	0.88288	0.377	NA	NA	NA	NA	NA
KCNA3-out.wgt.RDat	/u/home/t/tboltz/project-ophoff/rna_whole_blood/cts_TWAS_latest/Monocytes_weights2//KCNA3-out.wgt.RDat	KCNA3	1	111000000	111000000	0.04685	rs4839072	-2.594	rs11585237	0.024364	-6.65	-0.591	164	4	lasso	0.03234	2.92e-14	0.36331	0.716	NA	NA	NA	NA	NA
KCNAB2-out.wgt.RDat	/u/home/t/tboltz/project-ophoff/rna_whole_blood/cts_TWAS_latest/Monocytes_weights2//KCNAB2-out.wgt.RDat	KCNAB2	1	6050000	6160000	0.04028	rs1295107	2.702	rs7535806	0.020962	6.38	-1.675	123	5	lasso	0.01865	7.06e-09	-1.45243	0.146	NA	NA	NA	NA	NA
KIAA0040-out.wgt.RDat	/u/home/t/tboltz/project-ophoff/rna_whole_blood/cts_TWAS_latest/Monocytes_weights2//KIAA0040-out.wgt.RDat	KIAA0040	1	175000000	175000000	0.07297	rs1984418	2.582	rs2269650	0.045057	-9.58	-0.639	190	17	enet	0.06336	1.25e-26	0.70413	0.481	NA	NA	NA	NA	NA
KIAA2013-out.wgt.RDat	/u/home/t/tboltz/project-ophoff/rna_whole_blood/cts_TWAS_latest/Monocytes_weights2//KIAA2013-out.wgt.RDat	KIAA2013	1	12000000	12000000	0.0709	rs11801678	2.1	rs7550536	0.051734	-9.71	-0.717	135	4	lasso	0.0522	3.84e-22	0.77653	0.437	NA	NA	NA	NA	NA
KIF1B-out.wgt.RDat	/u/home/t/tboltz/project-ophoff/rna_whole_blood/cts_TWAS_latest/Monocytes_weights2//KIF1B-out.wgt.RDat	KIF1B	1	10300000	10400000	0.15934	rs2483677	2.82	rs17400878	0.100777	13.63	-0.048	157	11	enet	0.12213	4.4e-51	0.63133	0.528	NA	NA	NA	NA	NA
KLHDC7A-out.wgt.RDat	/u/home/t/tboltz/project-ophoff/rna_whole_blood/cts_TWAS_latest/Monocytes_weights2//KLHDC7A-out.wgt.RDat	KLHDC7A	1	18800000	18800000	0.0476	rs6586493	-3.805	rs2992757	0.02336	-6.66	-1.476	160	20	enet	0.02878	7.39e-13	1.75513	0.0792	NA	NA	NA	NA	NA
KYAT3-out.wgt.RDat	/u/home/t/tboltz/project-ophoff/rna_whole_blood/cts_TWAS_latest/Monocytes_weights2//KYAT3-out.wgt.RDat	KYAT3	1	89400000	89500000	0.03827	rs17130538	2.486	rs6682686	0.034012	8.01	-0.438	160	6	lasso	0.03162	5.58e-14	-0.8374	0.402	NA	NA	NA	NA	NA
L1TD1-out.wgt.RDat	/u/home/t/tboltz/project-ophoff/rna_whole_blood/cts_TWAS_latest/Monocytes_weights2//L1TD1-out.wgt.RDat	L1TD1	1	62700000	62700000	0.08874	rs2104448	-2.135	rs17123220	0.029987	7.76	-0.032	152	58	enet	0.02828	1.16e-12	-0.7669	0.443	NA	NA	NA	NA	NA
LAMB3-out.wgt.RDat	/u/home/t/tboltz/project-ophoff/rna_whole_blood/cts_TWAS_latest/Monocytes_weights2//LAMB3-out.wgt.RDat	LAMB3	1	210000000	210000000	0.01778	rs17014768	3.201	rs12120361	0.0147	5.69	-0.17	176	1	lasso	0.01534	1.41e-07	-0.17	0.865	NA	NA	NA	NA	NA
LAMC1-out.wgt.RDat	/u/home/t/tboltz/project-ophoff/rna_whole_blood/cts_TWAS_latest/Monocytes_weights2//LAMC1-out.wgt.RDat	LAMC1	1	183000000	183000000	0.01655	rs602988	3.143	rs3935384	0.015531	5.51	-0.87	213	4	lasso	0.01408	4.43e-07	-0.90066	0.368	NA	NA	NA	NA	NA
LAPTM5-out.wgt.RDat	/u/home/t/tboltz/project-ophoff/rna_whole_blood/cts_TWAS_latest/Monocytes_weights2//LAPTM5-out.wgt.RDat	LAPTM5	1	31200000	31200000	0.02485	rs1998012	2.298	rs1065755	0.014886	6.05	0.453	173	6	lasso	0.01848	8.19e-09	1.26165	0.207	NA	NA	NA	NA	NA
LDLRAP1-out.wgt.RDat	/u/home/t/tboltz/project-ophoff/rna_whole_blood/cts_TWAS_latest/Monocytes_weights2//LDLRAP1-out.wgt.RDat	LDLRAP1	1	25900000	25900000	0.01476	rs1053438	2.57	rs3856239	0.014142	5.26	-0.622	127	3	lasso	0.01342	8.07e-07	-0.64178	0.521	NA	NA	NA	NA	NA
LEPR-out.wgt.RDat	/u/home/t/tboltz/project-ophoff/rna_whole_blood/cts_TWAS_latest/Monocytes_weights2//LEPR-out.wgt.RDat	LEPR	1	65900000	66100000	0.13134	rs6684621	-2.802	rs1045895	0.088167	-12.4	1.277	263	11	lasso	0.12166	7.02e-51	-1.75987	0.0784	NA	NA	NA	NA	NA
LEXM-out.wgt.RDat	/u/home/t/tboltz/project-ophoff/rna_whole_blood/cts_TWAS_latest/Monocytes_weights2//LEXM-out.wgt.RDat	LEXM	1	55300000	55300000	0.01649	rs1655528	2.29	rs11588319	0.021413	6.57	1.837	129	3	lasso	0.02532	1.68e-11	1.30385	0.192	NA	NA	NA	NA	NA
LGALS8-out.wgt.RDat	/u/home/t/tboltz/project-ophoff/rna_whole_blood/cts_TWAS_latest/Monocytes_weights2//LGALS8-out.wgt.RDat	LGALS8	1	237000000	237000000	0.11771	rs4659711	-2.969	rs1358959	0.04637	-9.13	-0.292	184	8	lasso	0.0884	7.25e-37	-0.82592	0.409	NA	NA	NA	NA	NA
LMOD1-out.wgt.RDat	/u/home/t/tboltz/project-ophoff/rna_whole_blood/cts_TWAS_latest/Monocytes_weights2//LMOD1-out.wgt.RDat	LMOD1	1	202000000	202000000	0.01851	rs9427727	2.686	rs239995	0.007562	-3.92	0.199	127	127	blup	0.00596	0.000764	1.36657	0.172	NA	NA	NA	NA	NA
LPAR3-out.wgt.RDat	/u/home/t/tboltz/project-ophoff/rna_whole_blood/cts_TWAS_latest/Monocytes_weights2//LPAR3-out.wgt.RDat	LPAR3	1	85300000	85400000	0.20489	rs12409882	-2.472	rs7541524	0.138642	15.68	1.775	215	3	lasso	0.13871	2.89e-58	1.72265	0.085	NA	NA	NA	NA	NA
LPGAT1-out.wgt.RDat	/u/home/t/tboltz/project-ophoff/rna_whole_blood/cts_TWAS_latest/Monocytes_weights2//LPGAT1-out.wgt.RDat	LPGAT1	1	212000000	212000000	0.04052	rs17189035	2.907	rs12038038	0.027625	-7.08	0.98	185	3	lasso	0.02633	6.77e-12	-0.88908	0.374	NA	NA	NA	NA	NA
LRRC39-out.wgt.RDat	/u/home/t/tboltz/project-ophoff/rna_whole_blood/cts_TWAS_latest/Monocytes_weights2//LRRC39-out.wgt.RDat	LRRC39	1	101000000	101000000	0.02164	rs3766593	-3.013	rs6703167	0.025673	7.44	1	239	3	lasso	0.02322	1.13e-10	1.01854	0.308	NA	NA	NA	NA	NA
LRRC7-out.wgt.RDat	/u/home/t/tboltz/project-ophoff/rna_whole_blood/cts_TWAS_latest/Monocytes_weights2//LRRC7-out.wgt.RDat	LRRC7	1	70000000	70600000	0.15478	rs1796964	2.386	rs1773321	0.244347	20.73	0.11	264	21	enet	0.26863	9.18e-120	-0.20987	0.834	NA	NA	NA	NA	NA
LRRC8D-out.wgt.RDat	/u/home/t/tboltz/project-ophoff/rna_whole_blood/cts_TWAS_latest/Monocytes_weights2//LRRC8D-out.wgt.RDat	LRRC8D	1	90300000	90400000	0.03168	rs7518543	3.81	rs10922726	0.021633	6.49	0.181	117	4	lasso	0.0257	1.2e-11	-0.12973	0.897	NA	NA	NA	NA	NA
LRRIQ3-out.wgt.RDat	/u/home/t/tboltz/project-ophoff/rna_whole_blood/cts_TWAS_latest/Monocytes_weights2//LRRIQ3-out.wgt.RDat	LRRIQ3	1	74500000	74700000	0.06351	rs17094935	2.432	rs792321	0.095735	-12.91	-0.795	133	5	lasso	0.09337	6.25e-39	0.78814	0.431	NA	NA	NA	NA	NA
LY9-out.wgt.RDat	/u/home/t/tboltz/project-ophoff/rna_whole_blood/cts_TWAS_latest/Monocytes_weights2//LY9-out.wgt.RDat	LY9	1	161000000	161000000	0.02068	rs3737780	-2.356	rs474131	0.020991	-6.21	0.393	142	2	lasso	0.02013	1.85e-09	-0.39383	0.694	NA	NA	NA	NA	NA
LYSMD1-out.wgt.RDat	/u/home/t/tboltz/project-ophoff/rna_whole_blood/cts_TWAS_latest/Monocytes_weights2//LYSMD1-out.wgt.RDat	LYSMD1	1	151000000	151000000	0.01183	rs1887545	-2.989	rs6587552	0.004916	4.15	-0.851	142	6	lasso	0.00851	7.16e-05	-0.77426	0.439	NA	NA	NA	NA	NA
MACF1-out.wgt.RDat	/u/home/t/tboltz/project-ophoff/rna_whole_blood/cts_TWAS_latest/Monocytes_weights2//MACF1-out.wgt.RDat	MACF1	1	39500000	40000000	0.05303	rs11576724	2.364	rs16826038	0.062434	10.52	0.348	145	7	lasso	0.05823	1.46e-24	0.04219	0.966	NA	NA	NA	NA	NA
MAGI3-out.wgt.RDat	/u/home/t/tboltz/project-ophoff/rna_whole_blood/cts_TWAS_latest/Monocytes_weights2//MAGI3-out.wgt.RDat	MAGI3	1	114000000	114000000	0.02004	rs17032441	2.487	rs6671518	0.010817	5.21	-1.447	173	2	lasso	0.00623	0.000592	-1.44703	0.148	NA	NA	NA	NA	NA
MAP10-out.wgt.RDat	/u/home/t/tboltz/project-ophoff/rna_whole_blood/cts_TWAS_latest/Monocytes_weights2//MAP10-out.wgt.RDat	MAP10	1	233000000	233000000	0.08688	rs3820119	3.552	rs1495986	0.02078	-7.34	0.606	222	3	lasso	0.05085	1.32e-21	-0.33544	0.737	NA	NA	NA	NA	NA
MAP3K21-out.wgt.RDat	/u/home/t/tboltz/project-ophoff/rna_whole_blood/cts_TWAS_latest/Monocytes_weights2//MAP3K21-out.wgt.RDat	MAP3K21	1	233000000	234000000	0.02614	rs3820119	3.552	rs6687087	0.014543	5.5	0.286	244	24	enet	0.01592	8.33e-08	-0.15899	0.874	NA	NA	NA	NA	NA
MAP7D1-out.wgt.RDat	/u/home/t/tboltz/project-ophoff/rna_whole_blood/cts_TWAS_latest/Monocytes_weights2//MAP7D1-out.wgt.RDat	MAP7D1	1	36600000	36600000	0.03735	rs6680302	-2.831	rs795047	0.010803	-5.16	-2.588	141	4	lasso	0.00755	0.000175	2.42713	0.0152	0.065	0.87	0	0.001	0.063
MCL1-out.wgt.RDat	/u/home/t/tboltz/project-ophoff/rna_whole_blood/cts_TWAS_latest/Monocytes_weights2//MCL1-out.wgt.RDat	MCL1	1	151000000	151000000	0.02523	rs2147324	-3.05	rs9661040	0.010567	-4.94	1.917	82	5	lasso	0.01885	5.86e-09	-2.37625	0.0175	0.142	0.824	0	0.001	0.033
MCOLN2-out.wgt.RDat	/u/home/t/tboltz/project-ophoff/rna_whole_blood/cts_TWAS_latest/Monocytes_weights2//MCOLN2-out.wgt.RDat	MCOLN2	1	85400000	85500000	0.13868	rs12409882	-2.472	rs634294	0.048082	-9.33	0.327	235	38	enet	0.05001	2.88e-21	-0.93874	0.348	NA	NA	NA	NA	NA
MDM4-out.wgt.RDat	/u/home/t/tboltz/project-ophoff/rna_whole_blood/cts_TWAS_latest/Monocytes_weights2//MDM4-out.wgt.RDat	MDM4	1	204000000	205000000	0.04158	rs7548714	2.558	rs1563828	0.048185	9.32	0.148	192	5	enet	0.04732	3.41e-20	-0.09828	0.922	NA	NA	NA	NA	NA
MEAF6-out.wgt.RDat	/u/home/t/tboltz/project-ophoff/rna_whole_blood/cts_TWAS_latest/Monocytes_weights2//MEAF6-out.wgt.RDat	MEAF6	1	38000000	38000000	0.03004	rs4074961	-2.421	rs7544462	0.02081	-6.21	-0.342	158	13	enet	0.02313	1.22e-10	-0.68634	0.492	NA	NA	NA	NA	NA
METTL18-out.wgt.RDat	/u/home/t/tboltz/project-ophoff/rna_whole_blood/cts_TWAS_latest/Monocytes_weights2//METTL18-out.wgt.RDat	METTL18	1	170000000	170000000	0.04165	rs4437927	2.89	rs2272920	0.094067	-12.83	1.055	309	4	lasso	0.09353	5.38e-39	-1.07428	0.283	NA	NA	NA	NA	NA
MFN2-out.wgt.RDat	/u/home/t/tboltz/project-ophoff/rna_whole_blood/cts_TWAS_latest/Monocytes_weights2//MFN2-out.wgt.RDat	MFN2	1	12000000	12100000	0.36463	rs12068684	2.302	rs7550536	0.313897	23.39	-0.717	128	5	lasso	0.33449	3.23e-155	-0.74995	0.453	NA	NA	NA	NA	NA
MGST3-out.wgt.RDat	/u/home/t/tboltz/project-ophoff/rna_whole_blood/cts_TWAS_latest/Monocytes_weights2//MGST3-out.wgt.RDat	MGST3	1	166000000	166000000	0.02277	rs12081765	-3.404	rs6686643	0.015665	-5.83	-0.676	213	4	lasso	0.01468	2.56e-07	0.6845	0.494	NA	NA	NA	NA	NA
MKNK1-out.wgt.RDat	/u/home/t/tboltz/project-ophoff/rna_whole_blood/cts_TWAS_latest/Monocytes_weights2//MKNK1-out.wgt.RDat	MKNK1	1	47000000	47100000	0.11226	rs11211402	2.783	rs7556481	0.103945	13.45	0.827	204	7	lasso	0.11082	2.93e-46	0.32642	0.744	NA	NA	NA	NA	NA
MMEL1-out.wgt.RDat	/u/home/t/tboltz/project-ophoff/rna_whole_blood/cts_TWAS_latest/Monocytes_weights2//MMEL1-out.wgt.RDat	MMEL1	1	2520000	2560000	0.02298	rs2055204	-3.109	rs2985855	0.029898	-7.49	-2.033	98	98	blup	0.03299	1.61e-14	1.58074	0.114	NA	NA	NA	NA	NA
MNDA-out.wgt.RDat	/u/home/t/tboltz/project-ophoff/rna_whole_blood/cts_TWAS_latest/Monocytes_weights2//MNDA-out.wgt.RDat	MNDA	1	159000000	159000000	0.05147	rs6666753	2.413	rs857785	0.020931	6.94	0.612	249	5	lasso	0.03844	1.14e-16	0.71952	0.472	NA	NA	NA	NA	NA
MOB3C-out.wgt.RDat	/u/home/t/tboltz/project-ophoff/rna_whole_blood/cts_TWAS_latest/Monocytes_weights2//MOB3C-out.wgt.RDat	MOB3C	1	47100000	47100000	0.06016	rs11211402	2.783	rs7556481	0.05331	9.85	0.827	201	201	blup	0.05296	1.91e-22	0.85504	0.393	NA	NA	NA	NA	NA
MPZL1-out.wgt.RDat	/u/home/t/tboltz/project-ophoff/rna_whole_blood/cts_TWAS_latest/Monocytes_weights2//MPZL1-out.wgt.RDat	MPZL1	1	168000000	168000000	0.09862	rs4657678	-2.902	rs16859532	0.035793	8.1	-0.591	135	135	blup	0.05708	4.26e-24	0.12328	0.902	NA	NA	NA	NA	NA
MRTO4-out.wgt.RDat	/u/home/t/tboltz/project-ophoff/rna_whole_blood/cts_TWAS_latest/Monocytes_weights2//MRTO4-out.wgt.RDat	MRTO4	1	19600000	19600000	0.05842	rs2872594	2.902	rs10917275	0.039829	-8.39	0.624	222	4	lasso	0.03872	8.8e-17	-0.54676	0.585	NA	NA	NA	NA	NA
MSH4-out.wgt.RDat	/u/home/t/tboltz/project-ophoff/rna_whole_blood/cts_TWAS_latest/Monocytes_weights2//MSH4-out.wgt.RDat	MSH4	1	76300000	76400000	0.03256	rs17098450	-2.813	rs11161912	0.044524	-8.89	-1.022	267	9	lasso	0.04272	2.29e-18	1.12612	0.26	NA	NA	NA	NA	NA
MTARC1-out.wgt.RDat	/u/home/t/tboltz/project-ophoff/rna_whole_blood/cts_TWAS_latest/Monocytes_weights2//MTARC1-out.wgt.RDat	MTARC1	1	221000000	221000000	0.03236	rs7544735	-3.806	rs868494	0.022347	-6.98	0.366	160	21	enet	0.02575	1.14e-11	0.42445	0.671	NA	NA	NA	NA	NA
MTHFR-out.wgt.RDat	/u/home/t/tboltz/project-ophoff/rna_whole_blood/cts_TWAS_latest/Monocytes_weights2//MTHFR-out.wgt.RDat	MTHFR	1	11800000	11900000	0.0319	rs7537765	1.899	rs2076001	0.026561	7.94	1.678	136	8	lasso	0.0368	5.07e-16	1.76391	0.0777	NA	NA	NA	NA	NA
MUL1-out.wgt.RDat	/u/home/t/tboltz/project-ophoff/rna_whole_blood/cts_TWAS_latest/Monocytes_weights2//MUL1-out.wgt.RDat	MUL1	1	20800000	20800000	0.06299	rs10916764	-3.018	rs1415176	0.020978	6.11	0.768	149	27	enet	0.03275	2.01e-14	2.0433	0.041	0	0.992	0	0.003	0.004
NBL1-out.wgt.RDat	/u/home/t/tboltz/project-ophoff/rna_whole_blood/cts_TWAS_latest/Monocytes_weights2//NBL1-out.wgt.RDat	NBL1	1	19900000	20000000	0.17003	rs2872594	2.902	rs880554	0.036848	-8.08	-0.774	251	4	lasso	0.07834	1.01e-32	-0.11379	0.909	NA	NA	NA	NA	NA
NBPF10-out.wgt.RDat	/u/home/t/tboltz/project-ophoff/rna_whole_blood/cts_TWAS_latest/Monocytes_weights2//NBPF10-out.wgt.RDat	NBPF10	1	145000000	145000000	0.02161	rs10218795	2.596	rs4636400	0.010798	-4.66	-0.093	19	8	enet	0.01567	1.04e-07	0.48036	0.631	NA	NA	NA	NA	NA
NBPF1-out.wgt.RDat	/u/home/t/tboltz/project-ophoff/rna_whole_blood/cts_TWAS_latest/Monocytes_weights2//NBPF1-out.wgt.RDat	NBPF1	1	16900000	16900000	0.14045	rs2076604	-2.588	rs279779	0.008704	-5.36	-0.001	98	98	blup	0.05333	1.36e-22	-0.23153	0.817	NA	NA	NA	NA	NA
NBPF3-out.wgt.RDat	/u/home/t/tboltz/project-ophoff/rna_whole_blood/cts_TWAS_latest/Monocytes_weights2//NBPF3-out.wgt.RDat	NBPF3	1	21800000	21800000	0.19573	rs12563141	-2.451	rs1827293	0.226798	19.89	-0.452	132	7	enet	0.23212	1.89e-101	0.00305	0.998	NA	NA	NA	NA	NA
NCSTN-out.wgt.RDat	/u/home/t/tboltz/project-ophoff/rna_whole_blood/cts_TWAS_latest/Monocytes_weights2//NCSTN-out.wgt.RDat	NCSTN	1	160000000	160000000	0.04782	rs3737780	-2.356	rs7522166	0.046619	9.08	-1.697	97	1	lasso	0.04557	1.7e-19	-1.697	0.0897	NA	NA	NA	NA	NA
NDUFS5-out.wgt.RDat	/u/home/t/tboltz/project-ophoff/rna_whole_blood/cts_TWAS_latest/Monocytes_weights2//NDUFS5-out.wgt.RDat	NDUFS5	1	39500000	39500000	0.09677	rs6675870	-2.124	rs10888621	0.052778	9.66	0.648	113	25	enet	0.05589	1.28e-23	1.18805	0.235	NA	NA	NA	NA	NA
NECAP2-out.wgt.RDat	/u/home/t/tboltz/project-ophoff/rna_whole_blood/cts_TWAS_latest/Monocytes_weights2//NECAP2-out.wgt.RDat	NECAP2	1	16800000	16800000	0.05629	rs1739828	2.226	rs279782	0.025731	6.87	0.018	125	5	lasso	0.02465	3.11e-11	-0.04053	0.968	NA	NA	NA	NA	NA
NEGR1-out.wgt.RDat	/u/home/t/tboltz/project-ophoff/rna_whole_blood/cts_TWAS_latest/Monocytes_weights2//NEGR1-out.wgt.RDat	NEGR1	1	71900000	72700000	0.02203	rs2821300	-2.538	rs2568958	0.012588	-5.83	-1.123	245	23	enet	0.01516	1.66e-07	0.31035	0.756	NA	NA	NA	NA	NA
NIBAN1-out.wgt.RDat	/u/home/t/tboltz/project-ophoff/rna_whole_blood/cts_TWAS_latest/Monocytes_weights2//NIBAN1-out.wgt.RDat	NIBAN1	1	185000000	185000000	0.02221	rs682331	3.621	rs234095	0.013572	5.74	0.243	167	4	lasso	0.02291	1.49e-10	1.13241	0.257	NA	NA	NA	NA	NA
NID1-out.wgt.RDat	/u/home/t/tboltz/project-ophoff/rna_whole_blood/cts_TWAS_latest/Monocytes_weights2//NID1-out.wgt.RDat	NID1	1	236000000	236000000	0.02474	rs4659618	3.06	rs2734808	0.001387	-4.45	1.55	124	124	blup	0.01109	6.74e-06	-0.24265	0.808	NA	NA	NA	NA	NA
NOS1AP-out.wgt.RDat	/u/home/t/tboltz/project-ophoff/rna_whole_blood/cts_TWAS_latest/Monocytes_weights2//NOS1AP-out.wgt.RDat	NOS1AP	1	162000000	162000000	0.01458	rs12040727	-2.37	rs12143842	0.004414	4.44	-0.909	323	8	enet	0.01025	1.46e-05	-0.95067	0.342	NA	NA	NA	NA	NA
NOTCH2NLC-out.wgt.RDat	/u/home/t/tboltz/project-ophoff/rna_whole_blood/cts_TWAS_latest/Monocytes_weights2//NOTCH2NLC-out.wgt.RDat	NOTCH2NLC	1	145000000	145000000	0.23022	rs10218795	2.596	rs10797649	0.007717	-4.35	-0.885	19	4	enet	0.02106	7.97e-10	2.09269	0.0364	0.735	0.256	0	0	0.009
NPL-out.wgt.RDat	/u/home/t/tboltz/project-ophoff/rna_whole_blood/cts_TWAS_latest/Monocytes_weights2//NPL-out.wgt.RDat	NPL	1	183000000	183000000	0.03874	rs602988	3.143	rs4652786	0.011776	-5.17	-1.0175	211	5	lasso	0.01392	5.11e-07	0.62162	0.534	NA	NA	NA	NA	NA
NPPA-out.wgt.RDat	/u/home/t/tboltz/project-ophoff/rna_whole_blood/cts_TWAS_latest/Monocytes_weights2//NPPA-out.wgt.RDat	NPPA	1	11900000	11900000	0.13743	rs7537765	1.899	rs198405	0.215264	19.34	0.211	137	9	enet	0.21993	1.58e-95	0.30545	0.76	NA	NA	NA	NA	NA
NSL1-out.wgt.RDat	/u/home/t/tboltz/project-ophoff/rna_whole_blood/cts_TWAS_latest/Monocytes_weights2//NSL1-out.wgt.RDat	NSL1	1	213000000	213000000	0.02455	rs3816912	2.097	rs1532951	0.030109	-7.6	-1.951	184	5	lasso	0.03495	2.73e-15	2.02657	0.0427	0	0.981	0	0.001	0.018
NTNG1-out.wgt.RDat	/u/home/t/tboltz/project-ophoff/rna_whole_blood/cts_TWAS_latest/Monocytes_weights2//NTNG1-out.wgt.RDat	NTNG1	1	108000000	108000000	0.02291	rs17229705	3.231	rs1632771	0.003928	4.64	-0.281	186	17	enet	0.01067	9.92e-06	-1.05597	0.291	NA	NA	NA	NA	NA
NTPCR-out.wgt.RDat	/u/home/t/tboltz/project-ophoff/rna_whole_blood/cts_TWAS_latest/Monocytes_weights2//NTPCR-out.wgt.RDat	NTPCR	1	233000000	233000000	0.27937	rs3820119	3.552	rs7539514	0.158454	16.65	-0.122	210	6	lasso	0.15739	1.61e-66	-0.08985	0.928	NA	NA	NA	NA	NA
NUP210L-out.wgt.RDat	/u/home/t/tboltz/project-ophoff/rna_whole_blood/cts_TWAS_latest/Monocytes_weights2//NUP210L-out.wgt.RDat	NUP210L	1	154000000	154000000	0.04308	rs884617	-3.287	rs12403956	0.027824	7.15	2.617	130	6	lasso	0.04646	7.49e-20	2.97997	0.00288	0	0.927	0	0.004	0.069
OBSCN-out.wgt.RDat	/u/home/t/tboltz/project-ophoff/rna_whole_blood/cts_TWAS_latest/Monocytes_weights2//OBSCN-out.wgt.RDat	OBSCN	1	228000000	229000000	0.01332	rs10916232	-2.554	rs397637	0.015292	-5.33	-0.824	202	1	lasso	0.01325	9.42e-07	0.824	0.41	NA	NA	NA	NA	NA
OR2C3-out.wgt.RDat	/u/home/t/tboltz/project-ophoff/rna_whole_blood/cts_TWAS_latest/Monocytes_weights2//OR2C3-out.wgt.RDat	OR2C3	1	248000000	248000000	0.02438	rs12135739	-2.882	rs10802514	0.008614	-5.11	-0.885	194	6	lasso	0.01346	7.8e-07	1.74253	0.0814	NA	NA	NA	NA	NA
OR2L13-out.wgt.RDat	/u/home/t/tboltz/project-ophoff/rna_whole_blood/cts_TWAS_latest/Monocytes_weights2//OR2L13-out.wgt.RDat	OR2L13	1	248000000	248000000	0.13017	rs1416105	1.511	rs6664332	0.048007	9.19	-0.185	118	21	enet	0.0537	9.65e-23	-0.01716	0.986	NA	NA	NA	NA	NA
OR2L2-out.wgt.RDat	/u/home/t/tboltz/project-ophoff/rna_whole_blood/cts_TWAS_latest/Monocytes_weights2//OR2L2-out.wgt.RDat	OR2L2	1	248000000	248000000	0.05454	rs10925075	1.784	rs6664332	0.027521	7.26	-0.185	124	5	lasso	0.02859	8.71e-13	-0.00575	0.995	NA	NA	NA	NA	NA
OR2L3-out.wgt.RDat	/u/home/t/tboltz/project-ophoff/rna_whole_blood/cts_TWAS_latest/Monocytes_weights2//OR2L3-out.wgt.RDat	OR2L3	1	248000000	248000000	0.02468	rs1416105	1.511	rs6664332	0.016287	5.88	-0.185	122	1	lasso	0.01326	9.31e-07	-0.185	0.853	NA	NA	NA	NA	NA
OR2L5-out.wgt.RDat	/u/home/t/tboltz/project-ophoff/rna_whole_blood/cts_TWAS_latest/Monocytes_weights2//OR2L5-out.wgt.RDat	OR2L5	1	248000000	248000000	0.23638	rs10925075	1.784	rs6664332	0.137006	15.43	-0.185	128	13	lasso	0.14096	2.99e-59	-0.08884	0.929	NA	NA	NA	NA	NA
OR2L8-out.wgt.RDat	/u/home/t/tboltz/project-ophoff/rna_whole_blood/cts_TWAS_latest/Monocytes_weights2//OR2L8-out.wgt.RDat	OR2L8	1	248000000	248000000	0.15047	rs10925061	2.154	rs6664332	0.090863	12.71	-0.185	139	6	lasso	0.09603	4.89e-40	0.04793	0.962	NA	NA	NA	NA	NA
OR2T10-out.wgt.RDat	/u/home/t/tboltz/project-ophoff/rna_whole_blood/cts_TWAS_latest/Monocytes_weights2//OR2T10-out.wgt.RDat	OR2T10	1	249000000	249000000	0.04243	rs6692816	-1.501	rs4509608	0.038323	-8.46	0.531	57	11	enet	0.03678	5.17e-16	-0.42011	0.674	NA	NA	NA	NA	NA
OR2T11-out.wgt.RDat	/u/home/t/tboltz/project-ophoff/rna_whole_blood/cts_TWAS_latest/Monocytes_weights2//OR2T11-out.wgt.RDat	OR2T11	1	249000000	249000000	0.04837	rs6692816	-1.501	rs1892439	0.038587	-8.5	0.401	54	19	enet	0.0426	2.57e-18	-0.19629	0.844	NA	NA	NA	NA	NA
OR2T8-out.wgt.RDat	/u/home/t/tboltz/project-ophoff/rna_whole_blood/cts_TWAS_latest/Monocytes_weights2//OR2T8-out.wgt.RDat	OR2T8	1	248000000	248000000	0.06678	rs10925061	2.154	rs3737277	0.008402	-5.55	0.025	150	9	lasso	0.02823	1.21e-12	0.18646	0.852	NA	NA	NA	NA	NA
OR2W3-out.wgt.RDat	/u/home/t/tboltz/project-ophoff/rna_whole_blood/cts_TWAS_latest/Monocytes_weights2//OR2W3-out.wgt.RDat	OR2W3	1	248000000	248000000	0.26547	rs10925061	2.154	rs3737277	0.035298	-10.57	0.025	153	29	enet	0.1824	7.41e-78	-0.87594	0.381	NA	NA	NA	NA	NA
OR6K3-out.wgt.RDat	/u/home/t/tboltz/project-ophoff/rna_whole_blood/cts_TWAS_latest/Monocytes_weights2//OR6K3-out.wgt.RDat	OR6K3	1	159000000	159000000	0.01934	rs6666753	2.413	rs381510	0.021871	6.36	1.644	214	7	lasso	0.01951	3.25e-09	1.63244	0.103	NA	NA	NA	NA	NA
OVGP1-out.wgt.RDat	/u/home/t/tboltz/project-ophoff/rna_whole_blood/cts_TWAS_latest/Monocytes_weights2//OVGP1-out.wgt.RDat	OVGP1	1	112000000	112000000	0.02752	rs538779	2.676	rs1264882	0.016065	-5.97	0.107	207	4	lasso	0.01733	2.33e-08	0.01127	0.991	NA	NA	NA	NA	NA
PADI2-out.wgt.RDat	/u/home/t/tboltz/project-ophoff/rna_whole_blood/cts_TWAS_latest/Monocytes_weights2//PADI2-out.wgt.RDat	PADI2	1	17400000	17400000	0.31718	rs1204875	3.147	rs2014725	0.506956	-29.72	-0.368	104	2	lasso	0.50985	4.56e-270	0.36321	0.716	NA	NA	NA	NA	NA
PADI4-out.wgt.RDat	/u/home/t/tboltz/project-ophoff/rna_whole_blood/cts_TWAS_latest/Monocytes_weights2//PADI4-out.wgt.RDat	PADI4	1	17600000	17700000	0.24093	rs1204875	3.147	rs2240335	0.158286	16.63	-1.182	129	21	enet	0.20396	6.58e-88	-1.27966	0.201	NA	NA	NA	NA	NA
PADI6-out.wgt.RDat	/u/home/t/tboltz/project-ophoff/rna_whole_blood/cts_TWAS_latest/Monocytes_weights2//PADI6-out.wgt.RDat	PADI6	1	17700000	17700000	0.08454	rs1204875	3.147	rs10458537	0.152855	16.42	0.949	134	4	lasso	0.15199	4.08e-64	0.99777	0.318	NA	NA	NA	NA	NA
PAFAH2-out.wgt.RDat	/u/home/t/tboltz/project-ophoff/rna_whole_blood/cts_TWAS_latest/Monocytes_weights2//PAFAH2-out.wgt.RDat	PAFAH2	1	26300000	26300000	0.0171	rs4072445	3.056	rs298442	0.010151	-5.39	-0.799	182	10	enet	0.01316	1.03e-06	0.02264	0.982	NA	NA	NA	NA	NA
PAQR6-out.wgt.RDat	/u/home/t/tboltz/project-ophoff/rna_whole_blood/cts_TWAS_latest/Monocytes_weights2//PAQR6-out.wgt.RDat	PAQR6	1	156000000	156000000	0.17234	rs2764406	-2.567	rs2764406	0.080141	12	-2.567	160	3	lasso	0.09614	4.4e-40	-2.13074	0.0331	0	0.929	0	0.001	0.071
PAQR7-out.wgt.RDat	/u/home/t/tboltz/project-ophoff/rna_whole_blood/cts_TWAS_latest/Monocytes_weights2//PAQR7-out.wgt.RDat	PAQR7	1	26200000	26200000	0.01225	rs4072445	3.056	rs11247824	0.002497	-3.92	-1.165	177	177	blup	0.00562	0.00105	-0.19751	0.843	NA	NA	NA	NA	NA
PARK7-out.wgt.RDat	/u/home/t/tboltz/project-ophoff/rna_whole_blood/cts_TWAS_latest/Monocytes_weights2//PARK7-out.wgt.RDat	PARK7	1	8010000	8050000	0.01932	rs579992	2.879	rs17374781	0.003814	-4.2	-1.004	126	126	blup	0.00529	0.00143	-0.21768	0.828	NA	NA	NA	NA	NA
PARP1-out.wgt.RDat	/u/home/t/tboltz/project-ophoff/rna_whole_blood/cts_TWAS_latest/Monocytes_weights2//PARP1-out.wgt.RDat	PARP1	1	227000000	227000000	0.03195	rs1151815	2.886	rs2293464	0.041487	8.68	0.132	130	11	enet	0.0439	7.76e-19	-0.35358	0.724	NA	NA	NA	NA	NA
PDE4B-out.wgt.RDat	/u/home/t/tboltz/project-ophoff/rna_whole_blood/cts_TWAS_latest/Monocytes_weights2//PDE4B-out.wgt.RDat	PDE4B	1	66300000	66800000	0.02075	rs17128445	2.935	rs783068	0.004597	-4.55	-0.125	403	403	blup	0.00619	0.000615	0.22051	0.825	NA	NA	NA	NA	NA
PDZK1IP1-out.wgt.RDat	/u/home/t/tboltz/project-ophoff/rna_whole_blood/cts_TWAS_latest/Monocytes_weights2//PDZK1IP1-out.wgt.RDat	PDZK1IP1	1	47600000	47700000	0.2677	rs11211402	2.783	rs12184246	0.129111	-15.09	0.652	172	30	enet	0.20372	8.57e-88	0.00776	0.994	NA	NA	NA	NA	NA
PGBD5-out.wgt.RDat	/u/home/t/tboltz/project-ophoff/rna_whole_blood/cts_TWAS_latest/Monocytes_weights2//PGBD5-out.wgt.RDat	PGBD5	1	230000000	231000000	0.01196	rs4295887	3.036	rs17658982	0.006465	4.99	0.861	264	9	enet	0.0078	0.000138	0.74469	0.456	NA	NA	NA	NA	NA
PGM1-out.wgt.RDat	/u/home/t/tboltz/project-ophoff/rna_whole_blood/cts_TWAS_latest/Monocytes_weights2//PGM1-out.wgt.RDat	PGM1	1	64100000	64100000	0.02042	rs1410581	1.841	rs2269238	0.004142	-3.7	0.932	204	204	blup	0.00308	0.0119	-0.81985	0.412	NA	NA	NA	NA	NA
PHACTR4-out.wgt.RDat	/u/home/t/tboltz/project-ophoff/rna_whole_blood/cts_TWAS_latest/Monocytes_weights2//PHACTR4-out.wgt.RDat	PHACTR4	1	28700000	28800000	0.0146	rs4654322	3.341	rs11247776	0.011779	-5.14	0.741	136	1	lasso	0.01256	1.76e-06	-0.741	0.459	NA	NA	NA	NA	NA
PHC2-out.wgt.RDat	/u/home/t/tboltz/project-ophoff/rna_whole_blood/cts_TWAS_latest/Monocytes_weights2//PHC2-out.wgt.RDat	PHC2	1	33800000	33900000	0.02317	rs17342512	2.844	rs12751707	0.013474	5.75	2.17	97	3	lasso	0.01516	1.67e-07	2.1278	0.0334	0.003	0.977	0	0.002	0.018
PHGDH-out.wgt.RDat	/u/home/t/tboltz/project-ophoff/rna_whole_blood/cts_TWAS_latest/Monocytes_weights2//PHGDH-out.wgt.RDat	PHGDH	1	120000000	120000000	0.02458	rs12757996	2.097	rs942835	0.011185	4.8	-0.765	138	4	lasso	0.00854	7.01e-05	-0.46727	0.64	NA	NA	NA	NA	NA
PIGC-out.wgt.RDat	/u/home/t/tboltz/project-ophoff/rna_whole_blood/cts_TWAS_latest/Monocytes_weights2//PIGC-out.wgt.RDat	PIGC	1	172000000	172000000	0.48461	rs6425481	2.227	rs1063412	0.499409	29.39	-0.01	172	50	enet	0.54163	3.08e-295	-0.29995	0.764	NA	NA	NA	NA	NA
PIK3R3-out.wgt.RDat	/u/home/t/tboltz/project-ophoff/rna_whole_blood/cts_TWAS_latest/Monocytes_weights2//PIK3R3-out.wgt.RDat	PIK3R3	1	46500000	46600000	0.01979	rs1258012	2.375	rs785481	0.018984	5.94	1.818	208	3	lasso	0.01798	1.29e-08	1.64708	0.0995	NA	NA	NA	NA	NA
PINK1-out.wgt.RDat	/u/home/t/tboltz/project-ophoff/rna_whole_blood/cts_TWAS_latest/Monocytes_weights2//PINK1-out.wgt.RDat	PINK1	1	21000000	21000000	0.04812	rs10916764	-3.018	rs471760	0.010886	-6.2	-2.372	146	18	enet	0.02872	7.76e-13	2.07028	0.0384	0	0.945	0	0.003	0.052
PKN2-out.wgt.RDat	/u/home/t/tboltz/project-ophoff/rna_whole_blood/cts_TWAS_latest/Monocytes_weights2//PKN2-out.wgt.RDat	PKN2	1	89100000	89300000	0.01326	rs17130538	2.26	rs4656036	0.004606	3.9	-0.685	214	214	blup	0.00498	0.00193	-0.88382	0.377	NA	NA	NA	NA	NA
PLA2G4A-out.wgt.RDat	/u/home/t/tboltz/project-ophoff/rna_whole_blood/cts_TWAS_latest/Monocytes_weights2//PLA2G4A-out.wgt.RDat	PLA2G4A	1	187000000	187000000	0.0292	rs1148757	1.421	rs10798078	0.010777	-5.26	-0.176	138	3	lasso	0.00976	2.27e-05	0.1725	0.863	NA	NA	NA	NA	NA
PLEKHG5-out.wgt.RDat	/u/home/t/tboltz/project-ophoff/rna_whole_blood/cts_TWAS_latest/Monocytes_weights2//PLEKHG5-out.wgt.RDat	PLEKHG5	1	6530000	6580000	0.07622	rs1295107	2.702	rs10746502	0.103606	-13.53	0.554	124	13	enet	0.1085	2.81e-45	-0.41147	0.681	NA	NA	NA	NA	NA
PLOD1-out.wgt.RDat	/u/home/t/tboltz/project-ophoff/rna_whole_blood/cts_TWAS_latest/Monocytes_weights2//PLOD1-out.wgt.RDat	PLOD1	1	12000000	12000000	0.1973	rs12068684	2.302	rs7550536	0.168981	17.14	-0.717	137	5	lasso	0.17731	1.59e-75	-0.63338	0.526	NA	NA	NA	NA	NA
PLPPR4-out.wgt.RDat	/u/home/t/tboltz/project-ophoff/rna_whole_blood/cts_TWAS_latest/Monocytes_weights2//PLPPR4-out.wgt.RDat	PLPPR4	1	99700000	99800000	0.08063	rs1482158	-3.006	rs7528845	0.018553	7.34	-0.036	177	5	lasso	0.05344	1.22e-22	-0.17664	0.86	NA	NA	NA	NA	NA
PM20D1-out.wgt.RDat	/u/home/t/tboltz/project-ophoff/rna_whole_blood/cts_TWAS_latest/Monocytes_weights2//PM20D1-out.wgt.RDat	PM20D1	1	206000000	206000000	0.07279	rs823082	-2.573	rs708727	0.092851	-12.74	2.188	108	10	enet	0.09461	1.91e-39	-2.18507	0.0289	0	0.969	0	0.001	0.03
PPFIA4-out.wgt.RDat	/u/home/t/tboltz/project-ophoff/rna_whole_blood/cts_TWAS_latest/Monocytes_weights2//PPFIA4-out.wgt.RDat	PPFIA4	1	203000000	203000000	0.12286	rs10494841	-2.117	rs3737883	0.078605	-11.79	-0.284	146	16	enet	0.08003	2.04e-33	0.41759	0.676	NA	NA	NA	NA	NA
PPP2R5A-out.wgt.RDat	/u/home/t/tboltz/project-ophoff/rna_whole_blood/cts_TWAS_latest/Monocytes_weights2//PPP2R5A-out.wgt.RDat	PPP2R5A	1	212000000	213000000	0.25444	rs1472224	-2.806	rs903119	0.313902	23.33	-1.382	190	7	lasso	0.32758	2.45e-151	-1.69485	0.0901	NA	NA	NA	NA	NA
PPT1-out.wgt.RDat	/u/home/t/tboltz/project-ophoff/rna_whole_blood/cts_TWAS_latest/Monocytes_weights2//PPT1-out.wgt.RDat	PPT1	1	40500000	40600000	0.4724	rs6600316	2.376	rs4660383	0.43799	-27.64	0.998	123	17	enet	0.5182	1.62e-276	-0.24283	0.808	NA	NA	NA	NA	NA
PRDX6-out.wgt.RDat	/u/home/t/tboltz/project-ophoff/rna_whole_blood/cts_TWAS_latest/Monocytes_weights2//PRDX6-out.wgt.RDat	PRDX6	1	173000000	173000000	0.37226	rs6681766	2.383	rs7521536	0.352394	24.72	1.686	93	25	enet	0.49197	1.29e-256	1.34804	0.178	NA	NA	NA	NA	NA
PRKAB2-out.wgt.RDat	/u/home/t/tboltz/project-ophoff/rna_whole_blood/cts_TWAS_latest/Monocytes_weights2//PRKAB2-out.wgt.RDat	PRKAB2	1	147000000	147000000	0.01312	rs4534444	2.302	rs11239989	0.013646	5.69	0.966	177	5	lasso	0.01276	1.47e-06	0.99558	0.319	NA	NA	NA	NA	NA
PRXL2B-out.wgt.RDat	/u/home/t/tboltz/project-ophoff/rna_whole_blood/cts_TWAS_latest/Monocytes_weights2//PRXL2B-out.wgt.RDat	PRXL2B	1	2520000	2520000	0.01163	rs2055204	-3.109	rs867436	0.011569	-5.01	-1.991	96	11	enet	0.01269	1.56e-06	1.66976	0.095	NA	NA	NA	NA	NA
PSMB4-out.wgt.RDat	/u/home/t/tboltz/project-ophoff/rna_whole_blood/cts_TWAS_latest/Monocytes_weights2//PSMB4-out.wgt.RDat	PSMB4	1	151000000	151000000	0.02554	rs1887545	-2.989	rs6587577	0.028961	7.46	-2.954	147	7	lasso	0.02861	8.58e-13	-2.93588	0.00333	0	0.864	0	0.002	0.133
PSRC1-out.wgt.RDat	/u/home/t/tboltz/project-ophoff/rna_whole_blood/cts_TWAS_latest/Monocytes_weights2//PSRC1-out.wgt.RDat	PSRC1	1	110000000	110000000	0.05572	rs2359243	-2.596	rs646776	0.050719	9.56	2.09	135	5	lasso	0.04947	4.71e-21	2.12326	0.0337	0	0.973	0	0.002	0.025
PTBP2-out.wgt.RDat	/u/home/t/tboltz/project-ophoff/rna_whole_blood/cts_TWAS_latest/Monocytes_weights2//PTBP2-out.wgt.RDat	PTBP2	1	97200000	97300000	0.02027	rs12566597	4.949	rs10875032	0.01655	-5.71	-1.907	227	4	lasso	0.0181	1.16e-08	1.25368	0.21	NA	NA	NA	NA	NA
PTGFR-out.wgt.RDat	/u/home/t/tboltz/project-ophoff/rna_whole_blood/cts_TWAS_latest/Monocytes_weights2//PTGFR-out.wgt.RDat	PTGFR	1	78800000	79000000	0.0876	rs12063386	-1.977	rs661038	0.018702	6	-1.189	220	39	enet	0.04652	7.07e-20	-0.26367	0.792	NA	NA	NA	NA	NA
PTGS2-out.wgt.RDat	/u/home/t/tboltz/project-ophoff/rna_whole_blood/cts_TWAS_latest/Monocytes_weights2//PTGS2-out.wgt.RDat	PTGS2	1	187000000	187000000	0.03049	rs16825022	-1.475	rs10798078	0.021058	-6.12	-0.176	72	5	lasso	0.01955	3.11e-09	0.18195	0.856	NA	NA	NA	NA	NA
PTPN7-out.wgt.RDat	/u/home/t/tboltz/project-ophoff/rna_whole_blood/cts_TWAS_latest/Monocytes_weights2//PTPN7-out.wgt.RDat	PTPN7	1	202000000	202000000	0.04078	rs9427727	2.686	rs10800819	0.021041	6.41	-0.075	105	15	enet	0.02716	3.19e-12	0.40491	0.686	NA	NA	NA	NA	NA
QSOX1-out.wgt.RDat	/u/home/t/tboltz/project-ophoff/rna_whole_blood/cts_TWAS_latest/Monocytes_weights2//QSOX1-out.wgt.RDat	QSOX1	1	180000000	180000000	0.08345	rs12125245	-2.667	rs3767183	0.029879	7.31	-0.503	182	182	blup	0.06031	2.14e-25	-0.81106	0.417	NA	NA	NA	NA	NA
RAB29-out.wgt.RDat	/u/home/t/tboltz/project-ophoff/rna_whole_blood/cts_TWAS_latest/Monocytes_weights2//RAB29-out.wgt.RDat	RAB29	1	206000000	206000000	0.02958	rs823082	-2.573	rs7513645	0.006296	-4.6	-2.003	120	4	lasso	0.0134	8.21e-07	1.74314	0.0813	NA	NA	NA	NA	NA
RABGAP1L-out.wgt.RDat	/u/home/t/tboltz/project-ophoff/rna_whole_blood/cts_TWAS_latest/Monocytes_weights2//RABGAP1L-out.wgt.RDat	RABGAP1L	1	174000000	175000000	0.01759	rs1984418	2.582	rs1801791	0.002286	-4.2	2.576	325	4	lasso	0.0057	0.000977	-1.82329	0.0683	NA	NA	NA	NA	NA
RAP1A-out.wgt.RDat	/u/home/t/tboltz/project-ophoff/rna_whole_blood/cts_TWAS_latest/Monocytes_weights2//RAP1A-out.wgt.RDat	RAP1A	1	112000000	112000000	0.04211	rs538779	2.676	rs17665274	0.027924	7.13	0.842	250	4	lasso	0.02921	5.01e-13	1.43511	0.151	NA	NA	NA	NA	NA
RAP1GAP-out.wgt.RDat	/u/home/t/tboltz/project-ophoff/rna_whole_blood/cts_TWAS_latest/Monocytes_weights2//RAP1GAP-out.wgt.RDat	RAP1GAP	1	21900000	22000000	0.32096	rs12563141	-2.451	rs829372	0.105494	-14.31	-1.348	128	33	enet	0.28264	5e-127	1.67256	0.0944	NA	NA	NA	NA	NA
RAVER2-out.wgt.RDat	/u/home/t/tboltz/project-ophoff/rna_whole_blood/cts_TWAS_latest/Monocytes_weights2//RAVER2-out.wgt.RDat	RAVER2	1	65200000	65300000	0.04414	rs2148323	-2.668	rs12566370	0.007864	4.64	0.161	195	34	enet	0.03016	2.1e-13	-0.277	0.782	NA	NA	NA	NA	NA
RBM15-out.wgt.RDat	/u/home/t/tboltz/project-ophoff/rna_whole_blood/cts_TWAS_latest/Monocytes_weights2//RBM15-out.wgt.RDat	RBM15	1	111000000	111000000	0.02615	rs4839072	-2.594	rs6669004	0.00985	5.69	-0.174	170	3	lasso	0.01469	2.55e-07	-0.72369	0.469	NA	NA	NA	NA	NA
RBMXL1-out.wgt.RDat	/u/home/t/tboltz/project-ophoff/rna_whole_blood/cts_TWAS_latest/Monocytes_weights2//RBMXL1-out.wgt.RDat	RBMXL1	1	89400000	89500000	0.02819	rs17130538	2.443	rs4656078	0.024957	6.76	1.195	153	4	lasso	0.02344	9.27e-11	1.22322	0.221	NA	NA	NA	NA	NA
RCC2-out.wgt.RDat	/u/home/t/tboltz/project-ophoff/rna_whole_blood/cts_TWAS_latest/Monocytes_weights2//RCC2-out.wgt.RDat	RCC2	1	17700000	17800000	0.01383	rs1204875	3.147	rs2526822	0.014187	5.14	0.764	140	2	lasso	0.01734	2.32e-08	1.11833	0.263	NA	NA	NA	NA	NA
RCSD1-out.wgt.RDat	/u/home/t/tboltz/project-ophoff/rna_whole_blood/cts_TWAS_latest/Monocytes_weights2//RCSD1-out.wgt.RDat	RCSD1	1	168000000	168000000	0.05319	rs4657678	-2.902	rs4657679	0.027071	-7.5	-2.468	142	24	enet	0.03824	1.36e-16	2.94525	0.00323	0	0.898	0	0.001	0.101
RERE-out.wgt.RDat	/u/home/t/tboltz/project-ophoff/rna_whole_blood/cts_TWAS_latest/Monocytes_weights2//RERE-out.wgt.RDat	RERE	1	8410000	8910000	0.01659	rs579992	2.879	rs301806	0.014606	-5.21	1.312	152	6	lasso	0.01251	1.85e-06	-0.9923	0.321	NA	NA	NA	NA	NA
RGL1-out.wgt.RDat	/u/home/t/tboltz/project-ophoff/rna_whole_blood/cts_TWAS_latest/Monocytes_weights2//RGL1-out.wgt.RDat	RGL1	1	184000000	184000000	0.04713	rs1930294	-3.495	rs6424909	0.026442	6.96	0.744	269	4	lasso	0.03548	1.68e-15	0.34377	0.731	NA	NA	NA	NA	NA
RGS18-out.wgt.RDat	/u/home/t/tboltz/project-ophoff/rna_whole_blood/cts_TWAS_latest/Monocytes_weights2//RGS18-out.wgt.RDat	RGS18	1	192000000	192000000	0.0159	rs12043051	-2.7	rs4310497	0.008068	4.64	2.348	102	11	enet	0.01182	3.45e-06	1.6229	0.105	NA	NA	NA	NA	NA
RGS2-out.wgt.RDat	/u/home/t/tboltz/project-ophoff/rna_whole_blood/cts_TWAS_latest/Monocytes_weights2//RGS2-out.wgt.RDat	RGS2	1	193000000	193000000	0.01108	rs1231759	-2.984	rs1231759	0.003945	-4.37	-2.984	110	3	lasso	0.00599	0.000743	2.10874	0.035	0.692	0.274	0.001	0	0.034
RHCE-out.wgt.RDat	/u/home/t/tboltz/project-ophoff/rna_whole_blood/cts_TWAS_latest/Monocytes_weights2//RHCE-out.wgt.RDat	RHCE	1	25700000	25800000	0.01171	rs1053438	2.57	rs9689	0.007123	-4.41	2.47	137	1	lasso	0.00334	0.00924	-2.47	0.0135	0.376	0.587	0	0.001	0.036
RHD-out.wgt.RDat	/u/home/t/tboltz/project-ophoff/rna_whole_blood/cts_TWAS_latest/Monocytes_weights2//RHD-out.wgt.RDat	RHD	1	25600000	25700000	0.41067	rs1053438	2.57	rs1053438	0.194907	18.48	2.57	128	5	lasso	0.39589	1.42e-191	2.20246	0.0276	0	0.932	0	0.001	0.067
RHOU-out.wgt.RDat	/u/home/t/tboltz/project-ophoff/rna_whole_blood/cts_TWAS_latest/Monocytes_weights2//RHOU-out.wgt.RDat	RHOU	1	229000000	229000000	0.12225	rs628860	-2.185	rs537250	0.041497	8.63	0.723	170	26	enet	0.07507	2.2e-31	0.52616	0.599	NA	NA	NA	NA	NA
RIMKLA-out.wgt.RDat	/u/home/t/tboltz/project-ophoff/rna_whole_blood/cts_TWAS_latest/Monocytes_weights2//RIMKLA-out.wgt.RDat	RIMKLA	1	42800000	42900000	0.04642	rs913426	2.882	rs7413966	0.013556	-5.22	-1.573	174	174	blup	0.01802	1.25e-08	0.78262	0.434	NA	NA	NA	NA	NA
RNASEL-out.wgt.RDat	/u/home/t/tboltz/project-ophoff/rna_whole_blood/cts_TWAS_latest/Monocytes_weights2//RNASEL-out.wgt.RDat	RNASEL	1	183000000	183000000	0.10283	rs602988	3.143	rs3738579	0.061182	10.53	-2.199	172	3	lasso	0.06162	6.3e-26	-2.05355	0.04	0	0.968	0	0.002	0.03
RNF187-out.wgt.RDat	/u/home/t/tboltz/project-ophoff/rna_whole_blood/cts_TWAS_latest/Monocytes_weights2//RNF187-out.wgt.RDat	RNF187	1	229000000	229000000	0.04254	rs3795811	1.818	rs3795809	0.032171	7.58	-0.492	179	9	lasso	0.03787	1.91e-16	-0.33503	0.738	NA	NA	NA	NA	NA
RNF19B-out.wgt.RDat	/u/home/t/tboltz/project-ophoff/rna_whole_blood/cts_TWAS_latest/Monocytes_weights2//RNF19B-out.wgt.RDat	RNF19B	1	33400000	33400000	0.08112	rs6678903	3.818	rs194652	0.035025	8.36	0.326	80	2	lasso	0.03354	9.82e-15	0.39081	0.696	NA	NA	NA	NA	NA
RNPEP-out.wgt.RDat	/u/home/t/tboltz/project-ophoff/rna_whole_blood/cts_TWAS_latest/Monocytes_weights2//RNPEP-out.wgt.RDat	RNPEP	1	202000000	202000000	0.19186	rs9427727	2.686	rs4950752	0.151724	-16.27	-0.163	117	2	lasso	0.15812	7.58e-67	0.24661	0.805	NA	NA	NA	NA	NA
RPS8-out.wgt.RDat	/u/home/t/tboltz/project-ophoff/rna_whole_blood/cts_TWAS_latest/Monocytes_weights2//RPS8-out.wgt.RDat	RPS8	1	45200000	45200000	0.03678	rs7528534	0.846	rs2295997	0.057995	-10.16	-0.525	51	5	enet	0.05801	1.8e-24	0.49399	0.621	NA	NA	NA	NA	NA
RSC1A1-out.wgt.RDat	/u/home/t/tboltz/project-ophoff/rna_whole_blood/cts_TWAS_latest/Monocytes_weights2//RSC1A1-out.wgt.RDat	RSC1A1	1	16000000	16000000	0.00817	rs10803369	2.227	rs6696286	0.009098	4.39	-0.644	252	5	lasso	0.00441	0.0033	-0.7224	0.47	NA	NA	NA	NA	NA
RSRP1-out.wgt.RDat	/u/home/t/tboltz/project-ophoff/rna_whole_blood/cts_TWAS_latest/Monocytes_weights2//RSRP1-out.wgt.RDat	RSRP1	1	25600000	25700000	0.3359	rs1053438	2.57	rs3091242	0.112952	-14.09	2.548	131	4	lasso	0.22208	1.45e-96	-2.18428	0.0289	0	0.935	0	0.001	0.064
S100A12-out.wgt.RDat	/u/home/t/tboltz/project-ophoff/rna_whole_blood/cts_TWAS_latest/Monocytes_weights2//S100A12-out.wgt.RDat	S100A12	1	153000000	153000000	0.31386	rs7536700	2.376	rs3006483	0.20199	18.86	-1.292	126	11	enet	0.26116	6.09e-116	-1.37702	0.169	NA	NA	NA	NA	NA
S100A13-out.wgt.RDat	/u/home/t/tboltz/project-ophoff/rna_whole_blood/cts_TWAS_latest/Monocytes_weights2//S100A13-out.wgt.RDat	S100A13	1	154000000	154000000	0.03456	rs11264743	2.619	rs3795396	0.030863	7.55	-1.99	124	4	enet	0.02754	2.26e-12	-2.01079	0.0443	0	0.978	0	0.002	0.02
S100A8-out.wgt.RDat	/u/home/t/tboltz/project-ophoff/rna_whole_blood/cts_TWAS_latest/Monocytes_weights2//S100A8-out.wgt.RDat	S100A8	1	153000000	153000000	0.04611	rs7536700	2.376	rs4845346	0.029313	7.4	-1.212	126	7	lasso	0.0322	3.3e-14	-1.35123	0.177	NA	NA	NA	NA	NA
S100A9-out.wgt.RDat	/u/home/t/tboltz/project-ophoff/rna_whole_blood/cts_TWAS_latest/Monocytes_weights2//S100A9-out.wgt.RDat	S100A9	1	153000000	153000000	0.07321	rs7536700	2.376	rs4845346	0.055945	10.11	-1.212	124	13	enet	0.06351	1.1e-26	-1.58583	0.113	NA	NA	NA	NA	NA
SCCPDH-out.wgt.RDat	/u/home/t/tboltz/project-ophoff/rna_whole_blood/cts_TWAS_latest/Monocytes_weights2//SCCPDH-out.wgt.RDat	SCCPDH	1	247000000	247000000	0.0738	rs7527610	-3.069	rs6685364	0.011073	6.33	1.399	181	27	enet	0.05151	7.25e-22	0.51087	0.609	NA	NA	NA	NA	NA
SCP2-out.wgt.RDat	/u/home/t/tboltz/project-ophoff/rna_whole_blood/cts_TWAS_latest/Monocytes_weights2//SCP2-out.wgt.RDat	SCP2	1	53400000	53500000	0.01394	rs1288331	2.624	rs17131749	0.01245	5.23	-0.7	198	198	blup	0.01037	1.3e-05	-1.17223	0.241	NA	NA	NA	NA	NA
SDCCAG8-out.wgt.RDat	/u/home/t/tboltz/project-ophoff/rna_whole_blood/cts_TWAS_latest/Monocytes_weights2//SDCCAG8-out.wgt.RDat	SDCCAG8	1	243000000	244000000	0.03124	rs4233436	-2.656	rs10803138	0.014299	5.22	0.183	123	15	enet	0.01439	3.35e-07	0.69906	0.485	NA	NA	NA	NA	NA
SELL-out.wgt.RDat	/u/home/t/tboltz/project-ophoff/rna_whole_blood/cts_TWAS_latest/Monocytes_weights2//SELL-out.wgt.RDat	SELL	1	170000000	170000000	0.0387	rs7354853	2.71	rs4987358	0.026697	-6.97	1.5	299	3	lasso	0.02693	3.94e-12	-1.48331	0.138	NA	NA	NA	NA	NA
SEMA4A-out.wgt.RDat	/u/home/t/tboltz/project-ophoff/rna_whole_blood/cts_TWAS_latest/Monocytes_weights2//SEMA4A-out.wgt.RDat	SEMA4A	1	156000000	156000000	0.04137	rs2764406	-2.567	rs2758606	0.019603	-6.73	1.974	161	20	enet	0.03935	4.97e-17	-1.20657	0.228	NA	NA	NA	NA	NA
SERINC2-out.wgt.RDat	/u/home/t/tboltz/project-ophoff/rna_whole_blood/cts_TWAS_latest/Monocytes_weights2//SERINC2-out.wgt.RDat	SERINC2	1	31900000	31900000	0.05409	rs16834529	4.039	rs6701521	0.012407	-5.61	2.504	119	119	blup	0.0224	2.38e-10	-3.98445	6.76e-05	0.003	0.896	0	0.04	0.061
SERPINC1-out.wgt.RDat	/u/home/t/tboltz/project-ophoff/rna_whole_blood/cts_TWAS_latest/Monocytes_weights2//SERPINC1-out.wgt.RDat	SERPINC1	1	174000000	174000000	0.01616	rs6681766	2.383	rs6425267	0.020512	6.53	1.081	150	150	blup	0.01832	9.48e-09	1.46896	0.142	NA	NA	NA	NA	NA
SGIP1-out.wgt.RDat	/u/home/t/tboltz/project-ophoff/rna_whole_blood/cts_TWAS_latest/Monocytes_weights2//SGIP1-out.wgt.RDat	SGIP1	1	67000000	67200000	0.04816	rs10489628	3.121	rs1445578	0.04741	-9.56	-0.751	319	10	enet	0.05177	5.69e-22	0.94676	0.344	NA	NA	NA	NA	NA
SH3BGRL3-out.wgt.RDat	/u/home/t/tboltz/project-ophoff/rna_whole_blood/cts_TWAS_latest/Monocytes_weights2//SH3BGRL3-out.wgt.RDat	SH3BGRL3	1	26600000	26600000	0.0449	rs4072445	3.056	rs17257176	0.067287	-11.17	0.479	167	18	enet	0.06776	2.07e-28	-0.7545	0.451	NA	NA	NA	NA	NA
SH3BP5L-out.wgt.RDat	/u/home/t/tboltz/project-ophoff/rna_whole_blood/cts_TWAS_latest/Monocytes_weights2//SH3BP5L-out.wgt.RDat	SH3BP5L	1	249000000	249000000	0.06241	rs12748771	-1.359	rs12027409	0.02635	-6.93	-0.329	27	5	lasso	0.03481	3.09e-15	0.42284	0.672	NA	NA	NA	NA	NA
SHISA4-out.wgt.RDat	/u/home/t/tboltz/project-ophoff/rna_whole_blood/cts_TWAS_latest/Monocytes_weights2//SHISA4-out.wgt.RDat	SHISA4	1	202000000	202000000	0.03779	rs9427727	2.686	rs11580908	0.012554	5.13	0.565	128	2	lasso	0.01169	3.92e-06	0.06621	0.947	NA	NA	NA	NA	NA
SIPA1L2-out.wgt.RDat	/u/home/t/tboltz/project-ophoff/rna_whole_blood/cts_TWAS_latest/Monocytes_weights2//SIPA1L2-out.wgt.RDat	SIPA1L2	1	233000000	233000000	0.10894	rs3820119	3.552	rs4545285	0.059629	10.69	0.485	277	6	lasso	0.06854	1e-28	-0.11116	0.911	NA	NA	NA	NA	NA
SLC1A7-out.wgt.RDat	/u/home/t/tboltz/project-ophoff/rna_whole_blood/cts_TWAS_latest/Monocytes_weights2//SLC1A7-out.wgt.RDat	SLC1A7	1	53600000	53600000	0.07399	rs1288331	2.624	rs2282340	0.038884	-9.21	0.551	218	22	enet	0.06253	2.72e-26	-0.99576	0.319	NA	NA	NA	NA	NA
SLC22A15-out.wgt.RDat	/u/home/t/tboltz/project-ophoff/rna_whole_blood/cts_TWAS_latest/Monocytes_weights2//SLC22A15-out.wgt.RDat	SLC22A15	1	117000000	117000000	0.06256	rs12040622	2.443	rs17035096	0.074278	11.52	-2.02	228	6	lasso	0.07199	3.97e-30	-1.76082	0.0783	NA	NA	NA	NA	NA
SLC25A24-out.wgt.RDat	/u/home/t/tboltz/project-ophoff/rna_whole_blood/cts_TWAS_latest/Monocytes_weights2//SLC25A24-out.wgt.RDat	SLC25A24	1	109000000	109000000	0.33139	rs7354892	2.645	rs7418288	0.105475	-13.58	-2.135	118	10	lasso	0.22386	1.99e-97	2.02179	0.0432	0	0.972	0	0.001	0.027
SLC35D1-out.wgt.RDat	/u/home/t/tboltz/project-ophoff/rna_whole_blood/cts_TWAS_latest/Monocytes_weights2//SLC35D1-out.wgt.RDat	SLC35D1	1	67500000	67500000	0.02135	rs924080	4.17	rs2144658	0.012507	4.87	1.495	246	22	enet	0.01998	2.12e-09	0.59771	0.55	NA	NA	NA	NA	NA
SLC35E2A-out.wgt.RDat	/u/home/t/tboltz/project-ophoff/rna_whole_blood/cts_TWAS_latest/Monocytes_weights2//SLC35E2A-out.wgt.RDat	SLC35E2A	1	1660000	1680000	0.04222	rs12403265	-1.691	rs4648727	0.01514	5.3	-0.639	57	6	lasso	0.01894	5.43e-09	-0.35499	0.723	NA	NA	NA	NA	NA
SLC35F3-out.wgt.RDat	/u/home/t/tboltz/project-ophoff/rna_whole_blood/cts_TWAS_latest/Monocytes_weights2//SLC35F3-out.wgt.RDat	SLC35F3	1	234000000	234000000	0.15007	rs1773950	3.053	rs1570105	0.064794	10.85	0.43	273	4	lasso	0.08407	4.46e-35	0.17458	0.861	NA	NA	NA	NA	NA
SLC39A1-out.wgt.RDat	/u/home/t/tboltz/project-ophoff/rna_whole_blood/cts_TWAS_latest/Monocytes_weights2//SLC39A1-out.wgt.RDat	SLC39A1	1	154000000	154000000	0.0174	rs1194607	2.682	rs10127983	0.018638	-5.99	2.295	110	10	enet	0.01898	5.21e-09	-2.63824	0.00833	0	0.956	0	0.002	0.041
SLC44A5-out.wgt.RDat	/u/home/t/tboltz/project-ophoff/rna_whole_blood/cts_TWAS_latest/Monocytes_weights2//SLC44A5-out.wgt.RDat	SLC44A5	1	75700000	76100000	0.38661	rs6662846	-3.488	rs1249815	0.272971	21.8	-0.099	326	59	enet	0.31064	5.47e-142	0.12343	0.902	NA	NA	NA	NA	NA
SMG5-out.wgt.RDat	/u/home/t/tboltz/project-ophoff/rna_whole_blood/cts_TWAS_latest/Monocytes_weights2//SMG5-out.wgt.RDat	SMG5	1	156000000	156000000	0.35004	rs2764406	-2.567	rs2764406	0.11996	15.26	-2.567	164	45	enet	0.21374	1.48e-92	-1.7397	0.0819	NA	NA	NA	NA	NA
SMIM1-out.wgt.RDat	/u/home/t/tboltz/project-ophoff/rna_whole_blood/cts_TWAS_latest/Monocytes_weights2//SMIM1-out.wgt.RDat	SMIM1	1	3690000	3690000	0.281	rs2455144	-2.462	rs6667255	0.318203	23.67	-1.016	59	3	lasso	0.33998	2.5e-158	-1.1545	0.248	NA	NA	NA	NA	NA
SMPDL3B-out.wgt.RDat	/u/home/t/tboltz/project-ophoff/rna_whole_blood/cts_TWAS_latest/Monocytes_weights2//SMPDL3B-out.wgt.RDat	SMPDL3B	1	28300000	28300000	0.01397	rs2788690	2.233	rs10751725	0.010049	-5.01	-0.331	106	4	lasso	0.00803	0.000112	0.60641	0.544	NA	NA	NA	NA	NA
SNX7-out.wgt.RDat	/u/home/t/tboltz/project-ophoff/rna_whole_blood/cts_TWAS_latest/Monocytes_weights2//SNX7-out.wgt.RDat	SNX7	1	99100000	99200000	0.047	rs12731647	-3.013	rs4351664	0.017209	6.2	-0.063	166	49	enet	0.02078	1.02e-09	-0.33534	0.737	NA	NA	NA	NA	NA
SOAT1-out.wgt.RDat	/u/home/t/tboltz/project-ophoff/rna_whole_blood/cts_TWAS_latest/Monocytes_weights2//SOAT1-out.wgt.RDat	SOAT1	1	179000000	179000000	0.0713	rs16853621	1.913	rs10913736	0.025228	-7.56	0.396	223	5	lasso	0.04653	7.01e-20	0.12099	0.904	NA	NA	NA	NA	NA
SPAG17-out.wgt.RDat	/u/home/t/tboltz/project-ophoff/rna_whole_blood/cts_TWAS_latest/Monocytes_weights2//SPAG17-out.wgt.RDat	SPAG17	1	118000000	119000000	0.03477	rs10923354	3.216	rs10923477	0.03151	7.62	0.085	248	5	lasso	0.0306	1.42e-13	0.04164	0.967	NA	NA	NA	NA	NA
SPATA1-out.wgt.RDat	/u/home/t/tboltz/project-ophoff/rna_whole_blood/cts_TWAS_latest/Monocytes_weights2//SPATA1-out.wgt.RDat	SPATA1	1	85000000	85000000	0.0378	rs2812452	2.667	rs4907076	0.031739	-8.22	1.863	164	4	lasso	0.0398	3.3e-17	-1.8743	0.0609	NA	NA	NA	NA	NA
SSX2IP-out.wgt.RDat	/u/home/t/tboltz/project-ophoff/rna_whole_blood/cts_TWAS_latest/Monocytes_weights2//SSX2IP-out.wgt.RDat	SSX2IP	1	85100000	85200000	0.01581	rs12409882	-2.472	rs4907001	0.005348	4.73	0.334	176	176	blup	0.00521	0.00155	0.16766	0.867	NA	NA	NA	NA	NA
ST6GALNAC3-out.wgt.RDat	/u/home/t/tboltz/project-ophoff/rna_whole_blood/cts_TWAS_latest/Monocytes_weights2//ST6GALNAC3-out.wgt.RDat	ST6GALNAC3	1	76500000	77100000	0.04531	rs17098450	-2.813	rs6593523	0.024993	7.26	-1.054	307	4	lasso	0.03713	3.75e-16	-1.27625	0.202	NA	NA	NA	NA	NA
ST7L-out.wgt.RDat	/u/home/t/tboltz/project-ophoff/rna_whole_blood/cts_TWAS_latest/Monocytes_weights2//ST7L-out.wgt.RDat	ST7L	1	113000000	113000000	0.01824	rs1539624	2.513	rs10745330	0.006754	4.83	-1.745	153	11	enet	0.01316	1.02e-06	-1.63877	0.101	NA	NA	NA	NA	NA
SUCO-out.wgt.RDat	/u/home/t/tboltz/project-ophoff/rna_whole_blood/cts_TWAS_latest/Monocytes_weights2//SUCO-out.wgt.RDat	SUCO	1	173000000	173000000	0.06079	rs859633	-1.855	rs2901656	0.0426	8.83	0.249	164	24	enet	0.04382	8.37e-19	0.69728	0.486	NA	NA	NA	NA	NA
SUSD4-out.wgt.RDat	/u/home/t/tboltz/project-ophoff/rna_whole_blood/cts_TWAS_latest/Monocytes_weights2//SUSD4-out.wgt.RDat	SUSD4	1	223000000	224000000	0.02901	rs11261280	-2.042	rs10907376	0.010508	-5.19	-0.325	119	26	enet	0.02709	3.39e-12	1.4092	0.159	NA	NA	NA	NA	NA
SVBP-out.wgt.RDat	/u/home/t/tboltz/project-ophoff/rna_whole_blood/cts_TWAS_latest/Monocytes_weights2//SVBP-out.wgt.RDat	SVBP	1	43300000	43300000	0.20027	rs2275180	-5.436	rs323719	0.299328	22.79	1.891	188	18	enet	0.29877	1.42e-135	1.75603	0.0791	NA	NA	NA	NA	NA
SWT1-out.wgt.RDat	/u/home/t/tboltz/project-ophoff/rna_whole_blood/cts_TWAS_latest/Monocytes_weights2//SWT1-out.wgt.RDat	SWT1	1	185000000	185000000	0.01628	rs682331	3.621	rs6698109	0.02062	6.18	-0.875	154	2	lasso	0.01795	1.33e-08	-0.9042	0.366	NA	NA	NA	NA	NA
SYDE2-out.wgt.RDat	/u/home/t/tboltz/project-ophoff/rna_whole_blood/cts_TWAS_latest/Monocytes_weights2//SYDE2-out.wgt.RDat	SYDE2	1	85600000	85700000	0.08437	rs12409882	-2.472	rs2735592	0.040246	8.53	0.733	206	29	enet	0.07844	9.19e-33	-0.44566	0.656	NA	NA	NA	NA	NA
TACSTD2-out.wgt.RDat	/u/home/t/tboltz/project-ophoff/rna_whole_blood/cts_TWAS_latest/Monocytes_weights2//TACSTD2-out.wgt.RDat	TACSTD2	1	59000000	59000000	0.48553	rs4912202	-3.155	rs6664314	0.339272	24.24	-0.099	192	41	enet	0.34471	4.93e-161	-0.31719	0.751	NA	NA	NA	NA	NA
TAL1-out.wgt.RDat	/u/home/t/tboltz/project-ophoff/rna_whole_blood/cts_TWAS_latest/Monocytes_weights2//TAL1-out.wgt.RDat	TAL1	1	47700000	47700000	0.02273	rs11211402	2.783	rs7664	0.027183	-7.27	1.284	157	2	lasso	0.02498	2.3e-11	-1.33576	0.182	NA	NA	NA	NA	NA
TAS1R3-out.wgt.RDat	/u/home/t/tboltz/project-ophoff/rna_whole_blood/cts_TWAS_latest/Monocytes_weights2//TAS1R3-out.wgt.RDat	TAS1R3	1	1270000	1270000	0.00501	rs34945898	2.328	rs2765015	0.008172	3.98	1.7075	35	2	lasso	0.00656	0.000435	1.77711	0.0755	NA	NA	NA	NA	NA
TBCE-out.wgt.RDat	/u/home/t/tboltz/project-ophoff/rna_whole_blood/cts_TWAS_latest/Monocytes_weights2//TBCE-out.wgt.RDat	TBCE	1	236000000	236000000	0.01063	rs7531062	2.173	rs167092	0.00081	-3.7	-0.47	82	82	blup	0.00643	0.000492	0.66069	0.509	NA	NA	NA	NA	NA
TDRKH-out.wgt.RDat	/u/home/t/tboltz/project-ophoff/rna_whole_blood/cts_TWAS_latest/Monocytes_weights2//TDRKH-out.wgt.RDat	TDRKH	1	152000000	152000000	0.00969	rs1887545	-2.989	rs1781423	0.013534	5.06	-1.613	131	4	lasso	0.01245	1.96e-06	-1.613	0.107	NA	NA	NA	NA	NA
TENT5C-out.wgt.RDat	/u/home/t/tboltz/project-ophoff/rna_whole_blood/cts_TWAS_latest/Monocytes_weights2//TENT5C-out.wgt.RDat	TENT5C	1	118000000	118000000	0.08363	rs10923354	3.216	rs10923358	0.043426	-8.85	1.911	178	2	lasso	0.0431	1.62e-18	-1.59151	0.111	NA	NA	NA	NA	NA
TESK2-out.wgt.RDat	/u/home/t/tboltz/project-ophoff/rna_whole_blood/cts_TWAS_latest/Monocytes_weights2//TESK2-out.wgt.RDat	TESK2	1	45800000	46000000	0.07093	rs4233497	2.18	rs9429072	0.045129	9.27	1.248	146	146	blup	0.06333	1.29e-26	1.07291	0.283	NA	NA	NA	NA	NA
THEM4-out.wgt.RDat	/u/home/t/tboltz/project-ophoff/rna_whole_blood/cts_TWAS_latest/Monocytes_weights2//THEM4-out.wgt.RDat	THEM4	1	152000000	152000000	0.04175	rs1887545	-2.989	rs1873312	0.047877	9.18	-0.348	130	3	lasso	0.04845	1.21e-20	-0.25021	0.802	NA	NA	NA	NA	NA
THEMIS2-out.wgt.RDat	/u/home/t/tboltz/project-ophoff/rna_whole_blood/cts_TWAS_latest/Monocytes_weights2//THEMIS2-out.wgt.RDat	THEMIS2	1	28200000	28200000	0.21909	rs2788690	2.233	rs3766398	0.149987	16.16	-0.361	103	4	lasso	0.16312	4.37e-69	0.03034	0.976	NA	NA	NA	NA	NA
TMEM39B-out.wgt.RDat	/u/home/t/tboltz/project-ophoff/rna_whole_blood/cts_TWAS_latest/Monocytes_weights2//TMEM39B-out.wgt.RDat	TMEM39B	1	32500000	32600000	0.01133	rs1889571	3.872	rs2282517	0.012946	-5.24	0.442	72	4	lasso	0.01134	5.38e-06	-0.4236	0.672	NA	NA	NA	NA	NA
TMEM50A-out.wgt.RDat	/u/home/t/tboltz/project-ophoff/rna_whole_blood/cts_TWAS_latest/Monocytes_weights2//TMEM50A-out.wgt.RDat	TMEM50A	1	25700000	25700000	0.29334	rs1053438	2.57	rs1053438	0.106813	13.71	2.57	134	2	lasso	0.20181	6.77e-87	2.26244	0.0237	0	0.931	0	0.001	0.068
TMEM51-out.wgt.RDat	/u/home/t/tboltz/project-ophoff/rna_whole_blood/cts_TWAS_latest/Monocytes_weights2//TMEM51-out.wgt.RDat	TMEM51	1	15500000	15500000	0.09354	rs10803369	2.227	rs4661607	0.048501	9.3	-1.78	192	30	enet	0.06755	2.52e-28	-0.41282	0.68	NA	NA	NA	NA	NA
TMEM9-out.wgt.RDat	/u/home/t/tboltz/project-ophoff/rna_whole_blood/cts_TWAS_latest/Monocytes_weights2//TMEM9-out.wgt.RDat	TMEM9	1	201000000	201000000	0.22825	rs6664337	2.759	rs7542768	0.156078	16.47	-2.451	230	5	lasso	0.15386	6.04e-65	-2.4269	0.0152	0	0.944	0	0.002	0.054
TMIGD3-out.wgt.RDat	/u/home/t/tboltz/project-ophoff/rna_whole_blood/cts_TWAS_latest/Monocytes_weights2//TMIGD3-out.wgt.RDat	TMIGD3	1	112000000	112000000	0.07743	rs538779	2.676	rs3394	0.037855	8.42	0.248	215	4	lasso	0.03549	1.67e-15	0.17574	0.861	NA	NA	NA	NA	NA
TNFRSF14-out.wgt.RDat	/u/home/t/tboltz/project-ophoff/rna_whole_blood/cts_TWAS_latest/Monocytes_weights2//TNFRSF14-out.wgt.RDat	TNFRSF14	1	2490000	2500000	0.05493	rs2055204	-3.109	rs10797432	0.074245	11.45	-1.153	92	5	enet	0.07267	2.09e-30	-1.12177	0.262	NA	NA	NA	NA	NA
TNFRSF18-out.wgt.RDat	/u/home/t/tboltz/project-ophoff/rna_whole_blood/cts_TWAS_latest/Monocytes_weights2//TNFRSF18-out.wgt.RDat	TNFRSF18	1	1140000	1140000	0.02809	rs3131972	2.132	rs6675798	0.030169	-7.99	-0.5522	32	32	blup	0.03746	2.78e-16	0.50552	0.613	NA	NA	NA	NA	NA
TNFSF4-out.wgt.RDat	/u/home/t/tboltz/project-ophoff/rna_whole_blood/cts_TWAS_latest/Monocytes_weights2//TNFSF4-out.wgt.RDat	TNFSF4	1	173000000	173000000	0.02791	rs6681766	2.383	rs13343108	0.022875	-6.51	1.526	110	3	lasso	0.02125	6.69e-10	-1.56461	0.118	NA	NA	NA	NA	NA
TOR3A-out.wgt.RDat	/u/home/t/tboltz/project-ophoff/rna_whole_blood/cts_TWAS_latest/Monocytes_weights2//TOR3A-out.wgt.RDat	TOR3A	1	179000000	179000000	0.05301	rs10913618	2.683	rs3210839	0.017806	6.89	-0.177	217	217	blup	0.03774	2.15e-16	0.17956	0.858	NA	NA	NA	NA	NA
TPM3-out.wgt.RDat	/u/home/t/tboltz/project-ophoff/rna_whole_blood/cts_TWAS_latest/Monocytes_weights2//TPM3-out.wgt.RDat	TPM3	1	154000000	154000000	0.04383	rs884617	-3.287	rs6719	0.04129	9.23	2.219	128	11	lasso	0.04834	1.33e-20	2.30139	0.0214	0	0.965	0	0.004	0.031
TRIM58-out.wgt.RDat	/u/home/t/tboltz/project-ophoff/rna_whole_blood/cts_TWAS_latest/Monocytes_weights2//TRIM58-out.wgt.RDat	TRIM58	1	248000000	248000000	0.08353	rs10925061	2.154	rs6664571	0.037521	-9.04	-0.069	155	8	lasso	0.06958	3.78e-29	-0.23858	0.811	NA	NA	NA	NA	NA
TRIM63-out.wgt.RDat	/u/home/t/tboltz/project-ophoff/rna_whole_blood/cts_TWAS_latest/Monocytes_weights2//TRIM63-out.wgt.RDat	TRIM63	1	26400000	26400000	0.0205	rs4072445	3.056	rs12088601	0.026623	7.12	-2.059	188	9	lasso	0.02423	4.51e-11	-2.00517	0.0449	0	0.974	0	0.002	0.024
TSPAN2-out.wgt.RDat	/u/home/t/tboltz/project-ophoff/rna_whole_blood/cts_TWAS_latest/Monocytes_weights2//TSPAN2-out.wgt.RDat	TSPAN2	1	116000000	116000000	0.04475	rs11466111	-2.144	rs10776792	0.006449	-5.31	0.673	205	13	enet	0.02431	4.21e-11	-0.30807	0.758	NA	NA	NA	NA	NA
[truncated: 1,098 more rows]

## Sheet: Alcohol_Dependence.sumstats.tri
PANEL	FILE	ID	CHR	P0	P1	HSQ	BEST.GWAS.ID	BEST.GWAS.Z	EQTL.ID	EQTL.R2	EQTL.Z	EQTL.GWAS.Z	NSNP	NWGT	MODEL	MODELCV.R2	MODELCV.PV	TWAS.Z	TWAS.P	COLOC.PP0	COLOC.PP1	COLOC.PP2	COLOC.PP3	COLOC.PP4
[truncated: 2,599 more rows]

[truncated: 17 more sheets: Alzheimer.sumstats.trimmed.all_, BP.sumstats.trimmed.all_chr_out, Cannabis_Use_Disorder.sumstats., Insomnia.sumstats.trimmed.all_c, MCV_EUR_2016.trimmed2.all_chr_o, MDD.sumstats.trimmed.all_chr_ou, Migraine.sumstats.trimmed.all_c, SCZ.sumstats.trimmed.all_chr_ou, SLE_2015.trimmed2.all_chr_out, UKB_460K.blood_EOSINOPHIL_COUNT, UKB_460K.blood_LYMPHOCYTE_COUNT, UKB_460K.blood_MEAN_CORPUSCULAR, UKB_460K.blood_MONOCYTE_COUNT.a, UKB_460K.blood_PLATELET_COUNT.a, UKB_460K.blood_RBC_DISTRIB_WIDT, UKB_460K.blood_RED_COUNT.all_ch, UKB_460K.blood_WHITE_COUNT.all_]
