# Supplementary material for: Cell-type deconvolution of bulk-blood RNA-seq reveals biological insights into neuropsychiatric disorders
Source: Am J Hum Genet. 2024 Feb 1;111(2):323–37. doi: 10.1016/j.ajhg.2023.12.018 (PMC10870131; doi:10.1016/j.ajhg.2023.12.018)
Supplement: Table S9. FUSION/TWAS and colocalization results for resting NK cell gene expression, build GRCh37 [file mmc10.xlsx]

## Sheet: ADHD.sumstats.trimmed.all_chr_o
Table S9: FUSION/TWAS and colocalization results for NK cells resting gene expression, build GRCh37.
PANEL	FILE	ID	CHR	P0	P1	HSQ	BEST.GWAS.ID	BEST.GWAS.Z	EQTL.ID	EQTL.R2	EQTL.Z	EQTL.GWAS.Z	NSNP	NWGT	MODEL	MODELCV.R2	MODELCV.PV	TWAS.Z	TWAS.P	COLOC.PP0	COLOC.PP1	COLOC.PP2	COLOC.PP3	COLOC.PP4
ACSL5-out.wgt.RDat	/u/home/t/tboltz/project-ophoff/rna_whole_blood/cts_TWAS_latest/NK_Cells_Resting_weights2//ACSL5-out.wgt.RDat	ACSL5	10	114000000	114000000	0.06573	rs1926565	-2.85	rs11195940	0.0729	11.4	2.011	140	8	lasso	0.07398	6.15e-31	1.98949	0.04665	0	0.98	0	0.001	0.019
ACTA2-out.wgt.RDat	/u/home/t/tboltz/project-ophoff/rna_whole_blood/cts_TWAS_latest/NK_Cells_Resting_weights2//ACTA2-out.wgt.RDat	ACTA2	10	90700000	90800000	0.20014	rs2297473	2.66	rs1800682	0.194	-18.39	-1.43	170	9	lasso	0.20227	4.1e-87	1.14754	0.25116	NA	NA	NA	NA	NA
ADAM8-out.wgt.RDat	/u/home/t/tboltz/project-ophoff/rna_whole_blood/cts_TWAS_latest/NK_Cells_Resting_weights2//ADAM8-out.wgt.RDat	ADAM8	10	135000000	135000000	0.04419	NA	NA	NA	NA	NA	NA	182	0	lasso	0.02763	2.08e-12	NA	NA	NA	NA	NA	NA	NA
ADARB2-out.wgt.RDat	/u/home/t/tboltz/project-ophoff/rna_whole_blood/cts_TWAS_latest/NK_Cells_Resting_weights2//ADARB2-out.wgt.RDat	ADARB2	10	1220000	1780000	0.41029	rs11250935	3.67	rs2804102	0.123	-14.62	-0.879	327	65	enet	0.24796	2.74e-109	0.41326	0.67942	NA	NA	NA	NA	NA
ADK-out.wgt.RDat	/u/home/t/tboltz/project-ophoff/rna_whole_blood/cts_TWAS_latest/NK_Cells_Resting_weights2//ADK-out.wgt.RDat	ADK	10	75900000	76500000	0.31276	rs2688608	-2.82	rs4414157	0.141	15.68	0.209	234	48	enet	0.21437	7.36e-93	0.26344	0.79221	NA	NA	NA	NA	NA
ADRB1-out.wgt.RDat	/u/home/t/tboltz/project-ophoff/rna_whole_blood/cts_TWAS_latest/NK_Cells_Resting_weights2//ADRB1-out.wgt.RDat	ADRB1	10	116000000	116000000	0.05243	rs11814528	3.65	rs7076938	0.0034	-4.83	0.452	195	18	enet	0.038	1.69e-16	-1.47417	0.14044	NA	NA	NA	NA	NA
AGAP4-out.wgt.RDat	/u/home/t/tboltz/project-ophoff/rna_whole_blood/cts_TWAS_latest/NK_Cells_Resting_weights2//AGAP4-out.wgt.RDat	AGAP4	10	46300000	46300000	0.09935	rs35267934	2.25	rs702366	0.02	6.2	-0.047	67	18	enet	0.03114	8.65e-14	-0.51932	0.60354	NA	NA	NA	NA	NA
AKR1C2-out.wgt.RDat	/u/home/t/tboltz/project-ophoff/rna_whole_blood/cts_TWAS_latest/NK_Cells_Resting_weights2//AKR1C2-out.wgt.RDat	AKR1C2	10	5030000	5060000	0.06631	rs1826976	-2.87	rs7922153	0.0266	7.05	0.488	229	4	lasso	0.02494	2.38e-11	0.44605	0.65556	NA	NA	NA	NA	NA
AKR1C3-out.wgt.RDat	/u/home/t/tboltz/project-ophoff/rna_whole_blood/cts_TWAS_latest/NK_Cells_Resting_weights2//AKR1C3-out.wgt.RDat	AKR1C3	10	5080000	5150000	0.09264	rs1826976	-2.87	rs12570391	0.0287	-8.12	0.399	251	28	enet	0.06101	1.11e-25	0.61091	0.54126	NA	NA	NA	NA	NA
AKR1C8P-out.wgt.RDat	/u/home/t/tboltz/project-ophoff/rna_whole_blood/cts_TWAS_latest/NK_Cells_Resting_weights2//AKR1C8P-out.wgt.RDat	AKR1C8P	10	5200000	5230000	0.08559	rs4881483	2.44	rs2398203	0.026	-7.33	0.328	248	31	enet	0.04802	1.79e-20	-0.84796	0.39646	NA	NA	NA	NA	NA
AKR1E2-out.wgt.RDat	/u/home/t/tboltz/project-ophoff/rna_whole_blood/cts_TWAS_latest/NK_Cells_Resting_weights2//AKR1E2-out.wgt.RDat	AKR1E2	10	4830000	4890000	0.22783	rs1826976	-2.87	rs4500389	0.107	-13.68	0.004	236	32	enet	0.17502	1.77e-74	-0.33692	0.73617	NA	NA	NA	NA	NA
ANK3-out.wgt.RDat	/u/home/t/tboltz/project-ophoff/rna_whole_blood/cts_TWAS_latest/NK_Cells_Resting_weights2//ANK3-out.wgt.RDat	ANK3	10	61800000	62500000	0.26255	rs10994397	3.47	rs2028564	0.0712	-11.46	1.206	333	51	enet	0.1617	1.89e-68	-0.72694	0.46726	NA	NA	NA	NA	NA
ANXA11-out.wgt.RDat	/u/home/t/tboltz/project-ophoff/rna_whole_blood/cts_TWAS_latest/NK_Cells_Resting_weights2//ANXA11-out.wgt.RDat	ANXA11	10	81900000	82000000	0.02533	rs4934372	1.95	rs1983775	0.0104	5.24	0.147	194	194	blup	0.01886	5.84e-09	-1.42912	0.15297	NA	NA	NA	NA	NA
AP3M1-out.wgt.RDat	/u/home/t/tboltz/project-ophoff/rna_whole_blood/cts_TWAS_latest/NK_Cells_Resting_weights2//AP3M1-out.wgt.RDat	AP3M1	10	75900000	75900000	0.06814	rs2688608	-2.82	rs4414157	0.0159	5.6	0.209	126	126	blup	0.01527	1.51e-07	-0.25919	0.79549	NA	NA	NA	NA	NA
APBB1IP-out.wgt.RDat	/u/home/t/tboltz/project-ophoff/rna_whole_blood/cts_TWAS_latest/NK_Cells_Resting_weights2//APBB1IP-out.wgt.RDat	APBB1IP	10	26700000	26900000	0.16119	rs10828978	2.17	rs9299820	0.103	13.4	0.984	173	27	enet	0.12498	2.63e-52	1.06122	0.28859	NA	NA	NA	NA	NA
ARHGAP12-out.wgt.RDat	/u/home/t/tboltz/project-ophoff/rna_whole_blood/cts_TWAS_latest/NK_Cells_Resting_weights2//ARHGAP12-out.wgt.RDat	ARHGAP12	10	32100000	32200000	0.03913	rs2769202	2.97	rs2778650	0.0289	-8.59	0.019	113	7	lasso	0.0481	1.66e-20	0.42268	0.67253	NA	NA	NA	NA	NA
ARHGAP21-out.wgt.RDat	/u/home/t/tboltz/project-ophoff/rna_whole_blood/cts_TWAS_latest/NK_Cells_Resting_weights2//ARHGAP21-out.wgt.RDat	ARHGAP21	10	24900000	25000000	0.02617	rs12414747	-3.52	rs10828675	0.0113	-5.42	1.691	103	4	lasso	0.01462	2.71e-07	-3.02355	0.0025	0.015	0.846	0	0.005	0.134
ARHGAP22-out.wgt.RDat	/u/home/t/tboltz/project-ophoff/rna_whole_blood/cts_TWAS_latest/NK_Cells_Resting_weights2//ARHGAP22-out.wgt.RDat	ARHGAP22	10	49700000	49900000	0.05892	rs12264297	3.31	rs11599380	0.0201	6.5	-2.065	204	10	lasso	0.03675	5.32e-16	-0.74166	0.4583	NA	NA	NA	NA	NA
ARL5B-out.wgt.RDat	/u/home/t/tboltz/project-ophoff/rna_whole_blood/cts_TWAS_latest/NK_Cells_Resting_weights2//ARL5B-out.wgt.RDat	ARL5B	10	18900000	19000000	0.01895	rs16917298	2.48	rs2272274	0.0177	5.91	1.306	205	1	lasso	0.01678	3.82e-08	1.306	0.19155	NA	NA	NA	NA	NA
ARMC3-out.wgt.RDat	/u/home/t/tboltz/project-ophoff/rna_whole_blood/cts_TWAS_latest/NK_Cells_Resting_weights2//ARMC3-out.wgt.RDat	ARMC3	10	23200000	23300000	0.02814	rs10508654	3.45	rs10828351	0.0172	-5.8	-1.708	163	13	enet	0.01739	2.21e-08	1.36417	0.17251	NA	NA	NA	NA	NA
AS3MT-out.wgt.RDat	/u/home/t/tboltz/project-ophoff/rna_whole_blood/cts_TWAS_latest/NK_Cells_Resting_weights2//AS3MT-out.wgt.RDat	AS3MT	10	105000000	105000000	0.05628	rs4147155	-3.73	rs7085104	0.0454	-8.96	-0.717	209	209	blup	0.04595	1.19e-19	-0.15065	0.88025	NA	NA	NA	NA	NA
ASAH2B-out.wgt.RDat	/u/home/t/tboltz/project-ophoff/rna_whole_blood/cts_TWAS_latest/NK_Cells_Resting_weights2//ASAH2B-out.wgt.RDat	ASAH2B	10	52500000	52600000	0.02094	rs2574983	3.48	rs4256922	0.00954	5.24	-0.34	226	5	enet	0.01606	7.36e-08	-0.11782	0.90621	NA	NA	NA	NA	NA
ATP5F1C-out.wgt.RDat	/u/home/t/tboltz/project-ophoff/rna_whole_blood/cts_TWAS_latest/NK_Cells_Resting_weights2//ATP5F1C-out.wgt.RDat	ATP5F1C	10	7830000	7850000	0.03738	rs11255149	2.71	rs2778475	0.0207	6.61	-0.362	121	3	lasso	0.02349	8.85e-11	-0.81864	0.41299	NA	NA	NA	NA	NA
BAMBI-out.wgt.RDat	/u/home/t/tboltz/project-ophoff/rna_whole_blood/cts_TWAS_latest/NK_Cells_Resting_weights2//BAMBI-out.wgt.RDat	BAMBI	10	29000000	29000000	0.07459	rs7085567	-2.43	rs2797470	0.0408	8.67	-0.999	186	5	lasso	0.04685	5.23e-20	-1.42673	0.15366	NA	NA	NA	NA	NA
BEND7-out.wgt.RDat	/u/home/t/tboltz/project-ophoff/rna_whole_blood/cts_TWAS_latest/NK_Cells_Resting_weights2//BEND7-out.wgt.RDat	BEND7	10	13500000	13600000	0.03571	rs7072705	2.26	rs4750379	0.0283	7.18	-0.318	173	4	lasso	0.02691	3.99e-12	-0.07554	0.93978	NA	NA	NA	NA	NA
BMPR1A-out.wgt.RDat	/u/home/t/tboltz/project-ophoff/rna_whole_blood/cts_TWAS_latest/NK_Cells_Resting_weights2//BMPR1A-out.wgt.RDat	BMPR1A	10	88500000	88700000	0.01884	rs2353840	-2.74	rs7074064	0.0219	-6.39	1.393	123	2	lasso	0.01878	6.25e-09	-1.30912	0.1905	NA	NA	NA	NA	NA
BORCS7-out.wgt.RDat	/u/home/t/tboltz/project-ophoff/rna_whole_blood/cts_TWAS_latest/NK_Cells_Resting_weights2//BORCS7-out.wgt.RDat	BORCS7	10	105000000	105000000	0.04917	rs4147155	-3.73	rs12416687	0.0513	-9.68	0.764	209	15	enet	0.05083	1.36e-21	-0.62102	0.53459	NA	NA	NA	NA	NA
BTAF1-out.wgt.RDat	/u/home/t/tboltz/project-ophoff/rna_whole_blood/cts_TWAS_latest/NK_Cells_Resting_weights2//BTAF1-out.wgt.RDat	BTAF1	10	93700000	93800000	0.00849	rs701846	-3.47	rs2048901	0.0102	-5.07	0.297	148	2	lasso	0.00909	4.22e-05	-0.34605	0.7293	NA	NA	NA	NA	NA
CACUL1-out.wgt.RDat	/u/home/t/tboltz/project-ophoff/rna_whole_blood/cts_TWAS_latest/NK_Cells_Resting_weights2//CACUL1-out.wgt.RDat	CACUL1	10	120000000	121000000	0.01669	rs7084494	-3	rs4319431	0.00433	4.11	-0.657	170	11	enet	0.0053	0.00142	-0.65804	0.51051	NA	NA	NA	NA	NA
CALHM2-out.wgt.RDat	/u/home/t/tboltz/project-ophoff/rna_whole_blood/cts_TWAS_latest/NK_Cells_Resting_weights2//CALHM2-out.wgt.RDat	CALHM2	10	105000000	105000000	0.1398	rs7068070	2.44	rs3014190	0.0354	-8.35	-0.261	181	9	enet	0.05076	1.45e-21	0.37173	0.71009	NA	NA	NA	NA	NA
CAMK1D-out.wgt.RDat	/u/home/t/tboltz/project-ophoff/rna_whole_blood/cts_TWAS_latest/NK_Cells_Resting_weights2//CAMK1D-out.wgt.RDat	CAMK1D	10	12400000	12900000	0.21763	rs723210	3.17	rs11257655	0.172	17.33	0.005	242	5	lasso	0.1739	5.77e-74	0.10633	0.91532	NA	NA	NA	NA	NA
CASP7-out.wgt.RDat	/u/home/t/tboltz/project-ophoff/rna_whole_blood/cts_TWAS_latest/NK_Cells_Resting_weights2//CASP7-out.wgt.RDat	CASP7	10	115000000	115000000	0.10965	rs7915609	-3.73	rs4353229	0.0644	-10.7	-1.685	230	12	lasso	0.13579	5.47e-57	1.34107	0.1799	NA	NA	NA	NA	NA
CC2D2B-out.wgt.RDat	/u/home/t/tboltz/project-ophoff/rna_whole_blood/cts_TWAS_latest/NK_Cells_Resting_weights2//CC2D2B-out.wgt.RDat	CC2D2B	10	97700000	97800000	0.02345	rs1132913	2.75	rs3176893	0.0146	5.78	0.554	277	15	enet	0.01767	1.71e-08	0.34479	0.73025	NA	NA	NA	NA	NA
CCDC7-out.wgt.RDat	/u/home/t/tboltz/project-ophoff/rna_whole_blood/cts_TWAS_latest/NK_Cells_Resting_weights2//CCDC7-out.wgt.RDat	CCDC7	10	32700000	33200000	0.07093	rs17296170	3.35	rs2370772	0.0462	9.21	1.759	186	32	enet	0.07892	5.82e-33	1.7009	0.08896	NA	NA	NA	NA	NA
CCNY-out.wgt.RDat	/u/home/t/tboltz/project-ophoff/rna_whole_blood/cts_TWAS_latest/NK_Cells_Resting_weights2//CCNY-out.wgt.RDat	CCNY	10	35500000	35900000	0.05616	rs10764063	1.96	rs4934753	0.0454	-9.64	-0.36	190	14	enet	0.05289	2.03e-22	0.53088	0.5955	NA	NA	NA	NA	NA
CCSER2-out.wgt.RDat	/u/home/t/tboltz/project-ophoff/rna_whole_blood/cts_TWAS_latest/NK_Cells_Resting_weights2//CCSER2-out.wgt.RDat	CCSER2	10	86100000	86300000	0.27099	rs4366428	2.71	rs7082351	0.185	-18.03	0.944	296	42	enet	0.25628	1.81e-113	-0.40737	0.68374	NA	NA	NA	NA	NA
CDC123-out.wgt.RDat	/u/home/t/tboltz/project-ophoff/rna_whole_blood/cts_TWAS_latest/NK_Cells_Resting_weights2//CDC123-out.wgt.RDat	CDC123	10	12200000	12300000	0.03415	rs723210	3.17	rs7068966	0.0272	7.49	1.066	122	4	lasso	0.02951	3.81e-13	0.78405	0.43301	NA	NA	NA	NA	NA
CDH23-out.wgt.RDat	/u/home/t/tboltz/project-ophoff/rna_whole_blood/cts_TWAS_latest/NK_Cells_Resting_weights2//CDH23-out.wgt.RDat	CDH23	10	73200000	73600000	0.11471	rs16928377	3.58	rs4747176	0.117	-14.29	1.653	339	11	enet	0.12994	1.89e-54	-1.30502	0.19188	NA	NA	NA	NA	NA
CDHR1-out.wgt.RDat	/u/home/t/tboltz/project-ophoff/rna_whole_blood/cts_TWAS_latest/NK_Cells_Resting_weights2//CDHR1-out.wgt.RDat	CDHR1	10	86000000	86000000	0.01418	rs594467	-2.73	rs7099098	0.0131	5.2	1.153	226	2	lasso	0.01015	1.6e-05	1.24823	0.21195	NA	NA	NA	NA	NA
CFAP58-out.wgt.RDat	/u/home/t/tboltz/project-ophoff/rna_whole_blood/cts_TWAS_latest/NK_Cells_Resting_weights2//CFAP58-out.wgt.RDat	CFAP58	10	106000000	106000000	0.02737	rs10786831	4.39	rs10883993	0.0138	5.53	-0.755	277	16	enet	0.01341	8.19e-07	-0.51494	0.6066	NA	NA	NA	NA	NA
CISD1-out.wgt.RDat	/u/home/t/tboltz/project-ophoff/rna_whole_blood/cts_TWAS_latest/NK_Cells_Resting_weights2//CISD1-out.wgt.RDat	CISD1	10	60000000	60000000	0.05369	rs16911377	2.09	rs2590339	0.101	-13.52	-0.646	173	4	lasso	0.10466	1.18e-43	0.58931	0.55565	NA	NA	NA	NA	NA
COL17A1-out.wgt.RDat	/u/home/t/tboltz/project-ophoff/rna_whole_blood/cts_TWAS_latest/NK_Cells_Resting_weights2//COL17A1-out.wgt.RDat	COL17A1	10	106000000	106000000	0.00974	rs2864022	-3.05	rs6584583	0.0129	4.99	0.286	193	4	lasso	0.01009	1.69e-05	0.20237	0.83963	NA	NA	NA	NA	NA
COMTD1-out.wgt.RDat	/u/home/t/tboltz/project-ophoff/rna_whole_blood/cts_TWAS_latest/NK_Cells_Resting_weights2//COMTD1-out.wgt.RDat	COMTD1	10	77000000	77000000	0.01568	rs7899719	-2.46	rs4745765	0.0185	5.89	2.41	148	1	lasso	0.01798	1.3e-08	2.41	0.01595	0.001	0.951	0	0.001	0.046
CREM-out.wgt.RDat	/u/home/t/tboltz/project-ophoff/rna_whole_blood/cts_TWAS_latest/NK_Cells_Resting_weights2//CREM-out.wgt.RDat	CREM	10	35400000	35500000	0.02435	rs2492459	1.72	rs4934726	0.0198	-6.48	0.06	167	9	lasso	0.01724	2.52e-08	0.0419	0.96658	NA	NA	NA	NA	NA
CTNNA3-out.wgt.RDat	/u/home/t/tboltz/project-ophoff/rna_whole_blood/cts_TWAS_latest/NK_Cells_Resting_weights2//CTNNA3-out.wgt.RDat	CTNNA3	10	67700000	69500000	0.02408	rs10509235	-3.04	rs12244384	0.0152	6	-0.461	668	21	enet	0.00993	1.95e-05	-0.36809	0.7128	NA	NA	NA	NA	NA
CUBN-out.wgt.RDat	/u/home/t/tboltz/project-ophoff/rna_whole_blood/cts_TWAS_latest/NK_Cells_Resting_weights2//CUBN-out.wgt.RDat	CUBN	10	16900000	17200000	0.1445	rs4335444	4.47	rs7912064	0.0811	11.91	-0.84	329	35	enet	0.09527	1.01e-39	0.07656	0.93898	NA	NA	NA	NA	NA
CWF19L1-out.wgt.RDat	/u/home/t/tboltz/project-ophoff/rna_whole_blood/cts_TWAS_latest/NK_Cells_Resting_weights2//CWF19L1-out.wgt.RDat	CWF19L1	10	102000000	102000000	0.05232	rs7897454	3.24	rs11597086	0.0396	8.63	-1.709	214	4	lasso	0.03666	5.77e-16	-1.69701	0.08969	NA	NA	NA	NA	NA
DHX32-out.wgt.RDat	/u/home/t/tboltz/project-ophoff/rna_whole_blood/cts_TWAS_latest/NK_Cells_Resting_weights2//DHX32-out.wgt.RDat	DHX32	10	128000000	128000000	0.07148	rs11813475	2.68	rs10901483	0.0781	-12.18	-1.313	187	4	lasso	0.07877	6.7e-33	1.22933	0.21895	NA	NA	NA	NA	NA
DIP2C-out.wgt.RDat	/u/home/t/tboltz/project-ophoff/rna_whole_blood/cts_TWAS_latest/NK_Cells_Resting_weights2//DIP2C-out.wgt.RDat	DIP2C	10	320000	736000	0.0142	rs7916145	-2.51	rs1539231	0.0165	5.56	1.143	148	3	enet	0.01465	2.65e-07	1.06683	0.28605	NA	NA	NA	NA	NA
DLG5-out.wgt.RDat	/u/home/t/tboltz/project-ophoff/rna_whole_blood/cts_TWAS_latest/NK_Cells_Resting_weights2//DLG5-out.wgt.RDat	DLG5	10	79600000	79700000	0.03536	rs2670128	-3.54	rs1248627	0.0419	-9.26	0.541	218	4	lasso	0.04255	2.67e-18	-0.53517	0.59253	NA	NA	NA	NA	NA
DNA2-out.wgt.RDat	/u/home/t/tboltz/project-ophoff/rna_whole_blood/cts_TWAS_latest/NK_Cells_Resting_weights2//DNA2-out.wgt.RDat	DNA2	10	70200000	70200000	0.05389	rs1417941	-3.05	rs12219699	0.0394	-8.42	0.953	173	3	lasso	0.03844	1.14e-16	-0.97773	0.32821	NA	NA	NA	NA	NA
DNAJB12-out.wgt.RDat	/u/home/t/tboltz/project-ophoff/rna_whole_blood/cts_TWAS_latest/NK_Cells_Resting_weights2//DNAJB12-out.wgt.RDat	DNAJB12	10	74100000	74100000	0.0082	rs4747211	-3.24	rs2166334	0.00604	4.18	1.594	224	224	blup	0.00425	0.00383	1.60467	0.10857	NA	NA	NA	NA	NA
DNAJC9-out.wgt.RDat	/u/home/t/tboltz/project-ophoff/rna_whole_blood/cts_TWAS_latest/NK_Cells_Resting_weights2//DNAJC9-out.wgt.RDat	DNAJC9	10	74900000	75000000	0.01529	rs7076585	-2.19	rs7097343	0.0185	-6.4	0.382	194	194	blup	0.01902	5.02e-09	-0.60162	0.54743	NA	NA	NA	NA	NA
DNMBP-out.wgt.RDat	/u/home/t/tboltz/project-ophoff/rna_whole_blood/cts_TWAS_latest/NK_Cells_Resting_weights2//DNMBP-out.wgt.RDat	DNMBP	10	102000000	102000000	0.02447	rs7897454	3.24	rs4919402	0.027	7.07	-0.534	231	1	lasso	0.0244	3.9e-11	-0.534	0.59334	NA	NA	NA	NA	NA
DPCD-out.wgt.RDat	/u/home/t/tboltz/project-ophoff/rna_whole_blood/cts_TWAS_latest/NK_Cells_Resting_weights2//DPCD-out.wgt.RDat	DPCD	10	103000000	103000000	0.01011	rs644633	2.08	rs9420857	0.00609	4.48	0.672	144	4	lasso	0.00696	0.0003	0.07432	0.94076	NA	NA	NA	NA	NA
DPYSL4-out.wgt.RDat	/u/home/t/tboltz/project-ophoff/rna_whole_blood/cts_TWAS_latest/NK_Cells_Resting_weights2//DPYSL4-out.wgt.RDat	DPYSL4	10	134000000	134000000	0.05408	rs7911172	2.83	rs2818413	0.0201	7.15	1.105	100	22	enet	0.03741	2.9e-16	0.7982	0.42476	NA	NA	NA	NA	NA
ECHDC3-out.wgt.RDat	/u/home/t/tboltz/project-ophoff/rna_whole_blood/cts_TWAS_latest/NK_Cells_Resting_weights2//ECHDC3-out.wgt.RDat	ECHDC3	10	11800000	11800000	0.04546	rs6602555	-2.43	rs3829154	0.0456	-9.04	0.621	88	3	lasso	0.04675	5.75e-20	-0.60522	0.54503	NA	NA	NA	NA	NA
EEF1AKMT2-out.wgt.RDat	/u/home/t/tboltz/project-ophoff/rna_whole_blood/cts_TWAS_latest/NK_Cells_Resting_weights2//EEF1AKMT2-out.wgt.RDat	EEF1AKMT2	10	126000000	126000000	0.03289	rs12247671	-3.46	rs7097254	0.0134	5.48	-0.921	150	150	blup	0.01761	1.81e-08	-2.36664	0.01795	0.016	0.978	0	0.002	0.004
EIF4EBP2-out.wgt.RDat	/u/home/t/tboltz/project-ophoff/rna_whole_blood/cts_TWAS_latest/NK_Cells_Resting_weights2//EIF4EBP2-out.wgt.RDat	EIF4EBP2	10	72200000	72200000	0.0229	rs7071474	-2.65	rs2279253	0.0124	6.13	0.619	185	16	enet	0.01513	1.7e-07	0.97931	0.32743	NA	NA	NA	NA	NA
ENTPD1-out.wgt.RDat	/u/home/t/tboltz/project-ophoff/rna_whole_blood/cts_TWAS_latest/NK_Cells_Resting_weights2//ENTPD1-out.wgt.RDat	ENTPD1	10	97500000	97600000	0.14374	rs7911684	2.49	rs3176893	0.147	16.22	0.554	318	37	enet	0.15493	2e-65	0.72539	0.46821	NA	NA	NA	NA	NA
ERCC6-out.wgt.RDat	/u/home/t/tboltz/project-ophoff/rna_whole_blood/cts_TWAS_latest/NK_Cells_Resting_weights2//ERCC6-out.wgt.RDat	ERCC6	10	50700000	50700000	0.03235	rs3810947	2.59	rs1949884	0.0112	-5.59	1.64	163	7	lasso	0.02787	1.68e-12	-1.25855	0.20819	NA	NA	NA	NA	NA
FAM107B-out.wgt.RDat	/u/home/t/tboltz/project-ophoff/rna_whole_blood/cts_TWAS_latest/NK_Cells_Resting_weights2//FAM107B-out.wgt.RDat	FAM107B	10	14600000	14800000	0.18499	rs17155173	2.65	rs11259266	0.0342	10.38	-0.308	300	30	enet	0.10722	9.8e-45	-1.08496	0.27794	NA	NA	NA	NA	NA
FAM170B-out.wgt.RDat	/u/home/t/tboltz/project-ophoff/rna_whole_blood/cts_TWAS_latest/NK_Cells_Resting_weights2//FAM170B-out.wgt.RDat	FAM170B	10	50300000	50300000	0.03293	rs12264297	3.31	rs2725190	0.0118	5.85	-0.558	228	228	blup	0.01927	4.01e-09	-0.48469	0.6279	NA	NA	NA	NA	NA
FAM171A1-out.wgt.RDat	/u/home/t/tboltz/project-ophoff/rna_whole_blood/cts_TWAS_latest/NK_Cells_Resting_weights2//FAM171A1-out.wgt.RDat	FAM171A1	10	15300000	15400000	0.01978	rs11259456	-2.47	rs6602828	2.08e-06	3.41	1	198	198	blup	0.00842	7.78e-05	1.63302	0.10247	NA	NA	NA	NA	NA
FAS-out.wgt.RDat	/u/home/t/tboltz/project-ophoff/rna_whole_blood/cts_TWAS_latest/NK_Cells_Resting_weights2//FAS-out.wgt.RDat	FAS	10	90800000	90800000	0.22132	rs2297473	2.66	rs1800682	0.208	-19.04	-1.43	169	21	enet	0.23899	7.86e-105	0.93021	0.35226	NA	NA	NA	NA	NA
FGFR2-out.wgt.RDat	/u/home/t/tboltz/project-ophoff/rna_whole_blood/cts_TWAS_latest/NK_Cells_Resting_weights2//FGFR2-out.wgt.RDat	FGFR2	10	123000000	123000000	0.2035	rs11200052	2.36	rs7918550	0.193	18.82	-0.006	189	23	enet	0.22655	9.85e-99	0.61583	0.53801	NA	NA	NA	NA	NA
FHIP2A-out.wgt.RDat	/u/home/t/tboltz/project-ophoff/rna_whole_blood/cts_TWAS_latest/NK_Cells_Resting_weights2//FHIP2A-out.wgt.RDat	FHIP2A	10	117000000	117000000	0.04432	rs11814528	3.65	rs2420069	0.0648	-10.89	-0.926	141	6	lasso	0.06183	5.19e-26	1.07356	0.28302	NA	NA	NA	NA	NA
FRA10AC1-out.wgt.RDat	/u/home/t/tboltz/project-ophoff/rna_whole_blood/cts_TWAS_latest/NK_Cells_Resting_weights2//FRA10AC1-out.wgt.RDat	FRA10AC1	10	95400000	95500000	0.01997	rs863800	2.38	rs7094280	0.016	5.54	2.024	200	4	lasso	0.01475	2.42e-07	1.70703	0.08782	NA	NA	NA	NA	NA
FRAT1-out.wgt.RDat	/u/home/t/tboltz/project-ophoff/rna_whole_blood/cts_TWAS_latest/NK_Cells_Resting_weights2//FRAT1-out.wgt.RDat	FRAT1	10	99100000	99100000	0.21102	rs2636774	-2.21	rs11189106	0.164	16.87	1.326	184	10	lasso	0.22868	9.04e-100	1.70494	0.08821	NA	NA	NA	NA	NA
FRAT2-out.wgt.RDat	/u/home/t/tboltz/project-ophoff/rna_whole_blood/cts_TWAS_latest/NK_Cells_Resting_weights2//FRAT2-out.wgt.RDat	FRAT2	10	99100000	99100000	0.07617	rs2636774	-2.21	rs3814553	0.138	15.75	1.316	184	6	lasso	0.15097	1.15e-63	1.00412	0.31532	NA	NA	NA	NA	NA
GDI2-out.wgt.RDat	/u/home/t/tboltz/project-ophoff/rna_whole_blood/cts_TWAS_latest/NK_Cells_Resting_weights2//GDI2-out.wgt.RDat	GDI2	10	5810000	5880000	0.20913	rs4881483	2.44	rs3793707	0.0588	-12.75	0.288	207	51	enet	0.16293	5.27e-69	-0.5539	0.57965	NA	NA	NA	NA	NA
GHITM-out.wgt.RDat	/u/home/t/tboltz/project-ophoff/rna_whole_blood/cts_TWAS_latest/NK_Cells_Resting_weights2//GHITM-out.wgt.RDat	GHITM	10	85900000	85900000	0.02406	rs594467	-2.73	rs11200839	0.00156	-4.21	-0.667	224	224	blup	0.00665	0.0004	2.13658	0.03263	0.832	0.165	0.002	0	0.001
GRK5-out.wgt.RDat	/u/home/t/tboltz/project-ophoff/rna_whole_blood/cts_TWAS_latest/NK_Cells_Resting_weights2//GRK5-out.wgt.RDat	GRK5	10	121000000	121000000	0.02596	rs3847492	3.35	rs4752275	0.0107	-4.51	1.233	179	24	enet	0.01115	6.39e-06	0.08957	0.92863	NA	NA	NA	NA	NA
GSTO1-out.wgt.RDat	/u/home/t/tboltz/project-ophoff/rna_whole_blood/cts_TWAS_latest/NK_Cells_Resting_weights2//GSTO1-out.wgt.RDat	GSTO1	10	106000000	106000000	0.02429	rs3896224	-3.67	rs4925	0.0182	5.79	-1.226	174	22	enet	0.0205	1.33e-09	-0.82276	0.41064	NA	NA	NA	NA	NA
HECTD2-out.wgt.RDat	/u/home/t/tboltz/project-ophoff/rna_whole_blood/cts_TWAS_latest/NK_Cells_Resting_weights2//HECTD2-out.wgt.RDat	HECTD2	10	93200000	93300000	0.02951	rs12416560	-2.94	rs12259834	0.0393	8.39	-0.627	128	4	lasso	0.03558	1.53e-15	-0.68746	0.4918	NA	NA	NA	NA	NA
HELLS-out.wgt.RDat	/u/home/t/tboltz/project-ophoff/rna_whole_blood/cts_TWAS_latest/NK_Cells_Resting_weights2//HELLS-out.wgt.RDat	HELLS	10	96300000	96400000	0.07921	rs2475377	-2.39	rs4494250	0.0285	-7.25	0.942	235	29	enet	0.0474	3.17e-20	-0.77423	0.43879	NA	NA	NA	NA	NA
HIF1AN-out.wgt.RDat	/u/home/t/tboltz/project-ophoff/rna_whole_blood/cts_TWAS_latest/NK_Cells_Resting_weights2//HIF1AN-out.wgt.RDat	HIF1AN	10	102000000	102000000	0.01076	rs7897454	3.24	rs10883509	0.013	-5.29	0.709	151	151	blup	0.01259	1.72e-06	-0.73738	0.46089	NA	NA	NA	NA	NA
HKDC1-out.wgt.RDat	/u/home/t/tboltz/project-ophoff/rna_whole_blood/cts_TWAS_latest/NK_Cells_Resting_weights2//HKDC1-out.wgt.RDat	HKDC1	10	71000000	71000000	0.1327	rs1417941	-3.05	rs5030933	0.0324	9.02	0.711	187	4	lasso	0.08176	3.99e-34	-0.14219	0.88693	NA	NA	NA	NA	NA
HPS1-out.wgt.RDat	/u/home/t/tboltz/project-ophoff/rna_whole_blood/cts_TWAS_latest/NK_Cells_Resting_weights2//HPS1-out.wgt.RDat	HPS1	10	100000000	100000000	0.39822	rs11189556	3.13	rs1060445	0.0939	-12.79	0.748	187	7	lasso	0.18402	1.32e-78	0.3499	0.72642	NA	NA	NA	NA	NA
HPS6-out.wgt.RDat	/u/home/t/tboltz/project-ophoff/rna_whole_blood/cts_TWAS_latest/NK_Cells_Resting_weights2//HPS6-out.wgt.RDat	HPS6	10	104000000	104000000	0.05276	rs10786667	-1.71	rs17094373	0.0599	10.46	-1.09	127	5	lasso	0.05672	5.94e-24	-0.86355	0.38783	NA	NA	NA	NA	NA
IFIT1-out.wgt.RDat	/u/home/t/tboltz/project-ophoff/rna_whole_blood/cts_TWAS_latest/NK_Cells_Resting_weights2//IFIT1-out.wgt.RDat	IFIT1	10	91200000	91200000	0.02268	rs2297473	2.66	rs304437	0.00947	-4.68	0.924	206	4	lasso	0.00451	0.003	-0.91758	0.35884	NA	NA	NA	NA	NA
IFIT5-out.wgt.RDat	/u/home/t/tboltz/project-ophoff/rna_whole_blood/cts_TWAS_latest/NK_Cells_Resting_weights2//IFIT5-out.wgt.RDat	IFIT5	10	91200000	91200000	0.14119	rs2297473	2.66	rs303212	0.11	-14.22	2.083	193	5	lasso	0.11773	3.37e-49	-1.63188	0.1027	NA	NA	NA	NA	NA
INSYN2A-out.wgt.RDat	/u/home/t/tboltz/project-ophoff/rna_whole_blood/cts_TWAS_latest/NK_Cells_Resting_weights2//INSYN2A-out.wgt.RDat	INSYN2A	10	129000000	129000000	0.01006	rs10830126	-2.47	rs11594560	0.00351	-4.23	0.071	228	17	enet	0.0065	0.000462	-0.44848	0.6538	NA	NA	NA	NA	NA
IPMK-out.wgt.RDat	/u/home/t/tboltz/project-ophoff/rna_whole_blood/cts_TWAS_latest/NK_Cells_Resting_weights2//IPMK-out.wgt.RDat	IPMK	10	60000000	60000000	0.13534	rs16911377	2.09	rs10826178	0.0925	-13.77	0.505	188	31	enet	0.17343	9.44e-74	0.07297	0.94183	NA	NA	NA	NA	NA
ITPRIP-out.wgt.RDat	/u/home/t/tboltz/project-ophoff/rna_whole_blood/cts_TWAS_latest/NK_Cells_Resting_weights2//ITPRIP-out.wgt.RDat	ITPRIP	10	106000000	106000000	0.01738	rs3896224	-3.67	rs10883993	0.0166	5.55	-0.755	197	15	enet	0.016	7.77e-08	-1.16057	0.24582	NA	NA	NA	NA	NA
KCNMA1-out.wgt.RDat	/u/home/t/tboltz/project-ophoff/rna_whole_blood/cts_TWAS_latest/NK_Cells_Resting_weights2//KCNMA1-out.wgt.RDat	KCNMA1	10	78600000	79400000	0.29289	rs2670128	-3.54	rs816852	0.213	-19.36	-1.18	350	24	enet	0.22224	1.21e-96	0.91287	0.36131	NA	NA	NA	NA	NA
KIF5B-out.wgt.RDat	/u/home/t/tboltz/project-ophoff/rna_whole_blood/cts_TWAS_latest/NK_Cells_Resting_weights2//KIF5B-out.wgt.RDat	KIF5B	10	32300000	32300000	0.02921	rs2769202	2.97	rs9299674	0.00272	4.33	0.965	119	18	enet	0.01312	1.06e-06	0.66021	0.50912	NA	NA	NA	NA	NA
KNDC1-out.wgt.RDat	/u/home/t/tboltz/project-ophoff/rna_whole_blood/cts_TWAS_latest/NK_Cells_Resting_weights2//KNDC1-out.wgt.RDat	KNDC1	10	135000000	135000000	0.07646	rs3818602	2.77	rs10857665	0.0413	8.55	-0.279	186	5	enet	0.04055	1.66e-17	0.113	0.91003	NA	NA	NA	NA	NA
LIPA-out.wgt.RDat	/u/home/t/tboltz/project-ophoff/rna_whole_blood/cts_TWAS_latest/NK_Cells_Resting_weights2//LIPA-out.wgt.RDat	LIPA	10	91000000	91200000	0.42633	rs2297473	2.66	rs1412444	0.352	24.7	0.678	231	5	lasso	0.38914	2.1e-187	0.61836	0.53633	NA	NA	NA	NA	NA
LIPN-out.wgt.RDat	/u/home/t/tboltz/project-ophoff/rna_whole_blood/cts_TWAS_latest/NK_Cells_Resting_weights2//LIPN-out.wgt.RDat	LIPN	10	90500000	90500000	0.41007	rs2297473	2.66	rs10788613	0.0893	-12.59	2.294	162	60	enet	0.28137	2.3e-126	-1.23726	0.21599	NA	NA	NA	NA	NA
LRMDA-out.wgt.RDat	/u/home/t/tboltz/project-ophoff/rna_whole_blood/cts_TWAS_latest/NK_Cells_Resting_weights2//LRMDA-out.wgt.RDat	LRMDA	10	77200000	78300000	0.05287	rs7899719	-2.46	rs1897191	0.0406	-8.55	0.57	370	2	lasso	0.03891	7.39e-17	-0.54286	0.58723	NA	NA	NA	NA	NA
LRRC27-out.wgt.RDat	/u/home/t/tboltz/project-ophoff/rna_whole_blood/cts_TWAS_latest/NK_Cells_Resting_weights2//LRRC27-out.wgt.RDat	LRRC27	10	134000000	134000000	0.0263	rs7911172	2.83	rs2748391	0.0253	-7.36	2.113	98	3	lasso	0.03337	1.15e-14	-1.80035	0.07181	NA	NA	NA	NA	NA
MARCHF5-out.wgt.RDat	/u/home/t/tboltz/project-ophoff/rna_whole_blood/cts_TWAS_latest/NK_Cells_Resting_weights2//MARCHF5-out.wgt.RDat	MARCHF5	10	94100000	94100000	0.02447	rs701846	-3.47	rs7088903	0.0417	8.73	1.628	154	9	enet	0.04113	9.83e-18	1.83509	0.06649	NA	NA	NA	NA	NA
MARCHF8-out.wgt.RDat	/u/home/t/tboltz/project-ophoff/rna_whole_blood/cts_TWAS_latest/NK_Cells_Resting_weights2//MARCHF8-out.wgt.RDat	MARCHF8	10	46000000	46100000	0.04629	rs11239303	-2.46	rs34670342	0.0835	12.09	0.438	104	6	lasso	0.0848	2.22e-35	0.54575	0.58523	NA	NA	NA	NA	NA
MASTL-out.wgt.RDat	/u/home/t/tboltz/project-ophoff/rna_whole_blood/cts_TWAS_latest/NK_Cells_Resting_weights2//MASTL-out.wgt.RDat	MASTL	10	27400000	27500000	0.31295	rs2815551	3.04	rs10764686	0.324	-23.73	-1.035	225	68	enet	0.3324	4.87e-154	1.35456	0.17556	NA	NA	NA	NA	NA
MCMBP-out.wgt.RDat	/u/home/t/tboltz/project-ophoff/rna_whole_blood/cts_TWAS_latest/NK_Cells_Resting_weights2//MCMBP-out.wgt.RDat	MCMBP	10	122000000	122000000	0.09674	rs3847492	3.35	rs196214	0.0181	-8.01	0.941	205	4	lasso	0.07509	2.16e-31	0.0879	0.92996	NA	NA	NA	NA	NA
MFSD13A-out.wgt.RDat	/u/home/t/tboltz/project-ophoff/rna_whole_blood/cts_TWAS_latest/NK_Cells_Resting_weights2//MFSD13A-out.wgt.RDat	MFSD13A	10	104000000	104000000	0.01121	rs4147155	-3.73	rs2025713	0.00173	4.04	-0.444	165	3	lasso	0.00326	0.00999	-0.83985	0.40099	NA	NA	NA	NA	NA
MGMT-out.wgt.RDat	/u/home/t/tboltz/project-ophoff/rna_whole_blood/cts_TWAS_latest/NK_Cells_Resting_weights2//MGMT-out.wgt.RDat	MGMT	10	131000000	132000000	0.08445	rs7069581	2.55	rs477692	0.0793	11.9	0.357	199	22	enet	0.11297	3.6e-47	0.59575	0.55134	NA	NA	NA	NA	NA
MRPL43-out.wgt.RDat	/u/home/t/tboltz/project-ophoff/rna_whole_blood/cts_TWAS_latest/NK_Cells_Resting_weights2//MRPL43-out.wgt.RDat	MRPL43	10	103000000	103000000	0.02248	rs912474	-2.27	rs2181834	0.0207	6.2	-0.57	136	1	lasso	0.01964	2.89e-09	-0.57	0.56868	NA	NA	NA	NA	NA
MSRB2-out.wgt.RDat	/u/home/t/tboltz/project-ophoff/rna_whole_blood/cts_TWAS_latest/NK_Cells_Resting_weights2//MSRB2-out.wgt.RDat	MSRB2	10	23400000	23400000	0.15885	rs10508654	3.45	rs7911289	0.0183	-7.6	-1.65	162	42	enet	0.07615	7.94e-32	2.68756	0.0072	0	0.984	0	0.004	0.012
MTG1-out.wgt.RDat	/u/home/t/tboltz/project-ophoff/rna_whole_blood/cts_TWAS_latest/NK_Cells_Resting_weights2//MTG1-out.wgt.RDat	MTG1	10	135000000	135000000	0.02168	rs3818602	2.77	rs7083614	0.0194	6.23	0.973	157	2	lasso	0.01824	1.02e-08	0.85807	0.39085	NA	NA	NA	NA	NA
MXI1-out.wgt.RDat	/u/home/t/tboltz/project-ophoff/rna_whole_blood/cts_TWAS_latest/NK_Cells_Resting_weights2//MXI1-out.wgt.RDat	MXI1	10	112000000	112000000	0.04596	rs7081449	2.36	rs6584978	0.0207	6.69	1.373	163	163	blup	0.02784	1.73e-12	1.40098	0.16122	NA	NA	NA	NA	NA
MYOF-out.wgt.RDat	/u/home/t/tboltz/project-ophoff/rna_whole_blood/cts_TWAS_latest/NK_Cells_Resting_weights2//MYOF-out.wgt.RDat	MYOF	10	95100000	95200000	0.02113	rs863800	2.38	rs7091625	0.0147	-5.92	0.502	217	5	lasso	0.01388	5.32e-07	-0.30036	0.7639	NA	NA	NA	NA	NA
NCOA4-out.wgt.RDat	/u/home/t/tboltz/project-ophoff/rna_whole_blood/cts_TWAS_latest/NK_Cells_Resting_weights2//NCOA4-out.wgt.RDat	NCOA4	10	51600000	51600000	0.14026	rs2574983	3.48	rs4630241	0.0561	-10.97	1.139	33	5	lasso	0.0942	2.82e-39	0.04422	0.96473	NA	NA	NA	NA	NA
NEBL-out.wgt.RDat	/u/home/t/tboltz/project-ophoff/rna_whole_blood/cts_TWAS_latest/NK_Cells_Resting_weights2//NEBL-out.wgt.RDat	NEBL	10	21100000	21500000	0.43403	rs2359342	3.29	rs10828213	0.231	20.05	0.333	220	11	lasso	0.2766	7.05e-124	1.17954	0.23818	NA	NA	NA	NA	NA
NMT2-out.wgt.RDat	/u/home/t/tboltz/project-ophoff/rna_whole_blood/cts_TWAS_latest/NK_Cells_Resting_weights2//NMT2-out.wgt.RDat	NMT2	10	15100000	15200000	0.25526	rs11259456	-2.47	rs3814168	0.0556	9.84	-1.872	208	27	enet	0.12395	7.27e-52	-0.9702	0.33195	NA	NA	NA	NA	NA
NOC3L-out.wgt.RDat	/u/home/t/tboltz/project-ophoff/rna_whole_blood/cts_TWAS_latest/NK_Cells_Resting_weights2//NOC3L-out.wgt.RDat	NOC3L	10	96100000	96100000	0.04103	rs6583954	2.13	rs3781264	0.039	8.31	-1.191	155	4	lasso	0.04092	1.19e-17	-0.41369	0.6791	NA	NA	NA	NA	NA
NRBF2-out.wgt.RDat	/u/home/t/tboltz/project-ophoff/rna_whole_blood/cts_TWAS_latest/NK_Cells_Resting_weights2//NRBF2-out.wgt.RDat	NRBF2	10	64900000	64900000	0.11152	rs2136577	3.1	rs3816685	0.0356	8.29	-1.717	263	19	enet	0.04661	6.51e-20	-1.70305	0.08856	NA	NA	NA	NA	NA
NT5C2-out.wgt.RDat	/u/home/t/tboltz/project-ophoff/rna_whole_blood/cts_TWAS_latest/NK_Cells_Resting_weights2//NT5C2-out.wgt.RDat	NT5C2	10	105000000	105000000	0.06341	rs4147155	-3.73	rs11191580	0.0685	11.24	-2.169	229	7	lasso	0.0669	4.64e-28	-2.31951	0.02037	0	0.964	0	0.007	0.029
NUDT13-out.wgt.RDat	/u/home/t/tboltz/project-ophoff/rna_whole_blood/cts_TWAS_latest/NK_Cells_Resting_weights2//NUDT13-out.wgt.RDat	NUDT13	10	74900000	74900000	0.00949	rs3009561	1.73	rs7900359	0.00769	-4.87	0.396	189	189	blup	0.00888	5.1e-05	-0.2181	0.82735	NA	NA	NA	NA	NA
NUDT5-out.wgt.RDat	/u/home/t/tboltz/project-ophoff/rna_whole_blood/cts_TWAS_latest/NK_Cells_Resting_weights2//NUDT5-out.wgt.RDat	NUDT5	10	12200000	12200000	0.04846	rs12251362	2.44	rs11257655	0.0336	9.39	0.005	122	3	lasso	0.05732	3.41e-24	0.51789	0.60453	NA	NA	NA	NA	NA
NUTM2B-out.wgt.RDat	/u/home/t/tboltz/project-ophoff/rna_whole_blood/cts_TWAS_latest/NK_Cells_Resting_weights2//NUTM2B-out.wgt.RDat	NUTM2B	10	81500000	81500000	0.019	rs10824749	2.7	rs10824765	0.00284	-4.04	-0.919	126	17	enet	0.00925	3.63e-05	-0.76703	0.44306	NA	NA	NA	NA	NA
NUTM2E-out.wgt.RDat	/u/home/t/tboltz/project-ophoff/rna_whole_blood/cts_TWAS_latest/NK_Cells_Resting_weights2//NUTM2E-out.wgt.RDat	NUTM2E	10	81600000	81600000	0.01938	rs10824749	2.7	rs2819106	0.0118	-4.77	0.861	158	2	lasso	0.01172	3.79e-06	-1.02164	0.30695	NA	NA	NA	NA	NA
OGA-out.wgt.RDat	/u/home/t/tboltz/project-ophoff/rna_whole_blood/cts_TWAS_latest/NK_Cells_Resting_weights2//OGA-out.wgt.RDat	OGA	10	104000000	104000000	0.01323	rs644633	2.08	rs10509754	0.00639	-5.08	-0.502	141	6	enet	0.00735	0.00021	0.44709	0.65481	NA	NA	NA	NA	NA
OR13A1-out.wgt.RDat	/u/home/t/tboltz/project-ophoff/rna_whole_blood/cts_TWAS_latest/NK_Cells_Resting_weights2//OR13A1-out.wgt.RDat	OR13A1	10	45800000	45800000	0.03501	rs11239303	-2.46	rs6413416	0.0335	-8.27	1.601	121	13	enet	0.04058	1.62e-17	-0.91116	0.36221	NA	NA	NA	NA	NA
PANK1-out.wgt.RDat	/u/home/t/tboltz/project-ophoff/rna_whole_blood/cts_TWAS_latest/NK_Cells_Resting_weights2//PANK1-out.wgt.RDat	PANK1	10	91300000	91400000	0.02428	rs2297473	2.66	rs2419057	0.0067	4.68	0.811	181	181	blup	0.0154	1.34e-07	-0.00821	0.99345	NA	NA	NA	NA	NA
PDSS1-out.wgt.RDat	/u/home/t/tboltz/project-ophoff/rna_whole_blood/cts_TWAS_latest/NK_Cells_Resting_weights2//PDSS1-out.wgt.RDat	PDSS1	10	27000000	27000000	0.01407	rs10828978	2.17	rs2477288	0.00875	4.97	-0.187	154	7	enet	0.01024	1.47e-05	-0.13584	0.89195	NA	NA	NA	NA	NA
PDZD8-out.wgt.RDat	/u/home/t/tboltz/project-ophoff/rna_whole_blood/cts_TWAS_latest/NK_Cells_Resting_weights2//PDZD8-out.wgt.RDat	PDZD8	10	119000000	119000000	0.1789	rs703419	-2.96	rs2532841	0.0709	-11.15	2.033	138	30	enet	0.08399	4.81e-35	-2.81315	0.00491	0	0.977	0	0.001	0.022
PFKFB3-out.wgt.RDat	/u/home/t/tboltz/project-ophoff/rna_whole_blood/cts_TWAS_latest/NK_Cells_Resting_weights2//PFKFB3-out.wgt.RDat	PFKFB3	10	6190000	6300000	0.02733	rs12572911	3.43	rs589142	0.0077	4.58	1.204	184	5	lasso	0.01292	1.28e-06	1.15128	0.24962	NA	NA	NA	NA	NA
PFKP-out.wgt.RDat	/u/home/t/tboltz/project-ophoff/rna_whole_blood/cts_TWAS_latest/NK_Cells_Resting_weights2//PFKP-out.wgt.RDat	PFKP	10	3110000	3180000	0.07202	rs945142	2.62	rs4881109	0.044	-9.62	-1.197	237	17	enet	0.06113	9.95e-26	0.8965	0.36999	NA	NA	NA	NA	NA
PIP4K2A-out.wgt.RDat	/u/home/t/tboltz/project-ophoff/rna_whole_blood/cts_TWAS_latest/NK_Cells_Resting_weights2//PIP4K2A-out.wgt.RDat	PIP4K2A	10	22800000	23000000	0.02162	rs10508654	3.45	rs10828316	0.0258	-6.78	-1.933	164	2	lasso	0.02321	1.14e-10	1.98368	0.04729	0	0.973	0	0.004	0.022
PKD2L1-out.wgt.RDat	/u/home/t/tboltz/project-ophoff/rna_whole_blood/cts_TWAS_latest/NK_Cells_Resting_weights2//PKD2L1-out.wgt.RDat	PKD2L1	10	102000000	102000000	0.06951	rs7897454	3.24	rs7897454	0.0573	10.18	3.243	205	7	lasso	0.0567	6.01e-24	3.21825	0.00129	0	0.674	0	0.003	0.323
PLAU-out.wgt.RDat	/u/home/t/tboltz/project-ophoff/rna_whole_blood/cts_TWAS_latest/NK_Cells_Resting_weights2//PLAU-out.wgt.RDat	PLAU	10	75700000	75700000	0.02131	rs2688608	-2.82	rs2688626	0.0174	6.53	-0.505	146	3	lasso	0.01688	3.48e-08	-0.4632	0.64322	NA	NA	NA	NA	NA
PLEKHA1-out.wgt.RDat	/u/home/t/tboltz/project-ophoff/rna_whole_blood/cts_TWAS_latest/NK_Cells_Resting_weights2//PLEKHA1-out.wgt.RDat	PLEKHA1	10	124000000	124000000	0.0294	rs10887154	3.14	rs10510110	0.0247	-7.18	-1.175	221	4	lasso	0.02931	4.55e-13	1.06274	0.2879	NA	NA	NA	NA	NA
PPA1-out.wgt.RDat	/u/home/t/tboltz/project-ophoff/rna_whole_blood/cts_TWAS_latest/NK_Cells_Resting_weights2//PPA1-out.wgt.RDat	PPA1	10	72000000	72000000	0.16517	rs7071474	-2.65	rs10999211	0.104	13.5	-0.519	212	35	enet	0.13266	1.25e-55	-0.46032	0.64529	NA	NA	NA	NA	NA
PPIF-out.wgt.RDat	/u/home/t/tboltz/project-ophoff/rna_whole_blood/cts_TWAS_latest/NK_Cells_Resting_weights2//PPIF-out.wgt.RDat	PPIF	10	81100000	81100000	0.03184	rs10824749	2.7	rs3740259	0.00581	-4.35	-1.329	114	4	lasso	0.01654	4.77e-08	1.0324	0.30188	NA	NA	NA	NA	NA
PRKCQ-out.wgt.RDat	/u/home/t/tboltz/project-ophoff/rna_whole_blood/cts_TWAS_latest/NK_Cells_Resting_weights2//PRKCQ-out.wgt.RDat	PRKCQ	10	6470000	6620000	0.02738	rs12572911	3.43	rs658230	0.00834	5.03	0.595	193	9	enet	0.00953	2.82e-05	0.89163	0.37259	NA	NA	NA	NA	NA
PRXL2A-out.wgt.RDat	/u/home/t/tboltz/project-ophoff/rna_whole_blood/cts_TWAS_latest/NK_Cells_Resting_weights2//PRXL2A-out.wgt.RDat	PRXL2A	10	82200000	82200000	0.03394	rs1002745	-2.41	rs1870145	0.0291	-7.63	-0.05	236	5	lasso	0.02529	1.74e-11	-0.02801	0.97765	NA	NA	NA	NA	NA
PSAP-out.wgt.RDat	/u/home/t/tboltz/project-ophoff/rna_whole_blood/cts_TWAS_latest/NK_Cells_Resting_weights2//PSAP-out.wgt.RDat	PSAP	10	73600000	73600000	0.06484	rs4747211	-3.24	rs4747195	0.0412	8.53	-0.758	261	5	lasso	0.0376	2.46e-16	-0.60204	0.54714	NA	NA	NA	NA	NA
PTER-out.wgt.RDat	/u/home/t/tboltz/project-ophoff/rna_whole_blood/cts_TWAS_latest/NK_Cells_Resting_weights2//PTER-out.wgt.RDat	PTER	10	16500000	16600000	0.11836	rs4335444	4.47	rs2078518	0.0406	-8.57	1.706	228	6	lasso	0.07736	2.54e-32	-1.60921	0.10757	NA	NA	NA	NA	NA
PYROXD2-out.wgt.RDat	/u/home/t/tboltz/project-ophoff/rna_whole_blood/cts_TWAS_latest/NK_Cells_Resting_weights2//PYROXD2-out.wgt.RDat	PYROXD2	10	100000000	100000000	0.03337	rs11189556	3.13	rs942805	0.0347	-8.15	0.052	180	3	lasso	0.03401	6.38e-15	-0.00787	0.99372	NA	NA	NA	NA	NA
RASGEF1A-out.wgt.RDat	/u/home/t/tboltz/project-ophoff/rna_whole_blood/cts_TWAS_latest/NK_Cells_Resting_weights2//RASGEF1A-out.wgt.RDat	RASGEF1A	10	43700000	43800000	0.04203	rs12244413	-3.22	rs2503850	0.0202	-6.34	-2.942	178	4	lasso	0.02203	3.31e-10	2.28002	0.02261	0	0.822	0	0.002	0.175
RASSF4-out.wgt.RDat	/u/home/t/tboltz/project-ophoff/rna_whole_blood/cts_TWAS_latest/NK_Cells_Resting_weights2//RASSF4-out.wgt.RDat	RASSF4	10	45500000	45500000	0.02715	rs7897547	-2.67	rs883735	0.0203	-6.1	-0.627	179	11	enet	0.02413	4.97e-11	0.79748	0.42517	NA	NA	NA	NA	NA
RRP12-out.wgt.RDat	/u/home/t/tboltz/project-ophoff/rna_whole_blood/cts_TWAS_latest/NK_Cells_Resting_weights2//RRP12-out.wgt.RDat	RRP12	10	99100000	99200000	0.08543	rs2636774	-2.21	rs9888026	0.125	14.75	1.36	185	3	lasso	0.12435	4.91e-52	1.37685	0.16856	NA	NA	NA	NA	NA
RSU1-out.wgt.RDat	/u/home/t/tboltz/project-ophoff/rna_whole_blood/cts_TWAS_latest/NK_Cells_Resting_weights2//RSU1-out.wgt.RDat	RSU1	10	16600000	16900000	0.3125	rs4335444	4.47	rs780633	0.142	15.84	0.816	264	42	enet	0.17833	5.48e-76	-0.24701	0.8049	NA	NA	NA	NA	NA
RTKN2-out.wgt.RDat	/u/home/t/tboltz/project-ophoff/rna_whole_blood/cts_TWAS_latest/NK_Cells_Resting_weights2//RTKN2-out.wgt.RDat	RTKN2	10	63900000	64000000	0.18154	rs4948496	-4.84	rs1368158	0.126	14.87	1.512	211	26	enet	0.15425	4.05e-65	1.89872	0.0576	NA	NA	NA	NA	NA
SCART1-out.wgt.RDat	/u/home/t/tboltz/project-ophoff/rna_whole_blood/cts_TWAS_latest/NK_Cells_Resting_weights2//SCART1-out.wgt.RDat	SCART1	10	135000000	135000000	0.01626	rs3818602	2.77	rs2515642	0.00225	4.11	0.591	144	144	blup	0.01358	6.96e-07	0.83064	0.40618	NA	NA	NA	NA	NA
SEC31B-out.wgt.RDat	/u/home/t/tboltz/project-ophoff/rna_whole_blood/cts_TWAS_latest/NK_Cells_Resting_weights2//SEC31B-out.wgt.RDat	SEC31B	10	102000000	102000000	0.01003	rs7897454	3.24	rs11190613	0.0155	-5.82	0.798	155	2	lasso	0.01546	1.27e-07	-0.80274	0.42213	NA	NA	NA	NA	NA
SEC61A2-out.wgt.RDat	/u/home/t/tboltz/project-ophoff/rna_whole_blood/cts_TWAS_latest/NK_Cells_Resting_weights2//SEC61A2-out.wgt.RDat	SEC61A2	10	12200000	12200000	0.02358	rs6602555	-2.43	rs10906086	0.019	-5.93	-0.724	124	25	enet	0.01829	9.79e-09	0.33246	0.73954	NA	NA	NA	NA	NA
SFXN3-out.wgt.RDat	/u/home/t/tboltz/project-ophoff/rna_whole_blood/cts_TWAS_latest/NK_Cells_Resting_weights2//SFXN3-out.wgt.RDat	SFXN3	10	103000000	103000000	0.01927	rs912474	-2.27	rs11190818	0.00114	4.01	-0.089	130	130	blup	0.00442	0.00325	-0.90714	0.36433	NA	NA	NA	NA	NA
SFXN4-out.wgt.RDat	/u/home/t/tboltz/project-ophoff/rna_whole_blood/cts_TWAS_latest/NK_Cells_Resting_weights2//SFXN4-out.wgt.RDat	SFXN4	10	121000000	121000000	0.10678	rs7084494	-3	rs925388	0.098	13.07	0.111	148	5	enet	0.09827	5.65e-41	0.03168	0.97473	NA	NA	NA	NA	NA
SGMS1-out.wgt.RDat	/u/home/t/tboltz/project-ophoff/rna_whole_blood/cts_TWAS_latest/NK_Cells_Resting_weights2//SGMS1-out.wgt.RDat	SGMS1	10	52100000	52400000	0.01681	rs2574983	3.48	rs4935737	0.00625	-4.91	0.135	194	10	enet	0.01061	1.05e-05	-1.06825	0.28541	NA	NA	NA	NA	NA
SHTN1-out.wgt.RDat	/u/home/t/tboltz/project-ophoff/rna_whole_blood/cts_TWAS_latest/NK_Cells_Resting_weights2//SHTN1-out.wgt.RDat	SHTN1	10	119000000	119000000	0.32562	rs703419	-2.96	rs740600	0.222	19.64	1.426	205	4	lasso	0.22078	6.13e-96	1.45006	0.14704	NA	NA	NA	NA	NA
SIRT1-out.wgt.RDat	/u/home/t/tboltz/project-ophoff/rna_whole_blood/cts_TWAS_latest/NK_Cells_Resting_weights2//SIRT1-out.wgt.RDat	SIRT1	10	69600000	69700000	0.06437	rs6480281	-1.79	rs10997885	0.0469	9.15	1.129	183	8	lasso	0.04016	2.38e-17	1.10866	0.26758	NA	NA	NA	NA	NA
SLC35G1-out.wgt.RDat	/u/home/t/tboltz/project-ophoff/rna_whole_blood/cts_TWAS_latest/NK_Cells_Resting_weights2//SLC35G1-out.wgt.RDat	SLC35G1	10	95700000	95700000	0.02609	rs863800	2.38	rs1223467	0.0175	5.71	1.962	169	3	lasso	0.01604	7.46e-08	1.97192	0.04862	0.003	0.977	0	0.001	0.019
SLIT1-out.wgt.RDat	/u/home/t/tboltz/project-ophoff/rna_whole_blood/cts_TWAS_latest/NK_Cells_Resting_weights2//SLIT1-out.wgt.RDat	SLIT1	10	98800000	98900000	0.02132	rs1408367	2.88	rs10736115	0.0244	6.93	1.39	200	3	lasso	0.02409	5.15e-11	1.47234	0.14093	NA	NA	NA	NA	NA
SLK-out.wgt.RDat	/u/home/t/tboltz/project-ophoff/rna_whole_blood/cts_TWAS_latest/NK_Cells_Resting_weights2//SLK-out.wgt.RDat	SLK	10	106000000	106000000	0.02565	rs11192039	-2.88	rs805688	0.0151	5.53	0.081	203	5	lasso	0.01366	6.51e-07	-0.5108	0.60949	NA	NA	NA	NA	NA
SPOCK2-out.wgt.RDat	/u/home/t/tboltz/project-ophoff/rna_whole_blood/cts_TWAS_latest/NK_Cells_Resting_weights2//SPOCK2-out.wgt.RDat	SPOCK2	10	73800000	73800000	0.03952	rs4747211	-3.24	rs1049269	0.0139	6.12	-0.579	257	257	blup	0.0149	2.11e-07	-1.27159	0.20352	NA	NA	NA	NA	NA
SRGN-out.wgt.RDat	/u/home/t/tboltz/project-ophoff/rna_whole_blood/cts_TWAS_latest/NK_Cells_Resting_weights2//SRGN-out.wgt.RDat	SRGN	10	70800000	70900000	0.05462	rs1417941	-3.05	rs17470673	0.00778	4.54	-0.761	143	38	enet	0.03683	4.93e-16	-0.60683	0.54396	NA	NA	NA	NA	NA
STAM-out.wgt.RDat	/u/home/t/tboltz/project-ophoff/rna_whole_blood/cts_TWAS_latest/NK_Cells_Resting_weights2//STAM-out.wgt.RDat	STAM	10	17700000	17800000	0.02048	rs4561106	-3.1	rs12221	0.0141	-5.42	-0.967	137	4	lasso	0.01511	1.75e-07	1.02936	0.30331	NA	NA	NA	NA	NA
STK32C-out.wgt.RDat	/u/home/t/tboltz/project-ophoff/rna_whole_blood/cts_TWAS_latest/NK_Cells_Resting_weights2//STK32C-out.wgt.RDat	STK32C	10	134000000	134000000	0.01703	rs7911172	2.83	rs11146273	0.00715	-5.16	2.209	102	102	blup	0.01087	8.21e-06	-2.45614	0.01404	0.034	0.885	0	0.001	0.08
STN1-out.wgt.RDat	/u/home/t/tboltz/project-ophoff/rna_whole_blood/cts_TWAS_latest/NK_Cells_Resting_weights2//STN1-out.wgt.RDat	STN1	10	106000000	106000000	0.01644	rs11192039	-2.88	rs4918069	0.0014	4.54	-0.288	194	194	blup	0.00455	0.00288	0.29889	0.76502	NA	NA	NA	NA	NA
STOX1-out.wgt.RDat	/u/home/t/tboltz/project-ophoff/rna_whole_blood/cts_TWAS_latest/NK_Cells_Resting_weights2//STOX1-out.wgt.RDat	STOX1	10	70600000	70700000	0.19162	rs1417941	-3.05	rs3998856	0.257	21.25	-1.123	158	58	enet	0.3803	5.23e-182	-1.16744	0.24303	NA	NA	NA	NA	NA
TBC1D12-out.wgt.RDat	/u/home/t/tboltz/project-ophoff/rna_whole_blood/cts_TWAS_latest/NK_Cells_Resting_weights2//TBC1D12-out.wgt.RDat	TBC1D12	10	96200000	96300000	0.06502	rs2475377	-2.39	rs11187852	0.0148	6.38	-1.901	203	29	enet	0.03555	1.59e-15	-0.73675	0.46127	NA	NA	NA	NA	NA
TCTN3-out.wgt.RDat	/u/home/t/tboltz/project-ophoff/rna_whole_blood/cts_TWAS_latest/NK_Cells_Resting_weights2//TCTN3-out.wgt.RDat	TCTN3	10	97400000	97500000	0.02828	rs549062	2.43	rs3176893	0.00691	5.46	0.554	277	277	blup	0.01274	1.49e-06	0.42111	0.67368	NA	NA	NA	NA	NA
TFAM-out.wgt.RDat	/u/home/t/tboltz/project-ophoff/rna_whole_blood/cts_TWAS_latest/NK_Cells_Resting_weights2//TFAM-out.wgt.RDat	TFAM	10	60100000	60200000	0.15989	rs16911377	2.09	rs2306604	0.136	-15.71	0.478	167	3	lasso	0.13817	4.97e-58	-0.50061	0.61664	NA	NA	NA	NA	NA
TMEM273-out.wgt.RDat	/u/home/t/tboltz/project-ophoff/rna_whole_blood/cts_TWAS_latest/NK_Cells_Resting_weights2//TMEM273-out.wgt.RDat	TMEM273	10	50400000	50400000	0.55439	rs12264297	3.31	rs12249370	0.202	18.74	-0.059	243	52	enet	0.25405	2.43e-112	-0.23411	0.8149	NA	NA	NA	NA	NA
TNKS2-out.wgt.RDat	/u/home/t/tboltz/project-ophoff/rna_whole_blood/cts_TWAS_latest/NK_Cells_Resting_weights2//TNKS2-out.wgt.RDat	TNKS2	10	93600000	93600000	0.0278	rs701846	-3.47	rs11186719	0.00771	-5.19	-0.855	130	7	enet	0.01679	3.81e-08	2.03351	0.042	0.035	0.949	0	0.008	0.009
TRDMT1-out.wgt.RDat	/u/home/t/tboltz/project-ophoff/rna_whole_blood/cts_TWAS_latest/NK_Cells_Resting_weights2//TRDMT1-out.wgt.RDat	TRDMT1	10	17200000	17200000	0.08549	rs4335444	4.47	rs3758414	0.0251	-7.34	-0.404	295	30	enet	0.07065	1.39e-29	0.50684	0.61227	NA	NA	NA	NA	NA
TRIM8-out.wgt.RDat	/u/home/t/tboltz/project-ophoff/rna_whole_blood/cts_TWAS_latest/NK_Cells_Resting_weights2//TRIM8-out.wgt.RDat	TRIM8	10	104000000	104000000	0.02969	rs4147155	-3.73	rs2025713	0.0141	-5.2	-0.444	220	7	lasso	0.01228	2.28e-06	0.38502	0.70022	NA	NA	NA	NA	NA
TSPAN14-out.wgt.RDat	/u/home/t/tboltz/project-ophoff/rna_whole_blood/cts_TWAS_latest/NK_Cells_Resting_weights2//TSPAN14-out.wgt.RDat	TSPAN14	10	82200000	82300000	0.04923	rs1002745	-2.41	rs12246441	0.031	7.44	-1.605	230	230	blup	0.03273	2.05e-14	-1.44221	0.14924	NA	NA	NA	NA	NA
UBE2D1-out.wgt.RDat	/u/home/t/tboltz/project-ophoff/rna_whole_blood/cts_TWAS_latest/NK_Cells_Resting_weights2//UBE2D1-out.wgt.RDat	UBE2D1	10	60100000	60100000	0.21071	rs16911377	2.09	rs10826178	0.218	-19.47	0.505	177	3	lasso	0.21765	1.97e-94	-0.50689	0.61223	NA	NA	NA	NA	NA
UROS-out.wgt.RDat	/u/home/t/tboltz/project-ophoff/rna_whole_blood/cts_TWAS_latest/NK_Cells_Resting_weights2//UROS-out.wgt.RDat	UROS	10	127000000	128000000	0.01297	rs11813475	2.68	rs10901483	0.0109	-5.47	-1.313	194	2	lasso	0.01242	2.01e-06	1.38574	0.16583	NA	NA	NA	NA	NA
USP6NL-out.wgt.RDat	/u/home/t/tboltz/project-ophoff/rna_whole_blood/cts_TWAS_latest/NK_Cells_Resting_weights2//USP6NL-out.wgt.RDat	USP6NL	10	11500000	11700000	0.02362	rs1750734	-3.12	rs10905992	0.0153	-5.58	-0.061	143	3	lasso	0.01218	2.5e-06	0.054	0.95693	NA	NA	NA	NA	NA
VIM-out.wgt.RDat	/u/home/t/tboltz/project-ophoff/rna_whole_blood/cts_TWAS_latest/NK_Cells_Resting_weights2//VIM-out.wgt.RDat	VIM	10	17300000	17300000	0.05298	rs4335444	4.47	rs359285	0.0443	-9.05	-0.683	286	19	enet	0.05627	8.96e-24	2.13091	0.0331	0	0.85	0	0.147	0.003
VPS26A-out.wgt.RDat	/u/home/t/tboltz/project-ophoff/rna_whole_blood/cts_TWAS_latest/NK_Cells_Resting_weights2//VPS26A-out.wgt.RDat	VPS26A	10	70900000	70900000	0.05338	rs1417941	-3.05	rs12257763	0.0693	11.1	0.07	160	2	lasso	0.06817	1.41e-28	0.03036	0.97578	NA	NA	NA	NA	NA
VSIR-out.wgt.RDat	/u/home/t/tboltz/project-ophoff/rna_whole_blood/cts_TWAS_latest/NK_Cells_Resting_weights2//VSIR-out.wgt.RDat	VSIR	10	73500000	73500000	0.0194	rs4747211	-3.24	rs3747859	0.0132	-4.98	-0.778	264	4	lasso	0.01275	1.48e-06	0.70976	0.47786	NA	NA	NA	NA	NA
WAPL-out.wgt.RDat	/u/home/t/tboltz/project-ophoff/rna_whole_blood/cts_TWAS_latest/NK_Cells_Resting_weights2//WAPL-out.wgt.RDat	WAPL	10	88200000	88300000	0.05298	rs2353840	-2.74	rs10887606	0.0564	-9.95	-0.733	152	3	lasso	0.0531	1.67e-22	0.73457	0.4626	NA	NA	NA	NA	NA
WASHC2C-out.wgt.RDat	/u/home/t/tboltz/project-ophoff/rna_whole_blood/cts_TWAS_latest/NK_Cells_Resting_weights2//WASHC2C-out.wgt.RDat	WASHC2C	10	46200000	46300000	0.09096	rs35267934	2.25	rs7086046	0.0354	-8.07	1.667	70	17	enet	0.05966	3.89e-25	-1.40447	0.16018	NA	NA	NA	NA	NA
WDFY4-out.wgt.RDat	/u/home/t/tboltz/project-ophoff/rna_whole_blood/cts_TWAS_latest/NK_Cells_Resting_weights2//WDFY4-out.wgt.RDat	WDFY4	10	49900000	50200000	0.33583	rs12264297	3.31	rs7072606	0.145	15.91	0.285	260	18	enet	0.15006	2.94e-63	0.53552	0.59229	NA	NA	NA	NA	NA
WDR11-out.wgt.RDat	/u/home/t/tboltz/project-ophoff/rna_whole_blood/cts_TWAS_latest/NK_Cells_Resting_weights2//WDR11-out.wgt.RDat	WDR11	10	123000000	123000000	0.05322	rs7077126	-3.96	rs17500035	0.0233	7.22	-0.385	218	3	lasso	0.02944	4.04e-13	-0.63239	0.52713	NA	NA	NA	NA	NA
YME1L1-out.wgt.RDat	/u/home/t/tboltz/project-ophoff/rna_whole_blood/cts_TWAS_latest/NK_Cells_Resting_weights2//YME1L1-out.wgt.RDat	YME1L1	10	27400000	27400000	0.01214	rs2642279	2.93	rs7908050	0.00615	-4.08	-1.192	224	3	lasso	0.00438	0.00339	0.85026	0.39518	NA	NA	NA	NA	NA
ZFAND4-out.wgt.RDat	/u/home/t/tboltz/project-ophoff/rna_whole_blood/cts_TWAS_latest/NK_Cells_Resting_weights2//ZFAND4-out.wgt.RDat	ZFAND4	10	46100000	46200000	0.03004	rs35267934	2.25	rs10751384	0.0125	5.47	-0.277	88	11	enet	0.029	6.02e-13	0.6736	0.50056	NA	NA	NA	NA	NA
ZNF33A-out.wgt.RDat	/u/home/t/tboltz/project-ophoff/rna_whole_blood/cts_TWAS_latest/NK_Cells_Resting_weights2//ZNF33A-out.wgt.RDat	ZNF33A	10	38300000	38400000	0.007	rs4245001	-2.48	rs11592503	0.00322	-3.79	-0.331	71	71	blup	0.00594	0.000776	-0.12364	0.9016	NA	NA	NA	NA	NA
ZNF438-out.wgt.RDat	/u/home/t/tboltz/project-ophoff/rna_whole_blood/cts_TWAS_latest/NK_Cells_Resting_weights2//ZNF438-out.wgt.RDat	ZNF438	10	31100000	31300000	0.03634	rs793105	-2.69	rs867991	0.00331	-4.55	-0.952	205	36	enet	0.01761	1.81e-08	2.52717	0.0115	0.417	0.579	0.001	0.001	0.002
PANEL	FILE	ID	CHR	P0	P1	HSQ	BEST.GWAS.ID	BEST.GWAS.Z	EQTL.ID	EQTL.R2	EQTL.Z	EQTL.GWAS.Z	NSNP	NWGT	MODEL	MODELCV.R2	MODELCV.PV	TWAS.Z	TWAS.P	COLOC.PP0	COLOC.PP1	COLOC.PP2	COLOC.PP3	COLOC.PP4
ADM-out.wgt.RDat	/u/home/t/tboltz/project-ophoff/rna_whole_blood/cts_TWAS_latest/NK_Cells_Resting_weights2//ADM-out.wgt.RDat	ADM	11	10326621	10328944	0.1152	rs16907959	2.38	rs10840332	0.044959	-8.99	-1.29	133	56	enet	0.04987	3.26e-21	1.23311	0.217534	NA	NA	NA	NA	NA
AKIP1-out.wgt.RDat	/u/home/t/tboltz/project-ophoff/rna_whole_blood/cts_TWAS_latest/NK_Cells_Resting_weights2//AKIP1-out.wgt.RDat	AKIP1	11	8932687	8941631	0.0214	rs10840037	-2.62	rs2742552	0.022174	6.59	1.491	148	5	lasso	0.02227	2.67e-10	2.01575	0.043827	0	0.99	0	0.001	0.009
ANO5-out.wgt.RDat	/u/home/t/tboltz/project-ophoff/rna_whole_blood/cts_TWAS_latest/NK_Cells_Resting_weights2//ANO5-out.wgt.RDat	ANO5	11	21821481	22304903	0.0539	rs12788989	-3.78	rs4565894	0.055586	10.03	-0.415	204	5	lasso	0.05656	6.86e-24	-0.4179	0.676017	NA	NA	NA	NA	NA
ANO9-out.wgt.RDat	/u/home/t/tboltz/project-ophoff/rna_whole_blood/cts_TWAS_latest/NK_Cells_Resting_weights2//ANO9-out.wgt.RDat	ANO9	11	417939	442011	0.0388	rs10902221	4.9	rs10902164	0.021511	-6.52	-0.154	81	5	enet	0.02369	7.37e-11	-0.09838	0.92163	NA	NA	NA	NA	NA
ARNTL-out.wgt.RDat	/u/home/t/tboltz/project-ophoff/rna_whole_blood/cts_TWAS_latest/NK_Cells_Resting_weights2//ARNTL-out.wgt.RDat	ARNTL	11	13298200	13408813	0.07	rs4757060	2.75	rs11022762	0.06103	10.54	-0.718	227	10	lasso	0.0655	1.71e-27	-0.79214	0.428276	NA	NA	NA	NA	NA
ASCL2-out.wgt.RDat	/u/home/t/tboltz/project-ophoff/rna_whole_blood/cts_TWAS_latest/NK_Cells_Resting_weights2//ASCL2-out.wgt.RDat	ASCL2	11	2289726	2292182	0.1064	rs11041476	2.69	rs11022157	0.023614	-7.88	-0.55	89	33	enet	0.06259	2.57e-26	0.71986	0.471613	NA	NA	NA	NA	NA
BET1L-out.wgt.RDat	/u/home/t/tboltz/project-ophoff/rna_whole_blood/cts_TWAS_latest/NK_Cells_Resting_weights2//BET1L-out.wgt.RDat	BET1L	11	167785	207428	0.0188	rs11607049	2	rs17655730	0.015908	5.5	0.034	68	4	lasso	0.01303	1.15e-06	0.08521	0.932093	NA	NA	NA	NA	NA
BTBD10-out.wgt.RDat	/u/home/t/tboltz/project-ophoff/rna_whole_blood/cts_TWAS_latest/NK_Cells_Resting_weights2//BTBD10-out.wgt.RDat	BTBD10	11	13409549	13484844	0.0335	rs2403712	-2.61	rs307207	0.043594	-8.94	-0.338	244	7	enet	0.04444	4.77e-19	0.37872	0.704895	NA	NA	NA	NA	NA
C11orf21-out.wgt.RDat	/u/home/t/tboltz/project-ophoff/rna_whole_blood/cts_TWAS_latest/NK_Cells_Resting_weights2//C11orf21-out.wgt.RDat	C11orf21	11	2316876	2324279	0.0789	rs11041476	2.7	rs11022157	0.056959	-10.03	-0.55	90	5	lasso	0.0748	2.82e-31	0.05617	0.955208	NA	NA	NA	NA	NA
CAVIN3-out.wgt.RDat	/u/home/t/tboltz/project-ophoff/rna_whole_blood/cts_TWAS_latest/NK_Cells_Resting_weights2//CAVIN3-out.wgt.RDat	CAVIN3	11	6340177	6341762	0.0816	rs6578753	2.09	rs4758408	0.022617	-6.56	1.094	172	172	blup	0.04284	2.06e-18	-0.72044	0.471257	NA	NA	NA	NA	NA
COPB1-out.wgt.RDat	/u/home/t/tboltz/project-ophoff/rna_whole_blood/cts_TWAS_latest/NK_Cells_Resting_weights2//COPB1-out.wgt.RDat	COPB1	11	14464987	14521573	0.0355	rs7948160	-3.09	rs2575852	0.053192	-9.94	-2.401	129	6	enet	0.05256	2.75e-22	2.22845	0.02585	0	0.951	0	0.002	0.047
CYB5R2-out.wgt.RDat	/u/home/t/tboltz/project-ophoff/rna_whole_blood/cts_TWAS_latest/NK_Cells_Resting_weights2//CYB5R2-out.wgt.RDat	CYB5R2	11	7686332	7698453	0.0979	rs7948390	-2.9	rs11607941	0.085923	12.24	-0.883	257	20	enet	0.10239	1.06e-42	-0.44778	0.654315	NA	NA	NA	NA	NA
DCHS1-out.wgt.RDat	/u/home/t/tboltz/project-ophoff/rna_whole_blood/cts_TWAS_latest/NK_Cells_Resting_weights2//DCHS1-out.wgt.RDat	DCHS1	11	6642562	6677040	0.0993	rs998365	-2.35	rs17262495	0.037504	8.29	0.49	205	7	lasso	0.06654	6.48e-28	0.12773	0.89836	NA	NA	NA	NA	NA
DENND5A-out.wgt.RDat	/u/home/t/tboltz/project-ophoff/rna_whole_blood/cts_TWAS_latest/NK_Cells_Resting_weights2//DENND5A-out.wgt.RDat	DENND5A	11	9160373	9286897	0.0384	rs2243566	2.13	rs11042231	0.016381	5.56	1.565	155	4	lasso	0.02212	3.07e-10	1.33767	0.181005	NA	NA	NA	NA	NA
DKK3-out.wgt.RDat	/u/home/t/tboltz/project-ophoff/rna_whole_blood/cts_TWAS_latest/NK_Cells_Resting_weights2//DKK3-out.wgt.RDat	DKK3	11	11977755	12031316	0.0674	rs2641940	-2.7	rs4243942	0.018109	-6.86	1.958	180	180	blup	0.04536	2.05e-19	-1.82413	0.068132	NA	NA	NA	NA	NA
EIF3F-out.wgt.RDat	/u/home/t/tboltz/project-ophoff/rna_whole_blood/cts_TWAS_latest/NK_Cells_Resting_weights2//EIF3F-out.wgt.RDat	EIF3F	11	7991799	8023409	0.1173	rs7942490	2.71	rs2136907	0.027747	9.05	-1.9	238	41	enet	0.08602	7.02e-36	-0.35814	0.720236	NA	NA	NA	NA	NA
FANCF-out.wgt.RDat	/u/home/t/tboltz/project-ophoff/rna_whole_blood/cts_TWAS_latest/NK_Cells_Resting_weights2//FANCF-out.wgt.RDat	FANCF	11	22644080	22647369	0.02	rs16909431	2.28	rs1514084	0.009831	4.37	0.95	94	18	enet	0.00639	0.00051	-0.36092	0.718159	NA	NA	NA	NA	NA
GAS2-out.wgt.RDat	/u/home/t/tboltz/project-ophoff/rna_whole_blood/cts_TWAS_latest/NK_Cells_Resting_weights2//GAS2-out.wgt.RDat	GAS2	11	22647056	22834601	0.0156	rs16909431	2.28	rs337484	0.011447	4.86	1.155	167	5	lasso	0.00979	2.22e-05	1.04953	0.293934	NA	NA	NA	NA	NA
HBG1-out.wgt.RDat	/u/home/t/tboltz/project-ophoff/rna_whole_blood/cts_TWAS_latest/NK_Cells_Resting_weights2//HBG1-out.wgt.RDat	HBG1	11	5269310	5271089	0.1528	rs1433901	-2.67	rs5010979	0.090847	12.74	-0.102	489	4	lasso	0.09077	7.54e-38	-0.14159	0.887404	NA	NA	NA	NA	NA
HBG2-out.wgt.RDat	/u/home/t/tboltz/project-ophoff/rna_whole_blood/cts_TWAS_latest/NK_Cells_Resting_weights2//HBG2-out.wgt.RDat	HBG2	11	5274419	5276011	0.2142	rs1433901	-2.67	rs2855039	0.095973	12.99	-1.177	490	2	lasso	0.09844	4.82e-41	-1.17668	0.239324	NA	NA	NA	NA	NA
IFITM2-out.wgt.RDat	/u/home/t/tboltz/project-ophoff/rna_whole_blood/cts_TWAS_latest/NK_Cells_Resting_weights2//IFITM2-out.wgt.RDat	IFITM2	11	307632	315272	0.1396	rs10902221	4.9	rs741738	0.060738	-10.41	0.565	77	30	enet	0.0646	3.96e-27	0.43773	0.661581	NA	NA	NA	NA	NA
IFITM3-out.wgt.RDat	/u/home/t/tboltz/project-ophoff/rna_whole_blood/cts_TWAS_latest/NK_Cells_Resting_weights2//IFITM3-out.wgt.RDat	IFITM3	11	319677	327537	0.1953	rs10902221	4.9	rs741738	0.145295	15.96	0.565	77	1	lasso	0.14505	4.77e-61	0.565	0.572074	NA	NA	NA	NA	NA
IRAG1-out.wgt.RDat	/u/home/t/tboltz/project-ophoff/rna_whole_blood/cts_TWAS_latest/NK_Cells_Resting_weights2//IRAG1-out.wgt.RDat	IRAG1	11	10594639	10715535	0.0478	rs16907959	2.38	rs16908086	0.023789	-6.84	-0.849	214	4	lasso	0.03391	7.02e-15	1.17165	0.241338	NA	NA	NA	NA	NA
LDHA-out.wgt.RDat	/u/home/t/tboltz/project-ophoff/rna_whole_blood/cts_TWAS_latest/NK_Cells_Resting_weights2//LDHA-out.wgt.RDat	LDHA	11	18416108	18429972	0.0917	rs10832918	3.29	rs3758682	0.12577	14.9	-0.562	154	7	lasso	0.12631	6.98e-53	-0.42445	0.671235	NA	NA	NA	NA	NA
LDHC-out.wgt.RDat	/u/home/t/tboltz/project-ophoff/rna_whole_blood/cts_TWAS_latest/NK_Cells_Resting_weights2//LDHC-out.wgt.RDat	LDHC	11	18433866	18473610	0.1982	rs10832918	3.29	rs2403279	0.099293	13.43	-1.242	161	35	enet	0.13248	1.5e-55	-0.82437	0.409728	NA	NA	NA	NA	NA
LRRC56-out.wgt.RDat	/u/home/t/tboltz/project-ophoff/rna_whole_blood/cts_TWAS_latest/NK_Cells_Resting_weights2//LRRC56-out.wgt.RDat	LRRC56	11	537528	554912	0.0315	rs10902221	4.9	rs4623937	0.012717	-6.22	0.498	97	97	blup	0.01791	1.37e-08	-0.04492	0.964169	NA	NA	NA	NA	NA
LSP1-out.wgt.RDat	/u/home/t/tboltz/project-ophoff/rna_whole_blood/cts_TWAS_latest/NK_Cells_Resting_weights2//LSP1-out.wgt.RDat	LSP1	11	1874201	1913497	0.1234	rs11041476	3.03	rs907611	0.056973	10.14	3.008	113	7	lasso	0.08268	1.66e-34	2.35267	0.018639	0	0.791	0	0.001	0.208
LYVE1-out.wgt.RDat	/u/home/t/tboltz/project-ophoff/rna_whole_blood/cts_TWAS_latest/NK_Cells_Resting_weights2//LYVE1-out.wgt.RDat	LYVE1	11	10578514	10633236	0.018	rs16907959	2.38	rs4146830	0.000636	-3.8	-0.008	195	46	enet	0.00918	3.88e-05	1.77366	0.076119	NA	NA	NA	NA	NA
NLRP6-out.wgt.RDat	/u/home/t/tboltz/project-ophoff/rna_whole_blood/cts_TWAS_latest/NK_Cells_Resting_weights2//NLRP6-out.wgt.RDat	NLRP6	11	278366	285359	0.1831	rs7937869	-2.25	rs17655730	0.074173	-11.43	0.034	72	3	lasso	0.0718	4.75e-30	-0.03188	0.974566	NA	NA	NA	NA	NA
OR52I2-out.wgt.RDat	/u/home/t/tboltz/project-ophoff/rna_whole_blood/cts_TWAS_latest/NK_Cells_Resting_weights2//OR52I2-out.wgt.RDat	OR52I2	11	4602974	4614570	0.0211	rs1433901	-2.67	rs2641414	0.032425	7.62	0.274	287	1	lasso	0.03189	4.37e-14	0.274	0.784085	NA	NA	NA	NA	NA
OR52K1-out.wgt.RDat	/u/home/t/tboltz/project-ophoff/rna_whole_blood/cts_TWAS_latest/NK_Cells_Resting_weights2//OR52K1-out.wgt.RDat	OR52K1	11	4503877	4514727	0.0959	rs1433901	-2.67	rs10836031	0.026703	7.85	0.02	239	14	enet	0.05618	9.78e-24	-0.89399	0.371329	NA	NA	NA	NA	NA
OR52K2-out.wgt.RDat	/u/home/t/tboltz/project-ophoff/rna_whole_blood/cts_TWAS_latest/NK_Cells_Resting_weights2//OR52K2-out.wgt.RDat	OR52K2	11	4470526	4471591	0.0561	rs16929542	-2.68	rs10836031	0.022877	6.43	0.02	237	19	enet	0.0334	1.12e-14	-1.01255	0.311274	NA	NA	NA	NA	NA
PGGHG-out.wgt.RDat	/u/home/t/tboltz/project-ophoff/rna_whole_blood/cts_TWAS_latest/NK_Cells_Resting_weights2//PGGHG-out.wgt.RDat	PGGHG	11	289127	296107	0.0411	rs7937869	-2.25	rs17655730	0.007447	-4.04	0.034	73	23	enet	0.01333	8.79e-07	-1.25844	0.208233	NA	NA	NA	NA	NA
PLEKHA7-out.wgt.RDat	/u/home/t/tboltz/project-ophoff/rna_whole_blood/cts_TWAS_latest/NK_Cells_Resting_weights2//PLEKHA7-out.wgt.RDat	PLEKHA7	11	16798845	17035961	0.0383	rs10741720	2.65	rs4757484	0.01879	6.27	2.587	160	2	lasso	0.02512	2.02e-11	3.44047	0.000581	0	0.915	0	0.002	0.083
POLR2L-out.wgt.RDat	/u/home/t/tboltz/project-ophoff/rna_whole_blood/cts_TWAS_latest/NK_Cells_Resting_weights2//POLR2L-out.wgt.RDat	POLR2L	11	837357	842529	0.0246	rs10902221	4.9	rs5030780	0.02265	-6.45	-2.252	103	3	lasso	0.02295	1.44e-10	2.53673	0.011189	0	0.427	0	0.558	0.015
PSMD13-out.wgt.RDat	/u/home/t/tboltz/project-ophoff/rna_whole_blood/cts_TWAS_latest/NK_Cells_Resting_weights2//PSMD13-out.wgt.RDat	PSMD13	11	236967	252984	0.0722	rs11607049	2	rs1045454	0.035789	8.08	-0.365	69	23	enet	0.04298	1.81e-18	-0.58988	0.55527	NA	NA	NA	NA	NA
RNF141-out.wgt.RDat	/u/home/t/tboltz/project-ophoff/rna_whole_blood/cts_TWAS_latest/NK_Cells_Resting_weights2//RNF141-out.wgt.RDat	RNF141	11	10533221	10562777	0.0614	rs16907959	2.38	rs4146830	0.022344	-7.24	-0.008	186	6	lasso	0.04517	2.44e-19	0.48595	0.627006	NA	NA	NA	NA	NA
RPL27A-out.wgt.RDat	/u/home/t/tboltz/project-ophoff/rna_whole_blood/cts_TWAS_latest/NK_Cells_Resting_weights2//RPL27A-out.wgt.RDat	RPL27A	11	8704336	8736306	0.2271	rs7942490	2.71	rs2073685	0.231799	-20.05	0.304	166	4	lasso	0.28776	1.01e-129	-0.65702	0.511165	NA	NA	NA	NA	NA
RPLP2-out.wgt.RDat	/u/home/t/tboltz/project-ophoff/rna_whole_blood/cts_TWAS_latest/NK_Cells_Resting_weights2//RPLP2-out.wgt.RDat	RPLP2	11	809966	812880	0.18	rs10902221	4.9	rs11246306	0.178411	17.71	-1.966	97	25	enet	0.23682	9.22e-104	-3.47251	0.000516	0	0.43	0	0.562	0.008
RPS13-out.wgt.RDat	/u/home/t/tboltz/project-ophoff/rna_whole_blood/cts_TWAS_latest/NK_Cells_Resting_weights2//RPS13-out.wgt.RDat	RPS13	11	17095936	17099253	0.0175	rs10741720	2.65	rs7127347	0.003938	3.61	0.537	140	20	enet	0.00451	0.003	1.78908	0.073602	NA	NA	NA	NA	NA
RRAS2-out.wgt.RDat	/u/home/t/tboltz/project-ophoff/rna_whole_blood/cts_TWAS_latest/NK_Cells_Resting_weights2//RRAS2-out.wgt.RDat	RRAS2	11	14299469	14386052	0.0137	rs7948160	-3.09	rs2597199	0.0057	-5.37	0.738	152	3	lasso	0.01115	6.38e-06	-0.51308	0.607899	NA	NA	NA	NA	NA
SAAL1-out.wgt.RDat	/u/home/t/tboltz/project-ophoff/rna_whole_blood/cts_TWAS_latest/NK_Cells_Resting_weights2//SAAL1-out.wgt.RDat	SAAL1	11	18091483	18127634	0.0231	rs10832918	3.29	rs7939791	0.023506	-6.74	0.163	125	4	lasso	0.02444	3.74e-11	-0.49093	0.623479	NA	NA	NA	NA	NA
SBF2-out.wgt.RDat	/u/home/t/tboltz/project-ophoff/rna_whole_blood/cts_TWAS_latest/NK_Cells_Resting_weights2//SBF2-out.wgt.RDat	SBF2	11	9800215	10315754	0.0484	rs16907959	2.38	rs11042623	0.017961	6.34	0.58	213	9	lasso	0.02168	4.56e-10	1.01768	0.308829	NA	NA	NA	NA	NA
SIRT3-out.wgt.RDat	/u/home/t/tboltz/project-ophoff/rna_whole_blood/cts_TWAS_latest/NK_Cells_Resting_weights2//SIRT3-out.wgt.RDat	SIRT3	11	215031	236931	0.0198	rs11607049	2	rs3782120	0.01115	-5.05	-0.388	68	5	lasso	0.01226	2.31e-06	0.20894	0.834497	NA	NA	NA	NA	NA
SLC22A18AS-out.wgt.RDat	/u/home/t/tboltz/project-ophoff/rna_whole_blood/cts_TWAS_latest/NK_Cells_Resting_weights2//SLC22A18AS-out.wgt.RDat	SLC22A18AS	11	2908575	2924805	0.0471	rs11025909	3.83	rs367035	0.031908	-7.6	-1.027	105	9	enet	0.03111	8.89e-14	0.79998	0.423723	NA	NA	NA	NA	NA
SLC22A18-out.wgt.RDat	/u/home/t/tboltz/project-ophoff/rna_whole_blood/cts_TWAS_latest/NK_Cells_Resting_weights2//SLC22A18-out.wgt.RDat	SLC22A18	11	2920952	2946476	0.271	rs11025909	3.83	rs367035	0.191374	-18.29	-1.027	104	22	enet	0.19175	3.5e-82	1.02001	0.307723	NA	NA	NA	NA	NA
STK33-out.wgt.RDat	/u/home/t/tboltz/project-ophoff/rna_whole_blood/cts_TWAS_latest/NK_Cells_Resting_weights2//STK33-out.wgt.RDat	STK33	11	8413416	8615836	0.0434	rs7942490	2.71	rs10840060	0.0157	-5.82	-0.246	200	200	blup	0.01509	1.77e-07	1.24764	0.212162	NA	NA	NA	NA	NA
TMEM41B-out.wgt.RDat	/u/home/t/tboltz/project-ophoff/rna_whole_blood/cts_TWAS_latest/NK_Cells_Resting_weights2//TMEM41B-out.wgt.RDat	TMEM41B	11	9302202	9336183	0.0461	rs2243566	2.13	rs7936622	0.041257	-8.94	1.5	151	3	lasso	0.04189	4.91e-18	-1.42185	0.155071	NA	NA	NA	NA	NA
TMEM80-out.wgt.RDat	/u/home/t/tboltz/project-ophoff/rna_whole_blood/cts_TWAS_latest/NK_Cells_Resting_weights2//TMEM80-out.wgt.RDat	TMEM80	11	695429	705028	0.1178	rs10902221	4.9	rs11246262	0.054577	-9.79	-1.129	111	31	enet	0.05792	1.95e-24	1.38072	0.167364	NA	NA	NA	NA	NA
TNNT3-out.wgt.RDat	/u/home/t/tboltz/project-ophoff/rna_whole_blood/cts_TWAS_latest/NK_Cells_Resting_weights2//TNNT3-out.wgt.RDat	TNNT3	11	1940934	1959936	0.0908	rs11041476	3.01	rs4980379	0.052642	-9.71	0.312	110	5	lasso	0.05152	7.15e-22	0.07264	0.942091	NA	NA	NA	NA	NA
TOLLIP-out.wgt.RDat	/u/home/t/tboltz/project-ophoff/rna_whole_blood/cts_TWAS_latest/NK_Cells_Resting_weights2//TOLLIP-out.wgt.RDat	TOLLIP	11	1295602	1330884	0.0215	rs10902221	4.9	rs5744030	0.011558	-4.75	-0.065	101	13	enet	0.01028	1.41e-05	-0.00461	0.99632	NA	NA	NA	NA	NA
TRIM22-out.wgt.RDat	/u/home/t/tboltz/project-ophoff/rna_whole_blood/cts_TWAS_latest/NK_Cells_Resting_weights2//TRIM22-out.wgt.RDat	TRIM22	11	5710928	5758319	0.0326	rs11038833	-2.6	rs1498555	0.022036	7.06	0.044	408	2	lasso	0.02468	3.02e-11	-0.14431	0.885255	NA	NA	NA	NA	NA
TRIM66-out.wgt.RDat	/u/home/t/tboltz/project-ophoff/rna_whole_blood/cts_TWAS_latest/NK_Cells_Resting_weights2//TRIM66-out.wgt.RDat	TRIM66	11	8633585	8704241	0.198	rs7942490	2.71	rs931756	0.094766	-12.97	-1.074	164	35	enet	0.18144	2.04e-77	1.29664	0.194754	NA	NA	NA	NA	NA
TSPAN4-out.wgt.RDat	/u/home/t/tboltz/project-ophoff/rna_whole_blood/cts_TWAS_latest/NK_Cells_Resting_weights2//TSPAN4-out.wgt.RDat	TSPAN4	11	842813	867116	0.0796	rs10902221	4.9	rs5030780	0.057276	10.16	-2.252	103	12	enet	0.05618	9.73e-24	-2.59001	0.009597	0	0.427	0	0.558	0.015
UBQLNL-out.wgt.RDat	/u/home/t/tboltz/project-ophoff/rna_whole_blood/cts_TWAS_latest/NK_Cells_Resting_weights2//UBQLNL-out.wgt.RDat	UBQLNL	11	5535624	5539661	0.0803	rs7944388	2.54	rs7939159	0.044507	9	1.337	444	5	lasso	0.05506	2.76e-23	1.10146	0.270696	NA	NA	NA	NA	NA
ZDHHC13-out.wgt.RDat	/u/home/t/tboltz/project-ophoff/rna_whole_blood/cts_TWAS_latest/NK_Cells_Resting_weights2//ZDHHC13-out.wgt.RDat	ZDHHC13	11	19138647	19197962	0.0142	rs1867877	3.19	rs16936167	0.00128	4.24	-1.294	205	205	blup	0.00707	0.000271	-1.65793	0.097331	NA	NA	NA	NA	NA
ZNF195-out.wgt.RDat	/u/home/t/tboltz/project-ophoff/rna_whole_blood/cts_TWAS_latest/NK_Cells_Resting_weights2//ZNF195-out.wgt.RDat	ZNF195	11	3360492	3400452	0.0493	rs11025909	3.83	rs6578341	0.054357	-9.96	-0.891	106	12	enet	0.05742	3.09e-24	0.99241	0.320998	NA	NA	NA	NA	NA
ZNF215-out.wgt.RDat	/u/home/t/tboltz/project-ophoff/rna_whole_blood/cts_TWAS_latest/NK_Cells_Resting_weights2//ZNF215-out.wgt.RDat	ZNF215	11	6947636	7022235	0.215	rs7948390	-2.9	rs10839663	0.138039	15.51	-0.024	265	6	lasso	0.13675	2.07e-57	-0.09388	0.925202	NA	NA	NA	NA	NA
PANEL	FILE	ID	CHR	P0	P1	HSQ	BEST.GWAS.ID	BEST.GWAS.Z	EQTL.ID	EQTL.R2	EQTL.Z	EQTL.GWAS.Z	NSNP	NWGT	MODEL	MODELCV.R2	MODELCV.PV	TWAS.Z	TWAS.P	COLOC.PP0	COLOC.PP1	COLOC.PP2	COLOC.PP3	COLOC.PP4
ABCD2-out.wgt.RDat	/u/home/t/tboltz/project-ophoff/rna_whole_blood/cts_TWAS_latest/NK_Cells_Resting_weights2//ABCD2-out.wgt.RDat	ABCD2	12	39900000	40000000	0.04433	rs12228013	2.92	rs10876972	0.030359	-7.34	1.381	142	17	enet	0.036	1.07e-15	-2.1485	0.031674	0	0.99	0	0.002	0.007
ACACB-out.wgt.RDat	/u/home/t/tboltz/project-ophoff/rna_whole_blood/cts_TWAS_latest/NK_Cells_Resting_weights2//ACACB-out.wgt.RDat	ACACB	12	110000000	110000000	0.03948	rs10774641	-3.25	rs2268405	0.016123	-5.74	-0.019	195	3	lasso	0.0137	6.04e-07	-0.00112	0.999107	NA	NA	NA	NA	NA
ACADS-out.wgt.RDat	/u/home/t/tboltz/project-ophoff/rna_whole_blood/cts_TWAS_latest/NK_Cells_Resting_weights2//ACADS-out.wgt.RDat	ACADS	12	121000000	121000000	0.05769	rs540520	-2.57	rs3829290	0.017337	-6.56	-0.865	268	26	enet	0.0255	1.47e-11	1.23692	0.216116	NA	NA	NA	NA	NA
ACSS3-out.wgt.RDat	/u/home/t/tboltz/project-ophoff/rna_whole_blood/cts_TWAS_latest/NK_Cells_Resting_weights2//ACSS3-out.wgt.RDat	ACSS3	12	81300000	81700000	0.17484	rs2293652	2.54	rs2037407	0.073101	-11.35	-1.234	273	40	enet	0.0852	1.51e-35	0.3462	0.729194	NA	NA	NA	NA	NA
ADGRD1-out.wgt.RDat	/u/home/t/tboltz/project-ophoff/rna_whole_blood/cts_TWAS_latest/NK_Cells_Resting_weights2//ADGRD1-out.wgt.RDat	ADGRD1	12	131000000	132000000	0.04113	rs13377643	-2.34	rs12810067	0.005077	-4.51	-0.319	218	49	enet	0.00744	0.000194	-0.39367	0.693824	NA	NA	NA	NA	NA
ALDH2-out.wgt.RDat	/u/home/t/tboltz/project-ophoff/rna_whole_blood/cts_TWAS_latest/NK_Cells_Resting_weights2//ALDH2-out.wgt.RDat	ALDH2	12	112000000	112000000	0.04442	rs876896	4	rs7297415	0.015872	5.4	0.631	152	2	lasso	0.0144	3.36e-07	0.75359	0.451097	NA	NA	NA	NA	NA
ALKBH2-out.wgt.RDat	/u/home/t/tboltz/project-ophoff/rna_whole_blood/cts_TWAS_latest/NK_Cells_Resting_weights2//ALKBH2-out.wgt.RDat	ALKBH2	12	110000000	110000000	0.012	rs10774641	-3.25	rs1654884	0.011786	-4.86	0.126	184	6	enet	0.00774	0.000146	0.06987	0.944293	NA	NA	NA	NA	NA
AMDHD1-out.wgt.RDat	/u/home/t/tboltz/project-ophoff/rna_whole_blood/cts_TWAS_latest/NK_Cells_Resting_weights2//AMDHD1-out.wgt.RDat	AMDHD1	12	96300000	96400000	0.06632	rs7959749	2.67	rs7486703	0.045686	-9.08	0.382	234	7	lasso	0.0453	2.19e-19	-0.332	0.739889	NA	NA	NA	NA	NA
AMIGO2-out.wgt.RDat	/u/home/t/tboltz/project-ophoff/rna_whole_blood/cts_TWAS_latest/NK_Cells_Resting_weights2//AMIGO2-out.wgt.RDat	AMIGO2	12	47500000	47500000	0.03788	rs2111772	3.2	rs58616	0.014323	5.18	0.101	169	19	enet	0.0196	3.06e-09	0.93323	0.3507	NA	NA	NA	NA	NA
ANKLE2-out.wgt.RDat	/u/home/t/tboltz/project-ophoff/rna_whole_blood/cts_TWAS_latest/NK_Cells_Resting_weights2//ANKLE2-out.wgt.RDat	ANKLE2	12	133000000	133000000	0.07241	rs5744751	-2.69	rs4883627	0.011231	5.67	0.476	85	35	enet	0.035	2.71e-15	-0.10564	0.915867	NA	NA	NA	NA	NA
ANO6-out.wgt.RDat	/u/home/t/tboltz/project-ophoff/rna_whole_blood/cts_TWAS_latest/NK_Cells_Resting_weights2//ANO6-out.wgt.RDat	ANO6	12	45600000	45800000	0.01024	rs10785571	-1.9	rs17095527	-0.000177	3.7	-0.699	236	236	blup	-9.21e-05	0.359	0.56512	0.571994	NA	NA	NA	NA	NA
APOLD1-out.wgt.RDat	/u/home/t/tboltz/project-ophoff/rna_whole_blood/cts_TWAS_latest/NK_Cells_Resting_weights2//APOLD1-out.wgt.RDat	APOLD1	12	12900000	13000000	0.0701	rs17820032	3.09	rs4763859	0.029297	-8.23	1.417	180	16	enet	0.0638	8.21e-27	-1.60552	0.10838	NA	NA	NA	NA	NA
APPL2-out.wgt.RDat	/u/home/t/tboltz/project-ophoff/rna_whole_blood/cts_TWAS_latest/NK_Cells_Resting_weights2//APPL2-out.wgt.RDat	APPL2	12	106000000	106000000	0.0338	rs12300811	2.49	rs2374448	0.012364	-6.37	-1.39	251	6	lasso	0.0228	1.59e-10	0.47457	0.635091	NA	NA	NA	NA	NA
ART4-out.wgt.RDat	/u/home/t/tboltz/project-ophoff/rna_whole_blood/cts_TWAS_latest/NK_Cells_Resting_weights2//ART4-out.wgt.RDat	ART4	12	15000000	15000000	0.0114	rs991532	2.59	rs918121	0.009766	-4.69	-0.719	121	5	lasso	0.0114	4.98e-06	-0.24994	0.802633	NA	NA	NA	NA	NA
ATF1-out.wgt.RDat	/u/home/t/tboltz/project-ophoff/rna_whole_blood/cts_TWAS_latest/NK_Cells_Resting_weights2//ATF1-out.wgt.RDat	ATF1	12	51200000	51200000	0.03982	rs7312857	-1.91	rs7979165	0.044322	8.94	-1.188	207	3	lasso	0.0416	6.2e-18	-1.2302	0.218624	NA	NA	NA	NA	NA
ATP23-out.wgt.RDat	/u/home/t/tboltz/project-ophoff/rna_whole_blood/cts_TWAS_latest/NK_Cells_Resting_weights2//ATP23-out.wgt.RDat	ATP23	12	58300000	58400000	0.05578	rs931552	-3.88	rs7314066	0.058801	-10.43	2.365	167	10	lasso	0.0569	5.06e-24	-2.41832	0.015592	0	0.944	0	0.016	0.039
AVIL-out.wgt.RDat	/u/home/t/tboltz/project-ophoff/rna_whole_blood/cts_TWAS_latest/NK_Cells_Resting_weights2//AVIL-out.wgt.RDat	AVIL	12	58200000	58200000	0.03387	rs1729794	-3.53	rs10877015	0.038573	8.64	1.422	130	18	enet	0.0393	5.31e-17	1.05983	0.289222	NA	NA	NA	NA	NA
AVPR1A-out.wgt.RDat	/u/home/t/tboltz/project-ophoff/rna_whole_blood/cts_TWAS_latest/NK_Cells_Resting_weights2//AVPR1A-out.wgt.RDat	AVPR1A	12	63500000	63500000	0.03194	rs11615212	3.01	rs11174879	0.011008	-5.59	-0.375	208	208	blup	0.021	8.48e-10	0.26733	0.789217	NA	NA	NA	NA	NA
B4GALNT3-out.wgt.RDat	/u/home/t/tboltz/project-ophoff/rna_whole_blood/cts_TWAS_latest/NK_Cells_Resting_weights2//B4GALNT3-out.wgt.RDat	B4GALNT3	12	569000	673000	0.32592	rs7137188	2.44	rs11063544	0.344775	24.63	-0.08	125	9	enet	0.349	9.76e-164	-0.03769	0.969931	NA	NA	NA	NA	NA
BBS10-out.wgt.RDat	/u/home/t/tboltz/project-ophoff/rna_whole_blood/cts_TWAS_latest/NK_Cells_Resting_weights2//BBS10-out.wgt.RDat	BBS10	12	76700000	76700000	0.01656	rs10506663	-3.16	rs4432068	0.00453	-4.93	0.796	113	3	lasso	0.00845	7.55e-05	-0.86355	0.387833	NA	NA	NA	NA	NA
BCAT1-out.wgt.RDat	/u/home/t/tboltz/project-ophoff/rna_whole_blood/cts_TWAS_latest/NK_Cells_Resting_weights2//BCAT1-out.wgt.RDat	BCAT1	12	25000000	25100000	0.19446	rs10842327	2.8	rs3759085	0.047134	9.17	0.247	173	34	enet	0.0977	1.02e-40	-0.88628	0.375465	NA	NA	NA	NA	NA
BCL7A-out.wgt.RDat	/u/home/t/tboltz/project-ophoff/rna_whole_blood/cts_TWAS_latest/NK_Cells_Resting_weights2//BCL7A-out.wgt.RDat	BCL7A	12	122000000	122000000	0.01456	rs2173581	2.35	rs3847694	0.012433	-4.77	-0.055	124	4	lasso	0.0141	4.43e-07	0.15585	0.87615	NA	NA	NA	NA	NA
BIN2-out.wgt.RDat	/u/home/t/tboltz/project-ophoff/rna_whole_blood/cts_TWAS_latest/NK_Cells_Resting_weights2//BIN2-out.wgt.RDat	BIN2	12	51700000	51700000	0.03731	rs4026022	1.97	rs3210837	0.034557	-8.05	-1.582	194	2	lasso	0.0338	7.93e-15	1.59648	0.110382	NA	NA	NA	NA	NA
BTBD11-out.wgt.RDat	/u/home/t/tboltz/project-ophoff/rna_whole_blood/cts_TWAS_latest/NK_Cells_Resting_weights2//BTBD11-out.wgt.RDat	BTBD11	12	108000000	108000000	0.06913	rs10746091	-2.41	rs4964565	0.039954	-8.5	0.799	194	5	lasso	0.0456	1.65e-19	-1.27598	0.201962	NA	NA	NA	NA	NA
BTG1-out.wgt.RDat	/u/home/t/tboltz/project-ophoff/rna_whole_blood/cts_TWAS_latest/NK_Cells_Resting_weights2//BTG1-out.wgt.RDat	BTG1	12	92500000	92500000	0.03659	rs709222	3.56	rs709222	0.015292	5.41	3.563	148	13	enet	0.0192	4.16e-09	2.56107	0.010435	0.009	0.422	0	0.001	0.568
C12orf43-out.wgt.RDat	/u/home/t/tboltz/project-ophoff/rna_whole_blood/cts_TWAS_latest/NK_Cells_Resting_weights2//C12orf43-out.wgt.RDat	C12orf43	12	121000000	121000000	0.01959	rs719450	-2.28	rs2254779	0.002041	4.66	-0.3	269	13	enet	0.0113	5.46e-06	0.33671	0.736338	NA	NA	NA	NA	NA
C2CD5-out.wgt.RDat	/u/home/t/tboltz/project-ophoff/rna_whole_blood/cts_TWAS_latest/NK_Cells_Resting_weights2//C2CD5-out.wgt.RDat	C2CD5	12	22600000	22700000	0.02988	rs7133927	1.83	rs11611495	0.023682	7.04	-0.898	147	20	enet	0.0237	7.18e-11	-0.76111	0.446593	NA	NA	NA	NA	NA
CAMKK2-out.wgt.RDat	/u/home/t/tboltz/project-ophoff/rna_whole_blood/cts_TWAS_latest/NK_Cells_Resting_weights2//CAMKK2-out.wgt.RDat	CAMKK2	12	122000000	122000000	0.08447	rs523581	1.89	rs1653591	0.018046	5.9	-0.393	241	241	blup	0.0368	5.28e-16	0.0043	0.996573	NA	NA	NA	NA	NA
CAPS2-out.wgt.RDat	/u/home/t/tboltz/project-ophoff/rna_whole_blood/cts_TWAS_latest/NK_Cells_Resting_weights2//CAPS2-out.wgt.RDat	CAPS2	12	75700000	75800000	0.03891	rs10506663	-3.16	rs6582294	0.028199	7.07	-0.365	146	19	enet	0.03	2.43e-13	0.22808	0.819586	NA	NA	NA	NA	NA
CD9-out.wgt.RDat	/u/home/t/tboltz/project-ophoff/rna_whole_blood/cts_TWAS_latest/NK_Cells_Resting_weights2//CD9-out.wgt.RDat	CD9	12	6310000	6350000	0.21375	rs2270151	-2.2	rs11064058	0.088107	12.4	-1.527	156	19	enet	0.1	9.87e-42	-1.57626	0.114965	NA	NA	NA	NA	NA
CDK2AP1-out.wgt.RDat	/u/home/t/tboltz/project-ophoff/rna_whole_blood/cts_TWAS_latest/NK_Cells_Resting_weights2//CDK2AP1-out.wgt.RDat	CDK2AP1	12	124000000	124000000	0.10877	rs1260317	-2.78	rs11057223	0.100925	13.58	0.413	238	17	enet	0.104	3.19e-43	0.20236	0.839634	NA	NA	NA	NA	NA
CELA1-out.wgt.RDat	/u/home/t/tboltz/project-ophoff/rna_whole_blood/cts_TWAS_latest/NK_Cells_Resting_weights2//CELA1-out.wgt.RDat	CELA1	12	51700000	51700000	0.03846	rs4026022	1.98	rs10876162	0.030653	7.59	-1.153	189	3	lasso	0.0308	1.18e-13	-1.41757	0.156316	NA	NA	NA	NA	NA
CHPT1-out.wgt.RDat	/u/home/t/tboltz/project-ophoff/rna_whole_blood/cts_TWAS_latest/NK_Cells_Resting_weights2//CHPT1-out.wgt.RDat	CHPT1	12	102000000	102000000	0.30274	rs7312533	3.46	rs2559855	0.295993	-22.69	-1.834	190	22	enet	0.342	1.28e-159	2.03764	0.041586	0	0.981	0	0.004	0.015
CHST11-out.wgt.RDat	/u/home/t/tboltz/project-ophoff/rna_whole_blood/cts_TWAS_latest/NK_Cells_Resting_weights2//CHST11-out.wgt.RDat	CHST11	12	105000000	105000000	0.05354	rs7980326	3.58	rs10861241	0.017483	-6.81	-2.183	367	11	lasso	0.046	1.12e-19	1.35715	0.174733	NA	NA	NA	NA	NA
CKAP4-out.wgt.RDat	/u/home/t/tboltz/project-ophoff/rna_whole_blood/cts_TWAS_latest/NK_Cells_Resting_weights2//CKAP4-out.wgt.RDat	CKAP4	12	107000000	107000000	0.03244	rs2436618	-2.1	rs1863863	0.010535	4.83	-1.059	117	16	enet	0.0163	5.9e-08	-1.11382	0.265357	NA	NA	NA	NA	NA
CLEC12A-out.wgt.RDat	/u/home/t/tboltz/project-ophoff/rna_whole_blood/cts_TWAS_latest/NK_Cells_Resting_weights2//CLEC12A-out.wgt.RDat	CLEC12A	12	10100000	10100000	0.61926	rs4764327	-2.29	rs7313235	0.688402	34.51	-0.638	158	21	enet	0.689	0	-0.57747	0.563621	NA	NA	NA	NA	NA
CLEC12B-out.wgt.RDat	/u/home/t/tboltz/project-ophoff/rna_whole_blood/cts_TWAS_latest/NK_Cells_Resting_weights2//CLEC12B-out.wgt.RDat	CLEC12B	12	10200000	10200000	0.51359	rs4764327	-2.29	rs7313235	0.548982	30.83	-0.638	163	31	enet	0.55	1.58e-302	-0.65445	0.512823	NA	NA	NA	NA	NA
CLEC1A-out.wgt.RDat	/u/home/t/tboltz/project-ophoff/rna_whole_blood/cts_TWAS_latest/NK_Cells_Resting_weights2//CLEC1A-out.wgt.RDat	CLEC1A	12	10200000	10300000	0.03184	rs4764327	-2.29	rs619039	0.008262	-4.65	-0.132	173	6	lasso	0.0174	2.11e-08	-0.652	0.514403	NA	NA	NA	NA	NA
CLEC1B-out.wgt.RDat	/u/home/t/tboltz/project-ophoff/rna_whole_blood/cts_TWAS_latest/NK_Cells_Resting_weights2//CLEC1B-out.wgt.RDat	CLEC1B	12	10100000	10200000	0.06933	rs4764327	-2.29	rs542700	0.067077	-10.97	0.061	162	7	lasso	0.0738	7.09e-31	0.02835	0.977381	NA	NA	NA	NA	NA
CLEC2A-out.wgt.RDat	/u/home/t/tboltz/project-ophoff/rna_whole_blood/cts_TWAS_latest/NK_Cells_Resting_weights2//CLEC2A-out.wgt.RDat	CLEC2A	12	10100000	10100000	0.18025	rs4764327	-2.29	rs10505741	0.144678	15.98	-1.248	148	5	lasso	0.17	2.86e-72	-0.98529	0.32448	NA	NA	NA	NA	NA
CLEC7A-out.wgt.RDat	/u/home/t/tboltz/project-ophoff/rna_whole_blood/cts_TWAS_latest/NK_Cells_Resting_weights2//CLEC7A-out.wgt.RDat	CLEC7A	12	10300000	10300000	0.14899	rs4764327	-2.29	rs10505753	0.065151	10.73	-1.507	173	6	lasso	0.078	1.46e-32	-1.24369	0.213613	NA	NA	NA	NA	NA
CLEC9A-out.wgt.RDat	/u/home/t/tboltz/project-ophoff/rna_whole_blood/cts_TWAS_latest/NK_Cells_Resting_weights2//CLEC9A-out.wgt.RDat	CLEC9A	12	10200000	10200000	0.19734	rs4764327	-2.29	rs6488244	0.134209	15.38	-1.289	173	4	lasso	0.155	1.84e-65	-1.61337	0.106663	NA	NA	NA	NA	NA
CMKLR1-out.wgt.RDat	/u/home/t/tboltz/project-ophoff/rna_whole_blood/cts_TWAS_latest/NK_Cells_Resting_weights2//CMKLR1-out.wgt.RDat	CMKLR1	12	109000000	109000000	0.09555	rs7976901	3.02	rs952584	0.052633	9.65	-0.369	177	5	enet	0.0541	6.5e-23	-0.44109	0.659151	NA	NA	NA	NA	NA
COQ5-out.wgt.RDat	/u/home/t/tboltz/project-ophoff/rna_whole_blood/cts_TWAS_latest/NK_Cells_Resting_weights2//COQ5-out.wgt.RDat	COQ5	12	121000000	121000000	0.05976	rs540520	-2.57	rs1050187	0.046659	9.13	1.648	219	4	lasso	0.0459	1.28e-19	1.76063	0.0783	NA	NA	NA	NA	NA
CORO1C-out.wgt.RDat	/u/home/t/tboltz/project-ophoff/rna_whole_blood/cts_TWAS_latest/NK_Cells_Resting_weights2//CORO1C-out.wgt.RDat	CORO1C	12	109000000	109000000	0.12084	rs7976901	3.02	rs4581499	0.093199	-12.82	-0.128	192	4	lasso	0.122	5.9e-51	-0.16317	0.870388	NA	NA	NA	NA	NA
COX14-out.wgt.RDat	/u/home/t/tboltz/project-ophoff/rna_whole_blood/cts_TWAS_latest/NK_Cells_Resting_weights2//COX14-out.wgt.RDat	COX14	12	50500000	50500000	0.01142	rs7952734	-3.68	rs2242507	0.009848	-4.31	0.789	170	7	lasso	0.00813	0.000102	-0.78719	0.431173	NA	NA	NA	NA	NA
CRACR2A-out.wgt.RDat	/u/home/t/tboltz/project-ophoff/rna_whole_blood/cts_TWAS_latest/NK_Cells_Resting_weights2//CRACR2A-out.wgt.RDat	CRACR2A	12	3720000	3870000	0.02339	rs1419859	3.17	rs242017	0.001785	3.97	0.062	144	144	blup	0.00693	0.000309	-0.49499	0.620608	NA	NA	NA	NA	NA
DDX11-out.wgt.RDat	/u/home/t/tboltz/project-ophoff/rna_whole_blood/cts_TWAS_latest/NK_Cells_Resting_weights2//DDX11-out.wgt.RDat	DDX11	12	31200000	31300000	0.24379	rs12579274	-3.35	rs10843894	0.051803	-9.62	-0.088	121	35	enet	0.191	9.41e-82	0.35594	0.721887	NA	NA	NA	NA	NA
DDX55-out.wgt.RDat	/u/home/t/tboltz/project-ophoff/rna_whole_blood/cts_TWAS_latest/NK_Cells_Resting_weights2//DDX55-out.wgt.RDat	DDX55	12	124000000	124000000	0.02163	rs1260319	-3.13	rs7971779	0.003257	-4.46	-0.711	205	205	blup	0.0156	1.11e-07	-0.38784	0.698137	NA	NA	NA	NA	NA
DENND5B-out.wgt.RDat	/u/home/t/tboltz/project-ophoff/rna_whole_blood/cts_TWAS_latest/NK_Cells_Resting_weights2//DENND5B-out.wgt.RDat	DENND5B	12	31500000	31700000	0.0111	rs1038066	2.79	rs2617191	0.005776	-4.7	-2.085	190	4	lasso	0.00951	2.87e-05	1.25078	0.211013	NA	NA	NA	NA	NA
DPY19L2-out.wgt.RDat	/u/home/t/tboltz/project-ophoff/rna_whole_blood/cts_TWAS_latest/NK_Cells_Resting_weights2//DPY19L2-out.wgt.RDat	DPY19L2	12	64000000	64100000	0.11305	rs11615212	3.01	rs7978328	0.024605	7.22	1.703	185	24	enet	0.0611	1.01e-25	0.71818	0.472648	NA	NA	NA	NA	NA
DUSP16-out.wgt.RDat	/u/home/t/tboltz/project-ophoff/rna_whole_blood/cts_TWAS_latest/NK_Cells_Resting_weights2//DUSP16-out.wgt.RDat	DUSP16	12	12600000	12700000	0.06141	rs1291345	-2.44	rs2013675	0.01935	-6.84	1.287	169	23	enet	0.045	2.83e-19	-1.18319	0.236732	NA	NA	NA	NA	NA
DYNLL1-out.wgt.RDat	/u/home/t/tboltz/project-ophoff/rna_whole_blood/cts_TWAS_latest/NK_Cells_Resting_weights2//DYNLL1-out.wgt.RDat	DYNLL1	12	121000000	121000000	0.02342	rs540520	-2.57	rs7963543	0.00927	5.53	-0.767	212	6	lasso	0.0152	1.64e-07	-1.61978	0.105279	NA	NA	NA	NA	NA
EEA1-out.wgt.RDat	/u/home/t/tboltz/project-ophoff/rna_whole_blood/cts_TWAS_latest/NK_Cells_Resting_weights2//EEA1-out.wgt.RDat	EEA1	12	93200000	93300000	0.01577	rs4006658	2.78	rs1979803	0.023081	6.45	-0.596	191	17	enet	0.0222	2.91e-10	-0.95273	0.340725	NA	NA	NA	NA	NA
EEF1AKMT3-out.wgt.RDat	/u/home/t/tboltz/project-ophoff/rna_whole_blood/cts_TWAS_latest/NK_Cells_Resting_weights2//EEF1AKMT3-out.wgt.RDat	EEF1AKMT3	12	58200000	58200000	0.06804	rs7965494	-3.29	rs10877012	0.086813	12.35	1.397	126	3	lasso	0.0864	4.86e-36	1.41073	0.158325	NA	NA	NA	NA	NA
ERP27-out.wgt.RDat	/u/home/t/tboltz/project-ophoff/rna_whole_blood/cts_TWAS_latest/NK_Cells_Resting_weights2//ERP27-out.wgt.RDat	ERP27	12	15100000	15100000	0.01673	rs991532	2.59	rs4764137	0.01426	-5.12	-0.011	131	16	enet	0.0154	1.28e-07	0.22222	0.824139	NA	NA	NA	NA	NA
ETFRF1-out.wgt.RDat	/u/home/t/tboltz/project-ophoff/rna_whole_blood/cts_TWAS_latest/NK_Cells_Resting_weights2//ETFRF1-out.wgt.RDat	ETFRF1	12	25300000	25400000	0.07266	rs12579869	2.23	rs12229161	0.027883	7.1	0.165	191	3	lasso	0.0297	3.08e-13	0.62732	0.530449	NA	NA	NA	NA	NA
FAM216A-out.wgt.RDat	/u/home/t/tboltz/project-ophoff/rna_whole_blood/cts_TWAS_latest/NK_Cells_Resting_weights2//FAM216A-out.wgt.RDat	FAM216A	12	111000000	111000000	0.03901	rs11837455	-2.57	rs7961345	0.02232	-7.43	-2.308	122	5	lasso	0.0425	2.69e-18	1.30824	0.190791	NA	NA	NA	NA	NA
FBXW8-out.wgt.RDat	/u/home/t/tboltz/project-ophoff/rna_whole_blood/cts_TWAS_latest/NK_Cells_Resting_weights2//FBXW8-out.wgt.RDat	FBXW8	12	117000000	117000000	0.04659	rs17500871	-2.6	rs7131746	0.03801	8.53	1.752	169	21	enet	0.0574	3.22e-24	0.66684	0.504874	NA	NA	NA	NA	NA
FGD6-out.wgt.RDat	/u/home/t/tboltz/project-ophoff/rna_whole_blood/cts_TWAS_latest/NK_Cells_Resting_weights2//FGD6-out.wgt.RDat	FGD6	12	95500000	95600000	0.01875	rs7959749	2.67	rs864450	0.017688	-5.71	0.658	302	6	lasso	0.0152	1.61e-07	-0.68189	0.49531	NA	NA	NA	NA	NA
FGFR1OP2-out.wgt.RDat	/u/home/t/tboltz/project-ophoff/rna_whole_blood/cts_TWAS_latest/NK_Cells_Resting_weights2//FGFR1OP2-out.wgt.RDat	FGFR1OP2	12	27100000	27100000	0.0272	rs11048997	-2.74	rs11048801	0.000167	3.5	-2.309	232	232	blup	0.00559	0.00108	0.75286	0.451535	NA	NA	NA	NA	NA
GALNT6-out.wgt.RDat	/u/home/t/tboltz/project-ophoff/rna_whole_blood/cts_TWAS_latest/NK_Cells_Resting_weights2//GALNT6-out.wgt.RDat	GALNT6	12	51700000	51800000	0.02672	rs4026022	1.99	rs4578437	0.024537	-6.87	-0.177	183	6	lasso	0.0229	1.56e-10	0.12644	0.899382	NA	NA	NA	NA	NA
GALNT8-out.wgt.RDat	/u/home/t/tboltz/project-ophoff/rna_whole_blood/cts_TWAS_latest/NK_Cells_Resting_weights2//GALNT8-out.wgt.RDat	GALNT8	12	4830000	4960000	0.02418	rs758533	-3.44	rs7978162	0.007246	4.78	0.887	217	9	enet	0.00523	0.00151	1.13976	0.254385	NA	NA	NA	NA	NA
GAPDH-out.wgt.RDat	/u/home/t/tboltz/project-ophoff/rna_whole_blood/cts_TWAS_latest/NK_Cells_Resting_weights2//GAPDH-out.wgt.RDat	GAPDH	12	6640000	6650000	0.09284	rs1045553	-2.09	rs11064213	0.097786	-13.38	-0.391	109	109	blup	0.109	1.95e-45	0.42392	0.671621	NA	NA	NA	NA	NA
GATC-out.wgt.RDat	/u/home/t/tboltz/project-ophoff/rna_whole_blood/cts_TWAS_latest/NK_Cells_Resting_weights2//GATC-out.wgt.RDat	GATC	12	121000000	121000000	0.06043	rs540520	-2.57	rs671566	0.037078	-8.09	0.6	195	5	lasso	0.0494	5.25e-21	-1.98278	0.047391	0	0.995	0	0.001	0.004
GLIPR1L2-out.wgt.RDat	/u/home/t/tboltz/project-ophoff/rna_whole_blood/cts_TWAS_latest/NK_Cells_Resting_weights2//GLIPR1L2-out.wgt.RDat	GLIPR1L2	12	75800000	75800000	0.06605	rs10506663	-3.16	rs10879910	0.046922	9.21	-0.72	135	26	enet	0.0665	6.97e-28	0.27401	0.784078	NA	NA	NA	NA	NA
GLIPR1-out.wgt.RDat	/u/home/t/tboltz/project-ophoff/rna_whole_blood/cts_TWAS_latest/NK_Cells_Resting_weights2//GLIPR1-out.wgt.RDat	GLIPR1	12	75900000	75900000	0.05904	rs10506663	-3.16	rs2700521	0.035345	8.52	1.798	120	6	lasso	0.0451	2.6e-19	1.17202	0.241189	NA	NA	NA	NA	NA
GLT1D1-out.wgt.RDat	/u/home/t/tboltz/project-ophoff/rna_whole_blood/cts_TWAS_latest/NK_Cells_Resting_weights2//GLT1D1-out.wgt.RDat	GLT1D1	12	129000000	129000000	0.02218	rs1568474	-2.52	rs1798911	0.016975	-5.58	-0.358	192	2	lasso	0.0163	6.18e-08	0.37016	0.711261	NA	NA	NA	NA	NA
GNPTAB-out.wgt.RDat	/u/home/t/tboltz/project-ophoff/rna_whole_blood/cts_TWAS_latest/NK_Cells_Resting_weights2//GNPTAB-out.wgt.RDat	GNPTAB	12	102000000	102000000	0.03119	rs7312533	3.46	rs10860794	0.016283	5.59	-1.14	191	6	lasso	0.0096	2.64e-05	-1.06065	0.288851	NA	NA	NA	NA	NA
GNS-out.wgt.RDat	/u/home/t/tboltz/project-ophoff/rna_whole_blood/cts_TWAS_latest/NK_Cells_Resting_weights2//GNS-out.wgt.RDat	GNS	12	65100000	65200000	0.09614	rs939876	2.54	rs2620733	0.061735	-10.42	1.67	131	6	lasso	0.0648	3.43e-27	-1.76254	0.077978	NA	NA	NA	NA	NA
GOLGA3-out.wgt.RDat	/u/home/t/tboltz/project-ophoff/rna_whole_blood/cts_TWAS_latest/NK_Cells_Resting_weights2//GOLGA3-out.wgt.RDat	GOLGA3	12	133000000	133000000	0.0252	rs5744751	-2.69	rs7778	0.006148	4.69	-1.452	85	9	enet	0.0145	2.96e-07	-0.1287	0.897597	NA	NA	NA	NA	NA
GPN3-out.wgt.RDat	/u/home/t/tboltz/project-ophoff/rna_whole_blood/cts_TWAS_latest/NK_Cells_Resting_weights2//GPN3-out.wgt.RDat	GPN3	12	111000000	111000000	0.05632	rs11837455	-2.57	rs28609096	0.055282	-9.89	-1.267	123	8	enet	0.0557	1.45e-23	0.87827	0.379795	NA	NA	NA	NA	NA
GPR162-out.wgt.RDat	/u/home/t/tboltz/project-ophoff/rna_whole_blood/cts_TWAS_latest/NK_Cells_Resting_weights2//GPR162-out.wgt.RDat	GPR162	12	6930000	6940000	0.20781	rs1045553	-2.09	rs11064391	0.046737	9.19	1.916	83	12	enet	0.0766	5.03e-32	0.59569	0.551385	NA	NA	NA	NA	NA
GRIP1-out.wgt.RDat	/u/home/t/tboltz/project-ophoff/rna_whole_blood/cts_TWAS_latest/NK_Cells_Resting_weights2//GRIP1-out.wgt.RDat	GRIP1	12	66700000	67500000	0.02057	rs10878353	4.14	rs17103105	0.013254	-5.03	-0.667	273	16	enet	0.0158	9.11e-08	0.10078	0.919725	NA	NA	NA	NA	NA
GXYLT1-out.wgt.RDat	/u/home/t/tboltz/project-ophoff/rna_whole_blood/cts_TWAS_latest/NK_Cells_Resting_weights2//GXYLT1-out.wgt.RDat	GXYLT1	12	42500000	42500000	0.02346	rs12301755	2.29	rs10880286	0.009179	4.74	-1.549	180	17	enet	0.0181	1.17e-08	-1.76389	0.07775	NA	NA	NA	NA	NA
H2AJ-out.wgt.RDat	/u/home/t/tboltz/project-ophoff/rna_whole_blood/cts_TWAS_latest/NK_Cells_Resting_weights2//H2AJ-out.wgt.RDat	H2AJ	12	14900000	14900000	0.02951	rs991532	2.59	rs7309504	0.000961	4.47	-1.236	122	25	enet	0.0228	1.68e-10	-2.55139	0.01073	0.455	0.54	0.001	0.001	0.004
HAL-out.wgt.RDat	/u/home/t/tboltz/project-ophoff/rna_whole_blood/cts_TWAS_latest/NK_Cells_Resting_weights2//HAL-out.wgt.RDat	HAL	12	96400000	96400000	0.14043	rs7959749	2.67	rs12301817	0.082492	12.22	-0.133	235	235	blup	0.12	3.25e-50	-1.32761	0.184307	NA	NA	NA	NA	NA
HCAR2-out.wgt.RDat	/u/home/t/tboltz/project-ophoff/rna_whole_blood/cts_TWAS_latest/NK_Cells_Resting_weights2//HCAR2-out.wgt.RDat	HCAR2	12	123000000	123000000	0.0552	rs1790108	-2.62	rs10847570	0.023984	6.69	0.467	158	158	blup	0.0292	4.97e-13	0.52313	0.600887	NA	NA	NA	NA	NA
HCAR3-out.wgt.RDat	/u/home/t/tboltz/project-ophoff/rna_whole_blood/cts_TWAS_latest/NK_Cells_Resting_weights2//HCAR3-out.wgt.RDat	HCAR3	12	123000000	123000000	0.10723	rs1790108	-2.62	rs1798192	0.042728	8.76	-0.419	163	19	enet	0.0505	1.8e-21	-0.39415	0.693468	NA	NA	NA	NA	NA
HEBP1-out.wgt.RDat	/u/home/t/tboltz/project-ophoff/rna_whole_blood/cts_TWAS_latest/NK_Cells_Resting_weights2//HEBP1-out.wgt.RDat	HEBP1	12	13100000	13200000	0.13584	rs17820032	3.09	rs3825272	0.136252	-15.51	-0.274	180	19	enet	0.169	1.59e-71	0.24394	0.807279	NA	NA	NA	NA	NA
HELB-out.wgt.RDat	/u/home/t/tboltz/project-ophoff/rna_whole_blood/cts_TWAS_latest/NK_Cells_Resting_weights2//HELB-out.wgt.RDat	HELB	12	66700000	66700000	0.02343	rs10878353	4.14	rs1009211	0.018686	-6.09	-0.014	168	28	enet	0.0179	1.38e-08	-0.82785	0.407755	NA	NA	NA	NA	NA
HPD-out.wgt.RDat	/u/home/t/tboltz/project-ophoff/rna_whole_blood/cts_TWAS_latest/NK_Cells_Resting_weights2//HPD-out.wgt.RDat	HPD	12	122000000	122000000	0.08277	rs4069668	2.09	rs1610041	0.059465	10.27	0.447	131	3	lasso	0.0585	1.17e-24	0.42686	0.669484	NA	NA	NA	NA	NA
HRK-out.wgt.RDat	/u/home/t/tboltz/project-ophoff/rna_whole_blood/cts_TWAS_latest/NK_Cells_Resting_weights2//HRK-out.wgt.RDat	HRK	12	117000000	117000000	0.10106	rs17500871	-2.6	rs4238051	0.019034	6.77	0.964	151	17	enet	0.0662	8.73e-28	0.93513	0.349719	NA	NA	NA	NA	NA
HSP90B1-out.wgt.RDat	/u/home/t/tboltz/project-ophoff/rna_whole_blood/cts_TWAS_latest/NK_Cells_Resting_weights2//HSP90B1-out.wgt.RDat	HSP90B1	12	104000000	104000000	0.01595	rs10861032	2.59	rs2576971	0.013714	5.39	-0.553	250	6	enet	0.0132	1.03e-06	-0.70229	0.482498	NA	NA	NA	NA	NA
IFFO1-out.wgt.RDat	/u/home/t/tboltz/project-ophoff/rna_whole_blood/cts_TWAS_latest/NK_Cells_Resting_weights2//IFFO1-out.wgt.RDat	IFFO1	12	6650000	6670000	0.01681	rs1045553	-2.09	rs2286724	0.011694	4.81	0.517	105	1	lasso	0.0101	1.72e-05	0.517	0.605156	NA	NA	NA	NA	NA
IKBIP-out.wgt.RDat	/u/home/t/tboltz/project-ophoff/rna_whole_blood/cts_TWAS_latest/NK_Cells_Resting_weights2//IKBIP-out.wgt.RDat	IKBIP	12	99000000	99000000	0.06187	rs11109650	-2.85	rs7964472	0.017132	-5.64	0.424	117	117	blup	0.027	3.62e-12	-2.15111	0.031467	0.007	0.989	0	0.001	0.003
IQSEC3-out.wgt.RDat	/u/home/t/tboltz/project-ophoff/rna_whole_blood/cts_TWAS_latest/NK_Cells_Resting_weights2//IQSEC3-out.wgt.RDat	IQSEC3	12	176000	288000	0.03179	rs7975313	-2.2	rs1532609	0.006146	4.51	0.318	68	15	enet	0.0221	3.16e-10	-0.0529	0.95781	NA	NA	NA	NA	NA
IRAK3-out.wgt.RDat	/u/home/t/tboltz/project-ophoff/rna_whole_blood/cts_TWAS_latest/NK_Cells_Resting_weights2//IRAK3-out.wgt.RDat	IRAK3	12	66600000	66600000	0.1079	rs10878353	4.14	rs11176060	0.106006	-13.73	1.321	191	38	enet	0.137	2.39e-57	-1.62179	0.104849	NA	NA	NA	NA	NA
ISCU-out.wgt.RDat	/u/home/t/tboltz/project-ophoff/rna_whole_blood/cts_TWAS_latest/NK_Cells_Resting_weights2//ISCU-out.wgt.RDat	ISCU	12	109000000	109000000	0.13381	rs7976901	3.02	rs888551	0.040748	9.35	1.427	159	36	enet	0.101	5.91e-42	0.39885	0.690004	NA	NA	NA	NA	NA
ITPR2-out.wgt.RDat	/u/home/t/tboltz/project-ophoff/rna_whole_blood/cts_TWAS_latest/NK_Cells_Resting_weights2//ITPR2-out.wgt.RDat	ITPR2	12	26500000	27000000	0.05394	rs10842825	2.64	rs7294330	0.024277	6.62	1.374	283	4	lasso	0.0341	5.85e-15	0.62241	0.533672	NA	NA	NA	NA	NA
KCNMB4-out.wgt.RDat	/u/home/t/tboltz/project-ophoff/rna_whole_blood/cts_TWAS_latest/NK_Cells_Resting_weights2//KCNMB4-out.wgt.RDat	KCNMB4	12	70800000	70800000	0.04416	rs11177953	2.96	rs17108018	0.005778	5.28	1.886	282	282	blup	0.0217	4.6e-10	1.15742	0.2471	NA	NA	NA	NA	NA
KCTD10-out.wgt.RDat	/u/home/t/tboltz/project-ophoff/rna_whole_blood/cts_TWAS_latest/NK_Cells_Resting_weights2//KCTD10-out.wgt.RDat	KCTD10	12	110000000	110000000	0.07576	rs10774641	-3.25	rs2241209	0.048813	9.39	0.574	198	4	lasso	0.0478	2.15e-20	0.24064	0.809837	NA	NA	NA	NA	NA
KDM5A-out.wgt.RDat	/u/home/t/tboltz/project-ophoff/rna_whole_blood/cts_TWAS_latest/NK_Cells_Resting_weights2//KDM5A-out.wgt.RDat	KDM5A	12	389000	498000	0.04977	rs7137188	2.44	rs520932	0.030321	-7.42	0.322	107	4	lasso	0.0396	4.11e-17	-0.03092	0.975333	NA	NA	NA	NA	NA
KLHL42-out.wgt.RDat	/u/home/t/tboltz/project-ophoff/rna_whole_blood/cts_TWAS_latest/NK_Cells_Resting_weights2//KLHL42-out.wgt.RDat	KLHL42	12	27900000	28000000	0.02741	rs10842925	-3	rs10842994	0.01959	-6.14	-0.374	223	19	enet	0.0181	1.16e-08	0.38726	0.698566	NA	NA	NA	NA	NA
KLRC1-out.wgt.RDat	/u/home/t/tboltz/project-ophoff/rna_whole_blood/cts_TWAS_latest/NK_Cells_Resting_weights2//KLRC1-out.wgt.RDat	KLRC1	12	10600000	10600000	0.12057	rs4764327	-2.29	rs2734442	0.120566	14.7	0.392	192	7	lasso	0.144	2.2e-60	0.44158	0.65879	NA	NA	NA	NA	NA
KLRC2-out.wgt.RDat	/u/home/t/tboltz/project-ophoff/rna_whole_blood/cts_TWAS_latest/NK_Cells_Resting_weights2//KLRC2-out.wgt.RDat	KLRC2	12	10600000	10600000	0.17969	rs4764327	-2.29	rs2617151	0.166208	-17.06	-0.326	198	28	enet	0.23	2.36e-100	0.60082	0.547963	NA	NA	NA	NA	NA
KLRC3-out.wgt.RDat	/u/home/t/tboltz/project-ophoff/rna_whole_blood/cts_TWAS_latest/NK_Cells_Resting_weights2//KLRC3-out.wgt.RDat	KLRC3	12	10600000	10600000	0.07706	rs4764327	-2.29	rs11053802	0.118124	14.36	0.278	198	4	lasso	0.117	9.4e-49	0.17328	0.862429	NA	NA	NA	NA	NA
KLRC4-out.wgt.RDat	/u/home/t/tboltz/project-ophoff/rna_whole_blood/cts_TWAS_latest/NK_Cells_Resting_weights2//KLRC4-out.wgt.RDat	KLRC4	12	10600000	10600000	0.10985	rs4764327	-2.29	rs2734562	0.04632	9.02	0.837	196	26	enet	0.0567	5.78e-24	1.24492	0.213162	NA	NA	NA	NA	NA
KRT1-out.wgt.RDat	/u/home/t/tboltz/project-ophoff/rna_whole_blood/cts_TWAS_latest/NK_Cells_Resting_weights2//KRT1-out.wgt.RDat	KRT1	12	53100000	53100000	0.31338	rs7488334	3.19	rs1567757	0.245297	20.63	0.408	402	38	enet	0.358	9.36e-169	-0.19105	0.848485	NA	NA	NA	NA	NA
KRT72-out.wgt.RDat	/u/home/t/tboltz/project-ophoff/rna_whole_blood/cts_TWAS_latest/NK_Cells_Resting_weights2//KRT72-out.wgt.RDat	KRT72	12	53000000	53000000	0.32788	rs7488334	3.19	rs7975662	0.155462	-16.52	0.878	409	53	enet	0.256	2.45e-113	0.80628	0.420082	NA	NA	NA	NA	NA
KRT73-out.wgt.RDat	/u/home/t/tboltz/project-ophoff/rna_whole_blood/cts_TWAS_latest/NK_Cells_Resting_weights2//KRT73-out.wgt.RDat	KRT73	12	53000000	53000000	0.45065	rs7488334	3.19	rs7975662	0.202497	-18.8	0.878	409	68	enet	0.317	3.15e-145	0.34283	0.73173	NA	NA	NA	NA	NA
KRT77-out.wgt.RDat	/u/home/t/tboltz/project-ophoff/rna_whole_blood/cts_TWAS_latest/NK_Cells_Resting_weights2//KRT77-out.wgt.RDat	KRT77	12	53100000	53100000	0.25136	rs7488334	3.19	rs1818761	0.080454	12	0.504	402	74	enet	0.121	8.85e-51	0.65924	0.509742	NA	NA	NA	NA	NA
KRT79-out.wgt.RDat	/u/home/t/tboltz/project-ophoff/rna_whole_blood/cts_TWAS_latest/NK_Cells_Resting_weights2//KRT79-out.wgt.RDat	KRT79	12	53200000	53200000	0.05449	rs7488334	3.19	rs9668186	0.031905	7.62	-1.366	374	37	enet	0.0332	1.35e-14	-1.23655	0.216254	NA	NA	NA	NA	NA
LETMD1-out.wgt.RDat	/u/home/t/tboltz/project-ophoff/rna_whole_blood/cts_TWAS_latest/NK_Cells_Resting_weights2//LETMD1-out.wgt.RDat	LETMD1	12	51400000	51500000	0.05035	rs7312857	-1.91	rs3759405	0.041344	9.39	1.046	214	8	lasso	0.0478	2.27e-20	0.84524	0.397977	NA	NA	NA	NA	NA
LIMA1-out.wgt.RDat	/u/home/t/tboltz/project-ophoff/rna_whole_blood/cts_TWAS_latest/NK_Cells_Resting_weights2//LIMA1-out.wgt.RDat	LIMA1	12	50600000	50700000	0.01877	rs11834380	-3.49	rs6580729	0.01432	-5.6	-0.773	187	2	lasso	0.0146	2.85e-07	0.84703	0.396976	NA	NA	NA	NA	NA
LIN7A-out.wgt.RDat	/u/home/t/tboltz/project-ophoff/rna_whole_blood/cts_TWAS_latest/NK_Cells_Resting_weights2//LIN7A-out.wgt.RDat	LIN7A	12	81200000	81300000	0.05188	rs2293652	2.54	rs2037407	0.000877	-5.18	-1.234	305	32	enet	0.0232	1.14e-10	0.20222	0.839744	NA	NA	NA	NA	NA
LRP6-out.wgt.RDat	/u/home/t/tboltz/project-ophoff/rna_whole_blood/cts_TWAS_latest/NK_Cells_Resting_weights2//LRP6-out.wgt.RDat	LRP6	12	12300000	12400000	0.03084	rs11614722	-2.14	rs1181334	0.022354	6.35	0.329	162	3	lasso	0.0219	3.66e-10	0.3013	0.763186	NA	NA	NA	NA	NA
LRRK2-out.wgt.RDat	/u/home/t/tboltz/project-ophoff/rna_whole_blood/cts_TWAS_latest/NK_Cells_Resting_weights2//LRRK2-out.wgt.RDat	LRRK2	12	40600000	40800000	0.12145	rs7300813	2.51	rs2708485	0.137529	-15.47	0.932	333	30	enet	0.156	7.71e-66	-0.33818	0.735226	NA	NA	NA	NA	NA
LTA4H-out.wgt.RDat	/u/home/t/tboltz/project-ophoff/rna_whole_blood/cts_TWAS_latest/NK_Cells_Resting_weights2//LTA4H-out.wgt.RDat	LTA4H	12	96400000	96400000	0.34058	rs7959749	2.67	rs763875	0.184038	-17.86	1.491	250	50	enet	0.274	1.22e-122	-0.60573	0.544692	NA	NA	NA	NA	NA
LYZ-out.wgt.RDat	/u/home/t/tboltz/project-ophoff/rna_whole_blood/cts_TWAS_latest/NK_Cells_Resting_weights2//LYZ-out.wgt.RDat	LYZ	12	69700000	69700000	0.3988	rs776421	-3.79	rs7308481	0.455541	-28.1	-2.302	205	57	enet	0.572	9.15e-321	1.35125	0.176614	NA	NA	NA	NA	NA
MDM1-out.wgt.RDat	/u/home/t/tboltz/project-ophoff/rna_whole_blood/cts_TWAS_latest/NK_Cells_Resting_weights2//MDM1-out.wgt.RDat	MDM1	12	68700000	68700000	0.05849	rs7316826	2.79	rs1026790	0.021998	6.34	0.226	160	34	enet	0.0393	5.15e-17	1.13907	0.254672	NA	NA	NA	NA	NA
MDM2-out.wgt.RDat	/u/home/t/tboltz/project-ophoff/rna_whole_blood/cts_TWAS_latest/NK_Cells_Resting_weights2//MDM2-out.wgt.RDat	MDM2	12	69200000	69200000	0.28102	rs11177577	-2.39	rs11177361	0.207183	-18.96	0.542	117	17	enet	0.253	9.3e-112	-0.2651	0.790929	NA	NA	NA	NA	NA
METTL7A-out.wgt.RDat	/u/home/t/tboltz/project-ophoff/rna_whole_blood/cts_TWAS_latest/NK_Cells_Resting_weights2//METTL7A-out.wgt.RDat	METTL7A	12	51300000	51300000	0.06004	rs4026022	1.94	rs12831858	0.047859	-9.19	0.236	192	4	lasso	0.0503	2.17e-21	0.20338	0.838837	NA	NA	NA	NA	NA
MLF2-out.wgt.RDat	/u/home/t/tboltz/project-ophoff/rna_whole_blood/cts_TWAS_latest/NK_Cells_Resting_weights2//MLF2-out.wgt.RDat	MLF2	12	6860000	6880000	0.04284	rs1045553	-2.09	rs3815408	0.003027	3.82	0.11	83	83	blup	0.0121	2.64e-06	0.74136	0.458473	NA	NA	NA	NA	NA
MMAB-out.wgt.RDat	/u/home/t/tboltz/project-ophoff/rna_whole_blood/cts_TWAS_latest/NK_Cells_Resting_weights2//MMAB-out.wgt.RDat	MMAB	12	110000000	110000000	0.00923	rs10774641	-3.25	rs12831657	0.012969	-4.98	1.084	213	1	lasso	0.0102	1.56e-05	-1.084	0.278365	NA	NA	NA	NA	NA
MORN3-out.wgt.RDat	/u/home/t/tboltz/project-ophoff/rna_whole_blood/cts_TWAS_latest/NK_Cells_Resting_weights2//MORN3-out.wgt.RDat	MORN3	12	122000000	122000000	0.12895	rs4069668	2.09	rs12320939	0.078173	11.71	-1.122	162	4	lasso	0.1	7.5e-42	-1.46276	0.143533	NA	NA	NA	NA	NA
MPHOSPH9-out.wgt.RDat	/u/home/t/tboltz/project-ophoff/rna_whole_blood/cts_TWAS_latest/NK_Cells_Resting_weights2//MPHOSPH9-out.wgt.RDat	MPHOSPH9	12	124000000	124000000	0.01351	rs1260317	-2.77	rs1716164	0.018202	6.13	-2.543	244	2	lasso	0.0184	9.12e-09	-1.91585	0.055384	NA	NA	NA	NA	NA
MRPL42-out.wgt.RDat	/u/home/t/tboltz/project-ophoff/rna_whole_blood/cts_TWAS_latest/NK_Cells_Resting_weights2//MRPL42-out.wgt.RDat	MRPL42	12	93900000	93900000	0.08142	rs7295551	2.5	rs11107052	0.088181	12.45	-0.206	154	11	lasso	0.111	2.06e-46	0.36198	0.717365	NA	NA	NA	NA	NA
MTRFR-out.wgt.RDat	/u/home/t/tboltz/project-ophoff/rna_whole_blood/cts_TWAS_latest/NK_Cells_Resting_weights2//MTRFR-out.wgt.RDat	MTRFR	12	124000000	124000000	0.01461	rs1260317	-2.78	rs1615350	0.018326	6.09	-2.05	239	3	lasso	0.0147	2.43e-07	-1.89894	0.057573	NA	NA	NA	NA	NA
MYRFL-out.wgt.RDat	/u/home/t/tboltz/project-ophoff/rna_whole_blood/cts_TWAS_latest/NK_Cells_Resting_weights2//MYRFL-out.wgt.RDat	MYRFL	12	70200000	70400000	0.07264	rs776421	-3.79	rs4512898	0.065947	10.83	-0.739	354	5	enet	0.0647	3.49e-27	-0.8496	0.395546	NA	NA	NA	NA	NA
NEDD1-out.wgt.RDat	/u/home/t/tboltz/project-ophoff/rna_whole_blood/cts_TWAS_latest/NK_Cells_Resting_weights2//NEDD1-out.wgt.RDat	NEDD1	12	97300000	97300000	0.04797	rs7307354	2.33	rs10860105	0.043783	9.3	-0.987	274	5	lasso	0.0516	6.73e-22	-1.03383	0.301213	NA	NA	NA	NA	NA
NELL2-out.wgt.RDat	/u/home/t/tboltz/project-ophoff/rna_whole_blood/cts_TWAS_latest/NK_Cells_Resting_weights2//NELL2-out.wgt.RDat	NELL2	12	44900000	45300000	0.09095	rs12308701	1.93	rs2710459	0.08949	-12.57	0.971	246	6	lasso	0.0873	2.02e-36	-0.95816	0.33798	NA	NA	NA	NA	NA
NFE2-out.wgt.RDat	/u/home/t/tboltz/project-ophoff/rna_whole_blood/cts_TWAS_latest/NK_Cells_Resting_weights2//NFE2-out.wgt.RDat	NFE2	12	54700000	54700000	0.01897	rs10876561	-4.05	rs6580981	-0.00043	2.93	-1.64	91	91	blup	0.00802	0.000113	0.26896	0.78796	NA	NA	NA	NA	NA
NINJ2-out.wgt.RDat	/u/home/t/tboltz/project-ophoff/rna_whole_blood/cts_TWAS_latest/NK_Cells_Resting_weights2//NINJ2-out.wgt.RDat	NINJ2	12	673000	773000	0.15079	rs7137188	2.44	rs10849347	0.092128	-12.76	0.079	130	21	enet	0.132	2.42e-55	0.24892	0.80342	NA	NA	NA	NA	NA
NT5DC3-out.wgt.RDat	/u/home/t/tboltz/project-ophoff/rna_whole_blood/cts_TWAS_latest/NK_Cells_Resting_weights2//NT5DC3-out.wgt.RDat	NT5DC3	12	104000000	104000000	0.05378	rs10861032	2.59	rs10861110	0.05163	9.99	0.705	244	12	enet	0.0543	5.4e-23	0.68591	0.492772	NA	NA	NA	NA	NA
NUDT4-out.wgt.RDat	/u/home/t/tboltz/project-ophoff/rna_whole_blood/cts_TWAS_latest/NK_Cells_Resting_weights2//NUDT4-out.wgt.RDat	NUDT4	12	93800000	93800000	0.10928	rs11107008	1.97	rs17790482	0.067486	11.58	0.396	127	5	lasso	0.0982	5.85e-41	-0.8277	0.40784	NA	NA	NA	NA	NA
NUP107-out.wgt.RDat	/u/home/t/tboltz/project-ophoff/rna_whole_blood/cts_TWAS_latest/NK_Cells_Resting_weights2//NUP107-out.wgt.RDat	NUP107	12	69100000	69100000	0.01155	rs4913277	1.96	rs2261987	0.005792	-4.4	0.291	123	123	blup	0.00456	0.00286	-0.59941	0.548898	NA	NA	NA	NA	NA
OAS1-out.wgt.RDat	/u/home/t/tboltz/project-ophoff/rna_whole_blood/cts_TWAS_latest/NK_Cells_Resting_weights2//OAS1-out.wgt.RDat	OAS1	12	113000000	113000000	0.0644	rs7976649	2.64	rs2057778	0.078202	11.89	0.338	129	20	enet	0.0863	5.42e-36	0.69188	0.489011	NA	NA	NA	NA	NA
OASL-out.wgt.RDat	/u/home/t/tboltz/project-ophoff/rna_whole_blood/cts_TWAS_latest/NK_Cells_Resting_weights2//OASL-out.wgt.RDat	OASL	12	121000000	121000000	0.15698	rs523581	1.89	rs2254779	0.049433	9.36	-0.3	263	51	enet	0.0703	1.89e-29	0.23249	0.816157	NA	NA	NA	NA	NA
OSBPL8-out.wgt.RDat	/u/home/t/tboltz/project-ophoff/rna_whole_blood/cts_TWAS_latest/NK_Cells_Resting_weights2//OSBPL8-out.wgt.RDat	OSBPL8	12	76700000	77000000	0.43731	rs10506663	-3.16	rs1512504	0.306202	23.05	-0.525	117	28	enet	0.323	9.65e-149	-0.84167	0.399971	NA	NA	NA	NA	NA
P2RX7-out.wgt.RDat	/u/home/t/tboltz/project-ophoff/rna_whole_blood/cts_TWAS_latest/NK_Cells_Resting_weights2//P2RX7-out.wgt.RDat	P2RX7	12	122000000	122000000	0.0239	rs523581	1.89	rs208298	0.007875	5.2	0.972	268	22	enet	0.0144	3.34e-07	0.59562	0.551427	NA	NA	NA	NA	NA
PCED1B-out.wgt.RDat	/u/home/t/tboltz/project-ophoff/rna_whole_blood/cts_TWAS_latest/NK_Cells_Resting_weights2//PCED1B-out.wgt.RDat	PCED1B	12	47500000	47600000	0.0281	rs2111772	3.2	rs215375	0.014201	5.26	0.862	180	15	enet	0.0126	1.63e-06	1.00716	0.313857	NA	NA	NA	NA	NA
PITPNM2-out.wgt.RDat	/u/home/t/tboltz/project-ophoff/rna_whole_blood/cts_TWAS_latest/NK_Cells_Resting_weights2//PITPNM2-out.wgt.RDat	PITPNM2	12	123000000	124000000	0.00734	rs1260317	-2.78	rs1790116	0.007357	4.53	-2.551	217	217	blup	0.0083	8.7e-05	-2.13099	0.03309	0.129	0.825	0	0.003	0.043
PLEKHA5-out.wgt.RDat	/u/home/t/tboltz/project-ophoff/rna_whole_blood/cts_TWAS_latest/NK_Cells_Resting_weights2//PLEKHA5-out.wgt.RDat	PLEKHA5	12	19300000	19500000	0.09367	rs10841335	-3.03	rs969235	0.056966	-10.14	1.167	258	22	enet	0.0724	2.83e-30	-1.25343	0.210051	NA	NA	NA	NA	NA
POC1B-out.wgt.RDat	/u/home/t/tboltz/project-ophoff/rna_whole_blood/cts_TWAS_latest/NK_Cells_Resting_weights2//POC1B-out.wgt.RDat	POC1B	12	89800000	89900000	0.10222	rs704061	5.99	rs7134172	0.085132	12.26	-0.257	125	26	enet	0.0908	7.46e-38	-0.73412	0.462873	NA	NA	NA	NA	NA
PPHLN1-out.wgt.RDat	/u/home/t/tboltz/project-ophoff/rna_whole_blood/cts_TWAS_latest/NK_Cells_Resting_weights2//PPHLN1-out.wgt.RDat	PPHLN1	12	42600000	42900000	0.04292	rs6582425	-3.5	rs17091102	0.029897	-7.28	-2.038	179	26	enet	0.0337	8.3e-15	0.60622	0.544368	NA	NA	NA	NA	NA
PRDM4-out.wgt.RDat	/u/home/t/tboltz/project-ophoff/rna_whole_blood/cts_TWAS_latest/NK_Cells_Resting_weights2//PRDM4-out.wgt.RDat	PRDM4	12	108000000	108000000	0.0643	rs10746091	-2.41	rs11113426	0.029078	7.18	0.635	146	4	enet	0.0329	1.7e-14	0.66439	0.506438	NA	NA	NA	NA	NA
PRH1-out.wgt.RDat	/u/home/t/tboltz/project-ophoff/rna_whole_blood/cts_TWAS_latest/NK_Cells_Resting_weights2//PRH1-out.wgt.RDat	PRH1	12	11000000	11300000	0.03173	rs7350597	1.93	rs6488330	0.035509	8.09	0.137	151	151	blup	0.0343	4.91e-15	0.43736	0.66185	NA	NA	NA	NA	NA
PYROXD1-out.wgt.RDat	/u/home/t/tboltz/project-ophoff/rna_whole_blood/cts_TWAS_latest/NK_Cells_Resting_weights2//PYROXD1-out.wgt.RDat	PYROXD1	12	21600000	21600000	0.0962	rs11046012	2.75	rs6487233	0.030623	8.3	-1.065	319	5	lasso	0.042	4.38e-18	-0.86444	0.387348	NA	NA	NA	NA	NA
RAB5B-out.wgt.RDat	/u/home/t/tboltz/project-ophoff/rna_whole_blood/cts_TWAS_latest/NK_Cells_Resting_weights2//RAB5B-out.wgt.RDat	RAB5B	12	56400000	56400000	0.02235	rs41392645	-3.19	rs41392645	0.024305	6.9	-3.19	95	95	blup	0.0255	1.42e-11	-2.55185	0.010715	0	0.728	0	0.005	0.268
RAD9B-out.wgt.RDat	/u/home/t/tboltz/project-ophoff/rna_whole_blood/cts_TWAS_latest/NK_Cells_Resting_weights2//RAD9B-out.wgt.RDat	RAD9B	12	111000000	111000000	0.01585	rs11837455	-2.57	rs28609096	0.010478	4.79	-1.267	115	2	lasso	0.00724	0.000232	-1.10102	0.270887	NA	NA	NA	NA	NA
RAPGEF3-out.wgt.RDat	/u/home/t/tboltz/project-ophoff/rna_whole_blood/cts_TWAS_latest/NK_Cells_Resting_weights2//RAPGEF3-out.wgt.RDat	RAPGEF3	12	48100000	48200000	0.02366	rs12721427	3.34	rs12422983	0.021405	6.31	-1.365	228	2	lasso	0.0204	1.42e-09	-1.33497	0.181885	NA	NA	NA	NA	NA
RBMS2-out.wgt.RDat	/u/home/t/tboltz/project-ophoff/rna_whole_blood/cts_TWAS_latest/NK_Cells_Resting_weights2//RBMS2-out.wgt.RDat	RBMS2	12	56900000	57000000	0.05313	rs41392645	-3.19	rs7299115	0.033452	-8	1.439	158	4	lasso	0.0305	1.52e-13	-1.60034	0.109524	NA	NA	NA	NA	NA
RESF1-out.wgt.RDat	/u/home/t/tboltz/project-ophoff/rna_whole_blood/cts_TWAS_latest/NK_Cells_Resting_weights2//RESF1-out.wgt.RDat	RESF1	12	32100000	32100000	0.11585	rs11051905	-3.21	rs7300260	0.052473	9.84	0.264	227	30	enet	0.0856	1.03e-35	0.28329	0.776955	NA	NA	NA	NA	NA
RHNO1-out.wgt.RDat	/u/home/t/tboltz/project-ophoff/rna_whole_blood/cts_TWAS_latest/NK_Cells_Resting_weights2//RHNO1-out.wgt.RDat	RHNO1	12	2990000	3000000	0.02053	rs28990715	3.47	rs1860434	0.020729	-6.1	0.565	144	3	lasso	0.0225	2.14e-10	-0.55031	0.582105	NA	NA	NA	NA	NA
RILPL2-out.wgt.RDat	/u/home/t/tboltz/project-ophoff/rna_whole_blood/cts_TWAS_latest/NK_Cells_Resting_weights2//RILPL2-out.wgt.RDat	RILPL2	12	124000000	124000000	0.024	rs10734978	-2.95	rs1790095	0.00594	4.77	-2.53	213	213	blup	0.0146	2.78e-07	-0.74091	0.458746	NA	NA	NA	NA	NA
RITA1-out.wgt.RDat	/u/home/t/tboltz/project-ophoff/rna_whole_blood/cts_TWAS_latest/NK_Cells_Resting_weights2//RITA1-out.wgt.RDat	RITA1	12	114000000	114000000	0.02004	rs7976649	2.64	rs1048889	0.006175	-5.1	2.228	158	3	lasso	0.0118	3.46e-06	-2.45722	0.014002	0.076	0.892	0	0.001	0.031
RNF41-out.wgt.RDat	/u/home/t/tboltz/project-ophoff/rna_whole_blood/cts_TWAS_latest/NK_Cells_Resting_weights2//RNF41-out.wgt.RDat	RNF41	12	56600000	56600000	0.00886	rs41392645	-3.19	rs1701706	0.007209	-4.04	0.145	105	5	lasso	0.0038	0.00589	-0.68163	0.495476	NA	NA	NA	NA	NA
RPAP3-out.wgt.RDat	/u/home/t/tboltz/project-ophoff/rna_whole_blood/cts_TWAS_latest/NK_Cells_Resting_weights2//RPAP3-out.wgt.RDat	RPAP3	12	48100000	48100000	0.05911	rs12721427	3.34	rs653136	0.008904	5.06	0.27	220	17	enet	0.0252	1.89e-11	-0.70192	0.482731	NA	NA	NA	NA	NA
RPH3A-out.wgt.RDat	/u/home/t/tboltz/project-ophoff/rna_whole_blood/cts_TWAS_latest/NK_Cells_Resting_weights2//RPH3A-out.wgt.RDat	RPH3A	12	113000000	113000000	0.03492	rs7976649	2.64	rs886479	0.02048	6.37	-0.125	161	1	lasso	0.0195	3.26e-09	-0.125	0.900524	NA	NA	NA	NA	NA
RPS26-out.wgt.RDat	/u/home/t/tboltz/project-ophoff/rna_whole_blood/cts_TWAS_latest/NK_Cells_Resting_weights2//RPS26-out.wgt.RDat	RPS26	12	56400000	56400000	0.53781	rs41392645	-3.19	rs1701704	0.458343	28.17	-1.633	95	7	lasso	0.681	0	-1.46773	0.142177	NA	NA	NA	NA	NA
SCN8A-out.wgt.RDat	/u/home/t/tboltz/project-ophoff/rna_whole_blood/cts_TWAS_latest/NK_Cells_Resting_weights2//SCN8A-out.wgt.RDat	SCN8A	12	52000000	52200000	0.12398	rs4026022	2.05	rs12369744	0.037825	8.37	0.386	184	30	enet	0.055	2.92e-23	0.18562	0.852744	NA	NA	NA	NA	NA
SELPLG-out.wgt.RDat	/u/home/t/tboltz/project-ophoff/rna_whole_blood/cts_TWAS_latest/NK_Cells_Resting_weights2//SELPLG-out.wgt.RDat	SELPLG	12	109000000	109000000	0.0508	rs7976901	3.02	rs17040818	0.024301	6.6	-0.495	162	6	lasso	0.027	3.74e-12	-0.34109	0.733039	NA	NA	NA	NA	NA
SENP1-out.wgt.RDat	/u/home/t/tboltz/project-ophoff/rna_whole_blood/cts_TWAS_latest/NK_Cells_Resting_weights2//SENP1-out.wgt.RDat	SENP1	12	48400000	48500000	0.01753	rs11168599	-3.51	rs4760707	0.006939	-5.21	2.78	235	10	enet	0.0132	9.8e-07	-2.95515	0.003125	0.017	0.849	0	0.012	0.122
SH2B3-out.wgt.RDat	/u/home/t/tboltz/project-ophoff/rna_whole_blood/cts_TWAS_latest/NK_Cells_Resting_weights2//SH2B3-out.wgt.RDat	SH2B3	12	112000000	112000000	0.0201	rs876896	4	rs1029388	0.005453	-4.26	2.727	143	6	lasso	0.00381	0.00586	-3.58497	0.000337	0.476	0.43	0.017	0.015	0.062
SLC35E3-out.wgt.RDat	/u/home/t/tboltz/project-ophoff/rna_whole_blood/cts_TWAS_latest/NK_Cells_Resting_weights2//SLC35E3-out.wgt.RDat	SLC35E3	12	69100000	69200000	0.03652	rs11177577	-2.39	rs12297054	0.004328	5.24	-0.0145	117	12	enet	0.0193	3.8e-09	0.48438	0.628117	NA	NA	NA	NA	NA
SLC48A1-out.wgt.RDat	/u/home/t/tboltz/project-ophoff/rna_whole_blood/cts_TWAS_latest/NK_Cells_Resting_weights2//SLC48A1-out.wgt.RDat	SLC48A1	12	48100000	48200000	0.16569	rs12721427	3.34	rs7135791	0.041167	8.57	0.628	226	3	lasso	0.0619	4.71e-26	0.58423	0.559063	NA	NA	NA	NA	NA
SMIM10L1-out.wgt.RDat	/u/home/t/tboltz/project-ophoff/rna_whole_blood/cts_TWAS_latest/NK_Cells_Resting_weights2//SMIM10L1-out.wgt.RDat	SMIM10L1	12	11300000	11300000	0.03469	rs6488361	1.67	rs7132674	0.043036	8.89	0.276	140	14	enet	0.0428	2.21e-18	0.13553	0.892195	NA	NA	NA	NA	NA
SOAT2-out.wgt.RDat	/u/home/t/tboltz/project-ophoff/rna_whole_blood/cts_TWAS_latest/NK_Cells_Resting_weights2//SOAT2-out.wgt.RDat	SOAT2	12	53500000	53500000	0.04429	rs7488334	3.19	rs7308390	0.009627	-5.25	-0.343	278	3	lasso	0.0102	1.54e-05	0.70247	0.482387	NA	NA	NA	NA	NA
SOCS2-out.wgt.RDat	/u/home/t/tboltz/project-ophoff/rna_whole_blood/cts_TWAS_latest/NK_Cells_Resting_weights2//SOCS2-out.wgt.RDat	SOCS2	12	94000000	94000000	0.01376	rs11107382	3.21	rs9308296	0.017674	5.93	-0.713	163	2	lasso	0.0149	2.18e-07	-0.71485	0.474701	NA	NA	NA	NA	NA
SP1-out.wgt.RDat	/u/home/t/tboltz/project-ophoff/rna_whole_blood/cts_TWAS_latest/NK_Cells_Resting_weights2//SP1-out.wgt.RDat	SP1	12	53800000	53800000	0.02179	rs7307804	2.43	rs11170550	0.024025	6.88	-0.798	181	6	lasso	0.0246	3.24e-11	-0.66769	0.504334	NA	NA	NA	NA	NA
SPPL3-out.wgt.RDat	/u/home/t/tboltz/project-ophoff/rna_whole_blood/cts_TWAS_latest/NK_Cells_Resting_weights2//SPPL3-out.wgt.RDat	SPPL3	12	121000000	121000000	0.01448	rs540520	-2.57	rs2948150	0.012349	-4.74	-0.685	287	2	lasso	0.0108	8.55e-06	0.63992	0.522221	NA	NA	NA	NA	NA
SPX-out.wgt.RDat	/u/home/t/tboltz/project-ophoff/rna_whole_blood/cts_TWAS_latest/NK_Cells_Resting_weights2//SPX-out.wgt.RDat	SPX	12	21700000	21700000	0.11394	rs11046012	2.75	rs3765093	0.058598	10.31	1.548	300	10	enet	0.0691	6.04e-29	1.44196	0.149315	NA	NA	NA	NA	NA
SRSF9-out.wgt.RDat	/u/home/t/tboltz/project-ophoff/rna_whole_blood/cts_TWAS_latest/NK_Cells_Resting_weights2//SRSF9-out.wgt.RDat	SRSF9	12	121000000	121000000	0.04037	rs540520	-2.57	rs11613214	0.012416	5.44	-2.276	201	15	enet	0.0104	1.32e-05	-2.09578	0.036102	0.007	0.957	0	0.001	0.035
ST8SIA1-out.wgt.RDat	/u/home/t/tboltz/project-ophoff/rna_whole_blood/cts_TWAS_latest/NK_Cells_Resting_weights2//ST8SIA1-out.wgt.RDat	ST8SIA1	12	22200000	22600000	0.25096	rs10770872	-2.37	rs7968922	0.199037	18.77	0.536	180	20	enet	0.21	5.81e-91	0.90255	0.366767	NA	NA	NA	NA	NA
STAT6-out.wgt.RDat	/u/home/t/tboltz/project-ophoff/rna_whole_blood/cts_TWAS_latest/NK_Cells_Resting_weights2//STAT6-out.wgt.RDat	STAT6	12	57500000	57500000	0.08993	rs17544455	3.04	rs324015	0.034743	-7.92	1.128	143	22	enet	0.0597	3.83e-25	0.39664	0.691631	NA	NA	NA	NA	NA
STX2-out.wgt.RDat	/u/home/t/tboltz/project-ophoff/rna_whole_blood/cts_TWAS_latest/NK_Cells_Resting_weights2//STX2-out.wgt.RDat	STX2	12	131000000	131000000	0.10497	rs3736333	2.51	rs1106369	0.168808	-17.25	0.686	181	3	lasso	0.169	1.01e-71	-0.59633	0.550953	NA	NA	NA	NA	NA
TAFA2-out.wgt.RDat	/u/home/t/tboltz/project-ophoff/rna_whole_blood/cts_TWAS_latest/NK_Cells_Resting_weights2//TAFA2-out.wgt.RDat	TAFA2	12	62100000	62700000	0.24059	rs11174461	3.61	rs11615916	0.027757	-9.24	0.868	240	62	enet	0.157	2.97e-66	-1.14306	0.253015	NA	NA	NA	NA	NA
TAPBPL-out.wgt.RDat	/u/home/t/tboltz/project-ophoff/rna_whole_blood/cts_TWAS_latest/NK_Cells_Resting_weights2//TAPBPL-out.wgt.RDat	TAPBPL	12	6560000	6580000	0.13734	rs2270151	-2.2	rs2243750	0.26308	21.43	-0.636	126	22	enet	0.284	7.63e-128	-0.62889	0.529421	NA	NA	NA	NA	NA
TAS2R10-out.wgt.RDat	/u/home/t/tboltz/project-ophoff/rna_whole_blood/cts_TWAS_latest/NK_Cells_Resting_weights2//TAS2R10-out.wgt.RDat	TAS2R10	12	11000000	11000000	0.0332	rs7350597	1.93	rs7310849	0.027946	-7.3	0.437	152	3	lasso	0.0288	6.91e-13	-0.30045	0.763833	NA	NA	NA	NA	NA
TAS2R13-out.wgt.RDat	/u/home/t/tboltz/project-ophoff/rna_whole_blood/cts_TWAS_latest/NK_Cells_Resting_weights2//TAS2R13-out.wgt.RDat	TAS2R13	12	11100000	11100000	0.08134	rs7350597	1.93	rs7310849	0.130833	-15.95	0.437	133	21	enet	0.175	1.93e-74	0.03792	0.969748	NA	NA	NA	NA	NA
TAS2R14-out.wgt.RDat	/u/home/t/tboltz/project-ophoff/rna_whole_blood/cts_TWAS_latest/NK_Cells_Resting_weights2//TAS2R14-out.wgt.RDat	TAS2R14	12	11100000	11300000	0.10542	rs7350597	1.93	rs7132674	0.173994	18.73	0.276	163	44	enet	0.258	2.8e-114	-0.09721	0.922557	NA	NA	NA	NA	NA
TAS2R19-out.wgt.RDat	/u/home/t/tboltz/project-ophoff/rna_whole_blood/cts_TWAS_latest/NK_Cells_Resting_weights2//TAS2R19-out.wgt.RDat	TAS2R19	12	11200000	11200000	0.04713	rs7350597	1.93	rs7968647	0.049667	9.81	-0.005	137	14	enet	0.0629	1.85e-26	-0.13533	0.892353	NA	NA	NA	NA	NA
TAS2R20-out.wgt.RDat	/u/home/t/tboltz/project-ophoff/rna_whole_blood/cts_TWAS_latest/NK_Cells_Resting_weights2//TAS2R20-out.wgt.RDat	TAS2R20	12	11100000	11200000	0.10857	rs7350597	1.93	rs10772413	0.17948	-17.71	0.581	136	12	lasso	0.209	3.51e-90	-0.15514	0.876707	NA	NA	NA	NA	NA
TAS2R30-out.wgt.RDat	/u/home/t/tboltz/project-ophoff/rna_whole_blood/cts_TWAS_latest/NK_Cells_Resting_weights2//TAS2R30-out.wgt.RDat	TAS2R30	12	11300000	11300000	0.10184	rs7350597	1.93	rs1551191	0.081961	12.14	-0.356	135	20	enet	0.0864	4.99e-36	0.02948	0.976478	NA	NA	NA	NA	NA
TAS2R31-out.wgt.RDat	/u/home/t/tboltz/project-ophoff/rna_whole_blood/cts_TWAS_latest/NK_Cells_Resting_weights2//TAS2R31-out.wgt.RDat	TAS2R31	12	11200000	11200000	0.03821	rs7350597	1.93	rs6488331	0.032805	9.09	0.899	135	10	enet	0.0598	3.27e-25	0.222	0.824314	NA	NA	NA	NA	NA
TAS2R43-out.wgt.RDat	/u/home/t/tboltz/project-ophoff/rna_whole_blood/cts_TWAS_latest/NK_Cells_Resting_weights2//TAS2R43-out.wgt.RDat	TAS2R43	12	11200000	11200000	0.31546	rs7350597	1.93	rs1376250	0.493964	-29.24	-0.98	128	2	lasso	0.495	1.61e-258	0.95474	0.339709	NA	NA	NA	NA	NA
TAS2R46-out.wgt.RDat	/u/home/t/tboltz/project-ophoff/rna_whole_blood/cts_TWAS_latest/NK_Cells_Resting_weights2//TAS2R46-out.wgt.RDat	TAS2R46	12	11200000	11200000	0.09594	rs7350597	1.93	rs1551191	0.084845	12.93	-0.356	128	7	lasso	0.137	9.89e-58	-0.59986	0.548601	NA	NA	NA	NA	NA
TAS2R50-out.wgt.RDat	/u/home/t/tboltz/project-ophoff/rna_whole_blood/cts_TWAS_latest/NK_Cells_Resting_weights2//TAS2R50-out.wgt.RDat	TAS2R50	12	11100000	11100000	0.08725	rs7350597	1.93	rs7310849	0.130592	-15.16	0.437	134	8	lasso	0.137	1.14e-57	-0.29908	0.764881	NA	NA	NA	NA	NA
TAS2R9-out.wgt.RDat	/u/home/t/tboltz/project-ophoff/rna_whole_blood/cts_TWAS_latest/NK_Cells_Resting_weights2//TAS2R9-out.wgt.RDat	TAS2R9	12	11000000	11000000	0.01818	rs7350597	1.93	rs7135941	0.005472	-4.51	0.55	155	155	blup	0.014	4.89e-07	-0.7306	0.465025	NA	NA	NA	NA	NA
TBC1D30-out.wgt.RDat	/u/home/t/tboltz/project-ophoff/rna_whole_blood/cts_TWAS_latest/NK_Cells_Resting_weights2//TBC1D30-out.wgt.RDat	TBC1D30	12	65200000	65300000	0.01966	rs939876	2.54	rs1147095	0.009334	-5.43	1.918	130	3	lasso	0.0156	1.16e-07	-1.52025	0.128448	NA	NA	NA	NA	NA
TCP11L2-out.wgt.RDat	/u/home/t/tboltz/project-ophoff/rna_whole_blood/cts_TWAS_latest/NK_Cells_Resting_weights2//TCP11L2-out.wgt.RDat	TCP11L2	12	107000000	107000000	0.04049	NA	NA	NA	NA	NA	NA	109	0	lasso	0.0342	5.39e-15	NA	NA	NA	NA	NA	NA	NA
TESC-out.wgt.RDat	/u/home/t/tboltz/project-ophoff/rna_whole_blood/cts_TWAS_latest/NK_Cells_Resting_weights2//TESC-out.wgt.RDat	TESC	12	117000000	118000000	0.057	NA	NA	NA	NA	NA	NA	169	0	lasso	0.0284	1.08e-12	NA	NA	NA	NA	NA	NA	NA
TESPA1-out.wgt.RDat	/u/home/t/tboltz/project-ophoff/rna_whole_blood/cts_TWAS_latest/NK_Cells_Resting_weights2//TESPA1-out.wgt.RDat	TESPA1	12	55300000	55400000	0.02608	rs10876561	-4.05	rs997173	0.021337	6.33	-1.864	191	4	lasso	0.0206	1.22e-09	-1.77765	0.075462	NA	NA	NA	NA	NA
TFCP2-out.wgt.RDat	/u/home/t/tboltz/project-ophoff/rna_whole_blood/cts_TWAS_latest/NK_Cells_Resting_weights2//TFCP2-out.wgt.RDat	TFCP2	12	51500000	51600000	0.01433	rs4026022	1.92	rs1056897	0.016948	5.69	-0.291	215	2	lasso	0.016	7.78e-08	-0.13002	0.896547	NA	NA	NA	NA	NA
TMBIM4-out.wgt.RDat	/u/home/t/tboltz/project-ophoff/rna_whole_blood/cts_TWAS_latest/NK_Cells_Resting_weights2//TMBIM4-out.wgt.RDat	TMBIM4	12	66500000	66600000	0.04214	rs10878353	4.14	rs12832926	0.03709	-8.23	0.574	187	4	lasso	0.0467	5.86e-20	0.18169	0.855826	NA	NA	NA	NA	NA
TMCC3-out.wgt.RDat	/u/home/t/tboltz/project-ophoff/rna_whole_blood/cts_TWAS_latest/NK_Cells_Resting_weights2//TMCC3-out.wgt.RDat	TMCC3	12	95000000	95000000	0.02691	rs7310432	-2.52	rs2366632	0.020615	-6.31	1.904	257	3	lasso	0.0201	1.93e-09	-1.72388	0.084729	NA	NA	NA	NA	NA
TMEM106C-out.wgt.RDat	/u/home/t/tboltz/project-ophoff/rna_whole_blood/cts_TWAS_latest/NK_Cells_Resting_weights2//TMEM106C-out.wgt.RDat	TMEM106C	12	48400000	48400000	0.01894	rs12721427	3.34	rs4760670	0.007179	-5.17	0.18	218	13	enet	0.00638	0.000518	-0.2768	0.781932	NA	NA	NA	NA	NA
TMEM116-out.wgt.RDat	/u/home/t/tboltz/project-ophoff/rna_whole_blood/cts_TWAS_latest/NK_Cells_Resting_weights2//TMEM116-out.wgt.RDat	TMEM116	12	112000000	112000000	0.05755	rs876896	4	rs630616	0.035502	8.26	1.606	141	141	blup	0.0394	4.64e-17	1.02447	0.305612	NA	NA	NA	NA	NA
TMEM263-out.wgt.RDat	/u/home/t/tboltz/project-ophoff/rna_whole_blood/cts_TWAS_latest/NK_Cells_Resting_weights2//TMEM263-out.wgt.RDat	TMEM263	12	107000000	107000000	0.02074	rs10746091	-2.41	rs4964518	0.0059	-4.02	0.189	131	131	blup	0.0108	8.8e-06	0.89642	0.370031	NA	NA	NA	NA	NA
TMPO-out.wgt.RDat	/u/home/t/tboltz/project-ophoff/rna_whole_blood/cts_TWAS_latest/NK_Cells_Resting_weights2//TMPO-out.wgt.RDat	TMPO	12	98900000	98900000	0.01299	rs12300760	-2.9	rs11109524	0.004975	-4.72	-0.5	124	4	lasso	0.00805	0.00011	0.37819	0.705291	NA	NA	NA	NA	NA
TMTC1-out.wgt.RDat	/u/home/t/tboltz/project-ophoff/rna_whole_blood/cts_TWAS_latest/NK_Cells_Resting_weights2//TMTC1-out.wgt.RDat	TMTC1	12	29700000	29900000	0.37005	rs302358	2.86	rs302338	0.283917	22.33	-2.335	338	120	enet	0.428	3.61e-212	-1.7632	0.077867	NA	NA	NA	NA	NA
TNFRSF1A-out.wgt.RDat	/u/home/t/tboltz/project-ophoff/rna_whole_blood/cts_TWAS_latest/NK_Cells_Resting_weights2//TNFRSF1A-out.wgt.RDat	TNFRSF1A	12	6440000	6450000	0.02169	rs2270151	-2.2	rs1800693	0.014841	-5.34	0.046	128	11	enet	0.0139	5.06e-07	-1.21643	0.223823	NA	NA	NA	NA	NA
TUBA1A-out.wgt.RDat	/u/home/t/tboltz/project-ophoff/rna_whole_blood/cts_TWAS_latest/NK_Cells_Resting_weights2//TUBA1A-out.wgt.RDat	TUBA1A	12	49600000	49600000	0.0924	rs2278069	-4.38	rs10875912	0.043836	-9.06	-3.045	126	31	enet	0.0572	3.78e-24	2.23714	0.025277	0	0.572	0	0.268	0.159
TUBA1C-out.wgt.RDat	/u/home/t/tboltz/project-ophoff/rna_whole_blood/cts_TWAS_latest/NK_Cells_Resting_weights2//TUBA1C-out.wgt.RDat	TUBA1C	12	49600000	49700000	0.06971	rs2278069	-4.38	rs11168955	0.006902	-4.5	-0.9903	138	21	enet	0.0104	1.26e-05	-1.86458	0.062241	NA	NA	NA	NA	NA
TXNRD1-out.wgt.RDat	/u/home/t/tboltz/project-ophoff/rna_whole_blood/cts_TWAS_latest/NK_Cells_Resting_weights2//TXNRD1-out.wgt.RDat	TXNRD1	12	105000000	105000000	0.03862	rs7980326	3.58	rs7977553	0.021446	7.3	-0.141	379	3	lasso	0.0264	6.13e-12	-0.10812	0.913901	NA	NA	NA	NA	NA
UBE3B-out.wgt.RDat	/u/home/t/tboltz/project-ophoff/rna_whole_blood/cts_TWAS_latest/NK_Cells_Resting_weights2//UBE3B-out.wgt.RDat	UBE3B	12	110000000	110000000	0.08078	rs10774641	-3.25	rs2241209	0.043969	8.85	0.574	209	2	lasso	0.0447	3.6e-19	0.70019	0.483806	NA	NA	NA	NA	NA
UHRF1BP1L-out.wgt.RDat	/u/home/t/tboltz/project-ophoff/rna_whole_blood/cts_TWAS_latest/NK_Cells_Resting_weights2//UHRF1BP1L-out.wgt.RDat	UHRF1BP1L	12	100000000	101000000	0.0473	rs12581603	2.33	rs12370791	0.051608	-9.69	-1.391	152	152	blup	0.0515	7.1e-22	2.25765	0.023968	0	0.992	0	0.001	0.007
UNC119B-out.wgt.RDat	/u/home/t/tboltz/project-ophoff/rna_whole_blood/cts_TWAS_latest/NK_Cells_Resting_weights2//UNC119B-out.wgt.RDat	UNC119B	12	121000000	121000000	0.03201	rs540520	-2.57	rs3829290	0.012125	-5.93	-0.865	255	14	enet	0.0201	1.83e-09	0.91333	0.36107	NA	NA	NA	NA	NA
UNG-out.wgt.RDat	/u/home/t/tboltz/project-ophoff/rna_whole_blood/cts_TWAS_latest/NK_Cells_Resting_weights2//UNG-out.wgt.RDat	UNG	12	110000000	110000000	0.04267	rs10774641	-3.25	rs34263	0.032829	-7.71	-0.792	185	4	lasso	0.0328	1.88e-14	0.67615	0.498948	NA	NA	NA	NA	NA
USP15-out.wgt.RDat	/u/home/t/tboltz/project-ophoff/rna_whole_blood/cts_TWAS_latest/NK_Cells_Resting_weights2//USP15-out.wgt.RDat	USP15	12	62700000	62800000	0.10465	rs11174461	3.61	rs1245653	0.022943	-6.71	-0.649	163	19	enet	0.0757	1.26e-31	-0.84941	0.395652	NA	NA	NA	NA	NA
USP44-out.wgt.RDat	/u/home/t/tboltz/project-ophoff/rna_whole_blood/cts_TWAS_latest/NK_Cells_Resting_weights2//USP44-out.wgt.RDat	USP44	12	95900000	95900000	0.09406	rs7959749	2.67	rs7304754	0.043062	-8.89	-0.237	304	3	lasso	0.0495	4.48e-21	0.44819	0.654016	NA	NA	NA	NA	NA
VAMP1-out.wgt.RDat	/u/home/t/tboltz/project-ophoff/rna_whole_blood/cts_TWAS_latest/NK_Cells_Resting_weights2//VAMP1-out.wgt.RDat	VAMP1	12	6570000	6580000	0.03495	rs1045553	-2.09	rs2534724	0.061216	10.55	-0.078	120	9	enet	0.064	7.17e-27	0.25856	0.795972	NA	NA	NA	NA	NA
VPS33A-out.wgt.RDat	/u/home/t/tboltz/project-ophoff/rna_whole_blood/cts_TWAS_latest/NK_Cells_Resting_weights2//VPS33A-out.wgt.RDat	VPS33A	12	123000000	123000000	0.0142	rs2173581	2.35	rs2089887	0.008086	4.59	-0.923	125	2	lasso	0.00453	0.00295	-0.92296	0.356029	NA	NA	NA	NA	NA
VPS37B-out.wgt.RDat	/u/home/t/tboltz/project-ophoff/rna_whole_blood/cts_TWAS_latest/NK_Cells_Resting_weights2//VPS37B-out.wgt.RDat	VPS37B	12	123000000	123000000	0.01587	rs1260317	-2.83	rs6489245	0.00967	5.06	1.191	199	199	blup	0.0125	1.78e-06	0.50211	0.615588	NA	NA	NA	NA	NA
WNT5B-out.wgt.RDat	/u/home/t/tboltz/project-ophoff/rna_whole_blood/cts_TWAS_latest/NK_Cells_Resting_weights2//WNT5B-out.wgt.RDat	WNT5B	12	1640000	1760000	0.07929	rs4141130	-2.62	rs4765829	0.052862	9.67	-0.684	137	1	lasso	0.0518	5.78e-22	-0.684	0.493975	NA	NA	NA	NA	NA
YAF2-out.wgt.RDat	/u/home/t/tboltz/project-ophoff/rna_whole_blood/cts_TWAS_latest/NK_Cells_Resting_weights2//YAF2-out.wgt.RDat	YAF2	12	42600000	42600000	0.0172	rs10880264	2.27	rs1669892	0.017874	-5.79	2.131	159	10	enet	0.0164	5.56e-08	-2.74313	0.006086	0.002	0.968	0	0.001	0.029
YBX3-out.wgt.RDat	/u/home/t/tboltz/project-ophoff/rna_whole_blood/cts_TWAS_latest/NK_Cells_Resting_weights2//YBX3-out.wgt.RDat	YBX3	12	10900000	10900000	0.08626	rs4764327	-2.29	rs7963875	0.015136	6.53	-0.954	176	34	enet	0.0348	2.99e-15	-0.34404	0.730814	NA	NA	NA	NA	NA
YEATS4-out.wgt.RDat	/u/home/t/tboltz/project-ophoff/rna_whole_blood/cts_TWAS_latest/NK_Cells_Resting_weights2//YEATS4-out.wgt.RDat	YEATS4	12	69800000	69800000	0.1175	rs776421	-3.79	rs2617834	0.111766	-14.11	-0.902	211	7	lasso	0.136	3.59e-57	1.32953	0.183674	NA	NA	NA	NA	NA
ZDHHC17-out.wgt.RDat	/u/home/t/tboltz/project-ophoff/rna_whole_blood/cts_TWAS_latest/NK_Cells_Resting_weights2//ZDHHC17-out.wgt.RDat	ZDHHC17	12	77200000	77200000	0.12003	rs17813975	2.63	rs1512504	0.055917	9.91	-0.525	169	22	enet	0.0636	1.05e-26	-0.79407	0.427155	NA	NA	NA	NA	NA
ZNF605-out.wgt.RDat	/u/home/t/tboltz/project-ophoff/rna_whole_blood/cts_TWAS_latest/NK_Cells_Resting_weights2//ZNF605-out.wgt.RDat	ZNF605	12	133000000	134000000	0.03567	rs5744751	-2.69	rs11147281	0.039717	8.56	-1.3	85	9	enet	0.0491	6.68e-21	-1.52572	0.12708	NA	NA	NA	NA	NA
ZNF641-out.wgt.RDat	/u/home/t/tboltz/project-ophoff/rna_whole_blood/cts_TWAS_latest/NK_Cells_Resting_weights2//ZNF641-out.wgt.RDat	ZNF641	12	48700000	48700000	0.287	rs11168599	-3.51	rs2634663	0.375416	-25.5	2.107	216	5	lasso	0.386	2.13e-185	-1.90459	0.056833	NA	NA	NA	NA	NA
ZNF84-out.wgt.RDat	/u/home/t/tboltz/project-ophoff/rna_whole_blood/cts_TWAS_latest/NK_Cells_Resting_weights2//ZNF84-out.wgt.RDat	ZNF84	12	134000000	134000000	0.06642	rs5744751	-2.69	rs11147250	0.020082	-7.31	-0.287	79	18	enet	0.0472	3.64e-20	-0.19076	0.848711	NA	NA	NA	NA	NA
PANEL	FILE	ID	CHR	P0	P1	HSQ	BEST.GWAS.ID	BEST.GWAS.Z	EQTL.ID	EQTL.R2	EQTL.Z	EQTL.GWAS.Z	NSNP	NWGT	MODEL	MODELCV.R2	MODELCV.PV	TWAS.Z	TWAS.P	COLOC.PP0	COLOC.PP1	COLOC.PP2	COLOC.PP3	COLOC.PP4
ABCC4-out.wgt.RDat	/u/home/t/tboltz/project-ophoff/rna_whole_blood/cts_TWAS_latest/NK_Cells_Resting_weights2//ABCC4-out.wgt.RDat	ABCC4	13	95672090	95953729	0.06809	rs9301996	2.73	rs12865420	0.00888	-5.8	0.947	374	45	enet	0.03226	3.15e-14	-2.20216	0.02765	0.002	0.988	0	0.003	0.007
AKAP11-out.wgt.RDat	/u/home/t/tboltz/project-ophoff/rna_whole_blood/cts_TWAS_latest/NK_Cells_Resting_weights2//AKAP11-out.wgt.RDat	AKAP11	13	42846289	42897397	0.0457	rs7318683	2.45	rs7994365	0.02781	7.23	-0.235	255	21	enet	0.03298	1.64e-14	0.31149	0.75542	NA	NA	NA	NA	NA
ALOX5AP-out.wgt.RDat	/u/home/t/tboltz/project-ophoff/rna_whole_blood/cts_TWAS_latest/NK_Cells_Resting_weights2//ALOX5AP-out.wgt.RDat	ALOX5AP	13	31287616	31338563	0.14684	rs7981107	4.37	rs11841107	0.07439	11.5	0.894	158	46	enet	0.12256	2.88e-51	1.05851	0.28982	NA	NA	NA	NA	NA
ARL11-out.wgt.RDat	/u/home/t/tboltz/project-ophoff/rna_whole_blood/cts_TWAS_latest/NK_Cells_Resting_weights2//ARL11-out.wgt.RDat	ARL11	13	50202644	50208008	0.01711	rs1063183	2.09	rs9535274	0.00302	4.38	-1.261	215	215	blup	0.00641	0.000504	0.27421	0.78392	NA	NA	NA	NA	NA
ATP7B-out.wgt.RDat	/u/home/t/tboltz/project-ophoff/rna_whole_blood/cts_TWAS_latest/NK_Cells_Resting_weights2//ATP7B-out.wgt.RDat	ATP7B	13	52504573	52586261	0.02661	rs7325826	2.16	rs3742290	0.01606	-5.57	1.136	154	2	lasso	0.01514	1.7e-07	-1.16598	0.24362	NA	NA	NA	NA	NA
BORA-out.wgt.RDat	/u/home/t/tboltz/project-ophoff/rna_whole_blood/cts_TWAS_latest/NK_Cells_Resting_weights2//BORA-out.wgt.RDat	BORA	13	73301888	73330336	0.02339	rs9543003	3.19	rs17260329	0.00114	-3.93	-0.558	142	20	enet	0.00654	0.000446	1.36493	0.17228	NA	NA	NA	NA	NA
CCDC122-out.wgt.RDat	/u/home/t/tboltz/project-ophoff/rna_whole_blood/cts_TWAS_latest/NK_Cells_Resting_weights2//CCDC122-out.wgt.RDat	CCDC122	13	44398046	44453876	0.12942	rs1466005	2.39	rs6561150	0.11327	14.12	-1.703	297	11	lasso	0.13722	1.3e-57	-1.44371	0.14882	NA	NA	NA	NA	NA
CCNA1-out.wgt.RDat	/u/home/t/tboltz/project-ophoff/rna_whole_blood/cts_TWAS_latest/NK_Cells_Resting_weights2//CCNA1-out.wgt.RDat	CCNA1	13	37005658	37017007	0.02036	rs7331892	3.28	rs3927730	0.02235	6.33	1.629	181	7	enet	0.0188	6.15e-09	1.57043	0.11631	NA	NA	NA	NA	NA
CKAP2-out.wgt.RDat	/u/home/t/tboltz/project-ophoff/rna_whole_blood/cts_TWAS_latest/NK_Cells_Resting_weights2//CKAP2-out.wgt.RDat	CKAP2	13	53029565	53050763	0.11495	rs7325826	2.16	rs9526951	0.07763	-11.73	-1.339	139	23	enet	0.09595	5.27e-40	2.01815	0.04358	0	0.992	0	0.001	0.007
COG6-out.wgt.RDat	/u/home/t/tboltz/project-ophoff/rna_whole_blood/cts_TWAS_latest/NK_Cells_Resting_weights2//COG6-out.wgt.RDat	COG6	13	40229765	40365802	0.01812	rs498769	2.63	rs9532427	0.01017	4.67	0.523	266	2	lasso	0.00696	0.000301	0.09648	0.92314	NA	NA	NA	NA	NA
COMMD6-out.wgt.RDat	/u/home/t/tboltz/project-ophoff/rna_whole_blood/cts_TWAS_latest/NK_Cells_Resting_weights2//COMMD6-out.wgt.RDat	COMMD6	13	76099356	76123575	0.01572	rs9318373	-3.03	rs9318351	0.01228	-4.86	0.994	238	1	lasso	0.00971	2.39e-05	-0.994	0.32022	NA	NA	NA	NA	NA
CRYL1-out.wgt.RDat	/u/home/t/tboltz/project-ophoff/rna_whole_blood/cts_TWAS_latest/NK_Cells_Resting_weights2//CRYL1-out.wgt.RDat	CRYL1	13	20977806	21100012	0.03061	rs2497497	2.55	rs9285125	0.0205	-6.11	-0.487	177	3	lasso	0.0186	7.39e-09	0.48865	0.62509	NA	NA	NA	NA	NA
CYSLTR2-out.wgt.RDat	/u/home/t/tboltz/project-ophoff/rna_whole_blood/cts_TWAS_latest/NK_Cells_Resting_weights2//CYSLTR2-out.wgt.RDat	CYSLTR2	13	49227848	49285362	0.02357	rs2897587	-1.99	rs9595945	0.01063	5.26	0.523	125	3	lasso	0.01346	7.76e-07	0.03519	0.97193	NA	NA	NA	NA	NA
DCT-out.wgt.RDat	/u/home/t/tboltz/project-ophoff/rna_whole_blood/cts_TWAS_latest/NK_Cells_Resting_weights2//DCT-out.wgt.RDat	DCT	13	95089066	95131936	0.02066	rs9524432	2.94	rs7337026	0.01379	6.04	0.597	159	159	blup	0.01343	8.01e-07	-0.02227	0.98223	NA	NA	NA	NA	NA
DHRS12-out.wgt.RDat	/u/home/t/tboltz/project-ophoff/rna_whole_blood/cts_TWAS_latest/NK_Cells_Resting_weights2//DHRS12-out.wgt.RDat	DHRS12	13	52342130	52378298	0.01307	rs4942995	2.18	rs9526825	0.00431	-3.91	-0.884	158	12	enet	0.00519	0.00158	2.08423	0.03714	0.787	0.211	0.001	0	0.001
DNAJC15-out.wgt.RDat	/u/home/t/tboltz/project-ophoff/rna_whole_blood/cts_TWAS_latest/NK_Cells_Resting_weights2//DNAJC15-out.wgt.RDat	DNAJC15	13	43597340	43688349	0.23606	rs9315961	3.49	rs17553284	0.22361	-19.7	-0.804	248	2	lasso	0.22265	7.66e-97	0.80803	0.41907	NA	NA	NA	NA	NA
EBPL-out.wgt.RDat	/u/home/t/tboltz/project-ophoff/rna_whole_blood/cts_TWAS_latest/NK_Cells_Resting_weights2//EBPL-out.wgt.RDat	EBPL	13	50234811	50265622	0.1438	rs1063183	2.09	rs3809325	0.07747	12.13	-0.844	225	29	enet	0.11433	9.49e-48	-0.72264	0.4699	NA	NA	NA	NA	NA
EEF1AKMT1-out.wgt.RDat	/u/home/t/tboltz/project-ophoff/rna_whole_blood/cts_TWAS_latest/NK_Cells_Resting_weights2//EEF1AKMT1-out.wgt.RDat	EEF1AKMT1	13	21302871	21348100	0.01495	rs2497497	2.55	rs9579960	0.01374	5.65	-0.821	191	9	enet	0.00923	3.71e-05	-0.96408	0.335	NA	NA	NA	NA	NA
ELF1-out.wgt.RDat	/u/home/t/tboltz/project-ophoff/rna_whole_blood/cts_TWAS_latest/NK_Cells_Resting_weights2//ELF1-out.wgt.RDat	ELF1	13	41506061	41635576	0.02466	rs7334701	3.83	rs7320344	0.00203	-5.36	-2.068	95	6	lasso	0.00976	2.29e-05	3.14245	0.00168	0.017	0.735	0	0.007	0.241
EPSTI1-out.wgt.RDat	/u/home/t/tboltz/project-ophoff/rna_whole_blood/cts_TWAS_latest/NK_Cells_Resting_weights2//EPSTI1-out.wgt.RDat	EPSTI1	13	43460525	43566385	0.29587	rs9315961	3.49	rs9533339	0.16635	17.12	-0.15	245	39	enet	0.17234	2.95e-73	-0.65724	0.51103	NA	NA	NA	NA	NA
FBXL3-out.wgt.RDat	/u/home/t/tboltz/project-ophoff/rna_whole_blood/cts_TWAS_latest/NK_Cells_Resting_weights2//FBXL3-out.wgt.RDat	FBXL3	13	77566734	77601330	0.011	rs9565295	-2.63	rs7336541	0.00184	4.37	-1.798	186	186	blup	0.00511	0.0017	-1.25706	0.20873	NA	NA	NA	NA	NA
FLT1-out.wgt.RDat	/u/home/t/tboltz/project-ophoff/rna_whole_blood/cts_TWAS_latest/NK_Cells_Resting_weights2//FLT1-out.wgt.RDat	FLT1	13	28874484	29069282	0.05403	rs9579176	-2.61	rs589809	0.01608	-5.72	-0.571	187	33	enet	0.0267	4.86e-12	-0.92151	0.35679	NA	NA	NA	NA	NA
FNDC3A-out.wgt.RDat	/u/home/t/tboltz/project-ophoff/rna_whole_blood/cts_TWAS_latest/NK_Cells_Resting_weights2//FNDC3A-out.wgt.RDat	FNDC3A	13	49550049	49783915	0.03179	rs9316406	-2	rs7986805	0.01682	5.51	0.586	224	5	lasso	0.02419	4.7e-11	1.1832	0.23673	NA	NA	NA	NA	NA
GJB6-out.wgt.RDat	/u/home/t/tboltz/project-ophoff/rna_whole_blood/cts_TWAS_latest/NK_Cells_Resting_weights2//GJB6-out.wgt.RDat	GJB6	13	20796102	20806504	0.08286	rs2497497	2.55	rs9285125	0.06136	11.09	-0.487	155	4	lasso	0.06885	7.48e-29	-0.83111	0.40591	NA	NA	NA	NA	NA
GPC6-out.wgt.RDat	/u/home/t/tboltz/project-ophoff/rna_whole_blood/cts_TWAS_latest/NK_Cells_Resting_weights2//GPC6-out.wgt.RDat	GPC6	13	93879061	95060274	0.03433	rs9524432	2.94	rs12855239	0.0171	-6.08	0.477	436	436	blup	0.01287	1.34e-06	-0.19607	0.84456	NA	NA	NA	NA	NA
GPR180-out.wgt.RDat	/u/home/t/tboltz/project-ophoff/rna_whole_blood/cts_TWAS_latest/NK_Cells_Resting_weights2//GPR180-out.wgt.RDat	GPR180	13	95254112	95286915	0.20524	rs9524432	2.94	rs9556402	0.2562	-21.09	0.72	228	25	enet	0.25872	1.06e-114	-0.7815	0.43451	NA	NA	NA	NA	NA
HMGB1-out.wgt.RDat	/u/home/t/tboltz/project-ophoff/rna_whole_blood/cts_TWAS_latest/NK_Cells_Resting_weights2//HMGB1-out.wgt.RDat	HMGB1	13	31030842	31191734	0.03404	rs7981107	4.37	rs12877352	0.02043	6.02	2.433	172	33	enet	0.01694	3.31e-08	0.3184	0.75018	NA	NA	NA	NA	NA
IFT88-out.wgt.RDat	/u/home/t/tboltz/project-ophoff/rna_whole_blood/cts_TWAS_latest/NK_Cells_Resting_weights2//IFT88-out.wgt.RDat	IFT88	13	21141209	21265576	0.05567	rs2497497	2.55	rs12873775	0.08342	12.16	1.134	203	4	lasso	0.08597	7.36e-36	1.21922	0.22276	NA	NA	NA	NA	NA
KBTBD7-out.wgt.RDat	/u/home/t/tboltz/project-ophoff/rna_whole_blood/cts_TWAS_latest/NK_Cells_Resting_weights2//KBTBD7-out.wgt.RDat	KBTBD7	13	41763971	41768705	0.14509	rs7334701	3.83	rs1572018	0.13299	15.4	0.136	86	4	lasso	0.13109	6.01e-55	0.14707	0.88308	NA	NA	NA	NA	NA
KCTD12-out.wgt.RDat	/u/home/t/tboltz/project-ophoff/rna_whole_blood/cts_TWAS_latest/NK_Cells_Resting_weights2//KCTD12-out.wgt.RDat	KCTD12	13	77454311	77460540	0.03	rs9565295	-2.63	rs9573913	0.00443	4.44	0.361	188	29	enet	0.00923	3.71e-05	0.90131	0.36742	NA	NA	NA	NA	NA
KLF12-out.wgt.RDat	/u/home/t/tboltz/project-ophoff/rna_whole_blood/cts_TWAS_latest/NK_Cells_Resting_weights2//KLF12-out.wgt.RDat	KLF12	13	74260227	74569186	0.05993	rs1408675	-2.54	rs9600235	0.04693	-9.13	-0.033	267	2	lasso	0.04748	2.94e-20	0.10953	0.91278	NA	NA	NA	NA	NA
KL-out.wgt.RDat	/u/home/t/tboltz/project-ophoff/rna_whole_blood/cts_TWAS_latest/NK_Cells_Resting_weights2//KL-out.wgt.RDat	KL	13	33590562	33640280	0.04123	rs524673	2.25	rs623629	0.02644	7.32	-0.593	192	7	lasso	0.0238	6.65e-11	-0.33105	0.7406	NA	NA	NA	NA	NA
LATS2-out.wgt.RDat	/u/home/t/tboltz/project-ophoff/rna_whole_blood/cts_TWAS_latest/NK_Cells_Resting_weights2//LATS2-out.wgt.RDat	LATS2	13	21547176	21635725	0.05733	rs2497497	2.55	rs9509508	0.01045	5.26	0.601	145	21	enet	0.02364	7.7e-11	-0.3112	0.75565	NA	NA	NA	NA	NA
LNX2-out.wgt.RDat	/u/home/t/tboltz/project-ophoff/rna_whole_blood/cts_TWAS_latest/NK_Cells_Resting_weights2//LNX2-out.wgt.RDat	LNX2	13	28120051	28194666	0.05636	rs995424	-2.77	rs9512759	0.04217	-8.66	1.576	201	3	lasso	0.04241	3.05e-18	-1.51267	0.13036	NA	NA	NA	NA	NA
MED4-out.wgt.RDat	/u/home/t/tboltz/project-ophoff/rna_whole_blood/cts_TWAS_latest/NK_Cells_Resting_weights2//MED4-out.wgt.RDat	MED4	13	48627460	48669267	0.01671	rs645833	2.72	rs7997347	0.00988	4.72	-0.415	209	209	blup	0.00724	0.000232	-1.25001	0.2113	NA	NA	NA	NA	NA
MPHOSPH8-out.wgt.RDat	/u/home/t/tboltz/project-ophoff/rna_whole_blood/cts_TWAS_latest/NK_Cells_Resting_weights2//MPHOSPH8-out.wgt.RDat	MPHOSPH8	13	20207800	20247581	0.00723	rs9554181	2.35	rs9508453	0.0023	4.36	1.277	127	127	blup	0.00654	0.000445	1.54078	0.12337	NA	NA	NA	NA	NA
MTMR6-out.wgt.RDat	/u/home/t/tboltz/project-ophoff/rna_whole_blood/cts_TWAS_latest/NK_Cells_Resting_weights2//MTMR6-out.wgt.RDat	MTMR6	13	25820340	25862147	0.01438	rs7335954	3.28	rs9319210	0.01158	5.47	-0.845	168	5	lasso	0.01355	7.19e-07	-1.27916	0.20084	NA	NA	NA	NA	NA
MTRF1-out.wgt.RDat	/u/home/t/tboltz/project-ophoff/rna_whole_blood/cts_TWAS_latest/NK_Cells_Resting_weights2//MTRF1-out.wgt.RDat	MTRF1	13	41790506	41837713	0.03039	rs7334701	3.83	rs2297555	0.02052	-6.14	0.411	108	6	lasso	0.02137	6.02e-10	-0.69926	0.48439	NA	NA	NA	NA	NA
OBI1-out.wgt.RDat	/u/home/t/tboltz/project-ophoff/rna_whole_blood/cts_TWAS_latest/NK_Cells_Resting_weights2//OBI1-out.wgt.RDat	OBI1	13	79188425	79233290	0.06359	rs2243517	5.28	rs12585725	0.04343	-8.95	1.109	189	3	lasso	0.04287	2.01e-18	-1.13486	0.25643	NA	NA	NA	NA	NA
OLFM4-out.wgt.RDat	/u/home/t/tboltz/project-ophoff/rna_whole_blood/cts_TWAS_latest/NK_Cells_Resting_weights2//OLFM4-out.wgt.RDat	OLFM4	13	53602949	53626192	0.05634	rs9596788	-4.26	rs17053814	0.00611	-5.09	2.941	151	151	blup	0.02139	5.89e-10	-1.57705	0.11478	NA	NA	NA	NA	NA
PAN3-out.wgt.RDat	/u/home/t/tboltz/project-ophoff/rna_whole_blood/cts_TWAS_latest/NK_Cells_Resting_weights2//PAN3-out.wgt.RDat	PAN3	13	28712683	28869472	0.02841	rs9579176	-2.61	rs7333496	0.00319	4.39	-0.29	184	18	enet	0.01312	1.06e-06	-0.27234	0.78536	NA	NA	NA	NA	NA
PARP4-out.wgt.RDat	/u/home/t/tboltz/project-ophoff/rna_whole_blood/cts_TWAS_latest/NK_Cells_Resting_weights2//PARP4-out.wgt.RDat	PARP4	13	24995070	25086916	0.12481	rs9553322	3.74	rs1539096	0.03349	-8.28	0.923	186	7	lasso	0.08169	4.25e-34	-1.3349	0.18191	NA	NA	NA	NA	NA
PCDH8-out.wgt.RDat	/u/home/t/tboltz/project-ophoff/rna_whole_blood/cts_TWAS_latest/NK_Cells_Resting_weights2//PCDH8-out.wgt.RDat	PCDH8	13	53417025	53422776	0.06886	rs17053844	3.15	rs7325537	0.03474	7.88	1.326	151	4	lasso	0.03368	8.63e-15	1.33887	0.18061	NA	NA	NA	NA	NA
PHF11-out.wgt.RDat	/u/home/t/tboltz/project-ophoff/rna_whole_blood/cts_TWAS_latest/NK_Cells_Resting_weights2//PHF11-out.wgt.RDat	PHF11	13	50069802	50103117	0.04199	rs1063183	2.09	rs7991031	0.04702	-9.26	1.425	211	6	lasso	0.04599	1.15e-19	-1.49452	0.13504	NA	NA	NA	NA	NA
POLR1D-out.wgt.RDat	/u/home/t/tboltz/project-ophoff/rna_whole_blood/cts_TWAS_latest/NK_Cells_Resting_weights2//POLR1D-out.wgt.RDat	POLR1D	13	28194880	28318374	0.0282	rs995424	-2.77	rs482704	0.01469	-5.67	1.924	203	17	enet	0.0167	4.13e-08	-2.33782	0.0194	0.007	0.975	0	0.002	0.017
PSPC1-out.wgt.RDat	/u/home/t/tboltz/project-ophoff/rna_whole_blood/cts_TWAS_latest/NK_Cells_Resting_weights2//PSPC1-out.wgt.RDat	PSPC1	13	20248897	20357159	0.05417	rs9554181	2.35	rs9508836	0.06162	-11.06	0.928	128	15	enet	0.06612	9.59e-28	-0.62823	0.52985	NA	NA	NA	NA	NA
RAP2A-out.wgt.RDat	/u/home/t/tboltz/project-ophoff/rna_whole_blood/cts_TWAS_latest/NK_Cells_Resting_weights2//RAP2A-out.wgt.RDat	RAP2A	13	98086424	98121382	0.02031	rs16952071	1.94	rs9513245	0.01493	-5.55	0.327	148	8	enet	0.01127	5.73e-06	-0.19545	0.84504	NA	NA	NA	NA	NA
RASL11A-out.wgt.RDat	/u/home/t/tboltz/project-ophoff/rna_whole_blood/cts_TWAS_latest/NK_Cells_Resting_weights2//RASL11A-out.wgt.RDat	RASL11A	13	27844465	27847827	0.02328	rs1410432	-2.98	rs41485749	0.01531	5.49	-1.885	160	3	lasso	0.01241	2.02e-06	-2.21368	0.02685	0.021	0.961	0	0.002	0.015
RBM26-out.wgt.RDat	/u/home/t/tboltz/project-ophoff/rna_whole_blood/cts_TWAS_latest/NK_Cells_Resting_weights2//RBM26-out.wgt.RDat	RBM26	13	79885960	79980356	0.06769	rs7996943	-2.81	rs2274554	0.07799	-11.68	-1.047	202	5	lasso	0.07541	1.59e-31	1.00978	0.3126	NA	NA	NA	NA	NA
RCBTB1-out.wgt.RDat	/u/home/t/tboltz/project-ophoff/rna_whole_blood/cts_TWAS_latest/NK_Cells_Resting_weights2//RCBTB1-out.wgt.RDat	RCBTB1	13	50106083	50159694	0.13225	rs1063183	2.09	rs7332010	0.10374	-15.02	-0.801	213	10	lasso	0.205	2.11e-88	-0.58113	0.56116	NA	NA	NA	NA	NA
RGCC-out.wgt.RDat	/u/home/t/tboltz/project-ophoff/rna_whole_blood/cts_TWAS_latest/NK_Cells_Resting_weights2//RGCC-out.wgt.RDat	RGCC	13	42031687	42045007	0.01871	rs7334701	3.83	rs9525509	0.01009	-4.73	-0.053	129	5	lasso	0.00821	9.51e-05	0.09689	0.92282	NA	NA	NA	NA	NA
RNASEH2B-out.wgt.RDat	/u/home/t/tboltz/project-ophoff/rna_whole_blood/cts_TWAS_latest/NK_Cells_Resting_weights2//RNASEH2B-out.wgt.RDat	RNASEH2B	13	51483884	51598256	0.21563	rs3803198	2.5	rs7985661	0.03092	7.6	-0.793	202	30	enet	0.08263	1.75e-34	-1.17364	0.24054	NA	NA	NA	NA	NA
RNF17-out.wgt.RDat	/u/home/t/tboltz/project-ophoff/rna_whole_blood/cts_TWAS_latest/NK_Cells_Resting_weights2//RNF17-out.wgt.RDat	RNF17	13	25338308	25454059	0.04413	rs9553322	3.74	rs2863942	0.03819	-8.24	0.484	156	13	enet	0.03932	5.11e-17	-0.47749	0.63301	NA	NA	NA	NA	NA
RUBCNL-out.wgt.RDat	/u/home/t/tboltz/project-ophoff/rna_whole_blood/cts_TWAS_latest/NK_Cells_Resting_weights2//RUBCNL-out.wgt.RDat	RUBCNL	13	46916136	47012325	0.14405	rs4142900	-2.51	rs7993018	0.17676	17.74	-1.14	231	6	lasso	0.1971	1.11e-84	-1.24292	0.2139	NA	NA	NA	NA	NA
SKA3-out.wgt.RDat	/u/home/t/tboltz/project-ophoff/rna_whole_blood/cts_TWAS_latest/NK_Cells_Resting_weights2//SKA3-out.wgt.RDat	SKA3	13	21727735	21750691	0.02323	rs8002138	2.54	rs17278868	0.00398	-4.39	0.391	107	3	lasso	0.0067	0.000383	-0.82244	0.41082	NA	NA	NA	NA	NA
SLITRK5-out.wgt.RDat	/u/home/t/tboltz/project-ophoff/rna_whole_blood/cts_TWAS_latest/NK_Cells_Resting_weights2//SLITRK5-out.wgt.RDat	SLITRK5	13	88324871	88348527	0.02934	rs9513974	-2.81	rs9525038	0.01061	4.46	1.341	150	3	lasso	0.01213	2.62e-06	0.3011	0.76334	NA	NA	NA	NA	NA
SPART-out.wgt.RDat	/u/home/t/tboltz/project-ophoff/rna_whole_blood/cts_TWAS_latest/NK_Cells_Resting_weights2//SPART-out.wgt.RDat	SPART	13	36875776	36944317	0.08739	rs7331892	3.28	rs7327598	0.12664	15.05	-1.094	190	14	enet	0.1274	2.36e-53	-0.92651	0.35418	NA	NA	NA	NA	NA
SPATA13-out.wgt.RDat	/u/home/t/tboltz/project-ophoff/rna_whole_blood/cts_TWAS_latest/NK_Cells_Resting_weights2//SPATA13-out.wgt.RDat	SPATA13	13	24553945	24881212	0.02988	rs9553322	3.74	rs947230	0.02166	-6.36	1.283	246	2	lasso	0.02122	6.91e-10	-1.16062	0.2458	NA	NA	NA	NA	NA
STK24-out.wgt.RDat	/u/home/t/tboltz/project-ophoff/rna_whole_blood/cts_TWAS_latest/NK_Cells_Resting_weights2//STK24-out.wgt.RDat	STK24	13	99097440	99230194	0.10455	rs2892734	2.26	rs2281767	0.04199	-8.64	-0.355	237	24	enet	0.06283	2.04e-26	-0.33989	0.73394	NA	NA	NA	NA	NA
SUCLA2-out.wgt.RDat	/u/home/t/tboltz/project-ophoff/rna_whole_blood/cts_TWAS_latest/NK_Cells_Resting_weights2//SUCLA2-out.wgt.RDat	SUCLA2	13	48319872	48612104	0.01878	rs645833	2.72	rs12429348	0.01416	5.11	-0.098	255	17	enet	0.01577	9.54e-08	0.00804	0.99359	NA	NA	NA	NA	NA
SUGT1-out.wgt.RDat	/u/home/t/tboltz/project-ophoff/rna_whole_blood/cts_TWAS_latest/NK_Cells_Resting_weights2//SUGT1-out.wgt.RDat	SUGT1	13	53226845	53275044	0.03002	rs17053844	3.15	rs9526951	0.01299	-5.4	-1.339	140	17	enet	0.01296	1.23e-06	1.86311	0.06245	NA	NA	NA	NA	NA
SUPT20H-out.wgt.RDat	/u/home/t/tboltz/project-ophoff/rna_whole_blood/cts_TWAS_latest/NK_Cells_Resting_weights2//SUPT20H-out.wgt.RDat	SUPT20H	13	37583450	37633850	0.14265	rs9532055	4.12	rs1199982	0.22374	-19.89	-2.255	154	5	lasso	0.22621	1.44e-98	2.26849	0.0233	0	0.923	0	0.043	0.034
TBC1D4-out.wgt.RDat	/u/home/t/tboltz/project-ophoff/rna_whole_blood/cts_TWAS_latest/NK_Cells_Resting_weights2//TBC1D4-out.wgt.RDat	TBC1D4	13	75857640	76056305	0.13756	rs9318373	-3.03	rs724543	0.06266	10.86	0.059	218	5	lasso	0.08695	2.89e-36	0.75376	0.45099	NA	NA	NA	NA	NA
TMEM272-out.wgt.RDat	/u/home/t/tboltz/project-ophoff/rna_whole_blood/cts_TWAS_latest/NK_Cells_Resting_weights2//TMEM272-out.wgt.RDat	TMEM272	13	52387484	52419313	0.03961	rs4942995	2.18	rs2760304	0.01219	4.71	0.87	159	19	enet	0.01434	3.51e-07	1.50405	0.13257	NA	NA	NA	NA	NA
UGGT2-out.wgt.RDat	/u/home/t/tboltz/project-ophoff/rna_whole_blood/cts_TWAS_latest/NK_Cells_Resting_weights2//UGGT2-out.wgt.RDat	UGGT2	13	96453835	96705736	0.05448	rs472010	-3.05	rs7993991	0.0223	-7.02	0.133	218	22	enet	0.03353	9.91e-15	-1.74817	0.08043	NA	NA	NA	NA	NA
USP12-out.wgt.RDat	/u/home/t/tboltz/project-ophoff/rna_whole_blood/cts_TWAS_latest/NK_Cells_Resting_weights2//USP12-out.wgt.RDat	USP12	13	27640294	27745948	0.03437	rs1410432	-2.98	rs870767	0.01106	-5.58	-0.009	190	10	enet	0.02487	2.54e-11	-1.13534	0.25623	NA	NA	NA	NA	NA
ZDHHC20-out.wgt.RDat	/u/home/t/tboltz/project-ophoff/rna_whole_blood/cts_TWAS_latest/NK_Cells_Resting_weights2//ZDHHC20-out.wgt.RDat	ZDHHC20	13	21946713	22033509	0.09553	rs263923	-2.1	rs8002383	0.06547	10.97	-0.716	111	17	enet	0.07797	1.43e-32	-0.61284	0.53998	NA	NA	NA	NA	NA
PANEL	FILE	ID	CHR	P0	P1	HSQ	BEST.GWAS.ID	BEST.GWAS.Z	EQTL.ID	EQTL.R2	EQTL.Z	EQTL.GWAS.Z	NSNP	NWGT	MODEL	MODELCV.R2	MODELCV.PV	TWAS.Z	TWAS.P	COLOC.PP0	COLOC.PP1	COLOC.PP2	COLOC.PP3	COLOC.PP4
ACOT1-out.wgt.RDat	/u/home/t/tboltz/project-ophoff/rna_whole_blood/cts_TWAS_latest/NK_Cells_Resting_weights2//ACOT1-out.wgt.RDat	ACOT1	14	74000000	74000000	0.0385	rs6574129	-2.57	rs758109	0.024396	-7	0.079	150	24	enet	0.03059	1.42e-13	-0.3359	0.73691	NA	NA	NA	NA	NA
ACOT2-out.wgt.RDat	/u/home/t/tboltz/project-ophoff/rna_whole_blood/cts_TWAS_latest/NK_Cells_Resting_weights2//ACOT2-out.wgt.RDat	ACOT2	14	74000000	74000000	0.0111	NA	NA	NA	NA	NA	NA	152	0	enet	0.0066	0.000421	NA	NA	NA	NA	NA	NA	NA
ACOT4-out.wgt.RDat	/u/home/t/tboltz/project-ophoff/rna_whole_blood/cts_TWAS_latest/NK_Cells_Resting_weights2//ACOT4-out.wgt.RDat	ACOT4	14	74100000	74100000	0.0543	rs6574129	-2.57	rs3813563	0.018973	6.43	0.912	157	11	enet	0.0322	3.3e-14	0.9257	0.35458	NA	NA	NA	NA	NA
ACTR10-out.wgt.RDat	/u/home/t/tboltz/project-ophoff/rna_whole_blood/cts_TWAS_latest/NK_Cells_Resting_weights2//ACTR10-out.wgt.RDat	ACTR10	14	58700000	58700000	0.0182	rs10145296	-2.28	rs4901852	0.01014	-4.64	2.247	122	5	lasso	0.00997	1.87e-05	-2.1475	0.031751	0.336	0.647	0	0	0.017
ADAM20-out.wgt.RDat	/u/home/t/tboltz/project-ophoff/rna_whole_blood/cts_TWAS_latest/NK_Cells_Resting_weights2//ADAM20-out.wgt.RDat	ADAM20	14	71000000	71000000	0.0298	rs983192	2.36	rs17108274	0.038356	-8.47	-1.099	214	8	lasso	0.03664	5.88e-16	0.9912	0.321567	NA	NA	NA	NA	NA
ADCK1-out.wgt.RDat	/u/home/t/tboltz/project-ophoff/rna_whole_blood/cts_TWAS_latest/NK_Cells_Resting_weights2//ADCK1-out.wgt.RDat	ADCK1	14	78300000	78400000	0.0956	rs11159309	-3.46	rs724264	0.090345	13.2	-0.196	299	25	enet	0.10037	7.49e-42	-0.5264	0.59858	NA	NA	NA	NA	NA
AHSA1-out.wgt.RDat	/u/home/t/tboltz/project-ophoff/rna_whole_blood/cts_TWAS_latest/NK_Cells_Resting_weights2//AHSA1-out.wgt.RDat	AHSA1	14	77900000	77900000	0.0124	rs11159309	-3.46	rs12435136	0.011787	-4.7	1.166	207	3	lasso	0.00952	2.84e-05	-1.1979	0.230967	NA	NA	NA	NA	NA
AKAP6-out.wgt.RDat	/u/home/t/tboltz/project-ophoff/rna_whole_blood/cts_TWAS_latest/NK_Cells_Resting_weights2//AKAP6-out.wgt.RDat	AKAP6	14	32800000	33300000	0.0507	rs4261436	-4.09	rs17098553	0.028081	-7.14	-2.395	214	2	lasso	0.02397	5.7e-11	2.3998	0.016403	0	0.93	0	0.022	0.048
AKT1-out.wgt.RDat	/u/home/t/tboltz/project-ophoff/rna_whole_blood/cts_TWAS_latest/NK_Cells_Resting_weights2//AKT1-out.wgt.RDat	AKT1	14	105000000	105000000	0.0798	rs4983559	-3.22	rs4983559	0.036961	-8.46	-3.223	84	1	lasso	0.03508	2.41e-15	3.223	0.001269	0	0.663	0	0	0.337
ANG-out.wgt.RDat	/u/home/t/tboltz/project-ophoff/rna_whole_blood/cts_TWAS_latest/NK_Cells_Resting_weights2//ANG-out.wgt.RDat	ANG	14	21200000	21200000	0.0728	rs17092373	2.11	rs1010461	0.038785	-8.35	-0.864	142	2	lasso	0.04166	6.06e-18	0.9297	0.352517	NA	NA	NA	NA	NA
ANKRD9-out.wgt.RDat	/u/home/t/tboltz/project-ophoff/rna_whole_blood/cts_TWAS_latest/NK_Cells_Resting_weights2//ANKRD9-out.wgt.RDat	ANKRD9	14	103000000	103000000	0.067	rs10133111	3.92	rs11629266	0.032838	-7.62	2.033	91	20	enet	0.04263	2.48e-18	-0.8846	0.37637	NA	NA	NA	NA	NA
ARHGAP5-out.wgt.RDat	/u/home/t/tboltz/project-ophoff/rna_whole_blood/cts_TWAS_latest/NK_Cells_Resting_weights2//ARHGAP5-out.wgt.RDat	ARHGAP5	14	32500000	32600000	0.1151	rs2383289	-3.66	rs1278923	0.074738	-11.43	-1.273	147	19	enet	0.08435	3.41e-35	1.5029	0.132861	NA	NA	NA	NA	NA
ARHGEF40-out.wgt.RDat	/u/home/t/tboltz/project-ophoff/rna_whole_blood/cts_TWAS_latest/NK_Cells_Resting_weights2//ARHGEF40-out.wgt.RDat	ARHGEF40	14	21500000	21600000	0.0553	rs8009501	-2.5	rs749731	0.033056	8	0.193	100	2	lasso	0.02805	1.43e-12	0.2028	0.839262	NA	NA	NA	NA	NA
ATXN3-out.wgt.RDat	/u/home/t/tboltz/project-ophoff/rna_whole_blood/cts_TWAS_latest/NK_Cells_Resting_weights2//ATXN3-out.wgt.RDat	ATXN3	14	92500000	92600000	0.0202	rs7156567	2.77	rs7151632	0.014155	5.07	1.55	190	3	lasso	0.01006	1.72e-05	1.5982	0.110006	NA	NA	NA	NA	NA
BBOF1-out.wgt.RDat	/u/home/t/tboltz/project-ophoff/rna_whole_blood/cts_TWAS_latest/NK_Cells_Resting_weights2//BBOF1-out.wgt.RDat	BBOF1	14	74500000	74500000	0.0244	rs6574129	-2.57	rs7152352	0.00617	-5.25	0.267	146	10	enet	0.01259	1.72e-06	-0.8558	0.39209	NA	NA	NA	NA	NA
BEGAIN-out.wgt.RDat	/u/home/t/tboltz/project-ophoff/rna_whole_blood/cts_TWAS_latest/NK_Cells_Resting_weights2//BEGAIN-out.wgt.RDat	BEGAIN	14	101000000	101000000	0.1311	rs2295388	2.02	rs7157731	0.036616	8.2	-0.168	114	8	lasso	0.08647	4.57e-36	-0.5036	0.61451	NA	NA	NA	NA	NA
C14orf132-out.wgt.RDat	/u/home/t/tboltz/project-ophoff/rna_whole_blood/cts_TWAS_latest/NK_Cells_Resting_weights2//C14orf132-out.wgt.RDat	C14orf132	14	96500000	96600000	0.1521	rs4900279	2.62	rs941770	0.091174	12.6	1.113	239	4	lasso	0.1414	1.93e-59	0.6341	0.526026	NA	NA	NA	NA	NA
CATSPERB-out.wgt.RDat	/u/home/t/tboltz/project-ophoff/rna_whole_blood/cts_TWAS_latest/NK_Cells_Resting_weights2//CATSPERB-out.wgt.RDat	CATSPERB	14	92000000	92200000	0.0312	rs2295528	-2.58	rs7150509	0.013454	5.18	-0.759	175	4	lasso	0.01284	1.36e-06	-1.0148	0.310183	NA	NA	NA	NA	NA
CBLN3-out.wgt.RDat	/u/home/t/tboltz/project-ophoff/rna_whole_blood/cts_TWAS_latest/NK_Cells_Resting_weights2//CBLN3-out.wgt.RDat	CBLN3	14	24900000	24900000	0.1858	rs7146310	2.55	rs10143703	0.097049	-13	-0.166	232	3	lasso	0.09612	4.48e-40	0.1951	0.845314	NA	NA	NA	NA	NA
CCDC196-out.wgt.RDat	/u/home/t/tboltz/project-ophoff/rna_whole_blood/cts_TWAS_latest/NK_Cells_Resting_weights2//CCDC196-out.wgt.RDat	CCDC196	14	66900000	67000000	0.0149	rs8004619	2.09	rs10134793	-0.000297	2.74	-0.215	259	259	blup	0.00333	0.0093	-0.6241	0.532549	NA	NA	NA	NA	NA
CDCA4-out.wgt.RDat	/u/home/t/tboltz/project-ophoff/rna_whole_blood/cts_TWAS_latest/NK_Cells_Resting_weights2//CDCA4-out.wgt.RDat	CDCA4	14	105000000	105000000	0.0381	rs4983559	-3.22	rs10147672	0.053932	-10.43	-0.386	71	11	enet	0.06945	4.26e-29	1.0569	0.290545	NA	NA	NA	NA	NA
CDKL1-out.wgt.RDat	/u/home/t/tboltz/project-ophoff/rna_whole_blood/cts_TWAS_latest/NK_Cells_Resting_weights2//CDKL1-out.wgt.RDat	CDKL1	14	50800000	50900000	0.0428	rs8010709	-2.59	rs7142237	0.007788	-6.35	0.818	141	12	enet	0.03085	1.12e-13	-0.8067	0.419831	NA	NA	NA	NA	NA
CEP128-out.wgt.RDat	/u/home/t/tboltz/project-ophoff/rna_whole_blood/cts_TWAS_latest/NK_Cells_Resting_weights2//CEP128-out.wgt.RDat	CEP128	14	80900000	81400000	0.0513	rs7160604	3.23	rs7150858	0.063346	10.94	-2.029	231	24	enet	0.07048	1.63e-29	-1.8757	0.060702	NA	NA	NA	NA	NA
CFL2-out.wgt.RDat	/u/home/t/tboltz/project-ophoff/rna_whole_blood/cts_TWAS_latest/NK_Cells_Resting_weights2//CFL2-out.wgt.RDat	CFL2	14	35200000	35200000	0.0981	rs7149054	-2.52	rs9743965	0.066521	11.03	-0.082	169	3	enet	0.06669	5.66e-28	-0.1317	0.89521	NA	NA	NA	NA	NA
CHURC1-out.wgt.RDat	/u/home/t/tboltz/project-ophoff/rna_whole_blood/cts_TWAS_latest/NK_Cells_Resting_weights2//CHURC1-out.wgt.RDat	CHURC1	14	65400000	65400000	0.191	rs2269296	-2.41	rs10151701	0.28259	22.18	-0.962	216	6	lasso	0.28479	3.68e-128	-0.8322	0.405318	NA	NA	NA	NA	NA
CIPC-out.wgt.RDat	/u/home/t/tboltz/project-ophoff/rna_whole_blood/cts_TWAS_latest/NK_Cells_Resting_weights2//CIPC-out.wgt.RDat	CIPC	14	77600000	77600000	0.0258	rs4903567	3.24	rs17811635	0.015281	-5.32	-0.165	157	3	lasso	0.015	1.93e-07	1.0624	0.288051	NA	NA	NA	NA	NA
COCH-out.wgt.RDat	/u/home/t/tboltz/project-ophoff/rna_whole_blood/cts_TWAS_latest/NK_Cells_Resting_weights2//COCH-out.wgt.RDat	COCH	14	31300000	31400000	0.0777	rs229150	-3.66	rs179646	0.051502	9.53	0.992	93	8	enet	0.05319	1.54e-22	1.6947	0.090134	NA	NA	NA	NA	NA
CPSF2-out.wgt.RDat	/u/home/t/tboltz/project-ophoff/rna_whole_blood/cts_TWAS_latest/NK_Cells_Resting_weights2//CPSF2-out.wgt.RDat	CPSF2	14	92600000	92600000	0.0835	rs7156567	2.77	rs4548800	0.027199	-7.03	0.036	179	35	enet	0.06001	2.8e-25	0.7376	0.460728	NA	NA	NA	NA	NA
CTSG-out.wgt.RDat	/u/home/t/tboltz/project-ophoff/rna_whole_blood/cts_TWAS_latest/NK_Cells_Resting_weights2//CTSG-out.wgt.RDat	CTSG	14	25000000	25000000	0.0427	rs7146310	2.55	rs17257110	0.032698	7.75	-0.442	240	3	lasso	0.03191	4.32e-14	-0.3639	0.715933	NA	NA	NA	NA	NA
DCAF4-out.wgt.RDat	/u/home/t/tboltz/project-ophoff/rna_whole_blood/cts_TWAS_latest/NK_Cells_Resting_weights2//DCAF4-out.wgt.RDat	DCAF4	14	73400000	73400000	0.0793	rs758913	-2.47	rs17122577	0.028904	8.72	0.4	153	153	blup	0.07662	5.1e-32	1.0796	0.280316	NA	NA	NA	NA	NA
DDHD1-out.wgt.RDat	/u/home/t/tboltz/project-ophoff/rna_whole_blood/cts_TWAS_latest/NK_Cells_Resting_weights2//DDHD1-out.wgt.RDat	DDHD1	14	53500000	53600000	0.0132	rs8004624	2.93	rs4901343	0.012722	-5.06	-0.58	128	128	blup	0.01116	6.34e-06	0.4921	0.62262	NA	NA	NA	NA	NA
DDX24-out.wgt.RDat	/u/home/t/tboltz/project-ophoff/rna_whole_blood/cts_TWAS_latest/NK_Cells_Resting_weights2//DDX24-out.wgt.RDat	DDX24	14	94500000	94500000	0.0266	rs4900194	2.18	rs8021081	0.012033	-5.02	0.708	189	21	enet	0.00908	4.23e-05	-1.3953	0.162924	NA	NA	NA	NA	NA
DGLUCY-out.wgt.RDat	/u/home/t/tboltz/project-ophoff/rna_whole_blood/cts_TWAS_latest/NK_Cells_Resting_weights2//DGLUCY-out.wgt.RDat	DGLUCY	14	91500000	91700000	0.4299	rs1286138	4.45	rs12589587	0.091313	-12.69	-1.087	143	44	enet	0.18713	4.87e-80	0.7545	0.450543	NA	NA	NA	NA	NA
DHRS1-out.wgt.RDat	/u/home/t/tboltz/project-ophoff/rna_whole_blood/cts_TWAS_latest/NK_Cells_Resting_weights2//DHRS1-out.wgt.RDat	DHRS1	14	24800000	24800000	0.0223	rs7146310	2.55	rs4568	0.020413	6.09	1.629	218	4	lasso	0.01972	2.67e-09	1.5221	0.127987	NA	NA	NA	NA	NA
DHRS4L2-out.wgt.RDat	/u/home/t/tboltz/project-ophoff/rna_whole_blood/cts_TWAS_latest/NK_Cells_Resting_weights2//DHRS4L2-out.wgt.RDat	DHRS4L2	14	24400000	24500000	0.0378	rs7146310	2.55	rs10141091	0.020229	-7.17	-0.014	172	8	lasso	0.03299	1.62e-14	-0.0112	0.991104	NA	NA	NA	NA	NA
DLST-out.wgt.RDat	/u/home/t/tboltz/project-ophoff/rna_whole_blood/cts_TWAS_latest/NK_Cells_Resting_weights2//DLST-out.wgt.RDat	DLST	14	75300000	75400000	0.014	rs1882830	-1.93	rs2300596	0.014506	5.59	0.969	97	4	lasso	0.01406	4.51e-07	0.6671	0.504729	NA	NA	NA	NA	NA
EGLN3-out.wgt.RDat	/u/home/t/tboltz/project-ophoff/rna_whole_blood/cts_TWAS_latest/NK_Cells_Resting_weights2//EGLN3-out.wgt.RDat	EGLN3	14	34400000	34900000	0.2127	rs7149054	-2.52	rs1680726	0.096386	-13.01	-0.844	179	20	enet	0.13448	2.02e-56	0.9921	0.32116	NA	NA	NA	NA	NA
ERO1A-out.wgt.RDat	/u/home/t/tboltz/project-ophoff/rna_whole_blood/cts_TWAS_latest/NK_Cells_Resting_weights2//ERO1A-out.wgt.RDat	ERO1A	14	53100000	53200000	0.1083	rs8004624	2.93	rs7150290	0.022909	-6.71	0.5	132	38	enet	0.03369	8.59e-15	-0.8849	0.376199	NA	NA	NA	NA	NA
FAM161B-out.wgt.RDat	/u/home/t/tboltz/project-ophoff/rna_whole_blood/cts_TWAS_latest/NK_Cells_Resting_weights2//FAM161B-out.wgt.RDat	FAM161B	14	74400000	74400000	0.0486	rs6574129	-2.57	rs17782328	0.038785	-8.51	-1.183	133	17	enet	0.04395	7.45e-19	0.8483	0.396294	NA	NA	NA	NA	NA
FAM177A1-out.wgt.RDat	/u/home/t/tboltz/project-ophoff/rna_whole_blood/cts_TWAS_latest/NK_Cells_Resting_weights2//FAM177A1-out.wgt.RDat	FAM177A1	14	35500000	35600000	0.051	rs1712354	-2.52	rs8015200	0.056105	-10.05	1.83	184	5	lasso	0.0722	3.26e-30	-1.2147	0.224465	NA	NA	NA	NA	NA
FBLN5-out.wgt.RDat	/u/home/t/tboltz/project-ophoff/rna_whole_blood/cts_TWAS_latest/NK_Cells_Resting_weights2//FBLN5-out.wgt.RDat	FBLN5	14	92300000	92400000	0.298	rs2244158	-2.25	rs2430343	0.11925	14.53	-0.542	177	59	enet	0.19355	5.08e-83	-0.4926	0.622322	NA	NA	NA	NA	NA
FLVCR2-out.wgt.RDat	/u/home/t/tboltz/project-ophoff/rna_whole_blood/cts_TWAS_latest/NK_Cells_Resting_weights2//FLVCR2-out.wgt.RDat	FLVCR2	14	76000000	76100000	0.0339	rs9323628	2.84	rs7142350	0.022186	6.56	0.317	95	6	enet	0.02695	3.87e-12	0.1607	0.872305	NA	NA	NA	NA	NA
FNTB-out.wgt.RDat	/u/home/t/tboltz/project-ophoff/rna_whole_blood/cts_TWAS_latest/NK_Cells_Resting_weights2//FNTB-out.wgt.RDat	FNTB	14	65500000	65500000	0.0156	rs2269296	-2.41	rs7148144	0.016726	5.61	-0.41	209	3	lasso	0.01684	3.64e-08	-0.6745	0.5	NA	NA	NA	NA	NA
GALC-out.wgt.RDat	/u/home/t/tboltz/project-ophoff/rna_whole_blood/cts_TWAS_latest/NK_Cells_Resting_weights2//GALC-out.wgt.RDat	GALC	14	88300000	88500000	0.0138	rs17123783	2.07	rs989274	0.007111	-3.99	-0.163	218	2	lasso	0.00434	0.00352	0.1062	0.915433	NA	NA	NA	NA	NA
GCH1-out.wgt.RDat	/u/home/t/tboltz/project-ophoff/rna_whole_blood/cts_TWAS_latest/NK_Cells_Resting_weights2//GCH1-out.wgt.RDat	GCH1	14	55300000	55400000	0.0713	rs17127526	2.5	rs17128050	0.043038	-8.99	0.138	146	6	lasso	0.04081	1.31e-17	-0.0597	0.952409	NA	NA	NA	NA	NA
GLRX5-out.wgt.RDat	/u/home/t/tboltz/project-ophoff/rna_whole_blood/cts_TWAS_latest/NK_Cells_Resting_weights2//GLRX5-out.wgt.RDat	GLRX5	14	96000000	96000000	0.0492	rs4900279	2.82	rs10484052	0.041869	9.32	-0.602	237	13	enet	0.05157	6.87e-22	-1.2348	0.216903	NA	NA	NA	NA	NA
GPATCH2L-out.wgt.RDat	/u/home/t/tboltz/project-ophoff/rna_whole_blood/cts_TWAS_latest/NK_Cells_Resting_weights2//GPATCH2L-out.wgt.RDat	GPATCH2L	14	76600000	76700000	0.0555	rs9323628	2.84	rs935336	0.033826	7.78	-1.13	158	8	enet	0.04012	2.47e-17	-1.6094	0.107521	NA	NA	NA	NA	NA
GPR135-out.wgt.RDat	/u/home/t/tboltz/project-ophoff/rna_whole_blood/cts_TWAS_latest/NK_Cells_Resting_weights2//GPR135-out.wgt.RDat	GPR135	14	59900000	59900000	0.0627	rs17095757	-2.7	rs1262129	0.058469	10.29	0.16	193	6	lasso	0.07007	2.39e-29	-0.1538	0.877742	NA	NA	NA	NA	NA
GPR65-out.wgt.RDat	/u/home/t/tboltz/project-ophoff/rna_whole_blood/cts_TWAS_latest/NK_Cells_Resting_weights2//GPR65-out.wgt.RDat	GPR65	14	88500000	88500000	0.1028	rs17123783	2.07	rs2289511	0.078148	-12.48	-0.483	191	35	enet	0.09923	2.23e-41	0.5312	0.595249	NA	NA	NA	NA	NA
GPR68-out.wgt.RDat	/u/home/t/tboltz/project-ophoff/rna_whole_blood/cts_TWAS_latest/NK_Cells_Resting_weights2//GPR68-out.wgt.RDat	GPR68	14	91700000	91700000	0.0279	rs1286138	4.45	rs2758144	0.007679	-4.99	1.396	121	3	lasso	0.00646	0.000481	-1.4573	0.145022	NA	NA	NA	NA	NA
GSKIP-out.wgt.RDat	/u/home/t/tboltz/project-ophoff/rna_whole_blood/cts_TWAS_latest/NK_Cells_Resting_weights2//GSKIP-out.wgt.RDat	GSKIP	14	96800000	96900000	0.0683	rs4905542	-2.96	rs4905480	0.035819	7.99	0.884	165	3	lasso	0.04311	1.6e-18	0.4828	0.629212	NA	NA	NA	NA	NA
GSTZ1-out.wgt.RDat	/u/home/t/tboltz/project-ophoff/rna_whole_blood/cts_TWAS_latest/NK_Cells_Resting_weights2//GSTZ1-out.wgt.RDat	GSTZ1	14	77800000	77800000	0.0234	rs4903567	3.24	rs2270421	0.019351	6.13	-2.469	156	3	lasso	0.01773	1.62e-08	-2.4575	0.013989	0	0.946	0	0.003	0.051
HAUS4-out.wgt.RDat	/u/home/t/tboltz/project-ophoff/rna_whole_blood/cts_TWAS_latest/NK_Cells_Resting_weights2//HAUS4-out.wgt.RDat	HAUS4	14	23400000	23400000	0.3167	rs8008775	-1.84	rs10134257	0.219691	-19.55	-0.529	93	19	enet	0.25466	1.2e-112	0.1209	0.903791	NA	NA	NA	NA	NA
IFI27L2-out.wgt.RDat	/u/home/t/tboltz/project-ophoff/rna_whole_blood/cts_TWAS_latest/NK_Cells_Resting_weights2//IFI27L2-out.wgt.RDat	IFI27L2	14	94600000	94600000	0.0495	rs1154824	2.21	rs878554	0.023672	-6.6	-1.731	196	24	enet	0.04096	1.14e-17	2.701	0.006914	0	0.986	0	0.001	0.012
INF2-out.wgt.RDat	/u/home/t/tboltz/project-ophoff/rna_whole_blood/cts_TWAS_latest/NK_Cells_Resting_weights2//INF2-out.wgt.RDat	INF2	14	105000000	105000000	0.0626	rs4983559	-3.22	rs11160817	0.008922	5.51	-0.215	86	8	enet	0.02763	2.09e-12	0.5525	0.580614	NA	NA	NA	NA	NA
ISCA2-out.wgt.RDat	/u/home/t/tboltz/project-ophoff/rna_whole_blood/cts_TWAS_latest/NK_Cells_Resting_weights2//ISCA2-out.wgt.RDat	ISCA2	14	75000000	75000000	0.1583	rs3815328	1.85	rs7148018	0.089378	12.5	0.508	116	2	lasso	0.08876	5.14e-37	0.4975	0.618845	NA	NA	NA	NA	NA
ITPK1-out.wgt.RDat	/u/home/t/tboltz/project-ophoff/rna_whole_blood/cts_TWAS_latest/NK_Cells_Resting_weights2//ITPK1-out.wgt.RDat	ITPK1	14	93400000	93600000	0.054	rs7156567	2.77	rs4905048	0.017326	-6.5	0.091	152	5	lasso	0.021	8.4e-10	0.0372	0.970349	NA	NA	NA	NA	NA
JKAMP-out.wgt.RDat	/u/home/t/tboltz/project-ophoff/rna_whole_blood/cts_TWAS_latest/NK_Cells_Resting_weights2//JKAMP-out.wgt.RDat	JKAMP	14	60000000	60000000	0.0164	rs17095757	-2.76	rs17096221	0.012067	5.23	-1.839	191	3	lasso	0.00816	9.87e-05	-1.1616	0.245412	NA	NA	NA	NA	NA
KCNK13-out.wgt.RDat	/u/home/t/tboltz/project-ophoff/rna_whole_blood/cts_TWAS_latest/NK_Cells_Resting_weights2//KCNK13-out.wgt.RDat	KCNK13	14	90500000	90700000	0.031	rs6575129	-2.56	rs10144798	0.014286	-5.38	-0.507	143	143	blup	0.0137	6.26e-07	1.0276	0.304135	NA	NA	NA	NA	NA
KLC1-out.wgt.RDat	/u/home/t/tboltz/project-ophoff/rna_whole_blood/cts_TWAS_latest/NK_Cells_Resting_weights2//KLC1-out.wgt.RDat	KLC1	14	104000000	104000000	0.0868	rs12892765	1.85	rs2273175	0.090889	12.67	0.724	127	3	lasso	0.11637	1.28e-48	0.9001	0.368048	NA	NA	NA	NA	NA
LGALS3-out.wgt.RDat	/u/home/t/tboltz/project-ophoff/rna_whole_blood/cts_TWAS_latest/NK_Cells_Resting_weights2//LGALS3-out.wgt.RDat	LGALS3	14	55600000	55600000	0.0399	rs12587011	-2.02	rs8007614	0.093425	-12.86	-1.384	141	5	lasso	0.09585	5.8e-40	1.435	0.151285	NA	NA	NA	NA	NA
LRR1-out.wgt.RDat	/u/home/t/tboltz/project-ophoff/rna_whole_blood/cts_TWAS_latest/NK_Cells_Resting_weights2//LRR1-out.wgt.RDat	LRR1	14	50100000	50100000	0.0299	rs12879001	-2.84	rs2354445	0.027542	-7.27	0.645	171	3	lasso	0.0289	6.6e-13	-0.0808	0.935639	NA	NA	NA	NA	NA
LTB4R2-out.wgt.RDat	/u/home/t/tboltz/project-ophoff/rna_whole_blood/cts_TWAS_latest/NK_Cells_Resting_weights2//LTB4R2-out.wgt.RDat	LTB4R2	14	24800000	24800000	0.0151	rs7146310	2.55	rs11158632	0.011931	-4.76	-0.125	213	3	lasso	0.01052	1.13e-05	0.1148	0.908625	NA	NA	NA	NA	NA
MAP3K9-out.wgt.RDat	/u/home/t/tboltz/project-ophoff/rna_whole_blood/cts_TWAS_latest/NK_Cells_Resting_weights2//MAP3K9-out.wgt.RDat	MAP3K9	14	71200000	71300000	0.0108	rs4902904	2.8	rs10129495	0.009482	4.72	0.296	197	11	enet	0.01025	1.46e-05	0.2171	0.828157	NA	NA	NA	NA	NA
MARK3-out.wgt.RDat	/u/home/t/tboltz/project-ophoff/rna_whole_blood/cts_TWAS_latest/NK_Cells_Resting_weights2//MARK3-out.wgt.RDat	MARK3	14	104000000	104000000	0.0597	rs10133111	3.92	rs11625397	0.008756	5.34	-1.178	142	23	enet	0.0408	1.32e-17	-0.9679	0.333118	NA	NA	NA	NA	NA
MGAT2-out.wgt.RDat	/u/home/t/tboltz/project-ophoff/rna_whole_blood/cts_TWAS_latest/NK_Cells_Resting_weights2//MGAT2-out.wgt.RDat	MGAT2	14	50100000	50100000	0.0178	rs12879001	-2.84	rs9989177	0.024144	-6.62	0.444	166	1	lasso	0.02238	2.4e-10	-0.444	0.657043	NA	NA	NA	NA	NA
NDUFB1-out.wgt.RDat	/u/home/t/tboltz/project-ophoff/rna_whole_blood/cts_TWAS_latest/NK_Cells_Resting_weights2//NDUFB1-out.wgt.RDat	NDUFB1	14	92600000	92600000	0.0656	rs7156567	2.77	rs35609412	0.031842	7.62	-0.855	173	15	enet	0.04829	1.39e-20	-0.6824	0.494978	NA	NA	NA	NA	NA
NFKBIA-out.wgt.RDat	/u/home/t/tboltz/project-ophoff/rna_whole_blood/cts_TWAS_latest/NK_Cells_Resting_weights2//NFKBIA-out.wgt.RDat	NFKBIA	14	35900000	35900000	0.0536	rs1712354	-2.52	rs12100841	0.05724	10.08	0.771	157	7	lasso	0.05595	1.21e-23	0.7537	0.451023	NA	NA	NA	NA	NA
NRXN3-out.wgt.RDat	/u/home/t/tboltz/project-ophoff/rna_whole_blood/cts_TWAS_latest/NK_Cells_Resting_weights2//NRXN3-out.wgt.RDat	NRXN3	14	78600000	80300000	0.027	rs11159309	-3.46	rs4903758	0.015775	-5.8	0.85	539	2	lasso	0.0121	2.7e-06	-0.7441	0.456842	NA	NA	NA	NA	NA
OSGEP-out.wgt.RDat	/u/home/t/tboltz/project-ophoff/rna_whole_blood/cts_TWAS_latest/NK_Cells_Resting_weights2//OSGEP-out.wgt.RDat	OSGEP	14	20900000	20900000	0.0715	rs17210983	-2.18	rs4465523	0.046076	9.07	-0.733	172	3	lasso	0.05314	1.62e-22	-0.6563	0.51163	NA	NA	NA	NA	NA
PCNX1-out.wgt.RDat	/u/home/t/tboltz/project-ophoff/rna_whole_blood/cts_TWAS_latest/NK_Cells_Resting_weights2//PCNX1-out.wgt.RDat	PCNX1	14	71400000	71600000	0.1279	rs4902904	2.8	rs221924	0.074343	-11.49	-1.125	185	9	lasso	0.0979	8.05e-41	0.7852	0.432335	NA	NA	NA	NA	NA
PCNX4-out.wgt.RDat	/u/home/t/tboltz/project-ophoff/rna_whole_blood/cts_TWAS_latest/NK_Cells_Resting_weights2//PCNX4-out.wgt.RDat	PCNX4	14	60600000	60600000	0.0203	rs1254330	3.23	rs381521	0.01612	6.23	1.456	128	7	enet	0.0188	6.13e-09	1.4627	0.143546	NA	NA	NA	NA	NA
PLD4-out.wgt.RDat	/u/home/t/tboltz/project-ophoff/rna_whole_blood/cts_TWAS_latest/NK_Cells_Resting_weights2//PLD4-out.wgt.RDat	PLD4	14	105000000	105000000	0.0284	rs4983559	-3.22	rs10083490	0.018259	5.89	-0.442	71	3	lasso	0.01642	5.29e-08	-0.4528	0.650701	NA	NA	NA	NA	NA
PLEKHD1-out.wgt.RDat	/u/home/t/tboltz/project-ophoff/rna_whole_blood/cts_TWAS_latest/NK_Cells_Resting_weights2//PLEKHD1-out.wgt.RDat	PLEKHD1	14	70000000	70000000	0.0405	rs2105269	2.67	rs927390	0.006595	5.04	0.708	138	24	enet	0.02711	3.34e-12	1.0695	0.284861	NA	NA	NA	NA	NA
PLEKHG3-out.wgt.RDat	/u/home/t/tboltz/project-ophoff/rna_whole_blood/cts_TWAS_latest/NK_Cells_Resting_weights2//PLEKHG3-out.wgt.RDat	PLEKHG3	14	65200000	65200000	0.1716	rs1256049	3.08	rs229660	0.060347	10.47	0.816	228	16	enet	0.06654	6.46e-28	1.1214	0.262111	NA	NA	NA	NA	NA
PNP-out.wgt.RDat	/u/home/t/tboltz/project-ophoff/rna_whole_blood/cts_TWAS_latest/NK_Cells_Resting_weights2//PNP-out.wgt.RDat	PNP	14	20900000	20900000	0.0364	rs17210983	-2.18	rs1049564	0.005524	-4.96	0.859	172	29	enet	0.01226	2.32e-06	-0.921	0.357033	NA	NA	NA	NA	NA
PPP2R3C-out.wgt.RDat	/u/home/t/tboltz/project-ophoff/rna_whole_blood/cts_TWAS_latest/NK_Cells_Resting_weights2//PPP2R3C-out.wgt.RDat	PPP2R3C	14	35600000	35600000	0.0752	rs1712354	-2.52	rs4594164	0.070287	-11.18	1.339	181	10	lasso	0.08969	2.12e-37	-0.6219	0.534017	NA	NA	NA	NA	NA
PPP4R4-out.wgt.RDat	/u/home/t/tboltz/project-ophoff/rna_whole_blood/cts_TWAS_latest/NK_Cells_Resting_weights2//PPP4R4-out.wgt.RDat	PPP4R4	14	94600000	94700000	0.0973	rs1955651	3.07	rs878554	0.054886	10.57	-1.731	237	5	lasso	0.07723	2.87e-32	-1.3806	0.167416	NA	NA	NA	NA	NA
PRKD1-out.wgt.RDat	/u/home/t/tboltz/project-ophoff/rna_whole_blood/cts_TWAS_latest/NK_Cells_Resting_weights2//PRKD1-out.wgt.RDat	PRKD1	14	30000000	30700000	0.031	rs229150	-3.66	rs11847351	0.034725	7.98	-0.259	160	3	enet	0.03368	8.65e-15	-0.2162	0.828812	NA	NA	NA	NA	NA
PRMT5-out.wgt.RDat	/u/home/t/tboltz/project-ophoff/rna_whole_blood/cts_TWAS_latest/NK_Cells_Resting_weights2//PRMT5-out.wgt.RDat	PRMT5	14	23400000	23400000	0.0423	rs8008775	-1.84	rs2180834	0.028346	-7.28	-0.634	91	3	lasso	0.02682	4.33e-12	0.731	0.464786	NA	NA	NA	NA	NA
PRORP-out.wgt.RDat	/u/home/t/tboltz/project-ophoff/rna_whole_blood/cts_TWAS_latest/NK_Cells_Resting_weights2//PRORP-out.wgt.RDat	PRORP	14	35600000	35700000	0.1461	rs1712354	-2.52	rs12100841	0.230032	19.99	0.771	188	5	lasso	0.23412	1.97e-102	0.7979	0.424924	NA	NA	NA	NA	NA
PSEN1-out.wgt.RDat	/u/home/t/tboltz/project-ophoff/rna_whole_blood/cts_TWAS_latest/NK_Cells_Resting_weights2//PSEN1-out.wgt.RDat	PSEN1	14	73600000	73700000	0.1007	rs6574129	-2.57	rs362429	0.079413	11.92	-0.154	140	29	enet	0.12881	5.82e-54	-0.3101	0.75648	NA	NA	NA	NA	NA
PTGR2-out.wgt.RDat	/u/home/t/tboltz/project-ophoff/rna_whole_blood/cts_TWAS_latest/NK_Cells_Resting_weights2//PTGR2-out.wgt.RDat	PTGR2	14	74300000	74400000	0.0535	rs6574129	-2.57	rs8013446	0.025997	6.88	-1.59	134	134	blup	0.02923	4.88e-13	-1.051	0.293266	NA	NA	NA	NA	NA
PYGL-out.wgt.RDat	/u/home/t/tboltz/project-ophoff/rna_whole_blood/cts_TWAS_latest/NK_Cells_Resting_weights2//PYGL-out.wgt.RDat	PYGL	14	51300000	51400000	0.0547	rs8010709	-2.59	rs10149867	0.012391	5.78	0.546	207	4	lasso	0.02592	9.82e-12	-0.4167	0.676913	NA	NA	NA	NA	NA
RAB15-out.wgt.RDat	/u/home/t/tboltz/project-ophoff/rna_whole_blood/cts_TWAS_latest/NK_Cells_Resting_weights2//RAB15-out.wgt.RDat	RAB15	14	65400000	65400000	0.0602	rs2269296	-2.41	rs10141986	0.003356	5.12	-0.984	216	64	enet	0.01845	8.48e-09	-0.716	0.474007	NA	NA	NA	NA	NA
RBM25-out.wgt.RDat	/u/home/t/tboltz/project-ophoff/rna_whole_blood/cts_TWAS_latest/NK_Cells_Resting_weights2//RBM25-out.wgt.RDat	RBM25	14	73500000	73600000	0.0252	rs6574129	-2.57	rs10444736	0.006198	-4.77	0.466	147	24	enet	0.0114	5.1e-06	-1.3632	0.172827	NA	NA	NA	NA	NA
REM2-out.wgt.RDat	/u/home/t/tboltz/project-ophoff/rna_whole_blood/cts_TWAS_latest/NK_Cells_Resting_weights2//REM2-out.wgt.RDat	REM2	14	23400000	23400000	0.0396	rs10149541	-2.3	rs4982704	0.005928	4.67	-0.611	95	25	enet	0.02767	2.02e-12	-0.1558	0.876224	NA	NA	NA	NA	NA
RGS6-out.wgt.RDat	/u/home/t/tboltz/project-ophoff/rna_whole_blood/cts_TWAS_latest/NK_Cells_Resting_weights2//RGS6-out.wgt.RDat	RGS6	14	72400000	73000000	0.0635	rs758913	-2.47	rs4899409	0.029022	7.93	-1.126	358	26	enet	0.05504	2.79e-23	-0.2915	0.770658	NA	NA	NA	NA	NA
RIN3-out.wgt.RDat	/u/home/t/tboltz/project-ophoff/rna_whole_blood/cts_TWAS_latest/NK_Cells_Resting_weights2//RIN3-out.wgt.RDat	RIN3	14	93000000	93200000	0.1735	rs7156567	2.77	rs17783630	0.096142	12.96	0.163	184	31	enet	0.11121	2e-46	0.6494	0.516097	NA	NA	NA	NA	NA
RNASE2-out.wgt.RDat	/u/home/t/tboltz/project-ophoff/rna_whole_blood/cts_TWAS_latest/NK_Cells_Resting_weights2//RNASE2-out.wgt.RDat	RNASE2	14	21400000	21400000	0.1876	rs17092373	2.11	rs10142804	0.083933	12.15	0.828	93	12	enet	0.11207	8.64e-47	0.9632	0.335437	NA	NA	NA	NA	NA
RNASE3-out.wgt.RDat	/u/home/t/tboltz/project-ophoff/rna_whole_blood/cts_TWAS_latest/NK_Cells_Resting_weights2//RNASE3-out.wgt.RDat	RNASE3	14	21400000	21400000	0.141	rs17092373	2.11	rs10142804	0.03319	8.73	0.828	97	3	lasso	0.08907	3.83e-37	0.5076	0.611711	NA	NA	NA	NA	NA
RNASE4-out.wgt.RDat	/u/home/t/tboltz/project-ophoff/rna_whole_blood/cts_TWAS_latest/NK_Cells_Resting_weights2//RNASE4-out.wgt.RDat	RNASE4	14	21200000	21200000	0.1001	rs17092373	2.11	rs1010461	0.048724	-9.36	-0.864	142	3	lasso	0.0485	1.16e-20	0.7605	0.44698	NA	NA	NA	NA	NA
RNASE6-out.wgt.RDat	/u/home/t/tboltz/project-ophoff/rna_whole_blood/cts_TWAS_latest/NK_Cells_Resting_weights2//RNASE6-out.wgt.RDat	RNASE6	14	21200000	21300000	0.2355	rs17092373	2.11	rs4982347	0.113774	14.07	-1.5	113	7	lasso	0.16523	4.86e-70	-1.5121	0.130516	NA	NA	NA	NA	NA
RPL36AL-out.wgt.RDat	/u/home/t/tboltz/project-ophoff/rna_whole_blood/cts_TWAS_latest/NK_Cells_Resting_weights2//RPL36AL-out.wgt.RDat	RPL36AL	14	50100000	50100000	0.1722	rs12879001	-2.84	rs9989177	0.251215	-20.97	0.444	166	13	enet	0.27369	2.26e-122	-0.9829	0.325641	NA	NA	NA	NA	NA
RPS6KA5-out.wgt.RDat	/u/home/t/tboltz/project-ophoff/rna_whole_blood/cts_TWAS_latest/NK_Cells_Resting_weights2//RPS6KA5-out.wgt.RDat	RPS6KA5	14	91300000	91500000	0.1046	rs1286138	4.45	rs11620665	0.012429	5.19	2.461	141	39	enet	0.04153	6.81e-18	0.7429	0.457517	NA	NA	NA	NA	NA
RTN1-out.wgt.RDat	/u/home/t/tboltz/project-ophoff/rna_whole_blood/cts_TWAS_latest/NK_Cells_Resting_weights2//RTN1-out.wgt.RDat	RTN1	14	60100000	60300000	0.1314	rs1266416	2.82	rs6573283	0.053602	-10.29	0.482	205	7	lasso	0.1109	2.72e-46	0.3634	0.716341	NA	NA	NA	NA	NA
SCFD1-out.wgt.RDat	/u/home/t/tboltz/project-ophoff/rna_whole_blood/cts_TWAS_latest/NK_Cells_Resting_weights2//SCFD1-out.wgt.RDat	SCFD1	14	31100000	31200000	0.024	rs229150	-3.66	rs229209	0.037675	-8.34	-3.645	92	5	enet	0.03788	1.9e-16	3.3764	0.000735	0	0.321	0	0.002	0.677
SLC24A4-out.wgt.RDat	/u/home/t/tboltz/project-ophoff/rna_whole_blood/cts_TWAS_latest/NK_Cells_Resting_weights2//SLC24A4-out.wgt.RDat	SLC24A4	14	92800000	93000000	0.2411	rs7156567	2.77	rs17783630	0.028133	8.47	0.163	201	54	enet	0.11555	2.87e-48	0.2945	0.768377	NA	NA	NA	NA	NA
SLC25A21-out.wgt.RDat	/u/home/t/tboltz/project-ophoff/rna_whole_blood/cts_TWAS_latest/NK_Cells_Resting_weights2//SLC25A21-out.wgt.RDat	SLC25A21	14	37100000	37600000	0.0218	rs4900717	3.27	rs4900692	0.025111	7.46	-1.938	271	2	lasso	0.02734	2.7e-12	-2.6144	0.008938	0	0.825	0	0.01	0.165
SLC25A29-out.wgt.RDat	/u/home/t/tboltz/project-ophoff/rna_whole_blood/cts_TWAS_latest/NK_Cells_Resting_weights2//SLC25A29-out.wgt.RDat	SLC25A29	14	101000000	101000000	0.1953	rs8007756	-1.94	rs7159187	0.078325	11.72	-1.002	107	36	enet	0.14756	3.75e-62	-1.573	0.115723	NA	NA	NA	NA	NA
SLC39A9-out.wgt.RDat	/u/home/t/tboltz/project-ophoff/rna_whole_blood/cts_TWAS_latest/NK_Cells_Resting_weights2//SLC39A9-out.wgt.RDat	SLC39A9	14	69900000	69900000	0.0408	rs2105269	2.67	rs12879303	0.020362	6.16	0.092	121	3	lasso	0.02631	6.86e-12	-0.167	0.867391	NA	NA	NA	NA	NA
SLC7A7-out.wgt.RDat	/u/home/t/tboltz/project-ophoff/rna_whole_blood/cts_TWAS_latest/NK_Cells_Resting_weights2//SLC7A7-out.wgt.RDat	SLC7A7	14	23200000	23300000	0.031	rs2877454	-2.39	rs2025210	0.023124	6.61	-1.573	106	9	enet	0.02594	9.64e-12	-1.1512	0.249643	NA	NA	NA	NA	NA
SLC7A8-out.wgt.RDat	/u/home/t/tboltz/project-ophoff/rna_whole_blood/cts_TWAS_latest/NK_Cells_Resting_weights2//SLC7A8-out.wgt.RDat	SLC7A8	14	23600000	23700000	0.0361	rs8008775	-1.84	rs2239633	0.002518	-4.69	0.29	107	14	enet	0.01645	5.18e-08	-0.863	0.388138	NA	NA	NA	NA	NA
SNAPC1-out.wgt.RDat	/u/home/t/tboltz/project-ophoff/rna_whole_blood/cts_TWAS_latest/NK_Cells_Resting_weights2//SNAPC1-out.wgt.RDat	SNAPC1	14	62200000	62300000	0.0623	rs12147829	-2.6	rs6573401	0.040822	8.55	-1.332	189	14	enet	0.04361	1.01e-18	-0.8583	0.390727	NA	NA	NA	NA	NA
SNX6-out.wgt.RDat	/u/home/t/tboltz/project-ophoff/rna_whole_blood/cts_TWAS_latest/NK_Cells_Resting_weights2//SNX6-out.wgt.RDat	SNX6	14	35000000	35100000	0.0494	rs7149054	-2.52	rs7146042	0.052583	-9.69	-0.148	163	2	lasso	0.05174	5.86e-22	0.1172	0.90672	NA	NA	NA	NA	NA
SOS2-out.wgt.RDat	/u/home/t/tboltz/project-ophoff/rna_whole_blood/cts_TWAS_latest/NK_Cells_Resting_weights2//SOS2-out.wgt.RDat	SOS2	14	50600000	50700000	0.025	rs8003924	2.3	rs2355666	0.012221	-5.47	0.369	137	6	lasso	0.01821	1.05e-08	-0.4523	0.651035	NA	NA	NA	NA	NA
SPATA7-out.wgt.RDat	/u/home/t/tboltz/project-ophoff/rna_whole_blood/cts_TWAS_latest/NK_Cells_Resting_weights2//SPATA7-out.wgt.RDat	SPATA7	14	88900000	88900000	0.0358	rs4904488	-2.08	rs3179969	0.022864	-6.38	1.373	226	8	enet	0.02418	4.74e-11	-1.0871	0.276983	NA	NA	NA	NA	NA
SRP54-out.wgt.RDat	/u/home/t/tboltz/project-ophoff/rna_whole_blood/cts_TWAS_latest/NK_Cells_Resting_weights2//SRP54-out.wgt.RDat	SRP54	14	35500000	35500000	0.0174	rs1712354	-2.52	rs4594164	0.005461	-4.37	1.339	195	195	blup	0.01027	1.42e-05	-0.46	0.645486	NA	NA	NA	NA	NA
STON2-out.wgt.RDat	/u/home/t/tboltz/project-ophoff/rna_whole_blood/cts_TWAS_latest/NK_Cells_Resting_weights2//STON2-out.wgt.RDat	STON2	14	81700000	81900000	0.0353	rs1885600	2.79	rs12888000	0.028377	7.14	1.129	172	4	lasso	0.02797	1.54e-12	1.1401	0.254256	NA	NA	NA	NA	NA
STYX-out.wgt.RDat	/u/home/t/tboltz/project-ophoff/rna_whole_blood/cts_TWAS_latest/NK_Cells_Resting_weights2//STYX-out.wgt.RDat	STYX	14	53200000	53200000	0.0132	rs8004624	2.93	rs11625099	0.013482	-5.05	1.905	128	2	lasso	0.01346	7.76e-07	-2.332	0.019699	0.047	0.886	0	0.002	0.064
SYNE2-out.wgt.RDat	/u/home/t/tboltz/project-ophoff/rna_whole_blood/cts_TWAS_latest/NK_Cells_Resting_weights2//SYNE2-out.wgt.RDat	SYNE2	14	64200000	64700000	0.0418	rs1256049	3.08	rs17101326	0.023738	-6.55	-0.997	291	12	enet	0.03441	4.45e-15	0.7924	0.428099	NA	NA	NA	NA	NA
TC2N-out.wgt.RDat	/u/home/t/tboltz/project-ophoff/rna_whole_blood/cts_TWAS_latest/NK_Cells_Resting_weights2//TC2N-out.wgt.RDat	TC2N	14	92200000	92300000	0.1217	rs2244158	-2.25	rs2017488	0.019055	6.66	0.395	169	41	enet	0.05716	3.93e-24	0.7309	0.464851	NA	NA	NA	NA	NA
TCL1A-out.wgt.RDat	/u/home/t/tboltz/project-ophoff/rna_whole_blood/cts_TWAS_latest/NK_Cells_Resting_weights2//TCL1A-out.wgt.RDat	TCL1A	14	96200000	96200000	0.0437	rs4900279	2.65	rs2369049	0.022455	-7.17	-0.862	254	5	lasso	0.02663	5.15e-12	0.2969	0.766534	NA	NA	NA	NA	NA
TCL1B-out.wgt.RDat	/u/home/t/tboltz/project-ophoff/rna_whole_blood/cts_TWAS_latest/NK_Cells_Resting_weights2//TCL1B-out.wgt.RDat	TCL1B	14	96200000	96200000	0.0245	rs4900279	2.93	rs1743519	0.02557	6.88	0.192	255	1	lasso	0.02396	5.77e-11	0.192	0.847742	NA	NA	NA	NA	NA
TDRD9-out.wgt.RDat	/u/home/t/tboltz/project-ophoff/rna_whole_blood/cts_TWAS_latest/NK_Cells_Resting_weights2//TDRD9-out.wgt.RDat	TDRD9	14	104000000	105000000	0.1446	NA	NA	NA	NA	NA	NA	107	0	lasso	0.10514	7.39e-44	NA	NA	NA	NA	NA	NA	NA
TEP1-out.wgt.RDat	/u/home/t/tboltz/project-ophoff/rna_whole_blood/cts_TWAS_latest/NK_Cells_Resting_weights2//TEP1-out.wgt.RDat	TEP1	14	20800000	20900000	0.0501	rs17210983	-2.18	rs8017603	0.012452	5.51	-0.91	171	22	enet	0.02453	3.46e-11	-1.1162	0.264326	NA	NA	NA	NA	NA
TMED8-out.wgt.RDat	/u/home/t/tboltz/project-ophoff/rna_whole_blood/cts_TWAS_latest/NK_Cells_Resting_weights2//TMED8-out.wgt.RDat	TMED8	14	77800000	77800000	0.0399	rs4903567	3.24	rs12435136	0.034201	7.84	1.166	181	6	lasso	0.0322	3.32e-14	1.3763	0.168741	NA	NA	NA	NA	NA
TMEM63C-out.wgt.RDat	/u/home/t/tboltz/project-ophoff/rna_whole_blood/cts_TWAS_latest/NK_Cells_Resting_weights2//TMEM63C-out.wgt.RDat	TMEM63C	14	77600000	77700000	0.1608	rs4903567	3.24	rs1911728	0.09559	12.93	-1.155	171	14	enet	0.12865	6.85e-54	-0.5478	0.583795	NA	NA	NA	NA	NA
TNFAIP2-out.wgt.RDat	/u/home/t/tboltz/project-ophoff/rna_whole_blood/cts_TWAS_latest/NK_Cells_Resting_weights2//TNFAIP2-out.wgt.RDat	TNFAIP2	14	104000000	104000000	0.0523	rs10133111	3.92	rs7145735	0.013102	5.79	1.452	100	11	enet	0.02438	3.94e-11	-0.1376	0.890592	NA	NA	NA	NA	NA
TRIM9-out.wgt.RDat	/u/home/t/tboltz/project-ophoff/rna_whole_blood/cts_TWAS_latest/NK_Cells_Resting_weights2//TRIM9-out.wgt.RDat	TRIM9	14	51400000	51600000	0.0489	rs8010709	-2.59	rs7157823	0.010398	-5.36	0.045	243	243	blup	0.01702	3.09e-08	-0.2644	0.791489	NA	NA	NA	NA	NA
TRIP11-out.wgt.RDat	/u/home/t/tboltz/project-ophoff/rna_whole_blood/cts_TWAS_latest/NK_Cells_Resting_weights2//TRIP11-out.wgt.RDat	TRIP11	14	92400000	92500000	0.0161	rs7156567	2.77	rs11849778	0.015481	5.84	-0.555	186	19	enet	0.01601	7.71e-08	-0.3019	0.762716	NA	NA	NA	NA	NA
TSHR-out.wgt.RDat	/u/home/t/tboltz/project-ophoff/rna_whole_blood/cts_TWAS_latest/NK_Cells_Resting_weights2//TSHR-out.wgt.RDat	TSHR	14	81400000	81600000	0.0104	rs7160604	3.23	rs2284720	0.0102	-4.49	1.087	181	4	lasso	0.00763	0.000162	-0.7902	0.429388	NA	NA	NA	NA	NA
TTC9-out.wgt.RDat	/u/home/t/tboltz/project-ophoff/rna_whole_blood/cts_TWAS_latest/NK_Cells_Resting_weights2//TTC9-out.wgt.RDat	TTC9	14	71100000	71100000	0.0704	rs4902904	2.8	rs4902843	0.045974	10	0.329	190	6	lasso	0.06797	1.7e-28	0.994	0.320246	NA	NA	NA	NA	NA
VASH1-out.wgt.RDat	/u/home/t/tboltz/project-ophoff/rna_whole_blood/cts_TWAS_latest/NK_Cells_Resting_weights2//VASH1-out.wgt.RDat	VASH1	14	77200000	77200000	0.2313	rs11624232	-2.75	rs11623512	0.277278	21.92	-0.254	139	5	lasso	0.29171	8.22e-132	-0.2248	0.822134	NA	NA	NA	NA	NA
VCPKMT-out.wgt.RDat	/u/home/t/tboltz/project-ophoff/rna_whole_blood/cts_TWAS_latest/NK_Cells_Resting_weights2//VCPKMT-out.wgt.RDat	VCPKMT	14	50600000	50600000	0.0254	rs8003924	2.3	rs9788447	0.020433	-6.18	0.729	122	2	lasso	0.01961	2.96e-09	-0.7525	0.451761	NA	NA	NA	NA	NA
WARS1-out.wgt.RDat	/u/home/t/tboltz/project-ophoff/rna_whole_blood/cts_TWAS_latest/NK_Cells_Resting_weights2//WARS1-out.wgt.RDat	WARS1	14	101000000	101000000	0.2327	rs2295388	2.02	rs7142064	0.034676	-7.95	-0.011	114	58	enet	0.1409	3.2e-59	0.2263	0.820952	NA	NA	NA	NA	NA
WDR25-out.wgt.RDat	/u/home/t/tboltz/project-ophoff/rna_whole_blood/cts_TWAS_latest/NK_Cells_Resting_weights2//WDR25-out.wgt.RDat	WDR25	14	101000000	101000000	0.0678	rs2295388	2.02	rs4905963	0.032286	8.87	-0.079	125	4	lasso	0.05982	3.37e-25	-0.4612	0.644672	NA	NA	NA	NA	NA
YLPM1-out.wgt.RDat	/u/home/t/tboltz/project-ophoff/rna_whole_blood/cts_TWAS_latest/NK_Cells_Resting_weights2//YLPM1-out.wgt.RDat	YLPM1	14	75200000	75300000	0.0191	rs7143114	-2.01	rs887746	0.012953	5.99	-1.387	102	102	blup	0.01453	2.94e-07	-1.5472	0.121812	NA	NA	NA	NA	NA
ZBTB25-out.wgt.RDat	/u/home/t/tboltz/project-ophoff/rna_whole_blood/cts_TWAS_latest/NK_Cells_Resting_weights2//ZBTB25-out.wgt.RDat	ZBTB25	14	64900000	65000000	0.0138	rs1256049	3.08	rs2045024	0.010686	-4.68	-0.238	277	2	lasso	0.00916	3.94e-05	0.6447	0.519152	NA	NA	NA	NA	NA
ZFP36L1-out.wgt.RDat	/u/home/t/tboltz/project-ophoff/rna_whole_blood/cts_TWAS_latest/NK_Cells_Resting_weights2//ZFP36L1-out.wgt.RDat	ZFP36L1	14	69300000	69300000	0.0255	rs2105269	2.67	rs12148044	0.017962	5.8	-0.511	174	3	lasso	0.01915	4.49e-09	-0.2087	0.834683	NA	NA	NA	NA	NA
ZFYVE1-out.wgt.RDat	/u/home/t/tboltz/project-ophoff/rna_whole_blood/cts_TWAS_latest/NK_Cells_Resting_weights2//ZFYVE1-out.wgt.RDat	ZFYVE1	14	73400000	73500000	0.0104	rs758913	-2.47	rs12893983	0.004683	4.43	0.01	156	7	enet	0.00402	0.00479	-0.2492	0.803174	NA	NA	NA	NA	NA
PANEL	FILE	ID	CHR	P0	P1	HSQ	BEST.GWAS.ID	BEST.GWAS.Z	EQTL.ID	EQTL.R2	EQTL.Z	EQTL.GWAS.Z	NSNP	NWGT	MODEL	MODELCV.R2	MODELCV.PV	TWAS.Z	TWAS.P	COLOC.PP0	COLOC.PP1	COLOC.PP2	COLOC.PP3	COLOC.PP4
AAGAB-out.wgt.RDat	/u/home/t/tboltz/project-ophoff/rna_whole_blood/cts_TWAS_latest/NK_Cells_Resting_weights2//AAGAB-out.wgt.RDat	AAGAB	15	67500000	67500000	0.02178	rs12591605	-2.69	rs2033784	0.003828	-3.66	-1.197	162	162	blup	0.00646	0.00048	-0.6188	0.536	NA	NA	NA	NA	NA
ABHD17C-out.wgt.RDat	/u/home/t/tboltz/project-ophoff/rna_whole_blood/cts_TWAS_latest/NK_Cells_Resting_weights2//ABHD17C-out.wgt.RDat	ABHD17C	15	81000000	81000000	0.07809	rs12442068	-4.27	rs11633987	0.019259	-6.27	-1.492	182	4	lasso	0.05127	9e-22	3.9266	8.61e-05	0	0.94	0	0.045	0.015
ADAL-out.wgt.RDat	/u/home/t/tboltz/project-ophoff/rna_whole_blood/cts_TWAS_latest/NK_Cells_Resting_weights2//ADAL-out.wgt.RDat	ADAL	15	43600000	43600000	0.01474	rs28410121	-2.45	rs3742971	0.014305	-5.58	-0.754	125	125	blup	0.01415	4.14e-07	1.2301	0.219	NA	NA	NA	NA	NA
ADAM10-out.wgt.RDat	/u/home/t/tboltz/project-ophoff/rna_whole_blood/cts_TWAS_latest/NK_Cells_Resting_weights2//ADAM10-out.wgt.RDat	ADAM10	15	58900000	59000000	0.03721	rs4595742	-2.56	rs573922	0.016701	5.87	0.495	178	19	enet	0.01687	3.54e-08	0.408	0.683	NA	NA	NA	NA	NA
ADAMTS17-out.wgt.RDat	/u/home/t/tboltz/project-ophoff/rna_whole_blood/cts_TWAS_latest/NK_Cells_Resting_weights2//ADAMTS17-out.wgt.RDat	ADAMTS17	15	101000000	101000000	0.01863	rs4965623	-3.34	rs5026360	0.00711	-4.04	-0.497	233	4	lasso	0.01074	9.31e-06	-0.0701	0.944	NA	NA	NA	NA	NA
ADPGK-out.wgt.RDat	/u/home/t/tboltz/project-ophoff/rna_whole_blood/cts_TWAS_latest/NK_Cells_Resting_weights2//ADPGK-out.wgt.RDat	ADPGK	15	73000000	73100000	0.05776	rs12904334	-2.6	rs8023358	0.038657	8.93	-1.743	137	4	lasso	0.04394	7.54e-19	-1.9161	0.0553	NA	NA	NA	NA	NA
AKAP13-out.wgt.RDat	/u/home/t/tboltz/project-ophoff/rna_whole_blood/cts_TWAS_latest/NK_Cells_Resting_weights2//AKAP13-out.wgt.RDat	AKAP13	15	85900000	86300000	0.04263	rs4843020	-2.84	rs49363	0.034996	8.12	0.093	353	30	enet	0.0545	4.58e-23	-0.0016	0.999	NA	NA	NA	NA	NA
ANKDD1A-out.wgt.RDat	/u/home/t/tboltz/project-ophoff/rna_whole_blood/cts_TWAS_latest/NK_Cells_Resting_weights2//ANKDD1A-out.wgt.RDat	ANKDD1A	15	65200000	65300000	0.21832	rs2056497	2.41	rs1719273	0.401313	26.37	0.998	139	3	lasso	0.41004	1.78e-200	1.1898	0.234	NA	NA	NA	NA	NA
ANPEP-out.wgt.RDat	/u/home/t/tboltz/project-ophoff/rna_whole_blood/cts_TWAS_latest/NK_Cells_Resting_weights2//ANPEP-out.wgt.RDat	ANPEP	15	90300000	90400000	0.07883	rs16944155	3.11	rs12440213	0.035467	-8.01	-0.529	77	5	lasso	0.05418	6.17e-23	0.3025	0.762	NA	NA	NA	NA	NA
ANXA2-out.wgt.RDat	/u/home/t/tboltz/project-ophoff/rna_whole_blood/cts_TWAS_latest/NK_Cells_Resting_weights2//ANXA2-out.wgt.RDat	ANXA2	15	60600000	60700000	0.19331	rs8037284	-3.1	rs2100432	0.083754	12.15	-0.479	129	16	enet	0.0915	3.76e-38	0.0386	0.969	NA	NA	NA	NA	NA
AP3S2-out.wgt.RDat	/u/home/t/tboltz/project-ophoff/rna_whole_blood/cts_TWAS_latest/NK_Cells_Resting_weights2//AP3S2-out.wgt.RDat	AP3S2	15	90400000	90400000	0.07223	rs16944155	3.11	rs7111	0.054325	9.83	-0.057	92	2	lasso	0.05438	5.15e-23	-0.0571	0.954	NA	NA	NA	NA	NA
AP4E1-out.wgt.RDat	/u/home/t/tboltz/project-ophoff/rna_whole_blood/cts_TWAS_latest/NK_Cells_Resting_weights2//AP4E1-out.wgt.RDat	AP4E1	15	51200000	51300000	0.04326	rs8033015	3.81	rs6493470	0.034859	7.96	2.936	218	19	enet	0.03682	4.99e-16	4.0198	5.82e-05	0	0.765	0	0.013	0.222
ARPIN-out.wgt.RDat	/u/home/t/tboltz/project-ophoff/rna_whole_blood/cts_TWAS_latest/NK_Cells_Resting_weights2//ARPIN-out.wgt.RDat	ARPIN	15	90400000	90500000	0.02676	rs16944155	3.11	rs17821167	0.001205	4.12	0.871	88	7	enet	0.01175	3.68e-06	0.5121	0.609	NA	NA	NA	NA	NA
ARRDC4-out.wgt.RDat	/u/home/t/tboltz/project-ophoff/rna_whole_blood/cts_TWAS_latest/NK_Cells_Resting_weights2//ARRDC4-out.wgt.RDat	ARRDC4	15	98500000	98500000	0.22726	rs12905250	3.76	rs2130882	0.082551	-12.07	-1.044	107	22	enet	0.10441	1.51e-43	1.318	0.187	NA	NA	NA	NA	NA
ATP10A-out.wgt.RDat	/u/home/t/tboltz/project-ophoff/rna_whole_blood/cts_TWAS_latest/NK_Cells_Resting_weights2//ATP10A-out.wgt.RDat	ATP10A	15	25900000	26100000	0.05664	rs28585639	-3.06	rs1345098	0.043736	8.87	0.125	187	5	lasso	0.04384	8.2e-19	0.0742	0.941	NA	NA	NA	NA	NA
ATP8B4-out.wgt.RDat	/u/home/t/tboltz/project-ophoff/rna_whole_blood/cts_TWAS_latest/NK_Cells_Resting_weights2//ATP8B4-out.wgt.RDat	ATP8B4	15	50200000	50500000	0.07561	rs2899441	2.61	rs1549520	0.013275	5.9	0.31	179	40	enet	0.03554	1.6e-15	0.7107	0.477	NA	NA	NA	NA	NA
B2M-out.wgt.RDat	/u/home/t/tboltz/project-ophoff/rna_whole_blood/cts_TWAS_latest/NK_Cells_Resting_weights2//B2M-out.wgt.RDat	B2M	15	45000000	45000000	0.03166	rs7165146	-1.92	rs3759882	0.013404	5.02	1.687	103	10	lasso	0.01326	9.34e-07	1.8113	0.0701	NA	NA	NA	NA	NA
BLM-out.wgt.RDat	/u/home/t/tboltz/project-ophoff/rna_whole_blood/cts_TWAS_latest/NK_Cells_Resting_weights2//BLM-out.wgt.RDat	BLM	15	91300000	91400000	0.04748	rs16944155	3.11	rs2270132	0.035899	8.47	-0.829	159	3	lasso	0.03661	6.02e-16	-0.9033	0.366	NA	NA	NA	NA	NA
C15orf40-out.wgt.RDat	/u/home/t/tboltz/project-ophoff/rna_whole_blood/cts_TWAS_latest/NK_Cells_Resting_weights2//C15orf40-out.wgt.RDat	C15orf40	15	83700000	83700000	0.03077	rs4842976	-1.75	rs869498	0.015024	5.32	-1.319	107	4	lasso	0.01155	4.41e-06	-1.2717	0.203	NA	NA	NA	NA	NA
CALML4-out.wgt.RDat	/u/home/t/tboltz/project-ophoff/rna_whole_blood/cts_TWAS_latest/NK_Cells_Resting_weights2//CALML4-out.wgt.RDat	CALML4	15	68500000	68500000	0.0395	rs1491636	2.11	rs902117	0.016019	5.83	1.415	147	11	enet	0.01512	1.72e-07	1.3041	0.192	NA	NA	NA	NA	NA
CCPG1-out.wgt.RDat	/u/home/t/tboltz/project-ophoff/rna_whole_blood/cts_TWAS_latest/NK_Cells_Resting_weights2//CCPG1-out.wgt.RDat	CCPG1	15	55600000	55700000	0.01875	rs13329391	-2.59	rs17238269	0.001976	3.88	-1.042	139	139	blup	0.00582	0.000871	-0.8013	0.423	NA	NA	NA	NA	NA
CERS3-out.wgt.RDat	/u/home/t/tboltz/project-ophoff/rna_whole_blood/cts_TWAS_latest/NK_Cells_Resting_weights2//CERS3-out.wgt.RDat	CERS3	15	101000000	101000000	0.06917	rs4965623	-3.34	rs2654621	0.002256	-4.2	1.184	210	53	enet	0.01855	7.73e-09	-1.3606	0.174	NA	NA	NA	NA	NA
CFAP161-out.wgt.RDat	/u/home/t/tboltz/project-ophoff/rna_whole_blood/cts_TWAS_latest/NK_Cells_Resting_weights2//CFAP161-out.wgt.RDat	CFAP161	15	81300000	81400000	0.02162	rs11072940	-2.92	rs2683238	0.021104	6.2	0.343	141	3	lasso	0.01943	3.47e-09	0.4548	0.649	NA	NA	NA	NA	NA
CHRNA5-out.wgt.RDat	/u/home/t/tboltz/project-ophoff/rna_whole_blood/cts_TWAS_latest/NK_Cells_Resting_weights2//CHRNA5-out.wgt.RDat	CHRNA5	15	78900000	78900000	0.03176	rs3743200	2.6	rs12915366	0.036191	8.98	-0.18	162	162	blup	0.04699	4.58e-20	0.1754	0.861	NA	NA	NA	NA	NA
CHSY1-out.wgt.RDat	/u/home/t/tboltz/project-ophoff/rna_whole_blood/cts_TWAS_latest/NK_Cells_Resting_weights2//CHSY1-out.wgt.RDat	CHSY1	15	102000000	102000000	0.03165	rs2073595	2.46	rs3743193	0.021434	-6.42	0.748	171	7	enet	0.01955	3.13e-09	-0.8156	0.415	NA	NA	NA	NA	NA
CIB1-out.wgt.RDat	/u/home/t/tboltz/project-ophoff/rna_whole_blood/cts_TWAS_latest/NK_Cells_Resting_weights2//CIB1-out.wgt.RDat	CIB1	15	90800000	90800000	0.12074	rs16944155	3.11	rs2073703	0.08528	-13.15	0.594	101	5	lasso	0.13535	8.5e-57	-1.4986	0.134	NA	NA	NA	NA	NA
CLN6-out.wgt.RDat	/u/home/t/tboltz/project-ophoff/rna_whole_blood/cts_TWAS_latest/NK_Cells_Resting_weights2//CLN6-out.wgt.RDat	CLN6	15	68500000	68500000	0.12312	rs1491636	2.11	rs1387556	0.043853	8.89	1.471	152	32	enet	0.06598	1.09e-27	1.5095	0.131	NA	NA	NA	NA	NA
CPEB1-out.wgt.RDat	/u/home/t/tboltz/project-ophoff/rna_whole_blood/cts_TWAS_latest/NK_Cells_Resting_weights2//CPEB1-out.wgt.RDat	CPEB1	15	83200000	83300000	0.05074	rs4842976	-1.75	rs4779046	0.015761	5.5	0.308	79	4	lasso	0.01414	4.22e-07	0.3752	0.708	NA	NA	NA	NA	NA
CSK-out.wgt.RDat	/u/home/t/tboltz/project-ophoff/rna_whole_blood/cts_TWAS_latest/NK_Cells_Resting_weights2//CSK-out.wgt.RDat	CSK	15	75100000	75100000	0.03319	rs16972486	1.64	rs11852686	0.007514	-4.6	-0.503	156	24	enet	0.01653	4.82e-08	-0.4478	0.654	NA	NA	NA	NA	NA
CSNK1G1-out.wgt.RDat	/u/home/t/tboltz/project-ophoff/rna_whole_blood/cts_TWAS_latest/NK_Cells_Resting_weights2//CSNK1G1-out.wgt.RDat	CSNK1G1	15	64500000	64600000	0.02209	rs4776415	-2.96	rs4573885	0.007926	4.81	0.438	170	170	blup	0.01245	1.95e-06	0.5515	0.581	NA	NA	NA	NA	NA
CTSH-out.wgt.RDat	/u/home/t/tboltz/project-ophoff/rna_whole_blood/cts_TWAS_latest/NK_Cells_Resting_weights2//CTSH-out.wgt.RDat	CTSH	15	79200000	79200000	0.34009	rs7175793	2.73	rs11638844	0.08367	-12.29	-1.605	189	39	enet	0.16977	4.34e-72	0.8006	0.423	NA	NA	NA	NA	NA
CTXN2-out.wgt.RDat	/u/home/t/tboltz/project-ophoff/rna_whole_blood/cts_TWAS_latest/NK_Cells_Resting_weights2//CTXN2-out.wgt.RDat	CTXN2	15	48500000	48500000	0.02658	rs668842	-2.66	rs12917438	0.023682	6.71	0.251	138	138	blup	0.02317	1.18e-10	0.0624	0.95	NA	NA	NA	NA	NA
DAPK2-out.wgt.RDat	/u/home/t/tboltz/project-ophoff/rna_whole_blood/cts_TWAS_latest/NK_Cells_Resting_weights2//DAPK2-out.wgt.RDat	DAPK2	15	64200000	64400000	0.1211	rs4776415	-2.96	rs427789	0.078945	-11.96	1.636	155	13	enet	0.09296	9.28e-39	-1.8033	0.0713	NA	NA	NA	NA	NA
DENND4A-out.wgt.RDat	/u/home/t/tboltz/project-ophoff/rna_whole_blood/cts_TWAS_latest/NK_Cells_Resting_weights2//DENND4A-out.wgt.RDat	DENND4A	15	66000000	66100000	0.0429	rs1018284	3.74	rs2727099	0.029528	-7.9	0.971	96	8	enet	0.04523	2.31e-19	0.6463	0.518	NA	NA	NA	NA	NA
DMXL2-out.wgt.RDat	/u/home/t/tboltz/project-ophoff/rna_whole_blood/cts_TWAS_latest/NK_Cells_Resting_weights2//DMXL2-out.wgt.RDat	DMXL2	15	51700000	51900000	0.08365	rs11857810	-3.65	rs8024233	0.033807	7.75	0.817	240	7	lasso	0.04597	1.17e-19	1.4332	0.152	NA	NA	NA	NA	NA
DNAAF4-out.wgt.RDat	/u/home/t/tboltz/project-ophoff/rna_whole_blood/cts_TWAS_latest/NK_Cells_Resting_weights2//DNAAF4-out.wgt.RDat	DNAAF4	15	55700000	55800000	0.02406	rs16976432	2.22	rs17819126	0.017004	5.54	0.78	136	5	enet	0.01048	1.18e-05	0.879	0.379	NA	NA	NA	NA	NA
DNAJA4-out.wgt.RDat	/u/home/t/tboltz/project-ophoff/rna_whole_blood/cts_TWAS_latest/NK_Cells_Resting_weights2//DNAJA4-out.wgt.RDat	DNAJA4	15	78600000	78600000	0.09972	rs11631180	2.47	rs11639191	0.02181	6.32	-0.931	162	19	enet	0.03898	6.95e-17	-0.2665	0.79	NA	NA	NA	NA	NA
DUT-out.wgt.RDat	/u/home/t/tboltz/project-ophoff/rna_whole_blood/cts_TWAS_latest/NK_Cells_Resting_weights2//DUT-out.wgt.RDat	DUT	15	48600000	48600000	0.05355	rs668842	-2.66	rs8032357	0.078996	12.18	0.363	123	22	enet	0.08744	1.81e-36	0.7409	0.459	NA	NA	NA	NA	NA
EHD4-out.wgt.RDat	/u/home/t/tboltz/project-ophoff/rna_whole_blood/cts_TWAS_latest/NK_Cells_Resting_weights2//EHD4-out.wgt.RDat	EHD4	15	42200000	42300000	0.0238	rs16973097	2.76	rs1197688	0.004206	4.26	0.415	164	8	enet	0.01298	1.2e-06	0.0693	0.945	NA	NA	NA	NA	NA
ETFA-out.wgt.RDat	/u/home/t/tboltz/project-ophoff/rna_whole_blood/cts_TWAS_latest/NK_Cells_Resting_weights2//ETFA-out.wgt.RDat	ETFA	15	76500000	76600000	0.03692	rs8182037	2.68	rs11631423	0.022416	6.37	1.198	106	10	enet	0.02278	1.67e-10	1.4473	0.148	NA	NA	NA	NA	NA
FAM169B-out.wgt.RDat	/u/home/t/tboltz/project-ophoff/rna_whole_blood/cts_TWAS_latest/NK_Cells_Resting_weights2//FAM169B-out.wgt.RDat	FAM169B	15	99000000	99100000	0.02737	rs4966008	3.92	rs3803478	0.004928	-4.73	2.106	129	24	enet	0.01182	3.47e-06	-2.2197	0.0264	0.508	0.46	0.01	0.009	0.014
FAN1-out.wgt.RDat	/u/home/t/tboltz/project-ophoff/rna_whole_blood/cts_TWAS_latest/NK_Cells_Resting_weights2//FAN1-out.wgt.RDat	FAN1	15	31200000	31200000	0.17021	rs17815774	-3.09	rs2140733	0.196497	18.48	-0.693	93	6	lasso	0.30975	1.66e-141	-0.108	0.914	NA	NA	NA	NA	NA
FBN1-out.wgt.RDat	/u/home/t/tboltz/project-ophoff/rna_whole_blood/cts_TWAS_latest/NK_Cells_Resting_weights2//FBN1-out.wgt.RDat	FBN1	15	48700000	48900000	0.04978	rs11070675	-3.1	rs1678979	0.06418	-10.75	-1.725	148	4	lasso	0.06381	8.22e-27	1.8092	0.0704	NA	NA	NA	NA	NA
FES-out.wgt.RDat	/u/home/t/tboltz/project-ophoff/rna_whole_blood/cts_TWAS_latest/NK_Cells_Resting_weights2//FES-out.wgt.RDat	FES	15	91400000	91400000	0.10757	rs10852143	-2.9	rs4932178	0.046698	-9.18	-2.038	132	6	lasso	0.06424	5.56e-27	2.3044	0.0212	0	0.977	0	0.001	0.022
FGF7-out.wgt.RDat	/u/home/t/tboltz/project-ophoff/rna_whole_blood/cts_TWAS_latest/NK_Cells_Resting_weights2//FGF7-out.wgt.RDat	FGF7	15	49700000	49800000	0.02379	rs11070675	-3.1	rs17478618	0.012126	5.15	-0.039	152	2	lasso	0.00915	4e-05	-0.0779	0.938	NA	NA	NA	NA	NA
FMN1-out.wgt.RDat	/u/home/t/tboltz/project-ophoff/rna_whole_blood/cts_TWAS_latest/NK_Cells_Resting_weights2//FMN1-out.wgt.RDat	FMN1	15	33100000	33500000	0.4162	rs2251107	2.78	rs345776	0.530991	30.37	1.25	238	6	lasso	0.53893	4.94e-293	1.3554	0.175	NA	NA	NA	NA	NA
GALK2-out.wgt.RDat	/u/home/t/tboltz/project-ophoff/rna_whole_blood/cts_TWAS_latest/NK_Cells_Resting_weights2//GALK2-out.wgt.RDat	GALK2	15	49400000	49700000	0.04436	rs11070675	-3.1	rs1054307	0.01797	-6.75	-0.255	166	4	lasso	0.02504	2.17e-11	0.2615	0.794	NA	NA	NA	NA	NA
GATM-out.wgt.RDat	/u/home/t/tboltz/project-ophoff/rna_whole_blood/cts_TWAS_latest/NK_Cells_Resting_weights2//GATM-out.wgt.RDat	GATM	15	45700000	45700000	0.05273	rs6493180	1.97	rs10519022	0.103648	-13.54	-0.891	149	16	enet	0.10364	3.17e-43	1.0115	0.312	NA	NA	NA	NA	NA
GCHFR-out.wgt.RDat	/u/home/t/tboltz/project-ophoff/rna_whole_blood/cts_TWAS_latest/NK_Cells_Resting_weights2//GCHFR-out.wgt.RDat	GCHFR	15	41100000	41100000	0.02155	rs11070293	-2.91	rs7171945	0.016462	-5.82	-2.349	119	6	lasso	0.01937	3.66e-09	3.0729	0.00212	0.001	0.917	0	0.003	0.08
GCOM1-out.wgt.RDat	/u/home/t/tboltz/project-ophoff/rna_whole_blood/cts_TWAS_latest/NK_Cells_Resting_weights2//GCOM1-out.wgt.RDat	GCOM1	15	57900000	57900000	0.2859	rs12050751	-2.81	rs4774966	0.225039	19.81	-0.243	210	6	lasso	0.24115	6.73e-106	-0.2014	0.84	NA	NA	NA	NA	NA
GLCE-out.wgt.RDat	/u/home/t/tboltz/project-ophoff/rna_whole_blood/cts_TWAS_latest/NK_Cells_Resting_weights2//GLCE-out.wgt.RDat	GLCE	15	69500000	69600000	0.02641	rs438866	2.25	rs4777120	0.014931	-5.45	1.592	168	3	lasso	0.0165	4.95e-08	-1.5914	0.112	NA	NA	NA	NA	NA
GNB5-out.wgt.RDat	/u/home/t/tboltz/project-ophoff/rna_whole_blood/cts_TWAS_latest/NK_Cells_Resting_weights2//GNB5-out.wgt.RDat	GNB5	15	52400000	52500000	0.04638	rs4776063	-2.58	rs16964760	0.023061	6.79	0.481	116	5	lasso	0.02485	2.57e-11	0.9047	0.366	NA	NA	NA	NA	NA
GOLGA6L4-out.wgt.RDat	/u/home/t/tboltz/project-ophoff/rna_whole_blood/cts_TWAS_latest/NK_Cells_Resting_weights2//GOLGA6L4-out.wgt.RDat	GOLGA6L4	15	84900000	84900000	0.05915	rs1480821	-3.37	rs1107179	0.039003	-8.35	-0.929	149	22	enet	0.05833	1.34e-24	0.8575	0.391	NA	NA	NA	NA	NA
GOLGA6L9-out.wgt.RDat	/u/home/t/tboltz/project-ophoff/rna_whole_blood/cts_TWAS_latest/NK_Cells_Resting_weights2//GOLGA6L9-out.wgt.RDat	GOLGA6L9	15	82700000	82700000	0.128	rs7162970	2.35	rs12592193	0.026215	6.85	1.741	42	15	enet	0.05223	3.72e-22	1.622	0.105	NA	NA	NA	NA	NA
GOLGA8A-out.wgt.RDat	/u/home/t/tboltz/project-ophoff/rna_whole_blood/cts_TWAS_latest/NK_Cells_Resting_weights2//GOLGA8A-out.wgt.RDat	GOLGA8A	15	34700000	34700000	0.10474	rs646950	-1.69	rs8039908	0.068608	11.13	0.23	101	3	lasso	0.06758	2.46e-28	0.2554	0.798	NA	NA	NA	NA	NA
GOLGA8B-out.wgt.RDat	/u/home/t/tboltz/project-ophoff/rna_whole_blood/cts_TWAS_latest/NK_Cells_Resting_weights2//GOLGA8B-out.wgt.RDat	GOLGA8B	15	34800000	34900000	0.28086	rs6495710	1.44	rs2879515	0.232944	-20.09	0.26	73	8	lasso	0.23483	8.83e-103	-0.1889	0.85	NA	NA	NA	NA	NA
GOLGA8H-out.wgt.RDat	/u/home/t/tboltz/project-ophoff/rna_whole_blood/cts_TWAS_latest/NK_Cells_Resting_weights2//GOLGA8H-out.wgt.RDat	GOLGA8H	15	30900000	30900000	0.01934	rs17815774	-3.09	rs565	0.00278	4.12	0.042	57	57	blup	0.00735	0.000209	-0.6389	0.523	NA	NA	NA	NA	NA
GOLGA8O-out.wgt.RDat	/u/home/t/tboltz/project-ophoff/rna_whole_blood/cts_TWAS_latest/NK_Cells_Resting_weights2//GOLGA8O-out.wgt.RDat	GOLGA8O	15	32700000	32700000	0.06866	rs12438604	2.59	rs11071512	0.020039	-6.59	0.318	123	123	blup	0.03463	3.65e-15	-0.9155	0.36	NA	NA	NA	NA	NA
GOLGA8R-out.wgt.RDat	/u/home/t/tboltz/project-ophoff/rna_whole_blood/cts_TWAS_latest/NK_Cells_Resting_weights2//GOLGA8R-out.wgt.RDat	GOLGA8R	15	30700000	30700000	0.086	rs4779779	1.78	rs3964705	0.031303	8.67	-0.948	22	17	enet	0.06758	2.47e-28	-0.8894	0.374	NA	NA	NA	NA	NA
HDGFL3-out.wgt.RDat	/u/home/t/tboltz/project-ophoff/rna_whole_blood/cts_TWAS_latest/NK_Cells_Resting_weights2//HDGFL3-out.wgt.RDat	HDGFL3	15	83800000	83900000	0.11972	rs4842976	-1.75	rs7167364	0.074781	11.46	0.127	127	15	enet	0.09242	1.55e-38	0.3239	0.746	NA	NA	NA	NA	NA
HERC2-out.wgt.RDat	/u/home/t/tboltz/project-ophoff/rna_whole_blood/cts_TWAS_latest/NK_Cells_Resting_weights2//HERC2-out.wgt.RDat	HERC2	15	28400000	28600000	0.03864	rs2126706	1.95	rs2240203	0.041184	8.67	-0.158	87	3	lasso	0.04095	1.16e-17	-0.2706	0.787	NA	NA	NA	NA	NA
IGF1R-out.wgt.RDat	/u/home/t/tboltz/project-ophoff/rna_whole_blood/cts_TWAS_latest/NK_Cells_Resting_weights2//IGF1R-out.wgt.RDat	IGF1R	15	99200000	99500000	0.08055	rs4966008	3.92	rs4966009	0.023944	6.66	3.863	195	195	blup	0.0346	3.75e-15	2.4398	0.0147	0	0.162	0	0.002	0.836
IMP3-out.wgt.RDat	/u/home/t/tboltz/project-ophoff/rna_whole_blood/cts_TWAS_latest/NK_Cells_Resting_weights2//IMP3-out.wgt.RDat	IMP3	15	75900000	75900000	0.0107	rs3210683	-2.9	rs7163907	0.011997	4.75	0.115	61	2	lasso	0.00969	2.43e-05	-0.0241	0.981	NA	NA	NA	NA	NA
IQGAP1-out.wgt.RDat	/u/home/t/tboltz/project-ophoff/rna_whole_blood/cts_TWAS_latest/NK_Cells_Resting_weights2//IQGAP1-out.wgt.RDat	IQGAP1	15	90900000	91000000	0.03643	rs16944155	3.11	rs3930162	0.030691	8.23	0.937	131	131	blup	0.03899	6.9e-17	1.019	0.308	NA	NA	NA	NA	NA
ISG20-out.wgt.RDat	/u/home/t/tboltz/project-ophoff/rna_whole_blood/cts_TWAS_latest/NK_Cells_Resting_weights2//ISG20-out.wgt.RDat	ISG20	15	89200000	89200000	0.10334	rs11854658	2.19	rs4932187	0.05866	10.28	-0.698	133	19	enet	0.08523	1.48e-35	-1.2	0.23	NA	NA	NA	NA	NA
ISL2-out.wgt.RDat	/u/home/t/tboltz/project-ophoff/rna_whole_blood/cts_TWAS_latest/NK_Cells_Resting_weights2//ISL2-out.wgt.RDat	ISL2	15	76600000	76600000	0.08791	rs8182037	2.68	rs2460161	0.053089	-9.95	-0.081	101	15	enet	0.08886	4.68e-37	-0.2931	0.769	NA	NA	NA	NA	NA
IVD-out.wgt.RDat	/u/home/t/tboltz/project-ophoff/rna_whole_blood/cts_TWAS_latest/NK_Cells_Resting_weights2//IVD-out.wgt.RDat	IVD	15	40700000	40700000	0.07255	rs11070293	-2.91	rs17671250	0.054702	-10.17	-1.78	178	18	enet	0.0667	5.59e-28	1.2941	0.196	NA	NA	NA	NA	NA
KATNBL1-out.wgt.RDat	/u/home/t/tboltz/project-ophoff/rna_whole_blood/cts_TWAS_latest/NK_Cells_Resting_weights2//KATNBL1-out.wgt.RDat	KATNBL1	15	34400000	34500000	0.02782	rs12909708	1.91	rs4238572	0.02287	6.59	0.66	134	5	lasso	0.02322	1.13e-10	0.4713	0.637	NA	NA	NA	NA	NA
KNSTRN-out.wgt.RDat	/u/home/t/tboltz/project-ophoff/rna_whole_blood/cts_TWAS_latest/NK_Cells_Resting_weights2//KNSTRN-out.wgt.RDat	KNSTRN	15	40700000	40700000	0.15044	rs11070293	-2.91	rs7164132	0.139436	15.66	-1.739	179	3	lasso	0.13979	9.77e-59	-1.739	0.082	NA	NA	NA	NA	NA
LACTB-out.wgt.RDat	/u/home/t/tboltz/project-ophoff/rna_whole_blood/cts_TWAS_latest/NK_Cells_Resting_weights2//LACTB-out.wgt.RDat	LACTB	15	63400000	63400000	0.03066	rs937415	-2.33	rs1472631	0.036384	8.3	0.163	189	189	blup	0.03263	2.25e-14	-0.4251	0.671	NA	NA	NA	NA	NA
LCMT2-out.wgt.RDat	/u/home/t/tboltz/project-ophoff/rna_whole_blood/cts_TWAS_latest/NK_Cells_Resting_weights2//LCMT2-out.wgt.RDat	LCMT2	15	43600000	43600000	0.05509	rs28410121	-2.45	rs570272	0.025201	-7.34	-1.691	124	6	lasso	0.03116	8.48e-14	1.5237	0.128	NA	NA	NA	NA	NA
LINS1-out.wgt.RDat	/u/home/t/tboltz/project-ophoff/rna_whole_blood/cts_TWAS_latest/NK_Cells_Resting_weights2//LINS1-out.wgt.RDat	LINS1	15	101000000	101000000	0.09658	rs4965623	-3.34	rs12460	0.067549	-10.88	1.065	177	25	enet	0.10206	1.46e-42	0.8746	0.382	NA	NA	NA	NA	NA
LIPC-out.wgt.RDat	/u/home/t/tboltz/project-ophoff/rna_whole_blood/cts_TWAS_latest/NK_Cells_Resting_weights2//LIPC-out.wgt.RDat	LIPC	15	58700000	58900000	0.04145	rs1874158	-2.66	rs573922	0.024966	6.78	0.495	193	1	lasso	0.02089	9.32e-10	0.495	0.621	NA	NA	NA	NA	NA
LRRC28-out.wgt.RDat	/u/home/t/tboltz/project-ophoff/rna_whole_blood/cts_TWAS_latest/NK_Cells_Resting_weights2//LRRC28-out.wgt.RDat	LRRC28	15	99800000	99900000	0.02602	rs1829652	2.56	rs12442235	0.00337	4.53	-0.36	190	190	blup	0.01043	1.24e-05	0.7467	0.455	NA	NA	NA	NA	NA
LRRC57-out.wgt.RDat	/u/home/t/tboltz/project-ophoff/rna_whole_blood/cts_TWAS_latest/NK_Cells_Resting_weights2//LRRC57-out.wgt.RDat	LRRC57	15	42800000	42800000	0.07305	rs11632169	2.93	rs16973054	0.084986	12.46	2.656	139	13	lasso	0.09216	2e-38	2.9463	0.00322	0	0.905	0	0.004	0.092
LYSMD4-out.wgt.RDat	/u/home/t/tboltz/project-ophoff/rna_whole_blood/cts_TWAS_latest/NK_Cells_Resting_weights2//LYSMD4-out.wgt.RDat	LYSMD4	15	100000000	100000000	0.10953	rs11637820	2.86	rs12898636	0.029797	8.09	0.156	151	10	lasso	0.05647	7.48e-24	-0.2087	0.835	NA	NA	NA	NA	NA
MAN2C1-out.wgt.RDat	/u/home/t/tboltz/project-ophoff/rna_whole_blood/cts_TWAS_latest/NK_Cells_Resting_weights2//MAN2C1-out.wgt.RDat	MAN2C1	15	75600000	75700000	0.15532	rs3210683	-2.9	rs4299117	0.397347	26.38	0.066	68	4	lasso	0.39903	1.55e-193	0.0737	0.941	NA	NA	NA	NA	NA
MAP2K1-out.wgt.RDat	/u/home/t/tboltz/project-ophoff/rna_whole_blood/cts_TWAS_latest/NK_Cells_Resting_weights2//MAP2K1-out.wgt.RDat	MAP2K1	15	66700000	66800000	0.03382	rs1018284	3.74	rs11630608	0.009333	-5.16	0.824	154	6	lasso	0.01657	4.63e-08	-0.3355	0.737	NA	NA	NA	NA	NA
MAP2K5-out.wgt.RDat	/u/home/t/tboltz/project-ophoff/rna_whole_blood/cts_TWAS_latest/NK_Cells_Resting_weights2//MAP2K5-out.wgt.RDat	MAP2K5	15	67800000	68100000	0.03559	rs12591605	-2.69	rs4776943	0.039106	-8.31	0.846	163	2	lasso	0.03871	8.91e-17	-0.7401	0.459	NA	NA	NA	NA	NA
MCTP2-out.wgt.RDat	/u/home/t/tboltz/project-ophoff/rna_whole_blood/cts_TWAS_latest/NK_Cells_Resting_weights2//MCTP2-out.wgt.RDat	MCTP2	15	94800000	95000000	0.11671	rs11854463	2.57	rs11854463	0.060151	10.3	2.571	148	24	enet	0.08319	1.03e-34	3.6078	0.000309	0	0.928	0	0.001	0.071
MEF2A-out.wgt.RDat	/u/home/t/tboltz/project-ophoff/rna_whole_blood/cts_TWAS_latest/NK_Cells_Resting_weights2//MEF2A-out.wgt.RDat	MEF2A	15	100000000	100000000	0.03097	rs11637820	2.86	rs8026614	0.000679	-4.52	0.238	206	17	enet	0.01453	2.94e-07	-0.7098	0.478	NA	NA	NA	NA	NA
MFGE8-out.wgt.RDat	/u/home/t/tboltz/project-ophoff/rna_whole_blood/cts_TWAS_latest/NK_Cells_Resting_weights2//MFGE8-out.wgt.RDat	MFGE8	15	89400000	89500000	0.02339	rs8039185	-2.38	rs7169845	0.008425	-5.2	0.483	122	122	blup	0.01274	1.49e-06	-0.8378	0.402	NA	NA	NA	NA	NA
MINAR1-out.wgt.RDat	/u/home/t/tboltz/project-ophoff/rna_whole_blood/cts_TWAS_latest/NK_Cells_Resting_weights2//MINAR1-out.wgt.RDat	MINAR1	15	79700000	79800000	0.15475	rs16971353	-3.53	rs2865213	0.066779	-10.84	-0.88	282	55	enet	0.13188	2.73e-55	0.3057	0.76	NA	NA	NA	NA	NA
MINDY2-out.wgt.RDat	/u/home/t/tboltz/project-ophoff/rna_whole_blood/cts_TWAS_latest/NK_Cells_Resting_weights2//MINDY2-out.wgt.RDat	MINDY2	15	59100000	59200000	0.05006	rs2087123	-2.12	rs387812	0.036081	8.4	-1.779	152	7	lasso	0.04789	2.02e-20	-1.2762	0.202	NA	NA	NA	NA	NA
MPI-out.wgt.RDat	/u/home/t/tboltz/project-ophoff/rna_whole_blood/cts_TWAS_latest/NK_Cells_Resting_weights2//MPI-out.wgt.RDat	MPI	15	75200000	75200000	0.01185	rs16972486	1.74	rs7497201	0.007422	-5.05	0.109	151	3	enet	0.00623	0.000592	-0.0815	0.935	NA	NA	NA	NA	NA
MYEF2-out.wgt.RDat	/u/home/t/tboltz/project-ophoff/rna_whole_blood/cts_TWAS_latest/NK_Cells_Resting_weights2//MYEF2-out.wgt.RDat	MYEF2	15	48400000	48500000	0.03002	rs10519136	3.02	rs8032357	0.057074	10.17	0.363	145	3	lasso	0.05071	1.51e-21	0.3418	0.733	NA	NA	NA	NA	NA
MYO1E-out.wgt.RDat	/u/home/t/tboltz/project-ophoff/rna_whole_blood/cts_TWAS_latest/NK_Cells_Resting_weights2//MYO1E-out.wgt.RDat	MYO1E	15	59400000	59700000	0.0302	rs7164726	2.91	rs4775162	0.029981	-7.41	-0.108	161	2	lasso	0.02796	1.55e-12	0.0857	0.932	NA	NA	NA	NA	NA
MYO5C-out.wgt.RDat	/u/home/t/tboltz/project-ophoff/rna_whole_blood/cts_TWAS_latest/NK_Cells_Resting_weights2//MYO5C-out.wgt.RDat	MYO5C	15	52500000	52600000	0.03376	rs4776063	-2.58	rs7174616	0.015881	5.89	-1.047	113	11	enet	0.02427	4.37e-11	-1.6014	0.109	NA	NA	NA	NA	NA
MYZAP-out.wgt.RDat	/u/home/t/tboltz/project-ophoff/rna_whole_blood/cts_TWAS_latest/NK_Cells_Resting_weights2//MYZAP-out.wgt.RDat	MYZAP	15	57900000	58000000	0.32969	rs12050751	-2.81	rs4774966	0.260228	21.24	-0.243	225	33	enet	0.29062	3.1e-131	-0.7113	0.477	NA	NA	NA	NA	NA
NDUFAF1-out.wgt.RDat	/u/home/t/tboltz/project-ophoff/rna_whole_blood/cts_TWAS_latest/NK_Cells_Resting_weights2//NDUFAF1-out.wgt.RDat	NDUFAF1	15	41700000	41700000	0.12952	rs2925337	1.78	rs3759794	0.002011	3.83	0.537	118	27	enet	0.01182	3.47e-06	0.5587	0.576	NA	NA	NA	NA	NA
NIPA1-out.wgt.RDat	/u/home/t/tboltz/project-ophoff/rna_whole_blood/cts_TWAS_latest/NK_Cells_Resting_weights2//NIPA1-out.wgt.RDat	NIPA1	15	23000000	23100000	0.0621	rs11634023	-2.55	rs11636068	0.02154	-6.44	-0.913	21	3	lasso	0.02	2.08e-09	1.0515	0.293	NA	NA	NA	NA	NA
NUSAP1-out.wgt.RDat	/u/home/t/tboltz/project-ophoff/rna_whole_blood/cts_TWAS_latest/NK_Cells_Resting_weights2//NUSAP1-out.wgt.RDat	NUSAP1	15	41600000	41700000	0.06856	rs690660	2.44	rs7168307	0.101661	13.95	0.078	130	11	enet	0.1057	4.28e-44	0.0966	0.923	NA	NA	NA	NA	NA
OCA2-out.wgt.RDat	/u/home/t/tboltz/project-ophoff/rna_whole_blood/cts_TWAS_latest/NK_Cells_Resting_weights2//OCA2-out.wgt.RDat	OCA2	15	28000000	28300000	0.02293	rs2126706	1.95	rs6497292	0.015739	5.83	-0.178	124	1	lasso	0.0124	2.04e-06	-0.178	0.859	NA	NA	NA	NA	NA
PARP16-out.wgt.RDat	/u/home/t/tboltz/project-ophoff/rna_whole_blood/cts_TWAS_latest/NK_Cells_Resting_weights2//PARP16-out.wgt.RDat	PARP16	15	65500000	65600000	0.02685	rs2056497	2.41	rs626163	0.012892	-5.14	0.715	107	17	enet	0.01304	1.14e-06	-0.8107	0.418	NA	NA	NA	NA	NA
PDCD7-out.wgt.RDat	/u/home/t/tboltz/project-ophoff/rna_whole_blood/cts_TWAS_latest/NK_Cells_Resting_weights2//PDCD7-out.wgt.RDat	PDCD7	15	65400000	65400000	0.01844	rs2056497	2.41	rs4468555	0.011283	5.82	-0.499	117	3	lasso	0.01273	1.51e-06	-0.4521	0.651	NA	NA	NA	NA	NA
PEX11A-out.wgt.RDat	/u/home/t/tboltz/project-ophoff/rna_whole_blood/cts_TWAS_latest/NK_Cells_Resting_weights2//PEX11A-out.wgt.RDat	PEX11A	15	90200000	90200000	0.0211	rs8039185	-2.38	rs8023357	0.022415	6.88	-0.158	73	2	lasso	0.02055	1.26e-09	-0.1445	0.885	NA	NA	NA	NA	NA
PIAS1-out.wgt.RDat	/u/home/t/tboltz/project-ophoff/rna_whole_blood/cts_TWAS_latest/NK_Cells_Resting_weights2//PIAS1-out.wgt.RDat	PIAS1	15	68300000	68500000	0.03365	rs1491636	2.11	rs17318470	0.011192	5.34	-0.038	164	20	enet	0.01685	3.6e-08	0.3996	0.689	NA	NA	NA	NA	NA
PLCB2-out.wgt.RDat	/u/home/t/tboltz/project-ophoff/rna_whole_blood/cts_TWAS_latest/NK_Cells_Resting_weights2//PLCB2-out.wgt.RDat	PLCB2	15	40600000	40600000	0.07601	rs11070293	-2.91	rs1869901	0.044028	-8.82	0.834	179	3	lasso	0.04498	2.89e-19	-0.6113	0.541	NA	NA	NA	NA	NA
PLEKHO2-out.wgt.RDat	/u/home/t/tboltz/project-ophoff/rna_whole_blood/cts_TWAS_latest/NK_Cells_Resting_weights2//PLEKHO2-out.wgt.RDat	PLEKHO2	15	65100000	65200000	0.1501	rs2056497	2.41	rs4777615	0.130896	15.18	0.512	145	4	lasso	0.14594	1.93e-61	0.4895	0.624	NA	NA	NA	NA	NA
PLIN1-out.wgt.RDat	/u/home/t/tboltz/project-ophoff/rna_whole_blood/cts_TWAS_latest/NK_Cells_Resting_weights2//PLIN1-out.wgt.RDat	PLIN1	15	90200000	90200000	0.00813	rs8039185	-2.38	rs8023357	0.008656	4.26	-0.158	73	1	lasso	0.00534	0.00137	-0.158	0.874	NA	NA	NA	NA	NA
PPIP5K1-out.wgt.RDat	/u/home/t/tboltz/project-ophoff/rna_whole_blood/cts_TWAS_latest/NK_Cells_Resting_weights2//PPIP5K1-out.wgt.RDat	PPIP5K1	15	43800000	43900000	0.01394	rs28410121	-2.45	rs8023458	0.009258	-4.54	-0.105	147	147	blup	0.00969	2.43e-05	0.0385	0.969	NA	NA	NA	NA	NA
PSMA4-out.wgt.RDat	/u/home/t/tboltz/project-ophoff/rna_whole_blood/cts_TWAS_latest/NK_Cells_Resting_weights2//PSMA4-out.wgt.RDat	PSMA4	15	78800000	78800000	0.01601	rs3743200	2.6	rs578776	0.00768	-4.9	-1.657	158	11	enet	0.0095	2.9e-05	1.9727	0.0485	0.114	0.879	0	0.001	0.006
PSTPIP1-out.wgt.RDat	/u/home/t/tboltz/project-ophoff/rna_whole_blood/cts_TWAS_latest/NK_Cells_Resting_weights2//PSTPIP1-out.wgt.RDat	PSTPIP1	15	77300000	77300000	0.12711	rs7178572	-4.06	rs4886857	0.013966	5.31	0.101	110	43	enet	0.0152	1.61e-07	0.8594	0.39	NA	NA	NA	NA	NA
RAMAC-out.wgt.RDat	/u/home/t/tboltz/project-ophoff/rna_whole_blood/cts_TWAS_latest/NK_Cells_Resting_weights2//RAMAC-out.wgt.RDat	RAMAC	15	83700000	83700000	0.20431	rs4842976	-1.75	rs28662361	0.0468	-9.99	0.064	106	3	lasso	0.11015	5.64e-46	-0.8508	0.395	NA	NA	NA	NA	NA
RBPMS2-out.wgt.RDat	/u/home/t/tboltz/project-ophoff/rna_whole_blood/cts_TWAS_latest/NK_Cells_Resting_weights2//RBPMS2-out.wgt.RDat	RBPMS2	15	65000000	65100000	0.02046	rs4776415	-2.96	rs4777558	0.025565	6.79	0.135	149	149	blup	0.02422	4.55e-11	0.4079	0.683	NA	NA	NA	NA	NA
RPS17-out.wgt.RDat	/u/home/t/tboltz/project-ophoff/rna_whole_blood/cts_TWAS_latest/NK_Cells_Resting_weights2//RPS17-out.wgt.RDat	RPS17	15	83200000	83200000	0.03196	rs4842976	-1.75	rs4779046	0.018552	-5.87	0.308	55	1	lasso	0.01756	1.89e-08	-0.308	0.758	NA	NA	NA	NA	NA
RSL24D1-out.wgt.RDat	/u/home/t/tboltz/project-ophoff/rna_whole_blood/cts_TWAS_latest/NK_Cells_Resting_weights2//RSL24D1-out.wgt.RDat	RSL24D1	15	55500000	55500000	0.02277	rs13329391	-2.59	rs28589384	0.016847	5.78	-1.479	137	137	blup	0.01614	6.82e-08	-1.0713	0.284	NA	NA	NA	NA	NA
SAXO2-out.wgt.RDat	/u/home/t/tboltz/project-ophoff/rna_whole_blood/cts_TWAS_latest/NK_Cells_Resting_weights2//SAXO2-out.wgt.RDat	SAXO2	15	82600000	82600000	0.15828	rs12909073	2.45	rs9972386	0.240014	20.39	0.561	55	1	lasso	0.23976	3.28e-105	0.561	0.575	NA	NA	NA	NA	NA
SCAMP2-out.wgt.RDat	/u/home/t/tboltz/project-ophoff/rna_whole_blood/cts_TWAS_latest/NK_Cells_Resting_weights2//SCAMP2-out.wgt.RDat	SCAMP2	15	75100000	75200000	0.04736	rs16972486	1.73	rs7495739	0.036214	-8.22	-0.295	152	8	lasso	0.04094	1.16e-17	0.4022	0.688	NA	NA	NA	NA	NA
SCAPER-out.wgt.RDat	/u/home/t/tboltz/project-ophoff/rna_whole_blood/cts_TWAS_latest/NK_Cells_Resting_weights2//SCAPER-out.wgt.RDat	SCAPER	15	76600000	77200000	0.02294	rs11857294	-3.88	rs10851888	0.028365	7.76	1.841	147	4	lasso	0.02824	1.2e-12	1.5548	0.12	NA	NA	NA	NA	NA
SEC11A-out.wgt.RDat	/u/home/t/tboltz/project-ophoff/rna_whole_blood/cts_TWAS_latest/NK_Cells_Resting_weights2//SEC11A-out.wgt.RDat	SEC11A	15	85200000	85300000	0.00812	rs4843020	-2.84	rs7179643	0.009673	4.95	-1.266	194	3	lasso	0.00834	8.43e-05	-1.5742	0.115	NA	NA	NA	NA	NA
SERF2-out.wgt.RDat	/u/home/t/tboltz/project-ophoff/rna_whole_blood/cts_TWAS_latest/NK_Cells_Resting_weights2//SERF2-out.wgt.RDat	SERF2	15	44100000	44100000	0.03771	rs28410121	-2.45	rs10163069	0.043262	-8.96	-2.415	148	8	enet	0.03964	3.82e-17	2.142	0.0322	0	0.948	0	0.001	0.051
SLC12A1-out.wgt.RDat	/u/home/t/tboltz/project-ophoff/rna_whole_blood/cts_TWAS_latest/NK_Cells_Resting_weights2//SLC12A1-out.wgt.RDat	SLC12A1	15	48500000	48600000	0.07038	rs668842	-2.66	rs971952	0.122917	14.7	0.27	146	17	enet	0.12645	6.1e-53	0.8108	0.417	NA	NA	NA	NA	NA
SLC12A6-out.wgt.RDat	/u/home/t/tboltz/project-ophoff/rna_whole_blood/cts_TWAS_latest/NK_Cells_Resting_weights2//SLC12A6-out.wgt.RDat	SLC12A6	15	34500000	34600000	0.02508	rs12909708	1.91	rs347830	0.020453	-6.15	-0.327	144	3	lasso	0.01937	3.66e-09	0.3317	0.74	NA	NA	NA	NA	NA
SLCO3A1-out.wgt.RDat	/u/home/t/tboltz/project-ophoff/rna_whole_blood/cts_TWAS_latest/NK_Cells_Resting_weights2//SLCO3A1-out.wgt.RDat	SLCO3A1	15	92400000	92700000	0.05158	rs4453419	2.71	rs7165398	0.032491	-7.69	0.356	240	7	lasso	0.02942	4.11e-13	-0.3478	0.728	NA	NA	NA	NA	NA
SNAP23-out.wgt.RDat	/u/home/t/tboltz/project-ophoff/rna_whole_blood/cts_TWAS_latest/NK_Cells_Resting_weights2//SNAP23-out.wgt.RDat	SNAP23	15	42800000	42800000	0.05835	rs11632169	2.93	rs4923948	0.050817	9.96	0.767	162	162	blup	0.0555	1.83e-23	1.5318	0.126	NA	NA	NA	NA	NA
SNRPN-out.wgt.RDat	/u/home/t/tboltz/project-ophoff/rna_whole_blood/cts_TWAS_latest/NK_Cells_Resting_weights2//SNRPN-out.wgt.RDat	SNRPN	15	25100000	25200000	0.01622	rs6576425	-2.12	rs3742952	0.009733	-4.93	-1.573	72	2	lasso	0.00812	0.000103	1.3761	0.169	NA	NA	NA	NA	NA
SNUPN-out.wgt.RDat	/u/home/t/tboltz/project-ophoff/rna_whole_blood/cts_TWAS_latest/NK_Cells_Resting_weights2//SNUPN-out.wgt.RDat	SNUPN	15	75900000	75900000	0.00753	rs3210683	-2.9	rs4299117	0.010917	4.62	0.066	53	3	lasso	0.0101	1.67e-05	-0.0827	0.934	NA	NA	NA	NA	NA
SORD-out.wgt.RDat	/u/home/t/tboltz/project-ophoff/rna_whole_blood/cts_TWAS_latest/NK_Cells_Resting_weights2//SORD-out.wgt.RDat	SORD	15	45300000	45400000	0.04372	rs7165146	-1.92	rs2036831	0.022399	-7.09	0.951	154	4	lasso	0.02811	1.35e-12	-1.2525	0.21	NA	NA	NA	NA	NA
SPATA5L1-out.wgt.RDat	/u/home/t/tboltz/project-ophoff/rna_whole_blood/cts_TWAS_latest/NK_Cells_Resting_weights2//SPATA5L1-out.wgt.RDat	SPATA5L1	15	45700000	45700000	0.08781	rs6493180	1.97	rs1049508	0.192204	18.36	-0.881	155	19	enet	0.19366	4.48e-83	-0.8814	0.378	NA	NA	NA	NA	NA
SPTBN5-out.wgt.RDat	/u/home/t/tboltz/project-ophoff/rna_whole_blood/cts_TWAS_latest/NK_Cells_Resting_weights2//SPTBN5-out.wgt.RDat	SPTBN5	15	42100000	42200000	0.03619	rs16973097	2.76	rs2925339	0.00765	-5.1	-1.306	148	28	enet	0.01756	1.88e-08	-0.1546	0.877	NA	NA	NA	NA	NA
SRP14-out.wgt.RDat	/u/home/t/tboltz/project-ophoff/rna_whole_blood/cts_TWAS_latest/NK_Cells_Resting_weights2//SRP14-out.wgt.RDat	SRP14	15	40300000	40300000	0.06658	rs16970035	2.42	rs7321	0.06065	10.32	0.743	213	2	lasso	0.05973	3.65e-25	0.712	0.476	NA	NA	NA	NA	NA
SYNM-out.wgt.RDat	/u/home/t/tboltz/project-ophoff/rna_whole_blood/cts_TWAS_latest/NK_Cells_Resting_weights2//SYNM-out.wgt.RDat	SYNM	15	99600000	99700000	0.20484	rs4966008	3.92	rs8036962	0.3128	-23.33	-0.55	172	23	enet	0.33915	7.41e-158	0.7334	0.463	NA	NA	NA	NA	NA
THBS1-out.wgt.RDat	/u/home/t/tboltz/project-ophoff/rna_whole_blood/cts_TWAS_latest/NK_Cells_Resting_weights2//THBS1-out.wgt.RDat	THBS1	15	39900000	39900000	0.10049	rs16970035	2.42	rs4257183	0.013854	-6.75	1.12	229	19	enet	0.05064	1.61e-21	-0.4464	0.655	NA	NA	NA	NA	NA
TIPIN-out.wgt.RDat	/u/home/t/tboltz/project-ophoff/rna_whole_blood/cts_TWAS_latest/NK_Cells_Resting_weights2//TIPIN-out.wgt.RDat	TIPIN	15	66600000	66700000	0.02794	rs1018284	3.74	rs4075665	0.012814	5.49	1.592	138	138	blup	0.02133	6.24e-10	1.0239	0.306	NA	NA	NA	NA	NA
TM6SF1-out.wgt.RDat	/u/home/t/tboltz/project-ophoff/rna_whole_blood/cts_TWAS_latest/NK_Cells_Resting_weights2//TM6SF1-out.wgt.RDat	TM6SF1	15	83800000	83800000	0.09837	rs4842976	-1.75	rs13379920	0.02317	6.56	-0.086	116	20	enet	0.03669	5.58e-16	-0.2113	0.833	NA	NA	NA	NA	NA
TMOD2-out.wgt.RDat	/u/home/t/tboltz/project-ophoff/rna_whole_blood/cts_TWAS_latest/NK_Cells_Resting_weights2//TMOD2-out.wgt.RDat	TMOD2	15	52000000	52100000	0.1389	rs10519302	-2.4	rs2959298	0.213704	19.43	-1.145	194	7	lasso	0.22065	7.05e-96	-1.0188	0.308	NA	NA	NA	NA	NA
TMOD3-out.wgt.RDat	/u/home/t/tboltz/project-ophoff/rna_whole_blood/cts_TWAS_latest/NK_Cells_Resting_weights2//TMOD3-out.wgt.RDat	TMOD3	15	52100000	52200000	0.03812	rs3825801	-1.99	rs16964596	0.029154	-7.42	-1.51	152	2	lasso	0.02512	2.03e-11	1.51	0.131	NA	NA	NA	NA	NA
TPM1-out.wgt.RDat	/u/home/t/tboltz/project-ophoff/rna_whole_blood/cts_TWAS_latest/NK_Cells_Resting_weights2//TPM1-out.wgt.RDat	TPM1	15	63300000	63400000	0.05963	rs937415	-2.33	rs4775606	0.005788	-6.1	0.496	185	185	blup	0.03787	1.92e-16	-1.1034	0.27	NA	NA	NA	NA	NA
TRIM69-out.wgt.RDat	/u/home/t/tboltz/project-ophoff/rna_whole_blood/cts_TWAS_latest/NK_Cells_Resting_weights2//TRIM69-out.wgt.RDat	TRIM69	15	45000000	45100000	0.06515	rs7165146	-1.92	rs7182487	0.043026	-9.12	0.366	133	7	lasso	0.045	2.84e-19	0.1147	0.909	NA	NA	NA	NA	NA
TTC23-out.wgt.RDat	/u/home/t/tboltz/project-ophoff/rna_whole_blood/cts_TWAS_latest/NK_Cells_Resting_weights2//TTC23-out.wgt.RDat	TTC23	15	99700000	99800000	0.05634	rs4966008	3.92	rs8031175	0.040922	-8.47	0.373	184	6	lasso	0.04109	1.01e-17	-0.3485	0.727	NA	NA	NA	NA	NA
TUBGCP4-out.wgt.RDat	/u/home/t/tboltz/project-ophoff/rna_whole_blood/cts_TWAS_latest/NK_Cells_Resting_weights2//TUBGCP4-out.wgt.RDat	TUBGCP4	15	43700000	43700000	0.02974	rs28410121	-2.45	rs17780920	0.018288	-6.44	-0.908	132	132	blup	0.02075	1.06e-09	1.174	0.24	NA	NA	NA	NA	NA
UACA-out.wgt.RDat	/u/home/t/tboltz/project-ophoff/rna_whole_blood/cts_TWAS_latest/NK_Cells_Resting_weights2//UACA-out.wgt.RDat	UACA	15	70900000	71100000	0.01678	rs4777266	-2.5	rs1966518	0.019506	6.06	0.275	117	3	lasso	0.02052	1.3e-09	-0.0379	0.97	NA	NA	NA	NA	NA
UBAP1L-out.wgt.RDat	/u/home/t/tboltz/project-ophoff/rna_whole_blood/cts_TWAS_latest/NK_Cells_Resting_weights2//UBAP1L-out.wgt.RDat	UBAP1L	15	65400000	65400000	0.02289	rs2056497	2.41	rs1442796	0.000816	-3.24	0.476	123	123	blup	0.0031	0.0117	-1.4009	0.161	NA	NA	NA	NA	NA
USP3-out.wgt.RDat	/u/home/t/tboltz/project-ophoff/rna_whole_blood/cts_TWAS_latest/NK_Cells_Resting_weights2//USP3-out.wgt.RDat	USP3	15	63800000	63900000	0.03287	rs7173285	2.27	rs1106712	0.01645	-5.57	-1.703	165	5	lasso	0.0193	3.93e-09	0.9826	0.326	NA	NA	NA	NA	NA
VPS13C-out.wgt.RDat	/u/home/t/tboltz/project-ophoff/rna_whole_blood/cts_TWAS_latest/NK_Cells_Resting_weights2//VPS13C-out.wgt.RDat	VPS13C	15	62100000	62400000	0.03781	rs4506837	3.09	rs4541010	0.058888	10.17	1.176	240	15	enet	0.06114	9.89e-26	0.9267	0.354	NA	NA	NA	NA	NA
ZFYVE19-out.wgt.RDat	/u/home/t/tboltz/project-ophoff/rna_whole_blood/cts_TWAS_latest/NK_Cells_Resting_weights2//ZFYVE19-out.wgt.RDat	ZFYVE19	15	41100000	41100000	0.13148	rs11070293	-2.91	rs12908114	0.049302	-10.04	0.317	117	12	lasso	0.08011	1.89e-33	-0.5679	0.57	NA	NA	NA	NA	NA
ZNF592-out.wgt.RDat	/u/home/t/tboltz/project-ophoff/rna_whole_blood/cts_TWAS_latest/NK_Cells_Resting_weights2//ZNF592-out.wgt.RDat	ZNF592	15	85300000	85300000	0.01012	rs4843020	-2.84	rs1820850	0.002266	4.03	-0.269	197	2	lasso	0.01074	9.29e-06	-0.5309	0.595	NA	NA	NA	NA	NA
ZSCAN29-out.wgt.RDat	/u/home/t/tboltz/project-ophoff/rna_whole_blood/cts_TWAS_latest/NK_Cells_Resting_weights2//ZSCAN29-out.wgt.RDat	ZSCAN29	15	43700000	43700000	0.02173	rs28410121	-2.45	rs12911740	0.017881	-6.29	-1.145	125	125	blup	0.01935	3.75e-09	0.8365	0.403	NA	NA	NA	NA	NA
PANEL	FILE	ID	CHR	P0	P1	HSQ	BEST.GWAS.ID	BEST.GWAS.Z	EQTL.ID	EQTL.R2	EQTL.Z	EQTL.GWAS.Z	NSNP	NWGT	MODEL	MODELCV.R2	MODELCV.PV	TWAS.Z	TWAS.P	COLOC.PP0	COLOC.PP1	COLOC.PP2	COLOC.PP3	COLOC.PP4
ABAT-out.wgt.RDat	/u/home/t/tboltz/project-ophoff/rna_whole_blood/cts_TWAS_latest/NK_Cells_Resting_weights2//ABAT-out.wgt.RDat	ABAT	16	8768454	8878432	0.1158	rs4787235	4.49	rs9923816	0.03895	-8.33	-0.161	150	38	enet	0.06823	1.34e-28	0.06227	0.95035	NA	NA	NA	NA	NA
ABCC1-out.wgt.RDat	/u/home/t/tboltz/project-ophoff/rna_whole_blood/cts_TWAS_latest/NK_Cells_Resting_weights2//ABCC1-out.wgt.RDat	ABCC1	16	16043435	16236931	0.02991	rs8048077	3.67	rs212622	0.00678	-4.57	0.568	142	142	blup	0.00909	4.19e-05	-0.02612	0.97916	NA	NA	NA	NA	NA
ACSM1-out.wgt.RDat	/u/home/t/tboltz/project-ophoff/rna_whole_blood/cts_TWAS_latest/NK_Cells_Resting_weights2//ACSM1-out.wgt.RDat	ACSM1	16	20634560	20710212	0.04715	rs9926996	1.83	rs163238	0.03594	8.12	-0.063	129	129	blup	0.03652	6.51e-16	-0.38628	0.69929	NA	NA	NA	NA	NA
ADAT1-out.wgt.RDat	/u/home/t/tboltz/project-ophoff/rna_whole_blood/cts_TWAS_latest/NK_Cells_Resting_weights2//ADAT1-out.wgt.RDat	ADAT1	16	75630880	75657198	0.10956	rs9939124	-2.38	rs2550886	0.13026	15.2	-1.509	92	21	enet	0.13658	2.47e-57	-0.55923	0.576	NA	NA	NA	NA	NA
ADCY9-out.wgt.RDat	/u/home/t/tboltz/project-ophoff/rna_whole_blood/cts_TWAS_latest/NK_Cells_Resting_weights2//ADCY9-out.wgt.RDat	ADCY9	16	4003389	4166443	0.05656	rs758748	-2.74	rs7204987	0.0319	7.78	-0.376	69	1	lasso	0.03049	1.56e-13	-0.376	0.70692	NA	NA	NA	NA	NA
ADGRG3-out.wgt.RDat	/u/home/t/tboltz/project-ophoff/rna_whole_blood/cts_TWAS_latest/NK_Cells_Resting_weights2//ADGRG3-out.wgt.RDat	ADGRG3	16	57702190	57723290	0.04185	rs16958302	3.05	rs8051301	0.03891	8.37	0.94	152	11	enet	0.03857	1.01e-16	0.8479	0.39649	NA	NA	NA	NA	NA
AHSP-out.wgt.RDat	/u/home/t/tboltz/project-ophoff/rna_whole_blood/cts_TWAS_latest/NK_Cells_Resting_weights2//AHSP-out.wgt.RDat	AHSP	16	31539222	31540124	0.0314	rs8064209	-1.8	rs10843	0.01771	-5.75	0.283	133	24	enet	0.01676	3.92e-08	-0.5858	0.55801	NA	NA	NA	NA	NA
AKTIP-out.wgt.RDat	/u/home/t/tboltz/project-ophoff/rna_whole_blood/cts_TWAS_latest/NK_Cells_Resting_weights2//AKTIP-out.wgt.RDat	AKTIP	16	53524953	53538323	0.09432	rs10748	-2.78	rs9941254	0.13926	15.66	-2.684	152	6	lasso	0.1431	3.44e-60	-2.7017	0.0069	0	0.901	0	0.001	0.098
APOBR-out.wgt.RDat	/u/home/t/tboltz/project-ophoff/rna_whole_blood/cts_TWAS_latest/NK_Cells_Resting_weights2//APOBR-out.wgt.RDat	APOBR	16	28505965	28510291	0.01342	rs205428	1.83	rs4788079	0.01777	5.89	0.662	69	4	lasso	0.01459	2.78e-07	0.58983	0.55531	NA	NA	NA	NA	NA
ARL6IP1-out.wgt.RDat	/u/home/t/tboltz/project-ophoff/rna_whole_blood/cts_TWAS_latest/NK_Cells_Resting_weights2//ARL6IP1-out.wgt.RDat	ARL6IP1	16	18802992	18812875	0.04773	rs4782216	2.62	rs12445870	0.11177	-14.06	-0.98	28	10	enet	0.11182	1.1e-46	1.08267	0.27896	NA	NA	NA	NA	NA
ATF7IP2-out.wgt.RDat	/u/home/t/tboltz/project-ophoff/rna_whole_blood/cts_TWAS_latest/NK_Cells_Resting_weights2//ATF7IP2-out.wgt.RDat	ATF7IP2	16	10420292	10577495	0.03319	rs11646387	-2.67	rs12165003	0.02355	6.56	-0.736	266	1	lasso	0.02232	2.54e-10	-0.736	0.46173	NA	NA	NA	NA	NA
ATP2C2-out.wgt.RDat	/u/home/t/tboltz/project-ophoff/rna_whole_blood/cts_TWAS_latest/NK_Cells_Resting_weights2//ATP2C2-out.wgt.RDat	ATP2C2	16	84402134	84497793	0.12727	rs16962799	3.06	rs11863271	0.03477	8.72	1.239	187	19	enet	0.07774	1.78e-32	0.89193	0.37243	NA	NA	NA	NA	NA
ATP6V0D1-out.wgt.RDat	/u/home/t/tboltz/project-ophoff/rna_whole_blood/cts_TWAS_latest/NK_Cells_Resting_weights2//ATP6V0D1-out.wgt.RDat	ATP6V0D1	16	67471923	67515084	0.1084	rs7200919	-1.62	rs8056260	0.14516	-15.98	-0.7	155	15	enet	0.14946	5.41e-63	0.87684	0.38057	NA	NA	NA	NA	NA
BAIAP3-out.wgt.RDat	/u/home/t/tboltz/project-ophoff/rna_whole_blood/cts_TWAS_latest/NK_Cells_Resting_weights2//BAIAP3-out.wgt.RDat	BAIAP3	16	1383603	1399442	0.0551	rs1544800	2.33	rs4984803	0.02764	7.03	-0.646	103	7	enet	0.03752	2.63e-16	-0.818	0.41336	NA	NA	NA	NA	NA
BANP-out.wgt.RDat	/u/home/t/tboltz/project-ophoff/rna_whole_blood/cts_TWAS_latest/NK_Cells_Resting_weights2//BANP-out.wgt.RDat	BANP	16	87982851	88110924	0.03572	rs8045991	-4.28	rs11866841	0.0334	8.08	0.129	89	89	blup	0.03806	1.61e-16	-0.90498	0.36547	NA	NA	NA	NA	NA
BBS2-out.wgt.RDat	/u/home/t/tboltz/project-ophoff/rna_whole_blood/cts_TWAS_latest/NK_Cells_Resting_weights2//BBS2-out.wgt.RDat	BBS2	16	56500749	56553968	0.15424	rs16956086	3.79	rs2432540	0.03772	8.23	-0.32	162	9	lasso	0.08919	3.41e-37	1.23172	0.21805	NA	NA	NA	NA	NA
BICDL2-out.wgt.RDat	/u/home/t/tboltz/project-ophoff/rna_whole_blood/cts_TWAS_latest/NK_Cells_Resting_weights2//BICDL2-out.wgt.RDat	BICDL2	16	3077684	3086945	0.23512	rs8050688	2.1	rs2360166	0.18732	18.07	-1.211	80	2	lasso	0.18664	8.15e-80	-1.20309	0.22894	NA	NA	NA	NA	NA
BRD7-out.wgt.RDat	/u/home/t/tboltz/project-ophoff/rna_whole_blood/cts_TWAS_latest/NK_Cells_Resting_weights2//BRD7-out.wgt.RDat	BRD7	16	50347399	50402845	0.0606	rs1420692	-2.77	rs12932353	0.01481	5.33	-1.117	111	9	enet	0.02419	4.71e-11	-1.17197	0.24121	NA	NA	NA	NA	NA
BRICD5-out.wgt.RDat	/u/home/t/tboltz/project-ophoff/rna_whole_blood/cts_TWAS_latest/NK_Cells_Resting_weights2//BRICD5-out.wgt.RDat	BRICD5	16	2259255	2261951	0.05351	NA	NA	NA	NA	NA	NA	49	0	enet	0.02206	3.22e-10	NA	NA	NA	NA	NA	NA	NA
C16orf74-out.wgt.RDat	/u/home/t/tboltz/project-ophoff/rna_whole_blood/cts_TWAS_latest/NK_Cells_Resting_weights2//C16orf74-out.wgt.RDat	C16orf74	16	85723691	85784735	0.02642	rs17818634	-3.16	rs8587	0.00202	4.84	1.596	112	112	blup	0.01532	1.44e-07	-0.09936	0.92085	NA	NA	NA	NA	NA
CCDC154-out.wgt.RDat	/u/home/t/tboltz/project-ophoff/rna_whole_blood/cts_TWAS_latest/NK_Cells_Resting_weights2//CCDC154-out.wgt.RDat	CCDC154	16	1484385	1494557	0.04826	rs1544800	2.33	rs12926669	0.01145	4.75	-0.911	117	117	blup	0.01331	8.93e-07	-0.03704	0.97045	NA	NA	NA	NA	NA
CDH1-out.wgt.RDat	/u/home/t/tboltz/project-ophoff/rna_whole_blood/cts_TWAS_latest/NK_Cells_Resting_weights2//CDH1-out.wgt.RDat	CDH1	16	68771196	68869444	0.02322	rs2288036	2.49	rs16260	0.02689	7.07	-1.239	117	4	lasso	0.0264	6.37e-12	-0.87753	0.3802	NA	NA	NA	NA	NA
CDK10-out.wgt.RDat	/u/home/t/tboltz/project-ophoff/rna_whole_blood/cts_TWAS_latest/NK_Cells_Resting_weights2//CDK10-out.wgt.RDat	CDK10	16	89747146	89762762	0.05527	rs12932016	-2.67	rs7188458	0.00875	-6.84	1.782	105	11	enet	0.03121	8.12e-14	-1.20011	0.2301	NA	NA	NA	NA	NA
CDR2-out.wgt.RDat	/u/home/t/tboltz/project-ophoff/rna_whole_blood/cts_TWAS_latest/NK_Cells_Resting_weights2//CDR2-out.wgt.RDat	CDR2	16	22357258	22448486	0.04314	rs457812	2.58	rs2347	0.01282	-5.13	1.287	39	12	enet	0.0202	1.74e-09	0.02236	0.98216	NA	NA	NA	NA	NA
CENPBD1-out.wgt.RDat	/u/home/t/tboltz/project-ophoff/rna_whole_blood/cts_TWAS_latest/NK_Cells_Resting_weights2//CENPBD1-out.wgt.RDat	CENPBD1	16	90036207	90038942	0.05938	rs1805007	2.37	rs4785763	0.01059	5.02	-0.008	80	20	enet	0.02229	2.61e-10	-0.49096	0.62346	NA	NA	NA	NA	NA
CES1-out.wgt.RDat	/u/home/t/tboltz/project-ophoff/rna_whole_blood/cts_TWAS_latest/NK_Cells_Resting_weights2//CES1-out.wgt.RDat	CES1	16	55836764	55867249	0.16947	rs16956086	3.79	rs1974708	0.07727	-12.24	-1.565	181	16	enet	0.12915	4.15e-54	0.34445	0.73051	NA	NA	NA	NA	NA
CKLF-out.wgt.RDat	/u/home/t/tboltz/project-ophoff/rna_whole_blood/cts_TWAS_latest/NK_Cells_Resting_weights2//CKLF-out.wgt.RDat	CKLF	16	66586467	66600154	0.0082	rs11864887	2.41	rs3743711	0.00661	4.72	-1.516	193	9	lasso	0.00773	0.000147	-1.39187	0.16396	NA	NA	NA	NA	NA
CLCN7-out.wgt.RDat	/u/home/t/tboltz/project-ophoff/rna_whole_blood/cts_TWAS_latest/NK_Cells_Resting_weights2//CLCN7-out.wgt.RDat	CLCN7	16	1494937	1525085	0.02931	rs2667676	-2.31	rs12934261	0.01481	-5.37	-0.917	109	4	lasso	0.01576	9.63e-08	0.98546	0.3244	NA	NA	NA	NA	NA
CLEC18A-out.wgt.RDat	/u/home/t/tboltz/project-ophoff/rna_whole_blood/cts_TWAS_latest/NK_Cells_Resting_weights2//CLEC18A-out.wgt.RDat	CLEC18A	16	69984609	69998250	0.24929	rs4985527	1.96	rs1052429	0.2371	20.29	-0.607	51	30	enet	0.26575	2.77e-118	-0.54604	0.58504	NA	NA	NA	NA	NA
CMTM1-out.wgt.RDat	/u/home/t/tboltz/project-ophoff/rna_whole_blood/cts_TWAS_latest/NK_Cells_Resting_weights2//CMTM1-out.wgt.RDat	CMTM1	16	66600297	66613040	0.01241	rs11864887	2.41	rs3743712	0.01789	5.94	-1.47	191	6	lasso	0.01741	2.17e-08	-1.45772	0.14492	NA	NA	NA	NA	NA
CMTR2-out.wgt.RDat	/u/home/t/tboltz/project-ophoff/rna_whole_blood/cts_TWAS_latest/NK_Cells_Resting_weights2//CMTR2-out.wgt.RDat	CMTR2	16	71315293	71323618	0.0785	rs12102284	-2.46	rs3826247	0.06879	11.01	-0.945	107	8	lasso	0.07136	7.13e-30	-1.13343	0.25703	NA	NA	NA	NA	NA
CORO1A-out.wgt.RDat	/u/home/t/tboltz/project-ophoff/rna_whole_blood/cts_TWAS_latest/NK_Cells_Resting_weights2//CORO1A-out.wgt.RDat	CORO1A	16	30194149	30200397	0.01312	rs13332078	-1.54	rs7204270	0.00881	-5.04	0.768	33	33	blup	0.01278	1.45e-06	-0.18419	0.85387	NA	NA	NA	NA	NA
CPNE2-out.wgt.RDat	/u/home/t/tboltz/project-ophoff/rna_whole_blood/cts_TWAS_latest/NK_Cells_Resting_weights2//CPNE2-out.wgt.RDat	CPNE2	16	57126496	57182281	0.0192	rs16958302	2.72	rs9922349	0.01263	-5.16	0.461	159	1	lasso	0.00769	0.000154	-0.461	0.6448	NA	NA	NA	NA	NA
CPPED1-out.wgt.RDat	/u/home/t/tboltz/project-ophoff/rna_whole_blood/cts_TWAS_latest/NK_Cells_Resting_weights2//CPPED1-out.wgt.RDat	CPPED1	16	12753657	12897744	0.07383	rs12232403	3.54	rs8044011	0.06883	10.97	-0.819	267	4	lasso	0.06801	1.65e-28	-0.8174	0.4137	NA	NA	NA	NA	NA
CRISPLD2-out.wgt.RDat	/u/home/t/tboltz/project-ophoff/rna_whole_blood/cts_TWAS_latest/NK_Cells_Resting_weights2//CRISPLD2-out.wgt.RDat	CRISPLD2	16	84853592	84954374	0.2162	rs4589542	2.74	rs962682	0.12302	-14.68	0.72	164	40	enet	0.15876	3.94e-67	-0.37042	0.71107	NA	NA	NA	NA	NA
CSNK2A2-out.wgt.RDat	/u/home/t/tboltz/project-ophoff/rna_whole_blood/cts_TWAS_latest/NK_Cells_Resting_weights2//CSNK2A2-out.wgt.RDat	CSNK2A2	16	58191812	58232010	0.01928	NA	NA	NA	NA	NA	NA	161	0	lasso	0.01263	1.66e-06	NA	NA	NA	NA	NA	NA	NA
CTU2-out.wgt.RDat	/u/home/t/tboltz/project-ophoff/rna_whole_blood/cts_TWAS_latest/NK_Cells_Resting_weights2//CTU2-out.wgt.RDat	CTU2	16	88772892	88781804	0.03786	NA	NA	NA	NA	NA	NA	68	0	enet	0.02001	2.07e-09	NA	NA	NA	NA	NA	NA	NA
CYLD-out.wgt.RDat	/u/home/t/tboltz/project-ophoff/rna_whole_blood/cts_TWAS_latest/NK_Cells_Resting_weights2//CYLD-out.wgt.RDat	CYLD	16	50775962	50835846	0.02205	rs2066843	2.38	rs4785223	0.01901	-5.85	-1.009	116	15	enet	0.0253	1.72e-11	0.51293	0.608	NA	NA	NA	NA	NA
DBNDD1-out.wgt.RDat	/u/home/t/tboltz/project-ophoff/rna_whole_blood/cts_TWAS_latest/NK_Cells_Resting_weights2//DBNDD1-out.wgt.RDat	DBNDD1	16	90071280	90086536	0.02363	rs1805007	2.37	rs3803684	0.0342	8.07	0.146	80	2	lasso	0.03257	2.37e-14	0.14718	0.88299	NA	NA	NA	NA	NA
DCTN5-out.wgt.RDat	/u/home/t/tboltz/project-ophoff/rna_whole_blood/cts_TWAS_latest/NK_Cells_Resting_weights2//DCTN5-out.wgt.RDat	DCTN5	16	23652788	23688793	0.22065	rs2238493	-2.31	rs35586	0.31954	23.54	0.748	139	7	lasso	0.32111	9.74e-148	0.64765	0.51721	NA	NA	NA	NA	NA
DEXI-out.wgt.RDat	/u/home/t/tboltz/project-ophoff/rna_whole_blood/cts_TWAS_latest/NK_Cells_Resting_weights2//DEXI-out.wgt.RDat	DEXI	16	11022749	11036325	0.02545	rs2719695	2.47	rs11642631	0.01588	6.56	0.995	167	167	blup	0.02187	3.84e-10	0.45018	0.65258	NA	NA	NA	NA	NA
DHX38-out.wgt.RDat	/u/home/t/tboltz/project-ophoff/rna_whole_blood/cts_TWAS_latest/NK_Cells_Resting_weights2//DHX38-out.wgt.RDat	DHX38	16	72127513	72146811	0.06087	rs12928056	4.47	rs11864453	0.04542	8.92	2.618	158	3	lasso	0.04387	8.03e-19	2.96479	0.00303	0	0.763	0	0.171	0.066
DNASE1-out.wgt.RDat	/u/home/t/tboltz/project-ophoff/rna_whole_blood/cts_TWAS_latest/NK_Cells_Resting_weights2//DNASE1-out.wgt.RDat	DNASE1	16	3661730	3730144	0.06541	rs758748	-2.74	rs6500550	0.03562	-7.97	-1.896	71	23	enet	0.04253	2.73e-18	2.15634	0.03106	0	0.982	0	0.001	0.017
DPEP2-out.wgt.RDat	/u/home/t/tboltz/project-ophoff/rna_whole_blood/cts_TWAS_latest/NK_Cells_Resting_weights2//DPEP2-out.wgt.RDat	DPEP2	16	68021298	68034489	0.04781	rs1465467	1.87	rs9933206	0.0167	6.94	-1.002	123	123	blup	0.0282	1.25e-12	-0.42399	0.67157	NA	NA	NA	NA	NA
DPEP3-out.wgt.RDat	/u/home/t/tboltz/project-ophoff/rna_whole_blood/cts_TWAS_latest/NK_Cells_Resting_weights2//DPEP3-out.wgt.RDat	DPEP3	16	68009567	68014452	0.0147	rs1465467	1.87	rs7201742	0.01361	-6.18	-0.941	127	127	blup	0.01741	2.16e-08	1.40057	0.16134	NA	NA	NA	NA	NA
DUS2-out.wgt.RDat	/u/home/t/tboltz/project-ophoff/rna_whole_blood/cts_TWAS_latest/NK_Cells_Resting_weights2//DUS2-out.wgt.RDat	DUS2	16	68021650	68113223	0.02327	rs1465467	1.87	rs7201591	0.03477	7.9	-1.009	127	5	lasso	0.03348	1.04e-14	-0.88921	0.37389	NA	NA	NA	NA	NA
EIF3C-out.wgt.RDat	/u/home/t/tboltz/project-ophoff/rna_whole_blood/cts_TWAS_latest/NK_Cells_Resting_weights2//EIF3C-out.wgt.RDat	EIF3C	16	28699880	28747051	0.01538	rs7204045	1.73	rs4788102	0.02462	6.82	0.129	60	15	enet	0.02512	2.02e-11	0.30465	0.76063	NA	NA	NA	NA	NA
EME2-out.wgt.RDat	/u/home/t/tboltz/project-ophoff/rna_whole_blood/cts_TWAS_latest/NK_Cells_Resting_weights2//EME2-out.wgt.RDat	EME2	16	1822812	1831709	0.01367	rs2667676	-2.31	rs1657093	0.00718	5.2	-0.55	99	99	blup	0.01576	9.69e-08	-0.27229	0.7854	NA	NA	NA	NA	NA
EXOSC6-out.wgt.RDat	/u/home/t/tboltz/project-ophoff/rna_whole_blood/cts_TWAS_latest/NK_Cells_Resting_weights2//EXOSC6-out.wgt.RDat	EXOSC6	16	70280682	70285843	0.21313	rs4985527	1.96	rs3748388	0.07002	11.07	-0.574	40	6	lasso	0.12987	2.02e-54	-0.27158	0.78594	NA	NA	NA	NA	NA
FAHD1-out.wgt.RDat	/u/home/t/tboltz/project-ophoff/rna_whole_blood/cts_TWAS_latest/NK_Cells_Resting_weights2//FAHD1-out.wgt.RDat	FAHD1	16	1876943	1890208	0.01814	rs2667676	-2.31	rs7199384	0.01218	5.26	-0.465	101	4	lasso	0.01415	4.16e-07	-0.31453	0.75312	NA	NA	NA	NA	NA
FANCA-out.wgt.RDat	/u/home/t/tboltz/project-ophoff/rna_whole_blood/cts_TWAS_latest/NK_Cells_Resting_weights2//FANCA-out.wgt.RDat	FANCA	16	89803958	89883065	0.21535	rs12932016	-2.81	rs8058895	0.16734	-17.11	0.616	94	9	lasso	0.20339	1.22e-87	-0.34244	0.73202	NA	NA	NA	NA	NA
FLYWCH1-out.wgt.RDat	/u/home/t/tboltz/project-ophoff/rna_whole_blood/cts_TWAS_latest/NK_Cells_Resting_weights2//FLYWCH1-out.wgt.RDat	FLYWCH1	16	2961939	3001209	0.06779	rs8050688	2.1	rs17136161	0.01833	5.91	-0.692	78	3	lasso	0.0459	1.24e-19	1.15171	0.24944	NA	NA	NA	NA	NA
GABARAPL2-out.wgt.RDat	/u/home/t/tboltz/project-ophoff/rna_whole_blood/cts_TWAS_latest/NK_Cells_Resting_weights2//GABARAPL2-out.wgt.RDat	GABARAPL2	16	75600274	75611779	0.03608	rs9939124	-2.38	rs16940362	0.0423	8.97	-0.711	98	98	blup	0.0452	2.36e-19	-0.64718	0.51751	NA	NA	NA	NA	NA
GDE1-out.wgt.RDat	/u/home/t/tboltz/project-ophoff/rna_whole_blood/cts_TWAS_latest/NK_Cells_Resting_weights2//GDE1-out.wgt.RDat	GDE1	16	19513016	19533445	0.07234	rs11861774	3	rs2074171	0.01696	-7.33	2.058	154	154	blup	0.04401	7.08e-19	-1.54996	0.12115	NA	NA	NA	NA	NA
GOT2-out.wgt.RDat	/u/home/t/tboltz/project-ophoff/rna_whole_blood/cts_TWAS_latest/NK_Cells_Resting_weights2//GOT2-out.wgt.RDat	GOT2	16	58741036	58768246	0.03159	rs30842	2.49	rs257620	0.01848	6.64	1.574	189	189	blup	0.02486	2.55e-11	1.16298	0.24484	NA	NA	NA	NA	NA
GSPT1-out.wgt.RDat	/u/home/t/tboltz/project-ophoff/rna_whole_blood/cts_TWAS_latest/NK_Cells_Resting_weights2//GSPT1-out.wgt.RDat	GSPT1	16	11961986	12009939	0.09917	rs11639556	2.34	rs10852344	0.05599	10.06	0.447	148	33	enet	0.05774	2.31e-24	-0.20259	0.83945	NA	NA	NA	NA	NA
HAGH-out.wgt.RDat	/u/home/t/tboltz/project-ophoff/rna_whole_blood/cts_TWAS_latest/NK_Cells_Resting_weights2//HAGH-out.wgt.RDat	HAGH	16	1845622	1877158	0.11589	rs2667676	-2.31	rs9806945	0.08513	-12.25	-0.381	102	30	enet	0.10951	1.06e-45	-0.51756	0.60477	NA	NA	NA	NA	NA
HBM-out.wgt.RDat	/u/home/t/tboltz/project-ophoff/rna_whole_blood/cts_TWAS_latest/NK_Cells_Resting_weights2//HBM-out.wgt.RDat	HBM	16	214482	216763	0.01835	rs4984906	-2.84	rs11248914	0.00581	4.52	-1.301	48	10	enet	0.01167	3.97e-06	-0.07606	0.93937	NA	NA	NA	NA	NA
HBZ-out.wgt.RDat	/u/home/t/tboltz/project-ophoff/rna_whole_blood/cts_TWAS_latest/NK_Cells_Resting_weights2//HBZ-out.wgt.RDat	HBZ	16	192728	204502	0.09725	rs710925	-2.52	rs12719801	0.01518	-5.37	0.589	39	19	enet	0.03706	3.99e-16	0.61465	0.53879	NA	NA	NA	NA	NA
HEATR3-out.wgt.RDat	/u/home/t/tboltz/project-ophoff/rna_whole_blood/cts_TWAS_latest/NK_Cells_Resting_weights2//HEATR3-out.wgt.RDat	HEATR3	16	50099882	50141183	0.06249	rs12923113	3.15	rs4785201	0.05951	-10.47	2.209	102	11	lasso	0.07631	6.82e-32	-1.03105	0.30252	NA	NA	NA	NA	NA
HERPUD1-out.wgt.RDat	/u/home/t/tboltz/project-ophoff/rna_whole_blood/cts_TWAS_latest/NK_Cells_Resting_weights2//HERPUD1-out.wgt.RDat	HERPUD1	16	56966055	56978776	0.02029	rs12596236	2.52	rs1561140	0.01857	5.96	-0.724	146	12	enet	0.02064	1.16e-09	-0.84993	0.39536	NA	NA	NA	NA	NA
HP-out.wgt.RDat	/u/home/t/tboltz/project-ophoff/rna_whole_blood/cts_TWAS_latest/NK_Cells_Resting_weights2//HP-out.wgt.RDat	HP	16	72088492	72094954	0.23632	rs12928056	4.47	rs11864453	0.16805	-17.14	2.618	159	33	enet	0.21583	1.47e-93	-2.4977	0.0125	0	0.763	0	0.171	0.066
HSDL1-out.wgt.RDat	/u/home/t/tboltz/project-ophoff/rna_whole_blood/cts_TWAS_latest/NK_Cells_Resting_weights2//HSDL1-out.wgt.RDat	HSDL1	16	84155747	84178782	0.0375	rs16962799	2.87	rs907045	0.01069	5.85	-0.59	263	7	lasso	0.01883	6e-09	-0.42743	0.66907	NA	NA	NA	NA	NA
HYDIN-out.wgt.RDat	/u/home/t/tboltz/project-ophoff/rna_whole_blood/cts_TWAS_latest/NK_Cells_Resting_weights2//HYDIN-out.wgt.RDat	HYDIN	16	70835988	71264625	0.03405	rs12102284	-2.46	rs11642770	0.00567	5.12	-0.235	114	24	enet	0.01628	6.03e-08	0.43469	0.66379	NA	NA	NA	NA	NA
IL27-out.wgt.RDat	/u/home/t/tboltz/project-ophoff/rna_whole_blood/cts_TWAS_latest/NK_Cells_Resting_weights2//IL27-out.wgt.RDat	IL27	16	28510684	28523372	0.00938	rs205428	1.83	rs7187776	0.01324	5.4	0.203	67	3	lasso	0.0103	1.38e-05	0.20666	0.83628	NA	NA	NA	NA	NA
IL32-out.wgt.RDat	/u/home/t/tboltz/project-ophoff/rna_whole_blood/cts_TWAS_latest/NK_Cells_Resting_weights2//IL32-out.wgt.RDat	IL32	16	3115299	3132193	0.14557	rs35402060	-2.6	rs1004792	0.03402	-7.77	0.596	82	21	enet	0.0609	1.23e-25	-0.44292	0.65782	NA	NA	NA	NA	NA
IL4R-out.wgt.RDat	/u/home/t/tboltz/project-ophoff/rna_whole_blood/cts_TWAS_latest/NK_Cells_Resting_weights2//IL4R-out.wgt.RDat	IL4R	16	27324990	27376099	0.10878	rs11074843	-2.1	rs2057768	0.04906	-9.68	-0.589	85	7	lasso	0.06805	1.59e-28	0.73677	0.46126	NA	NA	NA	NA	NA
INO80E-out.wgt.RDat	/u/home/t/tboltz/project-ophoff/rna_whole_blood/cts_TWAS_latest/NK_Cells_Resting_weights2//INO80E-out.wgt.RDat	INO80E	16	30007037	30017114	0.02601	rs12599318	1.83	rs12931955	0.01118	5.37	1.268	38	38	blup	0.01671	4.07e-08	0.60506	0.54514	NA	NA	NA	NA	NA
ITGAD-out.wgt.RDat	/u/home/t/tboltz/project-ophoff/rna_whole_blood/cts_TWAS_latest/NK_Cells_Resting_weights2//ITGAD-out.wgt.RDat	ITGAD	16	31404657	31437826	0.0164	rs11150651	-1.79	rs2855475	0.00179	3.45	-0.916	138	15	enet	0.00665	0.000403	-0.83915	0.40138	NA	NA	NA	NA	NA
ITGAM-out.wgt.RDat	/u/home/t/tboltz/project-ophoff/rna_whole_blood/cts_TWAS_latest/NK_Cells_Resting_weights2//ITGAM-out.wgt.RDat	ITGAM	16	31271289	31344213	0.01331	rs6565242	-1.32	rs11150612	0.0113	-4.67	-0.493	134	2	lasso	0.00953	2.81e-05	0.34984	0.72646	NA	NA	NA	NA	NA
ITGAX-out.wgt.RDat	/u/home/t/tboltz/project-ophoff/rna_whole_blood/cts_TWAS_latest/NK_Cells_Resting_weights2//ITGAX-out.wgt.RDat	ITGAX	16	31366456	31394318	0.2646	rs6565242	-1.32	rs8060268	0.28807	-22.39	0.709	134	20	enet	0.29099	1.98e-131	-0.79368	0.42738	NA	NA	NA	NA	NA
KIAA0513-out.wgt.RDat	/u/home/t/tboltz/project-ophoff/rna_whole_blood/cts_TWAS_latest/NK_Cells_Resting_weights2//KIAA0513-out.wgt.RDat	KIAA0513	16	85061358	85127836	0.05652	rs4589542	2.74	rs11648527	0.05278	9.74	2.198	119	3	lasso	0.05127	9.03e-22	2.26111	0.02375	0	0.964	0	0.002	0.035
KLHDC4-out.wgt.RDat	/u/home/t/tboltz/project-ophoff/rna_whole_blood/cts_TWAS_latest/NK_Cells_Resting_weights2//KLHDC4-out.wgt.RDat	KLHDC4	16	87730092	87799598	0.02412	rs8045991	-4.28	rs7184429	0.0201	-6.3	1.402	99	7	enet	0.02052	1.3e-09	-1.32693	0.18453	NA	NA	NA	NA	NA
KLHL36-out.wgt.RDat	/u/home/t/tboltz/project-ophoff/rna_whole_blood/cts_TWAS_latest/NK_Cells_Resting_weights2//KLHL36-out.wgt.RDat	KLHL36	16	84682118	84701292	0.04798	rs4589542	2.74	rs11555907	0.04038	-8.45	0.51	185	3	lasso	0.03954	4.17e-17	-0.4954	0.62032	NA	NA	NA	NA	NA
KNOP1-out.wgt.RDat	/u/home/t/tboltz/project-ophoff/rna_whole_blood/cts_TWAS_latest/NK_Cells_Resting_weights2//KNOP1-out.wgt.RDat	KNOP1	16	19713260	19729549	0.01716	rs11861774	3	rs8056301	0.02249	6.51	-0.056	173	2	lasso	0.02025	1.66e-09	-0.10173	0.91897	NA	NA	NA	NA	NA
LDHD-out.wgt.RDat	/u/home/t/tboltz/project-ophoff/rna_whole_blood/cts_TWAS_latest/NK_Cells_Resting_weights2//LDHD-out.wgt.RDat	LDHD	16	75145759	75150669	0.01583	rs9939124	-2.38	rs9939124	0.00243	-4.24	-2.375	88	5	lasso	0.00505	0.00181	2.44961	0.0143	0.858	0.137	0	0	0.005
LOC400499-out.wgt.RDat	/u/home/t/tboltz/project-ophoff/rna_whole_blood/cts_TWAS_latest/NK_Cells_Resting_weights2//LOC400499-out.wgt.RDat	LOC400499	16	11453703	11621101	0.04181	rs7404672	2.04	rs3784924	0.02044	-6.21	0.359	163	25	enet	0.02035	1.52e-09	0.40373	0.68641	NA	NA	NA	NA	NA
LONP2-out.wgt.RDat	/u/home/t/tboltz/project-ophoff/rna_whole_blood/cts_TWAS_latest/NK_Cells_Resting_weights2//LONP2-out.wgt.RDat	LONP2	16	48278212	48397033	0.49298	rs3095646	-3.09	rs9940038	0.1056	-13.76	0.125	115	34	enet	0.19836	2.83e-85	0.22545	0.82163	NA	NA	NA	NA	NA
MAP1LC3B-out.wgt.RDat	/u/home/t/tboltz/project-ophoff/rna_whole_blood/cts_TWAS_latest/NK_Cells_Resting_weights2//MAP1LC3B-out.wgt.RDat	MAP1LC3B	16	87417560	87438385	0.01387	rs8045991	-4.28	rs3748400	0.00441	-4.36	0.45	106	106	blup	0.00544	0.00124	-0.36307	0.71655	NA	NA	NA	NA	NA
MAPK3-out.wgt.RDat	/u/home/t/tboltz/project-ophoff/rna_whole_blood/cts_TWAS_latest/NK_Cells_Resting_weights2//MAPK3-out.wgt.RDat	MAPK3	16	30125427	30134827	0.05596	rs12599318	1.83	rs7204270	0.03885	-8.26	0.768	39	4	lasso	0.04065	1.52e-17	-0.30377	0.7613	NA	NA	NA	NA	NA
MBTPS1-out.wgt.RDat	/u/home/t/tboltz/project-ophoff/rna_whole_blood/cts_TWAS_latest/NK_Cells_Resting_weights2//MBTPS1-out.wgt.RDat	MBTPS1	16	84087369	84150547	0.03221	rs16962799	2.94	rs2175248	0.0061	4.19	1	271	271	blup	0.00555	0.00112	-0.89736	0.36953	NA	NA	NA	NA	NA
MC1R-out.wgt.RDat	/u/home/t/tboltz/project-ophoff/rna_whole_blood/cts_TWAS_latest/NK_Cells_Resting_weights2//MC1R-out.wgt.RDat	MC1R	16	89979827	89987385	0.05792	rs1805007	2.37	rs12919804	0.09273	12.78	0.345	82	3	lasso	0.09267	1.22e-38	0.3368	0.73627	NA	NA	NA	NA	NA
MEFV-out.wgt.RDat	/u/home/t/tboltz/project-ophoff/rna_whole_blood/cts_TWAS_latest/NK_Cells_Resting_weights2//MEFV-out.wgt.RDat	MEFV	16	3292029	3306627	0.29212	rs758748	-2.74	rs224225	0.1638	-16.87	0.989	90	4	lasso	0.17424	4.05e-74	-0.89649	0.36999	NA	NA	NA	NA	NA
METTL26-out.wgt.RDat	/u/home/t/tboltz/project-ophoff/rna_whole_blood/cts_TWAS_latest/NK_Cells_Resting_weights2//METTL26-out.wgt.RDat	METTL26	16	684428	686366	0.02637	rs4984906	-2.61	rs4984907	0.02101	6.2	-2.409	74	4	lasso	0.01924	4.15e-09	-2.19585	0.0281	0	0.949	0	0.001	0.049
METTL9-out.wgt.RDat	/u/home/t/tboltz/project-ophoff/rna_whole_blood/cts_TWAS_latest/NK_Cells_Resting_weights2//METTL9-out.wgt.RDat	METTL9	16	21608540	21668794	0.15636	rs2967157	2.55	rs42750	0.08657	12.38	-0.131	45	2	lasso	0.08521	1.5e-35	-0.13097	0.8958	NA	NA	NA	NA	NA
MGRN1-out.wgt.RDat	/u/home/t/tboltz/project-ophoff/rna_whole_blood/cts_TWAS_latest/NK_Cells_Resting_weights2//MGRN1-out.wgt.RDat	MGRN1	16	4666495	4740975	0.02119	rs8060576	3.35	rs1659495	0.01867	5.82	-0.056	90	5	enet	0.02093	8.93e-10	0.66742	0.5045	NA	NA	NA	NA	NA
MLKL-out.wgt.RDat	/u/home/t/tboltz/project-ophoff/rna_whole_blood/cts_TWAS_latest/NK_Cells_Resting_weights2//MLKL-out.wgt.RDat	MLKL	16	74705754	74734858	0.01774	rs9939124	-2.38	rs4888262	0.0075	-3.83	-0.221	94	11	enet	0.00784	0.000133	0.43139	0.66619	NA	NA	NA	NA	NA
MMP25-out.wgt.RDat	/u/home/t/tboltz/project-ophoff/rna_whole_blood/cts_TWAS_latest/NK_Cells_Resting_weights2//MMP25-out.wgt.RDat	MMP25	16	3096563	3110727	0.304	rs35402060	-2.6	rs2360166	0.14556	15.94	-1.211	81	36	enet	0.18719	4.56e-80	-1.12041	0.26254	NA	NA	NA	NA	NA
MON1B-out.wgt.RDat	/u/home/t/tboltz/project-ophoff/rna_whole_blood/cts_TWAS_latest/NK_Cells_Resting_weights2//MON1B-out.wgt.RDat	MON1B	16	77224733	77236295	0.05945	rs285004	3.09	rs2232497	0.04839	-9.67	-1.86	276	3	lasso	0.0454	1.97e-19	1.84253	0.0654	NA	NA	NA	NA	NA
MPHOSPH6-out.wgt.RDat	/u/home/t/tboltz/project-ophoff/rna_whole_blood/cts_TWAS_latest/NK_Cells_Resting_weights2//MPHOSPH6-out.wgt.RDat	MPHOSPH6	16	82181404	82203829	0.07954	rs7196909	3.03	rs2303266	0.0854	13.28	1.292	225	27	enet	0.10667	1.68e-44	0.72713	0.46715	NA	NA	NA	NA	NA
MT1E-out.wgt.RDat	/u/home/t/tboltz/project-ophoff/rna_whole_blood/cts_TWAS_latest/NK_Cells_Resting_weights2//MT1E-out.wgt.RDat	MT1E	16	56659388	56661024	0.13843	rs17282194	-2.94	rs12444489	0.01811	-5.81	1.247	148	33	enet	0.05612	1.03e-23	-0.02868	0.97712	NA	NA	NA	NA	NA
MT2A-out.wgt.RDat	/u/home/t/tboltz/project-ophoff/rna_whole_blood/cts_TWAS_latest/NK_Cells_Resting_weights2//MT2A-out.wgt.RDat	MT2A	16	56642497	56643409	0.07902	rs17282194	-2.94	rs12444489	0.03297	-7.72	1.247	154	29	enet	0.04428	5.5e-19	-1.19012	0.234	NA	NA	NA	NA	NA
MVP-out.wgt.RDat	/u/home/t/tboltz/project-ophoff/rna_whole_blood/cts_TWAS_latest/NK_Cells_Resting_weights2//MVP-out.wgt.RDat	MVP	16	29831716	29859360	0.04244	rs12599318	1.83	rs9938630	0.07948	11.98	-1.332	27	2	lasso	0.07749	2.25e-32	-1.28252	0.19966	NA	NA	NA	NA	NA
NAGPA-out.wgt.RDat	/u/home/t/tboltz/project-ophoff/rna_whole_blood/cts_TWAS_latest/NK_Cells_Resting_weights2//NAGPA-out.wgt.RDat	NAGPA	16	5074846	5084142	0.01184	rs8060576	3.35	rs7188856	0.00845	-4.94	-1	78	5	enet	0.00839	8.03e-05	0.5284	0.59722	NA	NA	NA	NA	NA
NDE1-out.wgt.RDat	/u/home/t/tboltz/project-ophoff/rna_whole_blood/cts_TWAS_latest/NK_Cells_Resting_weights2//NDE1-out.wgt.RDat	NDE1	16	15737125	15820210	0.04605	rs8048077	3.67	rs4541094	0.00606	-4.77	-1.636	144	144	blup	0.01245	1.96e-06	0.48955	0.62446	NA	NA	NA	NA	NA
NECAB2-out.wgt.RDat	/u/home/t/tboltz/project-ophoff/rna_whole_blood/cts_TWAS_latest/NK_Cells_Resting_weights2//NECAB2-out.wgt.RDat	NECAB2	16	84002238	84036381	0.04039	rs16962799	3.03	rs2175248	0.01353	5.14	1	278	17	enet	0.0144	3.3e-07	0.98632	0.32398	NA	NA	NA	NA	NA
NFATC3-out.wgt.RDat	/u/home/t/tboltz/project-ophoff/rna_whole_blood/cts_TWAS_latest/NK_Cells_Resting_weights2//NFATC3-out.wgt.RDat	NFATC3	16	68118655	68263162	0.01421	rs1465467	1.87	rs8058835	0.00227	-3.83	-0.363	142	142	blup	0.00892	4.9e-05	-0.11186	0.91094	NA	NA	NA	NA	NA
NIP7-out.wgt.RDat	/u/home/t/tboltz/project-ophoff/rna_whole_blood/cts_TWAS_latest/NK_Cells_Resting_weights2//NIP7-out.wgt.RDat	NIP7	16	69373472	69377009	0.01835	rs2288036	2.49	rs1541979	0.00313	-4.22	0.183	92	92	blup	0.00478	0.00232	-0.54583	0.58518	NA	NA	NA	NA	NA
NLRC3-out.wgt.RDat	/u/home/t/tboltz/project-ophoff/rna_whole_blood/cts_TWAS_latest/NK_Cells_Resting_weights2//NLRC3-out.wgt.RDat	NLRC3	16	3589034	3627404	0.01872	rs758748	-2.74	rs35402060	0.01631	5.66	-2.597	71	7	enet	0.01335	8.64e-07	-2.43123	0.01505	0.007	0.914	0	0.001	0.078
NLRC5-out.wgt.RDat	/u/home/t/tboltz/project-ophoff/rna_whole_blood/cts_TWAS_latest/NK_Cells_Resting_weights2//NLRC5-out.wgt.RDat	NLRC5	16	57023398	57117443	0.13918	rs12596236	2.52	rs821470	0.08209	12.02	0.1	160	4	lasso	0.09665	2.69e-40	0.00568	0.99546	NA	NA	NA	NA	NA
NMRAL1-out.wgt.RDat	/u/home/t/tboltz/project-ophoff/rna_whole_blood/cts_TWAS_latest/NK_Cells_Resting_weights2//NMRAL1-out.wgt.RDat	NMRAL1	16	4511682	4545764	0.02567	rs8060576	3.35	rs10500325	0.00514	-5.23	-0.406	81	81	blup	0.02159	4.93e-10	-0.93353	0.35055	NA	NA	NA	NA	NA
NOD2-out.wgt.RDat	/u/home/t/tboltz/project-ophoff/rna_whole_blood/cts_TWAS_latest/NK_Cells_Resting_weights2//NOD2-out.wgt.RDat	NOD2	16	50727500	50767952	0.28678	rs2066843	2.38	rs4785223	0.49547	29.28	-1.009	113	10	enet	0.51408	2.54e-273	-1.16686	0.24327	NA	NA	NA	NA	NA
NPIPA2-out.wgt.RDat	/u/home/t/tboltz/project-ophoff/rna_whole_blood/cts_TWAS_latest/NK_Cells_Resting_weights2//NPIPA2-out.wgt.RDat	NPIPA2	16	14841924	14859270	0.02992	rs17198566	2.63	rs4985147	0.00976	-5.22	-0.096	22	7	lasso	0.02494	2.39e-11	-0.1964	0.8443	NA	NA	NA	NA	NA
NPIPA5-out.wgt.RDat	/u/home/t/tboltz/project-ophoff/rna_whole_blood/cts_TWAS_latest/NK_Cells_Resting_weights2//NPIPA5-out.wgt.RDat	NPIPA5	16	15457486	15474904	0.08747	rs8048077	3.67	rs10521101	0.02541	-6.74	-0.006	69	25	enet	0.05674	5.81e-24	1.07603	0.28192	NA	NA	NA	NA	NA
NPIPB13-out.wgt.RDat	/u/home/t/tboltz/project-ophoff/rna_whole_blood/cts_TWAS_latest/NK_Cells_Resting_weights2//NPIPB13-out.wgt.RDat	NPIPB13	16	30234259	30265831	0.13129	rs13332078	-1.54	rs7204270	0.10264	13.38	0.768	34	4	lasso	0.11196	9.6e-47	0.88685	0.37516	NA	NA	NA	NA	NA
NPRL3-out.wgt.RDat	/u/home/t/tboltz/project-ophoff/rna_whole_blood/cts_TWAS_latest/NK_Cells_Resting_weights2//NPRL3-out.wgt.RDat	NPRL3	16	134274	188859	0.16354	rs710925	-2.52	rs2562189	0.03957	8.38	-0.414	38	19	enet	0.08394	5.04e-35	-2.0848	0.03709	0	0.996	0	0	0.003
NTAN1-out.wgt.RDat	/u/home/t/tboltz/project-ophoff/rna_whole_blood/cts_TWAS_latest/NK_Cells_Resting_weights2//NTAN1-out.wgt.RDat	NTAN1	16	15131712	15149936	0.01993	rs153807	3.11	rs16966952	0.00798	4.07	1.197	16	10	enet	0.01662	4.42e-08	1.53429	0.12496	NA	NA	NA	NA	NA
NUDT7-out.wgt.RDat	/u/home/t/tboltz/project-ophoff/rna_whole_blood/cts_TWAS_latest/NK_Cells_Resting_weights2//NUDT7-out.wgt.RDat	NUDT7	16	77756390	77776157	0.10976	rs2914451	2.39	rs1868468	0.04692	9.93	-1.387	260	38	enet	0.08302	1.2e-34	0.22286	0.82365	NA	NA	NA	NA	NA
PAQR4-out.wgt.RDat	/u/home/t/tboltz/project-ophoff/rna_whole_blood/cts_TWAS_latest/NK_Cells_Resting_weights2//PAQR4-out.wgt.RDat	PAQR4	16	3019272	3023485	0.02942	rs8050688	2.1	rs7187296	0.02371	6.85	1.378	80	6	enet	0.02476	2.79e-11	1.50564	0.13216	NA	NA	NA	NA	NA
PDF-out.wgt.RDat	/u/home/t/tboltz/project-ophoff/rna_whole_blood/cts_TWAS_latest/NK_Cells_Resting_weights2//PDF-out.wgt.RDat	PDF	16	69360817	69364491	0.01474	rs2288036	2.49	rs1541979	0.01563	-5.34	0.183	89	2	lasso	0.01291	1.28e-06	-0.20725	0.83582	NA	NA	NA	NA	NA
PDPK1-out.wgt.RDat	/u/home/t/tboltz/project-ophoff/rna_whole_blood/cts_TWAS_latest/NK_Cells_Resting_weights2//PDPK1-out.wgt.RDat	PDPK1	16	2587981	2653189	0.03838	rs8050688	2.1	rs11642783	0.02076	6.31	1.996	48	2	lasso	0.01824	1.02e-08	1.98998	0.04659	0	0.979	0	0	0.02
PGAP6-out.wgt.RDat	/u/home/t/tboltz/project-ophoff/rna_whole_blood/cts_TWAS_latest/NK_Cells_Resting_weights2//PGAP6-out.wgt.RDat	PGAP6	16	420789	437113	0.10651	rs4984906	-2.64	rs11641742	0.06934	11	-0.572	62	62	blup	0.07819	1.16e-32	-0.55748	0.5772	NA	NA	NA	NA	NA
PIEZO1-out.wgt.RDat	/u/home/t/tboltz/project-ophoff/rna_whole_blood/cts_TWAS_latest/NK_Cells_Resting_weights2//PIEZO1-out.wgt.RDat	PIEZO1	16	88781747	88851628	0.06443	NA	NA	NA	NA	NA	NA	85	0	lasso	0.05147	7.49e-22	NA	NA	NA	NA	NA	NA	NA
PKD1L3-out.wgt.RDat	/u/home/t/tboltz/project-ophoff/rna_whole_blood/cts_TWAS_latest/NK_Cells_Resting_weights2//PKD1L3-out.wgt.RDat	PKD1L3	16	71963442	72033877	0.04863	rs12928056	4.47	rs1820248	0.02621	-7.06	-1.878	172	13	enet	0.02884	6.97e-13	1.95018	0.05116	NA	NA	NA	NA	NA
PMM2-out.wgt.RDat	/u/home/t/tboltz/project-ophoff/rna_whole_blood/cts_TWAS_latest/NK_Cells_Resting_weights2//PMM2-out.wgt.RDat	PMM2	16	8882681	8943182	0.08158	rs4787235	4.49	rs9926107	0.07115	11.22	0.039	165	21	enet	0.08283	1.44e-34	-0.6393	0.52263	NA	NA	NA	NA	NA
POLR3K-out.wgt.RDat	/u/home/t/tboltz/project-ophoff/rna_whole_blood/cts_TWAS_latest/NK_Cells_Resting_weights2//POLR3K-out.wgt.RDat	POLR3K	16	96408	103608	0.02878	rs3852766	-2.04	rs1045001	0.03047	-7.61	-0.346	34	4	enet	0.02889	6.65e-13	0.21047	0.8333	NA	NA	NA	NA	NA
PRKCB-out.wgt.RDat	/u/home/t/tboltz/project-ophoff/rna_whole_blood/cts_TWAS_latest/NK_Cells_Resting_weights2//PRKCB-out.wgt.RDat	PRKCB	16	23847305	24231932	0.26793	rs198178	-3.33	rs7404095	0.1291	-14.99	-1.026	179	7	lasso	0.16756	4.33e-71	1.07475	0.28249	NA	NA	NA	NA	NA
PRSS21-out.wgt.RDat	/u/home/t/tboltz/project-ophoff/rna_whole_blood/cts_TWAS_latest/NK_Cells_Resting_weights2//PRSS21-out.wgt.RDat	PRSS21	16	2867182	2876305	0.02182	rs8050688	2.1	rs11076933	0.01048	6.06	0.991	61	5	lasso	0.01649	5e-08	0.61777	0.53672	NA	NA	NA	NA	NA
PSME3IP1-out.wgt.RDat	/u/home/t/tboltz/project-ophoff/rna_whole_blood/cts_TWAS_latest/NK_Cells_Resting_weights2//PSME3IP1-out.wgt.RDat	PSME3IP1	16	57186379	57220028	0.0178	rs16958302	2.64	rs6499884	0.00385	-4.12	1.55	154	154	blup	0.01094	7.75e-06	-1.79202	0.07313	NA	NA	NA	NA	NA
RBL2-out.wgt.RDat	/u/home/t/tboltz/project-ophoff/rna_whole_blood/cts_TWAS_latest/NK_Cells_Resting_weights2//RBL2-out.wgt.RDat	RBL2	16	53467890	53525560	0.29931	rs1558685	-3.06	rs9941254	0.44285	-27.73	-2.684	159	10	enet	0.44407	8.74e-223	2.69372	0.00707	0	0.902	0	0.002	0.096
RFWD3-out.wgt.RDat	/u/home/t/tboltz/project-ophoff/rna_whole_blood/cts_TWAS_latest/NK_Cells_Resting_weights2//RFWD3-out.wgt.RDat	RFWD3	16	74655298	74700775	0.0802	rs8052228	2.53	rs4888262	0.04592	9.06	-0.221	94	34	enet	0.06662	6e-28	0.10029	0.92012	NA	NA	NA	NA	NA
RHOT2-out.wgt.RDat	/u/home/t/tboltz/project-ophoff/rna_whole_blood/cts_TWAS_latest/NK_Cells_Resting_weights2//RHOT2-out.wgt.RDat	RHOT2	16	718106	724171	0.02093	NA	NA	NA	NA	NA	NA	73	0	blup	0.01367	6.45e-07	NA	NA	NA	NA	NA	NA	NA
RIPOR1-out.wgt.RDat	/u/home/t/tboltz/project-ophoff/rna_whole_blood/cts_TWAS_latest/NK_Cells_Resting_weights2//RIPOR1-out.wgt.RDat	RIPOR1	16	67552322	67580691	0.01662	rs7200919	-1.62	rs3852700	0.00203	-3.84	-0.918	157	157	blup	0.00527	0.00146	0.4691	0.639	NA	NA	NA	NA	NA
RMI2-out.wgt.RDat	/u/home/t/tboltz/project-ophoff/rna_whole_blood/cts_TWAS_latest/NK_Cells_Resting_weights2//RMI2-out.wgt.RDat	RMI2	16	11343485	11475519	0.04778	rs3743584	1.76	rs11640138	0.04336	8.81	-0.119	155	5	lasso	0.04987	3.27e-21	0.23236	0.81626	NA	NA	NA	NA	NA
RNF166-out.wgt.RDat	/u/home/t/tboltz/project-ophoff/rna_whole_blood/cts_TWAS_latest/NK_Cells_Resting_weights2//RNF166-out.wgt.RDat	RNF166	16	88762908	88772816	0.08963	NA	NA	NA	NA	NA	NA	68	0	enet	0.07687	4.02e-32	NA	NA	NA	NA	NA	NA	NA
ROGDI-out.wgt.RDat	/u/home/t/tboltz/project-ophoff/rna_whole_blood/cts_TWAS_latest/NK_Cells_Resting_weights2//ROGDI-out.wgt.RDat	ROGDI	16	4846970	4852951	0.02957	rs8060576	3.35	rs3813750	0.00588	4.76	3.013	87	10	enet	0.01626	6.13e-08	2.3082	0.02099	0.259	0.531	0.001	0.001	0.208
RPL13-out.wgt.RDat	/u/home/t/tboltz/project-ophoff/rna_whole_blood/cts_TWAS_latest/NK_Cells_Resting_weights2//RPL13-out.wgt.RDat	RPL13	16	89627066	89633236	0.10174	rs1805007	2.37	rs17775174	0.14706	-16.14	-0.876	121	4	lasso	0.14389	1.55e-60	0.83949	0.4012	NA	NA	NA	NA	NA
SBK1-out.wgt.RDat	/u/home/t/tboltz/project-ophoff/rna_whole_blood/cts_TWAS_latest/NK_Cells_Resting_weights2//SBK1-out.wgt.RDat	SBK1	16	28270568	28335170	0.01618	rs205428	1.83	rs4788084	0.01384	-5.26	0.486	80	2	lasso	0.01496	2e-07	-0.47876	0.63211	NA	NA	NA	NA	NA
SEC14L5-out.wgt.RDat	/u/home/t/tboltz/project-ophoff/rna_whole_blood/cts_TWAS_latest/NK_Cells_Resting_weights2//SEC14L5-out.wgt.RDat	SEC14L5	16	5008332	5069158	0.03407	rs8060576	3.35	rs3852764	0.02301	-6.46	-1.476	84	6	lasso	0.02735	2.69e-12	0.78084	0.4349	NA	NA	NA	NA	NA
SGF29-out.wgt.RDat	/u/home/t/tboltz/project-ophoff/rna_whole_blood/cts_TWAS_latest/NK_Cells_Resting_weights2//SGF29-out.wgt.RDat	SGF29	16	28565242	28603111	0.03846	rs205428	1.83	rs4788074	0.06333	-10.6	0.601	68	2	lasso	0.061	1.12e-25	-0.598	0.54984	NA	NA	NA	NA	NA
SLC5A11-out.wgt.RDat	/u/home/t/tboltz/project-ophoff/rna_whole_blood/cts_TWAS_latest/NK_Cells_Resting_weights2//SLC5A11-out.wgt.RDat	SLC5A11	16	24857163	24922949	0.09567	rs7201010	2.4	rs11647120	0.15739	16.67	-0.904	91	3	lasso	0.15619	5.53e-66	-0.90666	0.36459	NA	NA	NA	NA	NA
SLC7A6-out.wgt.RDat	/u/home/t/tboltz/project-ophoff/rna_whole_blood/cts_TWAS_latest/NK_Cells_Resting_weights2//SLC7A6-out.wgt.RDat	SLC7A6	16	68298420	68335726	0.03078	rs1465467	1.87	rs9935025	0.03713	-8.11	-0.932	133	4	lasso	0.03456	3.9e-15	1.16273	0.24494	NA	NA	NA	NA	NA
SMG1-out.wgt.RDat	/u/home/t/tboltz/project-ophoff/rna_whole_blood/cts_TWAS_latest/NK_Cells_Resting_weights2//SMG1-out.wgt.RDat	SMG1	16	18816176	18937776	0.03585	rs4782216	2.62	rs2650628	0.0306	-7.43	-0.123	59	7	lasso	0.03042	1.66e-13	-0.09679	0.92289	NA	NA	NA	NA	NA
SMPD3-out.wgt.RDat	/u/home/t/tboltz/project-ophoff/rna_whole_blood/cts_TWAS_latest/NK_Cells_Resting_weights2//SMPD3-out.wgt.RDat	SMPD3	16	68392231	68482411	0.00824	rs1465467	1.87	rs2863978	0.00813	-4.13	-1.422	134	3	lasso	0.00729	0.000222	1.2557	0.20923	NA	NA	NA	NA	NA
SNAI3-out.wgt.RDat	/u/home/t/tboltz/project-ophoff/rna_whole_blood/cts_TWAS_latest/NK_Cells_Resting_weights2//SNAI3-out.wgt.RDat	SNAI3	16	88744097	88752915	0.12125	NA	NA	NA	NA	NA	NA	68	0	enet	0.08403	4.64e-35	NA	NA	NA	NA	NA	NA	NA
SNN-out.wgt.RDat	/u/home/t/tboltz/project-ophoff/rna_whole_blood/cts_TWAS_latest/NK_Cells_Resting_weights2//SNN-out.wgt.RDat	SNN	16	11762312	11773008	0.03457	rs11639556	2.34	rs732799	0.0183	5.84	-1.135	149	4	lasso	0.01689	3.48e-08	-1.13487	0.25643	NA	NA	NA	NA	NA
SNRNP25-out.wgt.RDat	/u/home/t/tboltz/project-ophoff/rna_whole_blood/cts_TWAS_latest/NK_Cells_Resting_weights2//SNRNP25-out.wgt.RDat	SNRNP25	16	103829	107669	0.09924	rs3852766	-2.04	rs1045001	0.03668	8.06	-0.346	34	10	enet	0.04897	7.51e-21	0.60335	0.54627	NA	NA	NA	NA	NA
SPIRE2-out.wgt.RDat	/u/home/t/tboltz/project-ophoff/rna_whole_blood/cts_TWAS_latest/NK_Cells_Resting_weights2//SPIRE2-out.wgt.RDat	SPIRE2	16	89884588	89937727	0.05295	rs1805007	2.37	rs7195066	0.05531	9.91	-1.723	88	3	lasso	0.05436	5.21e-23	-1.44967	0.14715	NA	NA	NA	NA	NA
SPNS1-out.wgt.RDat	/u/home/t/tboltz/project-ophoff/rna_whole_blood/cts_TWAS_latest/NK_Cells_Resting_weights2//SPNS1-out.wgt.RDat	SPNS1	16	28985543	28995869	0.02113	rs8045276	1.72	rs7498555	0.02578	6.91	0.045	52	52	blup	0.03026	1.93e-13	0.88906	0.37397	NA	NA	NA	NA	NA
SULT1A1-out.wgt.RDat	/u/home/t/tboltz/project-ophoff/rna_whole_blood/cts_TWAS_latest/NK_Cells_Resting_weights2//SULT1A1-out.wgt.RDat	SULT1A1	16	28616518	28634946	0.12818	rs7204045	1.73	rs17707300	0.13614	-15.42	0.457	63	16	enet	0.15692	2.61e-66	-0.24117	0.80943	NA	NA	NA	NA	NA
SULT1A2-out.wgt.RDat	/u/home/t/tboltz/project-ophoff/rna_whole_blood/cts_TWAS_latest/NK_Cells_Resting_weights2//SULT1A2-out.wgt.RDat	SULT1A2	16	28603265	28608371	0.11205	rs7204045	1.73	rs4788084	0.19347	18.44	0.486	64	5	lasso	0.19204	2.55e-82	0.48499	0.62768	NA	NA	NA	NA	NA
SULT1A3-out.wgt.RDat	/u/home/t/tboltz/project-ophoff/rna_whole_blood/cts_TWAS_latest/NK_Cells_Resting_weights2//SULT1A3-out.wgt.RDat	SULT1A3	16	30210553	30215631	0.01404	rs13332078	-1.54	rs6565183	0.01409	5.53	0.856	34	4	enet	0.01405	4.54e-07	0.8285	0.40738	NA	NA	NA	NA	NA
SULT1A4-out.wgt.RDat	/u/home/t/tboltz/project-ophoff/rna_whole_blood/cts_TWAS_latest/NK_Cells_Resting_weights2//SULT1A4-out.wgt.RDat	SULT1A4	16	29471211	29476297	0.01001	rs12599318	1.83	rs12599318	0.00689	-3.9	1.832	34	2	lasso	0.00378	0.006	-1.84594	0.0649	NA	NA	NA	NA	NA
TELO2-out.wgt.RDat	/u/home/t/tboltz/project-ophoff/rna_whole_blood/cts_TWAS_latest/NK_Cells_Resting_weights2//TELO2-out.wgt.RDat	TELO2	16	1543346	1560455	0.0122	rs2667676	-2.31	rs3178656	0.00664	-4.6	0.47	108	4	lasso	0.00571	0.00097	-0.34464	0.73036	NA	NA	NA	NA	NA
TEPP-out.wgt.RDat	/u/home/t/tboltz/project-ophoff/rna_whole_blood/cts_TWAS_latest/NK_Cells_Resting_weights2//TEPP-out.wgt.RDat	TEPP	16	58010340	58021475	0.01245	rs3888265	2.52	rs3743558	0.01055	-4.72	-0.308	150	3	lasso	0.01021	1.5e-05	0.13551	0.89221	NA	NA	NA	NA	NA
TK2-out.wgt.RDat	/u/home/t/tboltz/project-ophoff/rna_whole_blood/cts_TWAS_latest/NK_Cells_Resting_weights2//TK2-out.wgt.RDat	TK2	16	66541907	66586447	0.0572	rs11864887	2.41	rs2002907	0.07976	11.86	-0.096	208	30	enet	0.10096	4.24e-42	-0.75154	0.45233	NA	NA	NA	NA	NA
TMEM170A-out.wgt.RDat	/u/home/t/tboltz/project-ophoff/rna_whole_blood/cts_TWAS_latest/NK_Cells_Resting_weights2//TMEM170A-out.wgt.RDat	TMEM170A	16	75476953	75499395	0.04206	rs9939124	-2.38	rs11640018	0.01557	-5.43	-1.676	100	2	lasso	0.01574	9.84e-08	1.47858	0.13925	NA	NA	NA	NA	NA
TPPP3-out.wgt.RDat	/u/home/t/tboltz/project-ophoff/rna_whole_blood/cts_TWAS_latest/NK_Cells_Resting_weights2//TPPP3-out.wgt.RDat	TPPP3	16	67423713	67427421	0.00861	rs7200919	-1.62	rs8061384	0.00511	3.93	-0.362	156	156	blup	0.00761	0.000165	-0.45309	0.65048	NA	NA	NA	NA	NA
TRAPPC2L-out.wgt.RDat	/u/home/t/tboltz/project-ophoff/rna_whole_blood/cts_TWAS_latest/NK_Cells_Resting_weights2//TRAPPC2L-out.wgt.RDat	TRAPPC2L	16	88922629	88929094	0.02061	NA	NA	NA	NA	NA	NA	82	0	lasso	0.01367	6.46e-07	NA	NA	NA	NA	NA	NA	NA
TUFM-out.wgt.RDat	/u/home/t/tboltz/project-ophoff/rna_whole_blood/cts_TWAS_latest/NK_Cells_Resting_weights2//TUFM-out.wgt.RDat	TUFM	16	28853733	28857669	0.05053	rs8045276	1.72	rs7187776	0.18707	18.07	0.203	52	2	lasso	0.18616	1.37e-79	0.15363	0.8779	NA	NA	NA	NA	NA
TXNDC11-out.wgt.RDat	/u/home/t/tboltz/project-ophoff/rna_whole_blood/cts_TWAS_latest/NK_Cells_Resting_weights2//TXNDC11-out.wgt.RDat	TXNDC11	16	11772937	11836734	0.11717	rs11639556	2.34	rs732799	0.09442	-12.93	-1.135	153	4	lasso	0.092	2.33e-38	1.14612	0.25175	NA	NA	NA	NA	NA
UBN1-out.wgt.RDat	/u/home/t/tboltz/project-ophoff/rna_whole_blood/cts_TWAS_latest/NK_Cells_Resting_weights2//UBN1-out.wgt.RDat	UBN1	16	4896667	4932402	0.01906	rs8060576	3.35	rs12446456	0.00503	-4.19	1.385	93	93	blup	0.00992	1.97e-05	0.48715	0.62615	NA	NA	NA	NA	NA
XPO6-out.wgt.RDat	/u/home/t/tboltz/project-ophoff/rna_whole_blood/cts_TWAS_latest/NK_Cells_Resting_weights2//XPO6-out.wgt.RDat	XPO6	16	28109301	28223241	0.04335	rs205428	1.83	rs205357	0.0731	11.57	1.061	80	3	lasso	0.0762	7.55e-32	1.21782	0.22329	NA	NA	NA	NA	NA
XYLT1-out.wgt.RDat	/u/home/t/tboltz/project-ophoff/rna_whole_blood/cts_TWAS_latest/NK_Cells_Resting_weights2//XYLT1-out.wgt.RDat	XYLT1	16	17195627	17564817	0.03748	rs9937528	4.38	rs12923427	0.02233	-6.34	-0.497	136	10	enet	0.0262	7.62e-12	0.17523	0.8609	NA	NA	NA	NA	NA
ZDHHC7-out.wgt.RDat	/u/home/t/tboltz/project-ophoff/rna_whole_blood/cts_TWAS_latest/NK_Cells_Resting_weights2//ZDHHC7-out.wgt.RDat	ZDHHC7	16	85007788	85045141	0.03327	rs4589542	2.74	rs7192417	0.0344	7.78	0.553	140	1	lasso	0.03358	9.43e-15	0.553	0.58026	NA	NA	NA	NA	NA
ZFP1-out.wgt.RDat	/u/home/t/tboltz/project-ophoff/rna_whole_blood/cts_TWAS_latest/NK_Cells_Resting_weights2//ZFP1-out.wgt.RDat	ZFP1	16	75182393	75206134	0.06657	rs9939124	-2.38	rs9939124	0.04319	-8.78	-2.375	104	2	lasso	0.04442	4.86e-19	2.33203	0.0197	0	0.954	0	0.001	0.045
ZFP90-out.wgt.RDat	/u/home/t/tboltz/project-ophoff/rna_whole_blood/cts_TWAS_latest/NK_Cells_Resting_weights2//ZFP90-out.wgt.RDat	ZFP90	16	68563994	68609975	0.0165	rs1465467	1.87	rs6499188	0.01715	-5.65	-0.298	124	2	lasso	0.01565	1.07e-07	0.41423	0.67871	NA	NA	NA	NA	NA
ZG16B-out.wgt.RDat	/u/home/t/tboltz/project-ophoff/rna_whole_blood/cts_TWAS_latest/NK_Cells_Resting_weights2//ZG16B-out.wgt.RDat	ZG16B	16	2880171	2889586	0.03856	rs8050688	2.1	rs3810801	0.02283	6.63	-1.177	59	2	lasso	0.02472	2.91e-11	-0.64485	0.51902	NA	NA	NA	NA	NA
ZNF205-out.wgt.RDat	/u/home/t/tboltz/project-ophoff/rna_whole_blood/cts_TWAS_latest/NK_Cells_Resting_weights2//ZNF205-out.wgt.RDat	ZNF205	16	3162562	3170518	0.13072	rs758748	-2.74	rs4589555	0.04918	-10.12	-1.354	88	5	lasso	0.11044	4.24e-46	1.06772	0.28565	NA	NA	NA	NA	NA
ZNF213-out.wgt.RDat	/u/home/t/tboltz/project-ophoff/rna_whole_blood/cts_TWAS_latest/NK_Cells_Resting_weights2//ZNF213-out.wgt.RDat	ZNF213	16	3179779	3192805	0.02657	rs758748	-2.74	rs909410	0.02166	-6.53	-1.189	88	3	lasso	0.0209	9.24e-10	1.24797	0.21204	NA	NA	NA	NA	NA
ZNF23-out.wgt.RDat	/u/home/t/tboltz/project-ophoff/rna_whole_blood/cts_TWAS_latest/NK_Cells_Resting_weights2//ZNF23-out.wgt.RDat	ZNF23	16	71481501	71496998	0.04029	rs9940234	-2.72	rs3803702	0.01062	-5.24	-0.948	131	131	blup	0.01709	2.91e-08	0.65661	0.51143	NA	NA	NA	NA	NA
ZNF500-out.wgt.RDat	/u/home/t/tboltz/project-ophoff/rna_whole_blood/cts_TWAS_latest/NK_Cells_Resting_weights2//ZNF500-out.wgt.RDat	ZNF500	16	4798241	4817625	0.02134	rs8060576	3.35	rs13335236	0.00354	4.42	0.422	89	4	lasso	0.00759	0.000168	0.73314	0.46347	NA	NA	NA	NA	NA
ZNF597-out.wgt.RDat	/u/home/t/tboltz/project-ophoff/rna_whole_blood/cts_TWAS_latest/NK_Cells_Resting_weights2//ZNF597-out.wgt.RDat	ZNF597	16	3482415	3493504	0.01904	rs758748	-2.74	rs27234	0.02578	-6.94	-0.409	78	2	lasso	0.02483	2.62e-11	0.38597	0.69952	NA	NA	NA	NA	NA
ZNRF1-out.wgt.RDat	/u/home/t/tboltz/project-ophoff/rna_whole_blood/cts_TWAS_latest/NK_Cells_Resting_weights2//ZNRF1-out.wgt.RDat	ZNRF1	16	75032923	75144892	0.01248	rs9939124	-2.38	rs11149788	0.01152	5.71	-0.925	95	4	enet	0.01364	6.6e-07	-0.01995	0.98408	NA	NA	NA	NA	NA
PANEL	FILE	ID	CHR	P0	P1	HSQ	BEST.GWAS.ID	BEST.GWAS.Z	EQTL.ID	EQTL.R2	EQTL.Z	EQTL.GWAS.Z	NSNP	NWGT	MODEL	MODELCV.R2	MODELCV.PV	TWAS.Z	TWAS.P	COLOC.PP0	COLOC.PP1	COLOC.PP2	COLOC.PP3	COLOC.PP4
ALOX15-out.wgt.RDat	/u/home/t/tboltz/project-ophoff/rna_whole_blood/cts_TWAS_latest/NK_Cells_Resting_weights2//ALOX15-out.wgt.RDat	ALOX15	17	4534215	4545589	0.1134	rs11078506	-2.1	rs12451741	0.12543	-14.81	0.706	101	23	enet	0.1332	7.02e-56	-0.6562	0.512	NA	NA	NA	NA	NA
ANKFY1-out.wgt.RDat	/u/home/t/tboltz/project-ophoff/rna_whole_blood/cts_TWAS_latest/NK_Cells_Resting_weights2//ANKFY1-out.wgt.RDat	ANKFY1	17	4067116	4167290	0.3024	rs11078506	-2.1	rs7221595	0.18764	18.2	-0.214	60	40	enet	0.3766	9.35e-180	0.225	0.822	NA	NA	NA	NA	NA
ARRB2-out.wgt.RDat	/u/home/t/tboltz/project-ophoff/rna_whole_blood/cts_TWAS_latest/NK_Cells_Resting_weights2//ARRB2-out.wgt.RDat	ARRB2	17	4613892	4624794	0.0715	rs11078506	-2.1	rs7225717	0.0624	10.65	0.726	106	12	enet	0.0623	3.36e-26	0.7957	0.426	NA	NA	NA	NA	NA
C17orf107-out.wgt.RDat	/u/home/t/tboltz/project-ophoff/rna_whole_blood/cts_TWAS_latest/NK_Cells_Resting_weights2//C17orf107-out.wgt.RDat	C17orf107	17	4802714	4806229	0.0412	rs11078506	-2.1	rs8070572	0.03013	7.39	0.503	132	2	lasso	0.031	9.53e-14	0.4672	0.64	NA	NA	NA	NA	NA
C17orf97-out.wgt.RDat	/u/home/t/tboltz/project-ophoff/rna_whole_blood/cts_TWAS_latest/NK_Cells_Resting_weights2//C17orf97-out.wgt.RDat	C17orf97	17	260117	280853	0.3916	rs9894958	2.7	rs6565724	0.21507	19.3	-0.008	68	5	lasso	0.2144	7.36e-93	-0.0337	0.973	NA	NA	NA	NA	NA
CHRNE-out.wgt.RDat	/u/home/t/tboltz/project-ophoff/rna_whole_blood/cts_TWAS_latest/NK_Cells_Resting_weights2//CHRNE-out.wgt.RDat	CHRNE	17	4801067	4837733	0.101	rs11078506	-2.1	rs2302321	0.10985	13.81	0.519	134	27	enet	0.1133	2.58e-47	0.1855	0.853	NA	NA	NA	NA	NA
CXCL16-out.wgt.RDat	/u/home/t/tboltz/project-ophoff/rna_whole_blood/cts_TWAS_latest/NK_Cells_Resting_weights2//CXCL16-out.wgt.RDat	CXCL16	17	4636829	4643223	0.1448	rs11078506	-2.1	rs2277680	0.11533	-14.19	0.143	110	9	enet	0.1176	3.99e-49	-0.0327	0.974	NA	NA	NA	NA	NA
LOC728392-out.wgt.RDat	/u/home/t/tboltz/project-ophoff/rna_whole_blood/cts_TWAS_latest/NK_Cells_Resting_weights2//LOC728392-out.wgt.RDat	LOC728392	17	5402760	5404465	0.0388	rs4790803	1.82	rs11653496	0.01495	-5.53	1.651	177	177	blup	0.0224	2.28e-10	-1.3432	0.179	NA	NA	NA	NA	NA
MIS12-out.wgt.RDat	/u/home/t/tboltz/project-ophoff/rna_whole_blood/cts_TWAS_latest/NK_Cells_Resting_weights2//MIS12-out.wgt.RDat	MIS12	17	5389606	5394134	0.0214	rs4790803	1.82	rs8079518	0.00302	5.06	0.982	181	181	blup	0.0089	4.99e-05	0.2033	0.839	NA	NA	NA	NA	NA
NLRP1-out.wgt.RDat	/u/home/t/tboltz/project-ophoff/rna_whole_blood/cts_TWAS_latest/NK_Cells_Resting_weights2//NLRP1-out.wgt.RDat	NLRP1	17	5402748	5522744	0.0459	rs4790803	1.82	rs2733366	0.0183	-6.18	0.387	177	5	lasso	0.0167	4.22e-08	-0.737	0.461	NA	NA	NA	NA	NA
OR3A1-out.wgt.RDat	/u/home/t/tboltz/project-ophoff/rna_whole_blood/cts_TWAS_latest/NK_Cells_Resting_weights2//OR3A1-out.wgt.RDat	OR3A1	17	3194312	3201654	0.0397	rs7220491	-2.33	rs150987	0.02087	6.74	-0.623	115	4	lasso	0.0337	8.81e-15	-0.3728	0.709	NA	NA	NA	NA	NA
OR3A2-out.wgt.RDat	/u/home/t/tboltz/project-ophoff/rna_whole_blood/cts_TWAS_latest/NK_Cells_Resting_weights2//OR3A2-out.wgt.RDat	OR3A2	17	3180237	3289611	0.0591	rs9895492	2.35	rs226357	0.06598	-10.87	-0.716	120	8	enet	0.0695	4.07e-29	0.8975	0.369	NA	NA	NA	NA	NA
P2RX1-out.wgt.RDat	/u/home/t/tboltz/project-ophoff/rna_whole_blood/cts_TWAS_latest/NK_Cells_Resting_weights2//P2RX1-out.wgt.RDat	P2RX1	17	3799887	3819770	0.4	rs11078506	-2.1	rs1007637	0.07298	12.97	0.849	80	4	lasso	0.2744	1.02e-122	0.2462	0.805	NA	NA	NA	NA	NA
PAFAH1B1-out.wgt.RDat	/u/home/t/tboltz/project-ophoff/rna_whole_blood/cts_TWAS_latest/NK_Cells_Resting_weights2//PAFAH1B1-out.wgt.RDat	PAFAH1B1	17	2496505	2588909	0.149	rs9895492	2.46	rs6502440	0.15064	16.22	0.003	119	17	enet	0.1804	6.16e-77	-0.291	0.771	NA	NA	NA	NA	NA
RFLNB-out.wgt.RDat	/u/home/t/tboltz/project-ophoff/rna_whole_blood/cts_TWAS_latest/NK_Cells_Resting_weights2//RFLNB-out.wgt.RDat	RFLNB	17	289770	295730	0.1607	rs9894958	2.7	rs4968169	0.02198	7.32	-1.32	70	70	blup	0.0724	2.58e-30	-0.8275	0.408	NA	NA	NA	NA	NA
SCIMP-out.wgt.RDat	/u/home/t/tboltz/project-ophoff/rna_whole_blood/cts_TWAS_latest/NK_Cells_Resting_weights2//SCIMP-out.wgt.RDat	SCIMP	17	5112216	5138155	0.0315	rs4790803	1.82	rs2641256	0.03422	7.77	-0.369	202	3	lasso	0.0322	3.31e-14	-0.3999	0.689	NA	NA	NA	NA	NA
SERPINF2-out.wgt.RDat	/u/home/t/tboltz/project-ophoff/rna_whole_blood/cts_TWAS_latest/NK_Cells_Resting_weights2//SERPINF2-out.wgt.RDat	SERPINF2	17	1646131	1658562	0.0351	rs4790867	-2.42	rs1045794	0.02082	6.27	-0.239	91	9	enet	0.0265	5.95e-12	0.2885	0.773	NA	NA	NA	NA	NA
SHPK-out.wgt.RDat	/u/home/t/tboltz/project-ophoff/rna_whole_blood/cts_TWAS_latest/NK_Cells_Resting_weights2//SHPK-out.wgt.RDat	SHPK	17	3511535	3539544	0.0335	rs7220491	-2.33	rs2737141	0.01238	-4.93	-0.354	107	107	blup	0.0153	1.49e-07	0.0485	0.961	NA	NA	NA	NA	NA
SLC25A11-out.wgt.RDat	/u/home/t/tboltz/project-ophoff/rna_whole_blood/cts_TWAS_latest/NK_Cells_Resting_weights2//SLC25A11-out.wgt.RDat	SLC25A11	17	4840426	4843348	0.0203	rs2302319	1.62	rs471064	0.00354	-4.3	0.135	131	6	lasso	0.0115	4.8e-06	-0.4017	0.688	NA	NA	NA	NA	NA
SPAG7-out.wgt.RDat	/u/home/t/tboltz/project-ophoff/rna_whole_blood/cts_TWAS_latest/NK_Cells_Resting_weights2//SPAG7-out.wgt.RDat	SPAG7	17	4862522	4871112	0.047	rs2302319	1.62	rs16942615	0.04469	8.92	0.451	133	4	lasso	0.0418	5.44e-18	0.612	0.541	NA	NA	NA	NA	NA
SRR-out.wgt.RDat	/u/home/t/tboltz/project-ophoff/rna_whole_blood/cts_TWAS_latest/NK_Cells_Resting_weights2//SRR-out.wgt.RDat	SRR	17	2206678	2228554	0.0321	rs9915206	-2.38	rs17761864	0.03751	-8.56	-0.213	113	3	lasso	0.0345	4.26e-15	0.0323	0.974	NA	NA	NA	NA	NA
TAX1BP3-out.wgt.RDat	/u/home/t/tboltz/project-ophoff/rna_whole_blood/cts_TWAS_latest/NK_Cells_Resting_weights2//TAX1BP3-out.wgt.RDat	TAX1BP3	17	3566190	3571973	0.1658	rs3809806	1.95	rs2915558	0.03853	-8.25	1.49	105	38	enet	0.0891	3.6e-37	-1.5019	0.133	NA	NA	NA	NA	NA
TLCD2-out.wgt.RDat	/u/home/t/tboltz/project-ophoff/rna_whole_blood/cts_TWAS_latest/NK_Cells_Resting_weights2//TLCD2-out.wgt.RDat	TLCD2	17	1606111	1613671	0.0456	NA	NA	NA	NA	NA	NA	84	0	lasso	0.0311	8.89e-14	NA	NA	NA	NA	NA	NA	NA
USP6-out.wgt.RDat	/u/home/t/tboltz/project-ophoff/rna_whole_blood/cts_TWAS_latest/NK_Cells_Resting_weights2//USP6-out.wgt.RDat	USP6	17	5019328	5078329	0.0199	rs4790803	1.82	rs7220266	0.00536	4.35	0.96	194	194	blup	0.0111	6.65e-06	0.6729	0.501	NA	NA	NA	NA	NA
VPS53-out.wgt.RDat	/u/home/t/tboltz/project-ophoff/rna_whole_blood/cts_TWAS_latest/NK_Cells_Resting_weights2//VPS53-out.wgt.RDat	VPS53	17	411909	624957	0.0575	rs9894958	2.7	rs17616389	0.04208	-8.97	-0.63	86	24	enet	0.062	4.58e-26	0.6989	0.485	NA	NA	NA	NA	NA
PANEL	FILE	ID	CHR	P0	P1	HSQ	BEST.GWAS.ID	BEST.GWAS.Z	EQTL.ID	EQTL.R2	EQTL.Z	EQTL.GWAS.Z	NSNP	NWGT	MODEL	MODELCV.R2	MODELCV.PV	TWAS.Z	TWAS.P	COLOC.PP0	COLOC.PP1	COLOC.PP2	COLOC.PP3	COLOC.PP4
ABHD3-out.wgt.RDat	/u/home/t/tboltz/project-ophoff/rna_whole_blood/cts_TWAS_latest/NK_Cells_Resting_weights2//ABHD3-out.wgt.RDat	ABHD3	18	19230863	19284735	0.00426	rs10163732	1.75	rs2305684	0.007749	3.8	-0.159	107	3	lasso	0.0069	0.000317	-0.1677	0.86685	NA	NA	NA	NA	NA
CDH2-out.wgt.RDat	/u/home/t/tboltz/project-ophoff/rna_whole_blood/cts_TWAS_latest/NK_Cells_Resting_weights2//CDH2-out.wgt.RDat	CDH2	18	25530931	25757094	0.12094	rs8098615	3.52	rs17446875	0.07344	-11.39	2.115	239	6	lasso	0.07599	9.26e-32	-2.1115	0.03473	0	0.968	0	0.006	0.025
CEP192-out.wgt.RDat	/u/home/t/tboltz/project-ophoff/rna_whole_blood/cts_TWAS_latest/NK_Cells_Resting_weights2//CEP192-out.wgt.RDat	CEP192	18	12991362	13125051	0.03762	rs9963094	3.14	rs570505	0.073917	11.6	0.03	146	5	lasso	0.07426	4.72e-31	0.1041	0.91711	NA	NA	NA	NA	NA
CTDP1-out.wgt.RDat	/u/home/t/tboltz/project-ophoff/rna_whole_blood/cts_TWAS_latest/NK_Cells_Resting_weights2//CTDP1-out.wgt.RDat	CTDP1	18	77439802	77516623	0.02865	rs1715230	-3.1	rs632281	0.008567	4.15	1.132	124	6	enet	0.01425	3.81e-07	-0.0184	0.98531	NA	NA	NA	NA	NA
DSC2-out.wgt.RDat	/u/home/t/tboltz/project-ophoff/rna_whole_blood/cts_TWAS_latest/NK_Cells_Resting_weights2//DSC2-out.wgt.RDat	DSC2	18	28638807	28682485	0.03693	rs1583609	-2.74	rs7243239	0.01587	-6.18	0.841	214	14	enet	0.0251	2.06e-11	-0.7227	0.46986	NA	NA	NA	NA	NA
DSEL-out.wgt.RDat	/u/home/t/tboltz/project-ophoff/rna_whole_blood/cts_TWAS_latest/NK_Cells_Resting_weights2//DSEL-out.wgt.RDat	DSEL	18	65173825	65183957	0.02614	rs10503114	2.25	rs9319727	0.002626	5.07	-0.516	230	17	enet	0.01234	2.15e-06	-0.3318	0.74005	NA	NA	NA	NA	NA
DYM-out.wgt.RDat	/u/home/t/tboltz/project-ophoff/rna_whole_blood/cts_TWAS_latest/NK_Cells_Resting_weights2//DYM-out.wgt.RDat	DYM	18	46567845	46987717	0.0136	rs1790777	-2.44	rs12606288	0.015138	-5.37	-0.771	264	3	lasso	0.01299	1.19e-06	0.7676	0.44275	NA	NA	NA	NA	NA
ELP2-out.wgt.RDat	/u/home/t/tboltz/project-ophoff/rna_whole_blood/cts_TWAS_latest/NK_Cells_Resting_weights2//ELP2-out.wgt.RDat	ELP2	18	33709408	33760520	0.09988	rs1790647	2.63	rs1785933	0.108704	13.95	-0.869	206	7	enet	0.1091	1.58e-45	-0.9	0.36813	NA	NA	NA	NA	NA
ENOSF1-out.wgt.RDat	/u/home/t/tboltz/project-ophoff/rna_whole_blood/cts_TWAS_latest/NK_Cells_Resting_weights2//ENOSF1-out.wgt.RDat	ENOSF1	18	670319	712662	0.03131	rs1880081	-2.81	rs2847601	0.015748	5.52	-0.826	122	122	blup	0.02112	7.56e-10	-0.7626	0.44571	NA	NA	NA	NA	NA
EPG5-out.wgt.RDat	/u/home/t/tboltz/project-ophoff/rna_whole_blood/cts_TWAS_latest/NK_Cells_Resting_weights2//EPG5-out.wgt.RDat	EPG5	18	43427575	43547295	0.02405	rs900967	-2.28	rs920295	0.019888	6	-0.415	248	2	lasso	0.0232	1.15e-10	-0.0587	0.95318	NA	NA	NA	NA	NA
FECH-out.wgt.RDat	/u/home/t/tboltz/project-ophoff/rna_whole_blood/cts_TWAS_latest/NK_Cells_Resting_weights2//FECH-out.wgt.RDat	FECH	18	55211622	55253934	0.05879	rs4084177	-3.34	rs7230094	0.011307	-6.44	-1.734	167	26	enet	0.04137	7.86e-18	1.371	0.17037	NA	NA	NA	NA	NA
GALNT1-out.wgt.RDat	/u/home/t/tboltz/project-ophoff/rna_whole_blood/cts_TWAS_latest/NK_Cells_Resting_weights2//GALNT1-out.wgt.RDat	GALNT1	18	33161082	33291798	0.04761	rs9807664	2.62	rs1241347	0.009741	-5.72	-0.651	186	186	blup	0.02616	7.89e-12	1.4871	0.13699	NA	NA	NA	NA	NA
HDHD2-out.wgt.RDat	/u/home/t/tboltz/project-ophoff/rna_whole_blood/cts_TWAS_latest/NK_Cells_Resting_weights2//HDHD2-out.wgt.RDat	HDHD2	18	44633780	44676871	0.01656	rs16949623	-2.46	rs2117373	0.017113	5.92	-0.285	176	3	lasso	0.01371	6.2e-07	-0.2816	0.77824	NA	NA	NA	NA	NA
HSBP1L1-out.wgt.RDat	/u/home/t/tboltz/project-ophoff/rna_whole_blood/cts_TWAS_latest/NK_Cells_Resting_weights2//HSBP1L1-out.wgt.RDat	HSBP1L1	18	77724631	77730822	0.14186	rs1715230	-3.1	rs7237754	0.041629	10.07	-0.932	99	99	blup	0.08328	9.4e-35	-1.6099	0.10742	NA	NA	NA	NA	NA
KCNG2-out.wgt.RDat	/u/home/t/tboltz/project-ophoff/rna_whole_blood/cts_TWAS_latest/NK_Cells_Resting_weights2//KCNG2-out.wgt.RDat	KCNG2	18	77623669	77660184	0.03651	rs1715230	-3.1	rs4799088	0.02073	6.11	2.918	105	1	lasso	0.02043	1.41e-09	2.918	0.00352	0.001	0.83	0	0.004	0.165
KIAA1328-out.wgt.RDat	/u/home/t/tboltz/project-ophoff/rna_whole_blood/cts_TWAS_latest/NK_Cells_Resting_weights2//KIAA1328-out.wgt.RDat	KIAA1328	18	34409070	34812135	0.01837	rs1790647	2.63	rs12958534	0.018067	5.96	-0.672	158	4	enet	0.01757	1.88e-08	-1.1378	0.25522	NA	NA	NA	NA	NA
LMAN1-out.wgt.RDat	/u/home/t/tboltz/project-ophoff/rna_whole_blood/cts_TWAS_latest/NK_Cells_Resting_weights2//LMAN1-out.wgt.RDat	LMAN1	18	56995056	57026497	0.03572	rs1458932	-3.25	rs1899894	0.031211	7.59	-0.085	248	4	lasso	0.031	9.87e-14	-0.0387	0.96914	NA	NA	NA	NA	NA
LOXHD1-out.wgt.RDat	/u/home/t/tboltz/project-ophoff/rna_whole_blood/cts_TWAS_latest/NK_Cells_Resting_weights2//LOXHD1-out.wgt.RDat	LOXHD1	18	44056936	44237183	0.3041	rs16949623	-2.46	rs16939675	0.143883	15.97	1.229	134	14	enet	0.23679	9.6e-104	0.9909	0.32171	NA	NA	NA	NA	NA
LPIN2-out.wgt.RDat	/u/home/t/tboltz/project-ophoff/rna_whole_blood/cts_TWAS_latest/NK_Cells_Resting_weights2//LPIN2-out.wgt.RDat	LPIN2	18	2916993	3013313	0.06357	rs4797108	-2.43	rs11665524	0.010982	6.02	-0.056	134	6	lasso	0.02673	4.72e-12	0.6911	0.4895	NA	NA	NA	NA	NA
ME2-out.wgt.RDat	/u/home/t/tboltz/project-ophoff/rna_whole_blood/cts_TWAS_latest/NK_Cells_Resting_weights2//ME2-out.wgt.RDat	ME2	18	48405451	48480627	0.11782	rs8093289	-2.48	rs6508038	0.033552	8.01	0.558	199	22	enet	0.06244	2.94e-26	0.5088	0.61091	NA	NA	NA	NA	NA
METTL4-out.wgt.RDat	/u/home/t/tboltz/project-ophoff/rna_whole_blood/cts_TWAS_latest/NK_Cells_Resting_weights2//METTL4-out.wgt.RDat	METTL4	18	2537525	2571508	0.01651	rs10460009	-1.93	rs2347279	0.018391	5.85	-0.704	90	1	lasso	0.01701	3.1e-08	-0.704	0.48143	NA	NA	NA	NA	NA
MPPE1-out.wgt.RDat	/u/home/t/tboltz/project-ophoff/rna_whole_blood/cts_TWAS_latest/NK_Cells_Resting_weights2//MPPE1-out.wgt.RDat	MPPE1	18	11882622	11908365	0.11073	rs16976931	-2.75	rs622863	0.044529	-8.89	-1.263	121	3	lasso	0.05448	4.67e-23	0.82	0.4122	NA	NA	NA	NA	NA
MYO5B-out.wgt.RDat	/u/home/t/tboltz/project-ophoff/rna_whole_blood/cts_TWAS_latest/NK_Cells_Resting_weights2//MYO5B-out.wgt.RDat	MYO5B	18	47349160	47721517	0.08402	rs17729191	-2.71	rs2469480	0.054407	9.8	1.481	373	26	enet	0.06366	9.49e-27	1.4358	0.15105	NA	NA	NA	NA	NA
MYOM1-out.wgt.RDat	/u/home/t/tboltz/project-ophoff/rna_whole_blood/cts_TWAS_latest/NK_Cells_Resting_weights2//MYOM1-out.wgt.RDat	MYOM1	18	3066806	3220106	0.01815	rs4797108	-2.43	rs9967513	-0.000339	-2.96	-0.442	122	122	blup	0.00588	0.000827	1.1137	0.26541	NA	NA	NA	NA	NA
NEDD4L-out.wgt.RDat	/u/home/t/tboltz/project-ophoff/rna_whole_blood/cts_TWAS_latest/NK_Cells_Resting_weights2//NEDD4L-out.wgt.RDat	NEDD4L	18	55711459	56068772	0.03279	rs158856	3.45	rs4528665	0.014622	5.35	-1.299	263	33	enet	0.01394	5.03e-07	-0.6312	0.5279	NA	NA	NA	NA	NA
NPC1-out.wgt.RDat	/u/home/t/tboltz/project-ophoff/rna_whole_blood/cts_TWAS_latest/NK_Cells_Resting_weights2//NPC1-out.wgt.RDat	NPC1	18	21086149	21166470	0.02104	rs11875806	-2.85	rs1788821	0.001912	4.22	-0.818	191	191	blup	0.00431	0.00365	-0.6322	0.52726	NA	NA	NA	NA	NA
PIAS2-out.wgt.RDat	/u/home/t/tboltz/project-ophoff/rna_whole_blood/cts_TWAS_latest/NK_Cells_Resting_weights2//PIAS2-out.wgt.RDat	PIAS2	18	44383182	44500111	0.02695	rs16949623	-2.46	rs2576050	0.009676	4.82	-0.821	156	31	enet	0.00953	2.81e-05	-0.3602	0.71867	NA	NA	NA	NA	NA
PIGN-out.wgt.RDat	/u/home/t/tboltz/project-ophoff/rna_whole_blood/cts_TWAS_latest/NK_Cells_Resting_weights2//PIGN-out.wgt.RDat	PIGN	18	59572489	59854351	0.05794	rs12604169	-2.81	rs6650740	0.050138	-10.04	-1.128	298	4	lasso	0.05424	5.84e-23	1.2205	0.22227	NA	NA	NA	NA	NA
PIK3C3-out.wgt.RDat	/u/home/t/tboltz/project-ophoff/rna_whole_blood/cts_TWAS_latest/NK_Cells_Resting_weights2//PIK3C3-out.wgt.RDat	PIK3C3	18	39535200	39667794	0.0202	rs7242858	-4.66	rs3813065	0.024616	-6.86	0.712	228	9	enet	0.02053	1.29e-09	-0.6293	0.52917	NA	NA	NA	NA	NA
POLI-out.wgt.RDat	/u/home/t/tboltz/project-ophoff/rna_whole_blood/cts_TWAS_latest/NK_Cells_Resting_weights2//POLI-out.wgt.RDat	POLI	18	51795775	51847636	0.37403	rs1553108	-1.75	rs620495	0.209075	19.17	-0.145	166	9	lasso	0.24756	4.36e-109	-0.1691	0.86569	NA	NA	NA	NA	NA
PPP4R1-out.wgt.RDat	/u/home/t/tboltz/project-ophoff/rna_whole_blood/cts_TWAS_latest/NK_Cells_Resting_weights2//PPP4R1-out.wgt.RDat	PPP4R1	18	9546790	9615238	0.12626	rs7506291	-3.17	rs676629	0.066208	-10.82	-1.089	121	33	enet	0.13404	3.13e-56	1.8064	0.07085	NA	NA	NA	NA	NA
PSTPIP2-out.wgt.RDat	/u/home/t/tboltz/project-ophoff/rna_whole_blood/cts_TWAS_latest/NK_Cells_Resting_weights2//PSTPIP2-out.wgt.RDat	PSTPIP2	18	43563503	43652226	0.08574	rs900967	-2.28	rs920295	0.059022	10.3	-0.415	211	17	enet	0.06259	2.56e-26	-0.4611	0.64473	NA	NA	NA	NA	NA
PTPRM-out.wgt.RDat	/u/home/t/tboltz/project-ophoff/rna_whole_blood/cts_TWAS_latest/NK_Cells_Resting_weights2//PTPRM-out.wgt.RDat	PTPRM	18	7566781	8406859	0.13807	rs17566876	-2.61	rs12185387	0.051041	-9.54	-0.498	233	60	enet	0.08658	4.11e-36	-0.2813	0.77849	NA	NA	NA	NA	NA
RAB31-out.wgt.RDat	/u/home/t/tboltz/project-ophoff/rna_whole_blood/cts_TWAS_latest/NK_Cells_Resting_weights2//RAB31-out.wgt.RDat	RAB31	18	9708273	9862548	0.1092	rs4798786	-3.15	rs561102	0.036106	9.4	-2.174	134	40	enet	0.09105	5.78e-38	-1.0332	0.30153	NA	NA	NA	NA	NA
RALBP1-out.wgt.RDat	/u/home/t/tboltz/project-ophoff/rna_whole_blood/cts_TWAS_latest/NK_Cells_Resting_weights2//RALBP1-out.wgt.RDat	RALBP1	18	9475008	9538112	0.18898	rs7506291	-3.17	rs7227801	0.11518	14.18	-0.4	121	29	enet	0.18207	1.05e-77	-0.033	0.97366	NA	NA	NA	NA	NA
RBBP8-out.wgt.RDat	/u/home/t/tboltz/project-ophoff/rna_whole_blood/cts_TWAS_latest/NK_Cells_Resting_weights2//RBBP8-out.wgt.RDat	RBBP8	18	20378225	20606451	0.03251	rs11875806	-2.85	rs729954	0.022164	6.49	0.911	186	5	lasso	0.0215	5.36e-10	0.8949	0.37086	NA	NA	NA	NA	NA
RBFA-out.wgt.RDat	/u/home/t/tboltz/project-ophoff/rna_whole_blood/cts_TWAS_latest/NK_Cells_Resting_weights2//RBFA-out.wgt.RDat	RBFA	18	77794390	77810651	0.03025	rs1715230	-3.1	rs3744872	0.011941	6.37	2.286	97	97	blup	0.02494	2.38e-11	1.1814	0.23744	NA	NA	NA	NA	NA
RELCH-out.wgt.RDat	/u/home/t/tboltz/project-ophoff/rna_whole_blood/cts_TWAS_latest/NK_Cells_Resting_weights2//RELCH-out.wgt.RDat	RELCH	18	59854489	59977450	0.01014	rs12604169	-2.81	rs9966208	0.006682	-4.39	0.879	248	248	blup	0.00841	7.9e-05	0.2944	0.76844	NA	NA	NA	NA	NA
RNMT-out.wgt.RDat	/u/home/t/tboltz/project-ophoff/rna_whole_blood/cts_TWAS_latest/NK_Cells_Resting_weights2//RNMT-out.wgt.RDat	RNMT	18	13726660	13764557	0.02557	rs12958056	3.28	rs7228410	0.01841	5.96	1.365	136	2	lasso	0.01436	3.45e-07	1.3627	0.17298	NA	NA	NA	NA	NA
SERPINB10-out.wgt.RDat	/u/home/t/tboltz/project-ophoff/rna_whole_blood/cts_TWAS_latest/NK_Cells_Resting_weights2//SERPINB10-out.wgt.RDat	SERPINB10	18	61564409	61603345	0.08102	rs1464556	2.84	rs8089365	0.166502	17.01	-0.566	245	10	lasso	0.16681	9.41e-71	-0.3806	0.70352	NA	NA	NA	NA	NA
SERPINB2-out.wgt.RDat	/u/home/t/tboltz/project-ophoff/rna_whole_blood/cts_TWAS_latest/NK_Cells_Resting_weights2//SERPINB2-out.wgt.RDat	SERPINB2	18	61538927	61571122	0.02	rs1464556	2.84	rs9950615	0.016017	-5.41	-0.631	246	12	enet	0.01884	5.93e-09	0.306	0.75963	NA	NA	NA	NA	NA
SERPINB8-out.wgt.RDat	/u/home/t/tboltz/project-ophoff/rna_whole_blood/cts_TWAS_latest/NK_Cells_Resting_weights2//SERPINB8-out.wgt.RDat	SERPINB8	18	61637264	61687013	0.03513	rs1464556	2.84	rs9950903	0.044733	-9.47	-0.999	260	5	lasso	0.04826	1.43e-20	0.7564	0.44941	NA	NA	NA	NA	NA
SLC14A1-out.wgt.RDat	/u/home/t/tboltz/project-ophoff/rna_whole_blood/cts_TWAS_latest/NK_Cells_Resting_weights2//SLC14A1-out.wgt.RDat	SLC14A1	18	43304093	43332485	0.06189	rs900967	-2.28	rs2298718	0.031371	-7.58	1.406	260	2	lasso	0.02951	3.81e-13	-1.408	0.15915	NA	NA	NA	NA	NA
SLC25A52-out.wgt.RDat	/u/home/t/tboltz/project-ophoff/rna_whole_blood/cts_TWAS_latest/NK_Cells_Resting_weights2//SLC25A52-out.wgt.RDat	SLC25A52	18	29339526	29340843	0.0152	rs4799639	-2.99	rs12607426	0.010538	4.81	0.65	149	7	enet	0.008	0.000115	0.8083	0.41892	NA	NA	NA	NA	NA
SLC66A2-out.wgt.RDat	/u/home/t/tboltz/project-ophoff/rna_whole_blood/cts_TWAS_latest/NK_Cells_Resting_weights2//SLC66A2-out.wgt.RDat	SLC66A2	18	77662421	77711657	0.15798	rs1715230	-3.1	rs12606234	0.093169	-12.79	0.182	100	33	enet	0.11257	5.32e-47	-0.2271	0.82035	NA	NA	NA	NA	NA
SMAD4-out.wgt.RDat	/u/home/t/tboltz/project-ophoff/rna_whole_blood/cts_TWAS_latest/NK_Cells_Resting_weights2//SMAD4-out.wgt.RDat	SMAD4	18	48554765	48611415	0.01717	rs8093289	-2.48	rs4368250	0.020939	6.56	-1.615	189	3	enet	0.01799	1.28e-08	-1.6694	0.09504	NA	NA	NA	NA	NA
TAF4B-out.wgt.RDat	/u/home/t/tboltz/project-ophoff/rna_whole_blood/cts_TWAS_latest/NK_Cells_Resting_weights2//TAF4B-out.wgt.RDat	TAF4B	18	23805901	23971649	0.01734	rs16941764	-2.44	rs9948342	0.00929	4.96	-0.919	190	190	blup	0.01449	3.05e-07	0.0907	0.92775	NA	NA	NA	NA	NA
TPGS2-out.wgt.RDat	/u/home/t/tboltz/project-ophoff/rna_whole_blood/cts_TWAS_latest/NK_Cells_Resting_weights2//TPGS2-out.wgt.RDat	TPGS2	18	34357611	34409179	0.11557	rs1790647	2.63	rs12958534	0.064499	10.61	-0.672	114	18	enet	0.07714	3.13e-32	-1.0714	0.284	NA	NA	NA	NA	NA
TTC39C-out.wgt.RDat	/u/home/t/tboltz/project-ophoff/rna_whole_blood/cts_TWAS_latest/NK_Cells_Resting_weights2//TTC39C-out.wgt.RDat	TTC39C	18	21572738	21715574	0.02386	rs17203433	3.54	rs5026773	0.016907	-5.53	0.218	218	3	lasso	0.01413	4.22e-07	-0.4291	0.66788	NA	NA	NA	NA	NA
TUBB6-out.wgt.RDat	/u/home/t/tboltz/project-ophoff/rna_whole_blood/cts_TWAS_latest/NK_Cells_Resting_weights2//TUBB6-out.wgt.RDat	TUBB6	18	12307669	12344319	0.13897	rs16976931	-2.75	rs4796963	0.156897	16.56	-1.419	122	13	enet	0.188	1.92e-80	-1.7114	0.08701	NA	NA	NA	NA	NA
TXNL4A-out.wgt.RDat	/u/home/t/tboltz/project-ophoff/rna_whole_blood/cts_TWAS_latest/NK_Cells_Resting_weights2//TXNL4A-out.wgt.RDat	TXNL4A	18	77730814	77793949	0.0232	rs1715230	-3.1	rs12606234	0.008552	-4.65	0.182	99	99	blup	0.00659	0.000426	-0.1145	0.90887	NA	NA	NA	NA	NA
VAPA-out.wgt.RDat	/u/home/t/tboltz/project-ophoff/rna_whole_blood/cts_TWAS_latest/NK_Cells_Resting_weights2//VAPA-out.wgt.RDat	VAPA	18	9914000	9960018	0.16219	rs9304048	2.81	rs561102	0.153473	16.43	-2.174	119	4	lasso	0.1524	2.69e-64	-2.1785	0.02937	0	0.97	0	0.001	0.029
WDR7-out.wgt.RDat	/u/home/t/tboltz/project-ophoff/rna_whole_blood/cts_TWAS_latest/NK_Cells_Resting_weights2//WDR7-out.wgt.RDat	WDR7	18	54318575	54703837	0.01592	rs12456161	-2.94	rs583242	0.013509	-5.25	0.022	197	5	lasso	0.01084	8.51e-06	0.2294	0.81856	NA	NA	NA	NA	NA
ZADH2-out.wgt.RDat	/u/home/t/tboltz/project-ophoff/rna_whole_blood/cts_TWAS_latest/NK_Cells_Resting_weights2//ZADH2-out.wgt.RDat	ZADH2	18	72907069	72921094	0.17147	rs10514182	-2.68	rs7230037	0.093233	-12.74	0.122	124	1	lasso	0.09241	1.57e-38	-0.122	0.9029	NA	NA	NA	NA	NA
ZNF24-out.wgt.RDat	/u/home/t/tboltz/project-ophoff/rna_whole_blood/cts_TWAS_latest/NK_Cells_Resting_weights2//ZNF24-out.wgt.RDat	ZNF24	18	32912192	32925446	0.0437	rs9807664	2.62	rs7505349	0.032391	-7.56	-0.725	161	3	lasso	0.03143	6.67e-14	0.6999	0.48399	NA	NA	NA	NA	NA
ZNF396-out.wgt.RDat	/u/home/t/tboltz/project-ophoff/rna_whole_blood/cts_TWAS_latest/NK_Cells_Resting_weights2//ZNF396-out.wgt.RDat	ZNF396	18	32946659	32957301	0.12637	rs9807664	2.62	rs8093346	0.022598	-8.01	-0.229	153	5	lasso	0.05199	4.66e-22	-0.5344	0.59305	NA	NA	NA	NA	NA
ZNF516-out.wgt.RDat	/u/home/t/tboltz/project-ophoff/rna_whole_blood/cts_TWAS_latest/NK_Cells_Resting_weights2//ZNF516-out.wgt.RDat	ZNF516	18	74069638	74207198	0.04106	rs9989503	2.04	rs8084598	0.012638	-5.87	0.478	159	3	lasso	0.02586	1.04e-11	0.4023	0.68744	NA	NA	NA	NA	NA
ZNF519-out.wgt.RDat	/u/home/t/tboltz/project-ophoff/rna_whole_blood/cts_TWAS_latest/NK_Cells_Resting_weights2//ZNF519-out.wgt.RDat	ZNF519	18	14057457	14132489	0.02867	rs12958056	3.28	rs7238647	0.010167	5.63	1.72	105	3	lasso	0.01555	1.17e-07	1.9802	0.04768	0.009	0.974	0	0.002	0.015
PANEL	FILE	ID	CHR	P0	P1	HSQ	BEST.GWAS.ID	BEST.GWAS.Z	EQTL.ID	EQTL.R2	EQTL.Z	EQTL.GWAS.Z	NSNP	NWGT	MODEL	MODELCV.R2	MODELCV.PV	TWAS.Z	TWAS.P	COLOC.PP0	COLOC.PP1	COLOC.PP2	COLOC.PP3	COLOC.PP4
A1BG-out.wgt.RDat	/u/home/t/tboltz/project-ophoff/rna_whole_blood/cts_TWAS_latest/NK_Cells_Resting_weights2//A1BG-out.wgt.RDat	A1BG	19	58856545	58864858	0.02244	rs9304809	3.26	rs1265960	0.018815	-6.33	-1.129	128	14	enet	0.0196	2.98e-09	1.6889	0.09124	NA	NA	NA	NA	NA
ABCA7-out.wgt.RDat	/u/home/t/tboltz/project-ophoff/rna_whole_blood/cts_TWAS_latest/NK_Cells_Resting_weights2//ABCA7-out.wgt.RDat	ABCA7	19	1040107	1065571	0.06342	NA	NA	NA	NA	NA	NA	30	0	enet	0.05476	3.62e-23	NA	NA	NA	NA	NA	NA	NA
ACP5-out.wgt.RDat	/u/home/t/tboltz/project-ophoff/rna_whole_blood/cts_TWAS_latest/NK_Cells_Resting_weights2//ACP5-out.wgt.RDat	ACP5	19	11685476	11689823	0.27025	rs7248680	2.75	rs2305799	0.143278	15.89	0.023	184	26	enet	0.23013	1.77e-100	0.60475	0.54535	NA	NA	NA	NA	NA
ADGRE1-out.wgt.RDat	/u/home/t/tboltz/project-ophoff/rna_whole_blood/cts_TWAS_latest/NK_Cells_Resting_weights2//ADGRE1-out.wgt.RDat	ADGRE1	19	6887578	6940470	0.19515	rs890860	-2.79	rs443658	0.251888	20.89	-0.676	117	23	enet	0.25493	8.71e-113	-0.52827	0.59731	NA	NA	NA	NA	NA
ADGRE2-out.wgt.RDat	/u/home/t/tboltz/project-ophoff/rna_whole_blood/cts_TWAS_latest/NK_Cells_Resting_weights2//ADGRE2-out.wgt.RDat	ADGRE2	19	14843205	14889372	0.15082	rs6512005	2.56	rs3795033	0.058626	-10.8	-0.509	111	39	enet	0.12839	8.88e-54	0.50949	0.61041	NA	NA	NA	NA	NA
ADGRE3-out.wgt.RDat	/u/home/t/tboltz/project-ophoff/rna_whole_blood/cts_TWAS_latest/NK_Cells_Resting_weights2//ADGRE3-out.wgt.RDat	ADGRE3	19	14729930	14800839	0.04153	rs899173	3.72	rs4808849	0.023303	-6.71	-0.604	112	5	lasso	0.03259	2.32e-14	0.29805	0.76567	NA	NA	NA	NA	NA
ALDH16A1-out.wgt.RDat	/u/home/t/tboltz/project-ophoff/rna_whole_blood/cts_TWAS_latest/NK_Cells_Resting_weights2//ALDH16A1-out.wgt.RDat	ALDH16A1	19	49956483	49974307	0.02886	rs11083974	3.46	rs2293013	0.027869	7.12	3.311	97	8	enet	0.02812	1.33e-12	3.20779	0.00134	0	0.59	0	0.004	0.406
ANKRD27-out.wgt.RDat	/u/home/t/tboltz/project-ophoff/rna_whole_blood/cts_TWAS_latest/NK_Cells_Resting_weights2//ANKRD27-out.wgt.RDat	ANKRD27	19	33087913	33167503	0.04327	rs751732	-2.45	rs2302969	0.026797	7	0.21	182	21	enet	0.02807	1.4e-12	0.17347	0.86228	NA	NA	NA	NA	NA
AP1M2-out.wgt.RDat	/u/home/t/tboltz/project-ophoff/rna_whole_blood/cts_TWAS_latest/NK_Cells_Resting_weights2//AP1M2-out.wgt.RDat	AP1M2	19	10683348	10697991	0.06424	rs17698352	2.92	rs11085739	0.027955	7.34	-1.295	104	5	lasso	0.04996	3e-21	-1.85221	0.064	NA	NA	NA	NA	NA
ARRDC5-out.wgt.RDat	/u/home/t/tboltz/project-ophoff/rna_whole_blood/cts_TWAS_latest/NK_Cells_Resting_weights2//ARRDC5-out.wgt.RDat	ARRDC5	19	4890450	4902908	0.02471	rs2109069	2.81	rs3786941	0.027962	7.17	-0.837	82	7	enet	0.02809	1.37e-12	-0.68953	0.49049	NA	NA	NA	NA	NA
ASF1B-out.wgt.RDat	/u/home/t/tboltz/project-ophoff/rna_whole_blood/cts_TWAS_latest/NK_Cells_Resting_weights2//ASF1B-out.wgt.RDat	ASF1B	19	14230325	14247425	0.04944	rs899173	3.72	rs899173	0.034353	-8.06	3.72	61	14	enet	0.03391	7.04e-15	-2.99091	0.00278	0	0.272	0	0.002	0.726
BABAM1-out.wgt.RDat	/u/home/t/tboltz/project-ophoff/rna_whole_blood/cts_TWAS_latest/NK_Cells_Resting_weights2//BABAM1-out.wgt.RDat	BABAM1	19	17378186	17392058	0.02663	rs12985015	2.82	rs6512182	0.020115	6.8	-0.906	103	12	enet	0.03231	3.01e-14	-0.71144	0.47681	NA	NA	NA	NA	NA
BCKDHA-out.wgt.RDat	/u/home/t/tboltz/project-ophoff/rna_whole_blood/cts_TWAS_latest/NK_Cells_Resting_weights2//BCKDHA-out.wgt.RDat	BCKDHA	19	41903724	41930907	0.05693	rs8192709	-2.12	rs284663	0.050091	-9.47	-0.654	111	3	lasso	0.04893	7.76e-21	0.53564	0.59221	NA	NA	NA	NA	NA
BLVRB-out.wgt.RDat	/u/home/t/tboltz/project-ophoff/rna_whole_blood/cts_TWAS_latest/NK_Cells_Resting_weights2//BLVRB-out.wgt.RDat	BLVRB	19	40953673	40971671	0.0297	rs337792	2.29	rs2613842	0.025765	-7.23	-0.705	126	3	lasso	0.02745	2.46e-12	0.47572	0.63427	NA	NA	NA	NA	NA
C19orf33-out.wgt.RDat	/u/home/t/tboltz/project-ophoff/rna_whole_blood/cts_TWAS_latest/NK_Cells_Resting_weights2//C19orf33-out.wgt.RDat	C19orf33	19	38794805	38795646	0.07886	rs3760884	-2.35	rs931750	0.078157	-12.43	-0.919	160	10	lasso	0.09364	4.83e-39	0.76201	0.44605	NA	NA	NA	NA	NA
C19orf48-out.wgt.RDat	/u/home/t/tboltz/project-ophoff/rna_whole_blood/cts_TWAS_latest/NK_Cells_Resting_weights2//C19orf48-out.wgt.RDat	C19orf48	19	51300962	51308186	0.01648	rs1978454	-2.73	rs4801853	0.018041	6.03	1.294	130	11	enet	0.01843	8.63e-09	0.82842	0.40743	NA	NA	NA	NA	NA
CACTIN-out.wgt.RDat	/u/home/t/tboltz/project-ophoff/rna_whole_blood/cts_TWAS_latest/NK_Cells_Resting_weights2//CACTIN-out.wgt.RDat	CACTIN	19	3610644	3626813	0.01723	rs3826944	-2.05	rs1476707	0.006731	4.68	-0.01	61	4	lasso	0.00908	4.26e-05	-0.4116	0.68063	NA	NA	NA	NA	NA
CAPN12-out.wgt.RDat	/u/home/t/tboltz/project-ophoff/rna_whole_blood/cts_TWAS_latest/NK_Cells_Resting_weights2//CAPN12-out.wgt.RDat	CAPN12	19	39220828	39260544	0.19035	rs11083515	-3.04	rs12978914	0.073343	-11.36	-0.142	137	7	lasso	0.16348	3.01e-69	0.41917	0.67509	NA	NA	NA	NA	NA
CAPS-out.wgt.RDat	/u/home/t/tboltz/project-ophoff/rna_whole_blood/cts_TWAS_latest/NK_Cells_Resting_weights2//CAPS-out.wgt.RDat	CAPS	19	5912351	5916222	0.02748	rs35804229	-2.75	rs10406399	0.018248	-5.92	-2.379	76	6	enet	0.01686	3.57e-08	2.28763	0.02216	0.001	0.954	0	0.001	0.044
CARD8-out.wgt.RDat	/u/home/t/tboltz/project-ophoff/rna_whole_blood/cts_TWAS_latest/NK_Cells_Resting_weights2//CARD8-out.wgt.RDat	CARD8	19	48684028	48759203	0.033	rs8102349	-3.15	rs16981845	0.020489	-6.43	0.886	201	18	enet	0.02543	1.53e-11	0.16399	0.86974	NA	NA	NA	NA	NA
CATSPERG-out.wgt.RDat	/u/home/t/tboltz/project-ophoff/rna_whole_blood/cts_TWAS_latest/NK_Cells_Resting_weights2//CATSPERG-out.wgt.RDat	CATSPERG	19	38826416	38861583	0.1141	rs3760884	-2.35	rs3760884	0.094731	12.9	-2.35	147	8	lasso	0.11347	2.21e-47	-2.18962	0.02855	0	0.958	0	0.001	0.041
CD320-out.wgt.RDat	/u/home/t/tboltz/project-ophoff/rna_whole_blood/cts_TWAS_latest/NK_Cells_Resting_weights2//CD320-out.wgt.RDat	CD320	19	8367012	8373242	0.02674	rs2918300	2.71	rs9426	0.003449	-4.34	-1.637	98	98	blup	0.01369	6.33e-07	1.34245	0.17945	NA	NA	NA	NA	NA
CD33-out.wgt.RDat	/u/home/t/tboltz/project-ophoff/rna_whole_blood/cts_TWAS_latest/NK_Cells_Resting_weights2//CD33-out.wgt.RDat	CD33	19	51728321	51743271	0.04288	rs2659091	2.71	rs2455069	0.021216	-6.67	0.076	185	11	enet	0.02314	1.22e-10	0.18128	0.85615	NA	NA	NA	NA	NA
CD37-out.wgt.RDat	/u/home/t/tboltz/project-ophoff/rna_whole_blood/cts_TWAS_latest/NK_Cells_Resting_weights2//CD37-out.wgt.RDat	CD37	19	49838429	49846592	0.02012	rs11083974	3.46	rs9304688	0.017809	6.51	0.96	90	10	enet	0.02737	2.65e-12	0.93822	0.34813	NA	NA	NA	NA	NA
CDKN2D-out.wgt.RDat	/u/home/t/tboltz/project-ophoff/rna_whole_blood/cts_TWAS_latest/NK_Cells_Resting_weights2//CDKN2D-out.wgt.RDat	CDKN2D	19	10677137	10679735	0.04339	rs17698352	2.92	rs12984043	0.027821	7.05	-0.041	103	1	lasso	0.02604	8.78e-12	-0.041	0.9673	NA	NA	NA	NA	NA
CEACAM21-out.wgt.RDat	/u/home/t/tboltz/project-ophoff/rna_whole_blood/cts_TWAS_latest/NK_Cells_Resting_weights2//CEACAM21-out.wgt.RDat	CEACAM21	19	42055887	42093197	0.11587	rs12980480	2.07	rs714106	0.135888	-15.47	0.491	84	5	lasso	0.13891	2.37e-58	-0.62869	0.52955	NA	NA	NA	NA	NA
CEACAM3-out.wgt.RDat	/u/home/t/tboltz/project-ophoff/rna_whole_blood/cts_TWAS_latest/NK_Cells_Resting_weights2//CEACAM3-out.wgt.RDat	CEACAM3	19	42300520	42315592	0.0315	rs2303652	2.79	rs899662	0.046337	-9.22	-0.233	71	3	lasso	0.04467	3.84e-19	0.18755	0.85123	NA	NA	NA	NA	NA
CEACAM4-out.wgt.RDat	/u/home/t/tboltz/project-ophoff/rna_whole_blood/cts_TWAS_latest/NK_Cells_Resting_weights2//CEACAM4-out.wgt.RDat	CEACAM4	19	42125345	42133442	0.15144	rs12980480	2.07	rs4802126	0.054694	-9.86	-0.064	78	13	enet	0.09343	5.91e-39	-0.09531	0.92407	NA	NA	NA	NA	NA
CFD-out.wgt.RDat	/u/home/t/tboltz/project-ophoff/rna_whole_blood/cts_TWAS_latest/NK_Cells_Resting_weights2//CFD-out.wgt.RDat	CFD	19	859665	863641	0.20257	NA	NA	NA	NA	NA	NA	30	0	lasso	0.2219	1.76e-96	NA	NA	NA	NA	NA	NA	NA
CHST8-out.wgt.RDat	/u/home/t/tboltz/project-ophoff/rna_whole_blood/cts_TWAS_latest/NK_Cells_Resting_weights2//CHST8-out.wgt.RDat	CHST8	19	34112860	34264414	0.02208	rs752325	-3.78	rs12610008	0.017325	5.7	2.293	109	2	lasso	0.01778	1.55e-08	2.39043	0.01683	0.008	0.945	0	0.01	0.037
CLEC17A-out.wgt.RDat	/u/home/t/tboltz/project-ophoff/rna_whole_blood/cts_TWAS_latest/NK_Cells_Resting_weights2//CLEC17A-out.wgt.RDat	CLEC17A	19	14693897	14721969	0.03778	rs899173	3.72	rs6511944	0.021215	-6.99	0.117	100	7	lasso	0.03484	3e-15	-1.3936	0.16344	NA	NA	NA	NA	NA
COL5A3-out.wgt.RDat	/u/home/t/tboltz/project-ophoff/rna_whole_blood/cts_TWAS_latest/NK_Cells_Resting_weights2//COL5A3-out.wgt.RDat	COL5A3	19	10070238	10121180	0.32255	rs8113425	2.53	rs889125	0.206966	18.95	0.068	84	28	enet	0.24164	3.85e-106	-0.00489	0.9961	NA	NA	NA	NA	NA
COX6B1-out.wgt.RDat	/u/home/t/tboltz/project-ophoff/rna_whole_blood/cts_TWAS_latest/NK_Cells_Resting_weights2//COX6B1-out.wgt.RDat	COX6B1	19	36139226	36149684	0.17422	rs231228	-2.48	rs231237	0.036557	-9.41	-0.2	131	26	enet	0.1014	2.76e-42	-0.33688	0.7362	NA	NA	NA	NA	NA
CYP4F12-out.wgt.RDat	/u/home/t/tboltz/project-ophoff/rna_whole_blood/cts_TWAS_latest/NK_Cells_Resting_weights2//CYP4F12-out.wgt.RDat	CYP4F12	19	15783829	15807984	0.03327	rs1008153	-2.58	rs6512050	0.010641	5.47	0.257	184	184	blup	0.0243	4.25e-11	-0.03239	0.97416	NA	NA	NA	NA	NA
CYP4F3-out.wgt.RDat	/u/home/t/tboltz/project-ophoff/rna_whole_blood/cts_TWAS_latest/NK_Cells_Resting_weights2//CYP4F3-out.wgt.RDat	CYP4F3	19	15751708	15773635	0.07954	rs1008153	-2.58	rs4808326	0.030356	-7.41	0.398	188	46	enet	0.04348	1.15e-18	0.31285	0.7544	NA	NA	NA	NA	NA
DDA1-out.wgt.RDat	/u/home/t/tboltz/project-ophoff/rna_whole_blood/cts_TWAS_latest/NK_Cells_Resting_weights2//DDA1-out.wgt.RDat	DDA1	19	17420328	17434107	0.01877	rs12985015	2.82	rs8100241	0.00569	4.58	-0.672	104	2	lasso	0.00499	0.0019	-0.8366	0.40282	NA	NA	NA	NA	NA
DMAC2-out.wgt.RDat	/u/home/t/tboltz/project-ophoff/rna_whole_blood/cts_TWAS_latest/NK_Cells_Resting_weights2//DMAC2-out.wgt.RDat	DMAC2	19	41937224	41946622	0.0151	rs8192709	-2.12	rs10409485	0.014718	-5.5	-0.481	107	2	lasso	0.01274	1.49e-06	0.5287	0.59702	NA	NA	NA	NA	NA
DNAJB1-out.wgt.RDat	/u/home/t/tboltz/project-ophoff/rna_whole_blood/cts_TWAS_latest/NK_Cells_Resting_weights2//DNAJB1-out.wgt.RDat	DNAJB1	19	14625582	14640582	0.02074	rs899173	3.72	rs10408656	0.0129	4.97	0.34	99	3	lasso	0.01094	7.7e-06	0.78019	0.43528	NA	NA	NA	NA	NA
DNASE2-out.wgt.RDat	/u/home/t/tboltz/project-ophoff/rna_whole_blood/cts_TWAS_latest/NK_Cells_Resting_weights2//DNASE2-out.wgt.RDat	DNASE2	19	12986024	12992280	0.1689	rs4804198	3.11	rs2077544	0.129686	-15.08	1.683	101	24	enet	0.13688	1.82e-57	-1.64426	0.10012	NA	NA	NA	NA	NA
DUS3L-out.wgt.RDat	/u/home/t/tboltz/project-ophoff/rna_whole_blood/cts_TWAS_latest/NK_Cells_Resting_weights2//DUS3L-out.wgt.RDat	DUS3L	19	5784844	5791236	0.0787	rs35804229	-2.75	rs3826798	0.042222	-8.63	2.337	73	2	lasso	0.03921	5.65e-17	-2.25488	0.02414	0	0.958	0	0.001	0.042
EGLN2-out.wgt.RDat	/u/home/t/tboltz/project-ophoff/rna_whole_blood/cts_TWAS_latest/NK_Cells_Resting_weights2//EGLN2-out.wgt.RDat	EGLN2	19	41304902	41314339	0.03887	rs8192709	-2.12	rs3733829	0.030102	7.32	1.454	123	3	lasso	0.03244	2.66e-14	1.01023	0.31239	NA	NA	NA	NA	NA
EIF3G-out.wgt.RDat	/u/home/t/tboltz/project-ophoff/rna_whole_blood/cts_TWAS_latest/NK_Cells_Resting_weights2//EIF3G-out.wgt.RDat	EIF3G	19	10225691	10230594	0.09613	rs8113425	2.53	rs2305795	0.103305	-13.52	1.038	90	17	enet	0.11622	1.48e-48	-1.13732	0.2554	NA	NA	NA	NA	NA
ELANE-out.wgt.RDat	/u/home/t/tboltz/project-ophoff/rna_whole_blood/cts_TWAS_latest/NK_Cells_Resting_weights2//ELANE-out.wgt.RDat	ELANE	19	851015	856247	0.01559	NA	NA	NA	NA	NA	NA	30	0	enet	0.01582	9.17e-08	NA	NA	NA	NA	NA	NA	NA
ELL-out.wgt.RDat	/u/home/t/tboltz/project-ophoff/rna_whole_blood/cts_TWAS_latest/NK_Cells_Resting_weights2//ELL-out.wgt.RDat	ELL	19	18553474	18632926	0.01677	rs17724992	-2.35	rs4808801	0.014752	5.24	1.954	87	1	lasso	0.01335	8.6e-07	1.954	0.0507	NA	NA	NA	NA	NA
ELOF1-out.wgt.RDat	/u/home/t/tboltz/project-ophoff/rna_whole_blood/cts_TWAS_latest/NK_Cells_Resting_weights2//ELOF1-out.wgt.RDat	ELOF1	19	11661963	11670051	0.10469	rs7248680	2.75	rs8606	0.068415	11.02	2.41	183	2	lasso	0.06841	1.13e-28	2.42382	0.01536	0	0.949	0	0.002	0.049
EMP3-out.wgt.RDat	/u/home/t/tboltz/project-ophoff/rna_whole_blood/cts_TWAS_latest/NK_Cells_Resting_weights2//EMP3-out.wgt.RDat	EMP3	19	48824767	48833810	0.16431	rs8102349	-3.15	rs8355	0.15257	-16.3	-3.096	189	4	lasso	0.15364	7.57e-65	3.10873	0.00188	0	0.735	0	0.003	0.262
ETFB-out.wgt.RDat	/u/home/t/tboltz/project-ophoff/rna_whole_blood/cts_TWAS_latest/NK_Cells_Resting_weights2//ETFB-out.wgt.RDat	ETFB	19	51848424	51869672	0.03359	rs2659091	2.71	rs3786629	0.015574	-5.41	-0.606	174	174	blup	0.0163	5.92e-08	0.12478	0.9007	NA	NA	NA	NA	NA
FAAP24-out.wgt.RDat	/u/home/t/tboltz/project-ophoff/rna_whole_blood/cts_TWAS_latest/NK_Cells_Resting_weights2//FAAP24-out.wgt.RDat	FAAP24	19	33463116	33469135	0.03409	rs12691	3.24	rs10425973	0.004357	4.56	1.206	174	16	enet	0.01637	5.56e-08	2.28953	0.02205	0.398	0.596	0.001	0.001	0.005
FAM174C-out.wgt.RDat	/u/home/t/tboltz/project-ophoff/rna_whole_blood/cts_TWAS_latest/NK_Cells_Resting_weights2//FAM174C-out.wgt.RDat	FAM174C	19	1275530	1279243	0.02223	NA	NA	NA	NA	NA	NA	31	0	lasso	0.02084	9.69e-10	NA	NA	NA	NA	NA	NA	NA
FCGBP-out.wgt.RDat	/u/home/t/tboltz/project-ophoff/rna_whole_blood/cts_TWAS_latest/NK_Cells_Resting_weights2//FCGBP-out.wgt.RDat	FCGBP	19	40353964	40440533	0.05432	rs3810389	2.67	rs234309	0.045488	9.07	1.174	149	12	lasso	0.06356	1.04e-26	0.54877	0.58316	NA	NA	NA	NA	NA
FFAR3-out.wgt.RDat	/u/home/t/tboltz/project-ophoff/rna_whole_blood/cts_TWAS_latest/NK_Cells_Resting_weights2//FFAR3-out.wgt.RDat	FFAR3	19	35849363	35851391	0.17103	rs231228	-2.48	rs4806152	0.069951	11.09	-0.618	131	2	lasso	0.0701	2.32e-29	-0.56604	0.57136	NA	NA	NA	NA	NA
FPR1-out.wgt.RDat	/u/home/t/tboltz/project-ophoff/rna_whole_blood/cts_TWAS_latest/NK_Cells_Resting_weights2//FPR1-out.wgt.RDat	FPR1	19	52248426	52307363	0.23984	rs16982895	-2.59	rs4801891	0.087857	-12.45	0.022	223	54	enet	0.14247	6.55e-60	0.45198	0.65128	NA	NA	NA	NA	NA
FPR2-out.wgt.RDat	/u/home/t/tboltz/project-ophoff/rna_whole_blood/cts_TWAS_latest/NK_Cells_Resting_weights2//FPR2-out.wgt.RDat	FPR2	19	52255280	52273784	0.24539	rs16982895	-2.59	rs12610918	0.057793	-10.15	0.11	219	55	enet	0.1489	9.59e-63	0.27215	0.78551	NA	NA	NA	NA	NA
FPR3-out.wgt.RDat	/u/home/t/tboltz/project-ophoff/rna_whole_blood/cts_TWAS_latest/NK_Cells_Resting_weights2//FPR3-out.wgt.RDat	FPR3	19	52298411	52329443	0.0753	rs16982895	-2.59	rs8102075	0.009198	5.57	-0.458	215	28	enet	0.03716	3.64e-16	-0.48429	0.62818	NA	NA	NA	NA	NA
GATAD2A-out.wgt.RDat	/u/home/t/tboltz/project-ophoff/rna_whole_blood/cts_TWAS_latest/NK_Cells_Resting_weights2//GATAD2A-out.wgt.RDat	GATAD2A	19	19496636	19619740	0.01167	rs16995922	3	rs4808200	0.015101	5.3	2.667	93	1	lasso	0.0145	3.04e-07	2.667	0.00765	0.062	0.852	0	0.002	0.084
GNG7-out.wgt.RDat	/u/home/t/tboltz/project-ophoff/rna_whole_blood/cts_TWAS_latest/NK_Cells_Resting_weights2//GNG7-out.wgt.RDat	GNG7	19	2511218	2702692	0.0351	rs308054	2.71	rs2110119	0.013948	-5.12	-1.139	82	30	enet	0.01504	1.86e-07	1.01247	0.31131	NA	NA	NA	NA	NA
GPR108-out.wgt.RDat	/u/home/t/tboltz/project-ophoff/rna_whole_blood/cts_TWAS_latest/NK_Cells_Resting_weights2//GPR108-out.wgt.RDat	GPR108	19	6729926	6737614	0.02385	rs890860	-2.79	rs339392	0.00696	-4.06	-1.505	121	121	blup	0.00883	5.34e-05	-0.99681	0.31886	NA	NA	NA	NA	NA
GPX4-out.wgt.RDat	/u/home/t/tboltz/project-ophoff/rna_whole_blood/cts_TWAS_latest/NK_Cells_Resting_weights2//GPX4-out.wgt.RDat	GPX4	19	1103926	1106787	0.05724	NA	NA	NA	NA	NA	NA	30	0	enet	0.03799	1.71e-16	NA	NA	NA	NA	NA	NA	NA
ICAM1-out.wgt.RDat	/u/home/t/tboltz/project-ophoff/rna_whole_blood/cts_TWAS_latest/NK_Cells_Resting_weights2//ICAM1-out.wgt.RDat	ICAM1	19	10381770	10397291	0.03286	rs8113425	2.53	rs281437	0.037636	8.18	-0.147	101	2	lasso	0.0367	5.56e-16	-0.20676	0.8362	NA	NA	NA	NA	NA
ICAM3-out.wgt.RDat	/u/home/t/tboltz/project-ophoff/rna_whole_blood/cts_TWAS_latest/NK_Cells_Resting_weights2//ICAM3-out.wgt.RDat	ICAM3	19	10444453	10450317	0.19768	rs17698352	2.92	rs2304240	0.107976	13.79	-0.896	102	12	enet	0.10729	9.17e-45	-0.93974	0.34735	NA	NA	NA	NA	NA
ICAM4-out.wgt.RDat	/u/home/t/tboltz/project-ophoff/rna_whole_blood/cts_TWAS_latest/NK_Cells_Resting_weights2//ICAM4-out.wgt.RDat	ICAM4	19	10397632	10399198	0.12604	rs8113425	2.53	rs281437	0.075741	11.51	-0.147	101	4	lasso	0.08333	9.01e-35	0.14714	0.88302	NA	NA	NA	NA	NA
ICAM5-out.wgt.RDat	/u/home/t/tboltz/project-ophoff/rna_whole_blood/cts_TWAS_latest/NK_Cells_Resting_weights2//ICAM5-out.wgt.RDat	ICAM5	19	10400629	10407454	0.03632	rs8113425	2.53	rs3093030	0.017114	5.63	1.068	101	3	lasso	0.02337	9.85e-11	1.38348	0.16652	NA	NA	NA	NA	NA
IFI30-out.wgt.RDat	/u/home/t/tboltz/project-ophoff/rna_whole_blood/cts_TWAS_latest/NK_Cells_Resting_weights2//IFI30-out.wgt.RDat	IFI30	19	18283973	18288927	0.10026	rs12985015	2.82	rs2270623	0.094579	-12.88	1.085	92	36	enet	0.112	9.26e-47	-0.8763	0.38087	NA	NA	NA	NA	NA
IL12RB1-out.wgt.RDat	/u/home/t/tboltz/project-ophoff/rna_whole_blood/cts_TWAS_latest/NK_Cells_Resting_weights2//IL12RB1-out.wgt.RDat	IL12RB1	19	18169806	18209754	0.05816	rs12985015	2.82	rs2305743	0.063711	-10.9	-0.435	90	6	lasso	0.06209	4.07e-26	0.38369	0.70121	NA	NA	NA	NA	NA
IQCN-out.wgt.RDat	/u/home/t/tboltz/project-ophoff/rna_whole_blood/cts_TWAS_latest/NK_Cells_Resting_weights2//IQCN-out.wgt.RDat	IQCN	19	18367908	18385319	0.05664	rs17724992	-2.35	rs12608504	0.042156	9.15	0.107	90	23	enet	0.05948	4.59e-25	0.99288	0.32077	NA	NA	NA	NA	NA
KANK2-out.wgt.RDat	/u/home/t/tboltz/project-ophoff/rna_whole_blood/cts_TWAS_latest/NK_Cells_Resting_weights2//KANK2-out.wgt.RDat	KANK2	19	11274944	11308224	0.07834	rs17698352	2.92	rs755237	0.054552	-9.97	1.472	161	17	enet	0.05532	2.16e-23	-1.52071	0.12833	NA	NA	NA	NA	NA
KCNK6-out.wgt.RDat	/u/home/t/tboltz/project-ophoff/rna_whole_blood/cts_TWAS_latest/NK_Cells_Resting_weights2//KCNK6-out.wgt.RDat	KCNK6	19	38810486	38822716	0.00937	rs3760884	-2.35	rs3843754	0.008663	-4.62	-0.963	158	4	lasso	0.00652	0.000452	0.95454	0.33981	NA	NA	NA	NA	NA
KCNN4-out.wgt.RDat	/u/home/t/tboltz/project-ophoff/rna_whole_blood/cts_TWAS_latest/NK_Cells_Resting_weights2//KCNN4-out.wgt.RDat	KCNN4	19	44270686	44285409	0.13431	rs2302421	-3.51	rs10426528	0.196704	18.56	0.187	162	5	lasso	0.19448	1.85e-83	0.20554	0.83715	NA	NA	NA	NA	NA
KIR3DL2-out.wgt.RDat	/u/home/t/tboltz/project-ophoff/rna_whole_blood/cts_TWAS_latest/NK_Cells_Resting_weights2//KIR3DL2-out.wgt.RDat	KIR3DL2	19	55361899	55378662	0.04233	rs4806637	-3.04	rs634742	0.018206	5.84	0.279	105	9	enet	0.02347	9.03e-11	0.15166	0.87946	NA	NA	NA	NA	NA
KLC3-out.wgt.RDat	/u/home/t/tboltz/project-ophoff/rna_whole_blood/cts_TWAS_latest/NK_Cells_Resting_weights2//KLC3-out.wgt.RDat	KLC3	19	45836693	45854778	0.0306	rs1545040	2.98	rs13181	0.025847	6.95	1.085	98	7	enet	0.02439	3.91e-11	1.75872	0.07862	NA	NA	NA	NA	NA
KRI1-out.wgt.RDat	/u/home/t/tboltz/project-ophoff/rna_whole_blood/cts_TWAS_latest/NK_Cells_Resting_weights2//KRI1-out.wgt.RDat	KRI1	19	10663762	10676707	0.03927	rs17698352	2.92	rs12459941	0.044756	-8.88	-1.414	103	3	lasso	0.04404	6.85e-19	1.27636	0.20183	NA	NA	NA	NA	NA
LILRA1-out.wgt.RDat	/u/home/t/tboltz/project-ophoff/rna_whole_blood/cts_TWAS_latest/NK_Cells_Resting_weights2//LILRA1-out.wgt.RDat	LILRA1	19	55105048	55113846	0.25911	rs4806637	-3.04	rs10402708	0.097426	-14.5	0.432	91	5	lasso	0.23909	7.06e-105	0.14821	0.88218	NA	NA	NA	NA	NA
LILRA2-out.wgt.RDat	/u/home/t/tboltz/project-ophoff/rna_whole_blood/cts_TWAS_latest/NK_Cells_Resting_weights2//LILRA2-out.wgt.RDat	LILRA2	19	55084388	55101752	0.07413	rs4806637	-3.04	rs10402708	0.056487	-10.01	0.432	91	8	enet	0.05881	8.59e-25	-0.12452	0.9009	NA	NA	NA	NA	NA
LILRA5-out.wgt.RDat	/u/home/t/tboltz/project-ophoff/rna_whole_blood/cts_TWAS_latest/NK_Cells_Resting_weights2//LILRA5-out.wgt.RDat	LILRA5	19	54818354	54824436	0.01914	rs2287824	-2.5	rs651279	0.024036	-6.55	-0.844	57	5	enet	0.02456	3.35e-11	0.37543	0.70734	NA	NA	NA	NA	NA
LILRB1-out.wgt.RDat	/u/home/t/tboltz/project-ophoff/rna_whole_blood/cts_TWAS_latest/NK_Cells_Resting_weights2//LILRB1-out.wgt.RDat	LILRB1	19	55128613	55148979	0.1277	rs4806637	-3.04	rs103294	0.069102	-10.99	-1.401	90	4	lasso	0.08186	3.63e-34	1.31898	0.18718	NA	NA	NA	NA	NA
LILRB3-out.wgt.RDat	/u/home/t/tboltz/project-ophoff/rna_whole_blood/cts_TWAS_latest/NK_Cells_Resting_weights2//LILRB3-out.wgt.RDat	LILRB3	19	54720148	54727378	0.01963	rs2287824	-2.5	rs422948	0.024284	6.68	-2.333	63	1	lasso	0.02305	1.32e-10	-2.333	0.01965	0	0.958	0	0	0.041
LPAR2-out.wgt.RDat	/u/home/t/tboltz/project-ophoff/rna_whole_blood/cts_TWAS_latest/NK_Cells_Resting_weights2//LPAR2-out.wgt.RDat	LPAR2	19	19734465	19739739	0.04824	rs16995922	3	rs4808931	0.014581	-5.93	2.223	106	29	enet	0.03265	2.21e-14	-1.1975	0.23111	NA	NA	NA	NA	NA
LRRC25-out.wgt.RDat	/u/home/t/tboltz/project-ophoff/rna_whole_blood/cts_TWAS_latest/NK_Cells_Resting_weights2//LRRC25-out.wgt.RDat	LRRC25	19	18501948	18508432	0.09525	rs17724992	-2.35	rs4808801	0.078731	-11.82	1.954	89	89	blup	0.08197	3.28e-34	-1.28054	0.20035	NA	NA	NA	NA	NA
LSM7-out.wgt.RDat	/u/home/t/tboltz/project-ophoff/rna_whole_blood/cts_TWAS_latest/NK_Cells_Resting_weights2//LSM7-out.wgt.RDat	LSM7	19	2321520	2328610	0.105	rs3752174	1.95	rs2270048	0.030489	-7.38	-1.179	63	23	enet	0.05215	4.03e-22	0.08398	0.93308	NA	NA	NA	NA	NA
LSR-out.wgt.RDat	/u/home/t/tboltz/project-ophoff/rna_whole_blood/cts_TWAS_latest/NK_Cells_Resting_weights2//LSR-out.wgt.RDat	LSR	19	35739234	35758867	0.01571	rs1053216	-2.42	rs2519962	0.008619	4.79	0.173	134	2	lasso	0.00318	0.0107	0.26244	0.79298	NA	NA	NA	NA	NA
MAN2B1-out.wgt.RDat	/u/home/t/tboltz/project-ophoff/rna_whole_blood/cts_TWAS_latest/NK_Cells_Resting_weights2//MAN2B1-out.wgt.RDat	MAN2B1	19	12757327	12777556	0.05576	rs4804198	3.11	rs983149	0.019058	-6.73	2.983	95	95	blup	0.03385	7.39e-15	-2.00277	0.0452	0	0.84	0	0.001	0.159
MARCHF2-out.wgt.RDat	/u/home/t/tboltz/project-ophoff/rna_whole_blood/cts_TWAS_latest/NK_Cells_Resting_weights2//MARCHF2-out.wgt.RDat	MARCHF2	19	8478155	8503901	0.17955	rs2918300	2.71	rs1044250	0.012582	5.67	-0.429	105	26	enet	0.0803	1.59e-33	-0.96837	0.33286	NA	NA	NA	NA	NA
MED16-out.wgt.RDat	/u/home/t/tboltz/project-ophoff/rna_whole_blood/cts_TWAS_latest/NK_Cells_Resting_weights2//MED16-out.wgt.RDat	MED16	19	867631	893218	0.043	NA	NA	NA	NA	NA	NA	30	0	enet	0.02947	3.95e-13	NA	NA	NA	NA	NA	NA	NA
MRPL34-out.wgt.RDat	/u/home/t/tboltz/project-ophoff/rna_whole_blood/cts_TWAS_latest/NK_Cells_Resting_weights2//MRPL34-out.wgt.RDat	MRPL34	19	17403419	17417652	0.06117	rs12985015	2.82	rs3810204	0.027607	-7.05	-1.262	103	5	lasso	0.05108	1.08e-21	2.0706	0.0384	0	0.993	0	0.001	0.006
MRPL54-out.wgt.RDat	/u/home/t/tboltz/project-ophoff/rna_whole_blood/cts_TWAS_latest/NK_Cells_Resting_weights2//MRPL54-out.wgt.RDat	MRPL54	19	3762681	3768573	0.13078	rs350885	2.61	rs13960	0.125138	-14.77	-0.099	64	4	lasso	0.12341	1.24e-51	0.11651	0.90725	NA	NA	NA	NA	NA
NAPSA-out.wgt.RDat	/u/home/t/tboltz/project-ophoff/rna_whole_blood/cts_TWAS_latest/NK_Cells_Resting_weights2//NAPSA-out.wgt.RDat	NAPSA	19	50861735	50869087	0.03519	rs1978454	-2.73	rs1405655	0.024767	-6.96	-0.202	104	2	lasso	0.02336	9.92e-11	0.1184	0.90575	NA	NA	NA	NA	NA
NECTIN2-out.wgt.RDat	/u/home/t/tboltz/project-ophoff/rna_whole_blood/cts_TWAS_latest/NK_Cells_Resting_weights2//NECTIN2-out.wgt.RDat	NECTIN2	19	45349433	45392480	0.30249	rs2734454	-2.25	rs17561351	0.306578	23.03	-0.088	128	2	lasso	0.38424	2.12e-184	-0.5106	0.60963	NA	NA	NA	NA	NA
NLRP12-out.wgt.RDat	/u/home/t/tboltz/project-ophoff/rna_whole_blood/cts_TWAS_latest/NK_Cells_Resting_weights2//NLRP12-out.wgt.RDat	NLRP12	19	54296858	54327648	0.03635	rs17305094	-2.36	rs7259148	0.028056	7.13	-0.751	64	13	enet	0.03211	3.58e-14	-0.40929	0.68232	NA	NA	NA	NA	NA
NLRP2-out.wgt.RDat	/u/home/t/tboltz/project-ophoff/rna_whole_blood/cts_TWAS_latest/NK_Cells_Resting_weights2//NLRP2-out.wgt.RDat	NLRP2	19	55464499	55512510	0.09427	rs4806637	-3.04	rs12981732	0.103804	13.45	-0.785	104	8	lasso	0.13958	1.2e-58	-0.09817	0.9218	NA	NA	NA	NA	NA
NR2F6-out.wgt.RDat	/u/home/t/tboltz/project-ophoff/rna_whole_blood/cts_TWAS_latest/NK_Cells_Resting_weights2//NR2F6-out.wgt.RDat	NR2F6	19	17342693	17356749	0.09611	rs12985015	2.82	rs6512184	0.0036	4.26	1.154	102	41	enet	0.04201	4.38e-18	-0.57912	0.56251	NA	NA	NA	NA	NA
NTN5-out.wgt.RDat	/u/home/t/tboltz/project-ophoff/rna_whole_blood/cts_TWAS_latest/NK_Cells_Resting_weights2//NTN5-out.wgt.RDat	NTN5	19	49164665	49176338	0.01626	rs8102349	-3.15	rs281379	0.012361	4.86	-2.486	123	123	blup	0.01254	1.8e-06	-2.18164	0.02914	0.124	0.769	0	0.003	0.104
NUCB1-out.wgt.RDat	/u/home/t/tboltz/project-ophoff/rna_whole_blood/cts_TWAS_latest/NK_Cells_Resting_weights2//NUCB1-out.wgt.RDat	NUCB1	19	49403570	49426629	0.02761	rs601338	-3	rs7260579	0.019176	-6.15	0.74	119	1	lasso	0.01674	3.97e-08	-0.74	0.4593	NA	NA	NA	NA	NA
OSCAR-out.wgt.RDat	/u/home/t/tboltz/project-ophoff/rna_whole_blood/cts_TWAS_latest/NK_Cells_Resting_weights2//OSCAR-out.wgt.RDat	OSCAR	19	54597934	54606000	0.1599	rs2287824	-2.5	rs2433724	0.04994	-9.45	-1.139	57	4	lasso	0.09926	2.17e-41	0.20292	0.8392	NA	NA	NA	NA	NA
PCP2-out.wgt.RDat	/u/home/t/tboltz/project-ophoff/rna_whole_blood/cts_TWAS_latest/NK_Cells_Resting_weights2//PCP2-out.wgt.RDat	PCP2	19	7696498	7698605	0.04913	rs890860	-2.79	rs1862514	0.036021	-8.27	-1.313	110	9	lasso	0.03693	4.52e-16	1.62135	0.10494	NA	NA	NA	NA	NA
PEX11G-out.wgt.RDat	/u/home/t/tboltz/project-ophoff/rna_whole_blood/cts_TWAS_latest/NK_Cells_Resting_weights2//PEX11G-out.wgt.RDat	PEX11G	19	7541762	7562335	0.02576	rs890860	-2.79	rs3745356	0.020628	6.12	0.704	115	2	lasso	0.01838	9e-09	0.84589	0.39761	NA	NA	NA	NA	NA
PGLYRP1-out.wgt.RDat	/u/home/t/tboltz/project-ophoff/rna_whole_blood/cts_TWAS_latest/NK_Cells_Resting_weights2//PGLYRP1-out.wgt.RDat	PGLYRP1	19	46522412	46526311	0.05669	rs1545040	2.98	rs12459743	0.032641	7.91	0.654	103	3	lasso	0.03269	2.12e-14	0.38356	0.7013	NA	NA	NA	NA	NA
PIP5K1C-out.wgt.RDat	/u/home/t/tboltz/project-ophoff/rna_whole_blood/cts_TWAS_latest/NK_Cells_Resting_weights2//PIP5K1C-out.wgt.RDat	PIP5K1C	19	3630182	3700477	0.06142	rs350885	2.32	rs740873	0.033437	7.68	-0.592	65	17	enet	0.04362	1.01e-18	-0.42656	0.6697	NA	NA	NA	NA	NA
PLA2G4C-out.wgt.RDat	/u/home/t/tboltz/project-ophoff/rna_whole_blood/cts_TWAS_latest/NK_Cells_Resting_weights2//PLA2G4C-out.wgt.RDat	PLA2G4C	19	48551101	48614074	0.12224	rs8102349	-3.15	rs274883	0.061621	11.24	-0.995	195	34	enet	0.13204	2.33e-55	0.21515	0.82965	NA	NA	NA	NA	NA
PLPP2-out.wgt.RDat	/u/home/t/tboltz/project-ophoff/rna_whole_blood/cts_TWAS_latest/NK_Cells_Resting_weights2//PLPP2-out.wgt.RDat	PLPP2	19	281041	291403	0.02784	NA	NA	NA	NA	NA	NA	18	0	lasso	0.01549	1.23e-07	NA	NA	NA	NA	NA	NA	NA
PLVAP-out.wgt.RDat	/u/home/t/tboltz/project-ophoff/rna_whole_blood/cts_TWAS_latest/NK_Cells_Resting_weights2//PLVAP-out.wgt.RDat	PLVAP	19	17462260	17488151	0.01602	rs12985015	2.82	rs10403581	0.01301	5.04	-1.003	109	3	lasso	0.01263	1.66e-06	-0.91268	0.36141	NA	NA	NA	NA	NA
PNKP-out.wgt.RDat	/u/home/t/tboltz/project-ophoff/rna_whole_blood/cts_TWAS_latest/NK_Cells_Resting_weights2//PNKP-out.wgt.RDat	PNKP	19	50363140	50371166	0.03297	rs11083974	3.46	rs2290775	0.022608	6.57	-1.541	103	103	blup	0.02545	1.5e-11	-0.24473	0.80666	NA	NA	NA	NA	NA
PNMA8A-out.wgt.RDat	/u/home/t/tboltz/project-ophoff/rna_whole_blood/cts_TWAS_latest/NK_Cells_Resting_weights2//PNMA8A-out.wgt.RDat	PNMA8A	19	46969749	46974820	0.09384	rs12459321	2.48	rs10424030	0.078026	11.75	-0.819	74	19	enet	0.09597	5.19e-40	0.35502	0.72257	NA	NA	NA	NA	NA
PPP1R15A-out.wgt.RDat	/u/home/t/tboltz/project-ophoff/rna_whole_blood/cts_TWAS_latest/NK_Cells_Resting_weights2//PPP1R15A-out.wgt.RDat	PPP1R15A	19	49375679	49379315	0.12252	rs601338	-3	rs9941490	0.053009	-9.76	-0.888	108	24	enet	0.07065	1.39e-29	1.29655	0.19479	NA	NA	NA	NA	NA
PPP5C-out.wgt.RDat	/u/home/t/tboltz/project-ophoff/rna_whole_blood/cts_TWAS_latest/NK_Cells_Resting_weights2//PPP5C-out.wgt.RDat	PPP5C	19	46850345	46896238	0.23754	rs12459321	2.48	rs11670522	0.014241	7.36	-0.565	79	3	lasso	0.1037	2.99e-43	0.60986	0.54195	NA	NA	NA	NA	NA
PRDX2-out.wgt.RDat	/u/home/t/tboltz/project-ophoff/rna_whole_blood/cts_TWAS_latest/NK_Cells_Resting_weights2//PRDX2-out.wgt.RDat	PRDX2	19	12907635	12912614	0.05629	rs4804198	3.11	rs722572	0.004717	4.44	0.918	89	89	blup	0.01593	8.29e-08	-0.23198	0.81655	NA	NA	NA	NA	NA
PRKD2-out.wgt.RDat	/u/home/t/tboltz/project-ophoff/rna_whole_blood/cts_TWAS_latest/NK_Cells_Resting_weights2//PRKD2-out.wgt.RDat	PRKD2	19	47177533	47220384	0.05178	rs12459321	2.48	rs11083846	0.040217	-8.48	-1.212	64	1	lasso	0.03983	3.2e-17	1.212	0.22551	NA	NA	NA	NA	NA
PTOV1-out.wgt.RDat	/u/home/t/tboltz/project-ophoff/rna_whole_blood/cts_TWAS_latest/NK_Cells_Resting_weights2//PTOV1-out.wgt.RDat	PTOV1	19	50353993	50364001	0.0204	rs11083974	3.46	rs10423897	0.020944	-6.21	-0.935	103	4	lasso	0.02054	1.28e-09	0.67065	0.50244	NA	NA	NA	NA	NA
RAB3D-out.wgt.RDat	/u/home/t/tboltz/project-ophoff/rna_whole_blood/cts_TWAS_latest/NK_Cells_Resting_weights2//RAB3D-out.wgt.RDat	RAB3D	19	11432745	11456946	0.03516	rs1549169	2.44	rs322151	0.031326	7.8	-0.509	167	3	lasso	0.03312	1.44e-14	-0.41055	0.6814	NA	NA	NA	NA	NA
RABAC1-out.wgt.RDat	/u/home/t/tboltz/project-ophoff/rna_whole_blood/cts_TWAS_latest/NK_Cells_Resting_weights2//RABAC1-out.wgt.RDat	RABAC1	19	42460834	42463473	0.03905	rs2303652	2.79	rs7253563	0.047499	-9.17	0.206	57	3	lasso	0.05013	2.57e-21	-0.14849	0.88196	NA	NA	NA	NA	NA
RDH13-out.wgt.RDat	/u/home/t/tboltz/project-ophoff/rna_whole_blood/cts_TWAS_latest/NK_Cells_Resting_weights2//RDH13-out.wgt.RDat	RDH13	19	55550477	55582659	0.08569	rs4806637	-3.04	rs3745913	0.075658	-11.51	-0.39	98	6	lasso	0.09255	1.38e-38	0.21956	0.82621	NA	NA	NA	NA	NA
RETN-out.wgt.RDat	/u/home/t/tboltz/project-ophoff/rna_whole_blood/cts_TWAS_latest/NK_Cells_Resting_weights2//RETN-out.wgt.RDat	RETN	19	7733936	7735341	0.0183	rs12611071	2.36	rs12608849	0.002247	3.57	1.077	93	14	enet	0.00564	0.00103	-0.58452	0.55887	NA	NA	NA	NA	NA
RFPL4AL1-out.wgt.RDat	/u/home/t/tboltz/project-ophoff/rna_whole_blood/cts_TWAS_latest/NK_Cells_Resting_weights2//RFPL4AL1-out.wgt.RDat	RFPL4AL1	19	56280508	56284545	0.09641	rs10410314	3.26	rs299190	0.046464	9.14	-0.315	125	14	enet	0.05546	1.89e-23	0.06834	0.94551	NA	NA	NA	NA	NA
RFPL4A-out.wgt.RDat	/u/home/t/tboltz/project-ophoff/rna_whole_blood/cts_TWAS_latest/NK_Cells_Resting_weights2//RFPL4A-out.wgt.RDat	RFPL4A	19	56270381	56274541	0.27126	rs4801655	2.05	rs299190	0.153365	16.35	-0.315	125	26	enet	0.17079	1.49e-72	-0.13148	0.8954	NA	NA	NA	NA	NA
RFXANK-out.wgt.RDat	/u/home/t/tboltz/project-ophoff/rna_whole_blood/cts_TWAS_latest/NK_Cells_Resting_weights2//RFXANK-out.wgt.RDat	RFXANK	19	19303039	19312675	0.01927	rs16995922	3	rs10406659	0.017223	6.6	1.074	68	68	blup	0.01966	2.83e-09	2.18923	0.02858	0	0.992	0	0.002	0.007
RPL18A-out.wgt.RDat	/u/home/t/tboltz/project-ophoff/rna_whole_blood/cts_TWAS_latest/NK_Cells_Resting_weights2//RPL18A-out.wgt.RDat	RPL18A	19	17970720	17974962	0.02195	NA	NA	NA	NA	NA	NA	98	0	lasso	0.01671	4.08e-08	NA	NA	NA	NA	NA	NA	NA
RPL36-out.wgt.RDat	/u/home/t/tboltz/project-ophoff/rna_whole_blood/cts_TWAS_latest/NK_Cells_Resting_weights2//RPL36-out.wgt.RDat	RPL36	19	5674959	5691886	0.01909	rs35804229	-2.75	rs16993073	0.013961	-5.76	1.522	71	5	lasso	0.00942	3.11e-05	-1.49361	0.13528	NA	NA	NA	NA	NA
RPS16-out.wgt.RDat	/u/home/t/tboltz/project-ophoff/rna_whole_blood/cts_TWAS_latest/NK_Cells_Resting_weights2//RPS16-out.wgt.RDat	RPS16	19	39923778	39926589	0.22658	rs11083515	-3.04	rs31726	0.105247	-13.59	-0.108	123	20	enet	0.12502	2.52e-52	-0.76916	0.4418	NA	NA	NA	NA	NA
RPS19-out.wgt.RDat	/u/home/t/tboltz/project-ophoff/rna_whole_blood/cts_TWAS_latest/NK_Cells_Resting_weights2//RPS19-out.wgt.RDat	RPS19	19	42364326	42376993	0.03209	rs2303652	2.79	rs1075728	0.013439	6.46	0.052	67	13	enet	0.02685	4.23e-12	0.48051	0.63087	NA	NA	NA	NA	NA
RPS5-out.wgt.RDat	/u/home/t/tboltz/project-ophoff/rna_whole_blood/cts_TWAS_latest/NK_Cells_Resting_weights2//RPS5-out.wgt.RDat	RPS5	19	58897768	58906173	0.1981	rs9304809	3.26	rs734379	0.187563	-18.11	1.108	124	10	enet	0.19638	2.41e-84	-0.98323	0.32549	NA	NA	NA	NA	NA
RPS9-out.wgt.RDat	/u/home/t/tboltz/project-ophoff/rna_whole_blood/cts_TWAS_latest/NK_Cells_Resting_weights2//RPS9-out.wgt.RDat	RPS9	19	54704727	54752862	0.04682	rs2287824	-2.5	rs422948	0.030734	-7.56	-2.333	65	3	lasso	0.02717	3.17e-12	2.26017	0.02381	0	0.958	0	0	0.041
SARS2-out.wgt.RDat	/u/home/t/tboltz/project-ophoff/rna_whole_blood/cts_TWAS_latest/NK_Cells_Resting_weights2//SARS2-out.wgt.RDat	SARS2	19	39405907	39421536	0.09218	rs11083515	-3.04	rs8113389	0.058225	10.11	-1.186	103	2	lasso	0.05805	1.73e-24	-1.19554	0.23188	NA	NA	NA	NA	NA
SHFL-out.wgt.RDat	/u/home/t/tboltz/project-ophoff/rna_whole_blood/cts_TWAS_latest/NK_Cells_Resting_weights2//SHFL-out.wgt.RDat	SHFL	19	10196994	10203919	0.01524	rs8113425	2.53	rs3826785	0.01151	4.71	1.113	90	2	lasso	0.00956	2.74e-05	0.94629	0.344	NA	NA	NA	NA	NA
SHKBP1-out.wgt.RDat	/u/home/t/tboltz/project-ophoff/rna_whole_blood/cts_TWAS_latest/NK_Cells_Resting_weights2//SHKBP1-out.wgt.RDat	SHKBP1	19	41082760	41097305	0.47459	rs337792	2.29	rs2303729	0.270698	21.74	0.142	129	30	enet	0.27952	2.13e-125	0.40478	0.68564	NA	NA	NA	NA	NA
SIGLEC10-out.wgt.RDat	/u/home/t/tboltz/project-ophoff/rna_whole_blood/cts_TWAS_latest/NK_Cells_Resting_weights2//SIGLEC10-out.wgt.RDat	SIGLEC10	19	51913275	51921057	0.0783	rs2659091	2.71	rs1974821	0.028851	-7.91	-1.72	188	12	enet	0.04337	1.26e-18	0.58561	0.55814	NA	NA	NA	NA	NA
SIGLEC11-out.wgt.RDat	/u/home/t/tboltz/project-ophoff/rna_whole_blood/cts_TWAS_latest/NK_Cells_Resting_weights2//SIGLEC11-out.wgt.RDat	SIGLEC11	19	50452243	50464429	0.08613	rs2293012	3.32	rs6509448	0.030356	7.39	-1.096	85	35	enet	0.04089	1.22e-17	-1.11332	0.26557	NA	NA	NA	NA	NA
SIGLEC12-out.wgt.RDat	/u/home/t/tboltz/project-ophoff/rna_whole_blood/cts_TWAS_latest/NK_Cells_Resting_weights2//SIGLEC12-out.wgt.RDat	SIGLEC12	19	51994482	52005054	0.1325	rs16982895	-2.59	rs3810114	0.16073	16.72	-0.314	197	6	lasso	0.18588	1.85e-79	-0.67502	0.49966	NA	NA	NA	NA	NA
SIGLEC14-out.wgt.RDat	/u/home/t/tboltz/project-ophoff/rna_whole_blood/cts_TWAS_latest/NK_Cells_Resting_weights2//SIGLEC14-out.wgt.RDat	SIGLEC14	19	52145807	52150054	0.23096	rs16982895	-2.59	rs16982907	0.11875	-14.42	-2.242	201	9	lasso	0.1219	5.53e-51	2.4073	0.01607	0	0.965	0	0.001	0.034
SIGLEC5-out.wgt.RDat	/u/home/t/tboltz/project-ophoff/rna_whole_blood/cts_TWAS_latest/NK_Cells_Resting_weights2//SIGLEC5-out.wgt.RDat	SIGLEC5	19	52115181	52148798	0.03622	rs16982895	-2.59	rs12459503	0.010129	-5.19	-0.803	202	202	blup	0.01457	2.85e-07	0.28436	0.77614	NA	NA	NA	NA	NA
SLC1A5-out.wgt.RDat	/u/home/t/tboltz/project-ophoff/rna_whole_blood/cts_TWAS_latest/NK_Cells_Resting_weights2//SLC1A5-out.wgt.RDat	SLC1A5	19	47278141	47291851	0.0171	rs12459321	2.48	rs588712	0.015041	-5.35	-1.545	55	2	lasso	0.01556	1.16e-07	1.71852	0.0857	NA	NA	NA	NA	NA
SPACA6-out.wgt.RDat	/u/home/t/tboltz/project-ophoff/rna_whole_blood/cts_TWAS_latest/NK_Cells_Resting_weights2//SPACA6-out.wgt.RDat	SPACA6	19	52192382	52215640	0.07849	rs16982895	-2.59	rs2167418	0.0436	8.89	0.119	208	4	lasso	0.04015	2.4e-17	0.0762	0.93926	NA	NA	NA	NA	NA
TDRD12-out.wgt.RDat	/u/home/t/tboltz/project-ophoff/rna_whole_blood/cts_TWAS_latest/NK_Cells_Resting_weights2//TDRD12-out.wgt.RDat	TDRD12	19	33210660	33320486	0.02318	rs12691	3.24	rs7256750	0.003621	-4.73	-0.628	177	177	blup	0.00613	0.000653	1.28096	0.20021	NA	NA	NA	NA	NA
TIMM13-out.wgt.RDat	/u/home/t/tboltz/project-ophoff/rna_whole_blood/cts_TWAS_latest/NK_Cells_Resting_weights2//TIMM13-out.wgt.RDat	TIMM13	19	2425624	2427584	0.02986	rs7507593	2	rs7248779	0.018264	6.53	-0.235	78	3	lasso	0.02544	1.51e-11	0.12906	0.89731	NA	NA	NA	NA	NA
TMC4-out.wgt.RDat	/u/home/t/tboltz/project-ophoff/rna_whole_blood/cts_TWAS_latest/NK_Cells_Resting_weights2//TMC4-out.wgt.RDat	TMC4	19	54663847	54676944	0.07858	NA	NA	NA	NA	NA	NA	61	0	lasso	0.0704	1.76e-29	NA	NA	NA	NA	NA	NA	NA
TMEM150B-out.wgt.RDat	/u/home/t/tboltz/project-ophoff/rna_whole_blood/cts_TWAS_latest/NK_Cells_Resting_weights2//TMEM150B-out.wgt.RDat	TMEM150B	19	55824170	55836709	0.01846	rs4806637	-3.04	rs7246479	0.008444	5.1	0.193	116	4	lasso	0.01503	1.87e-07	-0.12332	0.90185	NA	NA	NA	NA	NA
TMPRSS9-out.wgt.RDat	/u/home/t/tboltz/project-ophoff/rna_whole_blood/cts_TWAS_latest/NK_Cells_Resting_weights2//TMPRSS9-out.wgt.RDat	TMPRSS9	19	2360237	2426237	0.06726	rs7507593	2	rs735911	0.168486	17.16	1.068	80	2	lasso	0.1685	1.62e-71	1.06751	0.28574	NA	NA	NA	NA	NA
TRAPPC5-out.wgt.RDat	/u/home/t/tboltz/project-ophoff/rna_whole_blood/cts_TWAS_latest/NK_Cells_Resting_weights2//TRAPPC5-out.wgt.RDat	TRAPPC5	19	7745720	7752589	0.04632	rs12611071	2.36	rs12971845	0.013049	-5.94	-1.061	92	2	lasso	0.02862	8.53e-13	1.25306	0.21018	NA	NA	NA	NA	NA
TSHZ3-out.wgt.RDat	/u/home/t/tboltz/project-ophoff/rna_whole_blood/cts_TWAS_latest/NK_Cells_Resting_weights2//TSHZ3-out.wgt.RDat	TSHZ3	19	31640886	31840342	0.0159	rs6510176	-3.94	rs1473254	0.001353	-4.04	-1.577	97	97	blup	0.00711	0.000261	1.77212	0.07638	NA	NA	NA	NA	NA
TSKS-out.wgt.RDat	/u/home/t/tboltz/project-ophoff/rna_whole_blood/cts_TWAS_latest/NK_Cells_Resting_weights2//TSKS-out.wgt.RDat	TSKS	19	50243015	50266563	0.10817	rs11083974	3.46	rs2302518	0.043283	8.73	-0.054	107	21	enet	0.04529	2.18e-19	-1.33252	0.18269	NA	NA	NA	NA	NA
TSSK6-out.wgt.RDat	/u/home/t/tboltz/project-ophoff/rna_whole_blood/cts_TWAS_latest/NK_Cells_Resting_weights2//TSSK6-out.wgt.RDat	TSSK6	19	19623228	19626357	0.01523	rs16995922	3	rs1064395	0.012059	5.24	0.465	94	3	lasso	0.01145	4.84e-06	1.05955	0.28935	NA	NA	NA	NA	NA
TYK2-out.wgt.RDat	/u/home/t/tboltz/project-ophoff/rna_whole_blood/cts_TWAS_latest/NK_Cells_Resting_weights2//TYK2-out.wgt.RDat	TYK2	19	10461206	10491248	0.01713	rs17698352	2.92	rs2304256	0.009626	4.91	0.802	101	10	enet	0.01651	4.91e-08	0.98057	0.3268	NA	NA	NA	NA	NA
U2AF1L4-out.wgt.RDat	/u/home/t/tboltz/project-ophoff/rna_whole_blood/cts_TWAS_latest/NK_Cells_Resting_weights2//U2AF1L4-out.wgt.RDat	U2AF1L4	19	36233366	36236346	0.07716	rs11084849	2.73	rs3848662	0.048257	9.23	-0.254	131	12	enet	0.05917	6.11e-25	-0.54089	0.58858	NA	NA	NA	NA	NA
UBA52-out.wgt.RDat	/u/home/t/tboltz/project-ophoff/rna_whole_blood/cts_TWAS_latest/NK_Cells_Resting_weights2//UBA52-out.wgt.RDat	UBA52	19	18682541	18688360	0.03369	rs17724992	-2.35	rs12609505	0.022515	6.62	0.075	78	3	lasso	0.01893	5.45e-09	0.28361	0.77671	NA	NA	NA	NA	NA
UBXN6-out.wgt.RDat	/u/home/t/tboltz/project-ophoff/rna_whole_blood/cts_TWAS_latest/NK_Cells_Resting_weights2//UBXN6-out.wgt.RDat	UBXN6	19	4444997	4457791	0.09302	rs7250560	2.73	rs243341	0.051918	-9.68	-0.077	103	18	enet	0.08702	2.7e-36	-0.18558	0.85277	NA	NA	NA	NA	NA
VN1R1-out.wgt.RDat	/u/home/t/tboltz/project-ophoff/rna_whole_blood/cts_TWAS_latest/NK_Cells_Resting_weights2//VN1R1-out.wgt.RDat	VN1R1	19	57966159	57968510	0.01763	rs13345625	-2.3	rs7257644	0.009051	4.97	-0.871	215	4	lasso	0.01318	1e-06	-0.33341	0.73883	NA	NA	NA	NA	NA
VSTM1-out.wgt.RDat	/u/home/t/tboltz/project-ophoff/rna_whole_blood/cts_TWAS_latest/NK_Cells_Resting_weights2//VSTM1-out.wgt.RDat	VSTM1	19	54544080	54567207	0.34374	rs2287824	-2.5	rs2433724	0.151303	-16.22	-1.139	56	4	lasso	0.24907	7.7e-110	0.58238	0.56031	NA	NA	NA	NA	NA
XRCC1-out.wgt.RDat	/u/home/t/tboltz/project-ophoff/rna_whole_blood/cts_TWAS_latest/NK_Cells_Resting_weights2//XRCC1-out.wgt.RDat	XRCC1	19	44047193	44084625	0.02259	rs2302421	-3.51	rs1799778	0.006181	-4.37	0.165	110	110	blup	0.00911	4.12e-05	0.88595	0.37564	NA	NA	NA	NA	NA
YIF1B-out.wgt.RDat	/u/home/t/tboltz/project-ophoff/rna_whole_blood/cts_TWAS_latest/NK_Cells_Resting_weights2//YIF1B-out.wgt.RDat	YIF1B	19	38794199	38807913	0.08702	rs3760884	-2.35	rs3843754	0.107868	13.83	-0.963	160	4	lasso	0.11342	2.31e-47	-0.62278	0.53343	NA	NA	NA	NA	NA
YJU2-out.wgt.RDat	/u/home/t/tboltz/project-ophoff/rna_whole_blood/cts_TWAS_latest/NK_Cells_Resting_weights2//YJU2-out.wgt.RDat	YJU2	19	4247078	4269085	0.02666	rs350885	2.83	rs4740	0.012215	-4.82	1.311	92	20	enet	0.01324	9.53e-07	-1.19132	0.23353	NA	NA	NA	NA	NA
ZBTB7A-out.wgt.RDat	/u/home/t/tboltz/project-ophoff/rna_whole_blood/cts_TWAS_latest/NK_Cells_Resting_weights2//ZBTB7A-out.wgt.RDat	ZBTB7A	19	4043302	4066897	0.02375	rs350885	2.43	rs10402864	0.016746	5.6	-1.064	97	5	lasso	0.01442	3.24e-07	-1.25382	0.20991	NA	NA	NA	NA	NA
ZFP14-out.wgt.RDat	/u/home/t/tboltz/project-ophoff/rna_whole_blood/cts_TWAS_latest/NK_Cells_Resting_weights2//ZFP14-out.wgt.RDat	ZFP14	19	36825356	36870103	0.05505	rs11084849	2.73	rs3810449	0.013627	5.23	-1.339	139	14	enet	0.01956	3.1e-09	-1.34398	0.17895	NA	NA	NA	NA	NA
ZFP28-out.wgt.RDat	/u/home/t/tboltz/project-ophoff/rna_whole_blood/cts_TWAS_latest/NK_Cells_Resting_weights2//ZFP28-out.wgt.RDat	ZFP28	19	57050318	57068177	0.04198	rs10410314	3.26	rs4239476	0.054672	-9.83	-0.098	113	6	lasso	0.05696	4.75e-24	0.03203	0.97445	NA	NA	NA	NA	NA
ZFP30-out.wgt.RDat	/u/home/t/tboltz/project-ophoff/rna_whole_blood/cts_TWAS_latest/NK_Cells_Resting_weights2//ZFP30-out.wgt.RDat	ZFP30	19	38104651	38183238	0.0169	rs10419174	2.22	rs10404567	0.007305	-4.99	-0.027	128	128	blup	0.01372	6.17e-07	0.80167	0.42274	NA	NA	NA	NA	NA
ZFP82-out.wgt.RDat	/u/home/t/tboltz/project-ophoff/rna_whole_blood/cts_TWAS_latest/NK_Cells_Resting_weights2//ZFP82-out.wgt.RDat	ZFP82	19	36874023	36909546	0.1768	rs11084849	2.73	rs2070132	0.042661	8.68	0.55	135	26	enet	0.07098	1.02e-29	2.03846	0.0415	0	0.996	0	0.001	0.003
ZIK1-out.wgt.RDat	/u/home/t/tboltz/project-ophoff/rna_whole_blood/cts_TWAS_latest/NK_Cells_Resting_weights2//ZIK1-out.wgt.RDat	ZIK1	19	58089825	58105258	0.0176	rs9304809	3.26	rs10414608	0.013886	-5.17	-0.255	213	5	enet	0.01215	2.56e-06	0.15443	0.87727	NA	NA	NA	NA	NA
ZNF100-out.wgt.RDat	/u/home/t/tboltz/project-ophoff/rna_whole_blood/cts_TWAS_latest/NK_Cells_Resting_weights2//ZNF100-out.wgt.RDat	ZNF100	19	21905574	21950381	0.35813	rs8103138	2.5	rs2435039	0.234846	20.19	0.402	132	28	enet	0.41497	1.26e-203	0.15973	0.8731	NA	NA	NA	NA	NA
ZNF121-out.wgt.RDat	/u/home/t/tboltz/project-ophoff/rna_whole_blood/cts_TWAS_latest/NK_Cells_Resting_weights2//ZNF121-out.wgt.RDat	ZNF121	19	9671030	9695209	0.02087	rs8113425	2.53	rs10402626	0.01904	6.05	0.305	109	8	enet	0.01623	6.31e-08	-0.1144	0.90892	NA	NA	NA	NA	NA
ZNF132-out.wgt.RDat	/u/home/t/tboltz/project-ophoff/rna_whole_blood/cts_TWAS_latest/NK_Cells_Resting_weights2//ZNF132-out.wgt.RDat	ZNF132	19	58944182	58951520	0.20366	rs9304809	3.26	rs1051500	0.312018	-23.26	-0.78	117	22	enet	0.36311	9.88e-172	1.13869	0.25483	NA	NA	NA	NA	NA
ZNF135-out.wgt.RDat	/u/home/t/tboltz/project-ophoff/rna_whole_blood/cts_TWAS_latest/NK_Cells_Resting_weights2//ZNF135-out.wgt.RDat	ZNF135	19	58570608	58597677	0.05497	rs9304809	3.26	rs2288274	0.026891	7.03	0.282	214	8	enet	0.02812	1.34e-12	0.52338	0.60071	NA	NA	NA	NA	NA
ZNF146-out.wgt.RDat	/u/home/t/tboltz/project-ophoff/rna_whole_blood/cts_TWAS_latest/NK_Cells_Resting_weights2//ZNF146-out.wgt.RDat	ZNF146	19	36705505	36729676	0.01526	rs11084849	2.73	rs10421862	0.005648	4.12	0.645	141	141	blup	0.0078	0.000138	0.72167	0.4705	NA	NA	NA	NA	NA
ZNF154-out.wgt.RDat	/u/home/t/tboltz/project-ophoff/rna_whole_blood/cts_TWAS_latest/NK_Cells_Resting_weights2//ZNF154-out.wgt.RDat	ZNF154	19	58208736	58220562	0.16712	rs9304809	3.26	rs4801515	0.024293	6.82	-0.788	211	87	enet	0.06997	2.63e-29	-0.33654	0.73646	NA	NA	NA	NA	NA
ZNF155-out.wgt.RDat	/u/home/t/tboltz/project-ophoff/rna_whole_blood/cts_TWAS_latest/NK_Cells_Resting_weights2//ZNF155-out.wgt.RDat	ZNF155	19	44472015	44502478	0.14765	rs2302421	-3.51	rs398981	0.056658	-11.14	0.65	217	40	enet	0.15181	4.93e-64	-0.20025	0.84128	NA	NA	NA	NA	NA
ZNF160-out.wgt.RDat	/u/home/t/tboltz/project-ophoff/rna_whole_blood/cts_TWAS_latest/NK_Cells_Resting_weights2//ZNF160-out.wgt.RDat	ZNF160	19	53569860	53606689	0.01731	rs17305094	-2.38	rs329719	0.008779	-4.67	-1.232	93	12	enet	0.00695	0.000304	1.55974	0.11882	NA	NA	NA	NA	NA
ZNF175-out.wgt.RDat	/u/home/t/tboltz/project-ophoff/rna_whole_blood/cts_TWAS_latest/NK_Cells_Resting_weights2//ZNF175-out.wgt.RDat	ZNF175	19	52074537	52095763	0.03419	rs16982895	-2.59	rs3752129	0.029178	-7.61	0.56	206	6	enet	0.027	3.69e-12	-0.69412	0.48761	NA	NA	NA	NA	NA
ZNF181-out.wgt.RDat	/u/home/t/tboltz/project-ophoff/rna_whole_blood/cts_TWAS_latest/NK_Cells_Resting_weights2//ZNF181-out.wgt.RDat	ZNF181	19	35225061	35236283	0.0222	rs1053216	-2.42	rs8110196	0.013479	-5.08	-0.049	79	79	blup	0.01382	5.59e-07	1.28232	0.19973	NA	NA	NA	NA	NA
ZNF208-out.wgt.RDat	/u/home/t/tboltz/project-ophoff/rna_whole_blood/cts_TWAS_latest/NK_Cells_Resting_weights2//ZNF208-out.wgt.RDat	ZNF208	19	22115761	22193751	0.02312	rs8103138	2.5	rs950504	0.000527	3.94	0.553	122	8	enet	0.01614	6.87e-08	0.69592	0.48648	NA	NA	NA	NA	NA
ZNF221-out.wgt.RDat	/u/home/t/tboltz/project-ophoff/rna_whole_blood/cts_TWAS_latest/NK_Cells_Resting_weights2//ZNF221-out.wgt.RDat	ZNF221	19	44455376	44471861	0.02211	rs2302421	-3.51	rs452238	0.017317	-6.01	0.076	204	4	lasso	0.01721	2.59e-08	-0.26897	0.78795	NA	NA	NA	NA	NA
ZNF223-out.wgt.RDat	/u/home/t/tboltz/project-ophoff/rna_whole_blood/cts_TWAS_latest/NK_Cells_Resting_weights2//ZNF223-out.wgt.RDat	ZNF223	19	44555521	44572152	0.0167	rs2302421	-3.51	rs7255512	0.005547	4.89	-0.673	229	17	enet	0.00676	0.000364	-0.3922	0.69491	NA	NA	NA	NA	NA
ZNF230-out.wgt.RDat	/u/home/t/tboltz/project-ophoff/rna_whole_blood/cts_TWAS_latest/NK_Cells_Resting_weights2//ZNF230-out.wgt.RDat	ZNF230	19	44507110	44518076	0.02262	rs2302421	-3.51	rs6509137	0.021927	6.36	0.459	226	9	lasso	0.01903	4.98e-09	0.71171	0.47665	NA	NA	NA	NA	NA
ZNF257-out.wgt.RDat	/u/home/t/tboltz/project-ophoff/rna_whole_blood/cts_TWAS_latest/NK_Cells_Resting_weights2//ZNF257-out.wgt.RDat	ZNF257	19	22235233	22274282	0.14312	rs8103138	2.5	rs7253490	0.129527	15.02	-0.321	125	14	enet	0.16029	8.1e-68	-0.16486	0.86906	NA	NA	NA	NA	NA
ZNF266-out.wgt.RDat	/u/home/t/tboltz/project-ophoff/rna_whole_blood/cts_TWAS_latest/NK_Cells_Resting_weights2//ZNF266-out.wgt.RDat	ZNF266	19	9523138	9546247	0.25779	rs8113425	2.53	rs7257650	0.502407	-29.49	-0.834	170	6	lasso	0.5086	4.09e-269	0.64374	0.51975	NA	NA	NA	NA	NA
ZNF283-out.wgt.RDat	/u/home/t/tboltz/project-ophoff/rna_whole_blood/cts_TWAS_latest/NK_Cells_Resting_weights2//ZNF283-out.wgt.RDat	ZNF283	19	44331474	44356169	0.02453	rs2302421	-3.51	rs1061768	0.009136	-5.2	0.346	185	7	lasso	0.01716	2.71e-08	-0.73	0.46539	NA	NA	NA	NA	NA
ZNF304-out.wgt.RDat	/u/home/t/tboltz/project-ophoff/rna_whole_blood/cts_TWAS_latest/NK_Cells_Resting_weights2//ZNF304-out.wgt.RDat	ZNF304	19	57862676	57871266	0.03408	rs13345625	-2.3	rs6510059	0.010278	5.5	1.046	209	29	enet	0.02212	3.06e-10	1.10874	0.26754	NA	NA	NA	NA	NA
ZNF320-out.wgt.RDat	/u/home/t/tboltz/project-ophoff/rna_whole_blood/cts_TWAS_latest/NK_Cells_Resting_weights2//ZNF320-out.wgt.RDat	ZNF320	19	53364105	53400946	0.02414	rs17305094	-2.29	rs6509701	0.015418	5.64	0.376	114	3	lasso	0.01161	4.19e-06	0.24822	0.80396	NA	NA	NA	NA	NA
ZNF331-out.wgt.RDat	/u/home/t/tboltz/project-ophoff/rna_whole_blood/cts_TWAS_latest/NK_Cells_Resting_weights2//ZNF331-out.wgt.RDat	ZNF331	19	54022782	54083523	0.02463	rs12972121	-2.26	rs1284520	0.022721	-6.41	-0.804	86	2	lasso	0.02068	1.12e-09	0.82867	0.40729	NA	NA	NA	NA	NA
ZNF333-out.wgt.RDat	/u/home/t/tboltz/project-ophoff/rna_whole_blood/cts_TWAS_latest/NK_Cells_Resting_weights2//ZNF333-out.wgt.RDat	ZNF333	19	14800861	14844558	0.15197	rs6512005	2.56	rs11085903	0.058139	-10.17	0.907	111	30	enet	0.11787	2.94e-49	-1.08045	0.27994	NA	NA	NA	NA	NA
ZNF347-out.wgt.RDat	/u/home/t/tboltz/project-ophoff/rna_whole_blood/cts_TWAS_latest/NK_Cells_Resting_weights2//ZNF347-out.wgt.RDat	ZNF347	19	53627326	53662313	0.01685	rs12972121	-2.26	rs12971799	0.014452	-5.18	-2.18	85	5	lasso	0.01388	5.33e-07	1.89064	0.05867	NA	NA	NA	NA	NA
ZNF404-out.wgt.RDat	/u/home/t/tboltz/project-ophoff/rna_whole_blood/cts_TWAS_latest/NK_Cells_Resting_weights2//ZNF404-out.wgt.RDat	ZNF404	19	44376518	44405537	0.00927	rs2302421	-3.51	rs12977303	0.006076	4.32	0.09	187	1	lasso	0.00608	0.000682	0.09	0.92829	NA	NA	NA	NA	NA
ZNF418-out.wgt.RDat	/u/home/t/tboltz/project-ophoff/rna_whole_blood/cts_TWAS_latest/NK_Cells_Resting_weights2//ZNF418-out.wgt.RDat	ZNF418	19	58433253	58446761	0.04727	rs9304809	3.26	rs9304810	0.008586	5.16	2.672	234	6	lasso	0.01745	2.08e-08	2.34829	0.01886	0.083	0.829	0	0.002	0.085
ZNF430-out.wgt.RDat	/u/home/t/tboltz/project-ophoff/rna_whole_blood/cts_TWAS_latest/NK_Cells_Resting_weights2//ZNF430-out.wgt.RDat	ZNF430	19	21203441	21242856	0.01659	rs7249876	-1.74	rs11085424	0.002024	3.34	0.274	109	109	blup	0.00616	0.000632	-0.26578	0.79041	NA	NA	NA	NA	NA
ZNF443-out.wgt.RDat	/u/home/t/tboltz/project-ophoff/rna_whole_blood/cts_TWAS_latest/NK_Cells_Resting_weights2//ZNF443-out.wgt.RDat	ZNF443	19	12540521	12551835	0.07013	rs4804198	3.11	rs11880558	0.065532	-10.97	2.052	133	5	lasso	0.07223	3.17e-30	-2.26819	0.02332	0	0.955	0	0.003	0.042
ZNF461-out.wgt.RDat	/u/home/t/tboltz/project-ophoff/rna_whole_blood/cts_TWAS_latest/NK_Cells_Resting_weights2//ZNF461-out.wgt.RDat	ZNF461	19	37127521	37157755	0.03935	rs4806380	2.97	rs3745779	0.008505	-4.38	-0.972	164	164	blup	0.01577	9.54e-08	0.50919	0.61062	NA	NA	NA	NA	NA
ZNF468-out.wgt.RDat	/u/home/t/tboltz/project-ophoff/rna_whole_blood/cts_TWAS_latest/NK_Cells_Resting_weights2//ZNF468-out.wgt.RDat	ZNF468	19	53341264	53360902	0.03136	rs17305094	-2.43	rs7247271	0.017477	-5.66	-0.244	118	3	lasso	0.01489	2.13e-07	0.23862	0.8114	NA	NA	NA	NA	NA
ZNF470-out.wgt.RDat	/u/home/t/tboltz/project-ophoff/rna_whole_blood/cts_TWAS_latest/NK_Cells_Resting_weights2//ZNF470-out.wgt.RDat	ZNF470	19	57078838	57100279	0.03304	rs10410314	3.26	rs10412218	0.039079	-8.36	0.083	117	3	lasso	0.03935	4.96e-17	-0.02137	0.98295	NA	NA	NA	NA	NA
ZNF471-out.wgt.RDat	/u/home/t/tboltz/project-ophoff/rna_whole_blood/cts_TWAS_latest/NK_Cells_Resting_weights2//ZNF471-out.wgt.RDat	ZNF471	19	57019220	57041590	0.019	rs10410314	3.26	rs960996	0.007041	4.47	0.761	113	113	blup	0.01217	2.51e-06	-0.04027	0.96788	NA	NA	NA	NA	NA
ZNF486-out.wgt.RDat	/u/home/t/tboltz/project-ophoff/rna_whole_blood/cts_TWAS_latest/NK_Cells_Resting_weights2//ZNF486-out.wgt.RDat	ZNF486	19	20278024	20311297	0.07415	rs7251507	1.54	rs11085307	0.047484	9.47	-0.137	100	38	enet	0.06245	2.93e-26	-0.9936	0.32042	NA	NA	NA	NA	NA
ZNF491-out.wgt.RDat	/u/home/t/tboltz/project-ophoff/rna_whole_blood/cts_TWAS_latest/NK_Cells_Resting_weights2//ZNF491-out.wgt.RDat	ZNF491	19	11908483	11920437	0.01529	rs7248680	2.75	rs7251216	0.010939	4.84	0.906	148	2	lasso	0.00936	3.29e-05	0.92766	0.35358	NA	NA	NA	NA	NA
ZNF492-out.wgt.RDat	/u/home/t/tboltz/project-ophoff/rna_whole_blood/cts_TWAS_latest/NK_Cells_Resting_weights2//ZNF492-out.wgt.RDat	ZNF492	19	22817127	22850473	0.06961	rs8108780	-1.83	rs6511383	0.064474	-10.84	0.738	74	1	lasso	0.06349	1.11e-26	-0.738	0.46051	NA	NA	NA	NA	NA
ZNF493-out.wgt.RDat	/u/home/t/tboltz/project-ophoff/rna_whole_blood/cts_TWAS_latest/NK_Cells_Resting_weights2//ZNF493-out.wgt.RDat	ZNF493	19	21579922	21610375	0.20347	rs8103138	2.5	rs1781873	0.149361	16.45	-0.457	140	38	enet	0.298	3.67e-135	0.08455	0.93262	NA	NA	NA	NA	NA
ZNF506-out.wgt.RDat	/u/home/t/tboltz/project-ophoff/rna_whole_blood/cts_TWAS_latest/NK_Cells_Resting_weights2//ZNF506-out.wgt.RDat	ZNF506	19	19896649	19932560	0.04581	rs12977524	2.94	rs16996360	0.039058	8.42	1.052	106	7	lasso	0.0358	1.26e-15	1.15681	0.24735	NA	NA	NA	NA	NA
ZNF544-out.wgt.RDat	/u/home/t/tboltz/project-ophoff/rna_whole_blood/cts_TWAS_latest/NK_Cells_Resting_weights2//ZNF544-out.wgt.RDat	ZNF544	19	58739961	58788861	0.03246	rs9304809	3.26	rs260503	0.028708	7.61	1.425	151	23	enet	0.03123	7.97e-14	1.10396	0.26961	NA	NA	NA	NA	NA
ZNF552-out.wgt.RDat	/u/home/t/tboltz/project-ophoff/rna_whole_blood/cts_TWAS_latest/NK_Cells_Resting_weights2//ZNF552-out.wgt.RDat	ZNF552	19	58315210	58326281	0.0212	rs9304809	3.26	rs9749314	0.012545	5.09	-0.011	234	19	enet	0.01143	4.95e-06	0.45748	0.64732	NA	NA	NA	NA	NA
ZNF554-out.wgt.RDat	/u/home/t/tboltz/project-ophoff/rna_whole_blood/cts_TWAS_latest/NK_Cells_Resting_weights2//ZNF554-out.wgt.RDat	ZNF554	19	2819867	2836733	0.03527	NA	NA	NA	NA	NA	NA	80	0	lasso	0.02142	5.73e-10	NA	NA	NA	NA	NA	NA	NA
ZNF557-out.wgt.RDat	/u/home/t/tboltz/project-ophoff/rna_whole_blood/cts_TWAS_latest/NK_Cells_Resting_weights2//ZNF557-out.wgt.RDat	ZNF557	19	7069715	7087979	0.02737	rs890860	-2.79	rs1466715	0.010567	-4.57	1.149	127	6	lasso	0.01138	5.2e-06	-1.26118	0.20725	NA	NA	NA	NA	NA
ZNF558-out.wgt.RDat	/u/home/t/tboltz/project-ophoff/rna_whole_blood/cts_TWAS_latest/NK_Cells_Resting_weights2//ZNF558-out.wgt.RDat	ZNF558	19	8916847	8942990	0.03482	rs2918300	2.71	rs3752140	0.01013	4.47	-0.259	169	169	blup	0.01323	9.62e-07	-1.40988	0.15858	NA	NA	NA	NA	NA
ZNF559-out.wgt.RDat	/u/home/t/tboltz/project-ophoff/rna_whole_blood/cts_TWAS_latest/NK_Cells_Resting_weights2//ZNF559-out.wgt.RDat	ZNF559	19	9434449	9461838	0.0238	rs889162	1.87	rs10745023	0.021722	-6.36	-0.267	176	9	enet	0.02235	2.49e-10	0.50778	0.61161	NA	NA	NA	NA	NA
ZNF568-out.wgt.RDat	/u/home/t/tboltz/project-ophoff/rna_whole_blood/cts_TWAS_latest/NK_Cells_Resting_weights2//ZNF568-out.wgt.RDat	ZNF568	19	37407232	37488834	0.01642	rs4806380	2.97	rs1644666	0.016259	-6.06	-1.619	187	11	enet	0.01267	1.6e-06	1.84803	0.0646	NA	NA	NA	NA	NA
ZNF581-out.wgt.RDat	/u/home/t/tboltz/project-ophoff/rna_whole_blood/cts_TWAS_latest/NK_Cells_Resting_weights2//ZNF581-out.wgt.RDat	ZNF581	19	56146826	56156989	0.02397	rs4801655	2.05	rs2112799	0.02611	7.09	0.505	125	2	lasso	0.02257	2.02e-10	0.47425	0.63532	NA	NA	NA	NA	NA
ZNF584-out.wgt.RDat	/u/home/t/tboltz/project-ophoff/rna_whole_blood/cts_TWAS_latest/NK_Cells_Resting_weights2//ZNF584-out.wgt.RDat	ZNF584	19	58912872	58929694	0.02773	rs9304809	3.26	rs11670871	0.021877	-7.02	-2.755	123	9	enet	0.02235	2.48e-10	2.4795	0.01316	0	0.878	0	0.002	0.12
ZNF585B-out.wgt.RDat	/u/home/t/tboltz/project-ophoff/rna_whole_blood/cts_TWAS_latest/NK_Cells_Resting_weights2//ZNF585B-out.wgt.RDat	ZNF585B	19	37672482	37709055	0.01451	rs4806380	2.97	rs10419174	0.010553	-5.57	2.22	142	142	blup	0.01444	3.19e-07	-1.83711	0.06619	NA	NA	NA	NA	NA
ZNF586-out.wgt.RDat	/u/home/t/tboltz/project-ophoff/rna_whole_blood/cts_TWAS_latest/NK_Cells_Resting_weights2//ZNF586-out.wgt.RDat	ZNF586	19	58281024	58331307	0.04796	rs9304809	3.26	rs2303756	0.015102	7.05	-1.101	239	4	lasso	0.03255	2.4e-14	-1.00065	0.317	NA	NA	NA	NA	NA
ZNF587-out.wgt.RDat	/u/home/t/tboltz/project-ophoff/rna_whole_blood/cts_TWAS_latest/NK_Cells_Resting_weights2//ZNF587-out.wgt.RDat	ZNF587	19	58361228	58376485	0.04714	rs9304809	3.26	rs2285615	0.024537	-6.77	0.172	232	232	blup	0.0313	7.49e-14	1.09617	0.27301	NA	NA	NA	NA	NA
ZNF600-out.wgt.RDat	/u/home/t/tboltz/project-ophoff/rna_whole_blood/cts_TWAS_latest/NK_Cells_Resting_weights2//ZNF600-out.wgt.RDat	ZNF600	19	53253196	53290060	0.08178	rs12972121	-2.26	rs7507442	0.032986	-7.71	-0.065	116	23	enet	0.04603	1.11e-19	-0.49675	0.61936	NA	NA	NA	NA	NA
ZNF606-out.wgt.RDat	/u/home/t/tboltz/project-ophoff/rna_whole_blood/cts_TWAS_latest/NK_Cells_Resting_weights2//ZNF606-out.wgt.RDat	ZNF606	19	58488422	58514717	0.0213	rs9304809	3.26	rs9304809	0.009795	-5.28	3.257	220	17	enet	0.01772	1.64e-08	-3.05941	0.00222	0.026	0.698	0	0.002	0.274
ZNF607-out.wgt.RDat	/u/home/t/tboltz/project-ophoff/rna_whole_blood/cts_TWAS_latest/NK_Cells_Resting_weights2//ZNF607-out.wgt.RDat	ZNF607	19	38187273	38210662	0.02145	rs1035479	2.11	rs320891	0.003822	-4.48	0.236	121	121	blup	0.00606	0.000693	0.10735	0.91451	NA	NA	NA	NA	NA
ZNF613-out.wgt.RDat	/u/home/t/tboltz/project-ophoff/rna_whole_blood/cts_TWAS_latest/NK_Cells_Resting_weights2//ZNF613-out.wgt.RDat	ZNF613	19	52430401	52452012	0.02375	rs16982895	-2.59	rs8101184	0.017929	5.7	1.29	228	2	lasso	0.01939	3.61e-09	1.7013	0.08889	NA	NA	NA	NA	NA
ZNF626-out.wgt.RDat	/u/home/t/tboltz/project-ophoff/rna_whole_blood/cts_TWAS_latest/NK_Cells_Resting_weights2//ZNF626-out.wgt.RDat	ZNF626	19	20802746	20844402	0.08393	rs7249876	-1.74	rs7254995	0.015481	5.84	0.793	85	33	enet	0.03905	6.52e-17	0.59473	0.55202	NA	NA	NA	NA	NA
ZNF667-out.wgt.RDat	/u/home/t/tboltz/project-ophoff/rna_whole_blood/cts_TWAS_latest/NK_Cells_Resting_weights2//ZNF667-out.wgt.RDat	ZNF667	19	56950695	56989434	0.01874	rs10410314	3.26	rs10412218	0.014118	-5.51	0.083	134	9	enet	0.00954	2.78e-05	-0.33335	0.73887	NA	NA	NA	NA	NA
ZNF66-out.wgt.RDat	/u/home/t/tboltz/project-ophoff/rna_whole_blood/cts_TWAS_latest/NK_Cells_Resting_weights2//ZNF66-out.wgt.RDat	ZNF66	19	20959111	20992801	0.24524	rs7249876	-1.74	rs10407397	0.133381	-15.24	0.863	94	37	enet	0.18472	6.32e-79	0.34098	0.73312	NA	NA	NA	NA	NA
ZNF677-out.wgt.RDat	/u/home/t/tboltz/project-ophoff/rna_whole_blood/cts_TWAS_latest/NK_Cells_Resting_weights2//ZNF677-out.wgt.RDat	ZNF677	19	53738635	53758151	0.06288	rs17305094	-2.38	rs10407424	0.027089	-7.04	0.013	87	5	lasso	0.04008	2.55e-17	-0.17201	0.86343	NA	NA	NA	NA	NA
ZNF682-out.wgt.RDat	/u/home/t/tboltz/project-ophoff/rna_whole_blood/cts_TWAS_latest/NK_Cells_Resting_weights2//ZNF682-out.wgt.RDat	ZNF682	19	20107868	20150314	0.02035	rs2033481	2.21	rs11085307	0.0149	5.67	-0.137	106	19	enet	0.01412	4.29e-07	0.13664	0.89132	NA	NA	NA	NA	NA
ZNF69-out.wgt.RDat	/u/home/t/tboltz/project-ophoff/rna_whole_blood/cts_TWAS_latest/NK_Cells_Resting_weights2//ZNF69-out.wgt.RDat	ZNF69	19	11998598	12025144	0.04417	rs7248680	2.75	rs7248526	0.01096	-5.88	0.3	138	138	blup	0.01584	8.98e-08	-1.77669	0.07562	NA	NA	NA	NA	NA
ZNF701-out.wgt.RDat	/u/home/t/tboltz/project-ophoff/rna_whole_blood/cts_TWAS_latest/NK_Cells_Resting_weights2//ZNF701-out.wgt.RDat	ZNF701	19	53058711	53090427	0.15656	rs2560955	-1.94	rs12327640	0.033575	-8.52	0.741	127	7	lasso	0.09509	1.2e-39	0.05344	0.95738	NA	NA	NA	NA	NA
ZNF708-out.wgt.RDat	/u/home/t/tboltz/project-ophoff/rna_whole_blood/cts_TWAS_latest/NK_Cells_Resting_weights2//ZNF708-out.wgt.RDat	ZNF708	19	21473963	21512227	0.16439	rs8103138	2.5	rs1781867	0.075566	11.57	-0.23	130	25	enet	0.16818	2.28e-71	0.48991	0.6242	NA	NA	NA	NA	NA
ZNF714-out.wgt.RDat	/u/home/t/tboltz/project-ophoff/rna_whole_blood/cts_TWAS_latest/NK_Cells_Resting_weights2//ZNF714-out.wgt.RDat	ZNF714	19	21264966	21308073	0.01318	rs7249876	-1.74	rs8112216	0.013556	5.42	0.512	113	113	blup	0.0128	1.42e-06	0.40995	0.68185	NA	NA	NA	NA	NA
ZNF71-out.wgt.RDat	/u/home/t/tboltz/project-ophoff/rna_whole_blood/cts_TWAS_latest/NK_Cells_Resting_weights2//ZNF71-out.wgt.RDat	ZNF71	19	57106633	57137849	0.00931	rs10410314	3.26	rs10412218	0.005448	-4.61	0.083	123	6	enet	0.0054	0.0013	0.08276	0.93404	NA	NA	NA	NA	NA
ZNF737-out.wgt.RDat	/u/home/t/tboltz/project-ophoff/rna_whole_blood/cts_TWAS_latest/NK_Cells_Resting_weights2//ZNF737-out.wgt.RDat	ZNF737	19	20718632	20748615	0.21555	rs7249876	-1.74	rs10413625	0.028192	7.52	0.063	77	5	lasso	0.08461	2.66e-35	1.04616	0.29549	NA	NA	NA	NA	NA
ZNF738-out.wgt.RDat	/u/home/t/tboltz/project-ophoff/rna_whole_blood/cts_TWAS_latest/NK_Cells_Resting_weights2//ZNF738-out.wgt.RDat	ZNF738	19	21541733	21562104	0.13934	rs8103138	2.5	rs4808279	0.006599	4.95	0.32	138	30	enet	0.0438	8.57e-19	0.78177	0.43435	NA	NA	NA	NA	NA
ZNF761-out.wgt.RDat	/u/home/t/tboltz/project-ophoff/rna_whole_blood/cts_TWAS_latest/NK_Cells_Resting_weights2//ZNF761-out.wgt.RDat	ZNF761	19	53948255	53961515	0.01755	rs12972121	-2.26	rs2708803	0.014477	-5.65	-0.439	83	2	lasso	0.01134	5.36e-06	0.44189	0.65857	NA	NA	NA	NA	NA
ZNF763-out.wgt.RDat	/u/home/t/tboltz/project-ophoff/rna_whole_blood/cts_TWAS_latest/NK_Cells_Resting_weights2//ZNF763-out.wgt.RDat	ZNF763	19	12075853	12091432	0.03967	rs7248680	2.75	rs4081726	0.056154	-10.14	2.127	149	4	lasso	0.05567	1.56e-23	-2.09644	0.03604	0	0.973	0	0.002	0.025
ZNF772-out.wgt.RDat	/u/home/t/tboltz/project-ophoff/rna_whole_blood/cts_TWAS_latest/NK_Cells_Resting_weights2//ZNF772-out.wgt.RDat	ZNF772	19	57978032	57988938	0.09911	rs13345625	-2.3	rs10405925	0.084891	-13.29	0.787	216	9	lasso	0.13254	1.41e-55	-0.49479	0.62075	NA	NA	NA	NA	NA
ZNF773-out.wgt.RDat	/u/home/t/tboltz/project-ophoff/rna_whole_blood/cts_TWAS_latest/NK_Cells_Resting_weights2//ZNF773-out.wgt.RDat	ZNF773	19	58011284	58029772	0.0374	rs9304809	3.26	rs12980664	0.034805	-8.53	0.972	217	5	lasso	0.03815	1.48e-16	-0.93507	0.34975	NA	NA	NA	NA	NA
ZNF780A-out.wgt.RDat	/u/home/t/tboltz/project-ophoff/rna_whole_blood/cts_TWAS_latest/NK_Cells_Resting_weights2//ZNF780A-out.wgt.RDat	ZNF780A	19	40575060	40596845	0.02672	rs3810389	2.67	rs337799	0.024174	6.6	0.413	138	3	lasso	0.02531	1.7e-11	0.30221	0.76249	NA	NA	NA	NA	NA
ZNF790-out.wgt.RDat	/u/home/t/tboltz/project-ophoff/rna_whole_blood/cts_TWAS_latest/NK_Cells_Resting_weights2//ZNF790-out.wgt.RDat	ZNF790	19	37308331	37341689	0.03418	rs4806380	2.97	rs2385797	0.018235	5.98	-1.664	174	174	blup	0.01393	5.08e-07	-1.07324	0.28316	NA	NA	NA	NA	NA
ZNF793-out.wgt.RDat	/u/home/t/tboltz/project-ophoff/rna_whole_blood/cts_TWAS_latest/NK_Cells_Resting_weights2//ZNF793-out.wgt.RDat	ZNF793	19	37997842	38039664	0.04127	rs2385412	2.22	rs2891699	0.05835	10.21	2.078	133	4	lasso	0.05762	2.58e-24	2.07297	0.03818	0	0.976	0	0.001	0.023
ZNF805-out.wgt.RDat	/u/home/t/tboltz/project-ophoff/rna_whole_blood/cts_TWAS_latest/NK_Cells_Resting_weights2//ZNF805-out.wgt.RDat	ZNF805	19	57752001	57774096	0.03936	rs13345625	-2.3	rs10418480	0.025987	7	1.38	200	4	lasso	0.02349	8.82e-11	1.51344	0.13017	NA	NA	NA	NA	NA
ZNF814-out.wgt.RDat	/u/home/t/tboltz/project-ophoff/rna_whole_blood/cts_TWAS_latest/NK_Cells_Resting_weights2//ZNF814-out.wgt.RDat	ZNF814	19	58360100	58400442	0.03373	rs9304809	3.26	rs9749314	0.022853	-6.88	-0.011	237	4	lasso	0.02018	1.76e-09	-0.0259	0.97933	NA	NA	NA	NA	NA
ZNF835-out.wgt.RDat	/u/home/t/tboltz/project-ophoff/rna_whole_blood/cts_TWAS_latest/NK_Cells_Resting_weights2//ZNF835-out.wgt.RDat	ZNF835	19	57173349	57183151	0.04352	rs10410314	3.26	rs4239476	0.015881	-7.07	-0.098	125	9	enet	0.03876	8.53e-17	0.28754	0.7737	NA	NA	NA	NA	NA
ZNF83-out.wgt.RDat	/u/home/t/tboltz/project-ophoff/rna_whole_blood/cts_TWAS_latest/NK_Cells_Resting_weights2//ZNF83-out.wgt.RDat	ZNF83	19	53097314	53193749	0.17369	rs12972121	-2.26	rs10401904	0.102335	-13.35	0.702	144	34	enet	0.12836	9.13e-54	-0.39712	0.69128	NA	NA	NA	NA	NA
ZNF85-out.wgt.RDat	/u/home/t/tboltz/project-ophoff/rna_whole_blood/cts_TWAS_latest/NK_Cells_Resting_weights2//ZNF85-out.wgt.RDat	ZNF85	19	21106029	21133503	0.03146	rs7249876	-1.74	rs8106633	0.015276	5.53	0.893	99	99	blup	0.01378	5.83e-07	1.33704	0.18121	NA	NA	NA	NA	NA
ZNF875-out.wgt.RDat	/u/home/t/tboltz/project-ophoff/rna_whole_blood/cts_TWAS_latest/NK_Cells_Resting_weights2//ZNF875-out.wgt.RDat	ZNF875	19	37803740	37860267	0.04614	rs4806380	2.97	rs12462708	0.043678	-8.87	0.519	155	4	lasso	0.04005	2.62e-17	-0.66494	0.50609	NA	NA	NA	NA	NA
ZNF8-out.wgt.RDat	/u/home/t/tboltz/project-ophoff/rna_whole_blood/cts_TWAS_latest/NK_Cells_Resting_weights2//ZNF8-out.wgt.RDat	ZNF8	19	58790322	58814157	0.05173	rs9304809	3.26	rs11666156	0.037057	8.31	-2.041	138	7	lasso	0.03887	7.68e-17	-1.91248	0.05581	NA	NA	NA	NA	NA
ZNF90-out.wgt.RDat	/u/home/t/tboltz/project-ophoff/rna_whole_blood/cts_TWAS_latest/NK_Cells_Resting_weights2//ZNF90-out.wgt.RDat	ZNF90	19	20188804	20237885	0.02872	rs10500212	2.02	rs11085307	0.024219	6.85	-0.137	105	105	blup	0.02775	1.87e-12	-0.11603	0.90763	NA	NA	NA	NA	NA
ZNF91-out.wgt.RDat	/u/home/t/tboltz/project-ophoff/rna_whole_blood/cts_TWAS_latest/NK_Cells_Resting_weights2//ZNF91-out.wgt.RDat	ZNF91	19	23487794	23578273	0.07038	rs1044095	-1.67	rs8101097	0.092684	12.71	-0.198	60	8	lasso	0.11152	1.48e-46	-0.89019	0.37337	NA	NA	NA	NA	NA
ZSCAN18-out.wgt.RDat	/u/home/t/tboltz/project-ophoff/rna_whole_blood/cts_TWAS_latest/NK_Cells_Resting_weights2//ZSCAN18-out.wgt.RDat	ZSCAN18	19	58595206	58629794	0.04899	rs9304809	3.26	rs2052735	0.020716	-6.41	-0.133	204	204	blup	0.02692	3.97e-12	-0.15838	0.87416	NA	NA	NA	NA	NA
PANEL	FILE	ID	CHR	P0	P1	HSQ	BEST.GWAS.ID	BEST.GWAS.Z	EQTL.ID	EQTL.R2	EQTL.Z	EQTL.GWAS.Z	NSNP	NWGT	MODEL	MODELCV.R2	MODELCV.PV	TWAS.Z	TWAS.P	COLOC.PP0	COLOC.PP1	COLOC.PP2	COLOC.PP3	COLOC.PP4
A3GALT2-out.wgt.RDat	/u/home/t/tboltz/project-ophoff/rna_whole_blood/cts_TWAS_latest/NK_Cells_Resting_weights2//A3GALT2-out.wgt.RDat	A3GALT2	1	33800000	33800000	0.03672	rs17342512	2.844	rs12751707	0.019431	6.18	2.17	87	87	blup	0.02548	1.46e-11	0.477526	0.633	NA	NA	NA	NA	NA
ABCD3-out.wgt.RDat	/u/home/t/tboltz/project-ophoff/rna_whole_blood/cts_TWAS_latest/NK_Cells_Resting_weights2//ABCD3-out.wgt.RDat	ABCD3	1	94900000	95000000	0.02824	rs2228344	-2.039	rs4148056	0.02938	7.29	-1.104	201	6	enet	0.02613	8.13e-12	-1.15824	0.247	NA	NA	NA	NA	NA
ACADM-out.wgt.RDat	/u/home/t/tboltz/project-ophoff/rna_whole_blood/cts_TWAS_latest/NK_Cells_Resting_weights2//ACADM-out.wgt.RDat	ACADM	1	76200000	76300000	0.01775	rs17098450	-2.813	rs7519526	0.012171	4.85	1.356	276	5	lasso	0.01505	1.85e-07	0.521249	0.602	NA	NA	NA	NA	NA
ACP6-out.wgt.RDat	/u/home/t/tboltz/project-ophoff/rna_whole_blood/cts_TWAS_latest/NK_Cells_Resting_weights2//ACP6-out.wgt.RDat	ACP6	1	147000000	147000000	0.10948	rs4534444	2.302	rs12119079	0.047946	-9.24	1.088	207	21	enet	0.04976	3.61e-21	-1.37588	0.169	NA	NA	NA	NA	NA
ADAM15-out.wgt.RDat	/u/home/t/tboltz/project-ophoff/rna_whole_blood/cts_TWAS_latest/NK_Cells_Resting_weights2//ADAM15-out.wgt.RDat	ADAM15	1	155000000	155000000	0.10531	rs6696760	-3.446	rs35902694	0.036896	8.96	0.556	112	7	lasso	0.07251	2.44e-30	-0.418365	0.676	NA	NA	NA	NA	NA
ADAMTSL4-out.wgt.RDat	/u/home/t/tboltz/project-ophoff/rna_whole_blood/cts_TWAS_latest/NK_Cells_Resting_weights2//ADAMTSL4-out.wgt.RDat	ADAMTSL4	1	151000000	151000000	0.08321	rs2147324	-3.05	rs11204737	0.005016	-4.58	-0.697	79	13	enet	0.02836	1.08e-12	-0.111385	0.911	NA	NA	NA	NA	NA
ADIPOR1-out.wgt.RDat	/u/home/t/tboltz/project-ophoff/rna_whole_blood/cts_TWAS_latest/NK_Cells_Resting_weights2//ADIPOR1-out.wgt.RDat	ADIPOR1	1	203000000	203000000	0.03236	rs10494841	-2.117	rs2275737	0.024409	-7.2	1.046	146	4	lasso	0.03149	6.32e-14	-1.16427	0.244	NA	NA	NA	NA	NA
ADORA1-out.wgt.RDat	/u/home/t/tboltz/project-ophoff/rna_whole_blood/cts_TWAS_latest/NK_Cells_Resting_weights2//ADORA1-out.wgt.RDat	ADORA1	1	203000000	203000000	0.0397	rs10494841	-2.117	rs6701725	0.024929	-6.88	-0.551	150	3	lasso	0.03364	8.99e-15	-0.407686	0.684	NA	NA	NA	NA	NA
ADSS2-out.wgt.RDat	/u/home/t/tboltz/project-ophoff/rna_whole_blood/cts_TWAS_latest/NK_Cells_Resting_weights2//ADSS2-out.wgt.RDat	ADSS2	1	245000000	245000000	0.04701	rs665606	2.831	rs6659174	0.025123	-6.79	-0.446	120	4	lasso	0.04066	1.5e-17	-0.403473	0.687	NA	NA	NA	NA	NA
AHCTF1-out.wgt.RDat	/u/home/t/tboltz/project-ophoff/rna_whole_blood/cts_TWAS_latest/NK_Cells_Resting_weights2//AHCTF1-out.wgt.RDat	AHCTF1	1	247000000	247000000	0.03963	rs12135739	-2.882	rs12066507	0.006389	-4.51	0.408	169	38	enet	0.02869	8e-13	-1.40078	0.161	NA	NA	NA	NA	NA
AK5-out.wgt.RDat	/u/home/t/tboltz/project-ophoff/rna_whole_blood/cts_TWAS_latest/NK_Cells_Resting_weights2//AK5-out.wgt.RDat	AK5	1	77700000	78000000	0.07112	rs17380796	2.604	rs6658302	0.02409	6.63	-0.473	172	22	enet	0.04153	6.81e-18	-0.931206	0.352	NA	NA	NA	NA	NA
ALPL-out.wgt.RDat	/u/home/t/tboltz/project-ophoff/rna_whole_blood/cts_TWAS_latest/NK_Cells_Resting_weights2//ALPL-out.wgt.RDat	ALPL	1	21800000	21900000	0.02631	rs12563141	-2.451	rs885813	0.013631	5.02	0.537	127	15	enet	0.0159	8.49e-08	0.644707	0.519	NA	NA	NA	NA	NA
AMIGO1-out.wgt.RDat	/u/home/t/tboltz/project-ophoff/rna_whole_blood/cts_TWAS_latest/NK_Cells_Resting_weights2//AMIGO1-out.wgt.RDat	AMIGO1	1	110000000	110000000	0.04263	rs2359243	-2.596	rs2301230	0.031353	7.57	0.864	118	3	lasso	0.03099	9.92e-14	0.796999	0.425	NA	NA	NA	NA	NA
ANGEL2-out.wgt.RDat	/u/home/t/tboltz/project-ophoff/rna_whole_blood/cts_TWAS_latest/NK_Cells_Resting_weights2//ANGEL2-out.wgt.RDat	ANGEL2	1	213000000	213000000	0.05963	rs3006239	2.086	rs2817978	0.030974	7.48	0.578	145	5	lasso	0.03779	2.06e-16	0.367703	0.713	NA	NA	NA	NA	NA
ANKRD35-out.wgt.RDat	/u/home/t/tboltz/project-ophoff/rna_whole_blood/cts_TWAS_latest/NK_Cells_Resting_weights2//ANKRD35-out.wgt.RDat	ANKRD35	1	146000000	146000000	0.16043	rs10218795	2.596	rs6670984	0.089125	-12.47	2.09	19	1	lasso	0.08881	4.92e-37	-2.09	0.0366	0	0.975	0	0.001	0.024
AQP10-out.wgt.RDat	/u/home/t/tboltz/project-ophoff/rna_whole_blood/cts_TWAS_latest/NK_Cells_Resting_weights2//AQP10-out.wgt.RDat	AQP10	1	154000000	154000000	0.03013	rs6696760	-3.446	rs6702754	0.014116	5.27	-1.444	116	3	lasso	0.01827	9.97e-09	-2.19034	0.0285	0.042	0.945	0	0.004	0.008
ARHGEF19-out.wgt.RDat	/u/home/t/tboltz/project-ophoff/rna_whole_blood/cts_TWAS_latest/NK_Cells_Resting_weights2//ARHGEF19-out.wgt.RDat	ARHGEF19	1	16500000	16500000	0.06622	rs1739828	2.226	rs12740413	0.00855	5.81	-0.057	182	29	enet	0.03107	9.25e-14	-0.785155	0.432	NA	NA	NA	NA	NA
ARNT-out.wgt.RDat	/u/home/t/tboltz/project-ophoff/rna_whole_blood/cts_TWAS_latest/NK_Cells_Resting_weights2//ARNT-out.wgt.RDat	ARNT	1	151000000	151000000	0.02873	rs13294	-2.803	rs12125650	0.012222	5.01	-0.806	113	113	blup	0.01904	4.95e-09	-0.153182	0.878	NA	NA	NA	NA	NA
ARPC5-out.wgt.RDat	/u/home/t/tboltz/project-ophoff/rna_whole_blood/cts_TWAS_latest/NK_Cells_Resting_weights2//ARPC5-out.wgt.RDat	ARPC5	1	184000000	184000000	0.25436	rs10494560	-2.987	rs2254972	0.273879	21.81	1.398	199	5	lasso	0.29131	1.35e-131	1.20859	0.227	NA	NA	NA	NA	NA
ATAD3B-out.wgt.RDat	/u/home/t/tboltz/project-ophoff/rna_whole_blood/cts_TWAS_latest/NK_Cells_Resting_weights2//ATAD3B-out.wgt.RDat	ATAD3B	1	1410000	1430000	0.10164	rs34945898	2.351	rs7524470	0.001063	-3.51	0.97979	47	17	enet	0.02851	9.41e-13	-0.873594	0.382	NA	NA	NA	NA	NA
ATF6-out.wgt.RDat	/u/home/t/tboltz/project-ophoff/rna_whole_blood/cts_TWAS_latest/NK_Cells_Resting_weights2//ATF6-out.wgt.RDat	ATF6	1	162000000	162000000	0.05624	rs12040727	-2.37	rs1394070	0.030357	-7.49	0.452	307	4	lasso	0.03962	3.9e-17	-0.553921	0.58	NA	NA	NA	NA	NA
ATP1B1-out.wgt.RDat	/u/home/t/tboltz/project-ophoff/rna_whole_blood/cts_TWAS_latest/NK_Cells_Resting_weights2//ATP1B1-out.wgt.RDat	ATP1B1	1	169000000	169000000	0.05085	rs12033844	-3.409	rs10919071	0.021936	6.44	0.404	258	14	enet	0.03223	3.23e-14	0.618975	0.536	NA	NA	NA	NA	NA
ATP2B4-out.wgt.RDat	/u/home/t/tboltz/project-ophoff/rna_whole_blood/cts_TWAS_latest/NK_Cells_Resting_weights2//ATP2B4-out.wgt.RDat	ATP2B4	1	204000000	204000000	0.01321	rs7545327	-2.719	rs4951130	0.009163	-4.27	-0.16	131	3	lasso	0.00524	0.0015	-0.369597	0.712	NA	NA	NA	NA	NA
ATP6V0B-out.wgt.RDat	/u/home/t/tboltz/project-ophoff/rna_whole_blood/cts_TWAS_latest/NK_Cells_Resting_weights2//ATP6V0B-out.wgt.RDat	ATP6V0B	1	44400000	44400000	0.01409	rs12410155	-7.269	rs2486008	0.017251	5.55	2.037	133	8	enet	0.01639	5.44e-08	3.131	0.00174	0	0	0.004	0.996	0
ATP8B2-out.wgt.RDat	/u/home/t/tboltz/project-ophoff/rna_whole_blood/cts_TWAS_latest/NK_Cells_Resting_weights2//ATP8B2-out.wgt.RDat	ATP8B2	1	154000000	154000000	0.01644	rs6696760	-3.446	rs11586379	0.012575	5.12	-1.556	119	4	enet	0.01151	4.59e-06	-1.75053	0.08	NA	NA	NA	NA	NA
B3GALNT2-out.wgt.RDat	/u/home/t/tboltz/project-ophoff/rna_whole_blood/cts_TWAS_latest/NK_Cells_Resting_weights2//B3GALNT2-out.wgt.RDat	B3GALNT2	1	236000000	236000000	0.0983	rs4659618	3.06	rs704716	0.169721	-17.18	0.536	78	18	enet	0.16945	6.08e-72	-0.447804	0.654	NA	NA	NA	NA	NA
B3GALT6-out.wgt.RDat	/u/home/t/tboltz/project-ophoff/rna_whole_blood/cts_TWAS_latest/NK_Cells_Resting_weights2//B3GALT6-out.wgt.RDat	B3GALT6	1	1170000	1170000	0.02907	rs3131972	2.132	rs3813199	0.041464	-8.7	-0.662	32	4	enet	0.04168	5.95e-18	0.618042	0.537	NA	NA	NA	NA	NA
BATF3-out.wgt.RDat	/u/home/t/tboltz/project-ophoff/rna_whole_blood/cts_TWAS_latest/NK_Cells_Resting_weights2//BATF3-out.wgt.RDat	BATF3	1	213000000	213000000	0.01868	rs3816912	2.097	rs11800642	0.008141	-4.61	-2.082	183	31	enet	0.00438	0.00339	1.04646	0.295	NA	NA	NA	NA	NA
BCL2L15-out.wgt.RDat	/u/home/t/tboltz/project-ophoff/rna_whole_blood/cts_TWAS_latest/NK_Cells_Resting_weights2//BCL2L15-out.wgt.RDat	BCL2L15	1	114000000	114000000	0.01379	rs17032441	2.487	rs1746860	0.013097	-5.15	0.14	136	2	lasso	0.00973	2.33e-05	-0.230376	0.818	NA	NA	NA	NA	NA
BNIPL-out.wgt.RDat	/u/home/t/tboltz/project-ophoff/rna_whole_blood/cts_TWAS_latest/NK_Cells_Resting_weights2//BNIPL-out.wgt.RDat	BNIPL	1	151000000	151000000	0.01009	rs1887545	-2.989	rs7532312	0.007029	4.21	-0.22	132	1	lasso	0.00257	0.0196	-0.22	0.826	NA	NA	NA	NA	NA
BTG2-out.wgt.RDat	/u/home/t/tboltz/project-ophoff/rna_whole_blood/cts_TWAS_latest/NK_Cells_Resting_weights2//BTG2-out.wgt.RDat	BTG2	1	203000000	203000000	0.06381	rs7552670	-2.438	rs4543864	0.058669	-10.15	0.45	133	2	lasso	0.05723	3.69e-24	-0.478626	0.632	NA	NA	NA	NA	NA
C1orf105-out.wgt.RDat	/u/home/t/tboltz/project-ophoff/rna_whole_blood/cts_TWAS_latest/NK_Cells_Resting_weights2//C1orf105-out.wgt.RDat	C1orf105	1	172000000	172000000	0.01818	rs859633	-1.855	rs2269615	0.008056	5.43	-0.043	164	4	enet	0.00737	0.000206	-0.116071	0.908	NA	NA	NA	NA	NA
C1orf109-out.wgt.RDat	/u/home/t/tboltz/project-ophoff/rna_whole_blood/cts_TWAS_latest/NK_Cells_Resting_weights2//C1orf109-out.wgt.RDat	C1orf109	1	38100000	38200000	0.0456	rs4074961	-2.421	rs3762352	0.040974	8.68	1.553	137	3	lasso	0.03994	2.91e-17	1.55118	0.121	NA	NA	NA	NA	NA
C1orf112-out.wgt.RDat	/u/home/t/tboltz/project-ophoff/rna_whole_blood/cts_TWAS_latest/NK_Cells_Resting_weights2//C1orf112-out.wgt.RDat	C1orf112	1	170000000	170000000	0.01975	rs4437927	2.89	rs11577641	0.008664	4.8	-0.893	352	15	enet	0.01216	2.53e-06	-0.26488	0.791	NA	NA	NA	NA	NA
C1orf115-out.wgt.RDat	/u/home/t/tboltz/project-ophoff/rna_whole_blood/cts_TWAS_latest/NK_Cells_Resting_weights2//C1orf115-out.wgt.RDat	C1orf115	1	221000000	221000000	0.17532	rs7544735	-3.806	rs437078	0.070724	11.16	-0.051	164	11	lasso	0.1045	1.38e-43	-0.417192	0.677	NA	NA	NA	NA	NA
C1orf87-out.wgt.RDat	/u/home/t/tboltz/project-ophoff/rna_whole_blood/cts_TWAS_latest/NK_Cells_Resting_weights2//C1orf87-out.wgt.RDat	C1orf87	1	60500000	60500000	0.18158	rs680191	2.757	rs1381888	0.055973	9.94	0.652	164	37	enet	0.06677	5.21e-28	1.36789	0.171	NA	NA	NA	NA	NA
C1QA-out.wgt.RDat	/u/home/t/tboltz/project-ophoff/rna_whole_blood/cts_TWAS_latest/NK_Cells_Resting_weights2//C1QA-out.wgt.RDat	C1QA	1	23000000	23000000	0.14855	rs10917284	-2.641	rs10917268	0.09439	-12.83	-0.102	144	7	lasso	0.12464	3.68e-52	0.448299	0.654	NA	NA	NA	NA	NA
C1QB-out.wgt.RDat	/u/home/t/tboltz/project-ophoff/rna_whole_blood/cts_TWAS_latest/NK_Cells_Resting_weights2//C1QB-out.wgt.RDat	C1QB	1	23000000	23000000	0.13067	rs10917284	-2.641	rs294185	0.091368	12.68	0.628	151	7	lasso	0.10198	1.58e-42	0.84587	0.398	NA	NA	NA	NA	NA
C4BPA-out.wgt.RDat	/u/home/t/tboltz/project-ophoff/rna_whole_blood/cts_TWAS_latest/NK_Cells_Resting_weights2//C4BPA-out.wgt.RDat	C4BPA	1	207000000	207000000	0.38644	rs2243191	3.11	rs11120211	0.346339	24.5	1.399	194	10	enet	0.34593	9.83e-162	1.42834	0.153	NA	NA	NA	NA	NA
CA6-out.wgt.RDat	/u/home/t/tboltz/project-ophoff/rna_whole_blood/cts_TWAS_latest/NK_Cells_Resting_weights2//CA6-out.wgt.RDat	CA6	1	9010000	9040000	0.03367	rs629524	2.171	rs4418632	0.007551	5.24	-0.218	96	14	enet	0.01782	1.49e-08	-0.460205	0.645	NA	NA	NA	NA	NA
CAPN2-out.wgt.RDat	/u/home/t/tboltz/project-ophoff/rna_whole_blood/cts_TWAS_latest/NK_Cells_Resting_weights2//CAPN2-out.wgt.RDat	CAPN2	1	224000000	224000000	0.04451	rs7524705	-2.563	rs11261292	0.016855	-5.56	0.011	142	3	lasso	0.01723	2.55e-08	-0.341918	0.732	NA	NA	NA	NA	NA
CAPZB-out.wgt.RDat	/u/home/t/tboltz/project-ophoff/rna_whole_blood/cts_TWAS_latest/NK_Cells_Resting_weights2//CAPZB-out.wgt.RDat	CAPZB	1	19700000	19800000	0.01673	rs2872594	2.902	rs4912072	0.011525	-5.03	0.364	260	16	enet	0.00971	2.39e-05	-0.596497	0.551	NA	NA	NA	NA	NA
CASP9-out.wgt.RDat	/u/home/t/tboltz/project-ophoff/rna_whole_blood/cts_TWAS_latest/NK_Cells_Resting_weights2//CASP9-out.wgt.RDat	CASP9	1	15800000	15900000	0.03092	rs10803369	2.227	rs2236215	0.016602	-6.41	0.249	260	23	enet	0.02723	2.99e-12	-0.84013	0.401	NA	NA	NA	NA	NA
CCDC163-out.wgt.RDat	/u/home/t/tboltz/project-ophoff/rna_whole_blood/cts_TWAS_latest/NK_Cells_Resting_weights2//CCDC163-out.wgt.RDat	CCDC163	1	46000000	46000000	0.09662	rs4233497	2.18	rs4660864	0.160455	16.81	-0.711	140	5	lasso	0.15792	9.34e-67	-0.724715	0.469	NA	NA	NA	NA	NA
CCDC24-out.wgt.RDat	/u/home/t/tboltz/project-ophoff/rna_whole_blood/cts_TWAS_latest/NK_Cells_Resting_weights2//CCDC24-out.wgt.RDat	CCDC24	1	44500000	44500000	0.03269	rs12410155	-7.269	rs7161	0.033491	8.08	3.838	132	132	blup	0.03582	1.24e-15	2.82118	0.00478	0	0	0	1	0
CCDC30-out.wgt.RDat	/u/home/t/tboltz/project-ophoff/rna_whole_blood/cts_TWAS_latest/NK_Cells_Resting_weights2//CCDC30-out.wgt.RDat	CCDC30	1	42900000	43100000	0.01833	rs913426	2.882	rs7529295	0.007434	-5.58	0.532	211	211	blup	0.01475	2.41e-07	-0.59112	0.554	NA	NA	NA	NA	NA
CCSAP-out.wgt.RDat	/u/home/t/tboltz/project-ophoff/rna_whole_blood/cts_TWAS_latest/NK_Cells_Resting_weights2//CCSAP-out.wgt.RDat	CCSAP	1	229000000	229000000	0.19872	rs628860	-2.185	rs237802	0.281324	22.12	-0.869	146	4	lasso	0.28057	6.03e-126	-0.893038	0.372	NA	NA	NA	NA	NA
CCT3-out.wgt.RDat	/u/home/t/tboltz/project-ophoff/rna_whole_blood/cts_TWAS_latest/NK_Cells_Resting_weights2//CCT3-out.wgt.RDat	CCT3	1	156000000	156000000	0.04329	rs2764406	-2.567	rs3806408	0.045839	-9.22	0.344	177	9	lasso	0.04429	5.44e-19	-0.348107	0.728	NA	NA	NA	NA	NA
CD101-out.wgt.RDat	/u/home/t/tboltz/project-ophoff/rna_whole_blood/cts_TWAS_latest/NK_Cells_Resting_weights2//CD101-out.wgt.RDat	CD101	1	118000000	118000000	0.16511	rs8254	-3.253	rs10494192	0.016516	-6.09	-3.021	115	40	enet	0.0689	7.16e-29	0.801182	0.423	NA	NA	NA	NA	NA
CD164L2-out.wgt.RDat	/u/home/t/tboltz/project-ophoff/rna_whole_blood/cts_TWAS_latest/NK_Cells_Resting_weights2//CD164L2-out.wgt.RDat	CD164L2	1	27700000	27700000	0.01433	rs2788690	2.233	rs743043	0.018168	-5.98	1.126	91	6	enet	0.01701	3.12e-08	-1.12486	0.261	NA	NA	NA	NA	NA
CD1A-out.wgt.RDat	/u/home/t/tboltz/project-ophoff/rna_whole_blood/cts_TWAS_latest/NK_Cells_Resting_weights2//CD1A-out.wgt.RDat	CD1A	1	158000000	158000000	0.01014	rs167821	2.068	rs10797007	0.002503	-3.66	1.452	166	166	blup	0.00345	0.00831	-1.29618	0.195	NA	NA	NA	NA	NA
CD1E-out.wgt.RDat	/u/home/t/tboltz/project-ophoff/rna_whole_blood/cts_TWAS_latest/NK_Cells_Resting_weights2//CD1E-out.wgt.RDat	CD1E	1	158000000	158000000	0.03211	rs6666753	2.413	rs2188108	0.007826	-4.4	0.631	191	22	enet	0.01236	2.12e-06	-0.068258	0.946	NA	NA	NA	NA	NA
CD244-out.wgt.RDat	/u/home/t/tboltz/project-ophoff/rna_whole_blood/cts_TWAS_latest/NK_Cells_Resting_weights2//CD244-out.wgt.RDat	CD244	1	161000000	161000000	0.0222	rs3737780	-2.356	rs1333062	0.009057	4.94	-0.264	142	17	enet	0.01905	4.91e-09	-0.055376	0.956	NA	NA	NA	NA	NA
CD52-out.wgt.RDat	/u/home/t/tboltz/project-ophoff/rna_whole_blood/cts_TWAS_latest/NK_Cells_Resting_weights2//CD52-out.wgt.RDat	CD52	1	26600000	26600000	0.09553	rs4072445	3.056	rs3795684	0.071909	-11.8	-0.479	170	18	enet	0.09914	2.44e-41	-0.182358	0.855	NA	NA	NA	NA	NA
CD55-out.wgt.RDat	/u/home/t/tboltz/project-ophoff/rna_whole_blood/cts_TWAS_latest/NK_Cells_Resting_weights2//CD55-out.wgt.RDat	CD55	1	207000000	208000000	0.2303	rs2243191	3.11	rs1507761	0.49984	-29.48	-2.04	191	29	enet	0.50609	3.35e-267	2.1143	0.0345	0	0.973	0	0.002	0.025
CD58-out.wgt.RDat	/u/home/t/tboltz/project-ophoff/rna_whole_blood/cts_TWAS_latest/NK_Cells_Resting_weights2//CD58-out.wgt.RDat	CD58	1	117000000	117000000	0.01786	rs8254	-3.253	rs2300747	0.014939	5.27	0.58	150	1	lasso	0.01262	1.68e-06	0.58	0.562	NA	NA	NA	NA	NA
CD84-out.wgt.RDat	/u/home/t/tboltz/project-ophoff/rna_whole_blood/cts_TWAS_latest/NK_Cells_Resting_weights2//CD84-out.wgt.RDat	CD84	1	161000000	161000000	0.03883	rs3737780	-2.356	rs10908787	0.064261	10.59	-0.767	109	5	lasso	0.06659	6.2e-28	-0.520571	0.603	NA	NA	NA	NA	NA
CDA-out.wgt.RDat	/u/home/t/tboltz/project-ophoff/rna_whole_blood/cts_TWAS_latest/NK_Cells_Resting_weights2//CDA-out.wgt.RDat	CDA	1	20900000	20900000	0.10786	rs10916764	-3.018	rs4655226	0.156844	16.58	-1.371	144	3	lasso	0.17851	4.54e-76	-2.02806	0.0426	0	0.99	0	0.003	0.007
CDC14A-out.wgt.RDat	/u/home/t/tboltz/project-ophoff/rna_whole_blood/cts_TWAS_latest/NK_Cells_Resting_weights2//CDC14A-out.wgt.RDat	CDC14A	1	101000000	101000000	0.23403	rs3766593	-3.443	rs2030048	0.090632	-12.63	-2.118	231	22	enet	0.13895	2.28e-58	1.84443	0.0651	NA	NA	NA	NA	NA
CDC42-out.wgt.RDat	/u/home/t/tboltz/project-ophoff/rna_whole_blood/cts_TWAS_latest/NK_Cells_Resting_weights2//CDC42-out.wgt.RDat	CDC42	1	22400000	22400000	0.06883	rs11810369	-2.456	rs3117048	0.070186	11.1	0.844	173	16	enet	0.07167	5.33e-30	0.296392	0.767	NA	NA	NA	NA	NA
CDC7-out.wgt.RDat	/u/home/t/tboltz/project-ophoff/rna_whole_blood/cts_TWAS_latest/NK_Cells_Resting_weights2//CDC7-out.wgt.RDat	CDC7	1	92000000	92000000	0.02271	rs12023428	1.962	rs13447526	0.008772	-4.85	-1.25	213	19	enet	0.01382	5.61e-07	0.000214	1	NA	NA	NA	NA	NA
CENPS-out.wgt.RDat	/u/home/t/tboltz/project-ophoff/rna_whole_blood/cts_TWAS_latest/NK_Cells_Resting_weights2//CENPS-out.wgt.RDat	CENPS	1	10500000	10500000	0.0184	rs2483677	2.82	rs2483686	0.0088	4.29	2.074	149	149	blup	0.00557	0.0011	2.2891	0.0221	0.649	0.341	0.001	0.001	0.008
CEP104-out.wgt.RDat	/u/home/t/tboltz/project-ophoff/rna_whole_blood/cts_TWAS_latest/NK_Cells_Resting_weights2//CEP104-out.wgt.RDat	CEP104	1	3730000	3770000	0.01985	rs41434152	2.946	rs6424058	0.018652	-5.86	2.193	66	1	lasso	0.01801	1.25e-08	-2.193	0.0283	0.003	0.965	0	0.001	0.03
CEP170-out.wgt.RDat	/u/home/t/tboltz/project-ophoff/rna_whole_blood/cts_TWAS_latest/NK_Cells_Resting_weights2//CEP170-out.wgt.RDat	CEP170	1	243000000	243000000	0.08044	rs914949	2.863	rs2490393	0.010355	5.42	0.268	143	143	blup	0.03798	1.73e-16	2.10427	0.0354	0.013	0.98	0	0.001	0.006
CEP85-out.wgt.RDat	/u/home/t/tboltz/project-ophoff/rna_whole_blood/cts_TWAS_latest/NK_Cells_Resting_weights2//CEP85-out.wgt.RDat	CEP85	1	26600000	26600000	0.01434	rs4072445	3.056	rs4072445	0.004087	-4.6	3.056	175	5	enet	0.00499	0.0019	-3.0322	0.00243	0.418	0.511	0.001	0.001	0.068
CERS2-out.wgt.RDat	/u/home/t/tboltz/project-ophoff/rna_whole_blood/cts_TWAS_latest/NK_Cells_Resting_weights2//CERS2-out.wgt.RDat	CERS2	1	151000000	151000000	0.03248	rs1887545	-2.989	rs12409208	0.081072	12.15	-0.233	127	8	lasso	0.07938	3.76e-33	-0.249621	0.803	NA	NA	NA	NA	NA
CHD1L-out.wgt.RDat	/u/home/t/tboltz/project-ophoff/rna_whole_blood/cts_TWAS_latest/NK_Cells_Resting_weights2//CHD1L-out.wgt.RDat	CHD1L	1	147000000	147000000	0.00926	rs4534444	2.302	rs7537703	0.009967	-4.52	1.042	197	3	lasso	0.0075	0.000182	-0.950226	0.342	NA	NA	NA	NA	NA
CHI3L1-out.wgt.RDat	/u/home/t/tboltz/project-ophoff/rna_whole_blood/cts_TWAS_latest/NK_Cells_Resting_weights2//CHI3L1-out.wgt.RDat	CHI3L1	1	203000000	203000000	0.50051	rs10494841	-2.117	rs946261	0.265901	-21.5	-1.30522	140	29	enet	0.28879	2.9e-130	1.31897	0.187	NA	NA	NA	NA	NA
CHI3L2-out.wgt.RDat	/u/home/t/tboltz/project-ophoff/rna_whole_blood/cts_TWAS_latest/NK_Cells_Resting_weights2//CHI3L2-out.wgt.RDat	CHI3L2	1	112000000	112000000	0.35046	rs2477425	-2.541	rs11556868	0.162405	16.79	-0.403	225	30	enet	0.18765	2.81e-80	-0.324777	0.745	NA	NA	NA	NA	NA
CHRM3-out.wgt.RDat	/u/home/t/tboltz/project-ophoff/rna_whole_blood/cts_TWAS_latest/NK_Cells_Resting_weights2//CHRM3-out.wgt.RDat	CHRM3	1	240000000	240000000	0.02403	rs11591010	3.213	rs891700	0.012493	5.02	-0.822	235	17	enet	0.00475	0.00239	-0.946191	0.344	NA	NA	NA	NA	NA
CLCN6-out.wgt.RDat	/u/home/t/tboltz/project-ophoff/rna_whole_blood/cts_TWAS_latest/NK_Cells_Resting_weights2//CLCN6-out.wgt.RDat	CLCN6	1	11900000	11900000	0.02086	rs7537765	1.899	rs7537765	0.008199	4.85	1.899	137	6	enet	0.00999	1.85e-05	1.52688	0.127	NA	NA	NA	NA	NA
CLIC4-out.wgt.RDat	/u/home/t/tboltz/project-ophoff/rna_whole_blood/cts_TWAS_latest/NK_Cells_Resting_weights2//CLIC4-out.wgt.RDat	CLIC4	1	25100000	25200000	0.03212	rs196410	-2.384	rs7548438	0.014565	6.05	0.552	142	142	blup	0.0308	1.18e-13	1.17725	0.239	NA	NA	NA	NA	NA
CMPK1-out.wgt.RDat	/u/home/t/tboltz/project-ophoff/rna_whole_blood/cts_TWAS_latest/NK_Cells_Resting_weights2//CMPK1-out.wgt.RDat	CMPK1	1	47800000	47800000	0.01755	rs11211402	2.783	rs12749507	0.007633	-4.68	0.664	159	2	lasso	0.00506	0.00178	-0.751815	0.452	NA	NA	NA	NA	NA
CNIH4-out.wgt.RDat	/u/home/t/tboltz/project-ophoff/rna_whole_blood/cts_TWAS_latest/NK_Cells_Resting_weights2//CNIH4-out.wgt.RDat	CNIH4	1	225000000	225000000	0.09577	rs7524705	-2.563	rs4654037	0.083195	-12.19	-0.543	180	6	enet	0.08523	1.48e-35	0.505485	0.613	NA	NA	NA	NA	NA
CNR2-out.wgt.RDat	/u/home/t/tboltz/project-ophoff/rna_whole_blood/cts_TWAS_latest/NK_Cells_Resting_weights2//CNR2-out.wgt.RDat	CNR2	1	24200000	24200000	0.10196	rs12401982	3.709	rs34902309	0.151785	-16.3	-0.966	94	3	lasso	0.15709	2.19e-66	0.775269	0.438	NA	NA	NA	NA	NA
COA6-out.wgt.RDat	/u/home/t/tboltz/project-ophoff/rna_whole_blood/cts_TWAS_latest/NK_Cells_Resting_weights2//COA6-out.wgt.RDat	COA6	1	235000000	235000000	0.05348	rs478425	2.219	rs7524822	0.041498	-8.78	-0.05	154	6	enet	0.04439	4.98e-19	0.399438	0.69	NA	NA	NA	NA	NA
COLGALT2-out.wgt.RDat	/u/home/t/tboltz/project-ophoff/rna_whole_blood/cts_TWAS_latest/NK_Cells_Resting_weights2//COLGALT2-out.wgt.RDat	COLGALT2	1	184000000	184000000	0.17782	rs1930294	-3.495	rs6698088	0.05059	9.9	-0.456	208	72	enet	0.07506	2.22e-31	-0.568527	0.57	NA	NA	NA	NA	NA
COQ8A-out.wgt.RDat	/u/home/t/tboltz/project-ophoff/rna_whole_blood/cts_TWAS_latest/NK_Cells_Resting_weights2//COQ8A-out.wgt.RDat	COQ8A	1	227000000	227000000	0.14017	rs1151815	2.886	rs1513609	0.047246	10.17	0.614	183	30	enet	0.10557	4.85e-44	1.09431	0.274	NA	NA	NA	NA	NA
COX20-out.wgt.RDat	/u/home/t/tboltz/project-ophoff/rna_whole_blood/cts_TWAS_latest/NK_Cells_Resting_weights2//COX20-out.wgt.RDat	COX20	1	245000000	245000000	0.04937	rs6676378	2.642	rs10927330	0.028507	7.53	1.395	106	5	lasso	0.02844	1.01e-12	1.46557	0.143	NA	NA	NA	NA	NA
CPLANE2-out.wgt.RDat	/u/home/t/tboltz/project-ophoff/rna_whole_blood/cts_TWAS_latest/NK_Cells_Resting_weights2//CPLANE2-out.wgt.RDat	CPLANE2	1	16600000	16600000	0.02484	rs1739828	2.226	rs11260725	0.009994	5.47	0.893	170	170	blup	0.01158	4.3e-06	0.654947	0.513	NA	NA	NA	NA	NA
CR1L-out.wgt.RDat	/u/home/t/tboltz/project-ophoff/rna_whole_blood/cts_TWAS_latest/NK_Cells_Resting_weights2//CR1L-out.wgt.RDat	CR1L	1	208000000	208000000	0.03794	rs7552993	-3.372	rs3737002	0.003164	4.86	0.515	218	218	blup	0.02341	9.53e-11	1.18373	0.237	NA	NA	NA	NA	NA
CR1-out.wgt.RDat	/u/home/t/tboltz/project-ophoff/rna_whole_blood/cts_TWAS_latest/NK_Cells_Resting_weights2//CR1-out.wgt.RDat	CR1	1	208000000	208000000	0.19984	rs7552993	-3.372	rs6701713	0.071844	11.5	0.207	215	53	enet	0.10793	4.9e-45	0.734762	0.462	NA	NA	NA	NA	NA
CROCC-out.wgt.RDat	/u/home/t/tboltz/project-ophoff/rna_whole_blood/cts_TWAS_latest/NK_Cells_Resting_weights2//CROCC-out.wgt.RDat	CROCC	1	17100000	17300000	0.02949	rs1204875	3.147	rs2871776	0.007924	5.53	-1.599	132	6	lasso	0.01137	5.22e-06	-1.761	0.0782	NA	NA	NA	NA	NA
CRYZ-out.wgt.RDat	/u/home/t/tboltz/project-ophoff/rna_whole_blood/cts_TWAS_latest/NK_Cells_Resting_weights2//CRYZ-out.wgt.RDat	CRYZ	1	75200000	75200000	0.48546	rs6662846	-3.488	rs1409785	0.237765	20.3	2.037	120	49	enet	0.35112	9.99e-165	1.73835	0.0821	NA	NA	NA	NA	NA
CSF3R-out.wgt.RDat	/u/home/t/tboltz/project-ophoff/rna_whole_blood/cts_TWAS_latest/NK_Cells_Resting_weights2//CSF3R-out.wgt.RDat	CSF3R	1	36900000	36900000	0.12231	rs6680302	-2.831	rs11263898	0.104038	-13.52	-1.052	141	4	lasso	0.10369	3.01e-43	1.09307	0.274	NA	NA	NA	NA	NA
CTBS-out.wgt.RDat	/u/home/t/tboltz/project-ophoff/rna_whole_blood/cts_TWAS_latest/NK_Cells_Resting_weights2//CTBS-out.wgt.RDat	CTBS	1	85000000	85000000	0.05821	rs2812452	2.667	rs17112247	0.038244	-8.24	0.431	159	20	enet	0.04992	3.11e-21	0.52357	0.601	NA	NA	NA	NA	NA
CTSK-out.wgt.RDat	/u/home/t/tboltz/project-ophoff/rna_whole_blood/cts_TWAS_latest/NK_Cells_Resting_weights2//CTSK-out.wgt.RDat	CTSK	1	151000000	151000000	0.05178	rs13294	-2.803	rs11204737	0.03898	8.48	-0.697	104	5	lasso	0.03841	1.17e-16	-0.799801	0.424	NA	NA	NA	NA	NA
CTSS-out.wgt.RDat	/u/home/t/tboltz/project-ophoff/rna_whole_blood/cts_TWAS_latest/NK_Cells_Resting_weights2//CTSS-out.wgt.RDat	CTSS	1	151000000	151000000	0.08416	rs2147324	-3.05	rs12088941	0.027574	-7.34	0.917	98	20	enet	0.04486	3.23e-19	-1.93453	0.053	NA	NA	NA	NA	NA
CYB5R1-out.wgt.RDat	/u/home/t/tboltz/project-ophoff/rna_whole_blood/cts_TWAS_latest/NK_Cells_Resting_weights2//CYB5R1-out.wgt.RDat	CYB5R1	1	203000000	203000000	0.01366	rs10494841	-2.117	rs10494839	0.014935	5.42	-0.119	146	3	lasso	0.01216	2.55e-06	-0.09801	0.922	NA	NA	NA	NA	NA
CZIB-out.wgt.RDat	/u/home/t/tboltz/project-ophoff/rna_whole_blood/cts_TWAS_latest/NK_Cells_Resting_weights2//CZIB-out.wgt.RDat	CZIB	1	53700000	53700000	0.0157	rs1288331	2.624	rs869987	0.009839	-5.35	-1.143	211	3	lasso	0.00919	3.83e-05	1.46638	0.143	NA	NA	NA	NA	NA
DDI2-out.wgt.RDat	/u/home/t/tboltz/project-ophoff/rna_whole_blood/cts_TWAS_latest/NK_Cells_Resting_weights2//DDI2-out.wgt.RDat	DDI2	1	15900000	16000000	0.00693	rs10803369	2.227	rs16851855	0.011667	-4.84	-0.595	266	1	lasso	0.00856	6.86e-05	0.595	0.552	NA	NA	NA	NA	NA
DDOST-out.wgt.RDat	/u/home/t/tboltz/project-ophoff/rna_whole_blood/cts_TWAS_latest/NK_Cells_Resting_weights2//DDOST-out.wgt.RDat	DDOST	1	21000000	21000000	0.02792	rs10916764	-3.018	rs541775	0.017256	5.99	-0.897	146	3	lasso	0.01701	3.12e-08	-0.656178	0.512	NA	NA	NA	NA	NA
DDX20-out.wgt.RDat	/u/home/t/tboltz/project-ophoff/rna_whole_blood/cts_TWAS_latest/NK_Cells_Resting_weights2//DDX20-out.wgt.RDat	DDX20	1	112000000	112000000	0.02115	rs538779	2.676	rs197381	0.01845	6.35	-0.025	235	3	lasso	0.01837	9.05e-09	0.157168	0.875	NA	NA	NA	NA	NA
DDX59-out.wgt.RDat	/u/home/t/tboltz/project-ophoff/rna_whole_blood/cts_TWAS_latest/NK_Cells_Resting_weights2//DDX59-out.wgt.RDat	DDX59	1	201000000	201000000	0.07475	rs6664337	2.759	rs4437908	0.077175	-11.64	-0.806	212	6	lasso	0.07696	3.71e-32	1.18917	0.234	NA	NA	NA	NA	NA
DEGS1-out.wgt.RDat	/u/home/t/tboltz/project-ophoff/rna_whole_blood/cts_TWAS_latest/NK_Cells_Resting_weights2//DEGS1-out.wgt.RDat	DEGS1	1	224000000	224000000	0.03672	rs7524705	-2.563	rs6686449	0.009668	4.48	0.769	175	16	enet	0.02659	5.36e-12	0.19636	0.844	NA	NA	NA	NA	NA
DHCR24-out.wgt.RDat	/u/home/t/tboltz/project-ophoff/rna_whole_blood/cts_TWAS_latest/NK_Cells_Resting_weights2//DHCR24-out.wgt.RDat	DHCR24	1	55300000	55400000	0.01961	rs1655528	2.29	rs6686859	0.008759	-5.38	0.788	138	138	blup	0.01139	5.15e-06	-1.77541	0.0758	NA	NA	NA	NA	NA
DISC1-out.wgt.RDat	/u/home/t/tboltz/project-ophoff/rna_whole_blood/cts_TWAS_latest/NK_Cells_Resting_weights2//DISC1-out.wgt.RDat	DISC1	1	232000000	232000000	0.27793	rs967433	2.713	rs11122319	0.239907	-20.45	0.179	307	7	lasso	0.23896	8.19e-105	-0.127984	0.898	NA	NA	NA	NA	NA
DNAI3-out.wgt.RDat	/u/home/t/tboltz/project-ophoff/rna_whole_blood/cts_TWAS_latest/NK_Cells_Resting_weights2//DNAI3-out.wgt.RDat	DNAI3	1	85500000	85600000	0.07572	rs12409882	-2.472	rs536609	0.092671	-12.75	0.326	225	7	lasso	0.08953	2.47e-37	-0.546069	0.585	NA	NA	NA	NA	NA
DPYD-out.wgt.RDat	/u/home/t/tboltz/project-ophoff/rna_whole_blood/cts_TWAS_latest/NK_Cells_Resting_weights2//DPYD-out.wgt.RDat	DPYD	1	97500000	98500000	0.03202	rs12132152	4.261	rs12097618	0.005725	-4.61	0.519	350	5	lasso	0.01599	7.85e-08	-0.30652	0.759	NA	NA	NA	NA	NA
DR1-out.wgt.RDat	/u/home/t/tboltz/project-ophoff/rna_whole_blood/cts_TWAS_latest/NK_Cells_Resting_weights2//DR1-out.wgt.RDat	DR1	1	93800000	93800000	0.09101	rs4847183	-2.353	rs2031225	0.117744	14.47	-0.331	165	27	enet	0.13212	2.15e-55	0.0605	0.952	NA	NA	NA	NA	NA
DRAM2-out.wgt.RDat	/u/home/t/tboltz/project-ophoff/rna_whole_blood/cts_TWAS_latest/NK_Cells_Resting_weights2//DRAM2-out.wgt.RDat	DRAM2	1	112000000	112000000	0.01858	rs2477425	-2.541	rs817582	0.017458	6.02	-0.29	224	4	lasso	0.01422	3.9e-07	-0.254821	0.799	NA	NA	NA	NA	NA
DYNLT5-out.wgt.RDat	/u/home/t/tboltz/project-ophoff/rna_whole_blood/cts_TWAS_latest/NK_Cells_Resting_weights2//DYNLT5-out.wgt.RDat	DYNLT5	1	67200000	67200000	0.03037	rs10489628	3.121	rs650202	0.013945	5.8	0.508	264	264	blup	0.02044	1.4e-09	0.647432	0.517	NA	NA	NA	NA	NA
E2F2-out.wgt.RDat	/u/home/t/tboltz/project-ophoff/rna_whole_blood/cts_TWAS_latest/NK_Cells_Resting_weights2//E2F2-out.wgt.RDat	E2F2	1	23800000	23900000	0.04248	rs1618841	-2.315	rs2282720	0.017401	-5.77	-0.693	96	4	lasso	0.01527	1.51e-07	0.632695	0.527	NA	NA	NA	NA	NA
ECE1-out.wgt.RDat	/u/home/t/tboltz/project-ophoff/rna_whole_blood/cts_TWAS_latest/NK_Cells_Resting_weights2//ECE1-out.wgt.RDat	ECE1	1	21500000	21700000	0.02526	rs12563141	-2.451	rs213028	0.017729	-5.71	-0.067	124	2	lasso	0.0173	2.39e-08	-0.006617	0.995	NA	NA	NA	NA	NA
ECHDC2-out.wgt.RDat	/u/home/t/tboltz/project-ophoff/rna_whole_blood/cts_TWAS_latest/NK_Cells_Resting_weights2//ECHDC2-out.wgt.RDat	ECHDC2	1	53400000	53400000	0.0526	rs1288331	2.624	rs480299	0.056602	-10	-1.283	172	8	lasso	0.05541	1.99e-23	1.44678	0.148	NA	NA	NA	NA	NA
ECM1-out.wgt.RDat	/u/home/t/tboltz/project-ophoff/rna_whole_blood/cts_TWAS_latest/NK_Cells_Resting_weights2//ECM1-out.wgt.RDat	ECM1	1	150000000	150000000	0.04832	rs2147324	-3.05	rs1045628	0.01417	5.77	-0.326	65	4	enet	0.01044	1.22e-05	0.074676	0.94	NA	NA	NA	NA	NA
EFCAB14-out.wgt.RDat	/u/home/t/tboltz/project-ophoff/rna_whole_blood/cts_TWAS_latest/NK_Cells_Resting_weights2//EFCAB14-out.wgt.RDat	EFCAB14	1	47100000	47200000	0.03399	rs11211402	2.783	rs1440487	0.026831	-7.18	-2.004	218	6	lasso	0.02593	9.69e-12	1.93524	0.053	NA	NA	NA	NA	NA
EFCAB2-out.wgt.RDat	/u/home/t/tboltz/project-ophoff/rna_whole_blood/cts_TWAS_latest/NK_Cells_Resting_weights2//EFCAB2-out.wgt.RDat	EFCAB2	1	245000000	245000000	0.09172	rs819876	2.484	rs6692143	0.04646	-9.11	-0.566	119	9	enet	0.05323	1.48e-22	1.06451	0.287	NA	NA	NA	NA	NA
EGLN1-out.wgt.RDat	/u/home/t/tboltz/project-ophoff/rna_whole_blood/cts_TWAS_latest/NK_Cells_Resting_weights2//EGLN1-out.wgt.RDat	EGLN1	1	231000000	232000000	0.05722	rs967433	2.713	rs545937	0.043056	-8.82	-1.552	191	7	lasso	0.0435	1.12e-18	1.50226	0.133	NA	NA	NA	NA	NA
ELAPOR1-out.wgt.RDat	/u/home/t/tboltz/project-ophoff/rna_whole_blood/cts_TWAS_latest/NK_Cells_Resting_weights2//ELAPOR1-out.wgt.RDat	ELAPOR1	1	110000000	110000000	0.31459	rs2359243	-2.596	rs2093933	0.222481	-19.69	1.199	127	40	enet	0.35848	5.22e-169	-0.5274	0.598	NA	NA	NA	NA	NA
ELOA-out.wgt.RDat	/u/home/t/tboltz/project-ophoff/rna_whole_blood/cts_TWAS_latest/NK_Cells_Resting_weights2//ELOA-out.wgt.RDat	ELOA	1	24100000	24100000	0.02567	rs12401982	3.709	rs586173	0.026716	7.01	-1.417	71	7	lasso	0.0264	6.37e-12	-1.40001	0.162	NA	NA	NA	NA	NA
ENO1-out.wgt.RDat	/u/home/t/tboltz/project-ophoff/rna_whole_blood/cts_TWAS_latest/NK_Cells_Resting_weights2//ENO1-out.wgt.RDat	ENO1	1	8920000	8940000	0.02433	rs6684149	-2.394	rs12135416	0.012469	-5.07	0.428	109	2	lasso	0.01084	8.45e-06	-0.485927	0.627	NA	NA	NA	NA	NA
EPB41-out.wgt.RDat	/u/home/t/tboltz/project-ophoff/rna_whole_blood/cts_TWAS_latest/NK_Cells_Resting_weights2//EPB41-out.wgt.RDat	EPB41	1	29200000	29400000	0.02356	rs4654322	3.341	rs2452783	0.023004	6.52	-1.322	180	2	lasso	0.02443	3.78e-11	-1.96358	0.0496	0	0.984	0	0.003	0.012
EPHX4-out.wgt.RDat	/u/home/t/tboltz/project-ophoff/rna_whole_blood/cts_TWAS_latest/NK_Cells_Resting_weights2//EPHX4-out.wgt.RDat	EPHX4	1	92500000	92500000	0.01271	rs1483022	2.406	rs3862907	0.009911	4.53	-0.892	204	3	lasso	0.00678	0.000354	-0.816423	0.414	NA	NA	NA	NA	NA
EPS15-out.wgt.RDat	/u/home/t/tboltz/project-ophoff/rna_whole_blood/cts_TWAS_latest/NK_Cells_Resting_weights2//EPS15-out.wgt.RDat	EPS15	1	51800000	52000000	0.02555	rs7533508	-1.801	rs17394299	0.016546	5.49	1.266	81	14	enet	0.02237	2.45e-10	0.775012	0.438	NA	NA	NA	NA	NA
ERMAP-out.wgt.RDat	/u/home/t/tboltz/project-ophoff/rna_whole_blood/cts_TWAS_latest/NK_Cells_Resting_weights2//ERMAP-out.wgt.RDat	ERMAP	1	43300000	43300000	0.02271	rs2275180	-5.436	rs11210721	0.010032	5.51	1.185	189	189	blup	0.01531	1.45e-07	1.57268	0.116	NA	NA	NA	NA	NA
ESPN-out.wgt.RDat	/u/home/t/tboltz/project-ophoff/rna_whole_blood/cts_TWAS_latest/NK_Cells_Resting_weights2//ESPN-out.wgt.RDat	ESPN	1	6480000	6520000	0.1017	rs1295107	2.702	rs12078257	0.024895	7.73	1.798	113	20	enet	0.06486	3.11e-27	1.87091	0.0614	NA	NA	NA	NA	NA
EVA1B-out.wgt.RDat	/u/home/t/tboltz/project-ophoff/rna_whole_blood/cts_TWAS_latest/NK_Cells_Resting_weights2//EVA1B-out.wgt.RDat	EVA1B	1	36800000	36800000	0.06337	rs6680302	-2.831	rs12116935	0.007094	-5.11	-2.555	148	26	enet	0.02337	9.86e-11	1.43821	0.15	NA	NA	NA	NA	NA
EVI5-out.wgt.RDat	/u/home/t/tboltz/project-ophoff/rna_whole_blood/cts_TWAS_latest/NK_Cells_Resting_weights2//EVI5-out.wgt.RDat	EVI5	1	93000000	93300000	0.01673	rs1483022	2.406	rs2774941	0.021194	6.6	2.138	219	4	lasso	0.02054	1.27e-09	2.00085	0.0454	0	0.978	0	0.002	0.02
EXO5-out.wgt.RDat	/u/home/t/tboltz/project-ophoff/rna_whole_blood/cts_TWAS_latest/NK_Cells_Resting_weights2//EXO5-out.wgt.RDat	EXO5	1	41000000	41000000	0.04862	rs6600316	2.376	rs11208363	0.026887	7.19	-0.476	139	139	blup	0.02373	7.09e-11	0.619171	0.536	NA	NA	NA	NA	NA
F5-out.wgt.RDat	/u/home/t/tboltz/project-ophoff/rna_whole_blood/cts_TWAS_latest/NK_Cells_Resting_weights2//F5-out.wgt.RDat	F5	1	169000000	170000000	0.09986	rs6427193	-2.662	rs2213872	0.079162	-11.86	0.615	310	19	enet	0.0829	1.35e-34	-0.45589	0.648	NA	NA	NA	NA	NA
FAAH-out.wgt.RDat	/u/home/t/tboltz/project-ophoff/rna_whole_blood/cts_TWAS_latest/NK_Cells_Resting_weights2//FAAH-out.wgt.RDat	FAAH	1	46900000	46900000	0.01576	rs6687264	2.458	rs10252	0.010639	5.17	1.013	222	222	blup	0.01302	1.16e-06	1.12338	0.261	NA	NA	NA	NA	NA
FAM167B-out.wgt.RDat	/u/home/t/tboltz/project-ophoff/rna_whole_blood/cts_TWAS_latest/NK_Cells_Resting_weights2//FAM167B-out.wgt.RDat	FAM167B	1	32700000	32700000	0.03402	rs6678903	3.818	rs7544661	0.022074	6.39	-0.617	77	2	lasso	0.01976	2.57e-09	-0.616922	0.537	NA	NA	NA	NA	NA
FAM177B-out.wgt.RDat	/u/home/t/tboltz/project-ophoff/rna_whole_blood/cts_TWAS_latest/NK_Cells_Resting_weights2//FAM177B-out.wgt.RDat	FAM177B	1	223000000	223000000	0.02515	rs712862	-1.233	rs17464857	0.014528	-5.32	0.362	29	29	blup	0.02577	1.12e-11	-0.579397	0.562	NA	NA	NA	NA	NA
FAM72B-out.wgt.RDat	/u/home/t/tboltz/project-ophoff/rna_whole_blood/cts_TWAS_latest/NK_Cells_Resting_weights2//FAM72B-out.wgt.RDat	FAM72B	1	121000000	121000000	0.03083	rs3009186	-1.473	rs4844381	0.010649	4.71	0.479	44	1	lasso	0.00801	0.000114	0.479	0.632	NA	NA	NA	NA	NA
FAM89A-out.wgt.RDat	/u/home/t/tboltz/project-ophoff/rna_whole_blood/cts_TWAS_latest/NK_Cells_Resting_weights2//FAM89A-out.wgt.RDat	FAM89A	1	231000000	231000000	0.0666	rs1202577	2.869	rs4074492	0.04316	8.78	0.117	279	24	enet	0.04499	2.88e-19	-0.534025	0.593	NA	NA	NA	NA	NA
FBXO28-out.wgt.RDat	/u/home/t/tboltz/project-ophoff/rna_whole_blood/cts_TWAS_latest/NK_Cells_Resting_weights2//FBXO28-out.wgt.RDat	FBXO28	1	224000000	224000000	0.01117	rs7524705	-2.563	rs8328	0.011334	4.73	-2.519	174	4	lasso	0.00971	2.39e-05	-2.50435	0.0123	0.236	0.714	0	0.001	0.049
FCER1A-out.wgt.RDat	/u/home/t/tboltz/project-ophoff/rna_whole_blood/cts_TWAS_latest/NK_Cells_Resting_weights2//FCER1A-out.wgt.RDat	FCER1A	1	159000000	159000000	0.05648	rs2808656	-2.292	rs2251746	0.02045	6.82	0.187	195	15	enet	0.03572	1.35e-15	-0.180423	0.857	NA	NA	NA	NA	NA
FCER1G-out.wgt.RDat	/u/home/t/tboltz/project-ophoff/rna_whole_blood/cts_TWAS_latest/NK_Cells_Resting_weights2//FCER1G-out.wgt.RDat	FCER1G	1	161000000	161000000	0.36128	rs12040727	-2.37	rs4589131	0.10472	-13.55	-0.108	140	31	enet	0.20553	1.19e-88	0.402747	0.687	NA	NA	NA	NA	NA
FCGR1A-out.wgt.RDat	/u/home/t/tboltz/project-ophoff/rna_whole_blood/cts_TWAS_latest/NK_Cells_Resting_weights2//FCGR1A-out.wgt.RDat	FCGR1A	1	150000000	150000000	0.01167	rs2147324	-3.05	rs7531664	0.013008	5.32	0.672	4	2	lasso	0.01041	1.25e-05	0.714923	0.475	NA	NA	NA	NA	NA
FCGR2B-out.wgt.RDat	/u/home/t/tboltz/project-ophoff/rna_whole_blood/cts_TWAS_latest/NK_Cells_Resting_weights2//FCGR2B-out.wgt.RDat	FCGR2B	1	162000000	162000000	0.27315	rs12040727	-2.37	rs12722986	0.132283	15.26	-0.07	244	56	enet	0.22804	1.85e-99	-0.353228	0.724	NA	NA	NA	NA	NA
FCGR3A-out.wgt.RDat	/u/home/t/tboltz/project-ophoff/rna_whole_blood/cts_TWAS_latest/NK_Cells_Resting_weights2//FCGR3A-out.wgt.RDat	FCGR3A	1	162000000	162000000	0.32537	rs12040727	-2.37	rs1340976	0.171398	17.24	1.122	198	15	enet	0.18353	2.23e-78	0.949599	0.342	NA	NA	NA	NA	NA
FCRL3-out.wgt.RDat	/u/home/t/tboltz/project-ophoff/rna_whole_blood/cts_TWAS_latest/NK_Cells_Resting_weights2//FCRL3-out.wgt.RDat	FCRL3	1	158000000	158000000	0.1721	rs3845580	2.296	rs3761959	0.187154	18.02	0.531	165	7	lasso	0.18366	1.95e-78	0.541748	0.588	NA	NA	NA	NA	NA
FCRL5-out.wgt.RDat	/u/home/t/tboltz/project-ophoff/rna_whole_blood/cts_TWAS_latest/NK_Cells_Resting_weights2//FCRL5-out.wgt.RDat	FCRL5	1	157000000	158000000	0.19363	rs3845580	2.296	rs7531685	0.415774	27.02	0.125	173	5	lasso	0.41872	4.81e-206	0.123682	0.902	NA	NA	NA	NA	NA
FGGY-out.wgt.RDat	/u/home/t/tboltz/project-ophoff/rna_whole_blood/cts_TWAS_latest/NK_Cells_Resting_weights2//FGGY-out.wgt.RDat	FGGY	1	59800000	60300000	0.0443	rs835356	3.352	rs835356	0.031588	-7.52	3.352	220	1	lasso	0.03005	2.33e-13	-3.352	0.000802	0	0.592	0	0.001	0.407
FHL3-out.wgt.RDat	/u/home/t/tboltz/project-ophoff/rna_whole_blood/cts_TWAS_latest/NK_Cells_Resting_weights2//FHL3-out.wgt.RDat	FHL3	1	38500000	38500000	0.27869	rs2773165	-2.621	rs17732614	0.052596	9.73	1.883	143	44	enet	0.10536	5.95e-44	1.58398	0.113	NA	NA	NA	NA	NA
FLVCR1-out.wgt.RDat	/u/home/t/tboltz/project-ophoff/rna_whole_blood/cts_TWAS_latest/NK_Cells_Resting_weights2//FLVCR1-out.wgt.RDat	FLVCR1	1	213000000	213000000	0.08067	rs3006239	2.086	rs3768548	0.09659	13.03	1.01	170	24	enet	0.1008	4.95e-42	0.806149	0.42	NA	NA	NA	NA	NA
FMO5-out.wgt.RDat	/u/home/t/tboltz/project-ophoff/rna_whole_blood/cts_TWAS_latest/NK_Cells_Resting_weights2//FMO5-out.wgt.RDat	FMO5	1	147000000	147000000	0.05063	rs4534444	2.302	rs7555913	0.024268	6.68	2.215	186	186	blup	0.03633	7.78e-16	2.29197	0.0219	0	0.971	0	0.001	0.028
FNBP1L-out.wgt.RDat	/u/home/t/tboltz/project-ophoff/rna_whole_blood/cts_TWAS_latest/NK_Cells_Resting_weights2//FNBP1L-out.wgt.RDat	FNBP1L	1	93900000	94000000	0.06045	rs4847183	-2.353	rs17109997	0.055505	10.29	1.199	189	18	enet	0.06273	2.26e-26	0.938809	0.348	NA	NA	NA	NA	NA
FPGT-out.wgt.RDat	/u/home/t/tboltz/project-ophoff/rna_whole_blood/cts_TWAS_latest/NK_Cells_Resting_weights2//FPGT-out.wgt.RDat	FPGT	1	74700000	74700000	0.03873	rs6662846	-3.488	rs792310	0.068124	-11.09	-0.786	109	7	enet	0.06592	1.15e-27	0.741033	0.459	NA	NA	NA	NA	NA
FUCA1-out.wgt.RDat	/u/home/t/tboltz/project-ophoff/rna_whole_blood/cts_TWAS_latest/NK_Cells_Resting_weights2//FUCA1-out.wgt.RDat	FUCA1	1	24200000	24200000	0.06052	rs12401982	3.709	rs34902309	0.118901	-14.43	-0.966	77	13	enet	0.12071	1.78e-50	0.769221	0.442	NA	NA	NA	NA	NA
GBP3-out.wgt.RDat	/u/home/t/tboltz/project-ophoff/rna_whole_blood/cts_TWAS_latest/NK_Cells_Resting_weights2//GBP3-out.wgt.RDat	GBP3	1	89500000	89500000	0.46639	rs17130538	2.428	rs10493821	0.417813	-26.96	-0.006	155	5	lasso	0.42125	1.11e-207	0.104951	0.916	NA	NA	NA	NA	NA
GBP4-out.wgt.RDat	/u/home/t/tboltz/project-ophoff/rna_whole_blood/cts_TWAS_latest/NK_Cells_Resting_weights2//GBP4-out.wgt.RDat	GBP4	1	89600000	89700000	0.08095	rs6428492	-1.831	rs674903	0.07811	-11.74	0.689	151	12	enet	0.07726	2.8e-32	-1.26228	0.207	NA	NA	NA	NA	NA
GBP5-out.wgt.RDat	/u/home/t/tboltz/project-ophoff/rna_whole_blood/cts_TWAS_latest/NK_Cells_Resting_weights2//GBP5-out.wgt.RDat	GBP5	1	89700000	89700000	0.04011	rs6428492	-1.831	rs11587221	0.032924	7.84	-1.341	131	5	lasso	0.03158	5.81e-14	-1.34826	0.178	NA	NA	NA	NA	NA
GLMP-out.wgt.RDat	/u/home/t/tboltz/project-ophoff/rna_whole_blood/cts_TWAS_latest/NK_Cells_Resting_weights2//GLMP-out.wgt.RDat	GLMP	1	156000000	156000000	0.09044	rs2764406	-2.567	rs12122180	0.051109	-9.57	0.344	163	7	lasso	0.07648	5.81e-32	-1.53325	0.125	NA	NA	NA	NA	NA
GLUL-out.wgt.RDat	/u/home/t/tboltz/project-ophoff/rna_whole_blood/cts_TWAS_latest/NK_Cells_Resting_weights2//GLUL-out.wgt.RDat	GLUL	1	182000000	182000000	0.10847	rs602988	3.143	rs11577696	0.044573	8.98	1.174	173	7	lasso	0.06903	6.36e-29	0.957153	0.338	NA	NA	NA	NA	NA
GNAI3-out.wgt.RDat	/u/home/t/tboltz/project-ophoff/rna_whole_blood/cts_TWAS_latest/NK_Cells_Resting_weights2//GNAI3-out.wgt.RDat	GNAI3	1	110000000	110000000	0.03769	rs2359243	-2.596	rs12023963	0.04999	-9.87	-0.924	121	15	enet	0.0549	3.18e-23	0.737231	0.461	NA	NA	NA	NA	NA
GNG5-out.wgt.RDat	/u/home/t/tboltz/project-ophoff/rna_whole_blood/cts_TWAS_latest/NK_Cells_Resting_weights2//GNG5-out.wgt.RDat	GNG5	1	85000000	85000000	0.01343	rs2812452	2.667	rs17131723	0.000469	4.03	0.1	159	9	enet	0.00649	0.000464	-0.003666	0.997	NA	NA	NA	NA	NA
GOLPH3L-out.wgt.RDat	/u/home/t/tboltz/project-ophoff/rna_whole_blood/cts_TWAS_latest/NK_Cells_Resting_weights2//GOLPH3L-out.wgt.RDat	GOLPH3L	1	151000000	151000000	0.0324	rs2147324	-3.05	rs4971044	0.010439	-5.02	-0.2167	98	5	lasso	0.01272	1.53e-06	0.205085	0.838	NA	NA	NA	NA	NA
GORAB-out.wgt.RDat	/u/home/t/tboltz/project-ophoff/rna_whole_blood/cts_TWAS_latest/NK_Cells_Resting_weights2//GORAB-out.wgt.RDat	GORAB	1	171000000	171000000	0.01746	rs4437927	2.89	rs12747498	0.010967	-4.59	-0.711	205	8	enet	0.01097	7.53e-06	1.04232	0.297	NA	NA	NA	NA	NA
GPA33-out.wgt.RDat	/u/home/t/tboltz/project-ophoff/rna_whole_blood/cts_TWAS_latest/NK_Cells_Resting_weights2//GPA33-out.wgt.RDat	GPA33	1	167000000	167000000	0.02527	rs4657678	-2.902	rs12042641	0.01461	-5.37	1.765	233	19	enet	0.01704	3.02e-08	-1.3531	0.176	NA	NA	NA	NA	NA
GPX7-out.wgt.RDat	/u/home/t/tboltz/project-ophoff/rna_whole_blood/cts_TWAS_latest/NK_Cells_Resting_weights2//GPX7-out.wgt.RDat	GPX7	1	53100000	53100000	0.19822	rs12031385	-2.341	rs835341	0.131201	15.15	0.902	129	4	lasso	0.13385	3.8e-56	0.818652	0.413	NA	NA	NA	NA	NA
GSTM1-out.wgt.RDat	/u/home/t/tboltz/project-ophoff/rna_whole_blood/cts_TWAS_latest/NK_Cells_Resting_weights2//GSTM1-out.wgt.RDat	GSTM1	1	110000000	110000000	0.32713	rs2359243	-2.596	rs2234696	0.105914	14.72	1.084	132	56	enet	0.21833	9.27e-95	-0.381307	0.703	NA	NA	NA	NA	NA
GSTM2-out.wgt.RDat	/u/home/t/tboltz/project-ophoff/rna_whole_blood/cts_TWAS_latest/NK_Cells_Resting_weights2//GSTM2-out.wgt.RDat	GSTM2	1	110000000	110000000	0.09001	rs2359243	-2.596	rs863978	0.006473	-5.68	-0.911	133	133	blup	0.04689	5.05e-20	0.009287	0.993	NA	NA	NA	NA	NA
GSTM3-out.wgt.RDat	/u/home/t/tboltz/project-ophoff/rna_whole_blood/cts_TWAS_latest/NK_Cells_Resting_weights2//GSTM3-out.wgt.RDat	GSTM3	1	110000000	110000000	0.28301	rs6698843	-2.491	rs1332018	0.421375	-27.03	0.558	113	3	lasso	0.43567	3.74e-217	-0.455026	0.649	NA	NA	NA	NA	NA
GSTM4-out.wgt.RDat	/u/home/t/tboltz/project-ophoff/rna_whole_blood/cts_TWAS_latest/NK_Cells_Resting_weights2//GSTM4-out.wgt.RDat	GSTM4	1	110000000	110000000	0.30437	rs2359243	-2.596	rs4970768	0.150355	-16.39	-1.355	133	33	enet	0.33614	3.76e-156	0.523771	0.6	NA	NA	NA	NA	NA
H3C14-out.wgt.RDat	/u/home/t/tboltz/project-ophoff/rna_whole_blood/cts_TWAS_latest/NK_Cells_Resting_weights2//H3C14-out.wgt.RDat	H3C14	1	150000000	150000000	0.01205	rs2147324	-3.05	rs7531664	0.010873	5.1	0.672	5	1	enet	0.01161	4.22e-06	0.672	0.502	NA	NA	NA	NA	NA
H3C15-out.wgt.RDat	/u/home/t/tboltz/project-ophoff/rna_whole_blood/cts_TWAS_latest/NK_Cells_Resting_weights2//H3C15-out.wgt.RDat	H3C15	1	150000000	150000000	0.01205	rs2147324	-3.05	rs7531664	0.010873	5.1	0.672	5	1	enet	0.01161	4.22e-06	0.672	0.502	NA	NA	NA	NA	NA
H6PD-out.wgt.RDat	/u/home/t/tboltz/project-ophoff/rna_whole_blood/cts_TWAS_latest/NK_Cells_Resting_weights2//H6PD-out.wgt.RDat	H6PD	1	9290000	9330000	0.11385	rs629524	2.171	rs2268175	0.128919	-14.99	0.296	87	5	enet	0.13045	1.14e-54	-0.347175	0.728	NA	NA	NA	NA	NA
HAX1-out.wgt.RDat	/u/home/t/tboltz/project-ophoff/rna_whole_blood/cts_TWAS_latest/NK_Cells_Resting_weights2//HAX1-out.wgt.RDat	HAX1	1	154000000	154000000	0.02064	rs6696760	-3.446	rs6719	0.013694	-5.12	2.219	122	13	enet	0.01611	7.02e-08	-2.70303	0.00687	0.101	0.866	0	0.004	0.028
HDGF-out.wgt.RDat	/u/home/t/tboltz/project-ophoff/rna_whole_blood/cts_TWAS_latest/NK_Cells_Resting_weights2//HDGF-out.wgt.RDat	HDGF	1	157000000	157000000	0.0688	rs2764406	-2.567	rs3765783	0.043206	-9.05	-0.851	189	8	lasso	0.06168	5.96e-26	0.420314	0.674	NA	NA	NA	NA	NA
HHAT-out.wgt.RDat	/u/home/t/tboltz/project-ophoff/rna_whole_blood/cts_TWAS_latest/NK_Cells_Resting_weights2//HHAT-out.wgt.RDat	HHAT	1	211000000	211000000	0.01644	rs946143	-2.364	rs1883655	0.01138	-4.66	0.723	234	2	lasso	0.00578	0.000904	-0.413331	0.679	NA	NA	NA	NA	NA
HIVEP3-out.wgt.RDat	/u/home/t/tboltz/project-ophoff/rna_whole_blood/cts_TWAS_latest/NK_Cells_Resting_weights2//HIVEP3-out.wgt.RDat	HIVEP3	1	42000000	42500000	0.08298	rs11210344	2.895	rs604145	0.045851	9.79	2.573	231	31	enet	0.07724	2.86e-32	0.827615	0.408	NA	NA	NA	NA	NA
HLX-out.wgt.RDat	/u/home/t/tboltz/project-ophoff/rna_whole_blood/cts_TWAS_latest/NK_Cells_Resting_weights2//HLX-out.wgt.RDat	HLX	1	221000000	221000000	0.03565	rs7544735	-3.806	rs2738756	0.022064	6.63	1.133	154	3	lasso	0.0206	1.2e-09	1.24056	0.215	NA	NA	NA	NA	NA
HMGN2-out.wgt.RDat	/u/home/t/tboltz/project-ophoff/rna_whole_blood/cts_TWAS_latest/NK_Cells_Resting_weights2//HMGN2-out.wgt.RDat	HMGN2	1	26800000	26800000	0.08823	rs4072445	3.056	rs11247963	0.004676	4.48	-2.425	161	22	enet	0.02765	2.05e-12	-0.616902	0.537	NA	NA	NA	NA	NA
HNRNPR-out.wgt.RDat	/u/home/t/tboltz/project-ophoff/rna_whole_blood/cts_TWAS_latest/NK_Cells_Resting_weights2//HNRNPR-out.wgt.RDat	HNRNPR	1	23600000	23700000	0.01491	rs10799771	2.48	rs7532266	0.007515	-4.34	0.057	116	116	blup	0.00688	0.000324	-0.483419	0.629	NA	NA	NA	NA	NA
HORMAD1-out.wgt.RDat	/u/home/t/tboltz/project-ophoff/rna_whole_blood/cts_TWAS_latest/NK_Cells_Resting_weights2//HORMAD1-out.wgt.RDat	HORMAD1	1	151000000	151000000	0.0737	rs2147324	-3.05	rs12409208	0.13347	15.47	-0.233	98	29	enet	0.14592	1.99e-61	-0.419765	0.675	NA	NA	NA	NA	NA
HP1BP3-out.wgt.RDat	/u/home/t/tboltz/project-ophoff/rna_whole_blood/cts_TWAS_latest/NK_Cells_Resting_weights2//HP1BP3-out.wgt.RDat	HP1BP3	1	21100000	21100000	0.03778	rs10916764	-3.018	rs7532667	0.024695	-6.92	1.332	150	23	enet	0.02845	9.93e-13	-2.35523	0.0185	0	0.99	0	0.003	0.007
HPCAL4-out.wgt.RDat	/u/home/t/tboltz/project-ophoff/rna_whole_blood/cts_TWAS_latest/NK_Cells_Resting_weights2//HPCAL4-out.wgt.RDat	HPCAL4	1	40100000	40200000	0.44154	rs11576724	2.411	rs6703320	0.093442	-12.86	-1.965	130	27	enet	0.14958	4.76e-63	1.70613	0.088	NA	NA	NA	NA	NA
HTR6-out.wgt.RDat	/u/home/t/tboltz/project-ophoff/rna_whole_blood/cts_TWAS_latest/NK_Cells_Resting_weights2//HTR6-out.wgt.RDat	HTR6	1	20000000	20000000	0.08441	rs2872594	2.902	rs7533981	0.0998	-13.32	2.072	238	4	lasso	0.09849	4.58e-41	-2.08558	0.037	0	0.973	0	0.003	0.024
IBA57-out.wgt.RDat	/u/home/t/tboltz/project-ophoff/rna_whole_blood/cts_TWAS_latest/NK_Cells_Resting_weights2//IBA57-out.wgt.RDat	IBA57	1	228000000	228000000	0.14916	rs10916232	-2.554	rs12134624	0.164627	16.95	-0.875	172	46	enet	0.17232	3.01e-73	-0.826485	0.409	NA	NA	NA	NA	NA
IER5-out.wgt.RDat	/u/home/t/tboltz/project-ophoff/rna_whole_blood/cts_TWAS_latest/NK_Cells_Resting_weights2//IER5-out.wgt.RDat	IER5	1	181000000	181000000	0.04494	rs3795504	3.229	rs2332058	0.026122	7.42	-0.076	127	8	enet	0.02464	3.13e-11	0.180399	0.857	NA	NA	NA	NA	NA
IFI16-out.wgt.RDat	/u/home/t/tboltz/project-ophoff/rna_whole_blood/cts_TWAS_latest/NK_Cells_Resting_weights2//IFI16-out.wgt.RDat	IFI16	1	159000000	159000000	0.04706	rs6666753	2.413	rs3754459	0.012987	5.56	0.386	266	4	lasso	0.01082	8.65e-06	0.10113	0.919	NA	NA	NA	NA	NA
IFI44-out.wgt.RDat	/u/home/t/tboltz/project-ophoff/rna_whole_blood/cts_TWAS_latest/NK_Cells_Resting_weights2//IFI44-out.wgt.RDat	IFI44	1	79100000	79100000	0.0192	rs12063386	-1.977	rs11577395	0.01967	-6.13	0.921	176	4	enet	0.01747	2.05e-08	-0.99673	0.319	NA	NA	NA	NA	NA
IL12RB2-out.wgt.RDat	/u/home/t/tboltz/project-ophoff/rna_whole_blood/cts_TWAS_latest/NK_Cells_Resting_weights2//IL12RB2-out.wgt.RDat	IL12RB2	1	67800000	67900000	0.09002	rs924080	4.17	rs6679356	0.052378	9.7	0.109	208	208	blup	0.05438	5.14e-23	-0.931896	0.351	NA	NA	NA	NA	NA
IL23R-out.wgt.RDat	/u/home/t/tboltz/project-ophoff/rna_whole_blood/cts_TWAS_latest/NK_Cells_Resting_weights2//IL23R-out.wgt.RDat	IL23R	1	67600000	67700000	0.04698	rs924080	4.17	rs2064689	0.048573	-9.75	2.737	228	12	enet	0.04812	1.63e-20	-2.84044	0.00451	0	0.893	0	0.019	0.088
IL6R-out.wgt.RDat	/u/home/t/tboltz/project-ophoff/rna_whole_blood/cts_TWAS_latest/NK_Cells_Resting_weights2//IL6R-out.wgt.RDat	IL6R	1	154000000	154000000	0.02171	rs6696760	-3.446	rs6696089	0.011183	-5.41	-1.58	116	116	blup	0.0164	5.39e-08	1.27865	0.201	NA	NA	NA	NA	NA
ILDR2-out.wgt.RDat	/u/home/t/tboltz/project-ophoff/rna_whole_blood/cts_TWAS_latest/NK_Cells_Resting_weights2//ILDR2-out.wgt.RDat	ILDR2	1	167000000	167000000	0.02063	rs4657629	2.409	rs12135317	0.000824	4.36	-1.007	221	221	blup	0.00552	0.00116	-1.20877	0.227	NA	NA	NA	NA	NA
IRF6-out.wgt.RDat	/u/home/t/tboltz/project-ophoff/rna_whole_blood/cts_TWAS_latest/NK_Cells_Resting_weights2//IRF6-out.wgt.RDat	IRF6	1	210000000	210000000	0.15027	rs17014768	3.201	rs2236906	0.157431	16.57	0.682	198	16	enet	0.17663	3.28e-75	0.496855	0.619	NA	NA	NA	NA	NA
ITGB3BP-out.wgt.RDat	/u/home/t/tboltz/project-ophoff/rna_whole_blood/cts_TWAS_latest/NK_Cells_Resting_weights2//ITGB3BP-out.wgt.RDat	ITGB3BP	1	63900000	64100000	0.06549	rs12751992	-2.583	rs6697508	0.05029	9.42	0.046	218	14	enet	0.05051	1.81e-21	0.337076	0.736	NA	NA	NA	NA	NA
ITLN1-out.wgt.RDat	/u/home/t/tboltz/project-ophoff/rna_whole_blood/cts_TWAS_latest/NK_Cells_Resting_weights2//ITLN1-out.wgt.RDat	ITLN1	1	161000000	161000000	0.06817	rs3737780	-2.356	rs1333062	0.045945	-9.14	-0.264	149	37	enet	0.06637	7.58e-28	-1.04361	0.297	NA	NA	NA	NA	NA
ITPKB-out.wgt.RDat	/u/home/t/tboltz/project-ophoff/rna_whole_blood/cts_TWAS_latest/NK_Cells_Resting_weights2//ITPKB-out.wgt.RDat	ITPKB	1	227000000	227000000	0.04739	rs1151815	2.886	rs10495249	0.040157	8.46	-0.348	159	7	lasso	0.03975	3.45e-17	-0.433596	0.665	NA	NA	NA	NA	NA
IVNS1ABP-out.wgt.RDat	/u/home/t/tboltz/project-ophoff/rna_whole_blood/cts_TWAS_latest/NK_Cells_Resting_weights2//IVNS1ABP-out.wgt.RDat	IVNS1ABP	1	185000000	185000000	0.07483	rs12061313	1.911	rs10798019	0.043135	8.84	1.055	125	7	lasso	0.04681	5.41e-20	0.676272	0.499	NA	NA	NA	NA	NA
JUN-out.wgt.RDat	/u/home/t/tboltz/project-ophoff/rna_whole_blood/cts_TWAS_latest/NK_Cells_Resting_weights2//JUN-out.wgt.RDat	JUN	1	59200000	59200000	0.06165	rs4912202	-3.155	rs2764933	0.030411	-7.62	1.243	184	17	enet	0.02753	2.29e-12	-0.888972	0.374	NA	NA	NA	NA	NA
KAZN-out.wgt.RDat	/u/home/t/tboltz/project-ophoff/rna_whole_blood/cts_TWAS_latest/NK_Cells_Resting_weights2//KAZN-out.wgt.RDat	KAZN	1	14200000	15400000	0.19434	rs1203660	-2.305	rs6429696	0.089213	-12.55	-0.801	364	20	enet	0.12401	6.88e-52	0.947774	0.343	NA	NA	NA	NA	NA
KCNA3-out.wgt.RDat	/u/home/t/tboltz/project-ophoff/rna_whole_blood/cts_TWAS_latest/NK_Cells_Resting_weights2//KCNA3-out.wgt.RDat	KCNA3	1	111000000	111000000	0.06489	rs4839072	-2.594	rs11585237	0.031551	-7.54	-0.591	164	2	lasso	0.04293	1.89e-18	0.429782	0.667	NA	NA	NA	NA	NA
KCNAB2-out.wgt.RDat	/u/home/t/tboltz/project-ophoff/rna_whole_blood/cts_TWAS_latest/NK_Cells_Resting_weights2//KCNAB2-out.wgt.RDat	KCNAB2	1	6050000	6160000	0.05706	rs1295107	2.702	rs7535806	0.034625	7.96	-1.675	123	14	enet	0.03435	4.7e-15	-0.810551	0.418	NA	NA	NA	NA	NA
KIAA0040-out.wgt.RDat	/u/home/t/tboltz/project-ophoff/rna_whole_blood/cts_TWAS_latest/NK_Cells_Resting_weights2//KIAA0040-out.wgt.RDat	KIAA0040	1	175000000	175000000	0.08644	rs1984418	2.582	rs2269650	0.051406	-9.97	-0.639	190	14	enet	0.07286	1.76e-30	0.728996	0.466	NA	NA	NA	NA	NA
KIAA2013-out.wgt.RDat	/u/home/t/tboltz/project-ophoff/rna_whole_blood/cts_TWAS_latest/NK_Cells_Resting_weights2//KIAA2013-out.wgt.RDat	KIAA2013	1	12000000	12000000	0.06566	rs11801678	2.1	rs2236057	0.04557	9.04	-0.463	135	4	lasso	0.05145	7.64e-22	-0.650637	0.515	NA	NA	NA	NA	NA
KIF14-out.wgt.RDat	/u/home/t/tboltz/project-ophoff/rna_whole_blood/cts_TWAS_latest/NK_Cells_Resting_weights2//KIF14-out.wgt.RDat	KIF14	1	201000000	201000000	0.01151	rs12074541	2.37	rs7543730	0.01295	4.94	-2.129	206	3	lasso	0.01021	1.5e-05	-2.14122	0.0323	0.134	0.846	0	0.001	0.019
KIF1B-out.wgt.RDat	/u/home/t/tboltz/project-ophoff/rna_whole_blood/cts_TWAS_latest/NK_Cells_Resting_weights2//KIF1B-out.wgt.RDat	KIF1B	1	10300000	10400000	0.17047	rs2483677	2.82	rs17400878	0.111108	14.17	-0.048	157	15	enet	0.13527	9.17e-57	0.660429	0.509	NA	NA	NA	NA	NA
[truncated: 1,453 more rows]

## Sheet: Alcohol_Dependence.sumstats.tri
PANEL	FILE	ID	CHR	P0	P1	HSQ	BEST.GWAS.ID	BEST.GWAS.Z	EQTL.ID	EQTL.R2	EQTL.Z	EQTL.GWAS.Z	NSNP	NWGT	MODEL	MODELCV.R2	MODELCV.PV	TWAS.Z	TWAS.P	COLOC.PP0	COLOC.PP1	COLOC.PP2	COLOC.PP3	COLOC.PP4
[truncated: 2,918 more rows]

[truncated: 17 more sheets: Alzheimer.sumstats.trimmed.all_, BP.sumstats.trimmed.all_chr_out, Cannabis_Use_Disorder.sumstats., MCV_EUR_2016.trimmed2.all_chr_o, Insomnia.sumstats.trimmed.all_c, MDD.sumstats.trimmed.all_chr_ou, Migraine.sumstats.trimmed.all_c, SCZ.sumstats.trimmed.all_chr_ou, SLE_2015.trimmed2.all_chr_out, UKB_460K.blood_EOSINOPHIL_COUNT, UKB_460K.blood_LYMPHOCYTE_COUNT, UKB_460K.blood_MEAN_CORPUSCULAR, UKB_460K.blood_MONOCYTE_COUNT.a, UKB_460K.blood_PLATELET_COUNT.a, UKB_460K.blood_RBC_DISTRIB_WIDT, UKB_460K.blood_RED_COUNT.all_ch, UKB_460K.blood_WHITE_COUNT.all_]
