# Supplementary material for: Cell-type deconvolution of bulk-blood RNA-seq reveals biological insights into neuropsychiatric disorders
Source: Am J Hum Genet. 2024 Feb 1;111(2):323–37. doi: 10.1016/j.ajhg.2023.12.018 (PMC10870131; doi:10.1016/j.ajhg.2023.12.018)
Supplement: Table S10. FUSION/TWAS and colocalization results for resting memory CD4 T cell gene expression, build GRCh37 [file mmc11.xlsx]

## Sheet: ADHD.sumstats.trimmed.all_chr_o
Table S10: FUSION/TWAS and colocalization results for T cells CD4 memory resting gene expression, build GRCh37.
PANEL	FILE	ID	CHR	P0	P1	HSQ	BEST.GWAS.ID	BEST.GWAS.Z	EQTL.ID	EQTL.R2	EQTL.Z	EQTL.GWAS.Z	NSNP	NWGT	MODEL	MODELCV.R2	MODELCV.PV	TWAS.Z	TWAS.P	COLOC.PP0	COLOC.PP1	COLOC.PP2	COLOC.PP3	COLOC.PP4
ACSL5-out.wgt.RDat	/u/home/t/tboltz/project-ophoff/rna_whole_blood/cts_TWAS_latest/T_Cells_CD4_Memory_Resting_weights2//ACSL5-out.wgt.RDat	ACSL5	10	114000000	114000000	0.05987	rs1926565	-2.855	rs11195940	0.060406	10.33	2.011	140	4	lasso	0.06327	1.36e-26	1.83081	0.06713	NA	NA	NA	NA	NA
ACTA2-out.wgt.RDat	/u/home/t/tboltz/project-ophoff/rna_whole_blood/cts_TWAS_latest/T_Cells_CD4_Memory_Resting_weights2//ACTA2-out.wgt.RDat	ACTA2	10	90700000	90800000	0.20531	rs2297473	2.657	rs1800682	0.198603	-18.63	-1.43	170	8	lasso	0.20736	1.61e-89	1.19533	0.23196	NA	NA	NA	NA	NA
ADAM8-out.wgt.RDat	/u/home/t/tboltz/project-ophoff/rna_whole_blood/cts_TWAS_latest/T_Cells_CD4_Memory_Resting_weights2//ADAM8-out.wgt.RDat	ADAM8	10	135000000	135000000	0.02713	NA	NA	NA	NA	NA	NA	182	0	lasso	0.02874	7.66e-13	NA	NA	NA	NA	NA	NA	NA
ADARB2-out.wgt.RDat	/u/home/t/tboltz/project-ophoff/rna_whole_blood/cts_TWAS_latest/T_Cells_CD4_Memory_Resting_weights2//ADARB2-out.wgt.RDat	ADARB2	10	1220000	1780000	0.22945	rs11250935	3.668	rs2804102	0.074444	-11.41	-0.879	327	60	enet	0.13245	1.55e-55	0.58754	0.55684	NA	NA	NA	NA	NA
ADK-out.wgt.RDat	/u/home/t/tboltz/project-ophoff/rna_whole_blood/cts_TWAS_latest/T_Cells_CD4_Memory_Resting_weights2//ADK-out.wgt.RDat	ADK	10	75900000	76500000	0.17552	rs2688608	-2.82	rs4414157	0.075107	11.63	0.209	234	35	enet	0.09998	1.09e-41	0.3598	0.71899	NA	NA	NA	NA	NA
AKR1C2-out.wgt.RDat	/u/home/t/tboltz/project-ophoff/rna_whole_blood/cts_TWAS_latest/T_Cells_CD4_Memory_Resting_weights2//AKR1C2-out.wgt.RDat	AKR1C2	10	5030000	5060000	0.05319	rs1826976	-2.866	rs7922153	0.023625	6.64	0.488	229	2	lasso	0.0225	2.16e-10	0.49851	0.61813	NA	NA	NA	NA	NA
AKR1C3-out.wgt.RDat	/u/home/t/tboltz/project-ophoff/rna_whole_blood/cts_TWAS_latest/T_Cells_CD4_Memory_Resting_weights2//AKR1C3-out.wgt.RDat	AKR1C3	10	5080000	5150000	0.08467	rs1826976	-2.866	rs1987511	0.025288	-7.73	0.617	251	20	enet	0.05029	2.22e-21	0.46042	0.64522	NA	NA	NA	NA	NA
AKR1C8P-out.wgt.RDat	/u/home/t/tboltz/project-ophoff/rna_whole_blood/cts_TWAS_latest/T_Cells_CD4_Memory_Resting_weights2//AKR1C8P-out.wgt.RDat	AKR1C8P	10	5200000	5230000	0.09722	rs4881483	2.442	rs2398203	0.032523	-7.97	0.328	248	248	blup	0.05275	2.31e-22	-0.49447	0.62097	NA	NA	NA	NA	NA
AKR1E2-out.wgt.RDat	/u/home/t/tboltz/project-ophoff/rna_whole_blood/cts_TWAS_latest/T_Cells_CD4_Memory_Resting_weights2//AKR1E2-out.wgt.RDat	AKR1E2	10	4830000	4890000	0.15188	rs1826976	-2.866	rs4500389	0.080254	-11.93	0.004	236	24	enet	0.13019	1.48e-54	-0.40091	0.68849	NA	NA	NA	NA	NA
ANK3-out.wgt.RDat	/u/home/t/tboltz/project-ophoff/rna_whole_blood/cts_TWAS_latest/T_Cells_CD4_Memory_Resting_weights2//ANK3-out.wgt.RDat	ANK3	10	61800000	62500000	0.25841	rs10994397	3.473	rs2028564	0.069359	-11.32	1.206	333	57	enet	0.15724	1.89e-66	-0.42778	0.66881	NA	NA	NA	NA	NA
ANTXRL-out.wgt.RDat	/u/home/t/tboltz/project-ophoff/rna_whole_blood/cts_TWAS_latest/T_Cells_CD4_Memory_Resting_weights2//ANTXRL-out.wgt.RDat	ANTXRL	10	47700000	47700000	0.01902	rs11596854	-0.977	rs4244617	0.007634	-3.96	0.346	6	6	blup	0.00878	5.58e-05	-0.17447	0.8615	NA	NA	NA	NA	NA
ARHGAP12-out.wgt.RDat	/u/home/t/tboltz/project-ophoff/rna_whole_blood/cts_TWAS_latest/T_Cells_CD4_Memory_Resting_weights2//ARHGAP12-out.wgt.RDat	ARHGAP12	10	32100000	32200000	0.03867	rs2769202	2.969	rs2808091	0.028934	-8.47	-0.781	113	7	lasso	0.04773	2.32e-20	0.3514	0.72529	NA	NA	NA	NA	NA
ARHGAP21-out.wgt.RDat	/u/home/t/tboltz/project-ophoff/rna_whole_blood/cts_TWAS_latest/T_Cells_CD4_Memory_Resting_weights2//ARHGAP21-out.wgt.RDat	ARHGAP21	10	24900000	25000000	0.02098	rs12414747	-3.516	rs10828675	0.009117	-4.89	1.691	103	3	lasso	0.0109	8.02e-06	-3.16355	0.00156	0.106	0.602	0.001	0.003	0.288
ARHGAP22-out.wgt.RDat	/u/home/t/tboltz/project-ophoff/rna_whole_blood/cts_TWAS_latest/T_Cells_CD4_Memory_Resting_weights2//ARHGAP22-out.wgt.RDat	ARHGAP22	10	49700000	49900000	0.05118	rs12264297	3.313	rs11599380	0.024841	6.98	-2.065	204	19	enet	0.0375	2.67e-16	-0.86382	0.38769	NA	NA	NA	NA	NA
ARL3-out.wgt.RDat	/u/home/t/tboltz/project-ophoff/rna_whole_blood/cts_TWAS_latest/T_Cells_CD4_Memory_Resting_weights2//ARL3-out.wgt.RDat	ARL3	10	104000000	104000000	0.00579	rs4147155	-3.729	rs12780116	0.003338	3.86	1.724	224	3	lasso	0.00389	0.00541	0.99819	0.31819	NA	NA	NA	NA	NA
ARL5B-out.wgt.RDat	/u/home/t/tboltz/project-ophoff/rna_whole_blood/cts_TWAS_latest/T_Cells_CD4_Memory_Resting_weights2//ARL5B-out.wgt.RDat	ARL5B	10	18900000	19000000	0.01729	rs16917298	2.48	rs2272274	0.01755	5.81	1.306	205	1	lasso	0.01604	7.49e-08	1.306	0.19155	NA	NA	NA	NA	NA
ARMC3-out.wgt.RDat	/u/home/t/tboltz/project-ophoff/rna_whole_blood/cts_TWAS_latest/T_Cells_CD4_Memory_Resting_weights2//ARMC3-out.wgt.RDat	ARMC3	10	23200000	23300000	0.02352	rs10508654	3.448	rs10828351	0.018396	-5.94	-1.708	163	1	lasso	0.01626	6.16e-08	1.708	0.08764	NA	NA	NA	NA	NA
AS3MT-out.wgt.RDat	/u/home/t/tboltz/project-ophoff/rna_whole_blood/cts_TWAS_latest/T_Cells_CD4_Memory_Resting_weights2//AS3MT-out.wgt.RDat	AS3MT	10	105000000	105000000	0.04371	rs4147155	-3.729	rs7085104	0.051295	-9.89	-0.717	209	5	lasso	0.05995	2.97e-25	-0.05816	0.95362	NA	NA	NA	NA	NA
ASAH2B-out.wgt.RDat	/u/home/t/tboltz/project-ophoff/rna_whole_blood/cts_TWAS_latest/T_Cells_CD4_Memory_Resting_weights2//ASAH2B-out.wgt.RDat	ASAH2B	10	52500000	52600000	0.02256	rs2574983	3.485	rs4245008	0.010525	5.32	-0.443	226	5	enet	0.01688	3.5e-08	-0.15139	0.87967	NA	NA	NA	NA	NA
ATP5F1C-out.wgt.RDat	/u/home/t/tboltz/project-ophoff/rna_whole_blood/cts_TWAS_latest/T_Cells_CD4_Memory_Resting_weights2//ATP5F1C-out.wgt.RDat	ATP5F1C	10	7830000	7850000	0.03185	rs11255149	2.705	rs2778475	0.022923	6.56	-0.362	121	4	lasso	0.02071	1.09e-09	-0.54155	0.58813	NA	NA	NA	NA	NA
BAMBI-out.wgt.RDat	/u/home/t/tboltz/project-ophoff/rna_whole_blood/cts_TWAS_latest/T_Cells_CD4_Memory_Resting_weights2//BAMBI-out.wgt.RDat	BAMBI	10	29000000	29000000	0.07151	rs7085567	-2.428	rs2797470	0.044577	8.99	-0.999	186	7	lasso	0.04674	5.8e-20	-1.23963	0.21511	NA	NA	NA	NA	NA
BEND7-out.wgt.RDat	/u/home/t/tboltz/project-ophoff/rna_whole_blood/cts_TWAS_latest/T_Cells_CD4_Memory_Resting_weights2//BEND7-out.wgt.RDat	BEND7	10	13500000	13600000	0.03882	rs7072705	2.264	rs4750379	0.030645	7.41	-0.318	173	4	lasso	0.02819	1.25e-12	-0.1449	0.88479	NA	NA	NA	NA	NA
BMPR1A-out.wgt.RDat	/u/home/t/tboltz/project-ophoff/rna_whole_blood/cts_TWAS_latest/T_Cells_CD4_Memory_Resting_weights2//BMPR1A-out.wgt.RDat	BMPR1A	10	88500000	88700000	0.0217	rs2353840	-2.738	rs7074064	0.020918	-6.29	1.393	123	4	lasso	0.01799	1.28e-08	-1.30033	0.19349	NA	NA	NA	NA	NA
BORCS7-out.wgt.RDat	/u/home/t/tboltz/project-ophoff/rna_whole_blood/cts_TWAS_latest/T_Cells_CD4_Memory_Resting_weights2//BORCS7-out.wgt.RDat	BORCS7	10	105000000	105000000	0.05091	rs4147155	-3.729	rs12416687	0.046849	-9.31	0.764	209	20	enet	0.04868	9.75e-21	-0.52451	0.59992	NA	NA	NA	NA	NA
CACUL1-out.wgt.RDat	/u/home/t/tboltz/project-ophoff/rna_whole_blood/cts_TWAS_latest/T_Cells_CD4_Memory_Resting_weights2//CACUL1-out.wgt.RDat	CACUL1	10	120000000	121000000	0.02217	rs7084494	-3	rs4319431	0.004726	4.26	-0.657	170	9	enet	0.00855	6.93e-05	-0.41638	0.67713	NA	NA	NA	NA	NA
CALHM2-out.wgt.RDat	/u/home/t/tboltz/project-ophoff/rna_whole_blood/cts_TWAS_latest/T_Cells_CD4_Memory_Resting_weights2//CALHM2-out.wgt.RDat	CALHM2	10	105000000	105000000	0.15158	rs7068070	2.444	rs3014190	0.042223	-9.02	-0.261	181	12	enet	0.05917	6.11e-25	0.50192	0.61573	NA	NA	NA	NA	NA
CAMK1D-out.wgt.RDat	/u/home/t/tboltz/project-ophoff/rna_whole_blood/cts_TWAS_latest/T_Cells_CD4_Memory_Resting_weights2//CAMK1D-out.wgt.RDat	CAMK1D	10	12400000	12900000	0.06963	rs723210	3.172	rs11257655	0.073747	11.36	0.005	242	3	lasso	0.07068	1.36e-29	0.01079	0.99139	NA	NA	NA	NA	NA
CASP7-out.wgt.RDat	/u/home/t/tboltz/project-ophoff/rna_whole_blood/cts_TWAS_latest/T_Cells_CD4_Memory_Resting_weights2//CASP7-out.wgt.RDat	CASP7	10	115000000	115000000	0.08481	rs7915609	-3.725	rs4353229	0.042631	9.46	-1.685	230	11	lasso	0.10689	1.34e-44	-1.28065	0.20032	NA	NA	NA	NA	NA
CC2D2B-out.wgt.RDat	/u/home/t/tboltz/project-ophoff/rna_whole_blood/cts_TWAS_latest/T_Cells_CD4_Memory_Resting_weights2//CC2D2B-out.wgt.RDat	CC2D2B	10	97700000	97800000	0.01782	rs1132913	2.755	rs12250514	0.014005	5.92	0.306	277	4	enet	0.01076	9.12e-06	0.31007	0.75651	NA	NA	NA	NA	NA
CCDC7-out.wgt.RDat	/u/home/t/tboltz/project-ophoff/rna_whole_blood/cts_TWAS_latest/T_Cells_CD4_Memory_Resting_weights2//CCDC7-out.wgt.RDat	CCDC7	10	32700000	33200000	0.07011	rs17296170	3.347	rs7099897	0.048341	9.25	1.851	186	33	enet	0.07786	1.58e-32	1.48689	0.13704	NA	NA	NA	NA	NA
CCNY-out.wgt.RDat	/u/home/t/tboltz/project-ophoff/rna_whole_blood/cts_TWAS_latest/T_Cells_CD4_Memory_Resting_weights2//CCNY-out.wgt.RDat	CCNY	10	35500000	35900000	0.05022	rs10764063	1.956	rs7904462	0.029179	-7.96	-0.611	190	22	enet	0.03329	1.23e-14	0.70734	0.47935	NA	NA	NA	NA	NA
CCSER2-out.wgt.RDat	/u/home/t/tboltz/project-ophoff/rna_whole_blood/cts_TWAS_latest/T_Cells_CD4_Memory_Resting_weights2//CCSER2-out.wgt.RDat	CCSER2	10	86100000	86300000	0.2725	rs4366428	2.712	rs12782714	0.18785	-18.18	0.904	296	37	enet	0.25229	1.85e-111	-0.48617	0.62685	NA	NA	NA	NA	NA
CDC123-out.wgt.RDat	/u/home/t/tboltz/project-ophoff/rna_whole_blood/cts_TWAS_latest/T_Cells_CD4_Memory_Resting_weights2//CDC123-out.wgt.RDat	CDC123	10	12200000	12300000	0.02621	rs723210	3.172	rs4469792	0.022385	-6.62	0.993	122	11	enet	0.02492	2.42e-11	-0.72228	0.47012	NA	NA	NA	NA	NA
CDH23-out.wgt.RDat	/u/home/t/tboltz/project-ophoff/rna_whole_blood/cts_TWAS_latest/T_Cells_CD4_Memory_Resting_weights2//CDH23-out.wgt.RDat	CDH23	10	73200000	73600000	0.08401	rs16928377	3.585	rs4747176	0.085848	-12.22	1.653	339	8	enet	0.08944	2.68e-37	-1.38951	0.16468	NA	NA	NA	NA	NA
CISD1-out.wgt.RDat	/u/home/t/tboltz/project-ophoff/rna_whole_blood/cts_TWAS_latest/T_Cells_CD4_Memory_Resting_weights2//CISD1-out.wgt.RDat	CISD1	10	60000000	60000000	0.02006	rs16911377	2.086	rs2590339	0.027182	-7.29	-0.646	173	14	enet	0.02641	6.3e-12	0.67987	0.49658	NA	NA	NA	NA	NA
COMTD1-out.wgt.RDat	/u/home/t/tboltz/project-ophoff/rna_whole_blood/cts_TWAS_latest/T_Cells_CD4_Memory_Resting_weights2//COMTD1-out.wgt.RDat	COMTD1	10	77000000	77000000	0.01333	rs7899719	-2.462	rs4745765	0.016293	5.56	2.41	148	1	lasso	0.01372	6.13e-07	2.41	0.01595	0.009	0.945	0	0.001	0.045
CREM-out.wgt.RDat	/u/home/t/tboltz/project-ophoff/rna_whole_blood/cts_TWAS_latest/T_Cells_CD4_Memory_Resting_weights2//CREM-out.wgt.RDat	CREM	10	35400000	35500000	0.02428	rs2492459	1.715	rs1531550	0.021408	-6.49	0.076	167	8	lasso	0.01829	9.75e-09	-0.00801	0.99361	NA	NA	NA	NA	NA
CTNNA3-out.wgt.RDat	/u/home/t/tboltz/project-ophoff/rna_whole_blood/cts_TWAS_latest/T_Cells_CD4_Memory_Resting_weights2//CTNNA3-out.wgt.RDat	CTNNA3	10	67700000	69500000	0.02097	rs10509235	-3.037	rs10997656	0.012521	5.77	-0.207	668	6	lasso	0.00729	0.000221	-0.37328	0.70894	NA	NA	NA	NA	NA
CUBN-out.wgt.RDat	/u/home/t/tboltz/project-ophoff/rna_whole_blood/cts_TWAS_latest/T_Cells_CD4_Memory_Resting_weights2//CUBN-out.wgt.RDat	CUBN	10	16900000	17200000	0.0921	rs4335444	4.471	rs7912064	0.057799	10.15	-0.84	329	18	enet	0.06281	2.1e-26	0.15148	0.8796	NA	NA	NA	NA	NA
DHX32-out.wgt.RDat	/u/home/t/tboltz/project-ophoff/rna_whole_blood/cts_TWAS_latest/T_Cells_CD4_Memory_Resting_weights2//DHX32-out.wgt.RDat	DHX32	10	128000000	128000000	0.07582	rs11813475	2.681	rs10901483	0.092762	12.86	-1.313	187	11	enet	0.08868	5.56e-37	-1.27176	0.20346	NA	NA	NA	NA	NA
DIP2C-out.wgt.RDat	/u/home/t/tboltz/project-ophoff/rna_whole_blood/cts_TWAS_latest/T_Cells_CD4_Memory_Resting_weights2//DIP2C-out.wgt.RDat	DIP2C	10	320000	736000	0.01606	rs7916145	-2.513	rs1539231	0.017802	5.69	1.143	148	6	enet	0.01556	1.16e-07	0.99017	0.32209	NA	NA	NA	NA	NA
DLG5-out.wgt.RDat	/u/home/t/tboltz/project-ophoff/rna_whole_blood/cts_TWAS_latest/T_Cells_CD4_Memory_Resting_weights2//DLG5-out.wgt.RDat	DLG5	10	79600000	79700000	0.03858	rs2670128	-3.536	rs1248627	0.042582	-9.16	0.541	218	4	lasso	0.04148	7.1e-18	-0.50495	0.61359	NA	NA	NA	NA	NA
DNA2-out.wgt.RDat	/u/home/t/tboltz/project-ophoff/rna_whole_blood/cts_TWAS_latest/T_Cells_CD4_Memory_Resting_weights2//DNA2-out.wgt.RDat	DNA2	10	70200000	70200000	0.05957	rs1417941	-3.053	rs12219699	0.036569	-8.19	0.953	173	3	lasso	0.03576	1.3e-15	-1.02818	0.30387	NA	NA	NA	NA	NA
DNAJB12-out.wgt.RDat	/u/home/t/tboltz/project-ophoff/rna_whole_blood/cts_TWAS_latest/T_Cells_CD4_Memory_Resting_weights2//DNAJB12-out.wgt.RDat	DNAJB12	10	74100000	74100000	0.00677	rs4747211	-3.241	rs2166334	0.004908	3.82	1.594	224	224	blup	0.00418	0.0041	1.56726	0.11705	NA	NA	NA	NA	NA
DNAJC9-out.wgt.RDat	/u/home/t/tboltz/project-ophoff/rna_whole_blood/cts_TWAS_latest/T_Cells_CD4_Memory_Resting_weights2//DNAJC9-out.wgt.RDat	DNAJC9	10	74900000	75000000	0.01515	rs7076585	-2.193	rs7097343	0.018397	-6.26	0.382	194	194	blup	0.01873	6.56e-09	-0.60889	0.5426	NA	NA	NA	NA	NA
DNMBP-out.wgt.RDat	/u/home/t/tboltz/project-ophoff/rna_whole_blood/cts_TWAS_latest/T_Cells_CD4_Memory_Resting_weights2//DNMBP-out.wgt.RDat	DNMBP	10	102000000	102000000	0.0208	rs7897454	3.243	rs4919402	0.019545	6.01	-0.534	231	2	lasso	0.01788	1.42e-08	-0.49448	0.62097	NA	NA	NA	NA	NA
DPCD-out.wgt.RDat	/u/home/t/tboltz/project-ophoff/rna_whole_blood/cts_TWAS_latest/T_Cells_CD4_Memory_Resting_weights2//DPCD-out.wgt.RDat	DPCD	10	103000000	103000000	0.00979	rs644633	2.079	rs1861927	0.00989	4.52	0.659	144	4	lasso	0.00791	0.000124	0.37943	0.70437	NA	NA	NA	NA	NA
DPYSL4-out.wgt.RDat	/u/home/t/tboltz/project-ophoff/rna_whole_blood/cts_TWAS_latest/T_Cells_CD4_Memory_Resting_weights2//DPYSL4-out.wgt.RDat	DPYSL4	10	134000000	134000000	0.0459	rs7911172	2.835	rs2818413	0.015859	6.59	1.105	100	17	enet	0.03084	1.14e-13	0.71281	0.47596	NA	NA	NA	NA	NA
ECHDC3-out.wgt.RDat	/u/home/t/tboltz/project-ophoff/rna_whole_blood/cts_TWAS_latest/T_Cells_CD4_Memory_Resting_weights2//ECHDC3-out.wgt.RDat	ECHDC3	10	11800000	11800000	0.03761	rs6602555	-2.429	rs3829154	0.042143	-8.66	0.621	88	2	lasso	0.04239	3.1e-18	-0.60339	0.54625	NA	NA	NA	NA	NA
ENTPD1-out.wgt.RDat	/u/home/t/tboltz/project-ophoff/rna_whole_blood/cts_TWAS_latest/T_Cells_CD4_Memory_Resting_weights2//ENTPD1-out.wgt.RDat	ENTPD1	10	97500000	97600000	0.07283	rs7911684	2.494	rs11188369	0.059743	-10.43	0.371	318	318	blup	0.06212	3.97e-26	-0.24869	0.8036	NA	NA	NA	NA	NA
ERCC6-out.wgt.RDat	/u/home/t/tboltz/project-ophoff/rna_whole_blood/cts_TWAS_latest/T_Cells_CD4_Memory_Resting_weights2//ERCC6-out.wgt.RDat	ERCC6	10	50700000	50700000	0.02529	rs3810947	2.592	rs17177717	0.005838	-5.31	0.262	163	6	lasso	0.02345	9.13e-11	1.21358	0.22491	NA	NA	NA	NA	NA
FAM107B-out.wgt.RDat	/u/home/t/tboltz/project-ophoff/rna_whole_blood/cts_TWAS_latest/T_Cells_CD4_Memory_Resting_weights2//FAM107B-out.wgt.RDat	FAM107B	10	14600000	14800000	0.20217	rs17155173	2.647	rs11259266	0.034329	9.93	-0.308	300	28	enet	0.1012	3.36e-42	-1.15232	0.24919	NA	NA	NA	NA	NA
FAM170B-out.wgt.RDat	/u/home/t/tboltz/project-ophoff/rna_whole_blood/cts_TWAS_latest/T_Cells_CD4_Memory_Resting_weights2//FAM170B-out.wgt.RDat	FAM170B	10	50300000	50300000	0.0231	rs12264297	3.313	rs2725190	0.01243	5.48	-0.558	228	5	lasso	0.01371	6.22e-07	-0.58918	0.55574	NA	NA	NA	NA	NA
FGFR2-out.wgt.RDat	/u/home/t/tboltz/project-ophoff/rna_whole_blood/cts_TWAS_latest/T_Cells_CD4_Memory_Resting_weights2//FGFR2-out.wgt.RDat	FGFR2	10	123000000	123000000	0.20634	rs11200052	2.359	rs7918550	0.200779	18.66	-0.006	189	20	enet	0.21472	5.02e-93	0.54405	0.5864	NA	NA	NA	NA	NA
FHIP2A-out.wgt.RDat	/u/home/t/tboltz/project-ophoff/rna_whole_blood/cts_TWAS_latest/T_Cells_CD4_Memory_Resting_weights2//FHIP2A-out.wgt.RDat	FHIP2A	10	117000000	117000000	0.03948	rs11814528	3.648	rs2420069	0.059138	-10.36	-0.926	141	4	lasso	0.05737	3.25e-24	1.02885	0.30355	NA	NA	NA	NA	NA
FRAT1-out.wgt.RDat	/u/home/t/tboltz/project-ophoff/rna_whole_blood/cts_TWAS_latest/T_Cells_CD4_Memory_Resting_weights2//FRAT1-out.wgt.RDat	FRAT1	10	99100000	99100000	0.1281	rs2636774	-2.211	rs11189080	0.068846	11.88	1.294	184	36	enet	0.13013	1.56e-54	1.72522	0.08449	NA	NA	NA	NA	NA
FRAT2-out.wgt.RDat	/u/home/t/tboltz/project-ophoff/rna_whole_blood/cts_TWAS_latest/T_Cells_CD4_Memory_Resting_weights2//FRAT2-out.wgt.RDat	FRAT2	10	99100000	99100000	0.06655	rs2636774	-2.211	rs9888026	0.102562	13.64	1.36	184	9	lasso	0.11189	1.03e-46	0.91481	0.36029	NA	NA	NA	NA	NA
GDI2-out.wgt.RDat	/u/home/t/tboltz/project-ophoff/rna_whole_blood/cts_TWAS_latest/T_Cells_CD4_Memory_Resting_weights2//GDI2-out.wgt.RDat	GDI2	10	5810000	5880000	0.24318	rs4881483	2.442	rs2386620	0.08253	13.99	-0.114	207	52	enet	0.2051	1.9e-88	-0.53993	0.58924	NA	NA	NA	NA	NA
GPAM-out.wgt.RDat	/u/home/t/tboltz/project-ophoff/rna_whole_blood/cts_TWAS_latest/T_Cells_CD4_Memory_Resting_weights2//GPAM-out.wgt.RDat	GPAM	10	114000000	114000000	0.01936	rs1926565	-2.855	rs10749108	0.01243	5.42	0.823	176	1	lasso	0.00764	0.00016	0.823	0.41051	NA	NA	NA	NA	NA
GSTO1-out.wgt.RDat	/u/home/t/tboltz/project-ophoff/rna_whole_blood/cts_TWAS_latest/T_Cells_CD4_Memory_Resting_weights2//GSTO1-out.wgt.RDat	GSTO1	10	106000000	106000000	0.02346	rs3896224	-3.668	rs4925	0.018818	5.92	-1.226	174	24	enet	0.01896	5.34e-09	-0.6983	0.48499	NA	NA	NA	NA	NA
HECTD2-out.wgt.RDat	/u/home/t/tboltz/project-ophoff/rna_whole_blood/cts_TWAS_latest/T_Cells_CD4_Memory_Resting_weights2//HECTD2-out.wgt.RDat	HECTD2	10	93200000	93300000	0.02783	rs12416560	-2.936	rs12259834	0.02981	7.77	-0.627	128	3	lasso	0.0297	3.2e-13	-0.27059	0.7867	NA	NA	NA	NA	NA
HELLS-out.wgt.RDat	/u/home/t/tboltz/project-ophoff/rna_whole_blood/cts_TWAS_latest/T_Cells_CD4_Memory_Resting_weights2//HELLS-out.wgt.RDat	HELLS	10	96300000	96400000	0.08224	rs2475377	-2.393	rs4494250	0.025289	-6.92	0.942	235	26	enet	0.04648	7.34e-20	-0.68667	0.49229	NA	NA	NA	NA	NA
HIF1AN-out.wgt.RDat	/u/home/t/tboltz/project-ophoff/rna_whole_blood/cts_TWAS_latest/T_Cells_CD4_Memory_Resting_weights2//HIF1AN-out.wgt.RDat	HIF1AN	10	102000000	102000000	0.01182	rs7897454	3.243	rs2295772	0.015421	-5.38	0.896	151	5	lasso	0.0136	6.85e-07	-0.86573	0.38664	NA	NA	NA	NA	NA
HK1-out.wgt.RDat	/u/home/t/tboltz/project-ophoff/rna_whole_blood/cts_TWAS_latest/T_Cells_CD4_Memory_Resting_weights2//HK1-out.wgt.RDat	HK1	10	71000000	71200000	0.03898	rs1417941	-3.053	rs7079157	0.008462	5.1	-0.262	235	33	enet	0.01775	1.6e-08	1.21119	0.22582	NA	NA	NA	NA	NA
HKDC1-out.wgt.RDat	/u/home/t/tboltz/project-ophoff/rna_whole_blood/cts_TWAS_latest/T_Cells_CD4_Memory_Resting_weights2//HKDC1-out.wgt.RDat	HKDC1	10	71000000	71000000	0.09234	rs1417941	-3.053	rs5030933	0.043387	8.89	0.711	187	4	lasso	0.06528	2.1e-27	0.10982	0.91255	NA	NA	NA	NA	NA
HPS1-out.wgt.RDat	/u/home/t/tboltz/project-ophoff/rna_whole_blood/cts_TWAS_latest/T_Cells_CD4_Memory_Resting_weights2//HPS1-out.wgt.RDat	HPS1	10	100000000	100000000	0.39888	rs11189556	3.132	rs1060445	0.086263	-12.25	0.748	187	17	enet	0.17969	1.3e-76	0.62904	0.52932	NA	NA	NA	NA	NA
HPS6-out.wgt.RDat	/u/home/t/tboltz/project-ophoff/rna_whole_blood/cts_TWAS_latest/T_Cells_CD4_Memory_Resting_weights2//HPS6-out.wgt.RDat	HPS6	10	104000000	104000000	0.04858	rs10786667	-1.713	rs17094373	0.050864	-9.6	-1.09	127	127	blup	0.0515	7.33e-22	0.32382	0.74608	NA	NA	NA	NA	NA
IFIT1-out.wgt.RDat	/u/home/t/tboltz/project-ophoff/rna_whole_blood/cts_TWAS_latest/T_Cells_CD4_Memory_Resting_weights2//IFIT1-out.wgt.RDat	IFIT1	10	91200000	91200000	0.02538	rs2297473	2.657	rs304437	0.015355	5.48	0.924	206	5	lasso	0.01472	2.47e-07	1.03459	0.30086	NA	NA	NA	NA	NA
IFIT2-out.wgt.RDat	/u/home/t/tboltz/project-ophoff/rna_whole_blood/cts_TWAS_latest/T_Cells_CD4_Memory_Resting_weights2//IFIT2-out.wgt.RDat	IFIT2	10	91000000	91100000	0.02895	rs2297473	2.657	rs17122322	0.000584	-4.01	1.243	202	26	enet	0.00754	0.000175	0.64467	0.51914	NA	NA	NA	NA	NA
IFIT5-out.wgt.RDat	/u/home/t/tboltz/project-ophoff/rna_whole_blood/cts_TWAS_latest/T_Cells_CD4_Memory_Resting_weights2//IFIT5-out.wgt.RDat	IFIT5	10	91200000	91200000	0.15019	rs2297473	2.657	rs304437	0.104505	-13.91	0.924	193	9	lasso	0.11275	4.47e-47	-1.55281	0.12047	NA	NA	NA	NA	NA
INSYN2A-out.wgt.RDat	/u/home/t/tboltz/project-ophoff/rna_whole_blood/cts_TWAS_latest/T_Cells_CD4_Memory_Resting_weights2//INSYN2A-out.wgt.RDat	INSYN2A	10	129000000	129000000	0.01259	rs10830126	-2.468	rs2186023	0.004851	-4.67	-0.773	228	5	lasso	0.01319	9.95e-07	0.3022	0.7625	NA	NA	NA	NA	NA
IPMK-out.wgt.RDat	/u/home/t/tboltz/project-ophoff/rna_whole_blood/cts_TWAS_latest/T_Cells_CD4_Memory_Resting_weights2//IPMK-out.wgt.RDat	IPMK	10	60000000	60000000	0.05334	rs16911377	2.086	rs1199101	0.030815	-8.28	-0.687	188	8	lasso	0.05785	2.08e-24	-0.00224	0.99821	NA	NA	NA	NA	NA
ITPRIP-out.wgt.RDat	/u/home/t/tboltz/project-ophoff/rna_whole_blood/cts_TWAS_latest/T_Cells_CD4_Memory_Resting_weights2//ITPRIP-out.wgt.RDat	ITPRIP	10	106000000	106000000	0.01504	rs3896224	-3.668	rs10883993	0.013771	5.04	-0.755	197	6	lasso	0.01189	3.24e-06	-0.84082	0.40045	NA	NA	NA	NA	NA
KCNMA1-out.wgt.RDat	/u/home/t/tboltz/project-ophoff/rna_whole_blood/cts_TWAS_latest/T_Cells_CD4_Memory_Resting_weights2//KCNMA1-out.wgt.RDat	KCNMA1	10	78600000	79400000	0.28402	rs2670128	-3.536	rs816852	0.208015	-19.11	-1.18	350	22	enet	0.21692	4.41e-94	0.92824	0.35328	NA	NA	NA	NA	NA
KIF5B-out.wgt.RDat	/u/home/t/tboltz/project-ophoff/rna_whole_blood/cts_TWAS_latest/T_Cells_CD4_Memory_Resting_weights2//KIF5B-out.wgt.RDat	KIF5B	10	32300000	32300000	0.02497	rs2769202	2.969	rs9299674	0.001784	4.34	0.965	119	14	enet	0.00981	2.17e-05	0.60351	0.54617	NA	NA	NA	NA	NA
KNDC1-out.wgt.RDat	/u/home/t/tboltz/project-ophoff/rna_whole_blood/cts_TWAS_latest/T_Cells_CD4_Memory_Resting_weights2//KNDC1-out.wgt.RDat	KNDC1	10	135000000	135000000	0.05007	NA	NA	NA	NA	NA	NA	186	0	lasso	0.02918	5.12e-13	NA	NA	NA	NA	NA	NA	NA
LIPA-out.wgt.RDat	/u/home/t/tboltz/project-ophoff/rna_whole_blood/cts_TWAS_latest/T_Cells_CD4_Memory_Resting_weights2//LIPA-out.wgt.RDat	LIPA	10	91000000	91200000	0.37583	rs2297473	2.657	rs1412444	0.353672	24.75	0.678	231	4	lasso	0.39054	2.88e-188	0.74636	0.45545	NA	NA	NA	NA	NA
LIPN-out.wgt.RDat	/u/home/t/tboltz/project-ophoff/rna_whole_blood/cts_TWAS_latest/T_Cells_CD4_Memory_Resting_weights2//LIPN-out.wgt.RDat	LIPN	10	90500000	90500000	0.39183	rs2297473	2.657	rs10788613	0.073793	-12.04	2.294	162	60	enet	0.2731	4.59e-122	-0.99126	0.32156	NA	NA	NA	NA	NA
LRRC27-out.wgt.RDat	/u/home/t/tboltz/project-ophoff/rna_whole_blood/cts_TWAS_latest/T_Cells_CD4_Memory_Resting_weights2//LRRC27-out.wgt.RDat	LRRC27	10	134000000	134000000	0.02425	rs7911172	2.835	rs2748391	0.021538	-6.9	2.113	98	5	lasso	0.02775	1.87e-12	-1.79482	0.07268	NA	NA	NA	NA	NA
MARCHF5-out.wgt.RDat	/u/home/t/tboltz/project-ophoff/rna_whole_blood/cts_TWAS_latest/T_Cells_CD4_Memory_Resting_weights2//MARCHF5-out.wgt.RDat	MARCHF5	10	94100000	94100000	0.026	rs701846	-3.471	rs7088903	0.041212	8.79	1.628	154	6	lasso	0.04043	1.86e-17	1.74873	0.08034	NA	NA	NA	NA	NA
MARCHF8-out.wgt.RDat	/u/home/t/tboltz/project-ophoff/rna_whole_blood/cts_TWAS_latest/T_Cells_CD4_Memory_Resting_weights2//MARCHF8-out.wgt.RDat	MARCHF8	10	46000000	46100000	0.04984	rs11239303	-2.456	rs34670342	0.085013	12.2	0.438	104	8	lasso	0.08996	1.63e-37	0.62671	0.53085	NA	NA	NA	NA	NA
MASTL-out.wgt.RDat	/u/home/t/tboltz/project-ophoff/rna_whole_blood/cts_TWAS_latest/T_Cells_CD4_Memory_Resting_weights2//MASTL-out.wgt.RDat	MASTL	10	27400000	27500000	0.31424	rs2815551	3.038	rs10764686	0.322769	-23.66	-1.035	225	76	enet	0.33295	2.39e-154	1.38041	0.16746	NA	NA	NA	NA	NA
MCMBP-out.wgt.RDat	/u/home/t/tboltz/project-ophoff/rna_whole_blood/cts_TWAS_latest/T_Cells_CD4_Memory_Resting_weights2//MCMBP-out.wgt.RDat	MCMBP	10	122000000	122000000	0.0918	rs3847492	3.351	rs196214	0.014375	7.76	0.941	205	28	enet	0.05626	9.05e-24	0.35148	0.72523	NA	NA	NA	NA	NA
MFSD13A-out.wgt.RDat	/u/home/t/tboltz/project-ophoff/rna_whole_blood/cts_TWAS_latest/T_Cells_CD4_Memory_Resting_weights2//MFSD13A-out.wgt.RDat	MFSD13A	10	104000000	104000000	0.01446	rs4147155	-3.729	rs2025713	0.000984	4.25	-0.444	165	165	blup	0.00366	0.00678	-1.39287	0.16366	NA	NA	NA	NA	NA
MGMT-out.wgt.RDat	/u/home/t/tboltz/project-ophoff/rna_whole_blood/cts_TWAS_latest/T_Cells_CD4_Memory_Resting_weights2//MGMT-out.wgt.RDat	MGMT	10	131000000	132000000	0.08402	rs7069581	2.548	rs477692	0.073579	11.43	0.357	199	26	enet	0.10637	2.24e-44	0.53202	0.59471	NA	NA	NA	NA	NA
MRPL43-out.wgt.RDat	/u/home/t/tboltz/project-ophoff/rna_whole_blood/cts_TWAS_latest/T_Cells_CD4_Memory_Resting_weights2//MRPL43-out.wgt.RDat	MRPL43	10	103000000	103000000	0.02169	rs912474	-2.272	rs2181834	0.020466	6.18	-0.57	136	1	lasso	0.01924	4.12e-09	-0.57	0.56868	NA	NA	NA	NA	NA
MSRB2-out.wgt.RDat	/u/home/t/tboltz/project-ophoff/rna_whole_blood/cts_TWAS_latest/T_Cells_CD4_Memory_Resting_weights2//MSRB2-out.wgt.RDat	MSRB2	10	23400000	23400000	0.15852	rs10508654	3.448	rs7911289	0.019998	7.47	-1.65	162	38	enet	0.06964	3.58e-29	-2.85745	0.00427	0	0.985	0	0.004	0.011
MTG1-out.wgt.RDat	/u/home/t/tboltz/project-ophoff/rna_whole_blood/cts_TWAS_latest/T_Cells_CD4_Memory_Resting_weights2//MTG1-out.wgt.RDat	MTG1	10	135000000	135000000	0.02175	rs3818602	2.765	rs2265638	0.016731	5.98	0.3	157	2	lasso	0.01405	4.56e-07	0.62501	0.53197	NA	NA	NA	NA	NA
MXI1-out.wgt.RDat	/u/home/t/tboltz/project-ophoff/rna_whole_blood/cts_TWAS_latest/T_Cells_CD4_Memory_Resting_weights2//MXI1-out.wgt.RDat	MXI1	10	112000000	112000000	0.04662	rs7081449	2.356	rs11195062	0.018043	6.8	0.066	163	37	enet	0.03251	2.5e-14	1.22035	0.22233	NA	NA	NA	NA	NA
NCOA4-out.wgt.RDat	/u/home/t/tboltz/project-ophoff/rna_whole_blood/cts_TWAS_latest/T_Cells_CD4_Memory_Resting_weights2//NCOA4-out.wgt.RDat	NCOA4	10	51600000	51600000	0.15982	rs2574983	3.485	rs7920517	0.073914	-11.38	1.159	33	5	lasso	0.10618	2.68e-44	0.12028	0.90426	NA	NA	NA	NA	NA
NEBL-out.wgt.RDat	/u/home/t/tboltz/project-ophoff/rna_whole_blood/cts_TWAS_latest/T_Cells_CD4_Memory_Resting_weights2//NEBL-out.wgt.RDat	NEBL	10	21100000	21500000	0.42746	NA	NA	NA	NA	NA	NA	220	0	lasso	0.24091	8.86e-106	NA	NA	NA	NA	NA	NA	NA
NMT2-out.wgt.RDat	/u/home/t/tboltz/project-ophoff/rna_whole_blood/cts_TWAS_latest/T_Cells_CD4_Memory_Resting_weights2//NMT2-out.wgt.RDat	NMT2	10	15100000	15200000	0.20844	rs11259456	-2.472	rs3814168	0.035288	8.7	-1.872	208	25	enet	0.09958	1.6e-41	-0.97144	0.33133	NA	NA	NA	NA	NA
NOC3L-out.wgt.RDat	/u/home/t/tboltz/project-ophoff/rna_whole_blood/cts_TWAS_latest/T_Cells_CD4_Memory_Resting_weights2//NOC3L-out.wgt.RDat	NOC3L	10	96100000	96100000	0.04659	rs6583954	2.128	rs3781264	0.033968	7.79	-1.191	155	5	lasso	0.03676	5.26e-16	-0.31767	0.75074	NA	NA	NA	NA	NA
NT5C2-out.wgt.RDat	/u/home/t/tboltz/project-ophoff/rna_whole_blood/cts_TWAS_latest/T_Cells_CD4_Memory_Resting_weights2//NT5C2-out.wgt.RDat	NT5C2	10	105000000	105000000	0.06913	rs4147155	-3.729	rs11191580	0.054954	9.9	-2.169	229	229	blup	0.06495	2.85e-27	-2.62909	0.00856	0	0.964	0	0.007	0.029
NUDT13-out.wgt.RDat	/u/home/t/tboltz/project-ophoff/rna_whole_blood/cts_TWAS_latest/T_Cells_CD4_Memory_Resting_weights2//NUDT13-out.wgt.RDat	NUDT13	10	74900000	74900000	0.01307	rs3009561	1.726	rs7093566	0.013296	-6.01	0.626	189	189	blup	0.01491	2.08e-07	-0.30421	0.76097	NA	NA	NA	NA	NA
NUDT5-out.wgt.RDat	/u/home/t/tboltz/project-ophoff/rna_whole_blood/cts_TWAS_latest/T_Cells_CD4_Memory_Resting_weights2//NUDT5-out.wgt.RDat	NUDT5	10	12200000	12200000	0.04627	rs12251362	2.438	rs11257655	0.047161	9.3	0.005	122	4	lasso	0.05623	9.3e-24	0.50454	0.61388	NA	NA	NA	NA	NA
NUTM2E-out.wgt.RDat	/u/home/t/tboltz/project-ophoff/rna_whole_blood/cts_TWAS_latest/T_Cells_CD4_Memory_Resting_weights2//NUTM2E-out.wgt.RDat	NUTM2E	10	81600000	81600000	0.02045	rs10824749	2.698	rs2758556	0.010076	-4.67	0.822	158	11	enet	0.00959	2.66e-05	0.03667	0.97075	NA	NA	NA	NA	NA
OR13A1-out.wgt.RDat	/u/home/t/tboltz/project-ophoff/rna_whole_blood/cts_TWAS_latest/T_Cells_CD4_Memory_Resting_weights2//OR13A1-out.wgt.RDat	OR13A1	10	45800000	45800000	0.03668	rs11239303	-2.456	rs6413416	0.035151	-8.63	1.601	121	15	enet	0.04294	1.87e-18	-1.04344	0.29675	NA	NA	NA	NA	NA
PANK1-out.wgt.RDat	/u/home/t/tboltz/project-ophoff/rna_whole_blood/cts_TWAS_latest/T_Cells_CD4_Memory_Resting_weights2//PANK1-out.wgt.RDat	PANK1	10	91300000	91400000	0.02513	rs2297473	2.657	rs2419057	0.006231	4.64	0.811	181	181	blup	0.01674	3.96e-08	-0.05758	0.95409	NA	NA	NA	NA	NA
PDSS1-out.wgt.RDat	/u/home/t/tboltz/project-ophoff/rna_whole_blood/cts_TWAS_latest/T_Cells_CD4_Memory_Resting_weights2//PDSS1-out.wgt.RDat	PDSS1	10	27000000	27000000	0.01722	rs10828978	2.173	rs2477288	0.010025	5.08	-0.187	154	10	enet	0.01188	3.28e-06	-0.0849	0.93234	NA	NA	NA	NA	NA
PDZD8-out.wgt.RDat	/u/home/t/tboltz/project-ophoff/rna_whole_blood/cts_TWAS_latest/T_Cells_CD4_Memory_Resting_weights2//PDZD8-out.wgt.RDat	PDZD8	10	119000000	119000000	0.14781	rs703419	-2.963	rs2532841	0.06028	-10.35	2.033	138	5	lasso	0.06725	3.35e-28	-2.05291	0.04008	0	0.977	0	0.001	0.022
PFKP-out.wgt.RDat	/u/home/t/tboltz/project-ophoff/rna_whole_blood/cts_TWAS_latest/T_Cells_CD4_Memory_Resting_weights2//PFKP-out.wgt.RDat	PFKP	10	3110000	3180000	0.06479	rs945142	2.615	rs4881109	0.042453	-9.37	-1.197	237	15	enet	0.0535	1.16e-22	0.7089	0.47839	NA	NA	NA	NA	NA
PIP4K2A-out.wgt.RDat	/u/home/t/tboltz/project-ophoff/rna_whole_blood/cts_TWAS_latest/T_Cells_CD4_Memory_Resting_weights2//PIP4K2A-out.wgt.RDat	PIP4K2A	10	22800000	23000000	0.04637	rs10508654	3.448	rs10828316	0.029174	-7.69	-1.933	164	3	lasso	0.02882	7.11e-13	2.36541	0.01801	0	0.972	0	0.004	0.024
PLEKHA1-out.wgt.RDat	/u/home/t/tboltz/project-ophoff/rna_whole_blood/cts_TWAS_latest/T_Cells_CD4_Memory_Resting_weights2//PLEKHA1-out.wgt.RDat	PLEKHA1	10	124000000	124000000	0.02862	rs10887154	3.144	rs10510110	0.027208	-7.41	-1.175	221	17	enet	0.02941	4.15e-13	1.01862	0.30838	NA	NA	NA	NA	NA
PPA1-out.wgt.RDat	/u/home/t/tboltz/project-ophoff/rna_whole_blood/cts_TWAS_latest/T_Cells_CD4_Memory_Resting_weights2//PPA1-out.wgt.RDat	PPA1	10	72000000	72000000	0.16503	rs7071474	-2.654	rs10999211	0.098288	13.2	-0.519	212	35	enet	0.13292	9.66e-56	-0.68453	0.49364	NA	NA	NA	NA	NA
PRKCQ-out.wgt.RDat	/u/home/t/tboltz/project-ophoff/rna_whole_blood/cts_TWAS_latest/T_Cells_CD4_Memory_Resting_weights2//PRKCQ-out.wgt.RDat	PRKCQ	10	6470000	6620000	0.01761	rs12572911	3.427	rs3793727	0.0078	4.45	-1.606	193	193	blup	0.00666	0.000396	0.61447	0.53891	NA	NA	NA	NA	NA
PRXL2A-out.wgt.RDat	/u/home/t/tboltz/project-ophoff/rna_whole_blood/cts_TWAS_latest/T_Cells_CD4_Memory_Resting_weights2//PRXL2A-out.wgt.RDat	PRXL2A	10	82200000	82200000	0.0313	rs1002745	-2.413	rs1870145	0.029927	-7.7	-0.05	236	10	enet	0.0288	7.24e-13	0.09371	0.92534	NA	NA	NA	NA	NA
PSAP-out.wgt.RDat	/u/home/t/tboltz/project-ophoff/rna_whole_blood/cts_TWAS_latest/T_Cells_CD4_Memory_Resting_weights2//PSAP-out.wgt.RDat	PSAP	10	73600000	73600000	0.07131	rs4747211	-3.241	rs4747195	0.047402	9.14	-0.758	261	4	lasso	0.04549	1.82e-19	-0.6967	0.48599	NA	NA	NA	NA	NA
PTER-out.wgt.RDat	/u/home/t/tboltz/project-ophoff/rna_whole_blood/cts_TWAS_latest/T_Cells_CD4_Memory_Resting_weights2//PTER-out.wgt.RDat	PTER	10	16500000	16600000	0.0463	rs4335444	4.471	rs2078518	0.001002	4.61	1.706	228	14	enet	0.03598	1.07e-15	0.27444	0.78375	NA	NA	NA	NA	NA
PYROXD2-out.wgt.RDat	/u/home/t/tboltz/project-ophoff/rna_whole_blood/cts_TWAS_latest/T_Cells_CD4_Memory_Resting_weights2//PYROXD2-out.wgt.RDat	PYROXD2	10	100000000	100000000	0.03922	rs11189556	3.132	rs942805	0.035956	-8.23	0.052	180	6	enet	0.04029	2.1e-17	0.11026	0.9122	NA	NA	NA	NA	NA
RASGEF1A-out.wgt.RDat	/u/home/t/tboltz/project-ophoff/rna_whole_blood/cts_TWAS_latest/T_Cells_CD4_Memory_Resting_weights2//RASGEF1A-out.wgt.RDat	RASGEF1A	10	43700000	43800000	0.04349	rs12244413	-3.217	rs2503850	0.009717	-5.98	-2.942	178	6	lasso	0.01996	2.16e-09	1.88155	0.0599	NA	NA	NA	NA	NA
RASSF4-out.wgt.RDat	/u/home/t/tboltz/project-ophoff/rna_whole_blood/cts_TWAS_latest/T_Cells_CD4_Memory_Resting_weights2//RASSF4-out.wgt.RDat	RASSF4	10	45500000	45500000	0.02495	rs7897547	-2.673	rs883735	0.018867	-5.96	-0.627	179	11	enet	0.02267	1.85e-10	0.49642	0.6196	NA	NA	NA	NA	NA
RRP12-out.wgt.RDat	/u/home/t/tboltz/project-ophoff/rna_whole_blood/cts_TWAS_latest/T_Cells_CD4_Memory_Resting_weights2//RRP12-out.wgt.RDat	RRP12	10	99100000	99200000	0.08035	rs2636774	-2.211	rs9888026	0.117199	14.28	1.36	185	3	lasso	0.11681	8.31e-49	1.36957	0.17082	NA	NA	NA	NA	NA
RSU1-out.wgt.RDat	/u/home/t/tboltz/project-ophoff/rna_whole_blood/cts_TWAS_latest/T_Cells_CD4_Memory_Resting_weights2//RSU1-out.wgt.RDat	RSU1	10	16600000	16900000	0.29915	rs4335444	4.471	rs780632	0.135354	15.49	0.76	264	28	enet	0.16429	1.29e-69	0.22321	0.82337	NA	NA	NA	NA	NA
RTKN2-out.wgt.RDat	/u/home/t/tboltz/project-ophoff/rna_whole_blood/cts_TWAS_latest/T_Cells_CD4_Memory_Resting_weights2//RTKN2-out.wgt.RDat	RTKN2	10	63900000	64000000	0.11472	rs4948496	-4.84	rs1368158	0.092497	12.79	1.512	211	28	enet	0.10683	1.44e-44	1.93882	0.05252	NA	NA	NA	NA	NA
SEC31B-out.wgt.RDat	/u/home/t/tboltz/project-ophoff/rna_whole_blood/cts_TWAS_latest/T_Cells_CD4_Memory_Resting_weights2//SEC31B-out.wgt.RDat	SEC31B	10	102000000	102000000	0.01063	rs7897454	3.243	rs2489034	0.018146	-5.97	0.845	155	2	lasso	0.01766	1.73e-08	-0.8179	0.41342	NA	NA	NA	NA	NA
SEC61A2-out.wgt.RDat	/u/home/t/tboltz/project-ophoff/rna_whole_blood/cts_TWAS_latest/T_Cells_CD4_Memory_Resting_weights2//SEC61A2-out.wgt.RDat	SEC61A2	10	12200000	12200000	0.0183	rs6602555	-2.429	rs10906086	0.017414	-5.74	-0.724	124	5	lasso	0.01573	9.88e-08	0.72738	0.46699	NA	NA	NA	NA	NA
SFXN4-out.wgt.RDat	/u/home/t/tboltz/project-ophoff/rna_whole_blood/cts_TWAS_latest/T_Cells_CD4_Memory_Resting_weights2//SFXN4-out.wgt.RDat	SFXN4	10	121000000	121000000	0.11066	rs7084494	-3	rs925388	0.098921	13.14	0.111	148	6	enet	0.10031	7.89e-42	0.00934	0.99255	NA	NA	NA	NA	NA
SHTN1-out.wgt.RDat	/u/home/t/tboltz/project-ophoff/rna_whole_blood/cts_TWAS_latest/T_Cells_CD4_Memory_Resting_weights2//SHTN1-out.wgt.RDat	SHTN1	10	119000000	119000000	0.26759	rs703419	-2.963	rs740600	0.202779	18.8	1.426	205	3	lasso	0.20146	9.98e-87	1.43131	0.15234	NA	NA	NA	NA	NA
SLC35G1-out.wgt.RDat	/u/home/t/tboltz/project-ophoff/rna_whole_blood/cts_TWAS_latest/T_Cells_CD4_Memory_Resting_weights2//SLC35G1-out.wgt.RDat	SLC35G1	10	95700000	95700000	0.01863	rs863800	2.375	rs1223467	0.013549	5.12	1.962	169	3	lasso	0.01166	4.02e-06	1.94025	0.05235	NA	NA	NA	NA	NA
SPOCK2-out.wgt.RDat	/u/home/t/tboltz/project-ophoff/rna_whole_blood/cts_TWAS_latest/T_Cells_CD4_Memory_Resting_weights2//SPOCK2-out.wgt.RDat	SPOCK2	10	73800000	73800000	0.03215	rs4747211	-3.241	rs1049269	0.009277	5.59	-0.579	257	7	lasso	0.01064	1.02e-05	-0.72319	0.46956	NA	NA	NA	NA	NA
SRGN-out.wgt.RDat	/u/home/t/tboltz/project-ophoff/rna_whole_blood/cts_TWAS_latest/T_Cells_CD4_Memory_Resting_weights2//SRGN-out.wgt.RDat	SRGN	10	70800000	70900000	0.05675	rs1417941	-3.053	rs17470673	0.012105	4.8	-0.761	143	42	enet	0.03522	2.14e-15	-0.88464	0.37635	NA	NA	NA	NA	NA
STN1-out.wgt.RDat	/u/home/t/tboltz/project-ophoff/rna_whole_blood/cts_TWAS_latest/T_Cells_CD4_Memory_Resting_weights2//STN1-out.wgt.RDat	STN1	10	106000000	106000000	0.0172	rs11192039	-2.885	rs7074532	0.002711	-4.69	-0.307	194	194	blup	0.00626	0.000579	-0.33476	0.73781	NA	NA	NA	NA	NA
STOX1-out.wgt.RDat	/u/home/t/tboltz/project-ophoff/rna_whole_blood/cts_TWAS_latest/T_Cells_CD4_Memory_Resting_weights2//STOX1-out.wgt.RDat	STOX1	10	70600000	70700000	0.19025	rs1417941	-3.053	rs3998856	0.241446	20.6	-1.123	158	50	enet	0.35474	7.92e-167	-1.11975	0.26282	NA	NA	NA	NA	NA
TBC1D12-out.wgt.RDat	/u/home/t/tboltz/project-ophoff/rna_whole_blood/cts_TWAS_latest/T_Cells_CD4_Memory_Resting_weights2//TBC1D12-out.wgt.RDat	TBC1D12	10	96200000	96300000	0.06234	rs2475377	-2.393	rs11187852	0.013305	6.18	-1.901	203	30	enet	0.03266	2.19e-14	-0.86021	0.38967	NA	NA	NA	NA	NA
TFAM-out.wgt.RDat	/u/home/t/tboltz/project-ophoff/rna_whole_blood/cts_TWAS_latest/T_Cells_CD4_Memory_Resting_weights2//TFAM-out.wgt.RDat	TFAM	10	60100000	60200000	0.15993	rs16911377	2.086	rs10826179	0.133768	-15.51	0.526	167	4	lasso	0.13531	8.79e-57	-0.53694	0.59131	NA	NA	NA	NA	NA
TMEM273-out.wgt.RDat	/u/home/t/tboltz/project-ophoff/rna_whole_blood/cts_TWAS_latest/T_Cells_CD4_Memory_Resting_weights2//TMEM273-out.wgt.RDat	TMEM273	10	50400000	50400000	0.47081	rs12264297	3.313	rs12249370	0.142744	-15.76	-0.059	243	51	enet	0.18135	2.25e-77	0.25119	0.80166	NA	NA	NA	NA	NA
TRDMT1-out.wgt.RDat	/u/home/t/tboltz/project-ophoff/rna_whole_blood/cts_TWAS_latest/T_Cells_CD4_Memory_Resting_weights2//TRDMT1-out.wgt.RDat	TRDMT1	10	17200000	17200000	0.08424	rs4335444	4.471	rs10490958	0.018138	-6.76	-0.804	295	34	enet	0.057	4.57e-24	-0.38897	0.6973	NA	NA	NA	NA	NA
TRIM8-out.wgt.RDat	/u/home/t/tboltz/project-ophoff/rna_whole_blood/cts_TWAS_latest/T_Cells_CD4_Memory_Resting_weights2//TRIM8-out.wgt.RDat	TRIM8	10	104000000	104000000	0.02495	rs4147155	-3.729	rs7087665	0.010588	-5.15	0.555	220	220	blup	0.00992	1.97e-05	-0.40371	0.68642	NA	NA	NA	NA	NA
TSPAN14-out.wgt.RDat	/u/home/t/tboltz/project-ophoff/rna_whole_blood/cts_TWAS_latest/T_Cells_CD4_Memory_Resting_weights2//TSPAN14-out.wgt.RDat	TSPAN14	10	82200000	82300000	0.05019	rs1002745	-2.413	rs12246441	0.026527	7.19	-1.605	230	7	lasso	0.02469	2.98e-11	-1.39115	0.16418	NA	NA	NA	NA	NA
UBE2D1-out.wgt.RDat	/u/home/t/tboltz/project-ophoff/rna_whole_blood/cts_TWAS_latest/T_Cells_CD4_Memory_Resting_weights2//UBE2D1-out.wgt.RDat	UBE2D1	10	60100000	60100000	0.11359	rs16911377	2.086	rs10826178	0.101727	-13.64	0.505	177	4	lasso	0.10374	2.87e-43	-0.52509	0.59952	NA	NA	NA	NA	NA
UROS-out.wgt.RDat	/u/home/t/tboltz/project-ophoff/rna_whole_blood/cts_TWAS_latest/T_Cells_CD4_Memory_Resting_weights2//UROS-out.wgt.RDat	UROS	10	127000000	128000000	0.01024	rs11813475	2.681	rs10901483	0.009548	-5.12	-1.313	194	2	lasso	0.01079	8.88e-06	1.38481	0.16611	NA	NA	NA	NA	NA
VIM-out.wgt.RDat	/u/home/t/tboltz/project-ophoff/rna_whole_blood/cts_TWAS_latest/T_Cells_CD4_Memory_Resting_weights2//VIM-out.wgt.RDat	VIM	10	17300000	17300000	0.03129	rs4335444	4.471	rs359285	0.035002	-7.97	-0.683	286	10	enet	0.0438	8.56e-19	2.37463	0.01757	0	0.85	0	0.147	0.003
VPS26A-out.wgt.RDat	/u/home/t/tboltz/project-ophoff/rna_whole_blood/cts_TWAS_latest/T_Cells_CD4_Memory_Resting_weights2//VPS26A-out.wgt.RDat	VPS26A	10	70900000	70900000	0.0347	rs1417941	-3.053	rs12257763	0.044998	-8.96	0.07	160	1	lasso	0.04459	4.15e-19	-0.07	0.94419	NA	NA	NA	NA	NA
VSIR-out.wgt.RDat	/u/home/t/tboltz/project-ophoff/rna_whole_blood/cts_TWAS_latest/T_Cells_CD4_Memory_Resting_weights2//VSIR-out.wgt.RDat	VSIR	10	73500000	73500000	0.01895	rs4747211	-3.241	rs3747859	0.015346	-5.29	-0.778	264	5	lasso	0.01798	1.29e-08	0.76561	0.44391	NA	NA	NA	NA	NA
WAPL-out.wgt.RDat	/u/home/t/tboltz/project-ophoff/rna_whole_blood/cts_TWAS_latest/T_Cells_CD4_Memory_Resting_weights2//WAPL-out.wgt.RDat	WAPL	10	88200000	88300000	0.06147	rs2353840	-2.738	rs10887606	0.050226	-9.44	-0.733	152	4	lasso	0.0468	5.47e-20	0.95809	0.33802	NA	NA	NA	NA	NA
WASHC2A-out.wgt.RDat	/u/home/t/tboltz/project-ophoff/rna_whole_blood/cts_TWAS_latest/T_Cells_CD4_Memory_Resting_weights2//WASHC2A-out.wgt.RDat	WASHC2A	10	51800000	51900000	0.04033	rs2574983	3.485	rs2574983	0.006876	-4.41	3.485	119	19	enet	0.01494	2.04e-07	-2.30081	0.0214	0.386	0.512	0.001	0.001	0.1
WASHC2C-out.wgt.RDat	/u/home/t/tboltz/project-ophoff/rna_whole_blood/cts_TWAS_latest/T_Cells_CD4_Memory_Resting_weights2//WASHC2C-out.wgt.RDat	WASHC2C	10	46200000	46300000	0.06236	rs35267934	2.253	rs7086046	0.032612	7.89	1.667	70	19	enet	0.04939	5.06e-21	1.28328	0.19939	NA	NA	NA	NA	NA
WDFY4-out.wgt.RDat	/u/home/t/tboltz/project-ophoff/rna_whole_blood/cts_TWAS_latest/T_Cells_CD4_Memory_Resting_weights2//WDFY4-out.wgt.RDat	WDFY4	10	49900000	50200000	0.29906	rs12264297	3.313	rs7072606	0.140246	15.64	0.285	260	5	lasso	0.1433	2.81e-60	0.36585	0.71448	NA	NA	NA	NA	NA
WDR11-out.wgt.RDat	/u/home/t/tboltz/project-ophoff/rna_whole_blood/cts_TWAS_latest/T_Cells_CD4_Memory_Resting_weights2//WDR11-out.wgt.RDat	WDR11	10	123000000	123000000	0.04571	rs7077126	-3.957	rs17500035	0.027466	7.13	-0.385	218	4	lasso	0.03001	2.42e-13	-0.57564	0.56486	NA	NA	NA	NA	NA
YME1L1-out.wgt.RDat	/u/home/t/tboltz/project-ophoff/rna_whole_blood/cts_TWAS_latest/T_Cells_CD4_Memory_Resting_weights2//YME1L1-out.wgt.RDat	YME1L1	10	27400000	27400000	0.01287	rs2642279	2.932	rs7908050	0.008024	-4.52	-1.192	224	2	lasso	0.00594	0.000775	1.1773	0.23908	NA	NA	NA	NA	NA
ZNF33A-out.wgt.RDat	/u/home/t/tboltz/project-ophoff/rna_whole_blood/cts_TWAS_latest/T_Cells_CD4_Memory_Resting_weights2//ZNF33A-out.wgt.RDat	ZNF33A	10	38300000	38400000	0.00856	rs4245001	-2.481	rs11592503	0.005979	-4.31	-0.331	71	3	lasso	0.00492	0.00204	-0.28289	0.77726	NA	NA	NA	NA	NA
ZNF438-out.wgt.RDat	/u/home/t/tboltz/project-ophoff/rna_whole_blood/cts_TWAS_latest/T_Cells_CD4_Memory_Resting_weights2//ZNF438-out.wgt.RDat	ZNF438	10	31100000	31300000	0.03716	rs793105	-2.691	rs1771645	0.007013	4.73	0.364	205	205	blup	0.01956	3.1e-09	2.11984	0.03402	0.147	0.849	0	0.001	0.003
PANEL	FILE	ID	CHR	P0	P1	HSQ	BEST.GWAS.ID	BEST.GWAS.Z	EQTL.ID	EQTL.R2	EQTL.Z	EQTL.GWAS.Z	NSNP	NWGT	MODEL	MODELCV.R2	MODELCV.PV	TWAS.Z	TWAS.P	COLOC.PP0	COLOC.PP1	COLOC.PP2	COLOC.PP3	COLOC.PP4
ADM-out.wgt.RDat	/u/home/t/tboltz/project-ophoff/rna_whole_blood/cts_TWAS_latest/T_Cells_CD4_Memory_Resting_weights2//ADM-out.wgt.RDat	ADM	11	10326621	10328944	0.1012	rs16907959	2.38	rs10840332	0.05247	-9.84	-1.29	133	32	enet	0.06594	1.14e-27	1.7922	0.073104	NA	NA	NA	NA	NA
AKIP1-out.wgt.RDat	/u/home/t/tboltz/project-ophoff/rna_whole_blood/cts_TWAS_latest/T_Cells_CD4_Memory_Resting_weights2//AKIP1-out.wgt.RDat	AKIP1	11	8932687	8941631	0.0217	rs10840037	-2.62	rs2742552	0.02394	6.78	1.491	148	5	lasso	0.02254	2.09e-10	1.9348	0.053015	NA	NA	NA	NA	NA
ANO5-out.wgt.RDat	/u/home/t/tboltz/project-ophoff/rna_whole_blood/cts_TWAS_latest/T_Cells_CD4_Memory_Resting_weights2//ANO5-out.wgt.RDat	ANO5	11	21821481	22304903	0.054	rs12788989	-3.78	rs4565894	0.05362	9.87	-0.415	204	3	lasso	0.05449	4.63e-23	-0.4338	0.664419	NA	NA	NA	NA	NA
ANO9-out.wgt.RDat	/u/home/t/tboltz/project-ophoff/rna_whole_blood/cts_TWAS_latest/T_Cells_CD4_Memory_Resting_weights2//ANO9-out.wgt.RDat	ANO9	11	417939	442011	0.042	rs10902221	4.9	rs10902164	0.02311	-6.69	-0.154	81	15	enet	0.02528	1.76e-11	-0.583	0.559878	NA	NA	NA	NA	NA
ARNTL-out.wgt.RDat	/u/home/t/tboltz/project-ophoff/rna_whole_blood/cts_TWAS_latest/T_Cells_CD4_Memory_Resting_weights2//ARNTL-out.wgt.RDat	ARNTL	11	13298200	13408813	0.035	rs4757060	2.75	rs4757145	0.0198	-6.19	-0.62	227	6	lasso	0.02285	1.57e-10	0.5123	0.608447	NA	NA	NA	NA	NA
ASCL2-out.wgt.RDat	/u/home/t/tboltz/project-ophoff/rna_whole_blood/cts_TWAS_latest/T_Cells_CD4_Memory_Resting_weights2//ASCL2-out.wgt.RDat	ASCL2	11	2289726	2292182	0.0903	rs11041476	2.69	rs2077078	0.02384	-7.6	0.214	89	37	enet	0.05906	6.8e-25	-1.0275	0.304176	NA	NA	NA	NA	NA
BET1L-out.wgt.RDat	/u/home/t/tboltz/project-ophoff/rna_whole_blood/cts_TWAS_latest/T_Cells_CD4_Memory_Resting_weights2//BET1L-out.wgt.RDat	BET1L	11	167785	207428	0.0216	rs11607049	2	rs17655730	0.01812	5.78	0.034	68	3	lasso	0.01606	7.35e-08	-0.0711	0.943358	NA	NA	NA	NA	NA
BTBD10-out.wgt.RDat	/u/home/t/tboltz/project-ophoff/rna_whole_blood/cts_TWAS_latest/T_Cells_CD4_Memory_Resting_weights2//BTBD10-out.wgt.RDat	BTBD10	11	13409549	13484844	0.0308	rs2403712	-2.61	rs307207	0.04243	-8.91	-0.338	244	5	lasso	0.04085	1.27e-17	0.3441	0.730805	NA	NA	NA	NA	NA
C11orf21-out.wgt.RDat	/u/home/t/tboltz/project-ophoff/rna_whole_blood/cts_TWAS_latest/T_Cells_CD4_Memory_Resting_weights2//C11orf21-out.wgt.RDat	C11orf21	11	2316876	2324279	0.082	NA	NA	NA	NA	NA	NA	90	0	lasso	0.07375	7.58e-31	NA	NA	NA	NA	NA	NA	NA
CAVIN3-out.wgt.RDat	/u/home/t/tboltz/project-ophoff/rna_whole_blood/cts_TWAS_latest/T_Cells_CD4_Memory_Resting_weights2//CAVIN3-out.wgt.RDat	CAVIN3	11	6340177	6341762	0.0804	rs6578753	2.09	rs4758408	0.02268	-6.65	1.094	172	172	blup	0.0395	4.33e-17	-0.3151	0.752688	NA	NA	NA	NA	NA
CD151-out.wgt.RDat	/u/home/t/tboltz/project-ophoff/rna_whole_blood/cts_TWAS_latest/T_Cells_CD4_Memory_Resting_weights2//CD151-out.wgt.RDat	CD151	11	832888	839831	0.3174	rs10902221	4.9	rs5030780	0.28797	-22.39	-2.252	103	32	enet	0.30148	4.97e-137	2.2858	0.022265	0	0.427	0	0.558	0.015
COPB1-out.wgt.RDat	/u/home/t/tboltz/project-ophoff/rna_whole_blood/cts_TWAS_latest/T_Cells_CD4_Memory_Resting_weights2//COPB1-out.wgt.RDat	COPB1	11	14464987	14521573	0.0488	rs7948160	-3.09	rs2575852	0.07423	-11.57	-2.401	129	3	lasso	0.07421	4.92e-31	2.3105	0.020858	0	0.951	0	0.002	0.047
CYB5R2-out.wgt.RDat	/u/home/t/tboltz/project-ophoff/rna_whole_blood/cts_TWAS_latest/T_Cells_CD4_Memory_Resting_weights2//CYB5R2-out.wgt.RDat	CYB5R2	11	7686332	7698453	0.108	rs7948390	-2.9	rs11607941	0.08037	12.25	-0.883	257	20	enet	0.10435	1.59e-43	-0.612	0.540507	NA	NA	NA	NA	NA
DCHS1-out.wgt.RDat	/u/home/t/tboltz/project-ophoff/rna_whole_blood/cts_TWAS_latest/T_Cells_CD4_Memory_Resting_weights2//DCHS1-out.wgt.RDat	DCHS1	11	6642562	6677040	0.1014	rs998365	-2.35	rs17262495	0.04001	8.57	0.49	205	6	lasso	0.06761	2.39e-28	0.1198	0.904615	NA	NA	NA	NA	NA
DENND5A-out.wgt.RDat	/u/home/t/tboltz/project-ophoff/rna_whole_blood/cts_TWAS_latest/T_Cells_CD4_Memory_Resting_weights2//DENND5A-out.wgt.RDat	DENND5A	11	9160373	9286897	0.0392	rs2243566	2.13	rs11042231	0.01208	4.89	1.565	155	31	enet	0.02009	1.92e-09	0.6931	0.488223	NA	NA	NA	NA	NA
DKK3-out.wgt.RDat	/u/home/t/tboltz/project-ophoff/rna_whole_blood/cts_TWAS_latest/T_Cells_CD4_Memory_Resting_weights2//DKK3-out.wgt.RDat	DKK3	11	11977755	12031316	0.0607	rs2641940	-2.7	rs4243942	0.01744	-6.78	1.958	180	6	lasso	0.04546	1.87e-19	-1.9786	0.047862	0	0.984	0	0.002	0.014
DNHD1-out.wgt.RDat	/u/home/t/tboltz/project-ophoff/rna_whole_blood/cts_TWAS_latest/T_Cells_CD4_Memory_Resting_weights2//DNHD1-out.wgt.RDat	DNHD1	11	6518511	6593250	0.0211	rs998365	-2.35	rs11040900	0.00268	4.74	-0.975	207	4	lasso	0.00873	5.85e-05	-1.8911	0.058617	NA	NA	NA	NA	NA
EIF3F-out.wgt.RDat	/u/home/t/tboltz/project-ophoff/rna_whole_blood/cts_TWAS_latest/T_Cells_CD4_Memory_Resting_weights2//EIF3F-out.wgt.RDat	EIF3F	11	7991799	8023409	0.081	rs7942490	2.71	rs2136907	0.01892	7.96	-1.9	238	37	enet	0.06452	4.27e-27	-0.2204	0.825596	NA	NA	NA	NA	NA
FANCF-out.wgt.RDat	/u/home/t/tboltz/project-ophoff/rna_whole_blood/cts_TWAS_latest/T_Cells_CD4_Memory_Resting_weights2//FANCF-out.wgt.RDat	FANCF	11	22644080	22647369	0.0187	rs16909431	2.28	rs1514084	0.00706	4.45	0.95	94	4	lasso	0.00448	0.0031	0.7495	0.453534	NA	NA	NA	NA	NA
HBG1-out.wgt.RDat	/u/home/t/tboltz/project-ophoff/rna_whole_blood/cts_TWAS_latest/T_Cells_CD4_Memory_Resting_weights2//HBG1-out.wgt.RDat	HBG1	11	5269310	5271089	0.1346	rs1433901	-2.67	rs5010979	0.08585	12.32	-0.102	489	2	lasso	0.08553	1.11e-35	-0.102	0.91875	NA	NA	NA	NA	NA
HBG2-out.wgt.RDat	/u/home/t/tboltz/project-ophoff/rna_whole_blood/cts_TWAS_latest/T_Cells_CD4_Memory_Resting_weights2//HBG2-out.wgt.RDat	HBG2	11	5274419	5276011	0.1888	rs1433901	-2.67	rs2855039	0.09591	12.97	-1.177	490	5	lasso	0.09544	8.62e-40	-1.1868	0.23529	NA	NA	NA	NA	NA
HTATIP2-out.wgt.RDat	/u/home/t/tboltz/project-ophoff/rna_whole_blood/cts_TWAS_latest/T_Cells_CD4_Memory_Resting_weights2//HTATIP2-out.wgt.RDat	HTATIP2	11	20385232	20405329	0.0154	rs988659	-2.94	rs11606925	0.01244	4.94	-1.459	192	2	lasso	0.01206	2.79e-06	-1.7707	0.076616	NA	NA	NA	NA	NA
IFITM2-out.wgt.RDat	/u/home/t/tboltz/project-ophoff/rna_whole_blood/cts_TWAS_latest/T_Cells_CD4_Memory_Resting_weights2//IFITM2-out.wgt.RDat	IFITM2	11	307632	315272	0.1277	rs10902221	4.9	rs741738	0.05389	-9.8	0.565	77	32	enet	0.05868	9.64e-25	0.5565	0.577856	NA	NA	NA	NA	NA
IFITM3-out.wgt.RDat	/u/home/t/tboltz/project-ophoff/rna_whole_blood/cts_TWAS_latest/T_Cells_CD4_Memory_Resting_weights2//IFITM3-out.wgt.RDat	IFITM3	11	319677	327537	0.1906	rs10902221	4.9	rs741738	0.14298	15.78	0.565	77	2	lasso	0.1427	5.17e-60	0.5597	0.575687	NA	NA	NA	NA	NA
LDHA-out.wgt.RDat	/u/home/t/tboltz/project-ophoff/rna_whole_blood/cts_TWAS_latest/T_Cells_CD4_Memory_Resting_weights2//LDHA-out.wgt.RDat	LDHA	11	18416108	18429972	0.1022	rs10832918	3.29	rs3758682	0.12809	15.05	-0.562	154	8	lasso	0.1263	7.06e-53	-0.5494	0.58271	NA	NA	NA	NA	NA
LDHC-out.wgt.RDat	/u/home/t/tboltz/project-ophoff/rna_whole_blood/cts_TWAS_latest/T_Cells_CD4_Memory_Resting_weights2//LDHC-out.wgt.RDat	LDHC	11	18433866	18473610	0.1921	rs10832918	3.29	rs2403279	0.11218	14.16	-1.242	161	32	enet	0.14841	1.57e-62	-0.9445	0.344939	NA	NA	NA	NA	NA
LRRC56-out.wgt.RDat	/u/home/t/tboltz/project-ophoff/rna_whole_blood/cts_TWAS_latest/T_Cells_CD4_Memory_Resting_weights2//LRRC56-out.wgt.RDat	LRRC56	11	537528	554912	0.0284	rs10902221	4.9	rs4623937	0.01098	-6.17	0.498	97	97	blup	0.01805	1.21e-08	-0.16	0.872885	NA	NA	NA	NA	NA
LSP1-out.wgt.RDat	/u/home/t/tboltz/project-ophoff/rna_whole_blood/cts_TWAS_latest/T_Cells_CD4_Memory_Resting_weights2//LSP1-out.wgt.RDat	LSP1	11	1874201	1913497	0.1179	rs11041476	3.03	rs907611	0.05621	9.96	3.008	113	23	enet	0.07784	1.62e-32	1.9063	0.056616	NA	NA	NA	NA	NA
NLRP6-out.wgt.RDat	/u/home/t/tboltz/project-ophoff/rna_whole_blood/cts_TWAS_latest/T_Cells_CD4_Memory_Resting_weights2//NLRP6-out.wgt.RDat	NLRP6	11	278366	285359	0.1576	rs7937869	-2.25	rs17655730	0.06352	-10.6	0.034	72	3	lasso	0.06194	4.68e-26	-0.0108	0.991359	NA	NA	NA	NA	NA
OR52H1-out.wgt.RDat	/u/home/t/tboltz/project-ophoff/rna_whole_blood/cts_TWAS_latest/T_Cells_CD4_Memory_Resting_weights2//OR52H1-out.wgt.RDat	OR52H1	11	5565720	5569763	0.0278	rs7944388	2.54	rs7939159	0.01092	4.61	1.337	438	3	lasso	0.01073	9.38e-06	1.3289	0.183877	NA	NA	NA	NA	NA
OR52K1-out.wgt.RDat	/u/home/t/tboltz/project-ophoff/rna_whole_blood/cts_TWAS_latest/T_Cells_CD4_Memory_Resting_weights2//OR52K1-out.wgt.RDat	OR52K1	11	4503877	4514727	0.1082	rs1433901	-2.67	rs10836031	0.04261	8.71	0.02	239	16	enet	0.06306	1.65e-26	-0.9409	0.34674	NA	NA	NA	NA	NA
OR52K2-out.wgt.RDat	/u/home/t/tboltz/project-ophoff/rna_whole_blood/cts_TWAS_latest/T_Cells_CD4_Memory_Resting_weights2//OR52K2-out.wgt.RDat	OR52K2	11	4470526	4471591	0.0479	rs16929542	-2.68	rs10836031	0.02136	6.24	0.02	237	17	enet	0.02682	4.34e-12	-0.5768	0.564089	NA	NA	NA	NA	NA
PGGHG-out.wgt.RDat	/u/home/t/tboltz/project-ophoff/rna_whole_blood/cts_TWAS_latest/T_Cells_CD4_Memory_Resting_weights2//PGGHG-out.wgt.RDat	PGGHG	11	289127	296107	0.0569	rs7937869	-2.25	rs17655730	0.00933	-4.55	0.034	73	27	enet	0.01781	1.51e-08	-1.1712	0.241521	NA	NA	NA	NA	NA
PLEKHA7-out.wgt.RDat	/u/home/t/tboltz/project-ophoff/rna_whole_blood/cts_TWAS_latest/T_Cells_CD4_Memory_Resting_weights2//PLEKHA7-out.wgt.RDat	PLEKHA7	11	16798845	17035961	0.0224	rs10741720	2.65	rs10741719	0.01297	5.29	2.651	160	11	enet	0.01444	3.2e-07	3.5437	0.000394	0.017	0.899	0	0.002	0.083
POLR2L-out.wgt.RDat	/u/home/t/tboltz/project-ophoff/rna_whole_blood/cts_TWAS_latest/T_Cells_CD4_Memory_Resting_weights2//POLR2L-out.wgt.RDat	POLR2L	11	837357	842529	0.0297	rs10902221	4.9	rs5030780	0.02515	-6.77	-2.252	103	3	lasso	0.02513	2.01e-11	2.4985	0.012474	0	0.427	0	0.558	0.015
PPFIBP2-out.wgt.RDat	/u/home/t/tboltz/project-ophoff/rna_whole_blood/cts_TWAS_latest/T_Cells_CD4_Memory_Resting_weights2//PPFIBP2-out.wgt.RDat	PPFIBP2	11	7534530	7678358	0.0532	rs7948390	-2.9	rs4322372	0.02447	6.62	-0.874	299	5	lasso	0.03488	2.9e-15	-0.2514	0.801485	NA	NA	NA	NA	NA
PSMD13-out.wgt.RDat	/u/home/t/tboltz/project-ophoff/rna_whole_blood/cts_TWAS_latest/T_Cells_CD4_Memory_Resting_weights2//PSMD13-out.wgt.RDat	PSMD13	11	236967	252984	0.0656	rs11607049	2	rs1045454	0.03052	-7.48	-0.365	69	21	enet	0.03545	1.73e-15	0.4514	0.651678	NA	NA	NA	NA	NA
RNF141-out.wgt.RDat	/u/home/t/tboltz/project-ophoff/rna_whole_blood/cts_TWAS_latest/T_Cells_CD4_Memory_Resting_weights2//RNF141-out.wgt.RDat	RNF141	11	10533221	10562777	0.0698	rs16907959	2.38	rs4146830	0.03682	-8.1	-0.008	186	6	lasso	0.04774	2.31e-20	0.2716	0.785915	NA	NA	NA	NA	NA
RPL27A-out.wgt.RDat	/u/home/t/tboltz/project-ophoff/rna_whole_blood/cts_TWAS_latest/T_Cells_CD4_Memory_Resting_weights2//RPL27A-out.wgt.RDat	RPL27A	11	8704336	8736306	0.2195	rs7942490	2.71	rs2073685	0.22467	-19.74	0.304	166	5	lasso	0.27632	9.87e-124	-0.7095	0.478044	NA	NA	NA	NA	NA
RPLP2-out.wgt.RDat	/u/home/t/tboltz/project-ophoff/rna_whole_blood/cts_TWAS_latest/T_Cells_CD4_Memory_Resting_weights2//RPLP2-out.wgt.RDat	RPLP2	11	809966	812880	0.1835	rs10902221	4.9	rs11246306	0.17162	17.31	-1.966	97	26	enet	0.22968	2.93e-100	-3.3393	0.00084	0	0.43	0	0.562	0.008
SAAL1-out.wgt.RDat	/u/home/t/tboltz/project-ophoff/rna_whole_blood/cts_TWAS_latest/T_Cells_CD4_Memory_Resting_weights2//SAAL1-out.wgt.RDat	SAAL1	11	18091483	18127634	0.0165	rs10832918	3.29	rs7939791	0.01697	5.81	0.163	125	7	lasso	0.01582	9.11e-08	0.2149	0.829874	NA	NA	NA	NA	NA
SBF2-out.wgt.RDat	/u/home/t/tboltz/project-ophoff/rna_whole_blood/cts_TWAS_latest/T_Cells_CD4_Memory_Resting_weights2//SBF2-out.wgt.RDat	SBF2	11	9800215	10315754	0.039	rs16907959	2.38	rs11042623	0.01567	6.04	0.58	213	4	lasso	0.01746	2.06e-08	0.9602	0.33697	NA	NA	NA	NA	NA
SLC22A18-out.wgt.RDat	/u/home/t/tboltz/project-ophoff/rna_whole_blood/cts_TWAS_latest/T_Cells_CD4_Memory_Resting_weights2//SLC22A18-out.wgt.RDat	SLC22A18	11	2920952	2946476	0.2678	rs11025909	3.83	rs367035	0.18168	-17.85	-1.027	104	2	lasso	0.18109	2.97e-77	1.0181	0.308621	NA	NA	NA	NA	NA
SPON1-out.wgt.RDat	/u/home/t/tboltz/project-ophoff/rna_whole_blood/cts_TWAS_latest/T_Cells_CD4_Memory_Resting_weights2//SPON1-out.wgt.RDat	SPON1	11	13984271	14289679	0.0456	rs7948160	-3.09	rs4471396	0.01594	5.44	-1.035	190	35	enet	0.02908	5.61e-13	0.5817	0.56078	NA	NA	NA	NA	NA
STK33-out.wgt.RDat	/u/home/t/tboltz/project-ophoff/rna_whole_blood/cts_TWAS_latest/T_Cells_CD4_Memory_Resting_weights2//STK33-out.wgt.RDat	STK33	11	8413416	8615836	0.0458	rs7942490	2.71	rs10840060	0.01572	-5.9	-0.246	200	34	enet	0.02024	1.68e-09	1.2837	0.199234	NA	NA	NA	NA	NA
TMEM41B-out.wgt.RDat	/u/home/t/tboltz/project-ophoff/rna_whole_blood/cts_TWAS_latest/T_Cells_CD4_Memory_Resting_weights2//TMEM41B-out.wgt.RDat	TMEM41B	11	9302202	9336183	0.0326	rs2243566	2.13	rs2133215	0.03009	7.34	1.415	151	5	lasso	0.02679	4.47e-12	1.3478	0.177729	NA	NA	NA	NA	NA
TMEM80-out.wgt.RDat	/u/home/t/tboltz/project-ophoff/rna_whole_blood/cts_TWAS_latest/T_Cells_CD4_Memory_Resting_weights2//TMEM80-out.wgt.RDat	TMEM80	11	695429	705028	0.1058	rs10902221	4.9	rs11246262	0.04991	-9.37	-1.129	111	28	enet	0.05497	2.99e-23	1.054	0.291896	NA	NA	NA	NA	NA
TNNT3-out.wgt.RDat	/u/home/t/tboltz/project-ophoff/rna_whole_blood/cts_TWAS_latest/T_Cells_CD4_Memory_Resting_weights2//TNNT3-out.wgt.RDat	TNNT3	11	1940934	1959936	0.0729	rs11041476	3.01	rs4980379	0.04025	-8.48	0.312	110	42	enet	0.04219	3.73e-18	-0.1044	0.916846	NA	NA	NA	NA	NA
TRIM22-out.wgt.RDat	/u/home/t/tboltz/project-ophoff/rna_whole_blood/cts_TWAS_latest/T_Cells_CD4_Memory_Resting_weights2//TRIM22-out.wgt.RDat	TRIM22	11	5710928	5758319	0.0311	rs11038833	-2.6	rs1498555	0.02047	-6.59	0.044	408	4	lasso	0.02058	1.23e-09	0.1203	0.904272	NA	NA	NA	NA	NA
TRIM66-out.wgt.RDat	/u/home/t/tboltz/project-ophoff/rna_whole_blood/cts_TWAS_latest/T_Cells_CD4_Memory_Resting_weights2//TRIM66-out.wgt.RDat	TRIM66	11	8633585	8704241	0.1633	rs7942490	2.71	rs931756	0.08918	-12.57	-1.074	164	17	lasso	0.14981	3.79e-63	1.0054	0.314686	NA	NA	NA	NA	NA
TSPAN4-out.wgt.RDat	/u/home/t/tboltz/project-ophoff/rna_whole_blood/cts_TWAS_latest/T_Cells_CD4_Memory_Resting_weights2//TSPAN4-out.wgt.RDat	TSPAN4	11	842813	867116	0.0768	rs10902221	4.9	rs5030780	0.05311	9.76	-2.252	103	10	enet	0.05269	2.44e-22	-2.6264	0.00863	0	0.427	0	0.558	0.015
ZDHHC13-out.wgt.RDat	/u/home/t/tboltz/project-ophoff/rna_whole_blood/cts_TWAS_latest/T_Cells_CD4_Memory_Resting_weights2//ZDHHC13-out.wgt.RDat	ZDHHC13	11	19138647	19197962	0.012	rs1867877	3.19	rs16936167	0.00097	3.92	-1.294	205	205	blup	0.0052	0.00157	-1.7088	0.087482	NA	NA	NA	NA	NA
ZNF195-out.wgt.RDat	/u/home/t/tboltz/project-ophoff/rna_whole_blood/cts_TWAS_latest/T_Cells_CD4_Memory_Resting_weights2//ZNF195-out.wgt.RDat	ZNF195	11	3360492	3400452	0.0104	rs11025909	3.83	rs6578341	0.01325	5.02	-0.891	106	2	lasso	0.01294	1.24e-06	-0.891	0.372925	NA	NA	NA	NA	NA
ZNF215-out.wgt.RDat	/u/home/t/tboltz/project-ophoff/rna_whole_blood/cts_TWAS_latest/T_Cells_CD4_Memory_Resting_weights2//ZNF215-out.wgt.RDat	ZNF215	11	6947636	7022235	0.1997	rs7948390	-2.9	rs10839663	0.13263	15.2	-0.024	265	4	lasso	0.13247	1.52e-55	-0.1426	0.886635	NA	NA	NA	NA	NA
PANEL	FILE	ID	CHR	P0	P1	HSQ	BEST.GWAS.ID	BEST.GWAS.Z	EQTL.ID	EQTL.R2	EQTL.Z	EQTL.GWAS.Z	NSNP	NWGT	MODEL	MODELCV.R2	MODELCV.PV	TWAS.Z	TWAS.P	COLOC.PP0	COLOC.PP1	COLOC.PP2	COLOC.PP3	COLOC.PP4
ABCD2-out.wgt.RDat	/u/home/t/tboltz/project-ophoff/rna_whole_blood/cts_TWAS_latest/T_Cells_CD4_Memory_Resting_weights2//ABCD2-out.wgt.RDat	ABCD2	12	39900000	40000000	0.04137	rs12228013	2.92	rs10876972	0.0306	-7.35	1.381	142	3	lasso	0.03961	3.9e-17	-1.91447	0.055561	NA	NA	NA	NA	NA
ACACB-out.wgt.RDat	/u/home/t/tboltz/project-ophoff/rna_whole_blood/cts_TWAS_latest/T_Cells_CD4_Memory_Resting_weights2//ACACB-out.wgt.RDat	ACACB	12	110000000	110000000	0.04263	rs10774641	-3.25	rs2268405	0.0152	-5.97	-0.019	195	3	lasso	0.01548	1.25e-07	0.18407	0.853962	NA	NA	NA	NA	NA
ACADS-out.wgt.RDat	/u/home/t/tboltz/project-ophoff/rna_whole_blood/cts_TWAS_latest/T_Cells_CD4_Memory_Resting_weights2//ACADS-out.wgt.RDat	ACADS	12	121000000	121000000	0.06398	rs540520	-2.57	rs3829290	0.0255	-6.89	-0.865	268	26	enet	0.0331	1.46e-14	1.28029	0.200445	NA	NA	NA	NA	NA
ACSS3-out.wgt.RDat	/u/home/t/tboltz/project-ophoff/rna_whole_blood/cts_TWAS_latest/T_Cells_CD4_Memory_Resting_weights2//ACSS3-out.wgt.RDat	ACSS3	12	81300000	81700000	0.13073	rs2293652	2.54	rs2037407	0.0584	-10.18	-1.234	273	32	enet	0.06766	2.28e-28	0.33852	0.734973	NA	NA	NA	NA	NA
ADGRD1-out.wgt.RDat	/u/home/t/tboltz/project-ophoff/rna_whole_blood/cts_TWAS_latest/T_Cells_CD4_Memory_Resting_weights2//ADGRD1-out.wgt.RDat	ADGRD1	12	131000000	132000000	0.02875	rs13377643	-2.34	rs12810067	4.85e-05	-3.92	-0.319	218	25	enet	0.01423	3.87e-07	-1.17022	0.241913	NA	NA	NA	NA	NA
ALDH2-out.wgt.RDat	/u/home/t/tboltz/project-ophoff/rna_whole_blood/cts_TWAS_latest/T_Cells_CD4_Memory_Resting_weights2//ALDH2-out.wgt.RDat	ALDH2	12	112000000	112000000	0.04494	rs876896	4	rs7297415	0.014	5.09	0.631	152	2	lasso	0.0112	6.1e-06	0.81077	0.417499	NA	NA	NA	NA	NA
AMDHD1-out.wgt.RDat	/u/home/t/tboltz/project-ophoff/rna_whole_blood/cts_TWAS_latest/T_Cells_CD4_Memory_Resting_weights2//AMDHD1-out.wgt.RDat	AMDHD1	12	96300000	96400000	0.05614	rs7959749	2.67	rs7486703	0.0291	-8.39	0.382	234	5	lasso	0.04058	1.61e-17	-0.28862	0.77287	NA	NA	NA	NA	NA
AMIGO2-out.wgt.RDat	/u/home/t/tboltz/project-ophoff/rna_whole_blood/cts_TWAS_latest/T_Cells_CD4_Memory_Resting_weights2//AMIGO2-out.wgt.RDat	AMIGO2	12	47500000	47500000	0.02827	rs2111772	3.2	rs58616	0.0137	-5.06	0.101	169	26	enet	0.01466	2.62e-07	-0.65149	0.514728	NA	NA	NA	NA	NA
ART4-out.wgt.RDat	/u/home/t/tboltz/project-ophoff/rna_whole_blood/cts_TWAS_latest/T_Cells_CD4_Memory_Resting_weights2//ART4-out.wgt.RDat	ART4	12	15000000	15000000	0.01194	rs991532	2.59	rs918121	0.00587	4.37	-0.719	121	4	lasso	0.01142	5e-06	0.1826	0.855116	NA	NA	NA	NA	NA
ATF1-out.wgt.RDat	/u/home/t/tboltz/project-ophoff/rna_whole_blood/cts_TWAS_latest/T_Cells_CD4_Memory_Resting_weights2//ATF1-out.wgt.RDat	ATF1	12	51200000	51200000	0.03287	rs7312857	-1.91	rs7979165	0.0307	-8.15	-1.188	207	2	lasso	0.03414	5.69e-15	1.24017	0.214914	NA	NA	NA	NA	NA
ATP23-out.wgt.RDat	/u/home/t/tboltz/project-ophoff/rna_whole_blood/cts_TWAS_latest/T_Cells_CD4_Memory_Resting_weights2//ATP23-out.wgt.RDat	ATP23	12	58300000	58400000	0.01578	rs931552	-3.88	rs970249	0.00941	-5.06	2.244	167	167	blup	0.01084	8.46e-06	-1.39103	0.164215	NA	NA	NA	NA	NA
AVIL-out.wgt.RDat	/u/home/t/tboltz/project-ophoff/rna_whole_blood/cts_TWAS_latest/T_Cells_CD4_Memory_Resting_weights2//AVIL-out.wgt.RDat	AVIL	12	58200000	58200000	0.03373	rs1729794	-3.53	rs10877012	0.0379	8.57	1.397	130	130	blup	0.03857	1.01e-16	0.49422	0.621148	NA	NA	NA	NA	NA
AVPR1A-out.wgt.RDat	/u/home/t/tboltz/project-ophoff/rna_whole_blood/cts_TWAS_latest/T_Cells_CD4_Memory_Resting_weights2//AVPR1A-out.wgt.RDat	AVPR1A	12	63500000	63500000	0.03365	rs11615212	3.01	rs11174879	0.0129	-5.96	-0.375	208	3	lasso	0.02225	2.71e-10	-0.29034	0.771556	NA	NA	NA	NA	NA
B4GALNT3-out.wgt.RDat	/u/home/t/tboltz/project-ophoff/rna_whole_blood/cts_TWAS_latest/T_Cells_CD4_Memory_Resting_weights2//B4GALNT3-out.wgt.RDat	B4GALNT3	12	569000	673000	0.31731	rs7137188	2.44	rs11063544	0.308	23.23	-0.08	125	5	lasso	0.30743	3.02e-140	-0.00625	0.995013	NA	NA	NA	NA	NA
BCAT1-out.wgt.RDat	/u/home/t/tboltz/project-ophoff/rna_whole_blood/cts_TWAS_latest/T_Cells_CD4_Memory_Resting_weights2//BCAT1-out.wgt.RDat	BCAT1	12	25000000	25100000	0.17954	rs10842327	2.8	rs3759085	0.0367	8.45	0.247	173	36	enet	0.09338	6.22e-39	-1.0337	0.301275	NA	NA	NA	NA	NA
BCL7A-out.wgt.RDat	/u/home/t/tboltz/project-ophoff/rna_whole_blood/cts_TWAS_latest/T_Cells_CD4_Memory_Resting_weights2//BCL7A-out.wgt.RDat	BCL7A	12	122000000	122000000	0.01175	rs2173581	2.35	rs3847694	0.00789	-4.72	-0.055	124	4	lasso	0.00962	2.59e-05	0.08869	0.929324	NA	NA	NA	NA	NA
BIN2-out.wgt.RDat	/u/home/t/tboltz/project-ophoff/rna_whole_blood/cts_TWAS_latest/T_Cells_CD4_Memory_Resting_weights2//BIN2-out.wgt.RDat	BIN2	12	51700000	51700000	0.01304	rs4026022	1.97	rs3210837	0.0059	-4.82	-1.582	194	6	lasso	0.00656	0.000435	1.55074	0.120963	NA	NA	NA	NA	NA
C12orf75-out.wgt.RDat	/u/home/t/tboltz/project-ophoff/rna_whole_blood/cts_TWAS_latest/T_Cells_CD4_Memory_Resting_weights2//C12orf75-out.wgt.RDat	C12orf75	12	106000000	106000000	0.05269	rs12300811	2.49	rs10746029	0.00144	4.46	-0.384	258	258	blup	0.01863	7.19e-09	1.11558	0.264603	NA	NA	NA	NA	NA
C2CD5-out.wgt.RDat	/u/home/t/tboltz/project-ophoff/rna_whole_blood/cts_TWAS_latest/T_Cells_CD4_Memory_Resting_weights2//C2CD5-out.wgt.RDat	C2CD5	12	22600000	22700000	0.02733	rs7133927	1.83	rs12302368	0.0255	7.27	-0.97	147	4	lasso	0.02518	1.91e-11	-0.94014	0.347146	NA	NA	NA	NA	NA
CAMKK2-out.wgt.RDat	/u/home/t/tboltz/project-ophoff/rna_whole_blood/cts_TWAS_latest/T_Cells_CD4_Memory_Resting_weights2//CAMKK2-out.wgt.RDat	CAMKK2	12	122000000	122000000	0.06799	rs523581	1.89	rs1653591	0.0207	6.27	-0.393	241	241	blup	0.03418	5.5e-15	-0.1091	0.913122	NA	NA	NA	NA	NA
CAPS2-out.wgt.RDat	/u/home/t/tboltz/project-ophoff/rna_whole_blood/cts_TWAS_latest/T_Cells_CD4_Memory_Resting_weights2//CAPS2-out.wgt.RDat	CAPS2	12	75700000	75800000	0.03073	rs10506663	-3.16	rs6582294	0.0251	6.71	-0.365	146	3	lasso	0.02393	5.93e-11	-0.31871	0.749946	NA	NA	NA	NA	NA
CD9-out.wgt.RDat	/u/home/t/tboltz/project-ophoff/rna_whole_blood/cts_TWAS_latest/T_Cells_CD4_Memory_Resting_weights2//CD9-out.wgt.RDat	CD9	12	6310000	6350000	0.18722	rs2270151	-2.2	rs11064058	0.0791	11.73	-1.527	156	24	enet	0.09248	1.47e-38	-1.68834	0.091346	NA	NA	NA	NA	NA
CDK2AP1-out.wgt.RDat	/u/home/t/tboltz/project-ophoff/rna_whole_blood/cts_TWAS_latest/T_Cells_CD4_Memory_Resting_weights2//CDK2AP1-out.wgt.RDat	CDK2AP1	12	124000000	124000000	0.10919	rs1260317	-2.78	rs11057223	0.0957	13.45	0.413	238	18	enet	0.09818	6.19e-41	0.22678	0.820597	NA	NA	NA	NA	NA
CELA1-out.wgt.RDat	/u/home/t/tboltz/project-ophoff/rna_whole_blood/cts_TWAS_latest/T_Cells_CD4_Memory_Resting_weights2//CELA1-out.wgt.RDat	CELA1	12	51700000	51700000	0.05172	rs4026022	1.98	rs10876162	0.0354	8.36	-1.153	189	5	lasso	0.04253	2.74e-18	-1.40947	0.158696	NA	NA	NA	NA	NA
CHFR-out.wgt.RDat	/u/home/t/tboltz/project-ophoff/rna_whole_blood/cts_TWAS_latest/T_Cells_CD4_Memory_Resting_weights2//CHFR-out.wgt.RDat	CHFR	12	133000000	134000000	0.01158	rs5744751	-2.69	rs1132375	0.0034	-3.98	1.473	85	85	blup	0.00667	0.000395	-0.19682	0.843971	NA	NA	NA	NA	NA
CHPT1-out.wgt.RDat	/u/home/t/tboltz/project-ophoff/rna_whole_blood/cts_TWAS_latest/T_Cells_CD4_Memory_Resting_weights2//CHPT1-out.wgt.RDat	CHPT1	12	102000000	102000000	0.27407	rs7312533	3.46	rs2559855	0.299	-22.83	-1.834	190	22	enet	0.34097	6.82e-159	2.04172	0.04118	0	0.982	0	0.004	0.015
CHST11-out.wgt.RDat	/u/home/t/tboltz/project-ophoff/rna_whole_blood/cts_TWAS_latest/T_Cells_CD4_Memory_Resting_weights2//CHST11-out.wgt.RDat	CHST11	12	105000000	105000000	0.04255	rs7980326	3.58	rs10861247	0.0162	6.33	-0.087	367	21	enet	0.04182	5.21e-18	1.56811	0.116855	NA	NA	NA	NA	NA
CLEC12A-out.wgt.RDat	/u/home/t/tboltz/project-ophoff/rna_whole_blood/cts_TWAS_latest/T_Cells_CD4_Memory_Resting_weights2//CLEC12A-out.wgt.RDat	CLEC12A	12	10100000	10100000	0.63775	rs4764327	-2.29	rs7313235	0.704	34.9	-0.638	158	30	enet	0.70552	0	-0.63616	0.524671	NA	NA	NA	NA	NA
CLEC12B-out.wgt.RDat	/u/home/t/tboltz/project-ophoff/rna_whole_blood/cts_TWAS_latest/T_Cells_CD4_Memory_Resting_weights2//CLEC12B-out.wgt.RDat	CLEC12B	12	10200000	10200000	0.48294	rs4764327	-2.29	rs7313235	0.503	29.52	-0.638	163	9	enet	0.50548	9.73e-267	-0.67555	0.499327	NA	NA	NA	NA	NA
CLEC1A-out.wgt.RDat	/u/home/t/tboltz/project-ophoff/rna_whole_blood/cts_TWAS_latest/T_Cells_CD4_Memory_Resting_weights2//CLEC1A-out.wgt.RDat	CLEC1A	12	10200000	10300000	0.02858	rs4764327	-2.29	rs619039	0.00503	-4.19	-0.132	173	25	enet	0.0131	1.08e-06	-0.24289	0.808091	NA	NA	NA	NA	NA
CLEC1B-out.wgt.RDat	/u/home/t/tboltz/project-ophoff/rna_whole_blood/cts_TWAS_latest/T_Cells_CD4_Memory_Resting_weights2//CLEC1B-out.wgt.RDat	CLEC1B	12	10100000	10200000	0.05511	rs4764327	-2.29	rs542700	0.0566	-10.02	0.061	162	5	lasso	0.06427	5.37e-27	0.09942	0.920805	NA	NA	NA	NA	NA
CLEC7A-out.wgt.RDat	/u/home/t/tboltz/project-ophoff/rna_whole_blood/cts_TWAS_latest/T_Cells_CD4_Memory_Resting_weights2//CLEC7A-out.wgt.RDat	CLEC7A	12	10300000	10300000	0.12444	rs4764327	-2.29	rs10505753	0.0607	10.43	-1.507	173	5	lasso	0.06263	2.47e-26	-1.44288	0.149055	NA	NA	NA	NA	NA
CLEC9A-out.wgt.RDat	/u/home/t/tboltz/project-ophoff/rna_whole_blood/cts_TWAS_latest/T_Cells_CD4_Memory_Resting_weights2//CLEC9A-out.wgt.RDat	CLEC9A	12	10200000	10200000	0.19552	rs4764327	-2.29	rs6488244	0.127	15.03	-1.289	173	11	enet	0.15022	2.5e-63	-1.58556	0.11284	NA	NA	NA	NA	NA
CMKLR1-out.wgt.RDat	/u/home/t/tboltz/project-ophoff/rna_whole_blood/cts_TWAS_latest/T_Cells_CD4_Memory_Resting_weights2//CMKLR1-out.wgt.RDat	CMKLR1	12	109000000	109000000	0.084	rs7976901	3.02	rs952584	0.0502	9.42	-0.369	177	5	enet	0.05415	6.35e-23	-0.52003	0.603045	NA	NA	NA	NA	NA
CORO1C-out.wgt.RDat	/u/home/t/tboltz/project-ophoff/rna_whole_blood/cts_TWAS_latest/T_Cells_CD4_Memory_Resting_weights2//CORO1C-out.wgt.RDat	CORO1C	12	109000000	109000000	0.11195	rs7976901	3.02	rs4581499	0.081	-12.07	-0.128	192	6	lasso	0.11115	2.13e-46	-0.1919	0.847822	NA	NA	NA	NA	NA
CRACR2A-out.wgt.RDat	/u/home/t/tboltz/project-ophoff/rna_whole_blood/cts_TWAS_latest/T_Cells_CD4_Memory_Resting_weights2//CRACR2A-out.wgt.RDat	CRACR2A	12	3720000	3870000	0.01583	rs1419859	3.17	rs242017	0.002	4.14	0.062	144	144	blup	0.00468	0.00255	-0.29003	0.771792	NA	NA	NA	NA	NA
DDX11-out.wgt.RDat	/u/home/t/tboltz/project-ophoff/rna_whole_blood/cts_TWAS_latest/T_Cells_CD4_Memory_Resting_weights2//DDX11-out.wgt.RDat	DDX11	12	31200000	31300000	0.29119	rs12579274	-3.35	rs10843894	0.0743	-11.45	-0.088	121	37	enet	0.25507	7.37e-113	-0.14084	0.887996	NA	NA	NA	NA	NA
DDX55-out.wgt.RDat	/u/home/t/tboltz/project-ophoff/rna_whole_blood/cts_TWAS_latest/T_Cells_CD4_Memory_Resting_weights2//DDX55-out.wgt.RDat	DDX55	12	124000000	124000000	0.01507	rs1260319	-3.13	rs884892	0.00873	4.63	-0.359	205	205	blup	0.00865	6.28e-05	0.6913	0.489375	NA	NA	NA	NA	NA
DENND5B-out.wgt.RDat	/u/home/t/tboltz/project-ophoff/rna_whole_blood/cts_TWAS_latest/T_Cells_CD4_Memory_Resting_weights2//DENND5B-out.wgt.RDat	DENND5B	12	31500000	31700000	0.01367	rs1038066	2.79	rs2617191	0.00502	-4.34	-2.085	190	190	blup	0.0101	1.66e-05	0.34018	0.733717	NA	NA	NA	NA	NA
DUSP16-out.wgt.RDat	/u/home/t/tboltz/project-ophoff/rna_whole_blood/cts_TWAS_latest/T_Cells_CD4_Memory_Resting_weights2//DUSP16-out.wgt.RDat	DUSP16	12	12600000	12700000	0.05754	rs1291345	-2.44	rs2013675	0.015	-6.12	1.287	169	28	enet	0.03217	3.4e-14	-1.29987	0.193647	NA	NA	NA	NA	NA
DYNLL1-out.wgt.RDat	/u/home/t/tboltz/project-ophoff/rna_whole_blood/cts_TWAS_latest/T_Cells_CD4_Memory_Resting_weights2//DYNLL1-out.wgt.RDat	DYNLL1	12	121000000	121000000	0.02881	rs540520	-2.57	rs7963543	0.00866	5.81	-0.767	212	6	lasso	0.01461	2.75e-07	-1.34895	0.177354	NA	NA	NA	NA	NA
EEF1AKMT3-out.wgt.RDat	/u/home/t/tboltz/project-ophoff/rna_whole_blood/cts_TWAS_latest/T_Cells_CD4_Memory_Resting_weights2//EEF1AKMT3-out.wgt.RDat	EEF1AKMT3	12	58200000	58200000	0.06368	rs7965494	-3.29	rs10877019	0.0876	12.4	1.376	126	4	lasso	0.0871	2.5e-36	1.39981	0.161569	NA	NA	NA	NA	NA
ERP27-out.wgt.RDat	/u/home/t/tboltz/project-ophoff/rna_whole_blood/cts_TWAS_latest/T_Cells_CD4_Memory_Resting_weights2//ERP27-out.wgt.RDat	ERP27	12	15100000	15100000	0.01636	rs991532	2.59	rs4764137	0.0127	-5.22	-0.011	131	131	blup	0.01451	3.01e-07	-0.0341	0.972796	NA	NA	NA	NA	NA
ETFRF1-out.wgt.RDat	/u/home/t/tboltz/project-ophoff/rna_whole_blood/cts_TWAS_latest/T_Cells_CD4_Memory_Resting_weights2//ETFRF1-out.wgt.RDat	ETFRF1	12	25300000	25400000	0.06274	rs12579869	2.23	rs12229161	0.0282	7.16	0.165	191	3	lasso	0.03097	1.01e-13	0.62309	0.533228	NA	NA	NA	NA	NA
FBXW8-out.wgt.RDat	/u/home/t/tboltz/project-ophoff/rna_whole_blood/cts_TWAS_latest/T_Cells_CD4_Memory_Resting_weights2//FBXW8-out.wgt.RDat	FBXW8	12	117000000	117000000	0.02116	rs17500871	-2.6	rs11068219	0.0201	-6.05	-0.376	169	11	enet	0.02126	6.66e-10	-0.29506	0.767947	NA	NA	NA	NA	NA
FGD6-out.wgt.RDat	/u/home/t/tboltz/project-ophoff/rna_whole_blood/cts_TWAS_latest/T_Cells_CD4_Memory_Resting_weights2//FGD6-out.wgt.RDat	FGD6	12	95500000	95600000	0.01668	rs7959749	2.67	rs864450	0.0187	-5.91	0.658	302	7	lasso	0.01488	2.15e-07	-0.78264	0.433838	NA	NA	NA	NA	NA
FMNL3-out.wgt.RDat	/u/home/t/tboltz/project-ophoff/rna_whole_blood/cts_TWAS_latest/T_Cells_CD4_Memory_Resting_weights2//FMNL3-out.wgt.RDat	FMNL3	12	50000000	50100000	0.01436	rs2278069	-4.38	rs7977389	0.0114	-5.51	-4.271	175	175	blup	0.00909	4.2e-05	3.76855	0.000164	0	0.036	0	0.016	0.949
GALNT6-out.wgt.RDat	/u/home/t/tboltz/project-ophoff/rna_whole_blood/cts_TWAS_latest/T_Cells_CD4_Memory_Resting_weights2//GALNT6-out.wgt.RDat	GALNT6	12	51700000	51800000	0.0652	rs4026022	1.99	rs10876193	0.0597	-10.28	-0.073	183	26	enet	0.06647	6.92e-28	0.04916	0.960793	NA	NA	NA	NA	NA
GAPDH-out.wgt.RDat	/u/home/t/tboltz/project-ophoff/rna_whole_blood/cts_TWAS_latest/T_Cells_CD4_Memory_Resting_weights2//GAPDH-out.wgt.RDat	GAPDH	12	6640000	6650000	0.08491	rs1045553	-2.09	rs7309414	0.0989	-13.15	-0.155	109	10	enet	0.10856	2.65e-45	0.27277	0.785029	NA	NA	NA	NA	NA
GATC-out.wgt.RDat	/u/home/t/tboltz/project-ophoff/rna_whole_blood/cts_TWAS_latest/T_Cells_CD4_Memory_Resting_weights2//GATC-out.wgt.RDat	GATC	12	121000000	121000000	0.02002	rs540520	-2.57	rs671566	0.0117	-5.09	0.6	195	18	enet	0.01257	1.75e-06	-1.39738	0.162298	NA	NA	NA	NA	NA
GLIPR1L2-out.wgt.RDat	/u/home/t/tboltz/project-ophoff/rna_whole_blood/cts_TWAS_latest/T_Cells_CD4_Memory_Resting_weights2//GLIPR1L2-out.wgt.RDat	GLIPR1L2	12	75800000	75800000	0.06173	rs10506663	-3.16	rs10879910	0.0323	8.49	-0.72	135	23	enet	0.06223	3.58e-26	0.30663	0.759125	NA	NA	NA	NA	NA
GLIPR1-out.wgt.RDat	/u/home/t/tboltz/project-ophoff/rna_whole_blood/cts_TWAS_latest/T_Cells_CD4_Memory_Resting_weights2//GLIPR1-out.wgt.RDat	GLIPR1	12	75900000	75900000	0.06659	rs10506663	-3.16	rs2700521	0.0399	9.16	1.798	120	5	lasso	0.05708	4.24e-24	1.16673	0.24332	NA	NA	NA	NA	NA
GNS-out.wgt.RDat	/u/home/t/tboltz/project-ophoff/rna_whole_blood/cts_TWAS_latest/T_Cells_CD4_Memory_Resting_weights2//GNS-out.wgt.RDat	GNS	12	65100000	65200000	0.08543	rs939876	2.54	rs2620733	0.0562	-9.99	1.67	131	5	lasso	0.05708	4.24e-24	-1.71759	0.085871	NA	NA	NA	NA	NA
GOLGA3-out.wgt.RDat	/u/home/t/tboltz/project-ophoff/rna_whole_blood/cts_TWAS_latest/T_Cells_CD4_Memory_Resting_weights2//GOLGA3-out.wgt.RDat	GOLGA3	12	133000000	133000000	0.03129	rs5744751	-2.69	rs7778	0.011	4.65	-1.452	85	8	enet	0.01586	8.81e-08	0.80008	0.423665	NA	NA	NA	NA	NA
GPN3-out.wgt.RDat	/u/home/t/tboltz/project-ophoff/rna_whole_blood/cts_TWAS_latest/T_Cells_CD4_Memory_Resting_weights2//GPN3-out.wgt.RDat	GPN3	12	111000000	111000000	0.01486	rs11837455	-2.57	rs28609096	0.0129	-5.39	-1.267	123	6	enet	0.01107	6.88e-06	1.38907	0.164811	NA	NA	NA	NA	NA
GPR162-out.wgt.RDat	/u/home/t/tboltz/project-ophoff/rna_whole_blood/cts_TWAS_latest/T_Cells_CD4_Memory_Resting_weights2//GPR162-out.wgt.RDat	GPR162	12	6930000	6940000	0.20571	rs1045553	-2.09	rs11064391	0.0502	9.45	1.916	83	6	lasso	0.07835	1e-32	0.75311	0.451384	NA	NA	NA	NA	NA
GRIP1-out.wgt.RDat	/u/home/t/tboltz/project-ophoff/rna_whole_blood/cts_TWAS_latest/T_Cells_CD4_Memory_Resting_weights2//GRIP1-out.wgt.RDat	GRIP1	12	66700000	67500000	0.02207	rs10878353	4.14	rs11176482	0.0109	5.19	0.045	273	21	enet	0.01769	1.68e-08	0.18536	0.852943	NA	NA	NA	NA	NA
GTSF1-out.wgt.RDat	/u/home/t/tboltz/project-ophoff/rna_whole_blood/cts_TWAS_latest/T_Cells_CD4_Memory_Resting_weights2//GTSF1-out.wgt.RDat	GTSF1	12	54800000	54900000	0.02191	rs10876561	-4.05	rs7972761	0.00936	4.59	-1.332	103	103	blup	0.00714	0.000255	-1.62945	0.103217	NA	NA	NA	NA	NA
H2AJ-out.wgt.RDat	/u/home/t/tboltz/project-ophoff/rna_whole_blood/cts_TWAS_latest/T_Cells_CD4_Memory_Resting_weights2//H2AJ-out.wgt.RDat	H2AJ	12	14900000	14900000	0.03527	rs991532	2.59	rs2041909	0.000984	4	-1.889	122	23	enet	0.02159	4.95e-10	-2.51258	0.011985	0.775	0.22	0.001	0	0.004
HAL-out.wgt.RDat	/u/home/t/tboltz/project-ophoff/rna_whole_blood/cts_TWAS_latest/T_Cells_CD4_Memory_Resting_weights2//HAL-out.wgt.RDat	HAL	12	96400000	96400000	0.13254	rs7959749	2.67	rs2660900	0.0748	11.84	-0.179	235	235	blup	0.11292	3.77e-47	-1.44876	0.147405	NA	NA	NA	NA	NA
HCAR2-out.wgt.RDat	/u/home/t/tboltz/project-ophoff/rna_whole_blood/cts_TWAS_latest/T_Cells_CD4_Memory_Resting_weights2//HCAR2-out.wgt.RDat	HCAR2	12	123000000	123000000	0.05296	rs1790108	-2.62	rs10847570	0.025	6.78	0.467	158	16	enet	0.02822	1.23e-12	0.34776	0.728019	NA	NA	NA	NA	NA
HCAR3-out.wgt.RDat	/u/home/t/tboltz/project-ophoff/rna_whole_blood/cts_TWAS_latest/T_Cells_CD4_Memory_Resting_weights2//HCAR3-out.wgt.RDat	HCAR3	12	123000000	123000000	0.06613	rs1790108	-2.62	rs1798192	0.0196	7.25	-0.419	163	3	lasso	0.03215	3.47e-14	-0.44507	0.656269	NA	NA	NA	NA	NA
HEBP1-out.wgt.RDat	/u/home/t/tboltz/project-ophoff/rna_whole_blood/cts_TWAS_latest/T_Cells_CD4_Memory_Resting_weights2//HEBP1-out.wgt.RDat	HEBP1	12	13100000	13200000	0.14551	rs17820032	3.09	rs3825272	0.131	-15.24	-0.274	180	22	enet	0.16755	4.4e-71	0.24207	0.808728	NA	NA	NA	NA	NA
HRK-out.wgt.RDat	/u/home/t/tboltz/project-ophoff/rna_whole_blood/cts_TWAS_latest/T_Cells_CD4_Memory_Resting_weights2//HRK-out.wgt.RDat	HRK	12	117000000	117000000	0.13471	rs17500871	-2.6	rs4238051	0.0231	7	0.964	151	20	enet	0.07793	1.49e-32	1.12777	0.259416	NA	NA	NA	NA	NA
IFFO1-out.wgt.RDat	/u/home/t/tboltz/project-ophoff/rna_whole_blood/cts_TWAS_latest/T_Cells_CD4_Memory_Resting_weights2//IFFO1-out.wgt.RDat	IFFO1	12	6650000	6670000	0.02609	rs1045553	-2.09	rs2286724	0.0184	5.88	0.517	105	1	lasso	0.01689	3.47e-08	0.517	0.605156	NA	NA	NA	NA	NA
IKBIP-out.wgt.RDat	/u/home/t/tboltz/project-ophoff/rna_whole_blood/cts_TWAS_latest/T_Cells_CD4_Memory_Resting_weights2//IKBIP-out.wgt.RDat	IKBIP	12	99000000	99000000	0.05272	rs11109650	-2.85	rs7964472	0.0153	5.35	0.424	117	117	blup	0.02308	1.28e-10	2.04212	0.04114	0.029	0.967	0	0.001	0.003
IQSEC3-out.wgt.RDat	/u/home/t/tboltz/project-ophoff/rna_whole_blood/cts_TWAS_latest/T_Cells_CD4_Memory_Resting_weights2//IQSEC3-out.wgt.RDat	IQSEC3	12	176000	288000	0.03358	rs7975313	-2.2	rs2270799	0.00494	4.79	0.725	68	5	enet	0.02966	3.32e-13	0.19241	0.847421	NA	NA	NA	NA	NA
ISCU-out.wgt.RDat	/u/home/t/tboltz/project-ophoff/rna_whole_blood/cts_TWAS_latest/T_Cells_CD4_Memory_Resting_weights2//ISCU-out.wgt.RDat	ISCU	12	109000000	109000000	0.1422	rs7976901	3.02	rs12305310	0.0445	9.47	1.805	159	39	enet	0.10522	6.83e-44	0.37531	0.707428	NA	NA	NA	NA	NA
ITPR2-out.wgt.RDat	/u/home/t/tboltz/project-ophoff/rna_whole_blood/cts_TWAS_latest/T_Cells_CD4_Memory_Resting_weights2//ITPR2-out.wgt.RDat	ITPR2	12	26500000	27000000	0.03902	rs10842825	2.64	rs7294330	0.0212	6.18	1.374	283	2	lasso	0.03044	1.63e-13	0.46774	0.639967	NA	NA	NA	NA	NA
KCTD10-out.wgt.RDat	/u/home/t/tboltz/project-ophoff/rna_whole_blood/cts_TWAS_latest/T_Cells_CD4_Memory_Resting_weights2//KCTD10-out.wgt.RDat	KCTD10	12	110000000	110000000	0.07736	rs10774641	-3.25	rs2241209	0.0436	8.86	0.574	198	5	lasso	0.04338	1.25e-18	0.47045	0.638035	NA	NA	NA	NA	NA
KDM5A-out.wgt.RDat	/u/home/t/tboltz/project-ophoff/rna_whole_blood/cts_TWAS_latest/T_Cells_CD4_Memory_Resting_weights2//KDM5A-out.wgt.RDat	KDM5A	12	389000	498000	0.057	rs7137188	2.44	rs520932	0.0382	-8.22	0.322	107	3	lasso	0.04685	5.25e-20	-0.15297	0.87842	NA	NA	NA	NA	NA
KLRC1-out.wgt.RDat	/u/home/t/tboltz/project-ophoff/rna_whole_blood/cts_TWAS_latest/T_Cells_CD4_Memory_Resting_weights2//KLRC1-out.wgt.RDat	KLRC1	12	10600000	10600000	0.10045	rs4764327	-2.29	rs2734442	0.11	14.07	0.392	192	7	lasso	0.13174	3.13e-55	0.47149	0.637294	NA	NA	NA	NA	NA
KLRC2-out.wgt.RDat	/u/home/t/tboltz/project-ophoff/rna_whole_blood/cts_TWAS_latest/T_Cells_CD4_Memory_Resting_weights2//KLRC2-out.wgt.RDat	KLRC2	12	10600000	10600000	0.17108	rs4764327	-2.29	rs1478309	0.153	-16.43	-0.289	198	8	lasso	0.21154	1.66e-91	0.47903	0.631915	NA	NA	NA	NA	NA
KLRC3-out.wgt.RDat	/u/home/t/tboltz/project-ophoff/rna_whole_blood/cts_TWAS_latest/T_Cells_CD4_Memory_Resting_weights2//KLRC3-out.wgt.RDat	KLRC3	12	10600000	10600000	0.07427	rs4764327	-2.29	rs11053802	0.117	14.27	0.278	198	3	lasso	0.11438	9.01e-48	0.2191	0.826573	NA	NA	NA	NA	NA
KLRC4-out.wgt.RDat	/u/home/t/tboltz/project-ophoff/rna_whole_blood/cts_TWAS_latest/T_Cells_CD4_Memory_Resting_weights2//KLRC4-out.wgt.RDat	KLRC4	12	10600000	10600000	0.09526	rs4764327	-2.29	rs2734562	0.0392	8.31	0.837	196	18	enet	0.04892	7.86e-21	1.04923	0.294071	NA	NA	NA	NA	NA
KMT5A-out.wgt.RDat	/u/home/t/tboltz/project-ophoff/rna_whole_blood/cts_TWAS_latest/T_Cells_CD4_Memory_Resting_weights2//KMT5A-out.wgt.RDat	KMT5A	12	124000000	124000000	0.01876	rs1260317	-2.88	rs10773003	0.00675	5.38	-0.173	208	208	blup	0.01461	2.74e-07	-0.7837	0.433218	NA	NA	NA	NA	NA
KRT1-out.wgt.RDat	/u/home/t/tboltz/project-ophoff/rna_whole_blood/cts_TWAS_latest/T_Cells_CD4_Memory_Resting_weights2//KRT1-out.wgt.RDat	KRT1	12	53100000	53100000	0.32171	rs7488334	3.19	rs1567757	0.261	21.3	0.408	402	77	enet	0.38448	1.51e-184	-0.36633	0.714122	NA	NA	NA	NA	NA
KRT72-out.wgt.RDat	/u/home/t/tboltz/project-ophoff/rna_whole_blood/cts_TWAS_latest/T_Cells_CD4_Memory_Resting_weights2//KRT72-out.wgt.RDat	KRT72	12	53000000	53000000	0.34808	rs7488334	3.19	rs7975662	0.179	-17.72	0.878	409	43	enet	0.28421	7.43e-128	0.62766	0.530225	NA	NA	NA	NA	NA
KRT73-out.wgt.RDat	/u/home/t/tboltz/project-ophoff/rna_whole_blood/cts_TWAS_latest/T_Cells_CD4_Memory_Resting_weights2//KRT73-out.wgt.RDat	KRT73	12	53000000	53000000	0.4596	rs7488334	3.19	rs7975662	0.207	-19.04	0.878	409	64	enet	0.32127	7.86e-148	0.37084	0.71076	NA	NA	NA	NA	NA
KRT77-out.wgt.RDat	/u/home/t/tboltz/project-ophoff/rna_whole_blood/cts_TWAS_latest/T_Cells_CD4_Memory_Resting_weights2//KRT77-out.wgt.RDat	KRT77	12	53100000	53100000	0.3452	rs7488334	3.19	rs7963098	0.111	14.08	0.501	402	57	enet	0.18725	4.29e-80	0.45482	0.649238	NA	NA	NA	NA	NA
KRT79-out.wgt.RDat	/u/home/t/tboltz/project-ophoff/rna_whole_blood/cts_TWAS_latest/T_Cells_CD4_Memory_Resting_weights2//KRT79-out.wgt.RDat	KRT79	12	53200000	53200000	0.04962	rs7488334	3.19	rs9668186	0.0317	7.54	-1.366	374	4	lasso	0.03298	1.64e-14	-1.19319	0.232797	NA	NA	NA	NA	NA
LETMD1-out.wgt.RDat	/u/home/t/tboltz/project-ophoff/rna_whole_blood/cts_TWAS_latest/T_Cells_CD4_Memory_Resting_weights2//LETMD1-out.wgt.RDat	LETMD1	12	51400000	51500000	0.03929	rs7312857	-1.91	rs3759405	0.0415	-8.8	1.046	214	5	lasso	0.03967	3.71e-17	-0.94506	0.344631	NA	NA	NA	NA	NA
LIMA1-out.wgt.RDat	/u/home/t/tboltz/project-ophoff/rna_whole_blood/cts_TWAS_latest/T_Cells_CD4_Memory_Resting_weights2//LIMA1-out.wgt.RDat	LIMA1	12	50600000	50700000	0.02107	rs11834380	-3.49	rs706792	0.0144	-5.68	-0.825	187	5	lasso	0.01286	1.35e-06	0.83593	0.403194	NA	NA	NA	NA	NA
LIN7A-out.wgt.RDat	/u/home/t/tboltz/project-ophoff/rna_whole_blood/cts_TWAS_latest/T_Cells_CD4_Memory_Resting_weights2//LIN7A-out.wgt.RDat	LIN7A	12	81200000	81300000	0.03544	rs2293652	2.54	rs2037407	-0.000497	-4.58	-1.234	305	305	blup	0.00992	1.97e-05	0.17472	0.861302	NA	NA	NA	NA	NA
LRP6-out.wgt.RDat	/u/home/t/tboltz/project-ophoff/rna_whole_blood/cts_TWAS_latest/T_Cells_CD4_Memory_Resting_weights2//LRP6-out.wgt.RDat	LRP6	12	12300000	12400000	0.02724	rs11614722	-2.14	rs1181334	0.022	6.34	0.329	162	2	lasso	0.02022	1.71e-09	0.33373	0.73858	NA	NA	NA	NA	NA
LRRK2-out.wgt.RDat	/u/home/t/tboltz/project-ophoff/rna_whole_blood/cts_TWAS_latest/T_Cells_CD4_Memory_Resting_weights2//LRRK2-out.wgt.RDat	LRRK2	12	40600000	40800000	0.11318	rs7300813	2.51	rs2708485	0.149	-16.09	0.932	333	13	lasso	0.17237	2.86e-73	-0.52206	0.601628	NA	NA	NA	NA	NA
LTA4H-out.wgt.RDat	/u/home/t/tboltz/project-ophoff/rna_whole_blood/cts_TWAS_latest/T_Cells_CD4_Memory_Resting_weights2//LTA4H-out.wgt.RDat	LTA4H	12	96400000	96400000	0.35028	rs7959749	2.67	rs763875	0.185	-17.94	1.491	250	52	enet	0.2834	1.99e-127	-0.60398	0.54586	NA	NA	NA	NA	NA
LYZ-out.wgt.RDat	/u/home/t/tboltz/project-ophoff/rna_whole_blood/cts_TWAS_latest/T_Cells_CD4_Memory_Resting_weights2//LYZ-out.wgt.RDat	LYZ	12	69700000	69700000	0.397	rs776421	-3.79	rs7308481	0.457	-28.15	-2.302	205	50	enet	0.58262	0	1.29373	0.19576	NA	NA	NA	NA	NA
MDM1-out.wgt.RDat	/u/home/t/tboltz/project-ophoff/rna_whole_blood/cts_TWAS_latest/T_Cells_CD4_Memory_Resting_weights2//MDM1-out.wgt.RDat	MDM1	12	68700000	68700000	0.02922	rs7316826	2.79	rs1026790	0.0152	-5.29	0.226	160	24	enet	0.01644	5.22e-08	-1.02043	0.307527	NA	NA	NA	NA	NA
METTL7A-out.wgt.RDat	/u/home/t/tboltz/project-ophoff/rna_whole_blood/cts_TWAS_latest/T_Cells_CD4_Memory_Resting_weights2//METTL7A-out.wgt.RDat	METTL7A	12	51300000	51300000	0.06302	rs4026022	1.94	rs12831858	0.0504	-9.41	0.236	192	5	lasso	0.05594	1.21e-23	0.2602	0.794707	NA	NA	NA	NA	NA
MLF2-out.wgt.RDat	/u/home/t/tboltz/project-ophoff/rna_whole_blood/cts_TWAS_latest/T_Cells_CD4_Memory_Resting_weights2//MLF2-out.wgt.RDat	MLF2	12	6860000	6880000	0.02329	rs1045553	-2.09	rs25680	-0.000411	-3.18	1.412	83	83	blup	0.0029	0.0141	-1.29649	0.194807	NA	NA	NA	NA	NA
MMAB-out.wgt.RDat	/u/home/t/tboltz/project-ophoff/rna_whole_blood/cts_TWAS_latest/T_Cells_CD4_Memory_Resting_weights2//MMAB-out.wgt.RDat	MMAB	12	110000000	110000000	0.02311	rs10774641	-3.25	rs12817689	0.0208	-6.28	1.357	213	6	lasso	0.02077	1.04e-09	-1.2674	0.205013	NA	NA	NA	NA	NA
MORN3-out.wgt.RDat	/u/home/t/tboltz/project-ophoff/rna_whole_blood/cts_TWAS_latest/T_Cells_CD4_Memory_Resting_weights2//MORN3-out.wgt.RDat	MORN3	12	122000000	122000000	0.12267	rs4069668	2.09	rs12320939	0.077	11.6	-1.122	162	4	lasso	0.1	1.06e-41	-1.47172	0.141096	NA	NA	NA	NA	NA
MPHOSPH9-out.wgt.RDat	/u/home/t/tboltz/project-ophoff/rna_whole_blood/cts_TWAS_latest/T_Cells_CD4_Memory_Resting_weights2//MPHOSPH9-out.wgt.RDat	MPHOSPH9	12	124000000	124000000	0.01123	rs1260317	-2.77	rs940904	0.0159	-5.59	-0.628	244	2	lasso	0.01354	7.22e-07	0.95551	0.339322	NA	NA	NA	NA	NA
MRPL42-out.wgt.RDat	/u/home/t/tboltz/project-ophoff/rna_whole_blood/cts_TWAS_latest/T_Cells_CD4_Memory_Resting_weights2//MRPL42-out.wgt.RDat	MRPL42	12	93900000	93900000	0.07764	rs7295551	2.5	rs11107052	0.0868	12.35	-0.206	154	9	lasso	0.10918	1.45e-45	0.29044	0.771482	NA	NA	NA	NA	NA
MYRFL-out.wgt.RDat	/u/home/t/tboltz/project-ophoff/rna_whole_blood/cts_TWAS_latest/T_Cells_CD4_Memory_Resting_weights2//MYRFL-out.wgt.RDat	MYRFL	12	70200000	70400000	0.09533	rs776421	-3.79	rs1586983	0.0884	12.51	-0.784	354	1	lasso	0.08878	5.05e-37	-0.784	0.43304	NA	NA	NA	NA	NA
NCAPD2-out.wgt.RDat	/u/home/t/tboltz/project-ophoff/rna_whole_blood/cts_TWAS_latest/T_Cells_CD4_Memory_Resting_weights2//NCAPD2-out.wgt.RDat	NCAPD2	12	6600000	6640000	0.02462	rs1045553	-2.09	rs917634	0.0283	-7.09	-0.135	114	114	blup	0.03028	1.89e-13	-0.07072	0.94362	NA	NA	NA	NA	NA
NEDD1-out.wgt.RDat	/u/home/t/tboltz/project-ophoff/rna_whole_blood/cts_TWAS_latest/T_Cells_CD4_Memory_Resting_weights2//NEDD1-out.wgt.RDat	NEDD1	12	97300000	97300000	0.04065	rs7307354	2.33	rs10860105	0.027	-7.77	-0.987	274	15	enet	0.03625	8.39e-16	0.86624	0.386359	NA	NA	NA	NA	NA
NELL2-out.wgt.RDat	/u/home/t/tboltz/project-ophoff/rna_whole_blood/cts_TWAS_latest/T_Cells_CD4_Memory_Resting_weights2//NELL2-out.wgt.RDat	NELL2	12	44900000	45300000	0.0262	rs12308701	1.93	rs2710460	0.0133	5.94	0.414	246	13	enet	0.0138	5.74e-07	0.08941	0.928758	NA	NA	NA	NA	NA
NFE2-out.wgt.RDat	/u/home/t/tboltz/project-ophoff/rna_whole_blood/cts_TWAS_latest/T_Cells_CD4_Memory_Resting_weights2//NFE2-out.wgt.RDat	NFE2	12	54700000	54700000	0.01752	rs10876561	-4.05	rs6580981	-0.00026	2.72	-1.64	91	91	blup	0.00534	0.00136	0.51167	0.60888	NA	NA	NA	NA	NA
NINJ2-out.wgt.RDat	/u/home/t/tboltz/project-ophoff/rna_whole_blood/cts_TWAS_latest/T_Cells_CD4_Memory_Resting_weights2//NINJ2-out.wgt.RDat	NINJ2	12	673000	773000	0.13352	rs7137188	2.44	rs10849347	0.0738	11.44	0.079	130	39	enet	0.10715	1.04e-44	-0.44433	0.656803	NA	NA	NA	NA	NA
NT5DC3-out.wgt.RDat	/u/home/t/tboltz/project-ophoff/rna_whole_blood/cts_TWAS_latest/T_Cells_CD4_Memory_Resting_weights2//NT5DC3-out.wgt.RDat	NT5DC3	12	104000000	104000000	0.04486	rs10861032	2.59	rs10861110	0.0411	8.9	0.705	244	7	lasso	0.04187	4.99e-18	0.73486	0.462424	NA	NA	NA	NA	NA
NUDT4-out.wgt.RDat	/u/home/t/tboltz/project-ophoff/rna_whole_blood/cts_TWAS_latest/T_Cells_CD4_Memory_Resting_weights2//NUDT4-out.wgt.RDat	NUDT4	12	93800000	93800000	0.11549	rs11107008	1.97	rs17790482	0.0728	11.29	0.396	127	5	lasso	0.09857	4.25e-41	-0.83874	0.401613	NA	NA	NA	NA	NA
NUP107-out.wgt.RDat	/u/home/t/tboltz/project-ophoff/rna_whole_blood/cts_TWAS_latest/T_Cells_CD4_Memory_Resting_weights2//NUP107-out.wgt.RDat	NUP107	12	69100000	69100000	0.01435	rs4913277	1.96	rs10878858	0.00796	-4.66	0.444	123	123	blup	0.00696	0.000301	-0.64443	0.519294	NA	NA	NA	NA	NA
OAS1-out.wgt.RDat	/u/home/t/tboltz/project-ophoff/rna_whole_blood/cts_TWAS_latest/T_Cells_CD4_Memory_Resting_weights2//OAS1-out.wgt.RDat	OAS1	12	113000000	113000000	0.06182	rs7976649	2.64	rs10774675	0.068	-11.04	0.215	129	4	lasso	0.07489	2.6e-31	-0.78606	0.431831	NA	NA	NA	NA	NA
OASL-out.wgt.RDat	/u/home/t/tboltz/project-ophoff/rna_whole_blood/cts_TWAS_latest/T_Cells_CD4_Memory_Resting_weights2//OASL-out.wgt.RDat	OASL	12	121000000	121000000	0.14758	rs523581	1.89	rs2254779	0.0485	-9.23	-0.3	263	38	enet	0.0598	3.42e-25	-0.19184	0.84787	NA	NA	NA	NA	NA
OSBPL8-out.wgt.RDat	/u/home/t/tboltz/project-ophoff/rna_whole_blood/cts_TWAS_latest/T_Cells_CD4_Memory_Resting_weights2//OSBPL8-out.wgt.RDat	OSBPL8	12	76700000	77000000	0.24431	rs10506663	-3.16	rs1512504	0.169	17.17	-0.525	117	8	enet	0.17403	5.01e-74	-0.56005	0.575444	NA	NA	NA	NA	NA
P2RX4-out.wgt.RDat	/u/home/t/tboltz/project-ophoff/rna_whole_blood/cts_TWAS_latest/T_Cells_CD4_Memory_Resting_weights2//P2RX4-out.wgt.RDat	P2RX4	12	122000000	122000000	0.05724	rs523581	1.89	rs3794207	0.00981	-5.76	0.788	245	15	enet	0.02238	2.4e-10	-0.28845	0.773002	NA	NA	NA	NA	NA
P2RX7-out.wgt.RDat	/u/home/t/tboltz/project-ophoff/rna_whole_blood/cts_TWAS_latest/T_Cells_CD4_Memory_Resting_weights2//P2RX7-out.wgt.RDat	P2RX7	12	122000000	122000000	0.01873	rs523581	1.89	rs208298	0.00686	4.82	0.972	268	3	lasso	0.01153	4.5e-06	0.35027	0.726136	NA	NA	NA	NA	NA
PITPNM2-out.wgt.RDat	/u/home/t/tboltz/project-ophoff/rna_whole_blood/cts_TWAS_latest/T_Cells_CD4_Memory_Resting_weights2//PITPNM2-out.wgt.RDat	PITPNM2	12	123000000	124000000	0.00714	rs1260317	-2.78	rs1568427	0.00993	4.81	-1.906	217	2	lasso	0.01012	1.63e-05	-1.62921	0.103268	NA	NA	NA	NA	NA
PLEKHA5-out.wgt.RDat	/u/home/t/tboltz/project-ophoff/rna_whole_blood/cts_TWAS_latest/T_Cells_CD4_Memory_Resting_weights2//PLEKHA5-out.wgt.RDat	PLEKHA5	12	19300000	19500000	0.08654	rs10841335	-3.03	rs10841162	0.049	-9.41	1.06	258	22	enet	0.06499	2.75e-27	-1.42996	0.152729	NA	NA	NA	NA	NA
PPHLN1-out.wgt.RDat	/u/home/t/tboltz/project-ophoff/rna_whole_blood/cts_TWAS_latest/T_Cells_CD4_Memory_Resting_weights2//PPHLN1-out.wgt.RDat	PPHLN1	12	42600000	42900000	0.03636	rs6582425	-3.5	rs17091102	0.0122	5.97	-2.038	179	22	enet	0.0235	8.75e-11	-0.73199	0.464176	NA	NA	NA	NA	NA
PRH1-out.wgt.RDat	/u/home/t/tboltz/project-ophoff/rna_whole_blood/cts_TWAS_latest/T_Cells_CD4_Memory_Resting_weights2//PRH1-out.wgt.RDat	PRH1	12	11000000	11300000	0.03254	rs7350597	1.93	rs6488330	0.035	7.93	0.137	151	151	blup	0.03542	1.79e-15	0.50471	0.613766	NA	NA	NA	NA	NA
RAB3IP-out.wgt.RDat	/u/home/t/tboltz/project-ophoff/rna_whole_blood/cts_TWAS_latest/T_Cells_CD4_Memory_Resting_weights2//RAB3IP-out.wgt.RDat	RAB3IP	12	70100000	70200000	0.03846	rs776421	-3.79	rs1240259	0.0198	-6.11	-0.695	330	11	enet	0.02495	2.36e-11	2.08816	0.036783	0.001	0.985	0	0.011	0.004
RAB5B-out.wgt.RDat	/u/home/t/tboltz/project-ophoff/rna_whole_blood/cts_TWAS_latest/T_Cells_CD4_Memory_Resting_weights2//RAB5B-out.wgt.RDat	RAB5B	12	56400000	56400000	0.02215	rs41392645	-3.19	rs41392645	0.0236	6.85	-3.19	95	4	lasso	0.02415	4.87e-11	-3.1896	0.001425	0	0.731	0	0.005	0.265
RAD9B-out.wgt.RDat	/u/home/t/tboltz/project-ophoff/rna_whole_blood/cts_TWAS_latest/T_Cells_CD4_Memory_Resting_weights2//RAD9B-out.wgt.RDat	RAD9B	12	111000000	111000000	0.01593	rs11837455	-2.57	rs28609096	0.0121	4.94	-1.267	115	1	lasso	0.01	1.83e-05	-1.267	0.205155	NA	NA	NA	NA	NA
RBMS2-out.wgt.RDat	/u/home/t/tboltz/project-ophoff/rna_whole_blood/cts_TWAS_latest/T_Cells_CD4_Memory_Resting_weights2//RBMS2-out.wgt.RDat	RBMS2	12	56900000	57000000	0.03234	rs41392645	-3.19	rs7299115	0.02	-6.1	1.439	158	4	lasso	0.01619	6.56e-08	-1.48346	0.137952	NA	NA	NA	NA	NA
RESF1-out.wgt.RDat	/u/home/t/tboltz/project-ophoff/rna_whole_blood/cts_TWAS_latest/T_Cells_CD4_Memory_Resting_weights2//RESF1-out.wgt.RDat	RESF1	12	32100000	32100000	0.11114	rs11051905	-3.21	rs7300260	0.0521	9.66	0.264	227	33	enet	0.0817	4.2e-34	0.30218	0.762515	NA	NA	NA	NA	NA
RHNO1-out.wgt.RDat	/u/home/t/tboltz/project-ophoff/rna_whole_blood/cts_TWAS_latest/T_Cells_CD4_Memory_Resting_weights2//RHNO1-out.wgt.RDat	RHNO1	12	2990000	3000000	0.01961	rs28990715	3.47	rs1860434	0.0219	-6.33	0.565	144	3	lasso	0.02435	4.07e-11	-0.54731	0.584165	NA	NA	NA	NA	NA
RILPL2-out.wgt.RDat	/u/home/t/tboltz/project-ophoff/rna_whole_blood/cts_TWAS_latest/T_Cells_CD4_Memory_Resting_weights2//RILPL2-out.wgt.RDat	RILPL2	12	124000000	124000000	0.0207	rs10734978	-2.95	rs2695478	0.00989	4.77	-1.946	213	213	blup	0.01678	3.85e-08	-0.46129	0.644588	NA	NA	NA	NA	NA
RPAP3-out.wgt.RDat	/u/home/t/tboltz/project-ophoff/rna_whole_blood/cts_TWAS_latest/T_Cells_CD4_Memory_Resting_weights2//RPAP3-out.wgt.RDat	RPAP3	12	48100000	48100000	0.03742	rs12721427	3.34	rs739856	0.0082	-4.56	-0.954	220	26	enet	0.01108	6.78e-06	0.5011	0.616301	NA	NA	NA	NA	NA
RPH3A-out.wgt.RDat	/u/home/t/tboltz/project-ophoff/rna_whole_blood/cts_TWAS_latest/T_Cells_CD4_Memory_Resting_weights2//RPH3A-out.wgt.RDat	RPH3A	12	113000000	113000000	0.01718	rs7976649	2.64	rs886479	0.0128	5.33	-0.125	161	1	lasso	0.01038	1.29e-05	-0.125	0.900524	NA	NA	NA	NA	NA
RPS26-out.wgt.RDat	/u/home/t/tboltz/project-ophoff/rna_whole_blood/cts_TWAS_latest/T_Cells_CD4_Memory_Resting_weights2//RPS26-out.wgt.RDat	RPS26	12	56400000	56400000	0.27624	rs41392645	-3.19	rs1701704	0.148	16.22	-1.633	95	8	lasso	0.24612	2.29e-108	-1.36296	0.172894	NA	NA	NA	NA	NA
SCN8A-out.wgt.RDat	/u/home/t/tboltz/project-ophoff/rna_whole_blood/cts_TWAS_latest/T_Cells_CD4_Memory_Resting_weights2//SCN8A-out.wgt.RDat	SCN8A	12	52000000	52200000	0.01814	rs4026022	2.05	rs12369744	0.0118	-4.9	0.386	184	2	lasso	0.01079	8.89e-06	-0.14251	0.886678	NA	NA	NA	NA	NA
SELPLG-out.wgt.RDat	/u/home/t/tboltz/project-ophoff/rna_whole_blood/cts_TWAS_latest/T_Cells_CD4_Memory_Resting_weights2//SELPLG-out.wgt.RDat	SELPLG	12	109000000	109000000	0.07065	rs7976901	3.02	rs17040818	0.0273	7	-0.495	162	5	lasso	0.03524	2.1e-15	-0.20513	0.837468	NA	NA	NA	NA	NA
SENP1-out.wgt.RDat	/u/home/t/tboltz/project-ophoff/rna_whole_blood/cts_TWAS_latest/T_Cells_CD4_Memory_Resting_weights2//SENP1-out.wgt.RDat	SENP1	12	48400000	48500000	0.01651	rs11168599	-3.51	rs4760707	0.00788	-5.28	2.78	235	13	enet	0.01425	3.81e-07	-2.98658	0.002821	0.019	0.774	0	0.01	0.196
SH2B3-out.wgt.RDat	/u/home/t/tboltz/project-ophoff/rna_whole_blood/cts_TWAS_latest/T_Cells_CD4_Memory_Resting_weights2//SH2B3-out.wgt.RDat	SH2B3	12	112000000	112000000	0.01147	rs876896	4	rs1029388	0.00606	-4.48	2.727	143	3	lasso	0.00548	0.0012	-2.8613	0.004219	0.306	0.601	0.011	0.021	0.062
SLC48A1-out.wgt.RDat	/u/home/t/tboltz/project-ophoff/rna_whole_blood/cts_TWAS_latest/T_Cells_CD4_Memory_Resting_weights2//SLC48A1-out.wgt.RDat	SLC48A1	12	48100000	48200000	0.13228	rs12721427	3.34	rs7135791	0.0368	8.19	0.628	226	3	lasso	0.05422	5.93e-23	0.59374	0.552689	NA	NA	NA	NA	NA
SMIM10L1-out.wgt.RDat	/u/home/t/tboltz/project-ophoff/rna_whole_blood/cts_TWAS_latest/T_Cells_CD4_Memory_Resting_weights2//SMIM10L1-out.wgt.RDat	SMIM10L1	12	11300000	11300000	0.03832	rs6488361	1.67	rs7132674	0.0384	8.4	0.276	140	11	enet	0.03848	1.09e-16	0.18527	0.853019	NA	NA	NA	NA	NA
SOAT2-out.wgt.RDat	/u/home/t/tboltz/project-ophoff/rna_whole_blood/cts_TWAS_latest/T_Cells_CD4_Memory_Resting_weights2//SOAT2-out.wgt.RDat	SOAT2	12	53500000	53500000	0.03343	rs7488334	3.19	rs7308390	0.0136	-5.07	-0.343	278	5	lasso	0.00848	7.38e-05	0.52806	0.597458	NA	NA	NA	NA	NA
SOCS2-out.wgt.RDat	/u/home/t/tboltz/project-ophoff/rna_whole_blood/cts_TWAS_latest/T_Cells_CD4_Memory_Resting_weights2//SOCS2-out.wgt.RDat	SOCS2	12	94000000	94000000	0.0124	rs11107382	3.21	rs9308296	0.0171	5.82	-0.713	163	4	lasso	0.01484	2.22e-07	-0.80848	0.418817	NA	NA	NA	NA	NA
SP1-out.wgt.RDat	/u/home/t/tboltz/project-ophoff/rna_whole_blood/cts_TWAS_latest/T_Cells_CD4_Memory_Resting_weights2//SP1-out.wgt.RDat	SP1	12	53800000	53800000	0.02914	rs7307804	2.43	rs7315782	0.0249	7.01	-0.889	181	4	lasso	0.02395	5.81e-11	-0.80485	0.420909	NA	NA	NA	NA	NA
SPRYD4-out.wgt.RDat	/u/home/t/tboltz/project-ophoff/rna_whole_blood/cts_TWAS_latest/T_Cells_CD4_Memory_Resting_weights2//SPRYD4-out.wgt.RDat	SPRYD4	12	56900000	56900000	0.02544	rs41392645	-3.19	rs7302925	0.0172	5.6	0.138	131	5	lasso	0.01503	1.87e-07	0.0015	0.998801	NA	NA	NA	NA	NA
SPX-out.wgt.RDat	/u/home/t/tboltz/project-ophoff/rna_whole_blood/cts_TWAS_latest/T_Cells_CD4_Memory_Resting_weights2//SPX-out.wgt.RDat	SPX	12	21700000	21700000	0.13345	rs11046012	2.75	rs3765093	0.0577	10.28	1.548	300	5	lasso	0.07107	9.39e-30	1.52531	0.127183	NA	NA	NA	NA	NA
ST8SIA1-out.wgt.RDat	/u/home/t/tboltz/project-ophoff/rna_whole_blood/cts_TWAS_latest/T_Cells_CD4_Memory_Resting_weights2//ST8SIA1-out.wgt.RDat	ST8SIA1	12	22200000	22600000	0.22289	rs10770872	-2.37	rs7968922	0.201	18.88	0.536	180	14	enet	0.20915	2.28e-90	0.82338	0.410289	NA	NA	NA	NA	NA
STAT6-out.wgt.RDat	/u/home/t/tboltz/project-ophoff/rna_whole_blood/cts_TWAS_latest/T_Cells_CD4_Memory_Resting_weights2//STAT6-out.wgt.RDat	STAT6	12	57500000	57500000	0.08338	rs17544455	3.04	rs324015	0.0348	-7.84	1.128	143	7	lasso	0.05369	9.71e-23	-0.21573	0.829195	NA	NA	NA	NA	NA
STX2-out.wgt.RDat	/u/home/t/tboltz/project-ophoff/rna_whole_blood/cts_TWAS_latest/T_Cells_CD4_Memory_Resting_weights2//STX2-out.wgt.RDat	STX2	12	131000000	131000000	0.10027	rs3736333	2.51	rs1106369	0.175	-17.56	0.686	181	3	lasso	0.17292	1.6e-73	-0.66482	0.506164	NA	NA	NA	NA	NA
TAFA2-out.wgt.RDat	/u/home/t/tboltz/project-ophoff/rna_whole_blood/cts_TWAS_latest/T_Cells_CD4_Memory_Resting_weights2//TAFA2-out.wgt.RDat	TAFA2	12	62100000	62700000	0.19996	rs11174461	3.61	rs12310651	0.0347	9.18	-2.018	240	36	enet	0.14792	2.6e-62	-1.7818	0.074782	NA	NA	NA	NA	NA
TAPBPL-out.wgt.RDat	/u/home/t/tboltz/project-ophoff/rna_whole_blood/cts_TWAS_latest/T_Cells_CD4_Memory_Resting_weights2//TAPBPL-out.wgt.RDat	TAPBPL	12	6560000	6580000	0.03128	rs2270151	-2.2	rs2532497	0.0343	7.89	-0.219	126	5	lasso	0.03257	2.37e-14	-0.36764	0.713141	NA	NA	NA	NA	NA
TAS2R10-out.wgt.RDat	/u/home/t/tboltz/project-ophoff/rna_whole_blood/cts_TWAS_latest/T_Cells_CD4_Memory_Resting_weights2//TAS2R10-out.wgt.RDat	TAS2R10	12	11000000	11000000	0.03088	rs7350597	1.93	rs7310849	0.0258	-6.95	0.437	152	3	lasso	0.02785	1.71e-12	-0.20655	0.83636	NA	NA	NA	NA	NA
TAS2R13-out.wgt.RDat	/u/home/t/tboltz/project-ophoff/rna_whole_blood/cts_TWAS_latest/T_Cells_CD4_Memory_Resting_weights2//TAS2R13-out.wgt.RDat	TAS2R13	12	11100000	11100000	0.08463	rs7350597	1.93	rs7310849	0.126	-15.28	0.437	133	19	enet	0.16543	3.98e-70	0.03313	0.973569	NA	NA	NA	NA	NA
TAS2R14-out.wgt.RDat	/u/home/t/tboltz/project-ophoff/rna_whole_blood/cts_TWAS_latest/T_Cells_CD4_Memory_Resting_weights2//TAS2R14-out.wgt.RDat	TAS2R14	12	11100000	11300000	0.11079	rs7350597	1.93	rs7310849	0.171	-18.34	0.437	163	38	enet	0.25222	2.02e-111	-0.08395	0.933094	NA	NA	NA	NA	NA
TAS2R19-out.wgt.RDat	/u/home/t/tboltz/project-ophoff/rna_whole_blood/cts_TWAS_latest/T_Cells_CD4_Memory_Resting_weights2//TAS2R19-out.wgt.RDat	TAS2R19	12	11200000	11200000	0.0483	rs7350597	1.93	rs7132674	0.0506	9.92	0.276	137	17	enet	0.06093	1.19e-25	-0.10411	0.917083	NA	NA	NA	NA	NA
TAS2R20-out.wgt.RDat	/u/home/t/tboltz/project-ophoff/rna_whole_blood/cts_TWAS_latest/T_Cells_CD4_Memory_Resting_weights2//TAS2R20-out.wgt.RDat	TAS2R20	12	11100000	11200000	0.10367	rs7350597	1.93	rs10772413	0.17	-17.35	0.581	136	8	lasso	0.20108	1.5e-86	-0.19896	0.842292	NA	NA	NA	NA	NA
TAS2R30-out.wgt.RDat	/u/home/t/tboltz/project-ophoff/rna_whole_blood/cts_TWAS_latest/T_Cells_CD4_Memory_Resting_weights2//TAS2R30-out.wgt.RDat	TAS2R30	12	11300000	11300000	0.0882	rs7350597	1.93	rs1551191	0.0684	11.14	-0.356	135	5	lasso	0.06986	2.92e-29	-0.23731	0.812413	NA	NA	NA	NA	NA
TAS2R31-out.wgt.RDat	/u/home/t/tboltz/project-ophoff/rna_whole_blood/cts_TWAS_latest/T_Cells_CD4_Memory_Resting_weights2//TAS2R31-out.wgt.RDat	TAS2R31	12	11200000	11200000	0.03276	rs7350597	1.93	rs6488331	0.0346	8.95	0.899	135	9	enet	0.05701	4.52e-24	0.24429	0.807003	NA	NA	NA	NA	NA
TAS2R43-out.wgt.RDat	/u/home/t/tboltz/project-ophoff/rna_whole_blood/cts_TWAS_latest/T_Cells_CD4_Memory_Resting_weights2//TAS2R43-out.wgt.RDat	TAS2R43	12	11200000	11200000	0.32583	rs7350597	1.93	rs1376250	0.488	-29.07	-0.98	128	2	lasso	0.48948	8.83e-255	0.94893	0.342654	NA	NA	NA	NA	NA
TAS2R46-out.wgt.RDat	/u/home/t/tboltz/project-ophoff/rna_whole_blood/cts_TWAS_latest/T_Cells_CD4_Memory_Resting_weights2//TAS2R46-out.wgt.RDat	TAS2R46	12	11200000	11200000	0.07608	rs7350597	1.93	rs4763602	0.0687	-12.05	0.812	128	4	lasso	0.11649	1.14e-48	-0.56543	0.571781	NA	NA	NA	NA	NA
TAS2R50-out.wgt.RDat	/u/home/t/tboltz/project-ophoff/rna_whole_blood/cts_TWAS_latest/T_Cells_CD4_Memory_Resting_weights2//TAS2R50-out.wgt.RDat	TAS2R50	12	11100000	11100000	0.07597	rs7350597	1.93	rs7310849	0.117	-14.42	0.437	134	5	lasso	0.12736	2.46e-53	-0.27696	0.781813	NA	NA	NA	NA	NA
TBC1D30-out.wgt.RDat	/u/home/t/tboltz/project-ophoff/rna_whole_blood/cts_TWAS_latest/T_Cells_CD4_Memory_Resting_weights2//TBC1D30-out.wgt.RDat	TBC1D30	12	65200000	65300000	0.01966	rs939876	2.54	rs1147095	0.0182	-5.75	1.918	130	2	lasso	0.01648	5.01e-08	-1.81525	0.069485	NA	NA	NA	NA	NA
TCP11L2-out.wgt.RDat	/u/home/t/tboltz/project-ophoff/rna_whole_blood/cts_TWAS_latest/T_Cells_CD4_Memory_Resting_weights2//TCP11L2-out.wgt.RDat	TCP11L2	12	107000000	107000000	0.03386	rs2436618	-2.1	rs1532587	0.0328	7.8	1.294	109	1	lasso	0.03137	7.05e-14	1.294	0.195665	NA	NA	NA	NA	NA
TESC-out.wgt.RDat	/u/home/t/tboltz/project-ophoff/rna_whole_blood/cts_TWAS_latest/T_Cells_CD4_Memory_Resting_weights2//TESC-out.wgt.RDat	TESC	12	117000000	118000000	0.03998	NA	NA	NA	NA	NA	NA	169	0	lasso	0.02703	3.58e-12	NA	NA	NA	NA	NA	NA	NA
TESPA1-out.wgt.RDat	/u/home/t/tboltz/project-ophoff/rna_whole_blood/cts_TWAS_latest/T_Cells_CD4_Memory_Resting_weights2//TESPA1-out.wgt.RDat	TESPA1	12	55300000	55400000	0.02602	rs10876561	-4.05	rs997173	0.0114	5.59	-1.864	191	6	lasso	0.01524	1.55e-07	-1.62464	0.104239	NA	NA	NA	NA	NA
TFCP2-out.wgt.RDat	/u/home/t/tboltz/project-ophoff/rna_whole_blood/cts_TWAS_latest/T_Cells_CD4_Memory_Resting_weights2//TFCP2-out.wgt.RDat	TFCP2	12	51500000	51600000	0.01211	rs4026022	1.92	rs1056897	0.0144	5.22	-0.291	215	2	lasso	0.01209	2.72e-06	-0.13742	0.890702	NA	NA	NA	NA	NA
TMBIM4-out.wgt.RDat	/u/home/t/tboltz/project-ophoff/rna_whole_blood/cts_TWAS_latest/T_Cells_CD4_Memory_Resting_weights2//TMBIM4-out.wgt.RDat	TMBIM4	12	66500000	66600000	0.04696	rs10878353	4.14	rs12832926	0.0486	-9.4	0.574	187	4	lasso	0.05455	4.39e-23	-0.0507	0.959563	NA	NA	NA	NA	NA
TMCC3-out.wgt.RDat	/u/home/t/tboltz/project-ophoff/rna_whole_blood/cts_TWAS_latest/T_Cells_CD4_Memory_Resting_weights2//TMCC3-out.wgt.RDat	TMCC3	12	95000000	95000000	0.04909	rs7310432	-2.52	rs2366632	0.026	-6.96	1.904	257	4	lasso	0.02848	9.7e-13	-1.56243	0.118187	NA	NA	NA	NA	NA
TMEM106C-out.wgt.RDat	/u/home/t/tboltz/project-ophoff/rna_whole_blood/cts_TWAS_latest/T_Cells_CD4_Memory_Resting_weights2//TMEM106C-out.wgt.RDat	TMEM106C	12	48400000	48400000	0.01627	rs12721427	3.34	rs4760670	0.00617	-5.06	0.18	218	218	blup	0.00378	0.00603	-0.43983	0.660058	NA	NA	NA	NA	NA
TMEM116-out.wgt.RDat	/u/home/t/tboltz/project-ophoff/rna_whole_blood/cts_TWAS_latest/T_Cells_CD4_Memory_Resting_weights2//TMEM116-out.wgt.RDat	TMEM116	12	112000000	112000000	0.00987	rs876896	4	rs666951	0.016	-5.79	2.202	141	141	blup	0.01459	2.78e-07	-1.26148	0.207136	NA	NA	NA	NA	NA
TMPO-out.wgt.RDat	/u/home/t/tboltz/project-ophoff/rna_whole_blood/cts_TWAS_latest/T_Cells_CD4_Memory_Resting_weights2//TMPO-out.wgt.RDat	TMPO	12	98900000	98900000	0.01145	rs12300760	-2.9	rs7955167	0.00284	4.28	-0.472	124	3	lasso	0.00799	0.000115	0.04874	0.961125	NA	NA	NA	NA	NA
TMTC1-out.wgt.RDat	/u/home/t/tboltz/project-ophoff/rna_whole_blood/cts_TWAS_latest/T_Cells_CD4_Memory_Resting_weights2//TMTC1-out.wgt.RDat	TMTC1	12	29700000	29900000	0.37231	rs302358	2.86	rs302335	0.196	18.43	-2.683	338	60	enet	0.28104	3.42e-126	-1.90006	0.057426	NA	NA	NA	NA	NA
TUBA1A-out.wgt.RDat	/u/home/t/tboltz/project-ophoff/rna_whole_blood/cts_TWAS_latest/T_Cells_CD4_Memory_Resting_weights2//TUBA1A-out.wgt.RDat	TUBA1A	12	49600000	49600000	0.07199	rs2278069	-4.38	rs10875912	0.0305	-7.74	-3.045	126	6	lasso	0.0365	6.67e-16	3.247	0.001166	0	0.58	0	0.272	0.148
TXNRD1-out.wgt.RDat	/u/home/t/tboltz/project-ophoff/rna_whole_blood/cts_TWAS_latest/T_Cells_CD4_Memory_Resting_weights2//TXNRD1-out.wgt.RDat	TXNRD1	12	105000000	105000000	0.03914	rs7980326	3.58	rs7977553	0.0266	7.56	-0.141	379	4	lasso	0.02946	3.98e-13	-0.10506	0.916325	NA	NA	NA	NA	NA
UBE3B-out.wgt.RDat	/u/home/t/tboltz/project-ophoff/rna_whole_blood/cts_TWAS_latest/T_Cells_CD4_Memory_Resting_weights2//UBE3B-out.wgt.RDat	UBE3B	12	110000000	110000000	0.08226	rs10774641	-3.25	rs2241209	0.0466	9.11	0.574	209	5	lasso	0.04774	2.32e-20	0.73233	0.46397	NA	NA	NA	NA	NA
UHRF1BP1L-out.wgt.RDat	/u/home/t/tboltz/project-ophoff/rna_whole_blood/cts_TWAS_latest/T_Cells_CD4_Memory_Resting_weights2//UHRF1BP1L-out.wgt.RDat	UHRF1BP1L	12	100000000	101000000	0.05288	rs12581603	2.33	rs12370791	0.0508	-9.65	-1.391	152	152	blup	0.05592	1.24e-23	2.29235	0.021886	0	0.992	0	0.001	0.007
UNC119B-out.wgt.RDat	/u/home/t/tboltz/project-ophoff/rna_whole_blood/cts_TWAS_latest/T_Cells_CD4_Memory_Resting_weights2//UNC119B-out.wgt.RDat	UNC119B	12	121000000	121000000	0.03795	rs540520	-2.57	rs3829290	0.0111	-5.89	-0.865	255	255	blup	0.02302	1.36e-10	0.43066	0.666714	NA	NA	NA	NA	NA
UNG-out.wgt.RDat	/u/home/t/tboltz/project-ophoff/rna_whole_blood/cts_TWAS_latest/T_Cells_CD4_Memory_Resting_weights2//UNG-out.wgt.RDat	UNG	12	110000000	110000000	0.04995	rs10774641	-3.25	rs34263	0.0327	-7.74	-0.792	185	4	lasso	0.03403	6.26e-15	0.66754	0.504426	NA	NA	NA	NA	NA
USP15-out.wgt.RDat	/u/home/t/tboltz/project-ophoff/rna_whole_blood/cts_TWAS_latest/T_Cells_CD4_Memory_Resting_weights2//USP15-out.wgt.RDat	USP15	12	62700000	62800000	0.07952	rs11174461	3.61	rs1245653	0.0223	-6.6	-0.649	163	24	enet	0.06239	3.1e-26	-0.74477	0.456411	NA	NA	NA	NA	NA
USP44-out.wgt.RDat	/u/home/t/tboltz/project-ophoff/rna_whole_blood/cts_TWAS_latest/T_Cells_CD4_Memory_Resting_weights2//USP44-out.wgt.RDat	USP44	12	95900000	95900000	0.04051	rs7959749	2.67	rs7304754	0.0194	-6.36	-0.237	304	3	lasso	0.01771	1.65e-08	0.36646	0.714019	NA	NA	NA	NA	NA
VAMP1-out.wgt.RDat	/u/home/t/tboltz/project-ophoff/rna_whole_blood/cts_TWAS_latest/T_Cells_CD4_Memory_Resting_weights2//VAMP1-out.wgt.RDat	VAMP1	12	6570000	6580000	0.03222	rs1045553	-2.09	rs2109427	0.0507	9.97	-0.043	120	15	enet	0.05359	1.07e-22	0.18722	0.851488	NA	NA	NA	NA	NA
VPS33A-out.wgt.RDat	/u/home/t/tboltz/project-ophoff/rna_whole_blood/cts_TWAS_latest/T_Cells_CD4_Memory_Resting_weights2//VPS33A-out.wgt.RDat	VPS33A	12	123000000	123000000	0.01517	rs2173581	2.35	rs2089887	0.00967	4.76	-0.923	125	2	lasso	0.0069	0.000319	-0.92296	0.356029	NA	NA	NA	NA	NA
VPS37B-out.wgt.RDat	/u/home/t/tboltz/project-ophoff/rna_whole_blood/cts_TWAS_latest/T_Cells_CD4_Memory_Resting_weights2//VPS37B-out.wgt.RDat	VPS37B	12	123000000	123000000	0.01507	rs1260317	-2.83	rs6489245	0.00653	4.91	1.191	199	199	blup	0.01214	2.59e-06	0.66453	0.506348	NA	NA	NA	NA	NA
WNT5B-out.wgt.RDat	/u/home/t/tboltz/project-ophoff/rna_whole_blood/cts_TWAS_latest/T_Cells_CD4_Memory_Resting_weights2//WNT5B-out.wgt.RDat	WNT5B	12	1640000	1760000	0.09247	rs4141130	-2.62	rs4765829	0.0585	10.22	-0.684	137	3	lasso	0.05843	1.22e-24	-0.74188	0.45816	NA	NA	NA	NA	NA
YAF2-out.wgt.RDat	/u/home/t/tboltz/project-ophoff/rna_whole_blood/cts_TWAS_latest/T_Cells_CD4_Memory_Resting_weights2//YAF2-out.wgt.RDat	YAF2	12	42600000	42600000	0.01363	rs10880264	2.27	rs1669892	0.0163	-5.61	2.131	159	1	lasso	0.01372	6.17e-07	-2.131	0.033089	0.004	0.967	0	0.001	0.028
YBX3-out.wgt.RDat	/u/home/t/tboltz/project-ophoff/rna_whole_blood/cts_TWAS_latest/T_Cells_CD4_Memory_Resting_weights2//YBX3-out.wgt.RDat	YBX3	12	10900000	10900000	0.1	rs4764327	-2.29	rs7963875	0.015	6.79	-0.954	176	37	enet	0.03844	1.13e-16	-0.56391	0.572814	NA	NA	NA	NA	NA
YEATS4-out.wgt.RDat	/u/home/t/tboltz/project-ophoff/rna_whole_blood/cts_TWAS_latest/T_Cells_CD4_Memory_Resting_weights2//YEATS4-out.wgt.RDat	YEATS4	12	69800000	69800000	0.11847	rs776421	-3.79	rs2617834	0.118	-14.45	-0.902	211	7	lasso	0.13816	5.05e-58	1.27238	0.203239	NA	NA	NA	NA	NA
ZDHHC17-out.wgt.RDat	/u/home/t/tboltz/project-ophoff/rna_whole_blood/cts_TWAS_latest/T_Cells_CD4_Memory_Resting_weights2//ZDHHC17-out.wgt.RDat	ZDHHC17	12	77200000	77200000	0.12034	rs17813975	2.63	rs1512504	0.0547	9.82	-0.525	169	20	enet	0.05954	4.34e-25	-0.92771	0.353556	NA	NA	NA	NA	NA
ZNF605-out.wgt.RDat	/u/home/t/tboltz/project-ophoff/rna_whole_blood/cts_TWAS_latest/T_Cells_CD4_Memory_Resting_weights2//ZNF605-out.wgt.RDat	ZNF605	12	133000000	134000000	0.04025	rs5744751	-2.69	rs11147281	0.0378	8.36	-1.3	85	17	enet	0.04911	6.56e-21	-1.46116	0.143971	NA	NA	NA	NA	NA
ZNF641-out.wgt.RDat	/u/home/t/tboltz/project-ophoff/rna_whole_blood/cts_TWAS_latest/T_Cells_CD4_Memory_Resting_weights2//ZNF641-out.wgt.RDat	ZNF641	12	48700000	48700000	0.28807	rs11168599	-3.51	rs2634663	0.384	-25.78	2.107	216	5	lasso	0.38849	5.26e-187	-2.00817	0.044626	0	0.962	0	0.013	0.025
ZNF740-out.wgt.RDat	/u/home/t/tboltz/project-ophoff/rna_whole_blood/cts_TWAS_latest/T_Cells_CD4_Memory_Resting_weights2//ZNF740-out.wgt.RDat	ZNF740	12	53600000	53600000	0.04464	rs7488334	3.19	rs2272306	0.0152	5.62	-1.089	257	14	enet	0.01633	5.75e-08	-2.32375	0.020139	0.012	0.98	0	0.002	0.005
ZNF84-out.wgt.RDat	/u/home/t/tboltz/project-ophoff/rna_whole_blood/cts_TWAS_latest/T_Cells_CD4_Memory_Resting_weights2//ZNF84-out.wgt.RDat	ZNF84	12	134000000	134000000	0.01101	rs5744751	-2.69	rs7298102	0.0012	-4.13	-1.139	79	79	blup	0.00518	0.00159	0.98396	0.325136	NA	NA	NA	NA	NA
PANEL	FILE	ID	CHR	P0	P1	HSQ	BEST.GWAS.ID	BEST.GWAS.Z	EQTL.ID	EQTL.R2	EQTL.Z	EQTL.GWAS.Z	NSNP	NWGT	MODEL	MODELCV.R2	MODELCV.PV	TWAS.Z	TWAS.P	COLOC.PP0	COLOC.PP1	COLOC.PP2	COLOC.PP3	COLOC.PP4
ABCC4-out.wgt.RDat	/u/home/t/tboltz/project-ophoff/rna_whole_blood/cts_TWAS_latest/T_Cells_CD4_Memory_Resting_weights2//ABCC4-out.wgt.RDat	ABCC4	13	95672090	95953729	0.0528	rs9301996	2.73	rs1678386	0.00731	-5.27	1.883	374	374	blup	0.021195	7.05e-10	-3.085	0.002035	0.046	0.935	0	0.003	0.016
AKAP11-out.wgt.RDat	/u/home/t/tboltz/project-ophoff/rna_whole_blood/cts_TWAS_latest/T_Cells_CD4_Memory_Resting_weights2//AKAP11-out.wgt.RDat	AKAP11	13	42846289	42897397	0.0447	rs7318683	2.45	rs7994365	0.02907	7.37	-0.235	255	32	enet	0.031291	7.55e-14	0.7707	0.440884	NA	NA	NA	NA	NA
ALOX5AP-out.wgt.RDat	/u/home/t/tboltz/project-ophoff/rna_whole_blood/cts_TWAS_latest/T_Cells_CD4_Memory_Resting_weights2//ALOX5AP-out.wgt.RDat	ALOX5AP	13	31287616	31338563	0.0191	rs7981107	4.37	rs11841107	0.01165	-4.66	0.894	158	4	lasso	0.013731	6.09e-07	-1.6122	0.106923	NA	NA	NA	NA	NA
ARL11-out.wgt.RDat	/u/home/t/tboltz/project-ophoff/rna_whole_blood/cts_TWAS_latest/T_Cells_CD4_Memory_Resting_weights2//ARL11-out.wgt.RDat	ARL11	13	50202644	50208008	0.0163	rs1063183	2.09	rs7324024	0.00705	5	0.826	215	10	enet	0.008131	0.000102	0.3752	0.707529	NA	NA	NA	NA	NA
ATP7B-out.wgt.RDat	/u/home/t/tboltz/project-ophoff/rna_whole_blood/cts_TWAS_latest/T_Cells_CD4_Memory_Resting_weights2//ATP7B-out.wgt.RDat	ATP7B	13	52504573	52586261	0.0244	rs7325826	2.16	rs3742290	0.01213	-5.09	1.136	154	2	lasso	0.009572	2.71e-05	-1.1788	0.238486	NA	NA	NA	NA	NA
BORA-out.wgt.RDat	/u/home/t/tboltz/project-ophoff/rna_whole_blood/cts_TWAS_latest/T_Cells_CD4_Memory_Resting_weights2//BORA-out.wgt.RDat	BORA	13	73301888	73330336	0.0308	rs9543003	3.19	rs17260329	0.00143	-3.88	-0.558	142	22	enet	0.008061	0.000109	1.3289	0.183866	NA	NA	NA	NA	NA
CKAP2-out.wgt.RDat	/u/home/t/tboltz/project-ophoff/rna_whole_blood/cts_TWAS_latest/T_Cells_CD4_Memory_Resting_weights2//CKAP2-out.wgt.RDat	CKAP2	13	53029565	53050763	0.1157	rs7325826	2.16	rs9526951	0.07128	-11.27	-1.339	139	28	enet	0.089324	3e-37	1.9893	0.046666	0	0.992	0	0.001	0.007
COMMD6-out.wgt.RDat	/u/home/t/tboltz/project-ophoff/rna_whole_blood/cts_TWAS_latest/T_Cells_CD4_Memory_Resting_weights2//COMMD6-out.wgt.RDat	COMMD6	13	76099356	76123575	0.0267	rs9318373	-3.03	rs9318351	0.0166	-5.56	0.994	238	3	lasso	0.013058	1.12e-06	-0.8527	0.393825	NA	NA	NA	NA	NA
CRYL1-out.wgt.RDat	/u/home/t/tboltz/project-ophoff/rna_whole_blood/cts_TWAS_latest/T_Cells_CD4_Memory_Resting_weights2//CRYL1-out.wgt.RDat	CRYL1	13	20977806	21100012	0.035	rs2497497	2.55	rs9552200	0.01992	-6.07	-0.539	177	5	lasso	0.016565	4.66e-08	0.7025	0.482387	NA	NA	NA	NA	NA
CYSLTR2-out.wgt.RDat	/u/home/t/tboltz/project-ophoff/rna_whole_blood/cts_TWAS_latest/T_Cells_CD4_Memory_Resting_weights2//CYSLTR2-out.wgt.RDat	CYSLTR2	13	49227848	49285362	0.0136	rs2897587	-1.99	rs9595945	0.01266	-5.12	0.523	125	3	lasso	0.009495	2.9e-05	-0.4163	0.677157	NA	NA	NA	NA	NA
DCT-out.wgt.RDat	/u/home/t/tboltz/project-ophoff/rna_whole_blood/cts_TWAS_latest/T_Cells_CD4_Memory_Resting_weights2//DCT-out.wgt.RDat	DCT	13	95089066	95131936	0.0186	rs9524432	2.94	rs7337026	0.01166	5.55	0.597	159	159	blup	0.009251	3.63e-05	-0.137	0.891013	NA	NA	NA	NA	NA
DNAJC15-out.wgt.RDat	/u/home/t/tboltz/project-ophoff/rna_whole_blood/cts_TWAS_latest/T_Cells_CD4_Memory_Resting_weights2//DNAJC15-out.wgt.RDat	DNAJC15	13	43597340	43688349	0.2139	rs9315961	3.49	rs17553284	0.21376	-19.26	-0.804	248	2	lasso	0.212222	7.84e-92	0.8048	0.420918	NA	NA	NA	NA	NA
EBPL-out.wgt.RDat	/u/home/t/tboltz/project-ophoff/rna_whole_blood/cts_TWAS_latest/T_Cells_CD4_Memory_Resting_weights2//EBPL-out.wgt.RDat	EBPL	13	50234811	50265622	0.1286	rs1063183	2.09	rs3809325	0.07166	11.61	-0.844	225	9	lasso	0.105718	4.21e-44	-0.7337	0.463133	NA	NA	NA	NA	NA
EEF1AKMT1-out.wgt.RDat	/u/home/t/tboltz/project-ophoff/rna_whole_blood/cts_TWAS_latest/T_Cells_CD4_Memory_Resting_weights2//EEF1AKMT1-out.wgt.RDat	EEF1AKMT1	13	21302871	21348100	0.0187	rs2497497	2.55	rs9579960	0.01168	5.54	-0.821	191	6	lasso	0.012573	1.74e-06	-1.2538	0.209913	NA	NA	NA	NA	NA
ELF1-out.wgt.RDat	/u/home/t/tboltz/project-ophoff/rna_whole_blood/cts_TWAS_latest/T_Cells_CD4_Memory_Resting_weights2//ELF1-out.wgt.RDat	ELF1	13	41506061	41635576	0.021	rs7334701	3.83	rs1536807	0.01582	-5.38	-3.403	95	3	lasso	0.009901	2e-05	3.4771	0.000507	0.02	0.47	0	0.004	0.506
EPSTI1-out.wgt.RDat	/u/home/t/tboltz/project-ophoff/rna_whole_blood/cts_TWAS_latest/T_Cells_CD4_Memory_Resting_weights2//EPSTI1-out.wgt.RDat	EPSTI1	13	43460525	43566385	0.1786	rs9315961	3.49	rs9533339	0.11321	-14.12	-0.15	245	8	lasso	0.115474	3.09e-48	0.2584	0.796084	NA	NA	NA	NA	NA
FBXL3-out.wgt.RDat	/u/home/t/tboltz/project-ophoff/rna_whole_blood/cts_TWAS_latest/T_Cells_CD4_Memory_Resting_weights2//FBXL3-out.wgt.RDat	FBXL3	13	77566734	77601330	0.011	rs9565295	-2.63	rs9573972	0.00262	4.6	-1.01	186	2	lasso	0.005146	0.00164	-1.33	0.183522	NA	NA	NA	NA	NA
FNDC3A-out.wgt.RDat	/u/home/t/tboltz/project-ophoff/rna_whole_blood/cts_TWAS_latest/T_Cells_CD4_Memory_Resting_weights2//FNDC3A-out.wgt.RDat	FNDC3A	13	49550049	49783915	0.0343	rs9316406	-2	rs7986805	0.01057	5.15	0.586	224	4	lasso	0.023561	8.29e-11	1.2351	0.216794	NA	NA	NA	NA	NA
GJB6-out.wgt.RDat	/u/home/t/tboltz/project-ophoff/rna_whole_blood/cts_TWAS_latest/T_Cells_CD4_Memory_Resting_weights2//GJB6-out.wgt.RDat	GJB6	13	20796102	20806504	0.0817	rs2497497	2.55	rs9285125	0.06383	10.81	-0.487	155	17	enet	0.068591	9.56e-29	-0.5577	0.577042	NA	NA	NA	NA	NA
GPR180-out.wgt.RDat	/u/home/t/tboltz/project-ophoff/rna_whole_blood/cts_TWAS_latest/T_Cells_CD4_Memory_Resting_weights2//GPR180-out.wgt.RDat	GPR180	13	95254112	95286915	0.2136	rs9524432	2.94	rs9556402	0.24973	-20.82	0.72	228	7	lasso	0.253294	5.81e-112	-0.7189	0.472191	NA	NA	NA	NA	NA
GTF2F2-out.wgt.RDat	/u/home/t/tboltz/project-ophoff/rna_whole_blood/cts_TWAS_latest/T_Cells_CD4_Memory_Resting_weights2//GTF2F2-out.wgt.RDat	GTF2F2	13	45694646	45859028	0.0307	rs17066609	-2.08	rs11618944	0.02225	6.52	-0.215	152	152	blup	0.02126	6.65e-10	0.3434	0.731275	NA	NA	NA	NA	NA
GTF3A-out.wgt.RDat	/u/home/t/tboltz/project-ophoff/rna_whole_blood/cts_TWAS_latest/T_Cells_CD4_Memory_Resting_weights2//GTF3A-out.wgt.RDat	GTF3A	13	27998757	28009960	0.0113	rs1410432	-2.98	rs9579096	0.00253	-3.81	-0.198	176	176	blup	0.000633	0.148	0.3281	0.742817	NA	NA	NA	NA	NA
HMGB1-out.wgt.RDat	/u/home/t/tboltz/project-ophoff/rna_whole_blood/cts_TWAS_latest/T_Cells_CD4_Memory_Resting_weights2//HMGB1-out.wgt.RDat	HMGB1	13	31030842	31191734	0.0375	rs7981107	4.37	rs12877352	0.02546	6.72	2.433	172	3	lasso	0.023433	9.31e-11	2.4332	0.014966	0	0.892	0	0.052	0.056
IFT88-out.wgt.RDat	/u/home/t/tboltz/project-ophoff/rna_whole_blood/cts_TWAS_latest/T_Cells_CD4_Memory_Resting_weights2//IFT88-out.wgt.RDat	IFT88	13	21141209	21265576	0.0552	rs2497497	2.55	rs12873775	0.08021	12.08	1.134	203	4	lasso	0.083335	8.94e-35	1.2632	0.206509	NA	NA	NA	NA	NA
KBTBD7-out.wgt.RDat	/u/home/t/tboltz/project-ophoff/rna_whole_blood/cts_TWAS_latest/T_Cells_CD4_Memory_Resting_weights2//KBTBD7-out.wgt.RDat	KBTBD7	13	41763971	41768705	0.1153	rs7334701	3.83	rs1572018	0.10316	13.6	0.136	86	2	lasso	0.104339	1.61e-43	0.2205	0.825476	NA	NA	NA	NA	NA
KCTD12-out.wgt.RDat	/u/home/t/tboltz/project-ophoff/rna_whole_blood/cts_TWAS_latest/T_Cells_CD4_Memory_Resting_weights2//KCTD12-out.wgt.RDat	KCTD12	13	77454311	77460540	0.028	rs9565295	-2.63	rs4640066	0.01053	4.72	0.412	188	14	enet	0.010566	1.09e-05	0.9592	0.337467	NA	NA	NA	NA	NA
KLF12-out.wgt.RDat	/u/home/t/tboltz/project-ophoff/rna_whole_blood/cts_TWAS_latest/T_Cells_CD4_Memory_Resting_weights2//KLF12-out.wgt.RDat	KLF12	13	74260227	74569186	0.0461	rs1408675	-2.54	rs9600235	0.03697	-8.24	-0.033	267	5	enet	0.03749	2.7e-16	0.1966	0.844132	NA	NA	NA	NA	NA
KL-out.wgt.RDat	/u/home/t/tboltz/project-ophoff/rna_whole_blood/cts_TWAS_latest/T_Cells_CD4_Memory_Resting_weights2//KL-out.wgt.RDat	KL	13	33590562	33640280	0.0489	rs524673	2.25	rs623629	0.02831	7.34	-0.593	192	14	enet	0.029457	3.98e-13	0.096	0.923501	NA	NA	NA	NA	NA
LNX2-out.wgt.RDat	/u/home/t/tboltz/project-ophoff/rna_whole_blood/cts_TWAS_latest/T_Cells_CD4_Memory_Resting_weights2//LNX2-out.wgt.RDat	LNX2	13	28120051	28194666	0.0618	rs995424	-2.77	rs9512759	0.05022	-9.41	1.576	201	12	enet	0.05066	1.58e-21	-1.281	0.200177	NA	NA	NA	NA	NA
MTMR6-out.wgt.RDat	/u/home/t/tboltz/project-ophoff/rna_whole_blood/cts_TWAS_latest/T_Cells_CD4_Memory_Resting_weights2//MTMR6-out.wgt.RDat	MTMR6	13	25820340	25862147	0.0145	rs7335954	3.28	rs9319210	0.01622	5.52	-0.845	168	5	lasso	0.014225	3.89e-07	-1.0516	0.292999	NA	NA	NA	NA	NA
MTRF1-out.wgt.RDat	/u/home/t/tboltz/project-ophoff/rna_whole_blood/cts_TWAS_latest/T_Cells_CD4_Memory_Resting_weights2//MTRF1-out.wgt.RDat	MTRF1	13	41790506	41837713	0.0308	rs7334701	3.83	rs2297555	0.02424	-6.62	0.411	108	4	lasso	0.023759	6.93e-11	-0.5565	0.577864	NA	NA	NA	NA	NA
OBI1-out.wgt.RDat	/u/home/t/tboltz/project-ophoff/rna_whole_blood/cts_TWAS_latest/T_Cells_CD4_Memory_Resting_weights2//OBI1-out.wgt.RDat	OBI1	13	79188425	79233290	0.057	rs2243517	5.28	rs12585725	0.03772	-8.43	1.109	189	5	enet	0.037013	4.17e-16	-1.1808	0.23769	NA	NA	NA	NA	NA
PAN3-out.wgt.RDat	/u/home/t/tboltz/project-ophoff/rna_whole_blood/cts_TWAS_latest/T_Cells_CD4_Memory_Resting_weights2//PAN3-out.wgt.RDat	PAN3	13	28712683	28869472	0.0225	NA	NA	NA	NA	NA	NA	0	0	enet	0.01197	3.02e-06	NA	NA	NA	NA	NA	NA	NA
PARP4-out.wgt.RDat	/u/home/t/tboltz/project-ophoff/rna_whole_blood/cts_TWAS_latest/T_Cells_CD4_Memory_Resting_weights2//PARP4-out.wgt.RDat	PARP4	13	24995070	25086916	0.1145	rs9553322	3.74	rs3783072	0.04423	8.89	-0.985	186	8	lasso	0.081719	4.14e-34	-1.4332	0.151789	NA	NA	NA	NA	NA
PCDH8-out.wgt.RDat	/u/home/t/tboltz/project-ophoff/rna_whole_blood/cts_TWAS_latest/T_Cells_CD4_Memory_Resting_weights2//PCDH8-out.wgt.RDat	PCDH8	13	53417025	53422776	0.156	rs17053844	3.15	rs7992163	0.16717	17.03	1.409	151	3	lasso	0.166353	1.52e-70	1.4211	0.155283	NA	NA	NA	NA	NA
PHF11-out.wgt.RDat	/u/home/t/tboltz/project-ophoff/rna_whole_blood/cts_TWAS_latest/T_Cells_CD4_Memory_Resting_weights2//PHF11-out.wgt.RDat	PHF11	13	50069802	50103117	0.0342	rs1063183	2.09	rs7991031	0.03545	8.21	1.425	211	4	lasso	0.035946	1.1e-15	1.4851	0.137506	NA	NA	NA	NA	NA
PSPC1-out.wgt.RDat	/u/home/t/tboltz/project-ophoff/rna_whole_blood/cts_TWAS_latest/T_Cells_CD4_Memory_Resting_weights2//PSPC1-out.wgt.RDat	PSPC1	13	20248897	20357159	0.0511	rs9554181	2.35	rs9508836	0.06672	-11.21	0.928	128	7	lasso	0.067025	4.13e-28	-0.857	0.39143	NA	NA	NA	NA	NA
RAP2A-out.wgt.RDat	/u/home/t/tboltz/project-ophoff/rna_whole_blood/cts_TWAS_latest/T_Cells_CD4_Memory_Resting_weights2//RAP2A-out.wgt.RDat	RAP2A	13	98086424	98121382	0.0193	rs16952071	1.94	rs9513245	0.01456	-5.62	0.327	148	1	lasso	0.010055	1.74e-05	-0.327	0.743668	NA	NA	NA	NA	NA
RBM26-out.wgt.RDat	/u/home/t/tboltz/project-ophoff/rna_whole_blood/cts_TWAS_latest/T_Cells_CD4_Memory_Resting_weights2//RBM26-out.wgt.RDat	RBM26	13	79885960	79980356	0.0652	rs7996943	-2.81	rs2274554	0.06684	-10.87	-1.047	202	6	lasso	0.064766	3.39e-27	1.0204	0.307558	NA	NA	NA	NA	NA
RCBTB1-out.wgt.RDat	/u/home/t/tboltz/project-ophoff/rna_whole_blood/cts_TWAS_latest/T_Cells_CD4_Memory_Resting_weights2//RCBTB1-out.wgt.RDat	RCBTB1	13	50106083	50159694	0.1334	rs1063183	2.09	rs7332010	0.09093	-15.14	-0.801	213	28	enet	0.209153	2.27e-90	-0.5754	0.565033	NA	NA	NA	NA	NA
RNASEH2B-out.wgt.RDat	/u/home/t/tboltz/project-ophoff/rna_whole_blood/cts_TWAS_latest/T_Cells_CD4_Memory_Resting_weights2//RNASEH2B-out.wgt.RDat	RNASEH2B	13	51483884	51598256	0.3343	rs3803198	2.5	rs7985661	0.04617	9.05	-0.793	202	8	lasso	0.126511	5.74e-53	-0.2987	0.765141	NA	NA	NA	NA	NA
RUBCNL-out.wgt.RDat	/u/home/t/tboltz/project-ophoff/rna_whole_blood/cts_TWAS_latest/T_Cells_CD4_Memory_Resting_weights2//RUBCNL-out.wgt.RDat	RUBCNL	13	46916136	47012325	0.1152	rs4142900	-2.51	rs259697	0.13373	15.25	-1.41	231	4	lasso	0.141871	1.19e-59	-1.3484	0.177532	NA	NA	NA	NA	NA
SPART-out.wgt.RDat	/u/home/t/tboltz/project-ophoff/rna_whole_blood/cts_TWAS_latest/T_Cells_CD4_Memory_Resting_weights2//SPART-out.wgt.RDat	SPART	13	36875776	36944317	0.08	rs7331892	3.28	rs1925836	0.12381	-14.81	-1.117	190	5	lasso	0.122405	3.35e-51	1.0827	0.278941	NA	NA	NA	NA	NA
STK24-out.wgt.RDat	/u/home/t/tboltz/project-ophoff/rna_whole_blood/cts_TWAS_latest/T_Cells_CD4_Memory_Resting_weights2//STK24-out.wgt.RDat	STK24	13	99097440	99230194	0.0924	rs2892734	2.26	rs2281767	0.02772	-7.45	-0.355	237	28	enet	0.053247	1.46e-22	-0.053	0.957707	NA	NA	NA	NA	NA
SUCLA2-out.wgt.RDat	/u/home/t/tboltz/project-ophoff/rna_whole_blood/cts_TWAS_latest/T_Cells_CD4_Memory_Resting_weights2//SUCLA2-out.wgt.RDat	SUCLA2	13	48319872	48612104	0.0191	rs645833	2.72	rs9316344	0.00618	4.81	-0.372	255	16	enet	0.017065	2.96e-08	0.0258	0.97944	NA	NA	NA	NA	NA
SUGT1-out.wgt.RDat	/u/home/t/tboltz/project-ophoff/rna_whole_blood/cts_TWAS_latest/T_Cells_CD4_Memory_Resting_weights2//SUGT1-out.wgt.RDat	SUGT1	13	53226845	53275044	0.0442	rs17053844	3.15	rs9526951	0.01601	-5.88	-1.339	140	12	enet	0.013439	7.94e-07	1.6219	0.104818	NA	NA	NA	NA	NA
SUPT20H-out.wgt.RDat	/u/home/t/tboltz/project-ophoff/rna_whole_blood/cts_TWAS_latest/T_Cells_CD4_Memory_Resting_weights2//SUPT20H-out.wgt.RDat	SUPT20H	13	37583450	37633850	0.142	rs9532055	4.12	rs1199982	0.21396	-19.44	-2.255	154	3	lasso	0.215596	1.91e-93	2.2558	0.024083	0	0.924	0	0.043	0.033
TBC1D4-out.wgt.RDat	/u/home/t/tboltz/project-ophoff/rna_whole_blood/cts_TWAS_latest/T_Cells_CD4_Memory_Resting_weights2//TBC1D4-out.wgt.RDat	TBC1D4	13	75857640	76056305	0.0633	rs9318373	-3.03	rs724543	0.03917	8.51	0.059	218	4	lasso	0.050391	2.03e-21	0.6595	0.509549	NA	NA	NA	NA	NA
UGGT2-out.wgt.RDat	/u/home/t/tboltz/project-ophoff/rna_whole_blood/cts_TWAS_latest/T_Cells_CD4_Memory_Resting_weights2//UGGT2-out.wgt.RDat	UGGT2	13	96453835	96705736	0.0234	rs472010	-3.05	rs7993991	0.0081	-5.35	0.133	218	23	enet	0.017746	1.6e-08	-1.6674	0.095431	NA	NA	NA	NA	NA
USP12-out.wgt.RDat	/u/home/t/tboltz/project-ophoff/rna_whole_blood/cts_TWAS_latest/T_Cells_CD4_Memory_Resting_weights2//USP12-out.wgt.RDat	USP12	13	27640294	27745948	0.032	rs1410432	-2.98	rs870767	0.00554	-5.35	-0.009	190	9	enet	0.024326	4.15e-11	-0.9777	0.328237	NA	NA	NA	NA	NA
ZC3H13-out.wgt.RDat	/u/home/t/tboltz/project-ophoff/rna_whole_blood/cts_TWAS_latest/T_Cells_CD4_Memory_Resting_weights2//ZC3H13-out.wgt.RDat	ZC3H13	13	46528601	46626894	0.0366	rs17067275	2.18	rs4942472	0.00296	-4.21	-1.64	181	181	blup	0.014855	2.19e-07	0.8326	0.405087	NA	NA	NA	NA	NA
ZDHHC20-out.wgt.RDat	/u/home/t/tboltz/project-ophoff/rna_whole_blood/cts_TWAS_latest/T_Cells_CD4_Memory_Resting_weights2//ZDHHC20-out.wgt.RDat	ZDHHC20	13	21946713	22033509	0.0665	rs263923	-2.1	rs9509685	0.05115	-9.84	-0.718	111	7	enet	0.059934	3.02e-25	0.783	0.433617	NA	NA	NA	NA	NA
ZMYM5-out.wgt.RDat	/u/home/t/tboltz/project-ophoff/rna_whole_blood/cts_TWAS_latest/T_Cells_CD4_Memory_Resting_weights2//ZMYM5-out.wgt.RDat	ZMYM5	13	20397623	20437789	0.0149	rs9554181	2.35	rs4769903	0.00922	-4.35	0.34	146	2	lasso	0.007441	0.000193	-0.1176	0.906415	NA	NA	NA	NA	NA
PANEL	FILE	ID	CHR	P0	P1	HSQ	BEST.GWAS.ID	BEST.GWAS.Z	EQTL.ID	EQTL.R2	EQTL.Z	EQTL.GWAS.Z	NSNP	NWGT	MODEL	MODELCV.R2	MODELCV.PV	TWAS.Z	TWAS.P	COLOC.PP0	COLOC.PP1	COLOC.PP2	COLOC.PP3	COLOC.PP4
ABHD4-out.wgt.RDat	/u/home/t/tboltz/project-ophoff/rna_whole_blood/cts_TWAS_latest/T_Cells_CD4_Memory_Resting_weights2//ABHD4-out.wgt.RDat	ABHD4	14	23100000	23100000	0.02417	rs1474476	3.8	rs1483980	0.00437	-5.32	1.401	146	2	lasso	0.008668	6.21e-05	-1.3752	0.16908	NA	NA	NA	NA	NA
ACOT1-out.wgt.RDat	/u/home/t/tboltz/project-ophoff/rna_whole_blood/cts_TWAS_latest/T_Cells_CD4_Memory_Resting_weights2//ACOT1-out.wgt.RDat	ACOT1	14	74000000	74000000	0.02088	rs6574129	-2.57	rs758109	0.00232	-4.55	0.079	150	150	blup	0.014869	2.17e-07	0.8062	0.420125	NA	NA	NA	NA	NA
ACOT4-out.wgt.RDat	/u/home/t/tboltz/project-ophoff/rna_whole_blood/cts_TWAS_latest/T_Cells_CD4_Memory_Resting_weights2//ACOT4-out.wgt.RDat	ACOT4	14	74100000	74100000	0.04992	rs6574129	-2.57	rs3813563	0.0239	6.74	0.912	157	4	lasso	0.030856	1.12e-13	1.0995	0.271549	NA	NA	NA	NA	NA
ACTR10-out.wgt.RDat	/u/home/t/tboltz/project-ophoff/rna_whole_blood/cts_TWAS_latest/T_Cells_CD4_Memory_Resting_weights2//ACTR10-out.wgt.RDat	ACTR10	14	58700000	58700000	0.01665	rs10145296	-2.28	rs4901852	0.00952	-4.53	2.247	122	4	lasso	0.008871	5.15e-05	-2.2324	0.025587	0.476	0.51	0	0	0.014
ADAM20-out.wgt.RDat	/u/home/t/tboltz/project-ophoff/rna_whole_blood/cts_TWAS_latest/T_Cells_CD4_Memory_Resting_weights2//ADAM20-out.wgt.RDat	ADAM20	14	71000000	71000000	0.02606	rs983192	2.36	rs17108274	0.0379	-8.4	-1.099	214	10	enet	0.037131	3.75e-16	1.0226	0.306487	NA	NA	NA	NA	NA
ADCK1-out.wgt.RDat	/u/home/t/tboltz/project-ophoff/rna_whole_blood/cts_TWAS_latest/T_Cells_CD4_Memory_Resting_weights2//ADCK1-out.wgt.RDat	ADCK1	14	78300000	78400000	0.07053	rs11159309	-3.46	rs17752707	0.0656	11.34	0.362	299	18	enet	0.068564	9.8e-29	-0.3591	0.719503	NA	NA	NA	NA	NA
AHSA1-out.wgt.RDat	/u/home/t/tboltz/project-ophoff/rna_whole_blood/cts_TWAS_latest/T_Cells_CD4_Memory_Resting_weights2//AHSA1-out.wgt.RDat	AHSA1	14	77900000	77900000	0.0125	rs11159309	-3.46	rs12435136	0.0138	-5.1	1.166	207	1	lasso	0.011363	5.26e-06	-1.166	0.243614	NA	NA	NA	NA	NA
AKAP6-out.wgt.RDat	/u/home/t/tboltz/project-ophoff/rna_whole_blood/cts_TWAS_latest/T_Cells_CD4_Memory_Resting_weights2//AKAP6-out.wgt.RDat	AKAP6	14	32800000	33300000	0.03712	rs4261436	-4.09	rs17098553	0.0205	-6.2	-2.395	214	2	lasso	0.017098	2.87e-08	2.4002	0.016388	0	0.929	0	0.022	0.048
AKT1-out.wgt.RDat	/u/home/t/tboltz/project-ophoff/rna_whole_blood/cts_TWAS_latest/T_Cells_CD4_Memory_Resting_weights2//AKT1-out.wgt.RDat	AKT1	14	105000000	105000000	0.08271	NA	NA	NA	NA	NA	NA	84	0	lasso	0.038731	8.73e-17	NA	NA	NA	NA	NA	NA	NA
ANG-out.wgt.RDat	/u/home/t/tboltz/project-ophoff/rna_whole_blood/cts_TWAS_latest/T_Cells_CD4_Memory_Resting_weights2//ANG-out.wgt.RDat	ANG	14	21200000	21200000	0.06943	rs17092373	2.11	rs1010461	0.0359	-7.97	-0.864	142	4	lasso	0.036637	5.88e-16	0.8916	0.372598	NA	NA	NA	NA	NA
ANKRD9-out.wgt.RDat	/u/home/t/tboltz/project-ophoff/rna_whole_blood/cts_TWAS_latest/T_Cells_CD4_Memory_Resting_weights2//ANKRD9-out.wgt.RDat	ANKRD9	14	103000000	103000000	0.07567	rs10133111	3.92	rs11629266	0.0352	-8	2.033	91	17	enet	0.050753	1.45e-21	-1.297	0.194641	NA	NA	NA	NA	NA
ARHGEF40-out.wgt.RDat	/u/home/t/tboltz/project-ophoff/rna_whole_blood/cts_TWAS_latest/T_Cells_CD4_Memory_Resting_weights2//ARHGEF40-out.wgt.RDat	ARHGEF40	14	21500000	21600000	0.05331	rs8009501	-2.5	rs943992	0.0351	8.24	0.286	100	3	lasso	0.02926	4.76e-13	0.2741	0.783971	NA	NA	NA	NA	NA
ATXN3-out.wgt.RDat	/u/home/t/tboltz/project-ophoff/rna_whole_blood/cts_TWAS_latest/T_Cells_CD4_Memory_Resting_weights2//ATXN3-out.wgt.RDat	ATXN3	14	92500000	92600000	0.01875	rs7156567	2.77	rs7151632	0.0106	-4.47	1.55	190	4	lasso	0.006041	0.000708	-1.6713	0.094661	NA	NA	NA	NA	NA
BBOF1-out.wgt.RDat	/u/home/t/tboltz/project-ophoff/rna_whole_blood/cts_TWAS_latest/T_Cells_CD4_Memory_Resting_weights2//BBOF1-out.wgt.RDat	BBOF1	14	74500000	74500000	0.01649	rs6574129	-2.57	rs7152352	0.0102	-4.8	0.267	146	3	lasso	0.007126	0.000258	-0.9239	0.355525	NA	NA	NA	NA	NA
BEGAIN-out.wgt.RDat	/u/home/t/tboltz/project-ophoff/rna_whole_blood/cts_TWAS_latest/T_Cells_CD4_Memory_Resting_weights2//BEGAIN-out.wgt.RDat	BEGAIN	14	101000000	101000000	0.13055	rs2295388	2.02	rs1190862	0.0313	-7.53	0.721	114	29	enet	0.081842	3.68e-34	-0.4569	0.647766	NA	NA	NA	NA	NA
C14orf132-out.wgt.RDat	/u/home/t/tboltz/project-ophoff/rna_whole_blood/cts_TWAS_latest/T_Cells_CD4_Memory_Resting_weights2//C14orf132-out.wgt.RDat	C14orf132	14	96500000	96600000	0.15452	rs4900279	2.62	rs941770	0.0911	12.61	1.113	239	4	lasso	0.142577	5.85e-60	0.595	0.551853	NA	NA	NA	NA	NA
CBLN3-out.wgt.RDat	/u/home/t/tboltz/project-ophoff/rna_whole_blood/cts_TWAS_latest/T_Cells_CD4_Memory_Resting_weights2//CBLN3-out.wgt.RDat	CBLN3	14	24900000	24900000	0.20426	rs7146310	2.55	rs10143703	0.107	-13.68	-0.166	232	3	lasso	0.107608	6.71e-45	0.201	0.840666	NA	NA	NA	NA	NA
CDCA4-out.wgt.RDat	/u/home/t/tboltz/project-ophoff/rna_whole_blood/cts_TWAS_latest/T_Cells_CD4_Memory_Resting_weights2//CDCA4-out.wgt.RDat	CDCA4	14	105000000	105000000	0.04302	rs4983559	-3.22	rs7158820	0.0681	-10.95	-1.543	71	8	enet	0.07563	1.3e-31	1.1553	0.247965	NA	NA	NA	NA	NA
CDKL1-out.wgt.RDat	/u/home/t/tboltz/project-ophoff/rna_whole_blood/cts_TWAS_latest/T_Cells_CD4_Memory_Resting_weights2//CDKL1-out.wgt.RDat	CDKL1	14	50800000	50900000	0.01416	rs8010709	-2.59	rs4900981	0.00549	-4.15	1.623	141	6	lasso	0.011478	4.73e-06	-1.0133	0.310936	NA	NA	NA	NA	NA
CEP128-out.wgt.RDat	/u/home/t/tboltz/project-ophoff/rna_whole_blood/cts_TWAS_latest/T_Cells_CD4_Memory_Resting_weights2//CEP128-out.wgt.RDat	CEP128	14	80900000	81400000	0.04801	rs7160604	3.23	rs7150858	0.0629	10.88	-2.029	231	12	enet	0.068855	7.47e-29	-1.8767	0.060561	NA	NA	NA	NA	NA
CFL2-out.wgt.RDat	/u/home/t/tboltz/project-ophoff/rna_whole_blood/cts_TWAS_latest/T_Cells_CD4_Memory_Resting_weights2//CFL2-out.wgt.RDat	CFL2	14	35200000	35200000	0.09891	rs7149054	-2.52	rs9743965	0.0694	11.29	-0.082	169	6	enet	0.068327	1.22e-28	-0.1942	0.846026	NA	NA	NA	NA	NA
CHURC1-out.wgt.RDat	/u/home/t/tboltz/project-ophoff/rna_whole_blood/cts_TWAS_latest/T_Cells_CD4_Memory_Resting_weights2//CHURC1-out.wgt.RDat	CHURC1	14	65400000	65400000	0.0678	rs2269296	-2.41	rs10151701	0.0998	-13.26	-0.962	216	6	lasso	0.098869	3.18e-41	0.8462	0.397415	NA	NA	NA	NA	NA
CIPC-out.wgt.RDat	/u/home/t/tboltz/project-ophoff/rna_whole_blood/cts_TWAS_latest/T_Cells_CD4_Memory_Resting_weights2//CIPC-out.wgt.RDat	CIPC	14	77600000	77600000	0.02573	rs4903567	3.24	rs17811635	0.0125	-5.58	-0.165	157	3	lasso	0.018617	7.26e-09	1.3649	0.172281	NA	NA	NA	NA	NA
COCH-out.wgt.RDat	/u/home/t/tboltz/project-ophoff/rna_whole_blood/cts_TWAS_latest/T_Cells_CD4_Memory_Resting_weights2//COCH-out.wgt.RDat	COCH	14	31300000	31400000	0.07579	rs229150	-3.66	rs179646	0.0479	9.22	0.992	93	7	lasso	0.050914	1.25e-21	1.5411	0.123293	NA	NA	NA	NA	NA
COQ6-out.wgt.RDat	/u/home/t/tboltz/project-ophoff/rna_whole_blood/cts_TWAS_latest/T_Cells_CD4_Memory_Resting_weights2//COQ6-out.wgt.RDat	COQ6	14	74400000	74400000	0.01116	rs6574129	-2.57	rs740505	0.00958	-4.85	-1.278	133	6	enet	0.00945	3.02e-05	1.2546	0.209617	NA	NA	NA	NA	NA
CPSF2-out.wgt.RDat	/u/home/t/tboltz/project-ophoff/rna_whole_blood/cts_TWAS_latest/T_Cells_CD4_Memory_Resting_weights2//CPSF2-out.wgt.RDat	CPSF2	14	92600000	92600000	0.04423	rs7156567	2.77	rs2295727	0.00606	-5.19	-0.252	179	179	blup	0.020805	1e-09	-1.3944	0.163189	NA	NA	NA	NA	NA
CTSG-out.wgt.RDat	/u/home/t/tboltz/project-ophoff/rna_whole_blood/cts_TWAS_latest/T_Cells_CD4_Memory_Resting_weights2//CTSG-out.wgt.RDat	CTSG	14	25000000	25000000	0.03168	rs7146310	2.55	rs17257110	0.0162	6.19	-0.442	240	3	lasso	0.015386	1.36e-07	-0.3787	0.704917	NA	NA	NA	NA	NA
DCAF4-out.wgt.RDat	/u/home/t/tboltz/project-ophoff/rna_whole_blood/cts_TWAS_latest/T_Cells_CD4_Memory_Resting_weights2//DCAF4-out.wgt.RDat	DCAF4	14	73400000	73400000	0.0288	rs758913	-2.47	rs17122577	0.00671	5.12	0.4	153	153	blup	0.020982	8.55e-10	0.8981	0.369151	NA	NA	NA	NA	NA
DDHD1-out.wgt.RDat	/u/home/t/tboltz/project-ophoff/rna_whole_blood/cts_TWAS_latest/T_Cells_CD4_Memory_Resting_weights2//DDHD1-out.wgt.RDat	DDHD1	14	53500000	53600000	0.00824	rs8004624	2.93	rs1959350	0.0083	4.49	-0.571	128	16	enet	0.007693	0.000153	-1.1676	0.242967	NA	NA	NA	NA	NA
DDX24-out.wgt.RDat	/u/home/t/tboltz/project-ophoff/rna_whole_blood/cts_TWAS_latest/T_Cells_CD4_Memory_Resting_weights2//DDX24-out.wgt.RDat	DDX24	14	94500000	94500000	0.02735	rs4900194	2.18	rs8021081	0.00959	-4.69	0.708	189	4	lasso	0.006642	0.000404	-1.307	0.191217	NA	NA	NA	NA	NA
DGLUCY-out.wgt.RDat	/u/home/t/tboltz/project-ophoff/rna_whole_blood/cts_TWAS_latest/T_Cells_CD4_Memory_Resting_weights2//DGLUCY-out.wgt.RDat	DGLUCY	14	91500000	91700000	0.4563	rs1286138	4.45	rs12589587	0.0791	-11.82	-1.087	143	46	enet	0.152088	3.7e-64	1.0649	0.286914	NA	NA	NA	NA	NA
DHRS1-out.wgt.RDat	/u/home/t/tboltz/project-ophoff/rna_whole_blood/cts_TWAS_latest/T_Cells_CD4_Memory_Resting_weights2//DHRS1-out.wgt.RDat	DHRS1	14	24800000	24800000	0.0325	rs7146310	2.55	rs4568	0.0255	6.76	1.629	218	3	lasso	0.024849	2.58e-11	1.6124	0.106868	NA	NA	NA	NA	NA
DHRS4L2-out.wgt.RDat	/u/home/t/tboltz/project-ophoff/rna_whole_blood/cts_TWAS_latest/T_Cells_CD4_Memory_Resting_weights2//DHRS4L2-out.wgt.RDat	DHRS4L2	14	24400000	24500000	0.03588	rs7146310	2.55	rs10141091	0.0188	-7.05	-0.014	172	8	lasso	0.03194	4.19e-14	-0.0828	0.933983	NA	NA	NA	NA	NA
DHRS4-out.wgt.RDat	/u/home/t/tboltz/project-ophoff/rna_whole_blood/cts_TWAS_latest/T_Cells_CD4_Memory_Resting_weights2//DHRS4-out.wgt.RDat	DHRS4	14	24400000	24400000	0.01502	rs7146310	2.55	rs10483284	-0.000439	3.29	1.003	169	169	blup	0.000983	0.1	1.4944	0.135073	NA	NA	NA	NA	NA
DLST-out.wgt.RDat	/u/home/t/tboltz/project-ophoff/rna_whole_blood/cts_TWAS_latest/T_Cells_CD4_Memory_Resting_weights2//DLST-out.wgt.RDat	DLST	14	75300000	75400000	0.0141	rs1882830	-1.93	rs2300596	0.01	4.66	0.969	97	7	enet	0.010521	1.13e-05	0.6869	0.492153	NA	NA	NA	NA	NA
EGLN3-out.wgt.RDat	/u/home/t/tboltz/project-ophoff/rna_whole_blood/cts_TWAS_latest/T_Cells_CD4_Memory_Resting_weights2//EGLN3-out.wgt.RDat	EGLN3	14	34400000	34900000	0.20561	rs7149054	-2.52	rs1680726	0.0849	-12.25	-0.844	179	30	enet	0.130251	1.39e-54	1.0188	0.30829	NA	NA	NA	NA	NA
ENTPD5-out.wgt.RDat	/u/home/t/tboltz/project-ophoff/rna_whole_blood/cts_TWAS_latest/T_Cells_CD4_Memory_Resting_weights2//ENTPD5-out.wgt.RDat	ENTPD5	14	74400000	74500000	0.03478	rs6574129	-2.57	rs17094182	0.00422	4.73	-0.381	135	20	enet	0.016307	5.88e-08	-0.5284	0.59719	NA	NA	NA	NA	NA
ERO1A-out.wgt.RDat	/u/home/t/tboltz/project-ophoff/rna_whole_blood/cts_TWAS_latest/T_Cells_CD4_Memory_Resting_weights2//ERO1A-out.wgt.RDat	ERO1A	14	53100000	53200000	0.08753	rs8004624	2.93	rs7150290	0.0218	6.55	0.5	132	32	enet	0.029356	4.37e-13	0.7827	0.433832	NA	NA	NA	NA	NA
FAM161B-out.wgt.RDat	/u/home/t/tboltz/project-ophoff/rna_whole_blood/cts_TWAS_latest/T_Cells_CD4_Memory_Resting_weights2//FAM161B-out.wgt.RDat	FAM161B	14	74400000	74400000	0.04155	rs6574129	-2.57	rs12881125	0.0372	-8.25	-1.245	133	15	enet	0.03988	3.06e-17	0.9122	0.361687	NA	NA	NA	NA	NA
FAM177A1-out.wgt.RDat	/u/home/t/tboltz/project-ophoff/rna_whole_blood/cts_TWAS_latest/T_Cells_CD4_Memory_Resting_weights2//FAM177A1-out.wgt.RDat	FAM177A1	14	35500000	35600000	0.05488	rs1712354	-2.52	rs2383692	0.0564	10.07	1.773	184	9	lasso	0.072699	2.04e-30	1.2844	0.199019	NA	NA	NA	NA	NA
FBLN5-out.wgt.RDat	/u/home/t/tboltz/project-ophoff/rna_whole_blood/cts_TWAS_latest/T_Cells_CD4_Memory_Resting_weights2//FBLN5-out.wgt.RDat	FBLN5	14	92300000	92400000	0.21011	rs2244158	-2.25	rs2430343	0.0912	12.75	-0.542	177	42	enet	0.15061	1.67e-63	-0.4929	0.622055	NA	NA	NA	NA	NA
FLVCR2-out.wgt.RDat	/u/home/t/tboltz/project-ophoff/rna_whole_blood/cts_TWAS_latest/T_Cells_CD4_Memory_Resting_weights2//FLVCR2-out.wgt.RDat	FLVCR2	14	76000000	76100000	0.03689	rs9323628	2.84	rs4903332	0.0257	6.96	0.316	95	3	lasso	0.028023	1.46e-12	0.0419	0.966586	NA	NA	NA	NA	NA
FNTB-out.wgt.RDat	/u/home/t/tboltz/project-ophoff/rna_whole_blood/cts_TWAS_latest/T_Cells_CD4_Memory_Resting_weights2//FNTB-out.wgt.RDat	FNTB	14	65500000	65500000	0.01862	rs2269296	-2.41	rs7148144	0.018	5.8	-0.41	209	2	lasso	0.018637	7.13e-09	-0.7673	0.442887	NA	NA	NA	NA	NA
GALC-out.wgt.RDat	/u/home/t/tboltz/project-ophoff/rna_whole_blood/cts_TWAS_latest/T_Cells_CD4_Memory_Resting_weights2//GALC-out.wgt.RDat	GALC	14	88300000	88500000	0.01548	rs17123783	2.07	rs1441807	0.00498	-4.16	0.105	218	218	blup	0.005386	0.00131	-0.3208	0.748375	NA	NA	NA	NA	NA
GCH1-out.wgt.RDat	/u/home/t/tboltz/project-ophoff/rna_whole_blood/cts_TWAS_latest/T_Cells_CD4_Memory_Resting_weights2//GCH1-out.wgt.RDat	GCH1	14	55300000	55400000	0.08144	rs17127526	2.5	rs17128050	0.0433	8.85	0.138	146	5	lasso	0.050483	1.86e-21	-0.1952	0.845212	NA	NA	NA	NA	NA
GLRX5-out.wgt.RDat	/u/home/t/tboltz/project-ophoff/rna_whole_blood/cts_TWAS_latest/T_Cells_CD4_Memory_Resting_weights2//GLRX5-out.wgt.RDat	GLRX5	14	96000000	96000000	0.06278	rs4900279	2.82	rs10484052	0.0432	9.56	-0.602	237	10	enet	0.05287	2.07e-22	-1.3522	0.176305	NA	NA	NA	NA	NA
GPATCH2L-out.wgt.RDat	/u/home/t/tboltz/project-ophoff/rna_whole_blood/cts_TWAS_latest/T_Cells_CD4_Memory_Resting_weights2//GPATCH2L-out.wgt.RDat	GPATCH2L	14	76600000	76700000	0.0621	rs9323628	2.84	rs935336	0.0338	7.77	-1.13	158	10	enet	0.038885	7.59e-17	-1.7114	0.087011	NA	NA	NA	NA	NA
GPR135-out.wgt.RDat	/u/home/t/tboltz/project-ophoff/rna_whole_blood/cts_TWAS_latest/T_Cells_CD4_Memory_Resting_weights2//GPR135-out.wgt.RDat	GPR135	14	59900000	59900000	0.06928	rs17095757	-2.7	rs1262129	0.0569	10.12	0.16	193	14	enet	0.069034	6.31e-29	-0.2234	0.823257	NA	NA	NA	NA	NA
GPR65-out.wgt.RDat	/u/home/t/tboltz/project-ophoff/rna_whole_blood/cts_TWAS_latest/T_Cells_CD4_Memory_Resting_weights2//GPR65-out.wgt.RDat	GPR65	14	88500000	88500000	0.09385	rs17123783	2.07	rs2289511	0.0723	-12.05	-0.483	191	40	enet	0.092135	2.04e-38	0.4654	0.641625	NA	NA	NA	NA	NA
GSKIP-out.wgt.RDat	/u/home/t/tboltz/project-ophoff/rna_whole_blood/cts_TWAS_latest/T_Cells_CD4_Memory_Resting_weights2//GSKIP-out.wgt.RDat	GSKIP	14	96800000	96900000	0.0559	rs4905542	-2.96	rs4905480	0.0306	-7.38	0.884	165	28	enet	0.032484	2.56e-14	0.1879	0.850925	NA	NA	NA	NA	NA
GSTZ1-out.wgt.RDat	/u/home/t/tboltz/project-ophoff/rna_whole_blood/cts_TWAS_latest/T_Cells_CD4_Memory_Resting_weights2//GSTZ1-out.wgt.RDat	GSTZ1	14	77800000	77800000	0.0269	rs4903567	3.24	rs2270421	0.0168	-5.81	-2.469	156	14	enet	0.016057	7.38e-08	1.9654	0.049363	0.002	0.945	0	0.003	0.05
HAUS4-out.wgt.RDat	/u/home/t/tboltz/project-ophoff/rna_whole_blood/cts_TWAS_latest/T_Cells_CD4_Memory_Resting_weights2//HAUS4-out.wgt.RDat	HAUS4	14	23400000	23400000	0.20227	rs8008775	-1.84	rs2180834	0.119	-14.53	-0.634	93	24	enet	0.138847	2.52e-58	-0.0268	0.978648	NA	NA	NA	NA	NA
INF2-out.wgt.RDat	/u/home/t/tboltz/project-ophoff/rna_whole_blood/cts_TWAS_latest/T_Cells_CD4_Memory_Resting_weights2//INF2-out.wgt.RDat	INF2	14	105000000	105000000	0.03809	rs4983559	-3.22	rs11160817	0.0107	4.85	-0.215	86	13	enet	0.016486	5e-08	0.8422	0.399693	NA	NA	NA	NA	NA
ISCA2-out.wgt.RDat	/u/home/t/tboltz/project-ophoff/rna_whole_blood/cts_TWAS_latest/T_Cells_CD4_Memory_Resting_weights2//ISCA2-out.wgt.RDat	ISCA2	14	75000000	75000000	0.15404	rs3815328	1.85	rs7148018	0.09	12.54	0.508	116	2	lasso	0.08931	3.04e-37	0.4929	0.622065	NA	NA	NA	NA	NA
JKAMP-out.wgt.RDat	/u/home/t/tboltz/project-ophoff/rna_whole_blood/cts_TWAS_latest/T_Cells_CD4_Memory_Resting_weights2//JKAMP-out.wgt.RDat	JKAMP	14	60000000	60000000	0.01341	rs17095757	-2.76	rs17096221	0.0107	4.88	-1.839	191	3	lasso	0.010491	1.17e-05	-1.0798	0.280249	NA	NA	NA	NA	NA
KCNK13-out.wgt.RDat	/u/home/t/tboltz/project-ophoff/rna_whole_blood/cts_TWAS_latest/T_Cells_CD4_Memory_Resting_weights2//KCNK13-out.wgt.RDat	KCNK13	14	90500000	90700000	0.02177	rs6575129	-2.56	rs10148415	0.0132	-5.02	-0.516	143	17	enet	0.011192	6.15e-06	0.078	0.937839	NA	NA	NA	NA	NA
KHNYN-out.wgt.RDat	/u/home/t/tboltz/project-ophoff/rna_whole_blood/cts_TWAS_latest/T_Cells_CD4_Memory_Resting_weights2//KHNYN-out.wgt.RDat	KHNYN	14	24900000	24900000	0.20742	rs7146310	2.55	rs10143703	0.0603	10.43	-0.166	230	5	lasso	0.068517	1.02e-28	-0.4625	0.643713	NA	NA	NA	NA	NA
KIAA0586-out.wgt.RDat	/u/home/t/tboltz/project-ophoff/rna_whole_blood/cts_TWAS_latest/T_Cells_CD4_Memory_Resting_weights2//KIAA0586-out.wgt.RDat	KIAA0586	14	58900000	59000000	0.01985	rs17255129	-2.3	rs4901852	0.00437	4.32	2.247	145	4	lasso	0.00835	8.32e-05	2.65	0.008048	0.656	0.335	0.001	0	0.008
KLC1-out.wgt.RDat	/u/home/t/tboltz/project-ophoff/rna_whole_blood/cts_TWAS_latest/T_Cells_CD4_Memory_Resting_weights2//KLC1-out.wgt.RDat	KLC1	14	104000000	104000000	0.07679	rs12892765	1.85	rs2273175	0.0859	12.26	0.724	127	4	lasso	0.110788	3.03e-46	0.9056	0.365147	NA	NA	NA	NA	NA
LGALS3-out.wgt.RDat	/u/home/t/tboltz/project-ophoff/rna_whole_blood/cts_TWAS_latest/T_Cells_CD4_Memory_Resting_weights2//LGALS3-out.wgt.RDat	LGALS3	14	55600000	55600000	0.03947	rs12587011	-2.02	rs8007614	0.0948	-13.03	-1.384	141	5	lasso	0.098518	4.45e-41	1.4052	0.159974	NA	NA	NA	NA	NA
LRR1-out.wgt.RDat	/u/home/t/tboltz/project-ophoff/rna_whole_blood/cts_TWAS_latest/T_Cells_CD4_Memory_Resting_weights2//LRR1-out.wgt.RDat	LRR1	14	50100000	50100000	0.02845	rs12879001	-2.84	rs2354445	0.0281	-7.31	0.645	171	2	lasso	0.028851	6.9e-13	-0.1594	0.873323	NA	NA	NA	NA	NA
MARK3-out.wgt.RDat	/u/home/t/tboltz/project-ophoff/rna_whole_blood/cts_TWAS_latest/T_Cells_CD4_Memory_Resting_weights2//MARK3-out.wgt.RDat	MARK3	14	104000000	104000000	0.05572	rs10133111	3.92	rs11625397	0.0152	5.35	-1.178	142	29	enet	0.034091	5.95e-15	-0.9568	0.338665	NA	NA	NA	NA	NA
MGAT2-out.wgt.RDat	/u/home/t/tboltz/project-ophoff/rna_whole_blood/cts_TWAS_latest/T_Cells_CD4_Memory_Resting_weights2//MGAT2-out.wgt.RDat	MGAT2	14	50100000	50100000	0.02001	rs12879001	-2.84	rs9989177	0.0244	6.65	0.444	166	1	lasso	0.023128	1.23e-10	0.444	0.657043	NA	NA	NA	NA	NA
NFKBIA-out.wgt.RDat	/u/home/t/tboltz/project-ophoff/rna_whole_blood/cts_TWAS_latest/T_Cells_CD4_Memory_Resting_weights2//NFKBIA-out.wgt.RDat	NFKBIA	14	35900000	35900000	0.04833	rs1712354	-2.52	rs12100841	0.0528	9.84	0.771	157	7	lasso	0.049054	6.92e-21	0.7188	0.472252	NA	NA	NA	NA	NA
NPC2-out.wgt.RDat	/u/home/t/tboltz/project-ophoff/rna_whole_blood/cts_TWAS_latest/T_Cells_CD4_Memory_Resting_weights2//NPC2-out.wgt.RDat	NPC2	14	74900000	75000000	0.01937	rs3815328	1.85	rs4903231	0.00751	-4.15	0.359	119	13	enet	0.006754	0.000364	-0.5705	0.568342	NA	NA	NA	NA	NA
NRXN3-out.wgt.RDat	/u/home/t/tboltz/project-ophoff/rna_whole_blood/cts_TWAS_latest/T_Cells_CD4_Memory_Resting_weights2//NRXN3-out.wgt.RDat	NRXN3	14	78600000	80300000	0.01807	rs11159309	-3.46	rs8020758	0.0137	-5.45	0.803	539	3	lasso	0.009702	2.4e-05	-0.8237	0.410129	NA	NA	NA	NA	NA
OSGEP-out.wgt.RDat	/u/home/t/tboltz/project-ophoff/rna_whole_blood/cts_TWAS_latest/T_Cells_CD4_Memory_Resting_weights2//OSGEP-out.wgt.RDat	OSGEP	14	20900000	20900000	0.06616	rs17210983	-2.18	rs4465523	0.0279	-7.98	-0.733	172	4	lasso	0.036826	4.95e-16	0.664	0.50669	NA	NA	NA	NA	NA
PCNX1-out.wgt.RDat	/u/home/t/tboltz/project-ophoff/rna_whole_blood/cts_TWAS_latest/T_Cells_CD4_Memory_Resting_weights2//PCNX1-out.wgt.RDat	PCNX1	14	71400000	71600000	0.11516	rs4902904	2.8	rs2240531	0.0534	-9.77	-1.091	185	6	lasso	0.070295	1.94e-29	0.8807	0.378498	NA	NA	NA	NA	NA
PLEKHG3-out.wgt.RDat	/u/home/t/tboltz/project-ophoff/rna_whole_blood/cts_TWAS_latest/T_Cells_CD4_Memory_Resting_weights2//PLEKHG3-out.wgt.RDat	PLEKHG3	14	65200000	65200000	0.14493	rs1256049	3.08	rs229660	0.0498	9.53	0.816	228	33	enet	0.058248	1.44e-24	0.5973	0.550285	NA	NA	NA	NA	NA
PNP-out.wgt.RDat	/u/home/t/tboltz/project-ophoff/rna_whole_blood/cts_TWAS_latest/T_Cells_CD4_Memory_Resting_weights2//PNP-out.wgt.RDat	PNP	14	20900000	20900000	0.03541	rs17210983	-2.18	rs1049564	0.0166	-5.65	0.859	172	4	lasso	0.015717	1e-07	-0.8853	0.375995	NA	NA	NA	NA	NA
PPP2R3C-out.wgt.RDat	/u/home/t/tboltz/project-ophoff/rna_whole_blood/cts_TWAS_latest/T_Cells_CD4_Memory_Resting_weights2//PPP2R3C-out.wgt.RDat	PPP2R3C	14	35600000	35600000	0.05618	rs1712354	-2.52	rs4594164	0.0477	-9.28	1.339	181	30	enet	0.059057	6.81e-25	-0.282	0.777953	NA	NA	NA	NA	NA
PPP4R4-out.wgt.RDat	/u/home/t/tboltz/project-ophoff/rna_whole_blood/cts_TWAS_latest/T_Cells_CD4_Memory_Resting_weights2//PPP4R4-out.wgt.RDat	PPP4R4	14	94600000	94700000	0.09862	rs1955651	3.07	rs10130697	0.0615	10.96	-0.987	237	5	lasso	0.079993	2.12e-33	-1.3586	0.17428	NA	NA	NA	NA	NA
PRKD1-out.wgt.RDat	/u/home/t/tboltz/project-ophoff/rna_whole_blood/cts_TWAS_latest/T_Cells_CD4_Memory_Resting_weights2//PRKD1-out.wgt.RDat	PRKD1	14	30000000	30700000	0.0367	rs229150	-3.66	rs1958980	0.0456	9.11	-0.185	160	4	enet	0.044921	3.06e-19	-0.1874	0.851378	NA	NA	NA	NA	NA
PRMT5-out.wgt.RDat	/u/home/t/tboltz/project-ophoff/rna_whole_blood/cts_TWAS_latest/T_Cells_CD4_Memory_Resting_weights2//PRMT5-out.wgt.RDat	PRMT5	14	23400000	23400000	0.03603	rs8008775	-1.84	rs2180834	0.0286	7.3	-0.634	91	1	lasso	0.026367	6.54e-12	-0.634	0.526081	NA	NA	NA	NA	NA
PRORP-out.wgt.RDat	/u/home/t/tboltz/project-ophoff/rna_whole_blood/cts_TWAS_latest/T_Cells_CD4_Memory_Resting_weights2//PRORP-out.wgt.RDat	PRORP	14	35600000	35700000	0.13651	rs1712354	-2.52	rs12100841	0.224	-19.71	0.771	188	5	lasso	0.229822	2.51e-100	-0.8498	0.395453	NA	NA	NA	NA	NA
PSEN1-out.wgt.RDat	/u/home/t/tboltz/project-ophoff/rna_whole_blood/cts_TWAS_latest/T_Cells_CD4_Memory_Resting_weights2//PSEN1-out.wgt.RDat	PSEN1	14	73600000	73700000	0.09833	rs6574129	-2.57	rs7523	0.07	11.52	-0.293	140	13	lasso	0.124049	6.6e-52	-0.3464	0.729041	NA	NA	NA	NA	NA
PTGR2-out.wgt.RDat	/u/home/t/tboltz/project-ophoff/rna_whole_blood/cts_TWAS_latest/T_Cells_CD4_Memory_Resting_weights2//PTGR2-out.wgt.RDat	PTGR2	14	74300000	74400000	0.05456	rs6574129	-2.57	rs8013446	0.0273	6.98	-1.59	134	134	blup	0.02929	4.64e-13	-1.1413	0.25374	NA	NA	NA	NA	NA
RAB15-out.wgt.RDat	/u/home/t/tboltz/project-ophoff/rna_whole_blood/cts_TWAS_latest/T_Cells_CD4_Memory_Resting_weights2//RAB15-out.wgt.RDat	RAB15	14	65400000	65400000	0.0494	rs2269296	-2.41	rs10141986	0.00458	5.03	-0.984	216	42	enet	0.016734	3.99e-08	-1.3268	0.184571	NA	NA	NA	NA	NA
RAB2B-out.wgt.RDat	/u/home/t/tboltz/project-ophoff/rna_whole_blood/cts_TWAS_latest/T_Cells_CD4_Memory_Resting_weights2//RAB2B-out.wgt.RDat	RAB2B	14	21900000	21900000	0.01179	rs8009501	-2.5	rs7155867	0.00821	4.37	0.603	202	9	enet	0.007546	0.000175	0.9275	0.353679	NA	NA	NA	NA	NA
RBM25-out.wgt.RDat	/u/home/t/tboltz/project-ophoff/rna_whole_blood/cts_TWAS_latest/T_Cells_CD4_Memory_Resting_weights2//RBM25-out.wgt.RDat	RBM25	14	73500000	73600000	0.02095	rs6574129	-2.57	rs17781962	0.00163	-4.44	0.581	147	147	blup	0.008583	6.71e-05	-0.7227	0.469834	NA	NA	NA	NA	NA
REM2-out.wgt.RDat	/u/home/t/tboltz/project-ophoff/rna_whole_blood/cts_TWAS_latest/T_Cells_CD4_Memory_Resting_weights2//REM2-out.wgt.RDat	REM2	14	23400000	23400000	0.03064	rs10149541	-2.3	rs12434881	8.22e-05	3.83	0.42	95	11	enet	0.017065	2.96e-08	-0.0189	0.984933	NA	NA	NA	NA	NA
RGS6-out.wgt.RDat	/u/home/t/tboltz/project-ophoff/rna_whole_blood/cts_TWAS_latest/T_Cells_CD4_Memory_Resting_weights2//RGS6-out.wgt.RDat	RGS6	14	72400000	73000000	0.05682	rs758913	-2.47	rs4899409	0.0307	8.19	-1.126	358	25	enet	0.051279	8.95e-22	-0.6368	0.524242	NA	NA	NA	NA	NA
RIN3-out.wgt.RDat	/u/home/t/tboltz/project-ophoff/rna_whole_blood/cts_TWAS_latest/T_Cells_CD4_Memory_Resting_weights2//RIN3-out.wgt.RDat	RIN3	14	93000000	93200000	0.16198	rs7156567	2.77	rs17783630	0.0887	12.47	0.163	184	30	enet	0.101109	3.66e-42	0.7769	0.437224	NA	NA	NA	NA	NA
RNASE2-out.wgt.RDat	/u/home/t/tboltz/project-ophoff/rna_whole_blood/cts_TWAS_latest/T_Cells_CD4_Memory_Resting_weights2//RNASE2-out.wgt.RDat	RNASE2	14	21400000	21400000	0.21103	rs17092373	2.11	rs10142804	0.094	12.83	0.828	93	4	lasso	0.118574	1.47e-49	0.8727	0.382851	NA	NA	NA	NA	NA
RNASE3-out.wgt.RDat	/u/home/t/tboltz/project-ophoff/rna_whole_blood/cts_TWAS_latest/T_Cells_CD4_Memory_Resting_weights2//RNASE3-out.wgt.RDat	RNASE3	14	21400000	21400000	0.08873	rs17092373	2.11	rs10142804	0.0294	7.28	0.828	97	3	lasso	0.052745	2.32e-22	0.4752	0.634614	NA	NA	NA	NA	NA
RNASE4-out.wgt.RDat	/u/home/t/tboltz/project-ophoff/rna_whole_blood/cts_TWAS_latest/T_Cells_CD4_Memory_Resting_weights2//RNASE4-out.wgt.RDat	RNASE4	14	21200000	21200000	0.087	rs17092373	2.11	rs1010461	0.0454	-8.96	-0.864	142	2	lasso	0.045384	2e-19	0.7324	0.463903	NA	NA	NA	NA	NA
RNASE6-out.wgt.RDat	/u/home/t/tboltz/project-ophoff/rna_whole_blood/cts_TWAS_latest/T_Cells_CD4_Memory_Resting_weights2//RNASE6-out.wgt.RDat	RNASE6	14	21200000	21300000	0.22762	rs17092373	2.11	rs4982347	0.109	13.77	-1.5	113	9	lasso	0.158931	3.29e-67	-1.5568	0.119516	NA	NA	NA	NA	NA
RPL36AL-out.wgt.RDat	/u/home/t/tboltz/project-ophoff/rna_whole_blood/cts_TWAS_latest/T_Cells_CD4_Memory_Resting_weights2//RPL36AL-out.wgt.RDat	RPL36AL	14	50100000	50100000	0.19556	rs12879001	-2.84	rs9989177	0.271	-21.8	0.444	166	8	lasso	0.294534	2.59e-133	-0.9254	0.354745	NA	NA	NA	NA	NA
RPS6KA5-out.wgt.RDat	/u/home/t/tboltz/project-ophoff/rna_whole_blood/cts_TWAS_latest/T_Cells_CD4_Memory_Resting_weights2//RPS6KA5-out.wgt.RDat	RPS6KA5	14	91300000	91500000	0.09721	rs1286138	4.45	rs11620665	0.016	5.43	2.461	141	31	enet	0.041694	5.85e-18	0.4766	0.633635	NA	NA	NA	NA	NA
RTN1-out.wgt.RDat	/u/home/t/tboltz/project-ophoff/rna_whole_blood/cts_TWAS_latest/T_Cells_CD4_Memory_Resting_weights2//RTN1-out.wgt.RDat	RTN1	14	60100000	60300000	0.13486	rs1266416	2.82	rs6573283	0.057	-10.63	0.482	205	7	lasso	0.114017	1.29e-47	0.4321	0.665692	NA	NA	NA	NA	NA
SCFD1-out.wgt.RDat	/u/home/t/tboltz/project-ophoff/rna_whole_blood/cts_TWAS_latest/T_Cells_CD4_Memory_Resting_weights2//SCFD1-out.wgt.RDat	SCFD1	14	31100000	31200000	0.02337	rs229150	-3.66	rs229209	0.04	-8.54	-3.645	92	2	lasso	0.039623	3.87e-17	3.4156	0.000637	0	0.318	0	0.002	0.68
SLC25A21-out.wgt.RDat	/u/home/t/tboltz/project-ophoff/rna_whole_blood/cts_TWAS_latest/T_Cells_CD4_Memory_Resting_weights2//SLC25A21-out.wgt.RDat	SLC25A21	14	37100000	37600000	0.02304	rs4900717	3.27	rs17106539	0.0231	7.33	-3.194	271	2	lasso	0.024945	2.37e-11	-2.8448	0.004443	0	0.734	0	0.009	0.258
SLC25A29-out.wgt.RDat	/u/home/t/tboltz/project-ophoff/rna_whole_blood/cts_TWAS_latest/T_Cells_CD4_Memory_Resting_weights2//SLC25A29-out.wgt.RDat	SLC25A29	14	101000000	101000000	0.20289	rs8007756	-1.94	rs7159187	0.0846	12.16	-1.002	107	34	enet	0.149837	3.68e-63	-1.5264	0.126901	NA	NA	NA	NA	NA
SNAPC1-out.wgt.RDat	/u/home/t/tboltz/project-ophoff/rna_whole_blood/cts_TWAS_latest/T_Cells_CD4_Memory_Resting_weights2//SNAPC1-out.wgt.RDat	SNAPC1	14	62200000	62300000	0.06875	rs12147829	-2.6	rs6573401	0.0358	8.02	-1.332	189	10	lasso	0.042297	3.37e-18	-0.8787	0.379579	NA	NA	NA	NA	NA
SNX6-out.wgt.RDat	/u/home/t/tboltz/project-ophoff/rna_whole_blood/cts_TWAS_latest/T_Cells_CD4_Memory_Resting_weights2//SNX6-out.wgt.RDat	SNX6	14	35000000	35100000	0.04598	rs7149054	-2.52	rs7146042	0.0493	-9.32	-0.148	163	2	lasso	0.048293	1.39e-20	0.1443	0.885248	NA	NA	NA	NA	NA
SOS2-out.wgt.RDat	/u/home/t/tboltz/project-ophoff/rna_whole_blood/cts_TWAS_latest/T_Cells_CD4_Memory_Resting_weights2//SOS2-out.wgt.RDat	SOS2	14	50600000	50700000	0.01659	rs8003924	2.3	rs9788447	0.0125	-5.56	0.729	137	3	lasso	0.01278	1.45e-06	-0.6458	0.518428	NA	NA	NA	NA	NA
SPTLC2-out.wgt.RDat	/u/home/t/tboltz/project-ophoff/rna_whole_blood/cts_TWAS_latest/T_Cells_CD4_Memory_Resting_weights2//SPTLC2-out.wgt.RDat	SPTLC2	14	78000000	78100000	0.01629	rs11159309	-3.46	rs17105930	0.00353	4.2	0.789	261	261	blup	0.002401	0.0232	-0.1118	0.910964	NA	NA	NA	NA	NA
STON2-out.wgt.RDat	/u/home/t/tboltz/project-ophoff/rna_whole_blood/cts_TWAS_latest/T_Cells_CD4_Memory_Resting_weights2//STON2-out.wgt.RDat	STON2	14	81700000	81900000	0.03145	rs1885600	2.79	rs12888000	0.0243	6.7	1.129	172	5	lasso	0.022638	1.91e-10	1.0849	0.277955	NA	NA	NA	NA	NA
SYNE2-out.wgt.RDat	/u/home/t/tboltz/project-ophoff/rna_whole_blood/cts_TWAS_latest/T_Cells_CD4_Memory_Resting_weights2//SYNE2-out.wgt.RDat	SYNE2	14	64200000	64700000	0.04521	rs1256049	3.08	rs17101326	0.0202	-6.09	-0.997	291	12	enet	0.030947	1.03e-13	0.872	0.383234	NA	NA	NA	NA	NA
TC2N-out.wgt.RDat	/u/home/t/tboltz/project-ophoff/rna_whole_blood/cts_TWAS_latest/T_Cells_CD4_Memory_Resting_weights2//TC2N-out.wgt.RDat	TC2N	14	92200000	92300000	0.14761	rs2244158	-2.25	rs1861087	0.00633	6.13	0.008	169	43	enet	0.066346	7.77e-28	0.5427	0.587346	NA	NA	NA	NA	NA
TCL1A-out.wgt.RDat	/u/home/t/tboltz/project-ophoff/rna_whole_blood/cts_TWAS_latest/T_Cells_CD4_Memory_Resting_weights2//TCL1A-out.wgt.RDat	TCL1A	14	96200000	96200000	0.02987	rs4900279	2.65	rs2369049	0.0212	-7.07	-0.862	254	4	lasso	0.024523	3.47e-11	0.6127	0.540063	NA	NA	NA	NA	NA
TDRD9-out.wgt.RDat	/u/home/t/tboltz/project-ophoff/rna_whole_blood/cts_TWAS_latest/T_Cells_CD4_Memory_Resting_weights2//TDRD9-out.wgt.RDat	TDRD9	14	104000000	105000000	0.15267	NA	NA	NA	NA	NA	NA	107	0	lasso	0.0957	6.7e-40	NA	NA	NA	NA	NA	NA	NA
TMED8-out.wgt.RDat	/u/home/t/tboltz/project-ophoff/rna_whole_blood/cts_TWAS_latest/T_Cells_CD4_Memory_Resting_weights2//TMED8-out.wgt.RDat	TMED8	14	77800000	77800000	0.01902	rs4903567	3.24	rs12435136	0.0115	-4.7	1.166	181	11	enet	0.01112	6.56e-06	-1.7041	0.088362	NA	NA	NA	NA	NA
TMEM63C-out.wgt.RDat	/u/home/t/tboltz/project-ophoff/rna_whole_blood/cts_TWAS_latest/T_Cells_CD4_Memory_Resting_weights2//TMEM63C-out.wgt.RDat	TMEM63C	14	77600000	77700000	0.12876	rs4903567	3.24	rs1911728	0.0729	11.27	-1.155	171	13	enet	0.104461	1.43e-43	-0.3276	0.743221	NA	NA	NA	NA	NA
TNFAIP2-out.wgt.RDat	/u/home/t/tboltz/project-ophoff/rna_whole_blood/cts_TWAS_latest/T_Cells_CD4_Memory_Resting_weights2//TNFAIP2-out.wgt.RDat	TNFAIP2	14	104000000	104000000	0.0537	rs10133111	3.92	rs7145735	0.0122	5.86	1.452	100	14	enet	0.021366	6.04e-10	-0.1526	0.878729	NA	NA	NA	NA	NA
TRIP11-out.wgt.RDat	/u/home/t/tboltz/project-ophoff/rna_whole_blood/cts_TWAS_latest/T_Cells_CD4_Memory_Resting_weights2//TRIP11-out.wgt.RDat	TRIP11	14	92400000	92500000	0.01512	rs7156567	2.77	rs4904828	0.0146	5.76	-0.119	186	4	lasso	0.015565	1.15e-07	-0.2568	0.797313	NA	NA	NA	NA	NA
TSHR-out.wgt.RDat	/u/home/t/tboltz/project-ophoff/rna_whole_blood/cts_TWAS_latest/T_Cells_CD4_Memory_Resting_weights2//TSHR-out.wgt.RDat	TSHR	14	81400000	81600000	0.01202	rs7160604	3.23	rs2284720	0.0114	-4.73	1.087	181	11	enet	0.009321	3.41e-05	-0.6225	0.53359	NA	NA	NA	NA	NA
TTC9-out.wgt.RDat	/u/home/t/tboltz/project-ophoff/rna_whole_blood/cts_TWAS_latest/T_Cells_CD4_Memory_Resting_weights2//TTC9-out.wgt.RDat	TTC9	14	71100000	71100000	0.06137	rs4902904	2.8	rs4902843	0.0384	8.82	0.329	190	190	blup	0.05186	5.24e-22	0.0573	0.954305	NA	NA	NA	NA	NA
VASH1-out.wgt.RDat	/u/home/t/tboltz/project-ophoff/rna_whole_blood/cts_TWAS_latest/T_Cells_CD4_Memory_Resting_weights2//VASH1-out.wgt.RDat	VASH1	14	77200000	77200000	0.21923	rs11624232	-2.75	rs11623512	0.279	22	-0.254	139	5	lasso	0.292931	1.85e-132	-0.265	0.791024	NA	NA	NA	NA	NA
VCPKMT-out.wgt.RDat	/u/home/t/tboltz/project-ophoff/rna_whole_blood/cts_TWAS_latest/T_Cells_CD4_Memory_Resting_weights2//VCPKMT-out.wgt.RDat	VCPKMT	14	50600000	50600000	0.03062	rs8003924	2.3	rs9788447	0.023	-6.51	0.729	122	1	lasso	0.022382	2.41e-10	-0.729	0.466002	NA	NA	NA	NA	NA
WARS1-out.wgt.RDat	/u/home/t/tboltz/project-ophoff/rna_whole_blood/cts_TWAS_latest/T_Cells_CD4_Memory_Resting_weights2//WARS1-out.wgt.RDat	WARS1	14	101000000	101000000	0.18407	rs2295388	2.02	rs2273802	0.0192	-7.15	0.637	114	38	enet	0.104446	1.45e-43	0.0904	0.927949	NA	NA	NA	NA	NA
WDR25-out.wgt.RDat	/u/home/t/tboltz/project-ophoff/rna_whole_blood/cts_TWAS_latest/T_Cells_CD4_Memory_Resting_weights2//WDR25-out.wgt.RDat	WDR25	14	101000000	101000000	0.05184	rs2295388	2.02	rs4905963	0.0243	8.09	-0.079	125	4	lasso	0.046678	6.12e-20	-0.4261	0.670033	NA	NA	NA	NA	NA
YLPM1-out.wgt.RDat	/u/home/t/tboltz/project-ophoff/rna_whole_blood/cts_TWAS_latest/T_Cells_CD4_Memory_Resting_weights2//YLPM1-out.wgt.RDat	YLPM1	14	75200000	75300000	0.02476	rs7143114	-2.01	rs887746	0.0107	-5.58	-1.387	102	102	blup	0.015126	1.72e-07	0.9737	0.330215	NA	NA	NA	NA	NA
ZFP36L1-out.wgt.RDat	/u/home/t/tboltz/project-ophoff/rna_whole_blood/cts_TWAS_latest/T_Cells_CD4_Memory_Resting_weights2//ZFP36L1-out.wgt.RDat	ZFP36L1	14	69300000	69300000	0.02639	rs2105269	2.67	rs12148044	0.0182	5.77	-0.511	174	4	lasso	0.019699	2.73e-09	-0.2008	0.840839	NA	NA	NA	NA	NA
PANEL	FILE	ID	CHR	P0	P1	HSQ	BEST.GWAS.ID	BEST.GWAS.Z	EQTL.ID	EQTL.R2	EQTL.Z	EQTL.GWAS.Z	NSNP	NWGT	MODEL	MODELCV.R2	MODELCV.PV	TWAS.Z	TWAS.P	COLOC.PP0	COLOC.PP1	COLOC.PP2	COLOC.PP3	COLOC.PP4
ABHD17C-out.wgt.RDat	/u/home/t/tboltz/project-ophoff/rna_whole_blood/cts_TWAS_latest/T_Cells_CD4_Memory_Resting_weights2//ABHD17C-out.wgt.RDat	ABHD17C	15	81000000	81000000	0.05704	rs12442068	-4.27	rs11633987	0.017082	-6.3	-1.492	182	4	lasso	0.04691	4.94e-20	3.693	0.000222	0	0.94	0	0.045	0.015
ADAL-out.wgt.RDat	/u/home/t/tboltz/project-ophoff/rna_whole_blood/cts_TWAS_latest/T_Cells_CD4_Memory_Resting_weights2//ADAL-out.wgt.RDat	ADAL	15	43600000	43600000	0.01708	rs28410121	-2.45	rs3742971	0.01622	-5.82	-0.754	125	125	blup	0.01553	1.18e-07	1.21602	0.224	NA	NA	NA	NA	NA
ADAM10-out.wgt.RDat	/u/home/t/tboltz/project-ophoff/rna_whole_blood/cts_TWAS_latest/T_Cells_CD4_Memory_Resting_weights2//ADAM10-out.wgt.RDat	ADAM10	15	58900000	59000000	0.03408	rs4595742	-2.56	rs573922	0.013555	5.41	0.495	178	19	enet	0.01314	1.04e-06	-0.62792	0.53	NA	NA	NA	NA	NA
ADPGK-out.wgt.RDat	/u/home/t/tboltz/project-ophoff/rna_whole_blood/cts_TWAS_latest/T_Cells_CD4_Memory_Resting_weights2//ADPGK-out.wgt.RDat	ADPGK	15	73000000	73100000	0.06664	rs12904334	-2.6	rs8023358	0.042063	9.17	-1.743	137	4	lasso	0.05014	2.56e-21	-1.83449	0.0666	NA	NA	NA	NA	NA
ANKDD1A-out.wgt.RDat	/u/home/t/tboltz/project-ophoff/rna_whole_blood/cts_TWAS_latest/T_Cells_CD4_Memory_Resting_weights2//ANKDD1A-out.wgt.RDat	ANKDD1A	15	65200000	65300000	0.18421	rs2056497	2.41	rs1719273	0.148227	16.09	0.998	139	5	lasso	0.15369	7.2e-65	1.20949	0.226	NA	NA	NA	NA	NA
ANPEP-out.wgt.RDat	/u/home/t/tboltz/project-ophoff/rna_whole_blood/cts_TWAS_latest/T_Cells_CD4_Memory_Resting_weights2//ANPEP-out.wgt.RDat	ANPEP	15	90300000	90400000	0.07728	rs16944155	3.11	rs12440213	0.032947	-7.71	-0.529	77	19	enet	0.05025	2.31e-21	-0.08903	0.929	NA	NA	NA	NA	NA
ANXA2-out.wgt.RDat	/u/home/t/tboltz/project-ophoff/rna_whole_blood/cts_TWAS_latest/T_Cells_CD4_Memory_Resting_weights2//ANXA2-out.wgt.RDat	ANXA2	15	60600000	60700000	0.19301	rs8037284	-3.1	rs2100432	0.097809	13.09	-0.479	129	9	enet	0.10126	3.15e-42	-0.16195	0.871	NA	NA	NA	NA	NA
AP3S2-out.wgt.RDat	/u/home/t/tboltz/project-ophoff/rna_whole_blood/cts_TWAS_latest/T_Cells_CD4_Memory_Resting_weights2//AP3S2-out.wgt.RDat	AP3S2	15	90400000	90400000	0.08421	rs16944155	3.11	rs7111	0.057308	-10.05	-0.057	92	17	enet	0.0563	8.74e-24	-0.50316	0.615	NA	NA	NA	NA	NA
AP4E1-out.wgt.RDat	/u/home/t/tboltz/project-ophoff/rna_whole_blood/cts_TWAS_latest/T_Cells_CD4_Memory_Resting_weights2//AP4E1-out.wgt.RDat	AP4E1	15	51200000	51300000	0.04189	rs8033015	3.81	rs6493470	0.031749	7.56	2.936	218	218	blup	0.03245	2.63e-14	4.14168	3.45e-05	0	0.731	0	0.012	0.257
ARPIN-out.wgt.RDat	/u/home/t/tboltz/project-ophoff/rna_whole_blood/cts_TWAS_latest/T_Cells_CD4_Memory_Resting_weights2//ARPIN-out.wgt.RDat	ARPIN	15	90400000	90500000	0.01837	rs16944155	3.11	rs17821167	0.000274	3.76	0.871	88	10	enet	0.00182	0.0415	0.53296	0.594	NA	NA	NA	NA	NA
ARRDC4-out.wgt.RDat	/u/home/t/tboltz/project-ophoff/rna_whole_blood/cts_TWAS_latest/T_Cells_CD4_Memory_Resting_weights2//ARRDC4-out.wgt.RDat	ARRDC4	15	98500000	98500000	0.10292	rs12905250	3.76	rs2130882	0.035903	-8.11	-1.044	107	6	lasso	0.03621	8.63e-16	1.02326	0.306	NA	NA	NA	NA	NA
ATP10A-out.wgt.RDat	/u/home/t/tboltz/project-ophoff/rna_whole_blood/cts_TWAS_latest/T_Cells_CD4_Memory_Resting_weights2//ATP10A-out.wgt.RDat	ATP10A	15	25900000	26100000	0.045	rs28585639	-3.06	rs1345098	0.026997	7.04	0.125	187	187	blup	0.02491	2.45e-11	0.69697	0.486	NA	NA	NA	NA	NA
ATP8B4-out.wgt.RDat	/u/home/t/tboltz/project-ophoff/rna_whole_blood/cts_TWAS_latest/T_Cells_CD4_Memory_Resting_weights2//ATP8B4-out.wgt.RDat	ATP8B4	15	50200000	50500000	0.06827	rs2899441	2.61	rs1549520	0.009336	5.67	0.31	179	40	enet	0.02757	2.19e-12	0.41122	0.681	NA	NA	NA	NA	NA
BLM-out.wgt.RDat	/u/home/t/tboltz/project-ophoff/rna_whole_blood/cts_TWAS_latest/T_Cells_CD4_Memory_Resting_weights2//BLM-out.wgt.RDat	BLM	15	91300000	91400000	0.04963	rs16944155	3.11	rs2270132	0.039497	8.61	-0.829	159	9	enet	0.04021	2.27e-17	-0.76659	0.443	NA	NA	NA	NA	NA
C15orf40-out.wgt.RDat	/u/home/t/tboltz/project-ophoff/rna_whole_blood/cts_TWAS_latest/T_Cells_CD4_Memory_Resting_weights2//C15orf40-out.wgt.RDat	C15orf40	15	83700000	83700000	0.03365	rs4842976	-1.75	rs869498	0.011676	4.74	-1.319	107	107	blup	0.01439	3.34e-07	-0.30791	0.758	NA	NA	NA	NA	NA
CALML4-out.wgt.RDat	/u/home/t/tboltz/project-ophoff/rna_whole_blood/cts_TWAS_latest/T_Cells_CD4_Memory_Resting_weights2//CALML4-out.wgt.RDat	CALML4	15	68500000	68500000	0.04578	rs1491636	2.11	rs1387556	0.016942	5.88	1.471	147	17	enet	0.01676	3.89e-08	1.30041	0.193	NA	NA	NA	NA	NA
CERS3-out.wgt.RDat	/u/home/t/tboltz/project-ophoff/rna_whole_blood/cts_TWAS_latest/T_Cells_CD4_Memory_Resting_weights2//CERS3-out.wgt.RDat	CERS3	15	101000000	101000000	0.07751	rs4965623	-3.34	rs2411839	0.004627	-4.51	-0.62	210	49	enet	0.02217	2.93e-10	-1.20082	0.23	NA	NA	NA	NA	NA
CFAP161-out.wgt.RDat	/u/home/t/tboltz/project-ophoff/rna_whole_blood/cts_TWAS_latest/T_Cells_CD4_Memory_Resting_weights2//CFAP161-out.wgt.RDat	CFAP161	15	81300000	81400000	0.0163	rs11072940	-2.92	rs2683238	0.009202	5.04	0.343	141	12	enet	0.01254	1.79e-06	0.17348	0.862	NA	NA	NA	NA	NA
CHRNA5-out.wgt.RDat	/u/home/t/tboltz/project-ophoff/rna_whole_blood/cts_TWAS_latest/T_Cells_CD4_Memory_Resting_weights2//CHRNA5-out.wgt.RDat	CHRNA5	15	78900000	78900000	0.03063	rs3743200	2.6	rs4886571	0.035251	8.53	-0.211	162	162	blup	0.04239	3.09e-18	0.03404	0.973	NA	NA	NA	NA	NA
CHSY1-out.wgt.RDat	/u/home/t/tboltz/project-ophoff/rna_whole_blood/cts_TWAS_latest/T_Cells_CD4_Memory_Resting_weights2//CHSY1-out.wgt.RDat	CHSY1	15	102000000	102000000	0.0247	rs2073595	2.46	rs3743193	0.016252	-5.57	0.748	171	12	enet	0.02201	3.39e-10	-1.26499	0.206	NA	NA	NA	NA	NA
CIB1-out.wgt.RDat	/u/home/t/tboltz/project-ophoff/rna_whole_blood/cts_TWAS_latest/T_Cells_CD4_Memory_Resting_weights2//CIB1-out.wgt.RDat	CIB1	15	90800000	90800000	0.0732	rs16944155	3.11	rs4628940	0.043681	8.88	0.594	101	4	lasso	0.0419	4.86e-18	0.84762	0.397	NA	NA	NA	NA	NA
CLN6-out.wgt.RDat	/u/home/t/tboltz/project-ophoff/rna_whole_blood/cts_TWAS_latest/T_Cells_CD4_Memory_Resting_weights2//CLN6-out.wgt.RDat	CLN6	15	68500000	68500000	0.15365	rs1491636	2.11	rs1387556	0.044839	8.94	1.471	152	39	enet	0.06834	1.21e-28	1.56127	0.118	NA	NA	NA	NA	NA
CSK-out.wgt.RDat	/u/home/t/tboltz/project-ophoff/rna_whole_blood/cts_TWAS_latest/T_Cells_CD4_Memory_Resting_weights2//CSK-out.wgt.RDat	CSK	15	75100000	75100000	0.02017	rs16972486	1.64	rs11852686	0.005957	-4.6	-0.503	156	156	blup	0.00827	8.93e-05	-0.19924	0.842	NA	NA	NA	NA	NA
CSNK1G1-out.wgt.RDat	/u/home/t/tboltz/project-ophoff/rna_whole_blood/cts_TWAS_latest/T_Cells_CD4_Memory_Resting_weights2//CSNK1G1-out.wgt.RDat	CSNK1G1	15	64500000	64600000	0.0215	rs4776415	-2.96	rs4573885	0.008548	4.84	0.438	170	170	blup	0.01164	4.09e-06	0.55875	0.576	NA	NA	NA	NA	NA
CTSH-out.wgt.RDat	/u/home/t/tboltz/project-ophoff/rna_whole_blood/cts_TWAS_latest/T_Cells_CD4_Memory_Resting_weights2//CTSH-out.wgt.RDat	CTSH	15	79200000	79200000	0.10563	rs7175793	2.73	rs11072815	0.034179	-8.09	-1.385	189	24	enet	0.05912	6.45e-25	0.79309	0.428	NA	NA	NA	NA	NA
DAPK2-out.wgt.RDat	/u/home/t/tboltz/project-ophoff/rna_whole_blood/cts_TWAS_latest/T_Cells_CD4_Memory_Resting_weights2//DAPK2-out.wgt.RDat	DAPK2	15	64200000	64400000	0.12792	rs4776415	-2.96	rs427789	0.076216	-11.67	1.636	155	18	enet	0.09112	5.38e-38	-1.8269	0.0677	NA	NA	NA	NA	NA
DENND4A-out.wgt.RDat	/u/home/t/tboltz/project-ophoff/rna_whole_blood/cts_TWAS_latest/T_Cells_CD4_Memory_Resting_weights2//DENND4A-out.wgt.RDat	DENND4A	15	66000000	66100000	0.03572	rs1018284	3.74	rs2727099	0.024353	-7.25	0.971	96	4	lasso	0.03569	1.39e-15	0.32966	0.742	NA	NA	NA	NA	NA
DIS3L-out.wgt.RDat	/u/home/t/tboltz/project-ophoff/rna_whole_blood/cts_TWAS_latest/T_Cells_CD4_Memory_Resting_weights2//DIS3L-out.wgt.RDat	DIS3L	15	66600000	66600000	0.03345	rs1018284	3.74	rs8042305	0.012369	-4.94	-2.161	128	25	enet	0.01609	7.14e-08	0.04836	0.961	NA	NA	NA	NA	NA
DMXL2-out.wgt.RDat	/u/home/t/tboltz/project-ophoff/rna_whole_blood/cts_TWAS_latest/T_Cells_CD4_Memory_Resting_weights2//DMXL2-out.wgt.RDat	DMXL2	15	51700000	51900000	0.07873	rs11857810	-3.65	rs8024233	0.025475	6.8	0.817	240	9	lasso	0.03756	2.53e-16	1.17468	0.24	NA	NA	NA	NA	NA
DNAAF4-out.wgt.RDat	/u/home/t/tboltz/project-ophoff/rna_whole_blood/cts_TWAS_latest/T_Cells_CD4_Memory_Resting_weights2//DNAAF4-out.wgt.RDat	DNAAF4	15	55700000	55800000	0.01774	rs16976432	2.22	rs17819126	0.016195	5.51	0.78	136	1	lasso	0.01079	8.89e-06	0.78	0.435	NA	NA	NA	NA	NA
DNAJA4-out.wgt.RDat	/u/home/t/tboltz/project-ophoff/rna_whole_blood/cts_TWAS_latest/T_Cells_CD4_Memory_Resting_weights2//DNAJA4-out.wgt.RDat	DNAJA4	15	78600000	78600000	0.13475	rs11631180	2.47	rs11639191	0.030072	7.33	-0.931	162	22	enet	0.04123	8.97e-18	-0.20362	0.839	NA	NA	NA	NA	NA
DUT-out.wgt.RDat	/u/home/t/tboltz/project-ophoff/rna_whole_blood/cts_TWAS_latest/T_Cells_CD4_Memory_Resting_weights2//DUT-out.wgt.RDat	DUT	15	48600000	48600000	0.03365	rs668842	-2.66	rs12592155	0.03866	-8.93	0.429	123	123	blup	0.04081	1.31e-17	-1.14508	0.252	NA	NA	NA	NA	NA
EHD4-out.wgt.RDat	/u/home/t/tboltz/project-ophoff/rna_whole_blood/cts_TWAS_latest/T_Cells_CD4_Memory_Resting_weights2//EHD4-out.wgt.RDat	EHD4	15	42200000	42300000	0.01549	rs16973097	2.76	rs1197659	0.006739	-4.21	-0.441	164	7	enet	0.00526	0.00147	0.4304	0.667	NA	NA	NA	NA	NA
ETFA-out.wgt.RDat	/u/home/t/tboltz/project-ophoff/rna_whole_blood/cts_TWAS_latest/T_Cells_CD4_Memory_Resting_weights2//ETFA-out.wgt.RDat	ETFA	15	76500000	76600000	0.02744	rs8182037	2.68	rs11631423	0.018553	-5.81	1.198	106	9	enet	0.01841	8.72e-09	-1.23222	0.218	NA	NA	NA	NA	NA
FAM169B-out.wgt.RDat	/u/home/t/tboltz/project-ophoff/rna_whole_blood/cts_TWAS_latest/T_Cells_CD4_Memory_Resting_weights2//FAM169B-out.wgt.RDat	FAM169B	15	99000000	99100000	0.04346	rs4966008	3.92	rs3803478	0.013118	-5.44	2.106	129	24	enet	0.01441	3.29e-07	-1.8764	0.0606	NA	NA	NA	NA	NA
FAN1-out.wgt.RDat	/u/home/t/tboltz/project-ophoff/rna_whole_blood/cts_TWAS_latest/T_Cells_CD4_Memory_Resting_weights2//FAN1-out.wgt.RDat	FAN1	15	31200000	31200000	0.13448	rs17815774	-3.09	rs2140733	0.084667	12.38	-0.693	93	6	lasso	0.14785	2.77e-62	-0.00917	0.993	NA	NA	NA	NA	NA
FBN1-out.wgt.RDat	/u/home/t/tboltz/project-ophoff/rna_whole_blood/cts_TWAS_latest/T_Cells_CD4_Memory_Resting_weights2//FBN1-out.wgt.RDat	FBN1	15	48700000	48900000	0.05275	rs11070675	-3.1	rs1678979	0.062397	-10.5	-1.725	148	5	lasso	0.06079	1.37e-25	1.83502	0.0665	NA	NA	NA	NA	NA
FES-out.wgt.RDat	/u/home/t/tboltz/project-ophoff/rna_whole_blood/cts_TWAS_latest/T_Cells_CD4_Memory_Resting_weights2//FES-out.wgt.RDat	FES	15	91400000	91400000	0.09639	rs10852143	-2.9	rs4932178	0.041304	-8.62	-2.038	132	5	lasso	0.05253	2.83e-22	2.07579	0.0379	0	0.977	0	0.001	0.022
FMN1-out.wgt.RDat	/u/home/t/tboltz/project-ophoff/rna_whole_blood/cts_TWAS_latest/T_Cells_CD4_Memory_Resting_weights2//FMN1-out.wgt.RDat	FMN1	15	33100000	33500000	0.46125	rs2251107	2.78	rs345776	0.519305	29.99	1.25	238	21	enet	0.53051	3.11e-286	1.45601	0.145	NA	NA	NA	NA	NA
GALK2-out.wgt.RDat	/u/home/t/tboltz/project-ophoff/rna_whole_blood/cts_TWAS_latest/T_Cells_CD4_Memory_Resting_weights2//GALK2-out.wgt.RDat	GALK2	15	49400000	49700000	0.04545	rs11070675	-3.1	rs7167402	0.019553	-6.81	-0.205	166	5	lasso	0.02551	1.42e-11	0.27157	0.786	NA	NA	NA	NA	NA
GATM-out.wgt.RDat	/u/home/t/tboltz/project-ophoff/rna_whole_blood/cts_TWAS_latest/T_Cells_CD4_Memory_Resting_weights2//GATM-out.wgt.RDat	GATM	15	45700000	45700000	0.04802	rs6493180	1.97	rs10519022	0.097692	-13.25	-0.891	149	15	enet	0.09928	2.13e-41	1.03802	0.299	NA	NA	NA	NA	NA
GCHFR-out.wgt.RDat	/u/home/t/tboltz/project-ophoff/rna_whole_blood/cts_TWAS_latest/T_Cells_CD4_Memory_Resting_weights2//GCHFR-out.wgt.RDat	GCHFR	15	41100000	41100000	0.02087	rs11070293	-2.91	rs7171945	0.011863	-5.61	-2.349	119	6	lasso	0.01861	7.32e-09	3.16802	0.00153	0.001	0.905	0	0.003	0.091
GCOM1-out.wgt.RDat	/u/home/t/tboltz/project-ophoff/rna_whole_blood/cts_TWAS_latest/T_Cells_CD4_Memory_Resting_weights2//GCOM1-out.wgt.RDat	GCOM1	15	57900000	57900000	0.26336	rs12050751	-2.81	rs4774966	0.188728	18.17	-0.243	210	6	lasso	0.19558	5.73e-84	-0.21102	0.833	NA	NA	NA	NA	NA
GLCE-out.wgt.RDat	/u/home/t/tboltz/project-ophoff/rna_whole_blood/cts_TWAS_latest/T_Cells_CD4_Memory_Resting_weights2//GLCE-out.wgt.RDat	GLCE	15	69500000	69600000	0.04976	rs438866	2.25	rs4777120	0.021346	-6.28	1.592	168	15	enet	0.02265	1.89e-10	-0.87373	0.382	NA	NA	NA	NA	NA
GNB5-out.wgt.RDat	/u/home/t/tboltz/project-ophoff/rna_whole_blood/cts_TWAS_latest/T_Cells_CD4_Memory_Resting_weights2//GNB5-out.wgt.RDat	GNB5	15	52400000	52500000	0.03113	rs4776063	-2.58	rs7168334	0.012492	-5.45	0.516	116	11	enet	0.01137	5.21e-06	-1.15256	0.249	NA	NA	NA	NA	NA
GOLGA6L4-out.wgt.RDat	/u/home/t/tboltz/project-ophoff/rna_whole_blood/cts_TWAS_latest/T_Cells_CD4_Memory_Resting_weights2//GOLGA6L4-out.wgt.RDat	GOLGA6L4	15	84900000	84900000	0.03514	rs1480821	-3.37	rs2292462	0.027081	6.98	-0.97	149	149	blup	0.02792	1.6e-12	-0.50481	0.614	NA	NA	NA	NA	NA
GOLGA6L9-out.wgt.RDat	/u/home/t/tboltz/project-ophoff/rna_whole_blood/cts_TWAS_latest/T_Cells_CD4_Memory_Resting_weights2//GOLGA6L9-out.wgt.RDat	GOLGA6L9	15	82700000	82700000	0.1346	rs7162970	2.35	rs12592193	0.026395	6.85	1.741	42	13	enet	0.05393	7.77e-23	1.54998	0.121	NA	NA	NA	NA	NA
GOLGA8A-out.wgt.RDat	/u/home/t/tboltz/project-ophoff/rna_whole_blood/cts_TWAS_latest/T_Cells_CD4_Memory_Resting_weights2//GOLGA8A-out.wgt.RDat	GOLGA8A	15	34700000	34700000	0.04082	rs646950	-1.69	rs8039908	0.027477	-6.99	0.23	101	3	lasso	0.02771	1.93e-12	-0.27541	0.783	NA	NA	NA	NA	NA
GOLGA8B-out.wgt.RDat	/u/home/t/tboltz/project-ophoff/rna_whole_blood/cts_TWAS_latest/T_Cells_CD4_Memory_Resting_weights2//GOLGA8B-out.wgt.RDat	GOLGA8B	15	34800000	34900000	0.16818	rs6495710	1.44	rs2879515	0.130954	-15.09	0.26	73	10	enet	0.13445	2.08e-56	0.01651	0.987	NA	NA	NA	NA	NA
GOLGA8O-out.wgt.RDat	/u/home/t/tboltz/project-ophoff/rna_whole_blood/cts_TWAS_latest/T_Cells_CD4_Memory_Resting_weights2//GOLGA8O-out.wgt.RDat	GOLGA8O	15	32700000	32700000	0.04416	rs12438604	2.59	rs12438672	0.015143	-5.63	0.152	123	123	blup	0.02025	1.66e-09	-0.8196	0.412	NA	NA	NA	NA	NA
GOLGA8R-out.wgt.RDat	/u/home/t/tboltz/project-ophoff/rna_whole_blood/cts_TWAS_latest/T_Cells_CD4_Memory_Resting_weights2//GOLGA8R-out.wgt.RDat	GOLGA8R	15	30700000	30700000	0.10172	rs4779779	1.78	rs3964705	0.039627	8.43	-0.948	22	15	enet	0.06519	2.29e-27	-0.80974	0.418	NA	NA	NA	NA	NA
HDGFL3-out.wgt.RDat	/u/home/t/tboltz/project-ophoff/rna_whole_blood/cts_TWAS_latest/T_Cells_CD4_Memory_Resting_weights2//HDGFL3-out.wgt.RDat	HDGFL3	15	83800000	83900000	0.11844	rs4842976	-1.75	rs7167364	0.073787	11.37	0.127	127	8	lasso	0.09096	6.28e-38	0.2906	0.771	NA	NA	NA	NA	NA
HERC2-out.wgt.RDat	/u/home/t/tboltz/project-ophoff/rna_whole_blood/cts_TWAS_latest/T_Cells_CD4_Memory_Resting_weights2//HERC2-out.wgt.RDat	HERC2	15	28400000	28600000	0.03847	rs2126706	1.95	rs8028689	0.041996	8.78	-0.281	87	3	lasso	0.0423	3.36e-18	-0.28915	0.772	NA	NA	NA	NA	NA
IGF1R-out.wgt.RDat	/u/home/t/tboltz/project-ophoff/rna_whole_blood/cts_TWAS_latest/T_Cells_CD4_Memory_Resting_weights2//IGF1R-out.wgt.RDat	IGF1R	15	99200000	99500000	0.06882	rs4966008	3.92	rs4966009	0.01642	6.04	3.863	195	9	lasso	0.03426	5.12e-15	3.09484	0.00197	0	0.166	0	0.002	0.831
IMP3-out.wgt.RDat	/u/home/t/tboltz/project-ophoff/rna_whole_blood/cts_TWAS_latest/T_Cells_CD4_Memory_Resting_weights2//IMP3-out.wgt.RDat	IMP3	15	75900000	75900000	0.01002	rs3210683	-2.9	rs7163907	0.013417	-4.94	0.115	61	3	lasso	0.01124	5.9e-06	-0.08074	0.936	NA	NA	NA	NA	NA
IQGAP1-out.wgt.RDat	/u/home/t/tboltz/project-ophoff/rna_whole_blood/cts_TWAS_latest/T_Cells_CD4_Memory_Resting_weights2//IQGAP1-out.wgt.RDat	IQGAP1	15	90900000	91000000	0.03636	rs16944155	3.11	rs17263706	0.058165	10.21	1.022	131	12	enet	0.05788	2.03e-24	1.01095	0.312	NA	NA	NA	NA	NA
ISG20-out.wgt.RDat	/u/home/t/tboltz/project-ophoff/rna_whole_blood/cts_TWAS_latest/T_Cells_CD4_Memory_Resting_weights2//ISG20-out.wgt.RDat	ISG20	15	89200000	89200000	0.07316	rs11854658	2.19	rs4932187	0.041934	8.65	-0.698	133	18	enet	0.06132	8.39e-26	-1.00094	0.317	NA	NA	NA	NA	NA
ISL2-out.wgt.RDat	/u/home/t/tboltz/project-ophoff/rna_whole_blood/cts_TWAS_latest/T_Cells_CD4_Memory_Resting_weights2//ISL2-out.wgt.RDat	ISL2	15	76600000	76600000	0.08169	rs8182037	2.68	rs2460161	0.050216	-9.72	-0.081	101	8	lasso	0.08601	7.08e-36	-0.2186	0.827	NA	NA	NA	NA	NA
IVD-out.wgt.RDat	/u/home/t/tboltz/project-ophoff/rna_whole_blood/cts_TWAS_latest/T_Cells_CD4_Memory_Resting_weights2//IVD-out.wgt.RDat	IVD	15	40700000	40700000	0.07568	rs11070293	-2.91	rs17671250	0.057004	-10.31	-1.78	178	14	enet	0.0691	5.91e-29	1.30147	0.193	NA	NA	NA	NA	NA
KNSTRN-out.wgt.RDat	/u/home/t/tboltz/project-ophoff/rna_whole_blood/cts_TWAS_latest/T_Cells_CD4_Memory_Resting_weights2//KNSTRN-out.wgt.RDat	KNSTRN	15	40700000	40700000	0.14243	rs11070293	-2.91	rs7164132	0.133105	15.31	-1.739	179	4	lasso	0.13411	2.93e-56	-1.70058	0.089	NA	NA	NA	NA	NA
LACTB-out.wgt.RDat	/u/home/t/tboltz/project-ophoff/rna_whole_blood/cts_TWAS_latest/T_Cells_CD4_Memory_Resting_weights2//LACTB-out.wgt.RDat	LACTB	15	63400000	63400000	0.02991	rs937415	-2.33	rs1126308	0.028831	-7.82	0.077	189	4	lasso	0.0291	5.49e-13	0.12108	0.904	NA	NA	NA	NA	NA
LCMT2-out.wgt.RDat	/u/home/t/tboltz/project-ophoff/rna_whole_blood/cts_TWAS_latest/T_Cells_CD4_Memory_Resting_weights2//LCMT2-out.wgt.RDat	LCMT2	15	43600000	43600000	0.04978	rs28410121	-2.45	rs570272	0.026606	-7.34	-1.691	124	124	blup	0.03201	3.95e-14	1.65313	0.0983	NA	NA	NA	NA	NA
LINS1-out.wgt.RDat	/u/home/t/tboltz/project-ophoff/rna_whole_blood/cts_TWAS_latest/T_Cells_CD4_Memory_Resting_weights2//LINS1-out.wgt.RDat	LINS1	15	101000000	101000000	0.09677	rs4965623	-3.34	rs12460	0.065383	-10.72	1.065	177	22	enet	0.10455	1.3e-43	0.82161	0.411	NA	NA	NA	NA	NA
LIPC-out.wgt.RDat	/u/home/t/tboltz/project-ophoff/rna_whole_blood/cts_TWAS_latest/T_Cells_CD4_Memory_Resting_weights2//LIPC-out.wgt.RDat	LIPC	15	58700000	58900000	0.05491	rs1874158	-2.66	rs573922	0.024291	6.72	0.495	193	24	enet	0.02165	4.69e-10	-0.12286	0.902	NA	NA	NA	NA	NA
LRRC28-out.wgt.RDat	/u/home/t/tboltz/project-ophoff/rna_whole_blood/cts_TWAS_latest/T_Cells_CD4_Memory_Resting_weights2//LRRC28-out.wgt.RDat	LRRC28	15	99800000	99900000	0.02272	rs1829652	2.56	rs8031175	0.002638	-4.71	0.373	190	8	enet	0.01515	1.68e-07	0.30808	0.758	NA	NA	NA	NA	NA
LRRC57-out.wgt.RDat	/u/home/t/tboltz/project-ophoff/rna_whole_blood/cts_TWAS_latest/T_Cells_CD4_Memory_Resting_weights2//LRRC57-out.wgt.RDat	LRRC57	15	42800000	42800000	0.08228	rs11632169	2.93	rs16973054	0.085769	12.52	2.656	139	9	lasso	0.09346	5.77e-39	3.01044	0.00261	0	0.902	0	0.004	0.094
LYSMD4-out.wgt.RDat	/u/home/t/tboltz/project-ophoff/rna_whole_blood/cts_TWAS_latest/T_Cells_CD4_Memory_Resting_weights2//LYSMD4-out.wgt.RDat	LYSMD4	15	100000000	100000000	0.09113	rs11637820	2.86	rs12898636	0.016284	7.77	0.156	151	8	lasso	0.05233	3.41e-22	-0.36814	0.713	NA	NA	NA	NA	NA
MAN2C1-out.wgt.RDat	/u/home/t/tboltz/project-ophoff/rna_whole_blood/cts_TWAS_latest/T_Cells_CD4_Memory_Resting_weights2//MAN2C1-out.wgt.RDat	MAN2C1	15	75600000	75700000	0.02733	rs3210683	-2.9	rs7163907	0.035917	8.38	0.115	68	68	blup	0.03647	6.81e-16	0.25169	0.801	NA	NA	NA	NA	NA
MAP2K1-out.wgt.RDat	/u/home/t/tboltz/project-ophoff/rna_whole_blood/cts_TWAS_latest/T_Cells_CD4_Memory_Resting_weights2//MAP2K1-out.wgt.RDat	MAP2K1	15	66700000	66800000	0.03643	rs1018284	3.74	rs11630608	0.012064	5.16	0.824	154	19	enet	0.01376	5.94e-07	1.37225	0.17	NA	NA	NA	NA	NA
MAP2K5-out.wgt.RDat	/u/home/t/tboltz/project-ophoff/rna_whole_blood/cts_TWAS_latest/T_Cells_CD4_Memory_Resting_weights2//MAP2K5-out.wgt.RDat	MAP2K5	15	67800000	68100000	0.02865	rs12591605	-2.69	rs4776943	0.032481	7.62	0.846	163	2	lasso	0.03341	1.1e-14	0.62266	0.534	NA	NA	NA	NA	NA
MCTP2-out.wgt.RDat	/u/home/t/tboltz/project-ophoff/rna_whole_blood/cts_TWAS_latest/T_Cells_CD4_Memory_Resting_weights2//MCTP2-out.wgt.RDat	MCTP2	15	94800000	95000000	0.05964	rs11854463	2.57	rs11854463	0.035295	8.09	2.571	148	5	lasso	0.03287	1.8e-14	2.6433	0.00821	0	0.928	0	0.001	0.071
MEF2A-out.wgt.RDat	/u/home/t/tboltz/project-ophoff/rna_whole_blood/cts_TWAS_latest/T_Cells_CD4_Memory_Resting_weights2//MEF2A-out.wgt.RDat	MEF2A	15	100000000	100000000	0.01777	rs11637820	2.86	rs8026614	0.01282	4.96	0.238	206	2	lasso	0.00604	0.000711	0.24052	0.81	NA	NA	NA	NA	NA
MFGE8-out.wgt.RDat	/u/home/t/tboltz/project-ophoff/rna_whole_blood/cts_TWAS_latest/T_Cells_CD4_Memory_Resting_weights2//MFGE8-out.wgt.RDat	MFGE8	15	89400000	89500000	0.01903	rs8039185	-2.38	rs7169845	0.001821	-4.41	0.483	122	122	blup	0.00767	0.000156	-1.13238	0.257	NA	NA	NA	NA	NA
MINAR1-out.wgt.RDat	/u/home/t/tboltz/project-ophoff/rna_whole_blood/cts_TWAS_latest/T_Cells_CD4_Memory_Resting_weights2//MINAR1-out.wgt.RDat	MINAR1	15	79700000	79800000	0.15527	rs16971353	-3.53	rs2865213	0.058482	-10.13	-0.88	282	45	enet	0.13529	9.01e-57	0.13461	0.893	NA	NA	NA	NA	NA
MINDY2-out.wgt.RDat	/u/home/t/tboltz/project-ophoff/rna_whole_blood/cts_TWAS_latest/T_Cells_CD4_Memory_Resting_weights2//MINDY2-out.wgt.RDat	MINDY2	15	59100000	59200000	0.0511	rs2087123	-2.12	rs387812	0.03617	-8.31	-1.779	152	5	lasso	0.05307	1.71e-22	1.17965	0.238	NA	NA	NA	NA	NA
MYEF2-out.wgt.RDat	/u/home/t/tboltz/project-ophoff/rna_whole_blood/cts_TWAS_latest/T_Cells_CD4_Memory_Resting_weights2//MYEF2-out.wgt.RDat	MYEF2	15	48400000	48500000	0.05927	rs10519136	3.02	rs12592155	0.101165	13.35	0.429	145	145	blup	0.09684	2.25e-40	0.09407	0.925	NA	NA	NA	NA	NA
MYO1E-out.wgt.RDat	/u/home/t/tboltz/project-ophoff/rna_whole_blood/cts_TWAS_latest/T_Cells_CD4_Memory_Resting_weights2//MYO1E-out.wgt.RDat	MYO1E	15	59400000	59700000	0.0314	rs7164726	2.91	rs4369593	0.03296	-7.9	0.083	161	2	lasso	0.02988	2.72e-13	-0.08676	0.931	NA	NA	NA	NA	NA
MYO5C-out.wgt.RDat	/u/home/t/tboltz/project-ophoff/rna_whole_blood/cts_TWAS_latest/T_Cells_CD4_Memory_Resting_weights2//MYO5C-out.wgt.RDat	MYO5C	15	52500000	52600000	0.03384	rs4776063	-2.58	rs7174616	0.014488	5.67	-1.047	113	11	enet	0.02235	2.48e-10	-1.61607	0.106	NA	NA	NA	NA	NA
MYZAP-out.wgt.RDat	/u/home/t/tboltz/project-ophoff/rna_whole_blood/cts_TWAS_latest/T_Cells_CD4_Memory_Resting_weights2//MYZAP-out.wgt.RDat	MYZAP	15	57900000	58000000	0.10243	rs12050751	-2.81	rs4774966	0.088871	12.46	-0.243	225	6	lasso	0.09333	6.53e-39	-0.22582	0.821	NA	NA	NA	NA	NA
NDUFAF1-out.wgt.RDat	/u/home/t/tboltz/project-ophoff/rna_whole_blood/cts_TWAS_latest/T_Cells_CD4_Memory_Resting_weights2//NDUFAF1-out.wgt.RDat	NDUFAF1	15	41700000	41700000	0.09721	rs2925337	1.78	rs2305030	0.002051	3.4	0.255	118	20	enet	0.00786	0.000131	0.88497	0.376	NA	NA	NA	NA	NA
NIPA1-out.wgt.RDat	/u/home/t/tboltz/project-ophoff/rna_whole_blood/cts_TWAS_latest/T_Cells_CD4_Memory_Resting_weights2//NIPA1-out.wgt.RDat	NIPA1	15	23000000	23100000	0.06579	rs11634023	-2.55	rs11636068	0.019632	-6.26	-0.913	21	2	lasso	0.02001	2.06e-09	1.1723	0.241	NA	NA	NA	NA	NA
NUSAP1-out.wgt.RDat	/u/home/t/tboltz/project-ophoff/rna_whole_blood/cts_TWAS_latest/T_Cells_CD4_Memory_Resting_weights2//NUSAP1-out.wgt.RDat	NUSAP1	15	41600000	41700000	0.03021	rs690660	2.44	rs7165914	0.053134	-10.05	0.244	130	9	lasso	0.05091	1.25e-21	-0.12937	0.897	NA	NA	NA	NA	NA
OCA2-out.wgt.RDat	/u/home/t/tboltz/project-ophoff/rna_whole_blood/cts_TWAS_latest/T_Cells_CD4_Memory_Resting_weights2//OCA2-out.wgt.RDat	OCA2	15	28000000	28300000	0.01737	rs2126706	1.95	rs6497292	0.011205	-4.93	-0.178	124	2	lasso	0.00586	0.000837	0.19335	0.847	NA	NA	NA	NA	NA
PDCD7-out.wgt.RDat	/u/home/t/tboltz/project-ophoff/rna_whole_blood/cts_TWAS_latest/T_Cells_CD4_Memory_Resting_weights2//PDCD7-out.wgt.RDat	PDCD7	15	65400000	65400000	0.01606	rs2056497	2.41	rs4468555	0.019014	-5.98	-0.499	117	3	lasso	0.0135	7.48e-07	0.4438	0.657	NA	NA	NA	NA	NA
PEX11A-out.wgt.RDat	/u/home/t/tboltz/project-ophoff/rna_whole_blood/cts_TWAS_latest/T_Cells_CD4_Memory_Resting_weights2//PEX11A-out.wgt.RDat	PEX11A	15	90200000	90200000	0.01805	rs8039185	-2.38	rs8023357	0.022464	6.73	-0.158	73	2	lasso	0.02003	2.02e-09	-0.14514	0.885	NA	NA	NA	NA	NA
PIAS1-out.wgt.RDat	/u/home/t/tboltz/project-ophoff/rna_whole_blood/cts_TWAS_latest/T_Cells_CD4_Memory_Resting_weights2//PIAS1-out.wgt.RDat	PIAS1	15	68300000	68500000	0.02708	rs1491636	2.11	rs2306022	0.009083	5.12	-1.929	164	25	enet	0.01345	7.87e-07	-0.0304	0.976	NA	NA	NA	NA	NA
PLCB2-out.wgt.RDat	/u/home/t/tboltz/project-ophoff/rna_whole_blood/cts_TWAS_latest/T_Cells_CD4_Memory_Resting_weights2//PLCB2-out.wgt.RDat	PLCB2	15	40600000	40600000	0.06914	rs11070293	-2.91	rs1869901	0.038136	-8.26	0.834	179	3	lasso	0.03738	3e-16	-0.7686	0.442	NA	NA	NA	NA	NA
PLEKHO2-out.wgt.RDat	/u/home/t/tboltz/project-ophoff/rna_whole_blood/cts_TWAS_latest/T_Cells_CD4_Memory_Resting_weights2//PLEKHO2-out.wgt.RDat	PLEKHO2	15	65100000	65200000	0.1635	rs2056497	2.41	rs4777615	0.122834	15.26	0.512	145	22	enet	0.15063	1.64e-63	0.36958	0.712	NA	NA	NA	NA	NA
PPIP5K1-out.wgt.RDat	/u/home/t/tboltz/project-ophoff/rna_whole_blood/cts_TWAS_latest/T_Cells_CD4_Memory_Resting_weights2//PPIP5K1-out.wgt.RDat	PPIP5K1	15	43800000	43900000	0.01258	rs28410121	-2.45	rs8023458	0.008264	-4.59	-0.105	147	147	blup	0.00931	3.45e-05	0.04458	0.964	NA	NA	NA	NA	NA
PSMA4-out.wgt.RDat	/u/home/t/tboltz/project-ophoff/rna_whole_blood/cts_TWAS_latest/T_Cells_CD4_Memory_Resting_weights2//PSMA4-out.wgt.RDat	PSMA4	15	78800000	78800000	0.0173	rs3743200	2.6	rs3813570	0.009073	-5.15	-1.205	158	158	blup	0.01018	1.55e-05	1.66677	0.0956	NA	NA	NA	NA	NA
PSTPIP1-out.wgt.RDat	/u/home/t/tboltz/project-ophoff/rna_whole_blood/cts_TWAS_latest/T_Cells_CD4_Memory_Resting_weights2//PSTPIP1-out.wgt.RDat	PSTPIP1	15	77300000	77300000	0.01969	rs7178572	-4.06	rs4886857	0.011191	-4.7	0.101	110	26	enet	0.01379	5.78e-07	-0.60539	0.545	NA	NA	NA	NA	NA
RAMAC-out.wgt.RDat	/u/home/t/tboltz/project-ophoff/rna_whole_blood/cts_TWAS_latest/T_Cells_CD4_Memory_Resting_weights2//RAMAC-out.wgt.RDat	RAMAC	15	83700000	83700000	0.06318	rs4842976	-1.75	rs7167364	0.024172	7.24	0.127	106	6	enet	0.02781	1.76e-12	0.59911	0.549	NA	NA	NA	NA	NA
RBPMS2-out.wgt.RDat	/u/home/t/tboltz/project-ophoff/rna_whole_blood/cts_TWAS_latest/T_Cells_CD4_Memory_Resting_weights2//RBPMS2-out.wgt.RDat	RBPMS2	15	65000000	65100000	0.02198	rs4776415	-2.96	rs4777558	0.024798	6.71	0.135	149	149	blup	0.0238	6.7e-11	0.27278	0.785	NA	NA	NA	NA	NA
RPS17-out.wgt.RDat	/u/home/t/tboltz/project-ophoff/rna_whole_blood/cts_TWAS_latest/T_Cells_CD4_Memory_Resting_weights2//RPS17-out.wgt.RDat	RPS17	15	83200000	83200000	0.03267	rs4842976	-1.75	rs4779046	0.019959	-6.07	0.308	55	2	lasso	0.01897	5.3e-09	-0.30118	0.763	NA	NA	NA	NA	NA
RSL24D1-out.wgt.RDat	/u/home/t/tboltz/project-ophoff/rna_whole_blood/cts_TWAS_latest/T_Cells_CD4_Memory_Resting_weights2//RSL24D1-out.wgt.RDat	RSL24D1	15	55500000	55500000	0.02075	rs13329391	-2.59	rs28589384	0.017242	5.85	-1.479	137	12	enet	0.0172	2.63e-08	-1.57135	0.116	NA	NA	NA	NA	NA
SAXO2-out.wgt.RDat	/u/home/t/tboltz/project-ophoff/rna_whole_blood/cts_TWAS_latest/T_Cells_CD4_Memory_Resting_weights2//SAXO2-out.wgt.RDat	SAXO2	15	82600000	82600000	0.15059	rs12909073	2.45	rs9972386	0.216631	19.41	0.561	55	1	lasso	0.21608	1.11e-93	0.561	0.575	NA	NA	NA	NA	NA
SCAPER-out.wgt.RDat	/u/home/t/tboltz/project-ophoff/rna_whole_blood/cts_TWAS_latest/T_Cells_CD4_Memory_Resting_weights2//SCAPER-out.wgt.RDat	SCAPER	15	76600000	77200000	0.02611	rs11857294	-3.88	rs10851888	0.037124	8.32	1.841	147	4	lasso	0.0347	3.41e-15	1.55524	0.12	NA	NA	NA	NA	NA
SERF2-out.wgt.RDat	/u/home/t/tboltz/project-ophoff/rna_whole_blood/cts_TWAS_latest/T_Cells_CD4_Memory_Resting_weights2//SERF2-out.wgt.RDat	SERF2	15	44100000	44100000	0.03988	rs28410121	-2.45	rs28410121	0.041742	-8.84	-2.449	148	3	lasso	0.0352	2.16e-15	2.28601	0.0223	0	0.948	0	0.001	0.051
SLCO3A1-out.wgt.RDat	/u/home/t/tboltz/project-ophoff/rna_whole_blood/cts_TWAS_latest/T_Cells_CD4_Memory_Resting_weights2//SLCO3A1-out.wgt.RDat	SLCO3A1	15	92400000	92700000	0.03859	rs4453419	2.71	rs7165398	0.030363	-7.48	0.356	240	18	enet	0.03027	1.91e-13	-0.86794	0.385	NA	NA	NA	NA	NA
SNAP23-out.wgt.RDat	/u/home/t/tboltz/project-ophoff/rna_whole_blood/cts_TWAS_latest/T_Cells_CD4_Memory_Resting_weights2//SNAP23-out.wgt.RDat	SNAP23	15	42800000	42800000	0.06164	rs11632169	2.93	rs4923948	0.037142	8.98	0.767	162	162	blup	0.04882	8.6e-21	0.97701	0.329	NA	NA	NA	NA	NA
SNRPN-out.wgt.RDat	/u/home/t/tboltz/project-ophoff/rna_whole_blood/cts_TWAS_latest/T_Cells_CD4_Memory_Resting_weights2//SNRPN-out.wgt.RDat	SNRPN	15	25100000	25200000	0.0172	rs6576425	-2.12	rs3742952	0.012143	5.09	-1.573	72	2	lasso	0.00846	7.55e-05	-1.56403	0.118	NA	NA	NA	NA	NA
SNUPN-out.wgt.RDat	/u/home/t/tboltz/project-ophoff/rna_whole_blood/cts_TWAS_latest/T_Cells_CD4_Memory_Resting_weights2//SNUPN-out.wgt.RDat	SNUPN	15	75900000	75900000	0.00706	rs3210683	-2.9	rs4299117	0.006451	4.14	0.066	53	4	lasso	0.00736	0.000209	-0.23536	0.814	NA	NA	NA	NA	NA
SORD-out.wgt.RDat	/u/home/t/tboltz/project-ophoff/rna_whole_blood/cts_TWAS_latest/T_Cells_CD4_Memory_Resting_weights2//SORD-out.wgt.RDat	SORD	15	45300000	45400000	0.03521	rs7165146	-1.92	rs950475	0.016356	-6.22	1.049	154	154	blup	0.01906	4.87e-09	-1.42883	0.153	NA	NA	NA	NA	NA
SPATA5L1-out.wgt.RDat	/u/home/t/tboltz/project-ophoff/rna_whole_blood/cts_TWAS_latest/T_Cells_CD4_Memory_Resting_weights2//SPATA5L1-out.wgt.RDat	SPATA5L1	15	45700000	45700000	0.08284	rs6493180	1.97	rs1049508	0.176644	-17.63	-0.881	155	6	lasso	0.17815	6.61e-76	0.87268	0.383	NA	NA	NA	NA	NA
SPTBN5-out.wgt.RDat	/u/home/t/tboltz/project-ophoff/rna_whole_blood/cts_TWAS_latest/T_Cells_CD4_Memory_Resting_weights2//SPTBN5-out.wgt.RDat	SPTBN5	15	42100000	42200000	0.03704	rs16973097	2.76	rs2925339	0.010539	-5.69	-1.306	148	148	blup	0.02195	3.55e-10	-0.23669	0.813	NA	NA	NA	NA	NA
SRP14-out.wgt.RDat	/u/home/t/tboltz/project-ophoff/rna_whole_blood/cts_TWAS_latest/T_Cells_CD4_Memory_Resting_weights2//SRP14-out.wgt.RDat	SRP14	15	40300000	40300000	0.05299	rs16970035	2.42	rs7321	0.04473	-8.92	0.743	213	3	lasso	0.04411	6.44e-19	-0.70712	0.479	NA	NA	NA	NA	NA
SYNM-out.wgt.RDat	/u/home/t/tboltz/project-ophoff/rna_whole_blood/cts_TWAS_latest/T_Cells_CD4_Memory_Resting_weights2//SYNM-out.wgt.RDat	SYNM	15	99600000	99700000	0.20289	rs4966008	3.92	rs8036962	0.306901	-23.1	-0.55	172	20	enet	0.33335	1.41e-154	0.72744	0.467	NA	NA	NA	NA	NA
THBS1-out.wgt.RDat	/u/home/t/tboltz/project-ophoff/rna_whole_blood/cts_TWAS_latest/T_Cells_CD4_Memory_Resting_weights2//THBS1-out.wgt.RDat	THBS1	15	39900000	39900000	0.08889	rs16970035	2.42	rs16968678	0.008774	-6.2	0.629	229	9	lasso	0.04328	1.37e-18	-0.8238	0.41	NA	NA	NA	NA	NA
TIPIN-out.wgt.RDat	/u/home/t/tboltz/project-ophoff/rna_whole_blood/cts_TWAS_latest/T_Cells_CD4_Memory_Resting_weights2//TIPIN-out.wgt.RDat	TIPIN	15	66600000	66700000	0.02319	rs1018284	3.74	rs7166547	0.009069	-5.03	1.305	138	3	lasso	0.01791	1.37e-08	0.10063	0.92	NA	NA	NA	NA	NA
TM6SF1-out.wgt.RDat	/u/home/t/tboltz/project-ophoff/rna_whole_blood/cts_TWAS_latest/T_Cells_CD4_Memory_Resting_weights2//TM6SF1-out.wgt.RDat	TM6SF1	15	83800000	83800000	0.05303	rs4842976	-1.75	rs716886	0.012746	5.21	0.655	116	16	enet	0.024	5.56e-11	0.25744	0.797	NA	NA	NA	NA	NA
TMOD2-out.wgt.RDat	/u/home/t/tboltz/project-ophoff/rna_whole_blood/cts_TWAS_latest/T_Cells_CD4_Memory_Resting_weights2//TMOD2-out.wgt.RDat	TMOD2	15	52000000	52100000	0.1219	rs10519302	-2.4	rs2959285	0.193738	18.49	-1.145	194	9	lasso	0.19885	1.67e-85	-1.01404	0.311	NA	NA	NA	NA	NA
TMOD3-out.wgt.RDat	/u/home/t/tboltz/project-ophoff/rna_whole_blood/cts_TWAS_latest/T_Cells_CD4_Memory_Resting_weights2//TMOD3-out.wgt.RDat	TMOD3	15	52100000	52200000	0.03613	rs3825801	-1.99	rs16964596	0.024401	-6.85	-1.51	152	3	lasso	0.0219	3.72e-10	1.51626	0.129	NA	NA	NA	NA	NA
TPM1-out.wgt.RDat	/u/home/t/tboltz/project-ophoff/rna_whole_blood/cts_TWAS_latest/T_Cells_CD4_Memory_Resting_weights2//TPM1-out.wgt.RDat	TPM1	15	63300000	63400000	0.06263	rs937415	-2.33	rs4775606	0.016719	-7.07	0.496	185	21	enet	0.04514	2.51e-19	-0.74889	0.454	NA	NA	NA	NA	NA
TRIM69-out.wgt.RDat	/u/home/t/tboltz/project-ophoff/rna_whole_blood/cts_TWAS_latest/T_Cells_CD4_Memory_Resting_weights2//TRIM69-out.wgt.RDat	TRIM69	15	45000000	45100000	0.05447	rs7165146	-1.92	rs7182487	0.040129	8.49	0.366	133	7	lasso	0.03738	2.98e-16	0.16326	0.87	NA	NA	NA	NA	NA
TUBGCP4-out.wgt.RDat	/u/home/t/tboltz/project-ophoff/rna_whole_blood/cts_TWAS_latest/T_Cells_CD4_Memory_Resting_weights2//TUBGCP4-out.wgt.RDat	TUBGCP4	15	43700000	43700000	0.01698	rs28410121	-2.45	rs16957715	0.019184	-6.47	-1.078	132	3	lasso	0.01942	3.53e-09	1.06487	0.287	NA	NA	NA	NA	NA
UACA-out.wgt.RDat	/u/home/t/tboltz/project-ophoff/rna_whole_blood/cts_TWAS_latest/T_Cells_CD4_Memory_Resting_weights2//UACA-out.wgt.RDat	UACA	15	70900000	71100000	0.01495	rs4777266	-2.5	rs1966518	0.018004	5.89	0.275	117	2	lasso	0.01808	1.18e-08	-0.18209	0.856	NA	NA	NA	NA	NA
UBAP1L-out.wgt.RDat	/u/home/t/tboltz/project-ophoff/rna_whole_blood/cts_TWAS_latest/T_Cells_CD4_Memory_Resting_weights2//UBAP1L-out.wgt.RDat	UBAP1L	15	65400000	65400000	0.03247	rs2056497	2.41	rs1442796	0.001246	-3.42	0.476	123	123	blup	0.00338	0.00888	-1.57256	0.116	NA	NA	NA	NA	NA
USP3-out.wgt.RDat	/u/home/t/tboltz/project-ophoff/rna_whole_blood/cts_TWAS_latest/T_Cells_CD4_Memory_Resting_weights2//USP3-out.wgt.RDat	USP3	15	63800000	63900000	0.01644	rs7173285	2.27	rs1106712	0.008663	-4.19	-1.703	165	3	lasso	0.00787	0.00013	1.06469	0.287	NA	NA	NA	NA	NA
VPS13C-out.wgt.RDat	/u/home/t/tboltz/project-ophoff/rna_whole_blood/cts_TWAS_latest/T_Cells_CD4_Memory_Resting_weights2//VPS13C-out.wgt.RDat	VPS13C	15	62100000	62400000	0.03821	rs4506837	3.09	rs4541010	0.054763	9.93	1.176	240	11	enet	0.05625	9.17e-24	0.88959	0.374	NA	NA	NA	NA	NA
ZFYVE19-out.wgt.RDat	/u/home/t/tboltz/project-ophoff/rna_whole_blood/cts_TWAS_latest/T_Cells_CD4_Memory_Resting_weights2//ZFYVE19-out.wgt.RDat	ZFYVE19	15	41100000	41100000	0.13076	rs11070293	-2.91	rs12908114	0.053002	-10.24	0.317	117	12	lasso	0.08144	5.41e-34	-0.56787	0.57	NA	NA	NA	NA	NA
ZNF592-out.wgt.RDat	/u/home/t/tboltz/project-ophoff/rna_whole_blood/cts_TWAS_latest/T_Cells_CD4_Memory_Resting_weights2//ZNF592-out.wgt.RDat	ZNF592	15	85300000	85300000	0.01145	rs4843020	-2.84	rs1820850	0.002981	4.28	-0.269	197	5	enet	0.01215	2.56e-06	-0.54872	0.583	NA	NA	NA	NA	NA
PANEL	FILE	ID	CHR	P0	P1	HSQ	BEST.GWAS.ID	BEST.GWAS.Z	EQTL.ID	EQTL.R2	EQTL.Z	EQTL.GWAS.Z	NSNP	NWGT	MODEL	MODELCV.R2	MODELCV.PV	TWAS.Z	TWAS.P	COLOC.PP0	COLOC.PP1	COLOC.PP2	COLOC.PP3	COLOC.PP4
ABAT-out.wgt.RDat	/u/home/t/tboltz/project-ophoff/rna_whole_blood/cts_TWAS_latest/T_Cells_CD4_Memory_Resting_weights2//ABAT-out.wgt.RDat	ABAT	16	8768454	8878432	0.11511	rs4787235	4.49	rs9923816	0.038	-8.23	-0.161	150	40	enet	0.06767	2.27e-28	-0.01791	0.98571	NA	NA	NA	NA	NA
ACSM1-out.wgt.RDat	/u/home/t/tboltz/project-ophoff/rna_whole_blood/cts_TWAS_latest/T_Cells_CD4_Memory_Resting_weights2//ACSM1-out.wgt.RDat	ACSM1	16	20634560	20710212	0.03129	rs9926996	1.83	rs163238	0.0302	7.61	-0.063	129	3	lasso	0.02769	1.98e-12	-0.0714	0.94308	NA	NA	NA	NA	NA
ADAT1-out.wgt.RDat	/u/home/t/tboltz/project-ophoff/rna_whole_blood/cts_TWAS_latest/T_Cells_CD4_Memory_Resting_weights2//ADAT1-out.wgt.RDat	ADAT1	16	75630880	75657198	0.02493	rs9939124	-2.38	rs2550886	0.01558	-5.66	-1.509	92	4	lasso	0.01284	1.37e-06	1.36216	0.17315	NA	NA	NA	NA	NA
ADCY9-out.wgt.RDat	/u/home/t/tboltz/project-ophoff/rna_whole_blood/cts_TWAS_latest/T_Cells_CD4_Memory_Resting_weights2//ADCY9-out.wgt.RDat	ADCY9	16	4003389	4166443	0.05104	rs758748	-2.74	rs7204987	0.02634	7.04	-0.376	69	2	lasso	0.02523	1.83e-11	-0.43277	0.66518	NA	NA	NA	NA	NA
ADGRG3-out.wgt.RDat	/u/home/t/tboltz/project-ophoff/rna_whole_blood/cts_TWAS_latest/T_Cells_CD4_Memory_Resting_weights2//ADGRG3-out.wgt.RDat	ADGRG3	16	57702190	57723290	0.04063	rs16958302	3.05	rs8051301	0.03837	8.28	0.94	152	3	lasso	0.03664	5.89e-16	0.84374	0.39882	NA	NA	NA	NA	NA
APOBR-out.wgt.RDat	/u/home/t/tboltz/project-ophoff/rna_whole_blood/cts_TWAS_latest/T_Cells_CD4_Memory_Resting_weights2//APOBR-out.wgt.RDat	APOBR	16	28505965	28510291	0.01344	rs205428	1.83	rs4788079	0.01443	5.79	0.662	69	69	blup	0.01708	2.92e-08	0.87596	0.38105	NA	NA	NA	NA	NA
ARL6IP1-out.wgt.RDat	/u/home/t/tboltz/project-ophoff/rna_whole_blood/cts_TWAS_latest/T_Cells_CD4_Memory_Resting_weights2//ARL6IP1-out.wgt.RDat	ARL6IP1	16	18802992	18812875	0.04584	rs4782216	2.62	rs12445870	0.10484	-13.61	-0.98	28	10	enet	0.10624	2.54e-44	1.04365	0.29665	NA	NA	NA	NA	NA
ASPHD1-out.wgt.RDat	/u/home/t/tboltz/project-ophoff/rna_whole_blood/cts_TWAS_latest/T_Cells_CD4_Memory_Resting_weights2//ASPHD1-out.wgt.RDat	ASPHD1	16	29911697	29931185	0.02266	NA	NA	NA	NA	NA	NA	37	0	lasso	0.00923	3.69e-05	NA	NA	NA	NA	NA	NA	NA
ATF7IP2-out.wgt.RDat	/u/home/t/tboltz/project-ophoff/rna_whole_blood/cts_TWAS_latest/T_Cells_CD4_Memory_Resting_weights2//ATF7IP2-out.wgt.RDat	ATF7IP2	16	10420292	10577495	0.04024	rs11646387	-2.67	rs12165003	0.02564	6.86	-0.736	266	1	lasso	0.02486	2.57e-11	-0.736	0.46173	NA	NA	NA	NA	NA
ATP6V0D1-out.wgt.RDat	/u/home/t/tboltz/project-ophoff/rna_whole_blood/cts_TWAS_latest/T_Cells_CD4_Memory_Resting_weights2//ATP6V0D1-out.wgt.RDat	ATP6V0D1	16	67471923	67515084	0.1062	rs7200919	-1.62	rs8056260	0.14506	-15.89	-0.7	155	5	lasso	0.14684	7.76e-62	0.83766	0.40222	NA	NA	NA	NA	NA
BAIAP3-out.wgt.RDat	/u/home/t/tboltz/project-ophoff/rna_whole_blood/cts_TWAS_latest/T_Cells_CD4_Memory_Resting_weights2//BAIAP3-out.wgt.RDat	BAIAP3	16	1383603	1399442	0.05861	rs1544800	2.33	rs4984803	0.03044	7.4	-0.646	103	3	lasso	0.03429	4.98e-15	-0.94876	0.34274	NA	NA	NA	NA	NA
BANP-out.wgt.RDat	/u/home/t/tboltz/project-ophoff/rna_whole_blood/cts_TWAS_latest/T_Cells_CD4_Memory_Resting_weights2//BANP-out.wgt.RDat	BANP	16	87982851	88110924	0.0268	rs8045991	-4.28	rs11866841	0.02104	6.5	0.129	89	18	enet	0.02735	2.68e-12	-0.27364	0.78436	NA	NA	NA	NA	NA
BBS2-out.wgt.RDat	/u/home/t/tboltz/project-ophoff/rna_whole_blood/cts_TWAS_latest/T_Cells_CD4_Memory_Resting_weights2//BBS2-out.wgt.RDat	BBS2	16	56500749	56553968	0.05892	rs16956086	3.79	rs2432540	0.00883	5.25	-0.32	162	7	lasso	0.02003	2.02e-09	0.58115	0.56114	NA	NA	NA	NA	NA
BRICD5-out.wgt.RDat	/u/home/t/tboltz/project-ophoff/rna_whole_blood/cts_TWAS_latest/T_Cells_CD4_Memory_Resting_weights2//BRICD5-out.wgt.RDat	BRICD5	16	2259255	2261951	0.04033	rs11642783	2	rs26828	0.02174	6.35	-0.08	49	4	enet	0.021	8.43e-10	0.00948	0.99244	NA	NA	NA	NA	NA
CDH1-out.wgt.RDat	/u/home/t/tboltz/project-ophoff/rna_whole_blood/cts_TWAS_latest/T_Cells_CD4_Memory_Resting_weights2//CDH1-out.wgt.RDat	CDH1	16	68771196	68869444	0.01782	rs2288036	2.49	rs16260	0.01976	6.49	-1.239	117	3	lasso	0.01979	2.51e-09	-1.12944	0.25871	NA	NA	NA	NA	NA
CDK10-out.wgt.RDat	/u/home/t/tboltz/project-ophoff/rna_whole_blood/cts_TWAS_latest/T_Cells_CD4_Memory_Resting_weights2//CDK10-out.wgt.RDat	CDK10	16	89747146	89762762	0.08407	rs12932016	-2.67	rs7188458	0.01461	-7.8	1.782	105	14	enet	0.04426	5.63e-19	-1.38496	0.16606	NA	NA	NA	NA	NA
CDR2-out.wgt.RDat	/u/home/t/tboltz/project-ophoff/rna_whole_blood/cts_TWAS_latest/T_Cells_CD4_Memory_Resting_weights2//CDR2-out.wgt.RDat	CDR2	16	22357258	22448486	0.03327	NA	NA	NA	NA	NA	NA	39	0	enet	0.01754	1.93e-08	NA	NA	NA	NA	NA	NA	NA
CENPBD1-out.wgt.RDat	/u/home/t/tboltz/project-ophoff/rna_whole_blood/cts_TWAS_latest/T_Cells_CD4_Memory_Resting_weights2//CENPBD1-out.wgt.RDat	CENPBD1	16	90036207	90038942	0.06473	rs1805007	2.37	rs4785763	0.01272	5.03	-0.008	80	16	enet	0.01981	2.47e-09	-0.65519	0.51235	NA	NA	NA	NA	NA
CES1-out.wgt.RDat	/u/home/t/tboltz/project-ophoff/rna_whole_blood/cts_TWAS_latest/T_Cells_CD4_Memory_Resting_weights2//CES1-out.wgt.RDat	CES1	16	55836764	55867249	0.16173	rs16956086	3.79	rs1974708	0.07025	-11.76	-1.565	181	31	enet	0.1146	7.31e-48	0.54417	0.58633	NA	NA	NA	NA	NA
CLCN7-out.wgt.RDat	/u/home/t/tboltz/project-ophoff/rna_whole_blood/cts_TWAS_latest/T_Cells_CD4_Memory_Resting_weights2//CLCN7-out.wgt.RDat	CLCN7	16	1494937	1525085	0.03123	rs2667676	-2.31	rs12934261	0.01443	-5.33	-0.917	109	4	lasso	0.01691	3.4e-08	0.99673	0.3189	NA	NA	NA	NA	NA
CLEC18A-out.wgt.RDat	/u/home/t/tboltz/project-ophoff/rna_whole_blood/cts_TWAS_latest/T_Cells_CD4_Memory_Resting_weights2//CLEC18A-out.wgt.RDat	CLEC18A	16	69984609	69998250	0.25244	rs4985527	1.96	rs1052429	0.22082	19.59	-0.607	51	32	enet	0.24393	2.82e-107	-0.60253	0.54682	NA	NA	NA	NA	NA
CMTM1-out.wgt.RDat	/u/home/t/tboltz/project-ophoff/rna_whole_blood/cts_TWAS_latest/T_Cells_CD4_Memory_Resting_weights2//CMTM1-out.wgt.RDat	CMTM1	16	66600297	66613040	0.01381	rs11864887	2.41	rs3743712	0.01793	5.94	-1.47	191	8	enet	0.01932	3.85e-09	-1.38983	0.16458	NA	NA	NA	NA	NA
CMTR2-out.wgt.RDat	/u/home/t/tboltz/project-ophoff/rna_whole_blood/cts_TWAS_latest/T_Cells_CD4_Memory_Resting_weights2//CMTR2-out.wgt.RDat	CMTR2	16	71315293	71323618	0.06362	rs12102284	-2.46	rs3826247	0.06676	10.87	-0.945	107	7	lasso	0.06874	8.31e-29	-1.03109	0.3025	NA	NA	NA	NA	NA
CORO1A-out.wgt.RDat	/u/home/t/tboltz/project-ophoff/rna_whole_blood/cts_TWAS_latest/T_Cells_CD4_Memory_Resting_weights2//CORO1A-out.wgt.RDat	CORO1A	16	30194149	30200397	0.01563	rs13332078	-1.54	rs7204270	0.01134	-5.25	0.768	33	33	blup	0.01734	2.31e-08	-0.17451	0.86146	NA	NA	NA	NA	NA
COTL1-out.wgt.RDat	/u/home/t/tboltz/project-ophoff/rna_whole_blood/cts_TWAS_latest/T_Cells_CD4_Memory_Resting_weights2//COTL1-out.wgt.RDat	COTL1	16	84599203	84651684	0.01752	rs16962799	2.96	rs7185089	-0.00051	-3.28	0.676	187	187	blup	0.00479	0.00231	-0.27065	0.78666	NA	NA	NA	NA	NA
CPNE2-out.wgt.RDat	/u/home/t/tboltz/project-ophoff/rna_whole_blood/cts_TWAS_latest/T_Cells_CD4_Memory_Resting_weights2//CPNE2-out.wgt.RDat	CPNE2	16	57126496	57182281	0.02169	rs16958302	2.72	rs9922349	0.01253	-5.13	0.461	159	2	lasso	0.00902	4.49e-05	-0.62963	0.52894	NA	NA	NA	NA	NA
CPPED1-out.wgt.RDat	/u/home/t/tboltz/project-ophoff/rna_whole_blood/cts_TWAS_latest/T_Cells_CD4_Memory_Resting_weights2//CPPED1-out.wgt.RDat	CPPED1	16	12753657	12897744	0.05834	rs12232403	3.54	rs8047458	0.04857	9.41	-0.634	267	5	lasso	0.04765	2.52e-20	-0.70435	0.48121	NA	NA	NA	NA	NA
CRISPLD2-out.wgt.RDat	/u/home/t/tboltz/project-ophoff/rna_whole_blood/cts_TWAS_latest/T_Cells_CD4_Memory_Resting_weights2//CRISPLD2-out.wgt.RDat	CRISPLD2	16	84853592	84954374	0.03825	rs4589542	2.74	rs962682	0.01569	-5.67	0.72	164	164	blup	0.01226	2.31e-06	1.17289	0.24084	NA	NA	NA	NA	NA
CTU2-out.wgt.RDat	/u/home/t/tboltz/project-ophoff/rna_whole_blood/cts_TWAS_latest/T_Cells_CD4_Memory_Resting_weights2//CTU2-out.wgt.RDat	CTU2	16	88772892	88781804	0.03044	NA	NA	NA	NA	NA	NA	68	0	enet	0.01729	2.4e-08	NA	NA	NA	NA	NA	NA	NA
CYLD-out.wgt.RDat	/u/home/t/tboltz/project-ophoff/rna_whole_blood/cts_TWAS_latest/T_Cells_CD4_Memory_Resting_weights2//CYLD-out.wgt.RDat	CYLD	16	50775962	50835846	0.02407	rs2066843	2.38	rs4785223	0.01611	-5.43	-1.009	116	14	enet	0.02135	6.12e-10	0.452	0.65127	NA	NA	NA	NA	NA
DBNDD1-out.wgt.RDat	/u/home/t/tboltz/project-ophoff/rna_whole_blood/cts_TWAS_latest/T_Cells_CD4_Memory_Resting_weights2//DBNDD1-out.wgt.RDat	DBNDD1	16	90071280	90086536	0.02475	rs1805007	2.37	rs3803684	0.03306	8.25	0.146	80	3	lasso	0.03489	2.88e-15	0.23621	0.81327	NA	NA	NA	NA	NA
DCTN5-out.wgt.RDat	/u/home/t/tboltz/project-ophoff/rna_whole_blood/cts_TWAS_latest/T_Cells_CD4_Memory_Resting_weights2//DCTN5-out.wgt.RDat	DCTN5	16	23652788	23688793	0.22803	rs2238493	-2.31	rs35586	0.29336	-22.55	0.748	139	9	lasso	0.29491	1.63e-133	-0.66325	0.50717	NA	NA	NA	NA	NA
DHX38-out.wgt.RDat	/u/home/t/tboltz/project-ophoff/rna_whole_blood/cts_TWAS_latest/T_Cells_CD4_Memory_Resting_weights2//DHX38-out.wgt.RDat	DHX38	16	72127513	72146811	0.0534	rs12928056	4.47	rs11864453	0.03798	8.2	2.618	158	5	lasso	0.03808	1.58e-16	2.63962	0.0083	0	0.763	0	0.171	0.066
DNASE1-out.wgt.RDat	/u/home/t/tboltz/project-ophoff/rna_whole_blood/cts_TWAS_latest/T_Cells_CD4_Memory_Resting_weights2//DNASE1-out.wgt.RDat	DNASE1	16	3661730	3730144	0.05804	rs758748	-2.74	rs6500550	0.03522	-8.02	-1.896	71	14	enet	0.04127	8.58e-18	2.16824	0.03014	0	0.982	0	0.001	0.017
DOK4-out.wgt.RDat	/u/home/t/tboltz/project-ophoff/rna_whole_blood/cts_TWAS_latest/T_Cells_CD4_Memory_Resting_weights2//DOK4-out.wgt.RDat	DOK4	16	57505835	57521239	0.02838	rs16958302	3.03	rs886434	0.01462	5.28	2.127	145	3	lasso	0.01594	8.2e-08	2.30001	0.02145	0.071	0.903	0	0.001	0.024
DPEP2-out.wgt.RDat	/u/home/t/tboltz/project-ophoff/rna_whole_blood/cts_TWAS_latest/T_Cells_CD4_Memory_Resting_weights2//DPEP2-out.wgt.RDat	DPEP2	16	68021298	68034489	0.01794	rs1465467	1.87	rs16957590	0.01844	6.43	-0.289	123	123	blup	0.0212	7.03e-10	-0.59101	0.55451	NA	NA	NA	NA	NA
DPEP3-out.wgt.RDat	/u/home/t/tboltz/project-ophoff/rna_whole_blood/cts_TWAS_latest/T_Cells_CD4_Memory_Resting_weights2//DPEP3-out.wgt.RDat	DPEP3	16	68009567	68014452	0.01532	rs1465467	1.87	rs7201742	0.01338	-6.65	-0.941	127	22	enet	0.0208	1.01e-09	1.43338	0.15175	NA	NA	NA	NA	NA
DUS2-out.wgt.RDat	/u/home/t/tboltz/project-ophoff/rna_whole_blood/cts_TWAS_latest/T_Cells_CD4_Memory_Resting_weights2//DUS2-out.wgt.RDat	DUS2	16	68021650	68113223	0.02252	rs1465467	1.87	rs7201591	0.03353	7.79	-1.009	127	5	lasso	0.03076	1.22e-13	-0.93395	0.35033	NA	NA	NA	NA	NA
ELMO3-out.wgt.RDat	/u/home/t/tboltz/project-ophoff/rna_whole_blood/cts_TWAS_latest/T_Cells_CD4_Memory_Resting_weights2//ELMO3-out.wgt.RDat	ELMO3	16	67233015	67237932	0.00951	rs7200919	-1.62	rs2233455	0.01166	4.71	-0.598	159	1	lasso	0.00991	1.98e-05	-0.598	0.54984	NA	NA	NA	NA	NA
EXOSC6-out.wgt.RDat	/u/home/t/tboltz/project-ophoff/rna_whole_blood/cts_TWAS_latest/T_Cells_CD4_Memory_Resting_weights2//EXOSC6-out.wgt.RDat	EXOSC6	16	70280682	70285843	0.23461	rs4985527	1.96	rs3748388	0.08145	-12.51	-0.574	40	7	lasso	0.16365	2.52e-69	0.28713	0.77401	NA	NA	NA	NA	NA
FAHD1-out.wgt.RDat	/u/home/t/tboltz/project-ophoff/rna_whole_blood/cts_TWAS_latest/T_Cells_CD4_Memory_Resting_weights2//FAHD1-out.wgt.RDat	FAHD1	16	1876943	1890208	0.03328	rs2667676	-2.31	rs1742462	0.0096	4.78	-1.284	101	101	blup	0.016	7.79e-08	-0.43464	0.66383	NA	NA	NA	NA	NA
FANCA-out.wgt.RDat	/u/home/t/tboltz/project-ophoff/rna_whole_blood/cts_TWAS_latest/T_Cells_CD4_Memory_Resting_weights2//FANCA-out.wgt.RDat	FANCA	16	89803958	89883065	0.21077	rs12932016	-2.81	rs8058895	0.16347	-16.88	0.616	94	7	lasso	0.20247	3.31e-87	-0.34434	0.73059	NA	NA	NA	NA	NA
FLYWCH1-out.wgt.RDat	/u/home/t/tboltz/project-ophoff/rna_whole_blood/cts_TWAS_latest/T_Cells_CD4_Memory_Resting_weights2//FLYWCH1-out.wgt.RDat	FLYWCH1	16	2961939	3001209	0.0597	rs8050688	2.1	rs17136161	0.02022	6.07	-0.692	78	3	lasso	0.04168	5.9e-18	0.96853	0.33278	NA	NA	NA	NA	NA
FLYWCH2-out.wgt.RDat	/u/home/t/tboltz/project-ophoff/rna_whole_blood/cts_TWAS_latest/T_Cells_CD4_Memory_Resting_weights2//FLYWCH2-out.wgt.RDat	FLYWCH2	16	2933215	2949383	0.06071	rs8050688	2.1	rs9934223	0.05475	10.23	1.191	68	2	lasso	0.06207	4.17e-26	1.19792	0.23095	NA	NA	NA	NA	NA
GABARAPL2-out.wgt.RDat	/u/home/t/tboltz/project-ophoff/rna_whole_blood/cts_TWAS_latest/T_Cells_CD4_Memory_Resting_weights2//GABARAPL2-out.wgt.RDat	GABARAPL2	16	75600274	75611779	0.03294	rs9939124	-2.38	rs16940362	0.0408	8.92	-0.711	98	9	enet	0.04217	3.79e-18	-0.70977	0.47785	NA	NA	NA	NA	NA
GDE1-out.wgt.RDat	/u/home/t/tboltz/project-ophoff/rna_whole_blood/cts_TWAS_latest/T_Cells_CD4_Memory_Resting_weights2//GDE1-out.wgt.RDat	GDE1	16	19513016	19533445	0.02249	rs11861774	3	rs2074171	0.00192	4.69	2.058	154	14	enet	0.00588	0.000827	1.7909	0.07331	NA	NA	NA	NA	NA
GDPD3-out.wgt.RDat	/u/home/t/tboltz/project-ophoff/rna_whole_blood/cts_TWAS_latest/T_Cells_CD4_Memory_Resting_weights2//GDPD3-out.wgt.RDat	GDPD3	16	30116132	30124858	0.01869	rs12599318	1.83	rs7204270	0.00774	-4.39	0.768	39	8	enet	0.00889	5.04e-05	0.03166	0.97474	NA	NA	NA	NA	NA
GOT2-out.wgt.RDat	/u/home/t/tboltz/project-ophoff/rna_whole_blood/cts_TWAS_latest/T_Cells_CD4_Memory_Resting_weights2//GOT2-out.wgt.RDat	GOT2	16	58741036	58768246	0.03186	rs30842	2.49	rs257620	0.02246	7.04	1.574	189	14	enet	0.03141	6.8e-14	1.87098	0.06135	NA	NA	NA	NA	NA
GSPT1-out.wgt.RDat	/u/home/t/tboltz/project-ophoff/rna_whole_blood/cts_TWAS_latest/T_Cells_CD4_Memory_Resting_weights2//GSPT1-out.wgt.RDat	GSPT1	16	11961986	12009939	0.08013	rs11639556	2.34	rs10852344	0.05495	10.04	0.447	148	7	lasso	0.05099	1.17e-21	0.49085	0.62354	NA	NA	NA	NA	NA
HAGH-out.wgt.RDat	/u/home/t/tboltz/project-ophoff/rna_whole_blood/cts_TWAS_latest/T_Cells_CD4_Memory_Resting_weights2//HAGH-out.wgt.RDat	HAGH	16	1845622	1877158	0.10714	rs2667676	-2.31	rs9806945	0.09564	-12.97	-0.381	102	3	lasso	0.11096	2.56e-46	0.23042	0.81777	NA	NA	NA	NA	NA
HBZ-out.wgt.RDat	/u/home/t/tboltz/project-ophoff/rna_whole_blood/cts_TWAS_latest/T_Cells_CD4_Memory_Resting_weights2//HBZ-out.wgt.RDat	HBZ	16	192728	204502	0.09055	rs710925	-2.52	rs12719801	0.01451	-5.62	0.589	39	23	enet	0.03708	3.94e-16	0.14217	0.88695	NA	NA	NA	NA	NA
HERPUD1-out.wgt.RDat	/u/home/t/tboltz/project-ophoff/rna_whole_blood/cts_TWAS_latest/T_Cells_CD4_Memory_Resting_weights2//HERPUD1-out.wgt.RDat	HERPUD1	16	56966055	56978776	0.02586	rs12596236	2.52	rs1561140	0.02382	6.7	-0.724	146	4	lasso	0.02563	1.28e-11	-0.96288	0.33561	NA	NA	NA	NA	NA
HP-out.wgt.RDat	/u/home/t/tboltz/project-ophoff/rna_whole_blood/cts_TWAS_latest/T_Cells_CD4_Memory_Resting_weights2//HP-out.wgt.RDat	HP	16	72088492	72094954	0.22073	rs12928056	4.47	rs11864453	0.15377	-16.44	2.618	159	32	enet	0.19283	1.09e-82	-2.30636	0.02109	0	0.763	0	0.171	0.066
HSDL1-out.wgt.RDat	/u/home/t/tboltz/project-ophoff/rna_whole_blood/cts_TWAS_latest/T_Cells_CD4_Memory_Resting_weights2//HSDL1-out.wgt.RDat	HSDL1	16	84155747	84178782	0.03345	rs16962799	2.87	rs2175248	0.01295	-6.29	1	263	5	lasso	0.02551	1.43e-11	0.10854	0.91357	NA	NA	NA	NA	NA
IFT140-out.wgt.RDat	/u/home/t/tboltz/project-ophoff/rna_whole_blood/cts_TWAS_latest/T_Cells_CD4_Memory_Resting_weights2//IFT140-out.wgt.RDat	IFT140	16	1560429	1662073	0.01078	rs2667676	-2.31	rs8052868	0.00616	-4.3	-0.191	108	8	enet	0.00416	0.00419	0.1616	0.87162	NA	NA	NA	NA	NA
IL4R-out.wgt.RDat	/u/home/t/tboltz/project-ophoff/rna_whole_blood/cts_TWAS_latest/T_Cells_CD4_Memory_Resting_weights2//IL4R-out.wgt.RDat	IL4R	16	27324990	27376099	0.05989	rs11074843	-2.1	rs2057768	0.02926	-7.37	-0.589	85	6	lasso	0.03038	1.72e-13	0.62331	0.53308	NA	NA	NA	NA	NA
INO80E-out.wgt.RDat	/u/home/t/tboltz/project-ophoff/rna_whole_blood/cts_TWAS_latest/T_Cells_CD4_Memory_Resting_weights2//INO80E-out.wgt.RDat	INO80E	16	30007037	30017114	0.02472	rs12599318	1.83	rs12931955	0.01616	5.62	1.268	38	38	blup	0.01824	1.02e-08	0.61885	0.53602	NA	NA	NA	NA	NA
ITGAX-out.wgt.RDat	/u/home/t/tboltz/project-ophoff/rna_whole_blood/cts_TWAS_latest/T_Cells_CD4_Memory_Resting_weights2//ITGAX-out.wgt.RDat	ITGAX	16	31366456	31394318	0.23725	rs6565242	-1.32	rs8060268	0.27284	-21.81	0.709	134	7	lasso	0.27357	2.61e-122	-0.79272	0.42794	NA	NA	NA	NA	NA
KIAA0513-out.wgt.RDat	/u/home/t/tboltz/project-ophoff/rna_whole_blood/cts_TWAS_latest/T_Cells_CD4_Memory_Resting_weights2//KIAA0513-out.wgt.RDat	KIAA0513	16	85061358	85127836	0.0502	rs4589542	2.74	rs11648527	0.04711	9.21	2.198	119	3	lasso	0.04624	9.14e-20	2.21346	0.02687	0	0.963	0	0.002	0.035
KLHDC4-out.wgt.RDat	/u/home/t/tboltz/project-ophoff/rna_whole_blood/cts_TWAS_latest/T_Cells_CD4_Memory_Resting_weights2//KLHDC4-out.wgt.RDat	KLHDC4	16	87730092	87799598	0.0367	rs8045991	-4.28	rs1984980	0.02851	7.15	1.122	99	9	enet	0.02886	6.85e-13	1.58892	0.11208	NA	NA	NA	NA	NA
KNOP1-out.wgt.RDat	/u/home/t/tboltz/project-ophoff/rna_whole_blood/cts_TWAS_latest/T_Cells_CD4_Memory_Resting_weights2//KNOP1-out.wgt.RDat	KNOP1	16	19713260	19729549	0.01268	rs11861774	3	rs16951276	0.01686	5.61	-0.152	173	1	lasso	0.013	1.18e-06	-0.152	0.87919	NA	NA	NA	NA	NA
LOC400499-out.wgt.RDat	/u/home/t/tboltz/project-ophoff/rna_whole_blood/cts_TWAS_latest/T_Cells_CD4_Memory_Resting_weights2//LOC400499-out.wgt.RDat	LOC400499	16	11453703	11621101	0.0386	rs7404672	2.04	rs3784924	0.02047	-6.23	0.359	163	19	enet	0.018	1.27e-08	0.30678	0.75901	NA	NA	NA	NA	NA
LONP2-out.wgt.RDat	/u/home/t/tboltz/project-ophoff/rna_whole_blood/cts_TWAS_latest/T_Cells_CD4_Memory_Resting_weights2//LONP2-out.wgt.RDat	LONP2	16	48278212	48397033	0.5056	rs3095646	-3.09	rs9940038	0.10823	-13.94	0.125	115	9	lasso	0.20386	7.33e-88	0.19857	0.8426	NA	NA	NA	NA	NA
MAPK3-out.wgt.RDat	/u/home/t/tboltz/project-ophoff/rna_whole_blood/cts_TWAS_latest/T_Cells_CD4_Memory_Resting_weights2//MAPK3-out.wgt.RDat	MAPK3	16	30125427	30134827	0.05415	rs12599318	1.83	rs7204270	0.03925	-8.3	0.768	39	4	lasso	0.04175	5.56e-18	-0.23608	0.81337	NA	NA	NA	NA	NA
MC1R-out.wgt.RDat	/u/home/t/tboltz/project-ophoff/rna_whole_blood/cts_TWAS_latest/T_Cells_CD4_Memory_Resting_weights2//MC1R-out.wgt.RDat	MC1R	16	89979827	89987385	0.05405	rs1805007	2.37	rs12919804	0.08517	12.24	0.345	82	3	lasso	0.08552	1.13e-35	0.33515	0.73751	NA	NA	NA	NA	NA
MEFV-out.wgt.RDat	/u/home/t/tboltz/project-ophoff/rna_whole_blood/cts_TWAS_latest/T_Cells_CD4_Memory_Resting_weights2//MEFV-out.wgt.RDat	MEFV	16	3292029	3306627	0.36266	rs758748	-2.74	rs224225	0.17916	-17.64	0.989	90	4	lasso	0.18674	7.33e-80	-0.95413	0.34002	NA	NA	NA	NA	NA
METTL26-out.wgt.RDat	/u/home/t/tboltz/project-ophoff/rna_whole_blood/cts_TWAS_latest/T_Cells_CD4_Memory_Resting_weights2//METTL26-out.wgt.RDat	METTL26	16	684428	686366	0.02567	rs4984906	-2.61	rs4984907	0.01969	6.09	-2.409	74	3	lasso	0.01757	1.87e-08	-2.3729	0.01765	0.001	0.949	0	0.001	0.049
METTL9-out.wgt.RDat	/u/home/t/tboltz/project-ophoff/rna_whole_blood/cts_TWAS_latest/T_Cells_CD4_Memory_Resting_weights2//METTL9-out.wgt.RDat	METTL9	16	21608540	21668794	0.06166	rs2967157	2.55	rs42750	0.03089	7.49	-0.131	45	4	lasso	0.0296	3.49e-13	-0.13171	0.89521	NA	NA	NA	NA	NA
MGRN1-out.wgt.RDat	/u/home/t/tboltz/project-ophoff/rna_whole_blood/cts_TWAS_latest/T_Cells_CD4_Memory_Resting_weights2//MGRN1-out.wgt.RDat	MGRN1	16	4666495	4740975	0.01813	rs8060576	3.35	rs1659495	0.01378	5.1	-0.056	90	5	enet	0.01409	4.39e-07	0.84396	0.39869	NA	NA	NA	NA	NA
MLKL-out.wgt.RDat	/u/home/t/tboltz/project-ophoff/rna_whole_blood/cts_TWAS_latest/T_Cells_CD4_Memory_Resting_weights2//MLKL-out.wgt.RDat	MLKL	16	74705754	74734858	0.01768	rs9939124	-2.38	rs4888262	0.00834	-4.1	-0.221	94	38	enet	0.00942	3.11e-05	0.19345	0.84661	NA	NA	NA	NA	NA
MMP25-out.wgt.RDat	/u/home/t/tboltz/project-ophoff/rna_whole_blood/cts_TWAS_latest/T_Cells_CD4_Memory_Resting_weights2//MMP25-out.wgt.RDat	MMP25	16	3096563	3110727	0.30329	rs35402060	-2.6	rs2360166	0.14534	15.95	-1.211	81	29	enet	0.18824	1.48e-80	-1.1686	0.24256	NA	NA	NA	NA	NA
MON1B-out.wgt.RDat	/u/home/t/tboltz/project-ophoff/rna_whole_blood/cts_TWAS_latest/T_Cells_CD4_Memory_Resting_weights2//MON1B-out.wgt.RDat	MON1B	16	77224733	77236295	0.05718	rs285004	3.09	rs2232497	0.05277	-10.05	-1.86	276	5	enet	0.05116	9.99e-22	1.83054	0.06717	NA	NA	NA	NA	NA
MPHOSPH6-out.wgt.RDat	/u/home/t/tboltz/project-ophoff/rna_whole_blood/cts_TWAS_latest/T_Cells_CD4_Memory_Resting_weights2//MPHOSPH6-out.wgt.RDat	MPHOSPH6	16	82181404	82203829	0.07228	rs7196909	3.03	rs2303266	0.07736	12.68	1.292	225	16	enet	0.09497	1.35e-39	0.508	0.61145	NA	NA	NA	NA	NA
MT1E-out.wgt.RDat	/u/home/t/tboltz/project-ophoff/rna_whole_blood/cts_TWAS_latest/T_Cells_CD4_Memory_Resting_weights2//MT1E-out.wgt.RDat	MT1E	16	56659388	56661024	0.10766	rs17282194	-2.94	rs12444489	0.01592	-5.59	1.247	148	38	enet	0.03303	1.55e-14	-0.37122	0.71048	NA	NA	NA	NA	NA
MT2A-out.wgt.RDat	/u/home/t/tboltz/project-ophoff/rna_whole_blood/cts_TWAS_latest/T_Cells_CD4_Memory_Resting_weights2//MT2A-out.wgt.RDat	MT2A	16	56642497	56643409	0.06211	rs17282194	-2.94	rs12444489	0.02789	7.09	1.247	154	26	enet	0.03793	1.81e-16	1.08734	0.27689	NA	NA	NA	NA	NA
MVP-out.wgt.RDat	/u/home/t/tboltz/project-ophoff/rna_whole_blood/cts_TWAS_latest/T_Cells_CD4_Memory_Resting_weights2//MVP-out.wgt.RDat	MVP	16	29831716	29859360	0.05441	rs12599318	1.83	rs9938630	0.08605	12.5	-1.332	27	27	blup	0.08888	4.56e-37	-1.69109	0.09082	NA	NA	NA	NA	NA
NDE1-out.wgt.RDat	/u/home/t/tboltz/project-ophoff/rna_whole_blood/cts_TWAS_latest/T_Cells_CD4_Memory_Resting_weights2//NDE1-out.wgt.RDat	NDE1	16	15737125	15820210	0.03406	rs8048077	3.67	rs4541094	0.00587	-4.67	-1.636	144	144	blup	0.01164	4.09e-06	0.47799	0.63266	NA	NA	NA	NA	NA
NIP7-out.wgt.RDat	/u/home/t/tboltz/project-ophoff/rna_whole_blood/cts_TWAS_latest/T_Cells_CD4_Memory_Resting_weights2//NIP7-out.wgt.RDat	NIP7	16	69373472	69377009	0.01678	rs2288036	2.49	rs1541979	0.00527	-4.72	0.183	92	92	blup	0.0073	0.00022	-0.40704	0.68398	NA	NA	NA	NA	NA
NLRC3-out.wgt.RDat	/u/home/t/tboltz/project-ophoff/rna_whole_blood/cts_TWAS_latest/T_Cells_CD4_Memory_Resting_weights2//NLRC3-out.wgt.RDat	NLRC3	16	3589034	3627404	0.03266	rs758748	-2.74	rs35402060	0.01921	6.09	-2.597	71	5	lasso	0.01634	5.71e-08	-2.443	0.01457	0.001	0.921	0	0.001	0.078
NLRC5-out.wgt.RDat	/u/home/t/tboltz/project-ophoff/rna_whole_blood/cts_TWAS_latest/T_Cells_CD4_Memory_Resting_weights2//NLRC5-out.wgt.RDat	NLRC5	16	57023398	57117443	0.1288	rs12596236	2.52	rs821470	0.07545	11.53	0.1	160	12	enet	0.09446	2.2e-39	-0.01094	0.99127	NA	NA	NA	NA	NA
NMRAL1-out.wgt.RDat	/u/home/t/tboltz/project-ophoff/rna_whole_blood/cts_TWAS_latest/T_Cells_CD4_Memory_Resting_weights2//NMRAL1-out.wgt.RDat	NMRAL1	16	4511682	4545764	0.02139	rs8060576	3.35	rs10500325	0.00197	-4.67	-0.406	81	81	blup	0.01709	2.9e-08	-0.96154	0.33628	NA	NA	NA	NA	NA
NOD2-out.wgt.RDat	/u/home/t/tboltz/project-ophoff/rna_whole_blood/cts_TWAS_latest/T_Cells_CD4_Memory_Resting_weights2//NOD2-out.wgt.RDat	NOD2	16	50727500	50767952	0.25812	rs2066843	2.38	rs4785223	0.27191	22.29	-1.009	113	5	lasso	0.2915	1.06e-131	-1.12997	0.25849	NA	NA	NA	NA	NA
NPIPA2-out.wgt.RDat	/u/home/t/tboltz/project-ophoff/rna_whole_blood/cts_TWAS_latest/T_Cells_CD4_Memory_Resting_weights2//NPIPA2-out.wgt.RDat	NPIPA2	16	14841924	14859270	0.03389	rs17198566	2.63	rs4985147	0.01114	-5.44	-0.096	22	10	enet	0.02848	9.64e-13	0.04099	0.96731	NA	NA	NA	NA	NA
NPIPA5-out.wgt.RDat	/u/home/t/tboltz/project-ophoff/rna_whole_blood/cts_TWAS_latest/T_Cells_CD4_Memory_Resting_weights2//NPIPA5-out.wgt.RDat	NPIPA5	16	15457486	15474904	0.0933	rs8048077	3.67	rs10521101	0.01926	-6.75	-0.006	69	22	enet	0.05375	9.21e-23	0.56674	0.57089	NA	NA	NA	NA	NA
NPIPB13-out.wgt.RDat	/u/home/t/tboltz/project-ophoff/rna_whole_blood/cts_TWAS_latest/T_Cells_CD4_Memory_Resting_weights2//NPIPB13-out.wgt.RDat	NPIPB13	16	30234259	30265831	0.11732	rs13332078	-1.54	rs7204270	0.10159	13.35	0.768	34	6	lasso	0.11174	1.2e-46	0.79205	0.42833	NA	NA	NA	NA	NA
NPRL3-out.wgt.RDat	/u/home/t/tboltz/project-ophoff/rna_whole_blood/cts_TWAS_latest/T_Cells_CD4_Memory_Resting_weights2//NPRL3-out.wgt.RDat	NPRL3	16	134274	188859	0.18266	rs710925	-2.52	rs2562189	0.0523	9.67	-0.414	38	20	enet	0.10135	2.89e-42	-1.84302	0.06533	NA	NA	NA	NA	NA
NTAN1-out.wgt.RDat	/u/home/t/tboltz/project-ophoff/rna_whole_blood/cts_TWAS_latest/T_Cells_CD4_Memory_Resting_weights2//NTAN1-out.wgt.RDat	NTAN1	16	15131712	15149936	0.0293	rs153807	3.11	rs16966952	0.0155	5.48	1.197	16	16	blup	0.02755	2.23e-12	1.52717	0.12672	NA	NA	NA	NA	NA
NUDT7-out.wgt.RDat	/u/home/t/tboltz/project-ophoff/rna_whole_blood/cts_TWAS_latest/T_Cells_CD4_Memory_Resting_weights2//NUDT7-out.wgt.RDat	NUDT7	16	77756390	77776157	0.12955	rs2914451	2.39	rs1868466	0.04429	10.21	-1.428	260	45	enet	0.09613	4.45e-40	0.31341	0.75397	NA	NA	NA	NA	NA
PAQR4-out.wgt.RDat	/u/home/t/tboltz/project-ophoff/rna_whole_blood/cts_TWAS_latest/T_Cells_CD4_Memory_Resting_weights2//PAQR4-out.wgt.RDat	PAQR4	16	3019272	3023485	0.01922	NA	NA	NA	NA	NA	NA	80	0	lasso	0.01708	2.91e-08	NA	NA	NA	NA	NA	NA	NA
PDF-out.wgt.RDat	/u/home/t/tboltz/project-ophoff/rna_whole_blood/cts_TWAS_latest/T_Cells_CD4_Memory_Resting_weights2//PDF-out.wgt.RDat	PDF	16	69360817	69364491	0.01126	rs2288036	2.49	rs1541979	0.01513	-5.26	0.183	89	1	lasso	0.01281	1.41e-06	-0.183	0.8548	NA	NA	NA	NA	NA
PDPK1-out.wgt.RDat	/u/home/t/tboltz/project-ophoff/rna_whole_blood/cts_TWAS_latest/T_Cells_CD4_Memory_Resting_weights2//PDPK1-out.wgt.RDat	PDPK1	16	2587981	2653189	0.03843	rs8050688	2.1	rs11642783	0.02355	6.57	1.996	48	1	lasso	0.02265	1.89e-10	1.996	0.04593	0	0.979	0	0	0.02
PGAP6-out.wgt.RDat	/u/home/t/tboltz/project-ophoff/rna_whole_blood/cts_TWAS_latest/T_Cells_CD4_Memory_Resting_weights2//PGAP6-out.wgt.RDat	PGAP6	16	420789	437113	0.10451	rs4984906	-2.64	rs11641742	0.06476	10.74	-0.572	62	25	enet	0.07386	6.83e-31	-0.66243	0.5077	NA	NA	NA	NA	NA
PIEZO1-out.wgt.RDat	/u/home/t/tboltz/project-ophoff/rna_whole_blood/cts_TWAS_latest/T_Cells_CD4_Memory_Resting_weights2//PIEZO1-out.wgt.RDat	PIEZO1	16	88781747	88851628	0.06108	NA	NA	NA	NA	NA	NA	85	0	lasso	0.0433	1.34e-18	NA	NA	NA	NA	NA	NA	NA
PKD1L3-out.wgt.RDat	/u/home/t/tboltz/project-ophoff/rna_whole_blood/cts_TWAS_latest/T_Cells_CD4_Memory_Resting_weights2//PKD1L3-out.wgt.RDat	PKD1L3	16	71963442	72033877	0.05749	rs12928056	4.47	rs1820248	0.03156	-7.79	-1.878	172	4	lasso	0.03385	7.39e-15	2.18393	0.02897	0	0.806	0	0.181	0.013
PMM2-out.wgt.RDat	/u/home/t/tboltz/project-ophoff/rna_whole_blood/cts_TWAS_latest/T_Cells_CD4_Memory_Resting_weights2//PMM2-out.wgt.RDat	PMM2	16	8882681	8943182	0.02247	rs4787235	4.49	rs9926107	0.02242	6.44	0.039	165	2	lasso	0.02081	9.96e-10	-0.19146	0.84816	NA	NA	NA	NA	NA
POLR3K-out.wgt.RDat	/u/home/t/tboltz/project-ophoff/rna_whole_blood/cts_TWAS_latest/T_Cells_CD4_Memory_Resting_weights2//POLR3K-out.wgt.RDat	POLR3K	16	96408	103608	0.02908	rs3852766	-2.04	rs1045001	0.03196	-7.75	-0.346	34	3	lasso	0.02947	3.94e-13	0.3131	0.7542	NA	NA	NA	NA	NA
PRKCB-out.wgt.RDat	/u/home/t/tboltz/project-ophoff/rna_whole_blood/cts_TWAS_latest/T_Cells_CD4_Memory_Resting_weights2//PRKCB-out.wgt.RDat	PRKCB	16	23847305	24231932	0.24585	rs198178	-3.33	rs7404095	0.1206	-14.5	-1.026	179	5	lasso	0.14601	1.8e-61	1.08356	0.27856	NA	NA	NA	NA	NA
PRSS21-out.wgt.RDat	/u/home/t/tboltz/project-ophoff/rna_whole_blood/cts_TWAS_latest/T_Cells_CD4_Memory_Resting_weights2//PRSS21-out.wgt.RDat	PRSS21	16	2867182	2876305	0.01677	rs8050688	2.1	rs11076933	0.00643	5.22	0.991	61	4	lasso	0.00951	2.87e-05	0.53068	0.59564	NA	NA	NA	NA	NA
PSME3IP1-out.wgt.RDat	/u/home/t/tboltz/project-ophoff/rna_whole_blood/cts_TWAS_latest/T_Cells_CD4_Memory_Resting_weights2//PSME3IP1-out.wgt.RDat	PSME3IP1	16	57186379	57220028	0.0212	rs16958302	2.64	rs6499884	0.01246	-5.06	1.55	154	154	blup	0.01587	8.77e-08	-2.19514	0.02815	0.097	0.892	0	0.001	0.009
RBL2-out.wgt.RDat	/u/home/t/tboltz/project-ophoff/rna_whole_blood/cts_TWAS_latest/T_Cells_CD4_Memory_Resting_weights2//RBL2-out.wgt.RDat	RBL2	16	53467890	53525560	0.31833	rs1558685	-3.06	rs9941254	0.46706	-28.5	-2.684	159	5	lasso	0.46858	1.02e-239	2.70001	0.00693	0	0.902	0	0.002	0.096
RFWD3-out.wgt.RDat	/u/home/t/tboltz/project-ophoff/rna_whole_blood/cts_TWAS_latest/T_Cells_CD4_Memory_Resting_weights2//RFWD3-out.wgt.RDat	RFWD3	16	74655298	74700775	0.07702	rs8052228	2.53	rs4888262	0.04459	8.94	-0.221	94	30	enet	0.06616	9.25e-28	0.23014	0.81798	NA	NA	NA	NA	NA
RIPOR1-out.wgt.RDat	/u/home/t/tboltz/project-ophoff/rna_whole_blood/cts_TWAS_latest/T_Cells_CD4_Memory_Resting_weights2//RIPOR1-out.wgt.RDat	RIPOR1	16	67552322	67580691	0.01173	rs7200919	-1.62	rs7187476	0.00331	-4	-0.483	157	8	enet	0.00527	0.00146	0.29036	0.77154	NA	NA	NA	NA	NA
RMI2-out.wgt.RDat	/u/home/t/tboltz/project-ophoff/rna_whole_blood/cts_TWAS_latest/T_Cells_CD4_Memory_Resting_weights2//RMI2-out.wgt.RDat	RMI2	16	11343485	11475519	0.04762	rs3743584	1.76	rs11640138	0.04244	8.75	-0.119	155	11	enet	0.04756	2.72e-20	0.59864	0.54942	NA	NA	NA	NA	NA
ROGDI-out.wgt.RDat	/u/home/t/tboltz/project-ophoff/rna_whole_blood/cts_TWAS_latest/T_Cells_CD4_Memory_Resting_weights2//ROGDI-out.wgt.RDat	ROGDI	16	4846970	4852951	0.03175	rs8060576	3.35	rs3813750	0.00713	5.13	3.013	87	5	enet	0.02375	7e-11	2.46616	0.01366	0.078	0.681	0	0.002	0.239
RPL13-out.wgt.RDat	/u/home/t/tboltz/project-ophoff/rna_whole_blood/cts_TWAS_latest/T_Cells_CD4_Memory_Resting_weights2//RPL13-out.wgt.RDat	RPL13	16	89627066	89633236	0.05706	rs1805007	2.37	rs4325552	0.06574	-11.14	-0.84	121	3	lasso	0.06407	6.51e-27	0.85731	0.39127	NA	NA	NA	NA	NA
SBK1-out.wgt.RDat	/u/home/t/tboltz/project-ophoff/rna_whole_blood/cts_TWAS_latest/T_Cells_CD4_Memory_Resting_weights2//SBK1-out.wgt.RDat	SBK1	16	28270568	28335170	0.00919	rs205428	1.83	rs4788084	0.0095	-4.45	0.486	80	7	enet	0.00863	6.44e-05	-0.59506	0.5518	NA	NA	NA	NA	NA
SEC14L5-out.wgt.RDat	/u/home/t/tboltz/project-ophoff/rna_whole_blood/cts_TWAS_latest/T_Cells_CD4_Memory_Resting_weights2//SEC14L5-out.wgt.RDat	SEC14L5	16	5008332	5069158	0.02826	rs8060576	3.35	rs759192	0.0235	-6.51	-1.566	84	11	enet	0.02721	3.04e-12	1.42599	0.15387	NA	NA	NA	NA	NA
SGF29-out.wgt.RDat	/u/home/t/tboltz/project-ophoff/rna_whole_blood/cts_TWAS_latest/T_Cells_CD4_Memory_Resting_weights2//SGF29-out.wgt.RDat	SGF29	16	28565242	28603111	0.03531	rs205428	1.83	rs4788074	0.05698	-10.31	0.601	68	4	lasso	0.05704	4.39e-24	-0.58563	0.55812	NA	NA	NA	NA	NA
SLC5A11-out.wgt.RDat	/u/home/t/tboltz/project-ophoff/rna_whole_blood/cts_TWAS_latest/T_Cells_CD4_Memory_Resting_weights2//SLC5A11-out.wgt.RDat	SLC5A11	16	24857163	24922949	0.05026	rs7201010	2.4	rs11647120	0.07195	11.4	-0.904	91	14	enet	0.07306	1.45e-30	-0.94794	0.34316	NA	NA	NA	NA	NA
SLC7A6-out.wgt.RDat	/u/home/t/tboltz/project-ophoff/rna_whole_blood/cts_TWAS_latest/T_Cells_CD4_Memory_Resting_weights2//SLC7A6-out.wgt.RDat	SLC7A6	16	68298420	68335726	0.0288	rs1465467	1.87	rs9935025	0.0319	-7.97	-0.932	133	4	lasso	0.0333	1.22e-14	1.36602	0.17193	NA	NA	NA	NA	NA
SMG1-out.wgt.RDat	/u/home/t/tboltz/project-ophoff/rna_whole_blood/cts_TWAS_latest/T_Cells_CD4_Memory_Resting_weights2//SMG1-out.wgt.RDat	SMG1	16	18816176	18937776	0.01424	rs4782216	2.62	rs12445870	0.01463	-5.4	-0.98	59	3	lasso	0.0135	7.52e-07	0.47104	0.63761	NA	NA	NA	NA	NA
SNAI3-out.wgt.RDat	/u/home/t/tboltz/project-ophoff/rna_whole_blood/cts_TWAS_latest/T_Cells_CD4_Memory_Resting_weights2//SNAI3-out.wgt.RDat	SNAI3	16	88744097	88752915	0.11773	NA	NA	NA	NA	NA	NA	68	0	enet	0.07577	1.13e-31	NA	NA	NA	NA	NA	NA	NA
SNN-out.wgt.RDat	/u/home/t/tboltz/project-ophoff/rna_whole_blood/cts_TWAS_latest/T_Cells_CD4_Memory_Resting_weights2//SNN-out.wgt.RDat	SNN	16	11762312	11773008	0.02003	rs11639556	2.34	rs732799	0.01719	-5.77	-1.135	149	2	lasso	0.01603	7.53e-08	1.21596	0.224	NA	NA	NA	NA	NA
SNRNP25-out.wgt.RDat	/u/home/t/tboltz/project-ophoff/rna_whole_blood/cts_TWAS_latest/T_Cells_CD4_Memory_Resting_weights2//SNRNP25-out.wgt.RDat	SNRNP25	16	103829	107669	0.11456	rs3852766	-2.04	rs1045001	0.0443	8.82	-0.346	34	9	enet	0.05412	6.56e-23	0.42079	0.67391	NA	NA	NA	NA	NA
SNX20-out.wgt.RDat	/u/home/t/tboltz/project-ophoff/rna_whole_blood/cts_TWAS_latest/T_Cells_CD4_Memory_Resting_weights2//SNX20-out.wgt.RDat	SNX20	16	50700212	50715264	0.01505	rs2066843	2.38	rs1981760	0.01485	-5.4	-1.073	116	3	lasso	0.00851	7.2e-05	1.06584	0.28649	NA	NA	NA	NA	NA
SPIRE2-out.wgt.RDat	/u/home/t/tboltz/project-ophoff/rna_whole_blood/cts_TWAS_latest/T_Cells_CD4_Memory_Resting_weights2//SPIRE2-out.wgt.RDat	SPIRE2	16	89884588	89937727	0.06071	rs1805007	2.37	rs7195066	0.05363	9.81	-1.723	88	5	lasso	0.05308	1.71e-22	-1.39028	0.16444	NA	NA	NA	NA	NA
SPNS1-out.wgt.RDat	/u/home/t/tboltz/project-ophoff/rna_whole_blood/cts_TWAS_latest/T_Cells_CD4_Memory_Resting_weights2//SPNS1-out.wgt.RDat	SPNS1	16	28985543	28995869	0.0292	rs8045276	1.72	rs7498555	0.03001	7.43	0.045	52	10	enet	0.03804	1.64e-16	1.32359	0.18564	NA	NA	NA	NA	NA
SULT1A1-out.wgt.RDat	/u/home/t/tboltz/project-ophoff/rna_whole_blood/cts_TWAS_latest/T_Cells_CD4_Memory_Resting_weights2//SULT1A1-out.wgt.RDat	SULT1A1	16	28616518	28634946	0.0926	rs7204045	1.73	rs17707300	0.10836	-13.77	0.457	63	19	enet	0.12478	3.18e-52	-0.34503	0.73008	NA	NA	NA	NA	NA
SULT1A2-out.wgt.RDat	/u/home/t/tboltz/project-ophoff/rna_whole_blood/cts_TWAS_latest/T_Cells_CD4_Memory_Resting_weights2//SULT1A2-out.wgt.RDat	SULT1A2	16	28603265	28608371	0.10499	rs7204045	1.73	rs4788084	0.20044	18.69	0.486	64	4	lasso	0.19752	7.02e-85	0.44489	0.6564	NA	NA	NA	NA	NA
SULT1A3-out.wgt.RDat	/u/home/t/tboltz/project-ophoff/rna_whole_blood/cts_TWAS_latest/T_Cells_CD4_Memory_Resting_weights2//SULT1A3-out.wgt.RDat	SULT1A3	16	30210553	30215631	0.01212	rs13332078	-1.54	rs6565183	0.01344	5.3	0.856	34	4	enet	0.01482	2.27e-07	0.87442	0.38189	NA	NA	NA	NA	NA
TELO2-out.wgt.RDat	/u/home/t/tboltz/project-ophoff/rna_whole_blood/cts_TWAS_latest/T_Cells_CD4_Memory_Resting_weights2//TELO2-out.wgt.RDat	TELO2	16	1543346	1560455	0.01268	rs2667676	-2.31	rs8048206	0.00992	-5.3	-0.131	108	2	lasso	0.01252	1.83e-06	-0.18643	0.85211	NA	NA	NA	NA	NA
TEPP-out.wgt.RDat	/u/home/t/tboltz/project-ophoff/rna_whole_blood/cts_TWAS_latest/T_Cells_CD4_Memory_Resting_weights2//TEPP-out.wgt.RDat	TEPP	16	58010340	58021475	0.01102	rs3888265	2.52	rs3743558	0.01198	-4.97	-0.308	150	3	lasso	0.01066	9.95e-06	0.26099	0.7941	NA	NA	NA	NA	NA
TK2-out.wgt.RDat	/u/home/t/tboltz/project-ophoff/rna_whole_blood/cts_TWAS_latest/T_Cells_CD4_Memory_Resting_weights2//TK2-out.wgt.RDat	TK2	16	66541907	66586447	0.05277	rs11864887	2.41	rs2002907	0.05799	11.23	-0.096	208	21	lasso	0.08966	2.18e-37	-0.72879	0.46613	NA	NA	NA	NA	NA
TUFM-out.wgt.RDat	/u/home/t/tboltz/project-ophoff/rna_whole_blood/cts_TWAS_latest/T_Cells_CD4_Memory_Resting_weights2//TUFM-out.wgt.RDat	TUFM	16	28853733	28857669	0.05502	rs8045276	1.72	rs7187776	0.07557	-11.55	0.203	52	16	enet	0.07766	1.92e-32	-0.21208	0.83205	NA	NA	NA	NA	NA
TXNDC11-out.wgt.RDat	/u/home/t/tboltz/project-ophoff/rna_whole_blood/cts_TWAS_latest/T_Cells_CD4_Memory_Resting_weights2//TXNDC11-out.wgt.RDat	TXNDC11	16	11772937	11836734	0.1239	rs11639556	2.34	rs732799	0.10162	-13.38	-1.135	153	18	enet	0.10062	5.86e-42	1.07625	0.28182	NA	NA	NA	NA	NA
UBN1-out.wgt.RDat	/u/home/t/tboltz/project-ophoff/rna_whole_blood/cts_TWAS_latest/T_Cells_CD4_Memory_Resting_weights2//UBN1-out.wgt.RDat	UBN1	16	4896667	4932402	0.01659	rs8060576	3.35	rs7186159	0.00591	-4.4	-2.453	93	8	enet	0.01254	1.8e-06	0.60642	0.54424	NA	NA	NA	NA	NA
XPO6-out.wgt.RDat	/u/home/t/tboltz/project-ophoff/rna_whole_blood/cts_TWAS_latest/T_Cells_CD4_Memory_Resting_weights2//XPO6-out.wgt.RDat	XPO6	16	28109301	28223241	0.02147	rs205428	1.83	rs13338487	0.01935	-6.21	1.606	80	80	blup	0.02079	1.02e-09	-1.13135	0.25791	NA	NA	NA	NA	NA
XYLT1-out.wgt.RDat	/u/home/t/tboltz/project-ophoff/rna_whole_blood/cts_TWAS_latest/T_Cells_CD4_Memory_Resting_weights2//XYLT1-out.wgt.RDat	XYLT1	16	17195627	17564817	0.03593	rs9937528	4.38	rs12923427	0.01448	-6.36	-0.497	136	7	enet	0.02643	6.16e-12	0.19776	0.84323	NA	NA	NA	NA	NA
ZDHHC7-out.wgt.RDat	/u/home/t/tboltz/project-ophoff/rna_whole_blood/cts_TWAS_latest/T_Cells_CD4_Memory_Resting_weights2//ZDHHC7-out.wgt.RDat	ZDHHC7	16	85007788	85045141	0.03227	rs4589542	2.74	rs7192417	0.03257	7.62	0.553	140	2	lasso	0.03133	7.28e-14	0.48553	0.6273	NA	NA	NA	NA	NA
ZFP1-out.wgt.RDat	/u/home/t/tboltz/project-ophoff/rna_whole_blood/cts_TWAS_latest/T_Cells_CD4_Memory_Resting_weights2//ZFP1-out.wgt.RDat	ZFP1	16	75182393	75206134	0.05491	rs9939124	-2.38	rs9939124	0.03684	-8.11	-2.375	104	2	lasso	0.036	1.05e-15	2.35904	0.01832	0	0.954	0	0.001	0.045
ZG16B-out.wgt.RDat	/u/home/t/tboltz/project-ophoff/rna_whole_blood/cts_TWAS_latest/T_Cells_CD4_Memory_Resting_weights2//ZG16B-out.wgt.RDat	ZG16B	16	2880171	2889586	0.01813	rs8050688	2.1	rs3810801	0.00978	5.53	-1.177	59	2	lasso	0.01608	7.21e-08	-0.54943	0.58271	NA	NA	NA	NA	NA
ZNF205-out.wgt.RDat	/u/home/t/tboltz/project-ophoff/rna_whole_blood/cts_TWAS_latest/T_Cells_CD4_Memory_Resting_weights2//ZNF205-out.wgt.RDat	ZNF205	16	3162562	3170518	0.08564	rs758748	-2.74	rs4589555	0.039	-8.93	-1.354	88	14	enet	0.07959	3.11e-33	0.97881	0.32767	NA	NA	NA	NA	NA
ZNF213-out.wgt.RDat	/u/home/t/tboltz/project-ophoff/rna_whole_blood/cts_TWAS_latest/T_Cells_CD4_Memory_Resting_weights2//ZNF213-out.wgt.RDat	ZNF213	16	3179779	3192805	0.02641	rs758748	-2.74	rs909410	0.02343	-6.71	-1.189	88	12	enet	0.02206	3.21e-10	1.49281	0.13549	NA	NA	NA	NA	NA
ZNF23-out.wgt.RDat	/u/home/t/tboltz/project-ophoff/rna_whole_blood/cts_TWAS_latest/T_Cells_CD4_Memory_Resting_weights2//ZNF23-out.wgt.RDat	ZNF23	16	71481501	71496998	0.02565	rs9940234	-2.72	rs3803702	0.00857	-4.58	-0.948	131	131	blup	0.01387	5.36e-07	0.06232	0.95031	NA	NA	NA	NA	NA
ZNF597-out.wgt.RDat	/u/home/t/tboltz/project-ophoff/rna_whole_blood/cts_TWAS_latest/T_Cells_CD4_Memory_Resting_weights2//ZNF597-out.wgt.RDat	ZNF597	16	3482415	3493504	0.02073	rs758748	-2.74	rs27234	0.02775	-7.06	-0.409	78	2	lasso	0.02725	2.95e-12	0.38722	0.69859	NA	NA	NA	NA	NA
ZNRF1-out.wgt.RDat	/u/home/t/tboltz/project-ophoff/rna_whole_blood/cts_TWAS_latest/T_Cells_CD4_Memory_Resting_weights2//ZNRF1-out.wgt.RDat	ZNRF1	16	75032923	75144892	0.01396	rs9939124	-2.38	rs11149788	0.0162	5.65	-0.925	95	3	lasso	0.0125	1.87e-06	-0.44163	0.65876	NA	NA	NA	NA	NA
PANEL	FILE	ID	CHR	P0	P1	HSQ	BEST.GWAS.ID	BEST.GWAS.Z	EQTL.ID	EQTL.R2	EQTL.Z	EQTL.GWAS.Z	NSNP	NWGT	MODEL	MODELCV.R2	MODELCV.PV	TWAS.Z	TWAS.P	COLOC.PP0	COLOC.PP1	COLOC.PP2	COLOC.PP3	COLOC.PP4
ALOX15-out.wgt.RDat	/u/home/t/tboltz/project-ophoff/rna_whole_blood/cts_TWAS_latest/T_Cells_CD4_Memory_Resting_weights2//ALOX15-out.wgt.RDat	ALOX15	17	4534215	4545589	0.0368	rs11078506	-2.1	rs12451741	0.0398	-8.41	0.706	101	6	lasso	0.03945	4.53e-17	-0.7074	0.479	NA	NA	NA	NA	NA
ANKFY1-out.wgt.RDat	/u/home/t/tboltz/project-ophoff/rna_whole_blood/cts_TWAS_latest/T_Cells_CD4_Memory_Resting_weights2//ANKFY1-out.wgt.RDat	ANKFY1	17	4067116	4167290	0.3399	rs11078506	-2.1	rs10521129	0.1842	18.12	-0.179	60	33	enet	0.40365	1.98e-196	0.1299	0.897	NA	NA	NA	NA	NA
ARRB2-out.wgt.RDat	/u/home/t/tboltz/project-ophoff/rna_whole_blood/cts_TWAS_latest/T_Cells_CD4_Memory_Resting_weights2//ARRB2-out.wgt.RDat	ARRB2	17	4613892	4624794	0.0664	rs11078506	-2.1	rs7225717	0.0554	10.04	0.726	106	3	lasso	0.056	1.15e-23	0.7784	0.436	NA	NA	NA	NA	NA
C17orf107-out.wgt.RDat	/u/home/t/tboltz/project-ophoff/rna_whole_blood/cts_TWAS_latest/T_Cells_CD4_Memory_Resting_weights2//C17orf107-out.wgt.RDat	C17orf107	17	4802714	4806229	0.028	rs11078506	-2.1	rs8070572	0.0241	6.74	0.503	132	2	lasso	0.02325	1.1e-10	0.5034	0.615	NA	NA	NA	NA	NA
C17orf97-out.wgt.RDat	/u/home/t/tboltz/project-ophoff/rna_whole_blood/cts_TWAS_latest/T_Cells_CD4_Memory_Resting_weights2//C17orf97-out.wgt.RDat	C17orf97	17	260117	280853	0.0335	rs9894958	2.7	rs6565724	0.022	6.42	-0.008	68	5	lasso	0.02133	6.22e-10	-0.0816	0.935	NA	NA	NA	NA	NA
CHRNE-out.wgt.RDat	/u/home/t/tboltz/project-ophoff/rna_whole_blood/cts_TWAS_latest/T_Cells_CD4_Memory_Resting_weights2//CHRNE-out.wgt.RDat	CHRNE	17	4801067	4837733	0.0808	rs11078506	-2.1	rs2302321	0.0935	12.8	0.519	134	10	lasso	0.09391	3.74e-39	0.4244	0.671	NA	NA	NA	NA	NA
CXCL16-out.wgt.RDat	/u/home/t/tboltz/project-ophoff/rna_whole_blood/cts_TWAS_latest/T_Cells_CD4_Memory_Resting_weights2//CXCL16-out.wgt.RDat	CXCL16	17	4636829	4643223	0.1577	rs11078506	-2.1	rs2277680	0.1336	-15.25	0.143	110	13	enet	0.13672	2.14e-57	-0.1337	0.894	NA	NA	NA	NA	NA
LOC728392-out.wgt.RDat	/u/home/t/tboltz/project-ophoff/rna_whole_blood/cts_TWAS_latest/T_Cells_CD4_Memory_Resting_weights2//LOC728392-out.wgt.RDat	LOC728392	17	5402760	5404465	0.0422	rs4790803	1.82	rs11653496	0.0197	-6.17	1.651	177	177	blup	0.02744	2.47e-12	-1.5409	0.123	NA	NA	NA	NA	NA
MIS12-out.wgt.RDat	/u/home/t/tboltz/project-ophoff/rna_whole_blood/cts_TWAS_latest/T_Cells_CD4_Memory_Resting_weights2//MIS12-out.wgt.RDat	MIS12	17	5389606	5394134	0.0206	rs4790803	1.82	rs8079518	0.0028	4.74	0.982	181	181	blup	0.00718	0.000246	0.416	0.677	NA	NA	NA	NA	NA
NLRP1-out.wgt.RDat	/u/home/t/tboltz/project-ophoff/rna_whole_blood/cts_TWAS_latest/T_Cells_CD4_Memory_Resting_weights2//NLRP1-out.wgt.RDat	NLRP1	17	5402748	5522744	0.0465	rs4790803	1.82	rs2733366	0.0168	-5.94	0.387	177	6	lasso	0.0139	5.22e-07	-0.7084	0.479	NA	NA	NA	NA	NA
OR3A1-out.wgt.RDat	/u/home/t/tboltz/project-ophoff/rna_whole_blood/cts_TWAS_latest/T_Cells_CD4_Memory_Resting_weights2//OR3A1-out.wgt.RDat	OR3A1	17	3194312	3201654	0.0287	rs7220491	-2.33	rs150987	0.026	6.86	-0.623	115	10	enet	0.02814	1.31e-12	-0.4772	0.633	NA	NA	NA	NA	NA
OR3A2-out.wgt.RDat	/u/home/t/tboltz/project-ophoff/rna_whole_blood/cts_TWAS_latest/T_Cells_CD4_Memory_Resting_weights2//OR3A2-out.wgt.RDat	OR3A2	17	3180237	3289611	0.0587	rs9895492	2.35	rs226357	0.0599	-10.43	-0.716	120	4	lasso	0.06226	3.49e-26	0.8378	0.402	NA	NA	NA	NA	NA
P2RX1-out.wgt.RDat	/u/home/t/tboltz/project-ophoff/rna_whole_blood/cts_TWAS_latest/T_Cells_CD4_Memory_Resting_weights2//P2RX1-out.wgt.RDat	P2RX1	17	3799887	3819770	0.3236	rs11078506	-2.1	rs1007637	0.0962	13.01	0.849	80	3	lasso	0.25152	4.55e-111	0.2842	0.776	NA	NA	NA	NA	NA
PAFAH1B1-out.wgt.RDat	/u/home/t/tboltz/project-ophoff/rna_whole_blood/cts_TWAS_latest/T_Cells_CD4_Memory_Resting_weights2//PAFAH1B1-out.wgt.RDat	PAFAH1B1	17	2496505	2588909	0.1303	rs9895492	2.46	rs6502440	0.1402	15.7	0.003	119	16	enet	0.16817	2.29e-71	-0.2832	0.777	NA	NA	NA	NA	NA
SCIMP-out.wgt.RDat	/u/home/t/tboltz/project-ophoff/rna_whole_blood/cts_TWAS_latest/T_Cells_CD4_Memory_Resting_weights2//SCIMP-out.wgt.RDat	SCIMP	17	5112216	5138155	0.0155	rs4790803	1.82	rs2641256	0.0147	-5.86	-0.369	202	3	lasso	0.01867	6.91e-09	0.385	0.7	NA	NA	NA	NA	NA
SERPINF2-out.wgt.RDat	/u/home/t/tboltz/project-ophoff/rna_whole_blood/cts_TWAS_latest/T_Cells_CD4_Memory_Resting_weights2//SERPINF2-out.wgt.RDat	SERPINF2	17	1646131	1658562	0.0352	rs4790867	-2.42	rs1045794	0.0218	6.44	-0.239	91	8	enet	0.0255	1.43e-11	0.2964	0.767	NA	NA	NA	NA	NA
SHPK-out.wgt.RDat	/u/home/t/tboltz/project-ophoff/rna_whole_blood/cts_TWAS_latest/T_Cells_CD4_Memory_Resting_weights2//SHPK-out.wgt.RDat	SHPK	17	3511535	3539544	0.0315	rs7220491	-2.33	rs2737141	0.012	-5.18	-0.354	107	107	blup	0.00969	2.43e-05	-0.3054	0.76	NA	NA	NA	NA	NA
SPAG7-out.wgt.RDat	/u/home/t/tboltz/project-ophoff/rna_whole_blood/cts_TWAS_latest/T_Cells_CD4_Memory_Resting_weights2//SPAG7-out.wgt.RDat	SPAG7	17	4862522	4871112	0.0673	rs2302319	1.62	rs3786044	0.0571	10.09	0.888	133	3	lasso	0.05759	2.66e-24	0.5675	0.57	NA	NA	NA	NA	NA
SRR-out.wgt.RDat	/u/home/t/tboltz/project-ophoff/rna_whole_blood/cts_TWAS_latest/T_Cells_CD4_Memory_Resting_weights2//SRR-out.wgt.RDat	SRR	17	2206678	2228554	0.0318	rs9915206	-2.38	rs17761864	0.034	-8.21	-0.213	113	6	lasso	0.03164	5.51e-14	-0.1228	0.902	NA	NA	NA	NA	NA
TAX1BP3-out.wgt.RDat	/u/home/t/tboltz/project-ophoff/rna_whole_blood/cts_TWAS_latest/T_Cells_CD4_Memory_Resting_weights2//TAX1BP3-out.wgt.RDat	TAX1BP3	17	3566190	3571973	0.1724	rs3809806	1.95	rs2915558	0.0329	-7.62	1.49	105	42	enet	0.08319	1.02e-34	-1.1435	0.253	NA	NA	NA	NA	NA
TLCD2-out.wgt.RDat	/u/home/t/tboltz/project-ophoff/rna_whole_blood/cts_TWAS_latest/T_Cells_CD4_Memory_Resting_weights2//TLCD2-out.wgt.RDat	TLCD2	17	1606111	1613671	0.0473	NA	NA	NA	NA	NA	NA	84	0	lasso	0.03372	8.33e-15	NA	NA	NA	NA	NA	NA	NA
VPS53-out.wgt.RDat	/u/home/t/tboltz/project-ophoff/rna_whole_blood/cts_TWAS_latest/T_Cells_CD4_Memory_Resting_weights2//VPS53-out.wgt.RDat	VPS53	17	411909	624957	0.0594	rs9894958	2.7	rs17616389	0.0347	-8.11	-0.63	86	24	enet	0.05635	8.3e-24	0.8555	0.392	NA	NA	NA	NA	NA
WDR81-out.wgt.RDat	/u/home/t/tboltz/project-ophoff/rna_whole_blood/cts_TWAS_latest/T_Cells_CD4_Memory_Resting_weights2//WDR81-out.wgt.RDat	WDR81	17	1619818	1641893	0.0187	rs4790867	-2.42	rs1136287	0.0205	6.11	0.959	89	1	lasso	0.01994	2.19e-09	0.959	0.338	NA	NA	NA	NA	NA
PANEL	FILE	ID	CHR	P0	P1	HSQ	BEST.GWAS.ID	BEST.GWAS.Z	EQTL.ID	EQTL.R2	EQTL.Z	EQTL.GWAS.Z	NSNP	NWGT	MODEL	MODELCV.R2	MODELCV.PV	TWAS.Z	TWAS.P	COLOC.PP0	COLOC.PP1	COLOC.PP2	COLOC.PP3	COLOC.PP4
ANKRD12-out.wgt.RDat	/u/home/t/tboltz/project-ophoff/rna_whole_blood/cts_TWAS_latest/T_Cells_CD4_Memory_Resting_weights2//ANKRD12-out.wgt.RDat	ANKRD12	18	9136227	9285983	0.0234	rs7506291	-3.17	rs12965084	0.00408	-4.55	-0.184	146	18	enet	0.00877	5.66e-05	-0.1327	0.8944	NA	NA	NA	NA	NA
CDH2-out.wgt.RDat	/u/home/t/tboltz/project-ophoff/rna_whole_blood/cts_TWAS_latest/T_Cells_CD4_Memory_Resting_weights2//CDH2-out.wgt.RDat	CDH2	18	25530931	25757094	0.109	rs8098615	3.52	rs17446875	0.06594	-10.79	2.115	239	12	enet	0.06884	7.6e-29	-2.0934	0.0363	0	0.968	0	0.006	0.025
CEP192-out.wgt.RDat	/u/home/t/tboltz/project-ophoff/rna_whole_blood/cts_TWAS_latest/T_Cells_CD4_Memory_Resting_weights2//CEP192-out.wgt.RDat	CEP192	18	12991362	13125051	0.0334	rs9963094	3.14	rs7229870	0.06739	11.06	0.065	146	4	lasso	0.06785	1.91e-28	0.1476	0.8827	NA	NA	NA	NA	NA
DOK6-out.wgt.RDat	/u/home/t/tboltz/project-ophoff/rna_whole_blood/cts_TWAS_latest/T_Cells_CD4_Memory_Resting_weights2//DOK6-out.wgt.RDat	DOK6	18	67068125	67516323	0.071	rs11151532	-2.23	rs7238969	0.05352	-9.85	-0.116	256	5	lasso	0.05914	6.32e-25	0.2036	0.8386	NA	NA	NA	NA	NA
DSC1-out.wgt.RDat	/u/home/t/tboltz/project-ophoff/rna_whole_blood/cts_TWAS_latest/T_Cells_CD4_Memory_Resting_weights2//DSC1-out.wgt.RDat	DSC1	18	28709200	28742819	0.1014	rs1583609	-2.74	rs2249810	0.07414	-11.66	0.034	204	31	enet	0.07809	1.28e-32	0.7257	0.4681	NA	NA	NA	NA	NA
DSC2-out.wgt.RDat	/u/home/t/tboltz/project-ophoff/rna_whole_blood/cts_TWAS_latest/T_Cells_CD4_Memory_Resting_weights2//DSC2-out.wgt.RDat	DSC2	18	28638807	28682485	0.0238	rs1583609	-2.74	rs2851999	0.01232	-5.63	-0.084	214	5	lasso	0.01178	3.6e-06	-0.0229	0.9817	NA	NA	NA	NA	NA
DSEL-out.wgt.RDat	/u/home/t/tboltz/project-ophoff/rna_whole_blood/cts_TWAS_latest/T_Cells_CD4_Memory_Resting_weights2//DSEL-out.wgt.RDat	DSEL	18	65173825	65183957	0.0286	rs10503114	2.25	rs9319727	0.00649	5.26	-0.516	230	12	enet	0.01752	1.97e-08	-0.2336	0.8153	NA	NA	NA	NA	NA
DYM-out.wgt.RDat	/u/home/t/tboltz/project-ophoff/rna_whole_blood/cts_TWAS_latest/T_Cells_CD4_Memory_Resting_weights2//DYM-out.wgt.RDat	DYM	18	46567845	46987717	0.0131	rs1790777	-2.44	rs3794825	0.0109	4.54	-1.042	264	4	lasso	0.00869	6.07e-05	-0.961	0.3366	NA	NA	NA	NA	NA
ELP2-out.wgt.RDat	/u/home/t/tboltz/project-ophoff/rna_whole_blood/cts_TWAS_latest/T_Cells_CD4_Memory_Resting_weights2//ELP2-out.wgt.RDat	ELP2	18	33709408	33760520	0.0541	rs1790647	2.63	rs1785934	0.04962	10.07	-0.96	206	13	enet	0.05898	7.28e-25	-1.2569	0.2088	NA	NA	NA	NA	NA
ENOSF1-out.wgt.RDat	/u/home/t/tboltz/project-ophoff/rna_whole_blood/cts_TWAS_latest/T_Cells_CD4_Memory_Resting_weights2//ENOSF1-out.wgt.RDat	ENOSF1	18	670319	712662	0.0378	rs1880081	-2.81	rs2847601	0.02683	-7.07	-0.826	122	18	enet	0.03453	4e-15	0.181	0.8564	NA	NA	NA	NA	NA
EPG5-out.wgt.RDat	/u/home/t/tboltz/project-ophoff/rna_whole_blood/cts_TWAS_latest/T_Cells_CD4_Memory_Resting_weights2//EPG5-out.wgt.RDat	EPG5	18	43427575	43547295	0.0289	rs900967	-2.28	rs920295	0.02196	6.31	-0.415	248	2	lasso	0.02655	5.53e-12	0.0136	0.9891	NA	NA	NA	NA	NA
FECH-out.wgt.RDat	/u/home/t/tboltz/project-ophoff/rna_whole_blood/cts_TWAS_latest/T_Cells_CD4_Memory_Resting_weights2//FECH-out.wgt.RDat	FECH	18	55211622	55253934	0.0634	rs4084177	-3.34	rs952400	0.01109	-6.54	0.122	167	4	lasso	0.03394	6.85e-15	0.9197	0.3577	NA	NA	NA	NA	NA
GALNT1-out.wgt.RDat	/u/home/t/tboltz/project-ophoff/rna_whole_blood/cts_TWAS_latest/T_Cells_CD4_Memory_Resting_weights2//GALNT1-out.wgt.RDat	GALNT1	18	33161082	33291798	0.0367	rs9807664	2.62	rs1241347	0.00843	-5.53	-0.651	186	186	blup	0.02078	1.02e-09	1.4189	0.1559	NA	NA	NA	NA	NA
HDHD2-out.wgt.RDat	/u/home/t/tboltz/project-ophoff/rna_whole_blood/cts_TWAS_latest/T_Cells_CD4_Memory_Resting_weights2//HDHD2-out.wgt.RDat	HDHD2	18	44633780	44676871	0.0114	rs16949623	-2.46	rs3809966	0.00989	-4.41	-0.123	176	5	enet	0.00587	0.000835	0.304	0.7611	NA	NA	NA	NA	NA
HSBP1L1-out.wgt.RDat	/u/home/t/tboltz/project-ophoff/rna_whole_blood/cts_TWAS_latest/T_Cells_CD4_Memory_Resting_weights2//HSBP1L1-out.wgt.RDat	HSBP1L1	18	77724631	77730822	0.14	rs1715230	-3.1	rs7237754	0.04009	9.86	-0.932	99	40	enet	0.08031	1.57e-33	-0.8014	0.4229	NA	NA	NA	NA	NA
LMAN1-out.wgt.RDat	/u/home/t/tboltz/project-ophoff/rna_whole_blood/cts_TWAS_latest/T_Cells_CD4_Memory_Resting_weights2//LMAN1-out.wgt.RDat	LMAN1	18	56995056	57026497	0.0341	rs1458932	-3.25	rs9319948	0.03823	8.32	-0.063	248	5	lasso	0.03887	7.69e-17	-0.0478	0.9619	NA	NA	NA	NA	NA
LOXHD1-out.wgt.RDat	/u/home/t/tboltz/project-ophoff/rna_whole_blood/cts_TWAS_latest/T_Cells_CD4_Memory_Resting_weights2//LOXHD1-out.wgt.RDat	LOXHD1	18	44056936	44237183	0.2987	rs16949623	-2.46	rs16939675	0.13464	15.37	1.229	134	19	enet	0.2098	1.12e-90	0.9572	0.3385	NA	NA	NA	NA	NA
LPIN2-out.wgt.RDat	/u/home/t/tboltz/project-ophoff/rna_whole_blood/cts_TWAS_latest/T_Cells_CD4_Memory_Resting_weights2//LPIN2-out.wgt.RDat	LPIN2	18	2916993	3013313	0.0487	rs4797108	-2.43	rs11665524	0.00664	5.17	-0.056	134	20	enet	0.02006	1.97e-09	0.7681	0.4424	NA	NA	NA	NA	NA
ME2-out.wgt.RDat	/u/home/t/tboltz/project-ophoff/rna_whole_blood/cts_TWAS_latest/T_Cells_CD4_Memory_Resting_weights2//ME2-out.wgt.RDat	ME2	18	48405451	48480627	0.081	rs8093289	-2.48	rs7240170	0.02592	-7.12	0.606	199	28	enet	0.04956	4.35e-21	-0.5767	0.5642	NA	NA	NA	NA	NA
METTL4-out.wgt.RDat	/u/home/t/tboltz/project-ophoff/rna_whole_blood/cts_TWAS_latest/T_Cells_CD4_Memory_Resting_weights2//METTL4-out.wgt.RDat	METTL4	18	2537525	2571508	0.0184	rs10460009	-1.93	rs2347279	0.01581	-5.48	-0.704	90	2	lasso	0.01426	3.77e-07	0.7947	0.4268	NA	NA	NA	NA	NA
MPPE1-out.wgt.RDat	/u/home/t/tboltz/project-ophoff/rna_whole_blood/cts_TWAS_latest/T_Cells_CD4_Memory_Resting_weights2//MPPE1-out.wgt.RDat	MPPE1	18	11882622	11908365	0.0668	rs16976931	-2.75	rs622863	0.02747	7.06	-1.263	121	3	lasso	0.03298	1.64e-14	-0.7138	0.4754	NA	NA	NA	NA	NA
MYO5B-out.wgt.RDat	/u/home/t/tboltz/project-ophoff/rna_whole_blood/cts_TWAS_latest/T_Cells_CD4_Memory_Resting_weights2//MYO5B-out.wgt.RDat	MYO5B	18	47349160	47721517	0.0796	rs17729191	-2.71	rs2469480	0.04982	9.38	1.481	373	18	enet	0.05982	3.37e-25	1.2799	0.2006	NA	NA	NA	NA	NA
NEDD4L-out.wgt.RDat	/u/home/t/tboltz/project-ophoff/rna_whole_blood/cts_TWAS_latest/T_Cells_CD4_Memory_Resting_weights2//NEDD4L-out.wgt.RDat	NEDD4L	18	55711459	56068772	0.033	rs158856	3.45	rs4528665	0.02086	6.22	-1.299	263	8	lasso	0.02228	2.64e-10	-1.3984	0.162	NA	NA	NA	NA	NA
PIAS2-out.wgt.RDat	/u/home/t/tboltz/project-ophoff/rna_whole_blood/cts_TWAS_latest/T_Cells_CD4_Memory_Resting_weights2//PIAS2-out.wgt.RDat	PIAS2	18	44383182	44500111	0.0238	rs16949623	-2.46	rs2576050	0.01121	-5.05	-0.821	156	5	lasso	0.01076	9.12e-06	1.2492	0.2116	NA	NA	NA	NA	NA
PIGN-out.wgt.RDat	/u/home/t/tboltz/project-ophoff/rna_whole_blood/cts_TWAS_latest/T_Cells_CD4_Memory_Resting_weights2//PIGN-out.wgt.RDat	PIGN	18	59572489	59854351	0.058	rs12604169	-2.81	rs6650740	0.05593	-10.62	-1.128	298	4	lasso	0.06208	4.12e-26	1.1857	0.2357	NA	NA	NA	NA	NA
PIK3C3-out.wgt.RDat	/u/home/t/tboltz/project-ophoff/rna_whole_blood/cts_TWAS_latest/T_Cells_CD4_Memory_Resting_weights2//PIK3C3-out.wgt.RDat	PIK3C3	18	39535200	39667794	0.0228	rs7242858	-4.66	rs3813065	0.02045	-6.53	0.712	228	3	lasso	0.01584	9e-08	-0.7342	0.4628	NA	NA	NA	NA	NA
POLI-out.wgt.RDat	/u/home/t/tboltz/project-ophoff/rna_whole_blood/cts_TWAS_latest/T_Cells_CD4_Memory_Resting_weights2//POLI-out.wgt.RDat	POLI	18	51795775	51847636	0.3625	rs1553108	-1.75	rs620495	0.18799	18.15	-0.145	166	11	lasso	0.22773	2.64e-99	-0.1575	0.8749	NA	NA	NA	NA	NA
PPP4R1-out.wgt.RDat	/u/home/t/tboltz/project-ophoff/rna_whole_blood/cts_TWAS_latest/T_Cells_CD4_Memory_Resting_weights2//PPP4R1-out.wgt.RDat	PPP4R1	18	9546790	9615238	0.1212	rs7506291	-3.17	rs676629	0.05949	-10.33	-1.089	121	31	enet	0.11595	1.94e-48	1.7908	0.0733	NA	NA	NA	NA	NA
PTPRM-out.wgt.RDat	/u/home/t/tboltz/project-ophoff/rna_whole_blood/cts_TWAS_latest/T_Cells_CD4_Memory_Resting_weights2//PTPRM-out.wgt.RDat	PTPRM	18	7566781	8406859	0.1261	rs17566876	-2.61	rs12185387	0.04997	-9.48	-0.498	233	7	lasso	0.08192	3.42e-34	-0.4468	0.655	NA	NA	NA	NA	NA
RAB31-out.wgt.RDat	/u/home/t/tboltz/project-ophoff/rna_whole_blood/cts_TWAS_latest/T_Cells_CD4_Memory_Resting_weights2//RAB31-out.wgt.RDat	RAB31	18	9708273	9862548	0.0978	rs4798786	-3.15	rs7245113	0.03837	9.23	0.718	134	5	lasso	0.08862	5.89e-37	-1.0916	0.275	NA	NA	NA	NA	NA
RALBP1-out.wgt.RDat	/u/home/t/tboltz/project-ophoff/rna_whole_blood/cts_TWAS_latest/T_Cells_CD4_Memory_Resting_weights2//RALBP1-out.wgt.RDat	RALBP1	18	9475008	9538112	0.1901	rs7506291	-3.17	rs9949213	0.11533	14.27	-0.45	121	28	enet	0.18374	1.79e-78	-0.0284	0.9774	NA	NA	NA	NA	NA
RBBP8-out.wgt.RDat	/u/home/t/tboltz/project-ophoff/rna_whole_blood/cts_TWAS_latest/T_Cells_CD4_Memory_Resting_weights2//RBBP8-out.wgt.RDat	RBBP8	18	20378225	20606451	0.0266	rs11875806	-2.85	rs16973592	0.02128	6.37	0.838	186	2	lasso	0.02071	1.09e-09	0.8554	0.3923	NA	NA	NA	NA	NA
RBFA-out.wgt.RDat	/u/home/t/tboltz/project-ophoff/rna_whole_blood/cts_TWAS_latest/T_Cells_CD4_Memory_Resting_weights2//RBFA-out.wgt.RDat	RBFA	18	77794390	77810651	0.0279	rs1715230	-3.1	rs3744872	0.01645	6.43	2.286	97	97	blup	0.02455	3.38e-11	1.1008	0.271	NA	NA	NA	NA	NA
RELCH-out.wgt.RDat	/u/home/t/tboltz/project-ophoff/rna_whole_blood/cts_TWAS_latest/T_Cells_CD4_Memory_Resting_weights2//RELCH-out.wgt.RDat	RELCH	18	59854489	59977450	0.0128	rs12604169	-2.81	rs12326855	0.00943	-4.56	-0.292	248	248	blup	0.01003	1.78e-05	0.553	0.5802	NA	NA	NA	NA	NA
RNMT-out.wgt.RDat	/u/home/t/tboltz/project-ophoff/rna_whole_blood/cts_TWAS_latest/T_Cells_CD4_Memory_Resting_weights2//RNMT-out.wgt.RDat	RNMT	18	13726660	13764557	0.0269	rs12958056	3.28	rs7228410	0.01701	-5.74	1.365	136	3	lasso	0.01214	2.59e-06	-1.3361	0.1815	NA	NA	NA	NA	NA
SERPINB10-out.wgt.RDat	/u/home/t/tboltz/project-ophoff/rna_whole_blood/cts_TWAS_latest/T_Cells_CD4_Memory_Resting_weights2//SERPINB10-out.wgt.RDat	SERPINB10	18	61564409	61603345	0.0769	rs1464556	2.84	rs8089365	0.15697	16.51	-0.566	245	15	lasso	0.15788	9.73e-67	-0.3869	0.6988	NA	NA	NA	NA	NA
SERPINB2-out.wgt.RDat	/u/home/t/tboltz/project-ophoff/rna_whole_blood/cts_TWAS_latest/T_Cells_CD4_Memory_Resting_weights2//SERPINB2-out.wgt.RDat	SERPINB2	18	61538927	61571122	0.039	rs1464556	2.84	rs9950615	0.01018	-4.99	-0.631	246	4	lasso	0.02578	1.12e-11	-0.7143	0.475	NA	NA	NA	NA	NA
SERPINB8-out.wgt.RDat	/u/home/t/tboltz/project-ophoff/rna_whole_blood/cts_TWAS_latest/T_Cells_CD4_Memory_Resting_weights2//SERPINB8-out.wgt.RDat	SERPINB8	18	61637264	61687013	0.0313	rs1464556	2.84	rs9950903	0.03508	8.5	-0.999	260	2	lasso	0.03873	8.7e-17	-0.7324	0.4639	NA	NA	NA	NA	NA
SLC14A1-out.wgt.RDat	/u/home/t/tboltz/project-ophoff/rna_whole_blood/cts_TWAS_latest/T_Cells_CD4_Memory_Resting_weights2//SLC14A1-out.wgt.RDat	SLC14A1	18	43304093	43332485	0.1046	rs900967	-2.28	rs2298718	0.03991	-9.02	1.406	260	35	enet	0.05621	9.45e-24	-1.8056	0.071	NA	NA	NA	NA	NA
SLC25A52-out.wgt.RDat	/u/home/t/tboltz/project-ophoff/rna_whole_blood/cts_TWAS_latest/T_Cells_CD4_Memory_Resting_weights2//SLC25A52-out.wgt.RDat	SLC25A52	18	29339526	29340843	0.0191	rs4799639	-2.99	rs12607426	0.01471	5.51	0.65	149	9	enet	0.01359	6.94e-07	0.5178	0.6046	NA	NA	NA	NA	NA
SLC66A2-out.wgt.RDat	/u/home/t/tboltz/project-ophoff/rna_whole_blood/cts_TWAS_latest/T_Cells_CD4_Memory_Resting_weights2//SLC66A2-out.wgt.RDat	SLC66A2	18	77662421	77711657	0.1337	rs1715230	-3.1	rs12606234	0.07405	-11.78	0.182	100	23	enet	0.0995	1.72e-41	-0.2471	0.8048	NA	NA	NA	NA	NA
TPGS2-out.wgt.RDat	/u/home/t/tboltz/project-ophoff/rna_whole_blood/cts_TWAS_latest/T_Cells_CD4_Memory_Resting_weights2//TPGS2-out.wgt.RDat	TPGS2	18	34357611	34409179	0.0445	rs1790647	2.63	rs12958534	0.01388	5.66	-0.672	114	24	enet	0.02218	2.88e-10	-0.7634	0.4452	NA	NA	NA	NA	NA
TUBB6-out.wgt.RDat	/u/home/t/tboltz/project-ophoff/rna_whole_blood/cts_TWAS_latest/T_Cells_CD4_Memory_Resting_weights2//TUBB6-out.wgt.RDat	TUBB6	18	12307669	12344319	0.1326	rs16976931	-2.75	rs4796963	0.14549	15.99	-1.419	122	6	lasso	0.16735	5.4e-71	-1.7306	0.0835	NA	NA	NA	NA	NA
VAPA-out.wgt.RDat	/u/home/t/tboltz/project-ophoff/rna_whole_blood/cts_TWAS_latest/T_Cells_CD4_Memory_Resting_weights2//VAPA-out.wgt.RDat	VAPA	18	9914000	9960018	0.1733	rs9304048	2.81	rs561102	0.17569	17.52	-2.174	119	5	lasso	0.17438	3.46e-74	-2.1656	0.0303	0	0.97	0	0.001	0.029
WDR7-out.wgt.RDat	/u/home/t/tboltz/project-ophoff/rna_whole_blood/cts_TWAS_latest/T_Cells_CD4_Memory_Resting_weights2//WDR7-out.wgt.RDat	WDR7	18	54318575	54703837	0.0147	rs12456161	-2.94	rs583242	0.01192	-4.95	0.022	197	5	lasso	0.00933	3.37e-05	0.2718	0.7858	NA	NA	NA	NA	NA
ZNF396-out.wgt.RDat	/u/home/t/tboltz/project-ophoff/rna_whole_blood/cts_TWAS_latest/T_Cells_CD4_Memory_Resting_weights2//ZNF396-out.wgt.RDat	ZNF396	18	32946659	32957301	0.1268	rs9807664	2.62	rs8093346	0.02226	-7.85	-0.229	153	23	enet	0.04912	6.54e-21	-0.0615	0.951	NA	NA	NA	NA	NA
ZNF516-out.wgt.RDat	/u/home/t/tboltz/project-ophoff/rna_whole_blood/cts_TWAS_latest/T_Cells_CD4_Memory_Resting_weights2//ZNF516-out.wgt.RDat	ZNF516	18	74069638	74207198	0.0361	rs9989503	2.04	rs8084598	0.00864	-5.21	0.478	159	8	enet	0.01995	2.17e-09	0.5368	0.5914	NA	NA	NA	NA	NA
ZNF519-out.wgt.RDat	/u/home/t/tboltz/project-ophoff/rna_whole_blood/cts_TWAS_latest/T_Cells_CD4_Memory_Resting_weights2//ZNF519-out.wgt.RDat	ZNF519	18	14057457	14132489	0.0235	rs12958056	3.28	rs7238647	0.0097	5.46	1.72	105	8	enet	0.01623	6.28e-08	1.8268	0.0677	NA	NA	NA	NA	NA
PANEL	FILE	ID	CHR	P0	P1	HSQ	BEST.GWAS.ID	BEST.GWAS.Z	EQTL.ID	EQTL.R2	EQTL.Z	EQTL.GWAS.Z	NSNP	NWGT	MODEL	MODELCV.R2	MODELCV.PV	TWAS.Z	TWAS.P	COLOC.PP0	COLOC.PP1	COLOC.PP2	COLOC.PP3	COLOC.PP4
A1BG-out.wgt.RDat	/u/home/t/tboltz/project-ophoff/rna_whole_blood/cts_TWAS_latest/T_Cells_CD4_Memory_Resting_weights2//A1BG-out.wgt.RDat	A1BG	19	58856545	58864858	0.0236	rs9304809	3.26	rs1265960	0.015031	-5.87	-1.129	128	13	enet	0.01629	5.95e-08	1.72253	0.084973	NA	NA	NA	NA	NA
ABCA7-out.wgt.RDat	/u/home/t/tboltz/project-ophoff/rna_whole_blood/cts_TWAS_latest/T_Cells_CD4_Memory_Resting_weights2//ABCA7-out.wgt.RDat	ABCA7	19	1040107	1065571	0.0709	NA	NA	NA	NA	NA	NA	30	0	enet	0.05633	8.49e-24	NA	NA	NA	NA	NA	NA	NA
ACP5-out.wgt.RDat	/u/home/t/tboltz/project-ophoff/rna_whole_blood/cts_TWAS_latest/T_Cells_CD4_Memory_Resting_weights2//ACP5-out.wgt.RDat	ACP5	19	11685476	11689823	0.2662	rs7248680	2.75	rs2305799	0.140388	15.72	0.023	184	28	enet	0.22199	1.6e-96	0.54676	0.584547	NA	NA	NA	NA	NA
ACTN4-out.wgt.RDat	/u/home/t/tboltz/project-ophoff/rna_whole_blood/cts_TWAS_latest/T_Cells_CD4_Memory_Resting_weights2//ACTN4-out.wgt.RDat	ACTN4	19	39138290	39222229	0.018	rs11083515	-3.04	rs8107416	0.008413	4.98	-1.218	138	6	lasso	0.01452	2.97e-07	-0.81627	0.414347	NA	NA	NA	NA	NA
ADAMTS10-out.wgt.RDat	/u/home/t/tboltz/project-ophoff/rna_whole_blood/cts_TWAS_latest/T_Cells_CD4_Memory_Resting_weights2//ADAMTS10-out.wgt.RDat	ADAMTS10	19	8645125	8675600	0.0261	rs2918300	2.71	rs9305032	0.012997	-5.09	-0.91	162	3	lasso	0.01084	8.51e-06	1.10606	0.268699	NA	NA	NA	NA	NA
ADGRE1-out.wgt.RDat	/u/home/t/tboltz/project-ophoff/rna_whole_blood/cts_TWAS_latest/T_Cells_CD4_Memory_Resting_weights2//ADGRE1-out.wgt.RDat	ADGRE1	19	6887578	6940470	0.0873	rs890860	-2.79	rs443658	0.102496	13.38	-0.676	117	4	lasso	0.10096	4.23e-42	-0.67953	0.496804	NA	NA	NA	NA	NA
ADGRE2-out.wgt.RDat	/u/home/t/tboltz/project-ophoff/rna_whole_blood/cts_TWAS_latest/T_Cells_CD4_Memory_Resting_weights2//ADGRE2-out.wgt.RDat	ADGRE2	19	14843205	14889372	0.1626	rs6512005	2.56	rs3795033	0.072046	-11.23	-0.509	111	45	enet	0.13558	6.71e-57	0.2502	0.802434	NA	NA	NA	NA	NA
ADGRE5-out.wgt.RDat	/u/home/t/tboltz/project-ophoff/rna_whole_blood/cts_TWAS_latest/T_Cells_CD4_Memory_Resting_weights2//ADGRE5-out.wgt.RDat	ADGRE5	19	14491314	14519537	0.0198	NA	NA	NA	NA	NA	NA	89	0	lasso	0.01227	2.29e-06	NA	NA	NA	NA	NA	NA	NA
ALDH16A1-out.wgt.RDat	/u/home/t/tboltz/project-ophoff/rna_whole_blood/cts_TWAS_latest/T_Cells_CD4_Memory_Resting_weights2//ALDH16A1-out.wgt.RDat	ALDH16A1	19	49956483	49974307	0.043	rs11083974	3.46	rs2293013	0.057254	10.08	3.311	97	6	lasso	0.05647	7.44e-24	3.28022	0.001037	0	0.593	0	0.004	0.403
ANKRD27-out.wgt.RDat	/u/home/t/tboltz/project-ophoff/rna_whole_blood/cts_TWAS_latest/T_Cells_CD4_Memory_Resting_weights2//ANKRD27-out.wgt.RDat	ANKRD27	19	33087913	33167503	0.0476	rs751732	-2.45	rs2302969	0.026764	7	0.21	182	24	enet	0.03479	3.14e-15	0.24192	0.808841	NA	NA	NA	NA	NA
AP1M1-out.wgt.RDat	/u/home/t/tboltz/project-ophoff/rna_whole_blood/cts_TWAS_latest/T_Cells_CD4_Memory_Resting_weights2//AP1M1-out.wgt.RDat	AP1M1	19	16308390	16356718	0.0269	rs34208111	-3.35	rs3752797	0.023533	6.59	1.715	168	4	lasso	0.02087	9.46e-10	1.66899	0.095119	NA	NA	NA	NA	NA
AP1M2-out.wgt.RDat	/u/home/t/tboltz/project-ophoff/rna_whole_blood/cts_TWAS_latest/T_Cells_CD4_Memory_Resting_weights2//AP1M2-out.wgt.RDat	AP1M2	19	10683348	10697991	0.0648	rs17698352	2.92	rs11085739	0.028058	7.33	-1.295	104	5	lasso	0.05136	8.31e-22	-1.85738	0.063258	NA	NA	NA	NA	NA
ARRDC5-out.wgt.RDat	/u/home/t/tboltz/project-ophoff/rna_whole_blood/cts_TWAS_latest/T_Cells_CD4_Memory_Resting_weights2//ARRDC5-out.wgt.RDat	ARRDC5	19	4890450	4902908	0.0276	rs2109069	2.81	rs3786941	0.026033	6.92	-0.837	82	2	lasso	0.02571	1.19e-11	-0.83927	0.401319	NA	NA	NA	NA	NA
ASF1B-out.wgt.RDat	/u/home/t/tboltz/project-ophoff/rna_whole_blood/cts_TWAS_latest/T_Cells_CD4_Memory_Resting_weights2//ASF1B-out.wgt.RDat	ASF1B	19	14230325	14247425	0.0401	rs899173	3.72	rs899173	0.031041	-7.66	3.72	61	1	lasso	0.03032	1.82e-13	-3.72	0.000199	0	0.271	0	0.002	0.728
B3GNT8-out.wgt.RDat	/u/home/t/tboltz/project-ophoff/rna_whole_blood/cts_TWAS_latest/T_Cells_CD4_Memory_Resting_weights2//B3GNT8-out.wgt.RDat	B3GNT8	19	41931265	41934635	0.0113	rs8192709	-2.12	rs2231940	0.007189	-4.32	-0.585	107	1	lasso	0.0044	0.00333	0.585	0.558548	NA	NA	NA	NA	NA
BABAM1-out.wgt.RDat	/u/home/t/tboltz/project-ophoff/rna_whole_blood/cts_TWAS_latest/T_Cells_CD4_Memory_Resting_weights2//BABAM1-out.wgt.RDat	BABAM1	19	17378186	17392058	0.0225	rs12985015	2.82	rs1864116	0.021934	6.39	-0.971	103	12	enet	0.03132	7.32e-14	-0.65789	0.51061	NA	NA	NA	NA	NA
BCKDHA-out.wgt.RDat	/u/home/t/tboltz/project-ophoff/rna_whole_blood/cts_TWAS_latest/T_Cells_CD4_Memory_Resting_weights2//BCKDHA-out.wgt.RDat	BCKDHA	19	41903724	41930907	0.0525	rs8192709	-2.12	rs284663	0.049806	-9.38	-0.654	111	4	lasso	0.04709	4.21e-20	0.57256	0.566941	NA	NA	NA	NA	NA
BLVRB-out.wgt.RDat	/u/home/t/tboltz/project-ophoff/rna_whole_blood/cts_TWAS_latest/T_Cells_CD4_Memory_Resting_weights2//BLVRB-out.wgt.RDat	BLVRB	19	40953673	40971671	0.0281	rs337792	2.29	rs2613842	0.025341	-7.12	-0.705	126	2	lasso	0.02635	6.66e-12	0.48923	0.624676	NA	NA	NA	NA	NA
C19orf33-out.wgt.RDat	/u/home/t/tboltz/project-ophoff/rna_whole_blood/cts_TWAS_latest/T_Cells_CD4_Memory_Resting_weights2//C19orf33-out.wgt.RDat	C19orf33	19	38794805	38795646	0.0456	rs3760884	-2.35	rs931750	0.045952	-9.5	-0.919	160	15	enet	0.05297	1.89e-22	0.58404	0.559192	NA	NA	NA	NA	NA
C19orf48-out.wgt.RDat	/u/home/t/tboltz/project-ophoff/rna_whole_blood/cts_TWAS_latest/T_Cells_CD4_Memory_Resting_weights2//C19orf48-out.wgt.RDat	C19orf48	19	51300962	51308186	0.0124	rs1978454	-2.73	rs9991	0.013395	-5.22	1.243	130	5	lasso	0.01132	5.49e-06	-1.22863	0.219211	NA	NA	NA	NA	NA
CACTIN-out.wgt.RDat	/u/home/t/tboltz/project-ophoff/rna_whole_blood/cts_TWAS_latest/T_Cells_CD4_Memory_Resting_weights2//CACTIN-out.wgt.RDat	CACTIN	19	3610644	3626813	0.0209	NA	NA	NA	NA	NA	NA	61	0	lasso	0.01193	3.14e-06	NA	NA	NA	NA	NA	NA	NA
CAPN12-out.wgt.RDat	/u/home/t/tboltz/project-ophoff/rna_whole_blood/cts_TWAS_latest/T_Cells_CD4_Memory_Resting_weights2//CAPN12-out.wgt.RDat	CAPN12	19	39220828	39260544	0.1985	rs11083515	-3.04	rs12978914	0.065506	-11.11	-0.142	137	8	lasso	0.16636	1.52e-70	0.43869	0.660887	NA	NA	NA	NA	NA
CAPS-out.wgt.RDat	/u/home/t/tboltz/project-ophoff/rna_whole_blood/cts_TWAS_latest/T_Cells_CD4_Memory_Resting_weights2//CAPS-out.wgt.RDat	CAPS	19	5912351	5916222	0.0306	rs35804229	-2.75	rs10406399	0.022076	-6.41	-2.379	76	5	lasso	0.02216	2.95e-10	2.38353	0.017148	0	0.956	0	0.001	0.044
CATSPERG-out.wgt.RDat	/u/home/t/tboltz/project-ophoff/rna_whole_blood/cts_TWAS_latest/T_Cells_CD4_Memory_Resting_weights2//CATSPERG-out.wgt.RDat	CATSPERG	19	38826416	38861583	0.1186	rs3760884	-2.35	rs3760884	0.093341	13.07	-2.35	147	17	enet	0.12197	5.16e-51	-2.0759	0.037903	0	0.96	0	0.001	0.039
CD33-out.wgt.RDat	/u/home/t/tboltz/project-ophoff/rna_whole_blood/cts_TWAS_latest/T_Cells_CD4_Memory_Resting_weights2//CD33-out.wgt.RDat	CD33	19	51728321	51743271	0.0538	rs2659091	2.71	rs273634	0.035227	-8.3	0.061	185	18	enet	0.04382	8.36e-19	0.15481	0.876971	NA	NA	NA	NA	NA
CDKN2D-out.wgt.RDat	/u/home/t/tboltz/project-ophoff/rna_whole_blood/cts_TWAS_latest/T_Cells_CD4_Memory_Resting_weights2//CDKN2D-out.wgt.RDat	CDKN2D	19	10677137	10679735	0.042	rs17698352	2.92	rs12984043	0.026221	6.84	-0.041	103	21	enet	0.02521	1.87e-11	-0.23155	0.816889	NA	NA	NA	NA	NA
CEACAM3-out.wgt.RDat	/u/home/t/tboltz/project-ophoff/rna_whole_blood/cts_TWAS_latest/T_Cells_CD4_Memory_Resting_weights2//CEACAM3-out.wgt.RDat	CEACAM3	19	42300520	42315592	0.0181	rs2303652	2.79	rs10416824	0.030168	-7.57	-0.167	71	6	enet	0.03041	1.68e-13	0.20664	0.836292	NA	NA	NA	NA	NA
CEACAM4-out.wgt.RDat	/u/home/t/tboltz/project-ophoff/rna_whole_blood/cts_TWAS_latest/T_Cells_CD4_Memory_Resting_weights2//CEACAM4-out.wgt.RDat	CEACAM4	19	42125345	42133442	0.1172	rs12980480	2.07	rs4802126	0.039403	-8.43	-0.064	78	12	enet	0.07167	5.35e-30	0.02616	0.979129	NA	NA	NA	NA	NA
CFD-out.wgt.RDat	/u/home/t/tboltz/project-ophoff/rna_whole_blood/cts_TWAS_latest/T_Cells_CD4_Memory_Resting_weights2//CFD-out.wgt.RDat	CFD	19	859665	863641	0.0112	NA	NA	NA	NA	NA	NA	30	0	lasso	0.00606	0.000696	NA	NA	NA	NA	NA	NA	NA
CLEC17A-out.wgt.RDat	/u/home/t/tboltz/project-ophoff/rna_whole_blood/cts_TWAS_latest/T_Cells_CD4_Memory_Resting_weights2//CLEC17A-out.wgt.RDat	CLEC17A	19	14693897	14721969	0.0294	rs899173	3.72	rs11671501	0.014831	5.95	-1.331	100	6	lasso	0.02797	1.53e-12	-1.38567	0.165847	NA	NA	NA	NA	NA
CNN2-out.wgt.RDat	/u/home/t/tboltz/project-ophoff/rna_whole_blood/cts_TWAS_latest/T_Cells_CD4_Memory_Resting_weights2//CNN2-out.wgt.RDat	CNN2	19	1026586	1039067	0.0135	NA	NA	NA	NA	NA	NA	30	0	enet	0.00631	0.00055	NA	NA	NA	NA	NA	NA	NA
COL5A3-out.wgt.RDat	/u/home/t/tboltz/project-ophoff/rna_whole_blood/cts_TWAS_latest/T_Cells_CD4_Memory_Resting_weights2//COL5A3-out.wgt.RDat	COL5A3	19	10070238	10121180	0.2396	rs8113425	2.53	rs889125	0.158204	16.6	0.068	84	11	enet	0.18099	3.31e-77	0.03374	0.973087	NA	NA	NA	NA	NA
COX6B1-out.wgt.RDat	/u/home/t/tboltz/project-ophoff/rna_whole_blood/cts_TWAS_latest/T_Cells_CD4_Memory_Resting_weights2//COX6B1-out.wgt.RDat	COX6B1	19	36139226	36149684	0.1464	rs231228	-2.48	rs231237	0.040553	8.59	-0.2	131	36	enet	0.07733	2.61e-32	0.5276	0.597777	NA	NA	NA	NA	NA
CYP4F12-out.wgt.RDat	/u/home/t/tboltz/project-ophoff/rna_whole_blood/cts_TWAS_latest/T_Cells_CD4_Memory_Resting_weights2//CYP4F12-out.wgt.RDat	CYP4F12	19	15783829	15807984	0.0282	rs1008153	-2.58	rs4808326	0.010778	-5.61	0.398	184	7	lasso	0.02571	1.18e-11	-0.06698	0.946598	NA	NA	NA	NA	NA
CYP4F3-out.wgt.RDat	/u/home/t/tboltz/project-ophoff/rna_whole_blood/cts_TWAS_latest/T_Cells_CD4_Memory_Resting_weights2//CYP4F3-out.wgt.RDat	CYP4F3	19	15751708	15773635	0.0592	rs1008153	-2.58	rs3764563	0.027862	-7.12	0.328	188	6	lasso	0.03106	9.29e-14	-0.12023	0.904304	NA	NA	NA	NA	NA
DDA1-out.wgt.RDat	/u/home/t/tboltz/project-ophoff/rna_whole_blood/cts_TWAS_latest/T_Cells_CD4_Memory_Resting_weights2//DDA1-out.wgt.RDat	DDA1	19	17420328	17434107	0.0121	rs12985015	2.82	rs8100241	0.001741	3.83	-0.672	104	2	lasso	0.00126	0.0746	-0.81573	0.414656	NA	NA	NA	NA	NA
DNASE2-out.wgt.RDat	/u/home/t/tboltz/project-ophoff/rna_whole_blood/cts_TWAS_latest/T_Cells_CD4_Memory_Resting_weights2//DNASE2-out.wgt.RDat	DNASE2	19	12986024	12992280	0.1559	rs4804198	3.11	rs2077544	0.130651	-15.14	1.683	101	17	enet	0.13466	1.69e-56	-1.63349	0.102367	NA	NA	NA	NA	NA
EGLN2-out.wgt.RDat	/u/home/t/tboltz/project-ophoff/rna_whole_blood/cts_TWAS_latest/T_Cells_CD4_Memory_Resting_weights2//EGLN2-out.wgt.RDat	EGLN2	19	41304902	41314339	0.0244	rs8192709	-2.12	rs3733829	0.016719	-5.68	1.454	123	3	lasso	0.01468	2.57e-07	-0.83656	0.402842	NA	NA	NA	NA	NA
EIF3G-out.wgt.RDat	/u/home/t/tboltz/project-ophoff/rna_whole_blood/cts_TWAS_latest/T_Cells_CD4_Memory_Resting_weights2//EIF3G-out.wgt.RDat	EIF3G	19	10225691	10230594	0.1044	rs8113425	2.53	rs2305795	0.102467	-13.48	1.038	90	22	enet	0.12001	3.57e-50	-1.41547	0.156932	NA	NA	NA	NA	NA
ELOF1-out.wgt.RDat	/u/home/t/tboltz/project-ophoff/rna_whole_blood/cts_TWAS_latest/T_Cells_CD4_Memory_Resting_weights2//ELOF1-out.wgt.RDat	ELOF1	19	11661963	11670051	0.101	rs7248680	2.75	rs8606	0.067806	10.92	2.41	183	16	enet	0.06979	3.11e-29	2.65813	0.007857	0	0.949	0	0.002	0.049
EMP3-out.wgt.RDat	/u/home/t/tboltz/project-ophoff/rna_whole_blood/cts_TWAS_latest/T_Cells_CD4_Memory_Resting_weights2//EMP3-out.wgt.RDat	EMP3	19	48824767	48833810	0.1737	rs8102349	-3.15	rs8355	0.158056	-16.57	-3.096	189	5	lasso	0.16153	2.24e-68	2.99075	0.002783	0	0.735	0	0.003	0.262
ETFB-out.wgt.RDat	/u/home/t/tboltz/project-ophoff/rna_whole_blood/cts_TWAS_latest/T_Cells_CD4_Memory_Resting_weights2//ETFB-out.wgt.RDat	ETFB	19	51848424	51869672	0.0318	rs2659091	2.71	rs3786629	0.014355	-5.28	-0.606	174	174	blup	0.01478	2.35e-07	0.48028	0.63103	NA	NA	NA	NA	NA
FAAP24-out.wgt.RDat	/u/home/t/tboltz/project-ophoff/rna_whole_blood/cts_TWAS_latest/T_Cells_CD4_Memory_Resting_weights2//FAAP24-out.wgt.RDat	FAAP24	19	33463116	33469135	0.0262	rs12691	3.24	rs10425973	0.004404	4.22	1.206	174	14	enet	0.01429	3.65e-07	2.27342	0.023001	0.702	0.293	0.002	0.001	0.003
FAM174C-out.wgt.RDat	/u/home/t/tboltz/project-ophoff/rna_whole_blood/cts_TWAS_latest/T_Cells_CD4_Memory_Resting_weights2//FAM174C-out.wgt.RDat	FAM174C	19	1275530	1279243	0.0259	NA	NA	NA	NA	NA	NA	31	0	lasso	0.02489	2.48e-11	NA	NA	NA	NA	NA	NA	NA
FCGBP-out.wgt.RDat	/u/home/t/tboltz/project-ophoff/rna_whole_blood/cts_TWAS_latest/T_Cells_CD4_Memory_Resting_weights2//FCGBP-out.wgt.RDat	FCGBP	19	40353964	40440533	0.0475	rs3810389	2.67	rs234309	0.043017	8.88	1.174	149	4	lasso	0.05904	6.95e-25	0.59504	0.551817	NA	NA	NA	NA	NA
FPR1-out.wgt.RDat	/u/home/t/tboltz/project-ophoff/rna_whole_blood/cts_TWAS_latest/T_Cells_CD4_Memory_Resting_weights2//FPR1-out.wgt.RDat	FPR1	19	52248426	52307363	0.1201	rs16982895	-2.59	rs12610918	0.033272	-7.75	0.11	223	37	enet	0.04345	1.18e-18	-0.84347	0.398968	NA	NA	NA	NA	NA
FPR2-out.wgt.RDat	/u/home/t/tboltz/project-ophoff/rna_whole_blood/cts_TWAS_latest/T_Cells_CD4_Memory_Resting_weights2//FPR2-out.wgt.RDat	FPR2	19	52255280	52273784	0.2356	rs16982895	-2.59	rs12610918	0.033804	-7.87	0.11	219	40	enet	0.11897	9.94e-50	0.51191	0.608712	NA	NA	NA	NA	NA
FPR3-out.wgt.RDat	/u/home/t/tboltz/project-ophoff/rna_whole_blood/cts_TWAS_latest/T_Cells_CD4_Memory_Resting_weights2//FPR3-out.wgt.RDat	FPR3	19	52298411	52329443	0.0688	rs16982895	-2.59	rs12985955	0.006053	-5.51	1.483	215	32	enet	0.03333	1.19e-14	-0.67122	0.50208	NA	NA	NA	NA	NA
GATAD2A-out.wgt.RDat	/u/home/t/tboltz/project-ophoff/rna_whole_blood/cts_TWAS_latest/T_Cells_CD4_Memory_Resting_weights2//GATAD2A-out.wgt.RDat	GATAD2A	19	19496636	19619740	0.0114	rs16995922	3	rs4808200	0.016636	5.53	2.667	93	1	lasso	0.01609	7.18e-08	2.667	0.007653	0.019	0.892	0	0.002	0.088
GNG7-out.wgt.RDat	/u/home/t/tboltz/project-ophoff/rna_whole_blood/cts_TWAS_latest/T_Cells_CD4_Memory_Resting_weights2//GNG7-out.wgt.RDat	GNG7	19	2511218	2702692	0.0424	rs308054	2.71	rs2110119	0.017854	-5.75	-1.139	82	3	lasso	0.01882	6.05e-09	1.4468	0.147952	NA	NA	NA	NA	NA
GPX4-out.wgt.RDat	/u/home/t/tboltz/project-ophoff/rna_whole_blood/cts_TWAS_latest/T_Cells_CD4_Memory_Resting_weights2//GPX4-out.wgt.RDat	GPX4	19	1103926	1106787	0.0606	NA	NA	NA	NA	NA	NA	30	0	enet	0.04068	1.48e-17	NA	NA	NA	NA	NA	NA	NA
ICAM1-out.wgt.RDat	/u/home/t/tboltz/project-ophoff/rna_whole_blood/cts_TWAS_latest/T_Cells_CD4_Memory_Resting_weights2//ICAM1-out.wgt.RDat	ICAM1	19	10381770	10397291	0.0325	rs8113425	2.53	rs281437	0.037362	8.17	-0.147	101	2	lasso	0.03718	3.59e-16	-0.2238	0.822917	NA	NA	NA	NA	NA
ICAM3-out.wgt.RDat	/u/home/t/tboltz/project-ophoff/rna_whole_blood/cts_TWAS_latest/T_Cells_CD4_Memory_Resting_weights2//ICAM3-out.wgt.RDat	ICAM3	19	10444453	10450317	0.0159	rs17698352	2.92	rs2304240	0.01535	5.59	-0.896	102	4	enet	0.01268	1.58e-06	-0.89409	0.371275	NA	NA	NA	NA	NA
ICAM4-out.wgt.RDat	/u/home/t/tboltz/project-ophoff/rna_whole_blood/cts_TWAS_latest/T_Cells_CD4_Memory_Resting_weights2//ICAM4-out.wgt.RDat	ICAM4	19	10397632	10399198	0.135	rs8113425	2.53	rs281437	0.085918	12.24	-0.147	101	7	lasso	0.08951	2.52e-37	0.04615	0.963188	NA	NA	NA	NA	NA
IFI30-out.wgt.RDat	/u/home/t/tboltz/project-ophoff/rna_whole_blood/cts_TWAS_latest/T_Cells_CD4_Memory_Resting_weights2//IFI30-out.wgt.RDat	IFI30	19	18283973	18288927	0.035	rs12985015	2.82	rs8108738	0.045101	8.94	1.153	92	15	enet	0.04817	1.56e-20	0.86739	0.385731	NA	NA	NA	NA	NA
IL12RB1-out.wgt.RDat	/u/home/t/tboltz/project-ophoff/rna_whole_blood/cts_TWAS_latest/T_Cells_CD4_Memory_Resting_weights2//IL12RB1-out.wgt.RDat	IL12RB1	19	18169806	18209754	0.0243	rs12985015	2.82	rs2305743	0.026576	7.03	-0.435	90	1	lasso	0.02481	2.68e-11	-0.435	0.663562	NA	NA	NA	NA	NA
IQCN-out.wgt.RDat	/u/home/t/tboltz/project-ophoff/rna_whole_blood/cts_TWAS_latest/T_Cells_CD4_Memory_Resting_weights2//IQCN-out.wgt.RDat	IQCN	19	18367908	18385319	0.0584	rs17724992	-2.35	rs12608504	0.043715	8.76	0.107	90	20	enet	0.05383	8.56e-23	1.04994	0.293745	NA	NA	NA	NA	NA
KANK2-out.wgt.RDat	/u/home/t/tboltz/project-ophoff/rna_whole_blood/cts_TWAS_latest/T_Cells_CD4_Memory_Resting_weights2//KANK2-out.wgt.RDat	KANK2	19	11274944	11308224	0.0757	rs17698352	2.92	rs17616661	0.056934	-10	1.406	161	10	enet	0.05986	3.23e-25	-1.41815	0.156148	NA	NA	NA	NA	NA
KCNN4-out.wgt.RDat	/u/home/t/tboltz/project-ophoff/rna_whole_blood/cts_TWAS_latest/T_Cells_CD4_Memory_Resting_weights2//KCNN4-out.wgt.RDat	KCNN4	19	44270686	44285409	0.1342	rs2302421	-3.51	rs10426528	0.194952	18.49	0.187	162	6	lasso	0.19551	6.12e-84	0.21621	0.828825	NA	NA	NA	NA	NA
KIR3DL2-out.wgt.RDat	/u/home/t/tboltz/project-ophoff/rna_whole_blood/cts_TWAS_latest/T_Cells_CD4_Memory_Resting_weights2//KIR3DL2-out.wgt.RDat	KIR3DL2	19	55361899	55378662	0.0376	rs4806637	-3.04	rs16986050	0.008899	-5.13	-0.253	105	4	lasso	0.02037	1.49e-09	0.11808	0.906008	NA	NA	NA	NA	NA
KLC3-out.wgt.RDat	/u/home/t/tboltz/project-ophoff/rna_whole_blood/cts_TWAS_latest/T_Cells_CD4_Memory_Resting_weights2//KLC3-out.wgt.RDat	KLC3	19	45836693	45854778	0.0395	rs1545040	2.98	rs13181	0.024438	6.77	1.085	98	8	enet	0.02205	3.24e-10	1.70538	0.088124	NA	NA	NA	NA	NA
KRI1-out.wgt.RDat	/u/home/t/tboltz/project-ophoff/rna_whole_blood/cts_TWAS_latest/T_Cells_CD4_Memory_Resting_weights2//KRI1-out.wgt.RDat	KRI1	19	10663762	10676707	0.0372	rs17698352	2.92	rs12459941	0.031246	7.49	-1.414	103	2	lasso	0.03369	8.55e-15	-1.04773	0.294764	NA	NA	NA	NA	NA
LILRA1-out.wgt.RDat	/u/home/t/tboltz/project-ophoff/rna_whole_blood/cts_TWAS_latest/T_Cells_CD4_Memory_Resting_weights2//LILRA1-out.wgt.RDat	LILRA1	19	55105048	55113846	0.2639	rs4806637	-3.04	rs2555691	0.085053	-14.05	-0.648	91	4	lasso	0.22221	1.25e-96	0.14864	0.881836	NA	NA	NA	NA	NA
LILRA2-out.wgt.RDat	/u/home/t/tboltz/project-ophoff/rna_whole_blood/cts_TWAS_latest/T_Cells_CD4_Memory_Resting_weights2//LILRA2-out.wgt.RDat	LILRA2	19	55084388	55101752	0.114	rs4806637	-3.04	rs10402708	0.082435	-12.08	0.432	91	3	lasso	0.08306	1.16e-34	-0.38526	0.700041	NA	NA	NA	NA	NA
LILRB1-out.wgt.RDat	/u/home/t/tboltz/project-ophoff/rna_whole_blood/cts_TWAS_latest/T_Cells_CD4_Memory_Resting_weights2//LILRB1-out.wgt.RDat	LILRB1	19	55128613	55148979	0.1329	rs4806637	-3.04	rs103294	0.070408	-11.08	-1.401	90	20	enet	0.08711	2.46e-36	1.12194	0.261888	NA	NA	NA	NA	NA
LILRB3-out.wgt.RDat	/u/home/t/tboltz/project-ophoff/rna_whole_blood/cts_TWAS_latest/T_Cells_CD4_Memory_Resting_weights2//LILRB3-out.wgt.RDat	LILRB3	19	54720148	54727378	0.0254	rs2287824	-2.5	rs422948	0.02482	6.82	-2.333	63	2	lasso	0.02282	1.62e-10	-2.34054	0.019256	0	0.958	0	0	0.041
LIN37-out.wgt.RDat	/u/home/t/tboltz/project-ophoff/rna_whole_blood/cts_TWAS_latest/T_Cells_CD4_Memory_Resting_weights2//LIN37-out.wgt.RDat	LIN37	19	36239469	36245420	0.0302	rs11084849	2.73	rs3848662	0.009715	4.4	-0.254	130	6	lasso	0.00522	0.00153	-0.25433	0.799241	NA	NA	NA	NA	NA
LPAR2-out.wgt.RDat	/u/home/t/tboltz/project-ophoff/rna_whole_blood/cts_TWAS_latest/T_Cells_CD4_Memory_Resting_weights2//LPAR2-out.wgt.RDat	LPAR2	19	19734465	19739739	0.045	rs16995922	3	rs4808931	0.021031	-6.23	2.223	106	21	enet	0.03311	1.45e-14	-1.54697	0.121871	NA	NA	NA	NA	NA
LSM7-out.wgt.RDat	/u/home/t/tboltz/project-ophoff/rna_whole_blood/cts_TWAS_latest/T_Cells_CD4_Memory_Resting_weights2//LSM7-out.wgt.RDat	LSM7	19	2321520	2328610	0.1025	rs3752174	1.95	rs2270048	0.030568	-7.38	-1.179	63	19	enet	0.05461	4.17e-23	0.22996	0.818122	NA	NA	NA	NA	NA
LSR-out.wgt.RDat	/u/home/t/tboltz/project-ophoff/rna_whole_blood/cts_TWAS_latest/T_Cells_CD4_Memory_Resting_weights2//LSR-out.wgt.RDat	LSR	19	35739234	35758867	0.0146	rs1053216	-2.42	rs2519962	0.009344	4.81	0.173	134	2	lasso	0.00354	0.00758	0.14196	0.887108	NA	NA	NA	NA	NA
MAN2B1-out.wgt.RDat	/u/home/t/tboltz/project-ophoff/rna_whole_blood/cts_TWAS_latest/T_Cells_CD4_Memory_Resting_weights2//MAN2B1-out.wgt.RDat	MAN2B1	19	12757327	12777556	0.0619	rs4804198	3.11	rs8112261	0.019357	-6.86	3.096	95	45	enet	0.03452	4.04e-15	-2.3379	0.019392	0	0.787	0	0.001	0.212
MARCHF2-out.wgt.RDat	/u/home/t/tboltz/project-ophoff/rna_whole_blood/cts_TWAS_latest/T_Cells_CD4_Memory_Resting_weights2//MARCHF2-out.wgt.RDat	MARCHF2	19	8478155	8503901	0.1559	rs2918300	2.71	rs12610448	0.014251	5.74	-0.678	105	26	enet	0.07545	1.53e-31	-1.24488	0.213176	NA	NA	NA	NA	NA
MED16-out.wgt.RDat	/u/home/t/tboltz/project-ophoff/rna_whole_blood/cts_TWAS_latest/T_Cells_CD4_Memory_Resting_weights2//MED16-out.wgt.RDat	MED16	19	867631	893218	0.0387	NA	NA	NA	NA	NA	NA	30	0	blup	0.02634	6.71e-12	NA	NA	NA	NA	NA	NA	NA
MRPL34-out.wgt.RDat	/u/home/t/tboltz/project-ophoff/rna_whole_blood/cts_TWAS_latest/T_Cells_CD4_Memory_Resting_weights2//MRPL34-out.wgt.RDat	MRPL34	19	17403419	17417652	0.0538	rs12985015	2.82	rs3810204	0.022117	6.79	-1.262	103	4	lasso	0.04742	3.1e-20	-2.05922	0.039473	0	0.993	0	0.001	0.006
MRPL54-out.wgt.RDat	/u/home/t/tboltz/project-ophoff/rna_whole_blood/cts_TWAS_latest/T_Cells_CD4_Memory_Resting_weights2//MRPL54-out.wgt.RDat	MRPL54	19	3762681	3768573	0.0996	NA	NA	NA	NA	NA	NA	64	0	lasso	0.09028	1.21e-37	NA	NA	NA	NA	NA	NA	NA
NAPSA-out.wgt.RDat	/u/home/t/tboltz/project-ophoff/rna_whole_blood/cts_TWAS_latest/T_Cells_CD4_Memory_Resting_weights2//NAPSA-out.wgt.RDat	NAPSA	19	50861735	50869087	0.0325	rs1978454	-2.73	rs1405655	0.022091	-6.61	-0.202	104	2	lasso	0.02037	1.49e-09	0.17991	0.857227	NA	NA	NA	NA	NA
NLRP12-out.wgt.RDat	/u/home/t/tboltz/project-ophoff/rna_whole_blood/cts_TWAS_latest/T_Cells_CD4_Memory_Resting_weights2//NLRP12-out.wgt.RDat	NLRP12	19	54296858	54327648	0.0335	rs17305094	-2.36	rs7259148	0.022317	6.57	-0.751	64	3	lasso	0.02561	1.3e-11	-0.49244	0.62241	NA	NA	NA	NA	NA
NLRP2-out.wgt.RDat	/u/home/t/tboltz/project-ophoff/rna_whole_blood/cts_TWAS_latest/T_Cells_CD4_Memory_Resting_weights2//NLRP2-out.wgt.RDat	NLRP2	19	55464499	55512510	0.0954	rs4806637	-3.04	rs12981732	0.10491	13.53	-0.785	104	7	lasso	0.13087	7.52e-55	-0.07905	0.936991	NA	NA	NA	NA	NA
NR2F6-out.wgt.RDat	/u/home/t/tboltz/project-ophoff/rna_whole_blood/cts_TWAS_latest/T_Cells_CD4_Memory_Resting_weights2//NR2F6-out.wgt.RDat	NR2F6	19	17342693	17356749	0.0677	rs12985015	2.82	rs3816550	0.00184	4.12	-2.627	102	34	enet	0.03196	4.11e-14	-0.76741	0.442838	NA	NA	NA	NA	NA
NTN5-out.wgt.RDat	/u/home/t/tboltz/project-ophoff/rna_whole_blood/cts_TWAS_latest/T_Cells_CD4_Memory_Resting_weights2//NTN5-out.wgt.RDat	NTN5	19	49164665	49176338	0.0134	rs8102349	-3.15	rs281379	0.010107	4.72	-2.486	123	123	blup	0.00926	3.6e-05	-2.3141	0.020663	0.152	0.725	0.001	0.003	0.119
NUCB1-out.wgt.RDat	/u/home/t/tboltz/project-ophoff/rna_whole_blood/cts_TWAS_latest/T_Cells_CD4_Memory_Resting_weights2//NUCB1-out.wgt.RDat	NUCB1	19	49403570	49426629	0.0332	rs601338	-3	rs7260579	0.021097	-6.39	0.74	119	1	lasso	0.01893	5.48e-09	-0.74	0.4593	NA	NA	NA	NA	NA
OSCAR-out.wgt.RDat	/u/home/t/tboltz/project-ophoff/rna_whole_blood/cts_TWAS_latest/T_Cells_CD4_Memory_Resting_weights2//OSCAR-out.wgt.RDat	OSCAR	19	54597934	54606000	0.1345	rs2287824	-2.5	rs2433724	0.045401	-8.98	-1.139	57	5	lasso	0.08996	1.64e-37	0.15206	0.879139	NA	NA	NA	NA	NA
PCP2-out.wgt.RDat	/u/home/t/tboltz/project-ophoff/rna_whole_blood/cts_TWAS_latest/T_Cells_CD4_Memory_Resting_weights2//PCP2-out.wgt.RDat	PCP2	19	7696498	7698605	0.0463	rs890860	-2.79	rs1862514	0.040569	-8.61	-1.313	110	7	lasso	0.03937	4.86e-17	1.44613	0.148139	NA	NA	NA	NA	NA
PEX11G-out.wgt.RDat	/u/home/t/tboltz/project-ophoff/rna_whole_blood/cts_TWAS_latest/T_Cells_CD4_Memory_Resting_weights2//PEX11G-out.wgt.RDat	PEX11G	19	7541762	7562335	0.0287	rs890860	-2.79	rs3745356	0.026395	7.03	0.704	115	1	lasso	0.02518	1.92e-11	0.704	0.481433	NA	NA	NA	NA	NA
PGLYRP1-out.wgt.RDat	/u/home/t/tboltz/project-ophoff/rna_whole_blood/cts_TWAS_latest/T_Cells_CD4_Memory_Resting_weights2//PGLYRP1-out.wgt.RDat	PGLYRP1	19	46522412	46526311	0.0521	rs1545040	2.98	rs12459743	0.027584	7.34	0.654	103	4	lasso	0.02943	4.08e-13	0.26532	0.790761	NA	NA	NA	NA	NA
PIP5K1C-out.wgt.RDat	/u/home/t/tboltz/project-ophoff/rna_whole_blood/cts_TWAS_latest/T_Cells_CD4_Memory_Resting_weights2//PIP5K1C-out.wgt.RDat	PIP5K1C	19	3630182	3700477	0.0531	rs350885	2.32	rs740873	0.032917	7.61	-0.592	65	4	lasso	0.03553	1.61e-15	-0.48613	0.626874	NA	NA	NA	NA	NA
PLA2G4C-out.wgt.RDat	/u/home/t/tboltz/project-ophoff/rna_whole_blood/cts_TWAS_latest/T_Cells_CD4_Memory_Resting_weights2//PLA2G4C-out.wgt.RDat	PLA2G4C	19	48551101	48614074	0.1238	rs8102349	-3.15	rs274883	0.061144	11.46	-0.995	195	32	enet	0.1381	5.37e-58	0.30523	0.760194	NA	NA	NA	NA	NA
PNKP-out.wgt.RDat	/u/home/t/tboltz/project-ophoff/rna_whole_blood/cts_TWAS_latest/T_Cells_CD4_Memory_Resting_weights2//PNKP-out.wgt.RDat	PNKP	19	50363140	50371166	0.0278	rs11083974	3.46	rs2290775	0.017673	5.94	-1.541	103	15	enet	0.02022	1.7e-09	-0.97487	0.329625	NA	NA	NA	NA	NA
PNMA8A-out.wgt.RDat	/u/home/t/tboltz/project-ophoff/rna_whole_blood/cts_TWAS_latest/T_Cells_CD4_Memory_Resting_weights2//PNMA8A-out.wgt.RDat	PNMA8A	19	46969749	46974820	0.0419	rs12459321	2.48	rs10424030	0.019976	-7.03	-0.819	74	12	enet	0.04085	1.27e-17	-1.03526	0.300546	NA	NA	NA	NA	NA
PNMA8B-out.wgt.RDat	/u/home/t/tboltz/project-ophoff/rna_whole_blood/cts_TWAS_latest/T_Cells_CD4_Memory_Resting_weights2//PNMA8B-out.wgt.RDat	PNMA8B	19	46990164	46999136	0.0414	rs12459321	2.48	rs10424030	0.021967	7.57	-0.819	70	12	enet	0.03937	4.87e-17	-0.25292	0.800327	NA	NA	NA	NA	NA
PPP1R15A-out.wgt.RDat	/u/home/t/tboltz/project-ophoff/rna_whole_blood/cts_TWAS_latest/T_Cells_CD4_Memory_Resting_weights2//PPP1R15A-out.wgt.RDat	PPP1R15A	19	49375679	49379315	0.0956	rs601338	-3	rs9941490	0.047372	-9.22	-0.888	108	21	enet	0.05745	3.02e-24	1.10685	0.26836	NA	NA	NA	NA	NA
PPP5C-out.wgt.RDat	/u/home/t/tboltz/project-ophoff/rna_whole_blood/cts_TWAS_latest/T_Cells_CD4_Memory_Resting_weights2//PPP5C-out.wgt.RDat	PPP5C	19	46850345	46896238	0.1557	rs12459321	2.48	rs11670522	0.028995	-7.45	-0.565	79	2	lasso	0.07629	6.97e-32	-0.46059	0.645096	NA	NA	NA	NA	NA
PRKD2-out.wgt.RDat	/u/home/t/tboltz/project-ophoff/rna_whole_blood/cts_TWAS_latest/T_Cells_CD4_Memory_Resting_weights2//PRKD2-out.wgt.RDat	PRKD2	19	47177533	47220384	0.0511	rs12459321	2.48	rs11083846	0.041081	-8.61	-1.212	64	2	enet	0.04349	1.13e-18	1.42521	0.154096	NA	NA	NA	NA	NA
RAB3D-out.wgt.RDat	/u/home/t/tboltz/project-ophoff/rna_whole_blood/cts_TWAS_latest/T_Cells_CD4_Memory_Resting_weights2//RAB3D-out.wgt.RDat	RAB3D	19	11432745	11456946	0.0491	rs1549169	2.44	rs322151	0.031718	7.64	-0.509	167	3	lasso	0.03063	1.38e-13	-0.42817	0.668528	NA	NA	NA	NA	NA
RDH13-out.wgt.RDat	/u/home/t/tboltz/project-ophoff/rna_whole_blood/cts_TWAS_latest/T_Cells_CD4_Memory_Resting_weights2//RDH13-out.wgt.RDat	RDH13	19	55550477	55582659	0.0825	rs4806637	-3.04	rs3745913	0.072668	-11.26	-0.39	98	6	lasso	0.09041	1.06e-37	0.19858	0.842593	NA	NA	NA	NA	NA
RETN-out.wgt.RDat	/u/home/t/tboltz/project-ophoff/rna_whole_blood/cts_TWAS_latest/T_Cells_CD4_Memory_Resting_weights2//RETN-out.wgt.RDat	RETN	19	7733936	7735341	0.0198	rs12611071	2.36	rs10404258	-0.000351	-3.57	-0.214	93	11	enet	0.00878	5.6e-05	-1.17691	0.23923	NA	NA	NA	NA	NA
REX1BD-out.wgt.RDat	/u/home/t/tboltz/project-ophoff/rna_whole_blood/cts_TWAS_latest/T_Cells_CD4_Memory_Resting_weights2//REX1BD-out.wgt.RDat	REX1BD	19	18699536	18703146	0.0231	rs17724992	-2.35	rs12609505	0.011408	-4.8	0.075	73	3	lasso	0.01379	5.76e-07	-0.93633	0.349102	NA	NA	NA	NA	NA
RFXANK-out.wgt.RDat	/u/home/t/tboltz/project-ophoff/rna_whole_blood/cts_TWAS_latest/T_Cells_CD4_Memory_Resting_weights2//RFXANK-out.wgt.RDat	RFXANK	19	19303039	19312675	0.0178	rs16995922	3	rs10406659	0.016226	6.47	1.074	68	4	lasso	0.01851	7.97e-09	1.21906	0.222822	NA	NA	NA	NA	NA
RPL36-out.wgt.RDat	/u/home/t/tboltz/project-ophoff/rna_whole_blood/cts_TWAS_latest/T_Cells_CD4_Memory_Resting_weights2//RPL36-out.wgt.RDat	RPL36	19	5674959	5691886	0.0186	rs35804229	-2.75	rs16993073	0.019786	-6.3	1.522	71	2	lasso	0.01758	1.86e-08	-1.52199	0.128012	NA	NA	NA	NA	NA
RPS16-out.wgt.RDat	/u/home/t/tboltz/project-ophoff/rna_whole_blood/cts_TWAS_latest/T_Cells_CD4_Memory_Resting_weights2//RPS16-out.wgt.RDat	RPS16	19	39923778	39926589	0.1546	rs11083515	-3.04	rs31726	0.086113	-12.38	-0.108	123	17	enet	0.09871	3.69e-41	-0.66639	0.505161	NA	NA	NA	NA	NA
RPS19-out.wgt.RDat	/u/home/t/tboltz/project-ophoff/rna_whole_blood/cts_TWAS_latest/T_Cells_CD4_Memory_Resting_weights2//RPS19-out.wgt.RDat	RPS19	19	42364326	42376993	0.0193	rs2303652	2.79	rs1075728	0.00964	5.4	0.052	67	9	enet	0.02173	4.33e-10	0.79504	0.426591	NA	NA	NA	NA	NA
RPS9-out.wgt.RDat	/u/home/t/tboltz/project-ophoff/rna_whole_blood/cts_TWAS_latest/T_Cells_CD4_Memory_Resting_weights2//RPS9-out.wgt.RDat	RPS9	19	54704727	54752862	0.0292	rs2287824	-2.5	rs422948	0.025391	-6.99	-2.333	65	1	lasso	0.02174	4.31e-10	2.333	0.019648	0	0.958	0	0	0.041
SARS2-out.wgt.RDat	/u/home/t/tboltz/project-ophoff/rna_whole_blood/cts_TWAS_latest/T_Cells_CD4_Memory_Resting_weights2//SARS2-out.wgt.RDat	SARS2	19	39405907	39421536	0.0886	rs11083515	-3.04	rs8113389	0.054883	9.87	-1.186	103	3	lasso	0.05388	8.15e-23	-1.19877	0.230619	NA	NA	NA	NA	NA
SHFL-out.wgt.RDat	/u/home/t/tboltz/project-ophoff/rna_whole_blood/cts_TWAS_latest/T_Cells_CD4_Memory_Resting_weights2//SHFL-out.wgt.RDat	SHFL	19	10196994	10203919	0.02	rs8113425	2.53	rs3826785	0.010574	4.55	1.113	90	3	lasso	0.01086	8.33e-06	0.26337	0.792263	NA	NA	NA	NA	NA
SHKBP1-out.wgt.RDat	/u/home/t/tboltz/project-ophoff/rna_whole_blood/cts_TWAS_latest/T_Cells_CD4_Memory_Resting_weights2//SHKBP1-out.wgt.RDat	SHKBP1	19	41082760	41097305	0.4149	rs337792	2.29	rs2303729	0.24099	20.49	0.142	129	25	enet	0.24469	1.18e-107	0.43364	0.664548	NA	NA	NA	NA	NA
SIGLEC11-out.wgt.RDat	/u/home/t/tboltz/project-ophoff/rna_whole_blood/cts_TWAS_latest/T_Cells_CD4_Memory_Resting_weights2//SIGLEC11-out.wgt.RDat	SIGLEC11	19	50452243	50464429	0.0762	rs2293012	3.32	rs6509448	0.030469	7.36	-1.096	85	4	lasso	0.03841	1.17e-16	-0.84245	0.399534	NA	NA	NA	NA	NA
SIGLEC14-out.wgt.RDat	/u/home/t/tboltz/project-ophoff/rna_whole_blood/cts_TWAS_latest/T_Cells_CD4_Memory_Resting_weights2//SIGLEC14-out.wgt.RDat	SIGLEC14	19	52145807	52150054	0.21	rs16982895	-2.59	rs16982907	0.117932	-14.37	-2.242	201	10	lasso	0.12277	2.35e-51	2.35783	0.018382	0	0.965	0	0.001	0.034
SIGLEC5-out.wgt.RDat	/u/home/t/tboltz/project-ophoff/rna_whole_blood/cts_TWAS_latest/T_Cells_CD4_Memory_Resting_weights2//SIGLEC5-out.wgt.RDat	SIGLEC5	19	52115181	52148798	0.039	rs16982895	-2.59	rs12459503	0.010625	-5.31	-0.803	202	20	enet	0.02009	1.92e-09	2.18611	0.028808	0.057	0.936	0	0.001	0.006
SLC44A2-out.wgt.RDat	/u/home/t/tboltz/project-ophoff/rna_whole_blood/cts_TWAS_latest/T_Cells_CD4_Memory_Resting_weights2//SLC44A2-out.wgt.RDat	SLC44A2	19	10713134	10755233	0.0185	rs17698352	2.92	rs12609501	0.006958	4.49	-0.619	124	3	lasso	0.01144	4.91e-06	-1.14462	0.252365	NA	NA	NA	NA	NA
SPACA6-out.wgt.RDat	/u/home/t/tboltz/project-ophoff/rna_whole_blood/cts_TWAS_latest/T_Cells_CD4_Memory_Resting_weights2//SPACA6-out.wgt.RDat	SPACA6	19	52192382	52215640	0.0796	rs16982895	-2.59	rs2167418	0.043928	8.89	0.119	208	4	lasso	0.04102	1.09e-17	0.0159	0.987311	NA	NA	NA	NA	NA
TDRD12-out.wgt.RDat	/u/home/t/tboltz/project-ophoff/rna_whole_blood/cts_TWAS_latest/T_Cells_CD4_Memory_Resting_weights2//TDRD12-out.wgt.RDat	TDRD12	19	33210660	33320486	0.0224	rs12691	3.24	rs7256750	0.002266	-4.2	-0.628	177	177	blup	0.00584	0.000856	0.98509	0.324578	NA	NA	NA	NA	NA
TIMM13-out.wgt.RDat	/u/home/t/tboltz/project-ophoff/rna_whole_blood/cts_TWAS_latest/T_Cells_CD4_Memory_Resting_weights2//TIMM13-out.wgt.RDat	TIMM13	19	2425624	2427584	0.0232	rs7507593	2	rs4807260	0.012301	-5.5	0.151	78	5	lasso	0.01698	3.2e-08	-0.48516	0.627565	NA	NA	NA	NA	NA
TMC4-out.wgt.RDat	/u/home/t/tboltz/project-ophoff/rna_whole_blood/cts_TWAS_latest/T_Cells_CD4_Memory_Resting_weights2//TMC4-out.wgt.RDat	TMC4	19	54663847	54676944	0.0585	rs2287824	-2.5	rs641738	0.044239	-8.99	1.334	61	8	enet	0.04469	3.77e-19	-1.17989	0.238043	NA	NA	NA	NA	NA
TMEM150B-out.wgt.RDat	/u/home/t/tboltz/project-ophoff/rna_whole_blood/cts_TWAS_latest/T_Cells_CD4_Memory_Resting_weights2//TMEM150B-out.wgt.RDat	TMEM150B	19	55824170	55836709	0.0162	rs4806637	-3.04	rs34356802	0.004718	-4.5	0.259	116	2	lasso	0.00833	8.51e-05	-0.05647	0.954969	NA	NA	NA	NA	NA
TMPRSS9-out.wgt.RDat	/u/home/t/tboltz/project-ophoff/rna_whole_blood/cts_TWAS_latest/T_Cells_CD4_Memory_Resting_weights2//TMPRSS9-out.wgt.RDat	TMPRSS9	19	2360237	2426237	0.0678	rs7507593	2	rs735911	0.158745	16.74	1.068	80	5	lasso	0.15946	1.91e-67	1.0652	0.286787	NA	NA	NA	NA	NA
TSKS-out.wgt.RDat	/u/home/t/tboltz/project-ophoff/rna_whole_blood/cts_TWAS_latest/T_Cells_CD4_Memory_Resting_weights2//TSKS-out.wgt.RDat	TSKS	19	50243015	50266563	0.0931	rs11083974	3.46	rs2302518	0.041698	8.55	-0.054	107	15	enet	0.04471	3.71e-19	-0.92781	0.353508	NA	NA	NA	NA	NA
TSSK6-out.wgt.RDat	/u/home/t/tboltz/project-ophoff/rna_whole_blood/cts_TWAS_latest/T_Cells_CD4_Memory_Resting_weights2//TSSK6-out.wgt.RDat	TSSK6	19	19623228	19626357	0.0153	rs16995922	3	rs4808934	0.013803	5.21	0.536	94	2	lasso	0.0103	1.38e-05	0.60778	0.543332	NA	NA	NA	NA	NA
TYK2-out.wgt.RDat	/u/home/t/tboltz/project-ophoff/rna_whole_blood/cts_TWAS_latest/T_Cells_CD4_Memory_Resting_weights2//TYK2-out.wgt.RDat	TYK2	19	10461206	10491248	0.0216	rs17698352	2.92	rs281423	0.009881	4.99	1.103	101	12	enet	0.02075	1.05e-09	0.62692	0.53071	NA	NA	NA	NA	NA
U2AF1L4-out.wgt.RDat	/u/home/t/tboltz/project-ophoff/rna_whole_blood/cts_TWAS_latest/T_Cells_CD4_Memory_Resting_weights2//U2AF1L4-out.wgt.RDat	U2AF1L4	19	36233366	36236346	0.0732	rs11084849	2.73	rs3848662	0.044771	8.92	-0.254	131	13	enet	0.05562	1.64e-23	-0.58572	0.558066	NA	NA	NA	NA	NA
UBA52-out.wgt.RDat	/u/home/t/tboltz/project-ophoff/rna_whole_blood/cts_TWAS_latest/T_Cells_CD4_Memory_Resting_weights2//UBA52-out.wgt.RDat	UBA52	19	18682541	18688360	0.0473	rs17724992	-2.35	rs12609505	0.032868	7.8	0.075	78	3	lasso	0.02912	5.39e-13	0.13533	0.892353	NA	NA	NA	NA	NA
UBXN6-out.wgt.RDat	/u/home/t/tboltz/project-ophoff/rna_whole_blood/cts_TWAS_latest/T_Cells_CD4_Memory_Resting_weights2//UBXN6-out.wgt.RDat	UBXN6	19	4444997	4457791	0.1045	rs7250560	2.73	rs243341	0.054794	-9.99	-0.077	103	6	lasso	0.09442	2.28e-39	0.30357	0.761459	NA	NA	NA	NA	NA
VSTM1-out.wgt.RDat	/u/home/t/tboltz/project-ophoff/rna_whole_blood/cts_TWAS_latest/T_Cells_CD4_Memory_Resting_weights2//VSTM1-out.wgt.RDat	VSTM1	19	54544080	54567207	0.3424	rs2287824	-2.5	rs2433724	0.157756	-16.57	-1.139	56	4	lasso	0.25142	5.06e-111	0.61252	0.540193	NA	NA	NA	NA	NA
XRCC1-out.wgt.RDat	/u/home/t/tboltz/project-ophoff/rna_whole_blood/cts_TWAS_latest/T_Cells_CD4_Memory_Resting_weights2//XRCC1-out.wgt.RDat	XRCC1	19	44047193	44084625	0.0213	rs2302421	-3.51	rs2260219	0.006022	-4.27	-0.656	110	110	blup	0.00855	6.94e-05	1.00923	0.312864	NA	NA	NA	NA	NA
YIF1B-out.wgt.RDat	/u/home/t/tboltz/project-ophoff/rna_whole_blood/cts_TWAS_latest/T_Cells_CD4_Memory_Resting_weights2//YIF1B-out.wgt.RDat	YIF1B	19	38794199	38807913	0.0916	rs3760884	-2.35	rs3843754	0.113542	14.17	-0.963	160	8	lasso	0.119	9.61e-50	-0.53218	0.594603	NA	NA	NA	NA	NA
ZBTB7A-out.wgt.RDat	/u/home/t/tboltz/project-ophoff/rna_whole_blood/cts_TWAS_latest/T_Cells_CD4_Memory_Resting_weights2//ZBTB7A-out.wgt.RDat	ZBTB7A	19	4043302	4066897	0.0243	rs350885	2.43	rs10402864	0.016815	5.63	-1.064	97	3	lasso	0.01454	2.91e-07	-1.1453	0.252085	NA	NA	NA	NA	NA
ZFP14-out.wgt.RDat	/u/home/t/tboltz/project-ophoff/rna_whole_blood/cts_TWAS_latest/T_Cells_CD4_Memory_Resting_weights2//ZFP14-out.wgt.RDat	ZFP14	19	36825356	36870103	0.0607	rs11084849	2.73	rs3810449	0.013944	5.38	-1.339	139	23	enet	0.01896	5.35e-09	-1.27717	0.201544	NA	NA	NA	NA	NA
ZFP28-out.wgt.RDat	/u/home/t/tboltz/project-ophoff/rna_whole_blood/cts_TWAS_latest/T_Cells_CD4_Memory_Resting_weights2//ZFP28-out.wgt.RDat	ZFP28	19	57050318	57068177	0.0435	rs10410314	3.26	rs4239476	0.055818	-9.95	-0.098	113	6	lasso	0.05885	8.24e-25	0.01044	0.991674	NA	NA	NA	NA	NA
ZFP30-out.wgt.RDat	/u/home/t/tboltz/project-ophoff/rna_whole_blood/cts_TWAS_latest/T_Cells_CD4_Memory_Resting_weights2//ZFP30-out.wgt.RDat	ZFP30	19	38104651	38183238	0.0124	rs10419174	2.22	rs11878269	0.006843	4.82	-0.182	128	128	blup	0.01033	1.35e-05	-0.44016	0.659824	NA	NA	NA	NA	NA
ZFP82-out.wgt.RDat	/u/home/t/tboltz/project-ophoff/rna_whole_blood/cts_TWAS_latest/T_Cells_CD4_Memory_Resting_weights2//ZFP82-out.wgt.RDat	ZFP82	19	36874023	36909546	0.1844	rs11084849	2.73	rs2070132	0.044096	8.84	0.55	135	18	enet	0.07028	1.98e-29	1.8432	0.0653	NA	NA	NA	NA	NA
ZNF100-out.wgt.RDat	/u/home/t/tboltz/project-ophoff/rna_whole_blood/cts_TWAS_latest/T_Cells_CD4_Memory_Resting_weights2//ZNF100-out.wgt.RDat	ZNF100	19	21905574	21950381	0.1907	rs8103138	2.5	rs2435039	0.104987	13.54	0.402	132	23	enet	0.19145	4.82e-82	-0.0416	0.966818	NA	NA	NA	NA	NA
ZNF121-out.wgt.RDat	/u/home/t/tboltz/project-ophoff/rna_whole_blood/cts_TWAS_latest/T_Cells_CD4_Memory_Resting_weights2//ZNF121-out.wgt.RDat	ZNF121	19	9671030	9695209	0.0183	rs8113425	2.53	rs10402626	0.016496	5.64	0.305	109	7	enet	0.01344	7.91e-07	0.1526	0.87871	NA	NA	NA	NA	NA
ZNF132-out.wgt.RDat	/u/home/t/tboltz/project-ophoff/rna_whole_blood/cts_TWAS_latest/T_Cells_CD4_Memory_Resting_weights2//ZNF132-out.wgt.RDat	ZNF132	19	58944182	58951520	0.2027	rs9304809	3.26	rs1051500	0.296912	-22.71	-0.78	117	19	enet	0.35834	6.31e-169	1.22509	0.220541	NA	NA	NA	NA	NA
ZNF135-out.wgt.RDat	/u/home/t/tboltz/project-ophoff/rna_whole_blood/cts_TWAS_latest/T_Cells_CD4_Memory_Resting_weights2//ZNF135-out.wgt.RDat	ZNF135	19	58570608	58597677	0.0402	rs9304809	3.26	rs2288274	0.024239	6.63	0.282	214	8	enet	0.02353	8.56e-11	0.76569	0.443862	NA	NA	NA	NA	NA
ZNF146-out.wgt.RDat	/u/home/t/tboltz/project-ophoff/rna_whole_blood/cts_TWAS_latest/T_Cells_CD4_Memory_Resting_weights2//ZNF146-out.wgt.RDat	ZNF146	19	36705505	36729676	0.0129	rs11084849	2.73	rs10421862	0.00302	3.93	0.645	141	141	blup	0.00581	0.00088	0.85989	0.38985	NA	NA	NA	NA	NA
ZNF154-out.wgt.RDat	/u/home/t/tboltz/project-ophoff/rna_whole_blood/cts_TWAS_latest/T_Cells_CD4_Memory_Resting_weights2//ZNF154-out.wgt.RDat	ZNF154	19	58208736	58220562	0.0279	rs9304809	3.26	rs4801515	0.003061	3.83	-0.788	211	18	enet	0.01062	1.04e-05	-1.08953	0.275921	NA	NA	NA	NA	NA
ZNF155-out.wgt.RDat	/u/home/t/tboltz/project-ophoff/rna_whole_blood/cts_TWAS_latest/T_Cells_CD4_Memory_Resting_weights2//ZNF155-out.wgt.RDat	ZNF155	19	44472015	44502478	0.1569	rs2302421	-3.51	rs16978732	0.055316	-10.99	0.288	217	41	enet	0.14843	1.54e-62	-0.17079	0.864393	NA	NA	NA	NA	NA
ZNF175-out.wgt.RDat	/u/home/t/tboltz/project-ophoff/rna_whole_blood/cts_TWAS_latest/T_Cells_CD4_Memory_Resting_weights2//ZNF175-out.wgt.RDat	ZNF175	19	52074537	52095763	0.029	rs16982895	-2.59	rs3752129	0.028586	-7.31	0.56	206	3	lasso	0.02632	6.82e-12	-0.61543	0.53827	NA	NA	NA	NA	NA
ZNF181-out.wgt.RDat	/u/home/t/tboltz/project-ophoff/rna_whole_blood/cts_TWAS_latest/T_Cells_CD4_Memory_Resting_weights2//ZNF181-out.wgt.RDat	ZNF181	19	35225061	35236283	0.0223	rs1053216	-2.42	rs8110196	0.013889	-5.25	-0.049	79	79	blup	0.01446	3.14e-07	1.43467	0.151381	NA	NA	NA	NA	NA
ZNF221-out.wgt.RDat	/u/home/t/tboltz/project-ophoff/rna_whole_blood/cts_TWAS_latest/T_Cells_CD4_Memory_Resting_weights2//ZNF221-out.wgt.RDat	ZNF221	19	44455376	44471861	0.0175	rs2302421	-3.51	rs11668687	0.018197	-6.09	0.507	204	9	enet	0.01791	1.38e-08	-0.48256	0.629409	NA	NA	NA	NA	NA
ZNF229-out.wgt.RDat	/u/home/t/tboltz/project-ophoff/rna_whole_blood/cts_TWAS_latest/T_Cells_CD4_Memory_Resting_weights2//ZNF229-out.wgt.RDat	ZNF229	19	44921686	44952766	0.0238	rs2734454	-2.25	rs2686768	0.004914	4.63	-1.581	205	2	lasso	0.0044	0.00333	-1.57871	0.114403	NA	NA	NA	NA	NA
ZNF230-out.wgt.RDat	/u/home/t/tboltz/project-ophoff/rna_whole_blood/cts_TWAS_latest/T_Cells_CD4_Memory_Resting_weights2//ZNF230-out.wgt.RDat	ZNF230	19	44507110	44518076	0.0172	rs2302421	-3.51	rs6509137	0.019685	5.99	0.459	226	1	lasso	0.01696	3.26e-08	0.459	0.646234	NA	NA	NA	NA	NA
ZNF257-out.wgt.RDat	/u/home/t/tboltz/project-ophoff/rna_whole_blood/cts_TWAS_latest/T_Cells_CD4_Memory_Resting_weights2//ZNF257-out.wgt.RDat	ZNF257	19	22235233	22274282	0.0619	rs8103138	2.5	rs7253490	0.055716	9.91	-0.321	125	3	lasso	0.06893	6.93e-29	-0.16446	0.869366	NA	NA	NA	NA	NA
ZNF266-out.wgt.RDat	/u/home/t/tboltz/project-ophoff/rna_whole_blood/cts_TWAS_latest/T_Cells_CD4_Memory_Resting_weights2//ZNF266-out.wgt.RDat	ZNF266	19	9523138	9546247	0.2626	rs8113425	2.53	rs7257650	0.501569	-29.48	-0.834	170	3	lasso	0.51025	2.25e-270	0.62777	0.530156	NA	NA	NA	NA	NA
ZNF283-out.wgt.RDat	/u/home/t/tboltz/project-ophoff/rna_whole_blood/cts_TWAS_latest/T_Cells_CD4_Memory_Resting_weights2//ZNF283-out.wgt.RDat	ZNF283	19	44331474	44356169	0.0246	rs2302421	-3.51	rs1061768	0.004214	-5.09	0.346	185	7	enet	0.01743	2.13e-08	-0.62449	0.532307	NA	NA	NA	NA	NA
ZNF302-out.wgt.RDat	/u/home/t/tboltz/project-ophoff/rna_whole_blood/cts_TWAS_latest/T_Cells_CD4_Memory_Resting_weights2//ZNF302-out.wgt.RDat	ZNF302	19	35168545	35177302	0.0277	rs1053216	-2.42	rs7257305	0.013652	5.09	0.838	78	2	lasso	0.01616	6.71e-08	0.93374	0.35044	NA	NA	NA	NA	NA
ZNF304-out.wgt.RDat	/u/home/t/tboltz/project-ophoff/rna_whole_blood/cts_TWAS_latest/T_Cells_CD4_Memory_Resting_weights2//ZNF304-out.wgt.RDat	ZNF304	19	57862676	57871266	0.0292	rs13345625	-2.3	rs8099984	0.008005	-5.04	-1.997	209	19	enet	0.01373	6.07e-07	1.65127	0.098684	NA	NA	NA	NA	NA
ZNF333-out.wgt.RDat	/u/home/t/tboltz/project-ophoff/rna_whole_blood/cts_TWAS_latest/T_Cells_CD4_Memory_Resting_weights2//ZNF333-out.wgt.RDat	ZNF333	19	14800861	14844558	0.1495	rs6512005	2.56	rs11085903	0.056117	-9.96	0.907	111	31	enet	0.11476	6.23e-48	-1.08464	0.278081	NA	NA	NA	NA	NA
ZNF430-out.wgt.RDat	/u/home/t/tboltz/project-ophoff/rna_whole_blood/cts_TWAS_latest/T_Cells_CD4_Memory_Resting_weights2//ZNF430-out.wgt.RDat	ZNF430	19	21203441	21242856	0.0153	rs7249876	-1.74	rs10418706	0.00022	2.99	0.503	109	109	blup	0.00343	0.00849	-0.06799	0.94579	NA	NA	NA	NA	NA
ZNF443-out.wgt.RDat	/u/home/t/tboltz/project-ophoff/rna_whole_blood/cts_TWAS_latest/T_Cells_CD4_Memory_Resting_weights2//ZNF443-out.wgt.RDat	ZNF443	19	12540521	12551835	0.0751	rs4804198	3.11	rs11880558	0.06938	-11.32	2.052	133	4	lasso	0.07729	2.72e-32	-2.26765	0.023351	0	0.962	0	0.003	0.035
ZNF468-out.wgt.RDat	/u/home/t/tboltz/project-ophoff/rna_whole_blood/cts_TWAS_latest/T_Cells_CD4_Memory_Resting_weights2//ZNF468-out.wgt.RDat	ZNF468	19	53341264	53360902	0.0343	rs17305094	-2.43	rs7247271	0.019646	-5.97	-0.244	118	4	lasso	0.0162	6.45e-08	0.10826	0.913786	NA	NA	NA	NA	NA
ZNF470-out.wgt.RDat	/u/home/t/tboltz/project-ophoff/rna_whole_blood/cts_TWAS_latest/T_Cells_CD4_Memory_Resting_weights2//ZNF470-out.wgt.RDat	ZNF470	19	57078838	57100279	0.0379	rs10410314	3.26	rs4239476	0.043958	-8.9	-0.098	117	5	lasso	0.04395	7.43e-19	0.04323	0.965518	NA	NA	NA	NA	NA
ZNF486-out.wgt.RDat	/u/home/t/tboltz/project-ophoff/rna_whole_blood/cts_TWAS_latest/T_Cells_CD4_Memory_Resting_weights2//ZNF486-out.wgt.RDat	ZNF486	19	20278024	20311297	0.0744	rs7251507	1.54	rs11085307	0.045825	9.24	-0.137	100	41	enet	0.06265	2.43e-26	-1.01493	0.310141	NA	NA	NA	NA	NA
ZNF491-out.wgt.RDat	/u/home/t/tboltz/project-ophoff/rna_whole_blood/cts_TWAS_latest/T_Cells_CD4_Memory_Resting_weights2//ZNF491-out.wgt.RDat	ZNF491	19	11908483	11920437	0.0167	rs7248680	2.75	rs7251216	0.010849	4.77	0.906	148	2	lasso	0.00928	3.52e-05	0.92702	0.353915	NA	NA	NA	NA	NA
ZNF492-out.wgt.RDat	/u/home/t/tboltz/project-ophoff/rna_whole_blood/cts_TWAS_latest/T_Cells_CD4_Memory_Resting_weights2//ZNF492-out.wgt.RDat	ZNF492	19	22817127	22850473	0.0646	rs8108780	-1.83	rs6511383	0.074299	-11.61	0.738	74	1	lasso	0.07254	2.36e-30	-0.738	0.460514	NA	NA	NA	NA	NA
ZNF493-out.wgt.RDat	/u/home/t/tboltz/project-ophoff/rna_whole_blood/cts_TWAS_latest/T_Cells_CD4_Memory_Resting_weights2//ZNF493-out.wgt.RDat	ZNF493	19	21579922	21610375	0.2061	rs8103138	2.5	rs1781873	0.13336	15.66	-0.457	140	35	enet	0.27586	1.71e-123	0.23242	0.816209	NA	NA	NA	NA	NA
ZNF506-out.wgt.RDat	/u/home/t/tboltz/project-ophoff/rna_whole_blood/cts_TWAS_latest/T_Cells_CD4_Memory_Resting_weights2//ZNF506-out.wgt.RDat	ZNF506	19	19896649	19932560	0.02	rs12977524	2.94	rs248933	0.016327	5.67	0.999	106	4	enet	0.01348	7.65e-07	1.01932	0.308049	NA	NA	NA	NA	NA
ZNF544-out.wgt.RDat	/u/home/t/tboltz/project-ophoff/rna_whole_blood/cts_TWAS_latest/T_Cells_CD4_Memory_Resting_weights2//ZNF544-out.wgt.RDat	ZNF544	19	58739961	58788861	0.0333	rs9304809	3.26	rs260503	0.028571	-7.58	1.425	151	10	enet	0.03349	1.02e-14	-1.35424	0.175659	NA	NA	NA	NA	NA
ZNF550-out.wgt.RDat	/u/home/t/tboltz/project-ophoff/rna_whole_blood/cts_TWAS_latest/T_Cells_CD4_Memory_Resting_weights2//ZNF550-out.wgt.RDat	ZNF550	19	58046626	58071231	0.0405	rs9304809	3.26	rs3746222	0.027135	-7.14	-0.335	219	3	lasso	0.02462	3.18e-11	0.29908	0.764879	NA	NA	NA	NA	NA
ZNF552-out.wgt.RDat	/u/home/t/tboltz/project-ophoff/rna_whole_blood/cts_TWAS_latest/T_Cells_CD4_Memory_Resting_weights2//ZNF552-out.wgt.RDat	ZNF552	19	58315210	58326281	0.0383	rs9304809	3.26	rs2285615	0.032161	7.66	0.172	234	12	enet	0.0299	2.66e-13	-0.01953	0.984421	NA	NA	NA	NA	NA
ZNF554-out.wgt.RDat	/u/home/t/tboltz/project-ophoff/rna_whole_blood/cts_TWAS_latest/T_Cells_CD4_Memory_Resting_weights2//ZNF554-out.wgt.RDat	ZNF554	19	2819867	2836733	0.0374	NA	NA	NA	NA	NA	NA	80	0	lasso	0.02185	3.9e-10	NA	NA	NA	NA	NA	NA	NA
ZNF557-out.wgt.RDat	/u/home/t/tboltz/project-ophoff/rna_whole_blood/cts_TWAS_latest/T_Cells_CD4_Memory_Resting_weights2//ZNF557-out.wgt.RDat	ZNF557	19	7069715	7087979	0.0233	rs890860	-2.79	rs1466715	0.011556	-4.74	1.149	127	10	lasso	0.01475	2.42e-07	-1.18639	0.235469	NA	NA	NA	NA	NA
ZNF558-out.wgt.RDat	/u/home/t/tboltz/project-ophoff/rna_whole_blood/cts_TWAS_latest/T_Cells_CD4_Memory_Resting_weights2//ZNF558-out.wgt.RDat	ZNF558	19	8916847	8942990	0.0349	rs2918300	2.71	rs3752140	0.009952	4.4	-0.259	169	169	blup	0.01216	2.55e-06	-1.25248	0.210394	NA	NA	NA	NA	NA
ZNF559-out.wgt.RDat	/u/home/t/tboltz/project-ophoff/rna_whole_blood/cts_TWAS_latest/T_Cells_CD4_Memory_Resting_weights2//ZNF559-out.wgt.RDat	ZNF559	19	9434449	9461838	0.023	rs889162	1.87	rs10745023	0.02054	-6.15	-0.267	176	2	lasso	0.02057	1.24e-09	0.4794	0.631652	NA	NA	NA	NA	NA
ZNF568-out.wgt.RDat	/u/home/t/tboltz/project-ophoff/rna_whole_blood/cts_TWAS_latest/T_Cells_CD4_Memory_Resting_weights2//ZNF568-out.wgt.RDat	ZNF568	19	37407232	37488834	0.016	rs4806380	2.97	rs1624087	0.015355	-6.02	-1.72	187	12	enet	0.01206	2.78e-06	1.96576	0.049326	0	0.985	0	0.002	0.013
ZNF584-out.wgt.RDat	/u/home/t/tboltz/project-ophoff/rna_whole_blood/cts_TWAS_latest/T_Cells_CD4_Memory_Resting_weights2//ZNF584-out.wgt.RDat	ZNF584	19	58912872	58929694	0.026	rs9304809	3.26	rs12980907	0.017926	-6.34	-2.679	123	11	enet	0.01627	6.09e-08	2.16338	0.030512	0	0.881	0	0.002	0.117
ZNF585B-out.wgt.RDat	/u/home/t/tboltz/project-ophoff/rna_whole_blood/cts_TWAS_latest/T_Cells_CD4_Memory_Resting_weights2//ZNF585B-out.wgt.RDat	ZNF585B	19	37672482	37709055	0.0165	rs4806380	2.97	rs10419174	0.008614	5.4	2.22	142	142	blup	0.01394	5.04e-07	1.79242	0.073066	NA	NA	NA	NA	NA
ZNF586-out.wgt.RDat	/u/home/t/tboltz/project-ophoff/rna_whole_blood/cts_TWAS_latest/T_Cells_CD4_Memory_Resting_weights2//ZNF586-out.wgt.RDat	ZNF586	19	58281024	58331307	0.0388	rs9304809	3.26	rs2303756	0.011209	6.46	-1.101	239	5	lasso	0.02451	3.51e-11	-0.94629	0.344002	NA	NA	NA	NA	NA
ZNF600-out.wgt.RDat	/u/home/t/tboltz/project-ophoff/rna_whole_blood/cts_TWAS_latest/T_Cells_CD4_Memory_Resting_weights2//ZNF600-out.wgt.RDat	ZNF600	19	53253196	53290060	0.0507	rs12972121	-2.26	rs7507442	0.022496	-6.45	-0.065	116	6	lasso	0.02926	4.75e-13	-0.52873	0.596996	NA	NA	NA	NA	NA
ZNF606-out.wgt.RDat	/u/home/t/tboltz/project-ophoff/rna_whole_blood/cts_TWAS_latest/T_Cells_CD4_Memory_Resting_weights2//ZNF606-out.wgt.RDat	ZNF606	19	58488422	58514717	0.0149	rs9304809	3.26	rs9304811	0.007873	-4.95	3.05	220	21	enet	0.01413	4.24e-07	-3.31908	0.000903	0.128	0.634	0	0.002	0.235
ZNF626-out.wgt.RDat	/u/home/t/tboltz/project-ophoff/rna_whole_blood/cts_TWAS_latest/T_Cells_CD4_Memory_Resting_weights2//ZNF626-out.wgt.RDat	ZNF626	19	20802746	20844402	0.0801	rs7249876	-1.74	rs7254995	0.014857	5.64	0.793	85	26	enet	0.03861	9.77e-17	0.70903	0.478303	NA	NA	NA	NA	NA
ZNF66-out.wgt.RDat	/u/home/t/tboltz/project-ophoff/rna_whole_blood/cts_TWAS_latest/T_Cells_CD4_Memory_Resting_weights2//ZNF66-out.wgt.RDat	ZNF66	19	20959111	20992801	0.2456	rs7249876	-1.74	rs10407397	0.13273	-15.18	0.863	94	36	enet	0.18301	3.86e-78	0.34882	0.727228	NA	NA	NA	NA	NA
ZNF682-out.wgt.RDat	/u/home/t/tboltz/project-ophoff/rna_whole_blood/cts_TWAS_latest/T_Cells_CD4_Memory_Resting_weights2//ZNF682-out.wgt.RDat	ZNF682	19	20107868	20150314	0.0224	rs2033481	2.21	rs11085307	0.012955	5.41	-0.137	106	22	enet	0.01739	2.21e-08	0.06622	0.947201	NA	NA	NA	NA	NA
ZNF69-out.wgt.RDat	/u/home/t/tboltz/project-ophoff/rna_whole_blood/cts_TWAS_latest/T_Cells_CD4_Memory_Resting_weights2//ZNF69-out.wgt.RDat	ZNF69	19	11998598	12025144	0.0374	rs7248680	2.75	rs7248526	0.012746	-5.88	0.3	138	18	enet	0.01651	4.91e-08	-1.78889	0.073633	NA	NA	NA	NA	NA
ZNF701-out.wgt.RDat	/u/home/t/tboltz/project-ophoff/rna_whole_blood/cts_TWAS_latest/T_Cells_CD4_Memory_Resting_weights2//ZNF701-out.wgt.RDat	ZNF701	19	53058711	53090427	0.1521	rs2560955	-1.94	rs12327640	0.030987	-8.49	0.741	127	6	lasso	0.09023	1.26e-37	-0.00174	0.998609	NA	NA	NA	NA	NA
ZNF708-out.wgt.RDat	/u/home/t/tboltz/project-ophoff/rna_whole_blood/cts_TWAS_latest/T_Cells_CD4_Memory_Resting_weights2//ZNF708-out.wgt.RDat	ZNF708	19	21473963	21512227	0.1739	rs8103138	2.5	rs1781867	0.07725	11.75	-0.23	130	23	enet	0.15794	9.15e-67	0.38898	0.697294	NA	NA	NA	NA	NA
ZNF737-out.wgt.RDat	/u/home/t/tboltz/project-ophoff/rna_whole_blood/cts_TWAS_latest/T_Cells_CD4_Memory_Resting_weights2//ZNF737-out.wgt.RDat	ZNF737	19	20718632	20748615	0.1993	rs7249876	-1.74	rs10413625	0.02816	-7.69	0.063	77	4	lasso	0.0866	4.03e-36	-1.03393	0.30117	NA	NA	NA	NA	NA
ZNF738-out.wgt.RDat	/u/home/t/tboltz/project-ophoff/rna_whole_blood/cts_TWAS_latest/T_Cells_CD4_Memory_Resting_weights2//ZNF738-out.wgt.RDat	ZNF738	19	21541733	21562104	0.1452	rs8103138	2.5	rs4808279	0.015841	5.36	0.32	138	31	enet	0.04434	5.2e-19	0.83463	0.403929	NA	NA	NA	NA	NA
ZNF761-out.wgt.RDat	/u/home/t/tboltz/project-ophoff/rna_whole_blood/cts_TWAS_latest/T_Cells_CD4_Memory_Resting_weights2//ZNF761-out.wgt.RDat	ZNF761	19	53948255	53961515	0.02	rs12972121	-2.26	rs2708803	0.013327	5.41	-0.439	83	2	lasso	0.01015	1.6e-05	-0.38507	0.700188	NA	NA	NA	NA	NA
ZNF763-out.wgt.RDat	/u/home/t/tboltz/project-ophoff/rna_whole_blood/cts_TWAS_latest/T_Cells_CD4_Memory_Resting_weights2//ZNF763-out.wgt.RDat	ZNF763	19	12075853	12091432	0.0276	rs7248680	2.75	rs4081726	0.025731	-6.98	2.127	149	5	lasso	0.02326	1.09e-10	-2.09925	0.035795	0	0.972	0	0.002	0.025
ZNF772-out.wgt.RDat	/u/home/t/tboltz/project-ophoff/rna_whole_blood/cts_TWAS_latest/T_Cells_CD4_Memory_Resting_weights2//ZNF772-out.wgt.RDat	ZNF772	19	57978032	57988938	0.0914	rs13345625	-2.3	rs8113039	0.076347	12.82	0.01	216	6	lasso	0.12465	3.64e-52	-0.47639	0.633799	NA	NA	NA	NA	NA
ZNF773-out.wgt.RDat	/u/home/t/tboltz/project-ophoff/rna_whole_blood/cts_TWAS_latest/T_Cells_CD4_Memory_Resting_weights2//ZNF773-out.wgt.RDat	ZNF773	19	58011284	58029772	0.0207	rs9304809	3.26	rs12980664	0.020576	6.17	0.972	217	3	lasso	0.0186	7.4e-09	0.97256	0.330771	NA	NA	NA	NA	NA
ZNF780A-out.wgt.RDat	/u/home/t/tboltz/project-ophoff/rna_whole_blood/cts_TWAS_latest/T_Cells_CD4_Memory_Resting_weights2//ZNF780A-out.wgt.RDat	ZNF780A	19	40575060	40596845	0.0171	rs3810389	2.67	rs337799	0.021162	-6.18	0.413	138	2	lasso	0.01963	2.91e-09	-0.46263	0.643626	NA	NA	NA	NA	NA
ZNF790-out.wgt.RDat	/u/home/t/tboltz/project-ophoff/rna_whole_blood/cts_TWAS_latest/T_Cells_CD4_Memory_Resting_weights2//ZNF790-out.wgt.RDat	ZNF790	19	37308331	37341689	0.0289	rs4806380	2.97	rs2385797	0.017401	-5.74	-1.664	174	5	lasso	0.0122	2.45e-06	1.94097	0.052261	NA	NA	NA	NA	NA
ZNF793-out.wgt.RDat	/u/home/t/tboltz/project-ophoff/rna_whole_blood/cts_TWAS_latest/T_Cells_CD4_Memory_Resting_weights2//ZNF793-out.wgt.RDat	ZNF793	19	37997842	38039664	0.0371	rs2385412	2.22	rs2891699	0.048777	9.4	2.078	133	20	enet	0.04929	5.59e-21	1.59357	0.111032	NA	NA	NA	NA	NA
ZNF814-out.wgt.RDat	/u/home/t/tboltz/project-ophoff/rna_whole_blood/cts_TWAS_latest/T_Cells_CD4_Memory_Resting_weights2//ZNF814-out.wgt.RDat	ZNF814	19	58360100	58400442	0.0173	rs9304809	3.26	rs1047128	0.009095	-5.03	-0.129	237	5	lasso	0.00813	0.000102	0.17658	0.859841	NA	NA	NA	NA	NA
ZNF835-out.wgt.RDat	/u/home/t/tboltz/project-ophoff/rna_whole_blood/cts_TWAS_latest/T_Cells_CD4_Memory_Resting_weights2//ZNF835-out.wgt.RDat	ZNF835	19	57173349	57183151	0.0521	rs10410314	3.26	rs4239476	0.026502	-7.21	-0.098	125	4	lasso	0.04653	7.04e-20	0.14072	0.888089	NA	NA	NA	NA	NA
ZNF83-out.wgt.RDat	/u/home/t/tboltz/project-ophoff/rna_whole_blood/cts_TWAS_latest/T_Cells_CD4_Memory_Resting_weights2//ZNF83-out.wgt.RDat	ZNF83	19	53097314	53193749	0.1584	rs12972121	-2.26	rs10401904	0.100182	13.21	0.702	144	13	enet	0.11747	4.33e-49	0.33749	0.735748	NA	NA	NA	NA	NA
ZNF85-out.wgt.RDat	/u/home/t/tboltz/project-ophoff/rna_whole_blood/cts_TWAS_latest/T_Cells_CD4_Memory_Resting_weights2//ZNF85-out.wgt.RDat	ZNF85	19	21106029	21133503	0.0333	rs7249876	-1.74	rs8106633	0.01484	5.36	0.893	99	99	blup	0.01458	2.81e-07	1.54307	0.122813	NA	NA	NA	NA	NA
ZNF875-out.wgt.RDat	/u/home/t/tboltz/project-ophoff/rna_whole_blood/cts_TWAS_latest/T_Cells_CD4_Memory_Resting_weights2//ZNF875-out.wgt.RDat	ZNF875	19	37803740	37860267	0.0493	rs4806380	2.97	rs12462708	0.045153	-8.97	0.519	155	3	lasso	0.04271	2.31e-18	-0.66441	0.506429	NA	NA	NA	NA	NA
ZNF8-out.wgt.RDat	/u/home/t/tboltz/project-ophoff/rna_whole_blood/cts_TWAS_latest/T_Cells_CD4_Memory_Resting_weights2//ZNF8-out.wgt.RDat	ZNF8	19	58790322	58814157	0.0431	rs9304809	3.26	rs11666156	0.032119	7.79	-2.041	138	6	lasso	0.02977	2.99e-13	-1.9031	0.057028	NA	NA	NA	NA	NA
ZNF90-out.wgt.RDat	/u/home/t/tboltz/project-ophoff/rna_whole_blood/cts_TWAS_latest/T_Cells_CD4_Memory_Resting_weights2//ZNF90-out.wgt.RDat	ZNF90	19	20188804	20237885	0.0264	rs10500212	2.02	rs11085307	0.023194	6.61	-0.137	105	105	blup	0.02499	2.28e-11	-0.32683	0.743796	NA	NA	NA	NA	NA
ZSCAN18-out.wgt.RDat	/u/home/t/tboltz/project-ophoff/rna_whole_blood/cts_TWAS_latest/T_Cells_CD4_Memory_Resting_weights2//ZSCAN18-out.wgt.RDat	ZSCAN18	19	58595206	58629794	0.026	rs9304809	3.26	rs2547260	0.00822	4.71	0.215	204	15	enet	0.01082	8.65e-06	0.36266	0.716857	NA	NA	NA	NA	NA
PANEL	FILE	ID	CHR	P0	P1	HSQ	BEST.GWAS.ID	BEST.GWAS.Z	EQTL.ID	EQTL.R2	EQTL.Z	EQTL.GWAS.Z	NSNP	NWGT	MODEL	MODELCV.R2	MODELCV.PV	TWAS.Z	TWAS.P	COLOC.PP0	COLOC.PP1	COLOC.PP2	COLOC.PP3	COLOC.PP4
ABCD3-out.wgt.RDat	/u/home/t/tboltz/project-ophoff/rna_whole_blood/cts_TWAS_latest/T_Cells_CD4_Memory_Resting_weights2//ABCD3-out.wgt.RDat	ABCD3	1	94900000	95000000	0.02953	rs2228344	-2.039	rs4148056	0.029415	7.32	-1.104	201	7	enet	0.02429	4.28e-11	-1.16509	0.243984	NA	NA	NA	NA	NA
ACADM-out.wgt.RDat	/u/home/t/tboltz/project-ophoff/rna_whole_blood/cts_TWAS_latest/T_Cells_CD4_Memory_Resting_weights2//ACADM-out.wgt.RDat	ACADM	1	76200000	76300000	0.03916	rs17098450	-2.813	rs1146603	0.014266	-6.24	-1.487	276	7	lasso	0.03218	3.36e-14	0.20866	0.834711	NA	NA	NA	NA	NA
ACKR1-out.wgt.RDat	/u/home/t/tboltz/project-ophoff/rna_whole_blood/cts_TWAS_latest/T_Cells_CD4_Memory_Resting_weights2//ACKR1-out.wgt.RDat	ACKR1	1	159000000	159000000	0.02103	rs6666753	2.413	rs2249866	0.006202	4.99	-0.891	222	24	enet	0.01335	8.63e-07	-0.08231	0.934397	NA	NA	NA	NA	NA
ACP6-out.wgt.RDat	/u/home/t/tboltz/project-ophoff/rna_whole_blood/cts_TWAS_latest/T_Cells_CD4_Memory_Resting_weights2//ACP6-out.wgt.RDat	ACP6	1	147000000	147000000	0.14497	rs4534444	2.302	rs12119079	0.054186	-9.81	1.088	207	15	enet	0.06482	3.24e-27	-1.27397	0.202673	NA	NA	NA	NA	NA
ADAM15-out.wgt.RDat	/u/home/t/tboltz/project-ophoff/rna_whole_blood/cts_TWAS_latest/T_Cells_CD4_Memory_Resting_weights2//ADAM15-out.wgt.RDat	ADAM15	1	155000000	155000000	0.10756	rs6696760	-3.446	rs35902694	0.041458	9.13	0.556	112	6	lasso	0.07575	1.16e-31	-0.48776	0.625717	NA	NA	NA	NA	NA
ADAMTSL4-out.wgt.RDat	/u/home/t/tboltz/project-ophoff/rna_whole_blood/cts_TWAS_latest/T_Cells_CD4_Memory_Resting_weights2//ADAMTSL4-out.wgt.RDat	ADAMTSL4	1	151000000	151000000	0.06647	rs2147324	-3.05	rs11204737	0.002719	-4.77	-0.697	79	3	lasso	0.02194	3.59e-10	-0.06803	0.945765	NA	NA	NA	NA	NA
ADAR-out.wgt.RDat	/u/home/t/tboltz/project-ophoff/rna_whole_blood/cts_TWAS_latest/T_Cells_CD4_Memory_Resting_weights2//ADAR-out.wgt.RDat	ADAR	1	155000000	155000000	0.01799	rs6696760	-3.446	rs884617	0.017216	5.95	-3.287	126	4	lasso	0.01633	5.75e-08	-3.3784	0.000729	0.001	0.63	0	0.002	0.366
ADIPOR1-out.wgt.RDat	/u/home/t/tboltz/project-ophoff/rna_whole_blood/cts_TWAS_latest/T_Cells_CD4_Memory_Resting_weights2//ADIPOR1-out.wgt.RDat	ADIPOR1	1	203000000	203000000	0.03886	rs10494841	-2.117	rs2232852	0.029576	7.87	-0.987	146	15	enet	0.03765	2.34e-16	-1.25197	0.210582	NA	NA	NA	NA	NA
ADORA1-out.wgt.RDat	/u/home/t/tboltz/project-ophoff/rna_whole_blood/cts_TWAS_latest/T_Cells_CD4_Memory_Resting_weights2//ADORA1-out.wgt.RDat	ADORA1	1	203000000	203000000	0.06032	rs10494841	-2.117	rs6701725	0.030107	-7.46	-0.551	150	3	lasso	0.03853	1.05e-16	-0.26055	0.794443	NA	NA	NA	NA	NA
ADSS2-out.wgt.RDat	/u/home/t/tboltz/project-ophoff/rna_whole_blood/cts_TWAS_latest/T_Cells_CD4_Memory_Resting_weights2//ADSS2-out.wgt.RDat	ADSS2	1	245000000	245000000	0.04268	rs665606	2.831	rs12025435	0.024745	-6.73	-0.435	120	6	lasso	0.03751	2.66e-16	-0.3911	0.69572	NA	NA	NA	NA	NA
AHCTF1-out.wgt.RDat	/u/home/t/tboltz/project-ophoff/rna_whole_blood/cts_TWAS_latest/T_Cells_CD4_Memory_Resting_weights2//AHCTF1-out.wgt.RDat	AHCTF1	1	247000000	247000000	0.02501	rs12135739	-2.882	rs12066507	0.004164	-3.72	0.408	169	25	enet	0.022	3.42e-10	-1.68792	0.091426	NA	NA	NA	NA	NA
AK5-out.wgt.RDat	/u/home/t/tboltz/project-ophoff/rna_whole_blood/cts_TWAS_latest/T_Cells_CD4_Memory_Resting_weights2//AK5-out.wgt.RDat	AK5	1	77700000	78000000	0.07164	rs17380796	2.604	rs6658302	0.021024	-6.26	-0.473	172	27	enet	0.02913	5.37e-13	0.76588	0.443748	NA	NA	NA	NA	NA
ALPL-out.wgt.RDat	/u/home/t/tboltz/project-ophoff/rna_whole_blood/cts_TWAS_latest/T_Cells_CD4_Memory_Resting_weights2//ALPL-out.wgt.RDat	ALPL	1	21800000	21900000	0.02383	rs12563141	-2.451	rs885813	0.015354	5.47	0.537	127	5	lasso	0.01332	8.87e-07	0.56696	0.570738	NA	NA	NA	NA	NA
AMIGO1-out.wgt.RDat	/u/home/t/tboltz/project-ophoff/rna_whole_blood/cts_TWAS_latest/T_Cells_CD4_Memory_Resting_weights2//AMIGO1-out.wgt.RDat	AMIGO1	1	110000000	110000000	0.05204	rs2359243	-2.596	rs2301230	0.032623	7.75	0.864	118	4	lasso	0.03099	9.89e-14	0.84879	0.396	NA	NA	NA	NA	NA
ANKRD35-out.wgt.RDat	/u/home/t/tboltz/project-ophoff/rna_whole_blood/cts_TWAS_latest/T_Cells_CD4_Memory_Resting_weights2//ANKRD35-out.wgt.RDat	ANKRD35	1	146000000	146000000	0.1625	rs10218795	2.596	rs6670984	0.087875	-12.4	2.09	19	1	lasso	0.08789	1.18e-36	-2.09	0.036618	0	0.975	0	0.001	0.024
AQP10-out.wgt.RDat	/u/home/t/tboltz/project-ophoff/rna_whole_blood/cts_TWAS_latest/T_Cells_CD4_Memory_Resting_weights2//AQP10-out.wgt.RDat	AQP10	1	154000000	154000000	0.02678	rs6696760	-3.446	rs6702754	0.013935	5.26	-1.444	116	4	lasso	0.01301	1.17e-06	-1.93094	0.05349	NA	NA	NA	NA	NA
ARHGAP30-out.wgt.RDat	/u/home/t/tboltz/project-ophoff/rna_whole_blood/cts_TWAS_latest/T_Cells_CD4_Memory_Resting_weights2//ARHGAP30-out.wgt.RDat	ARHGAP30	1	161000000	161000000	0.03041	rs3737780	-2.356	rs10797092	0.008279	5.23	-0.407	150	7	lasso	0.01479	2.32e-07	0.33928	0.734401	NA	NA	NA	NA	NA
ARPC5-out.wgt.RDat	/u/home/t/tboltz/project-ophoff/rna_whole_blood/cts_TWAS_latest/T_Cells_CD4_Memory_Resting_weights2//ARPC5-out.wgt.RDat	ARPC5	1	184000000	184000000	0.23229	rs10494560	-2.987	rs2254972	0.26837	21.63	1.398	199	4	lasso	0.28825	5.57e-130	1.19557	0.231866	NA	NA	NA	NA	NA
ATAD3B-out.wgt.RDat	/u/home/t/tboltz/project-ophoff/rna_whole_blood/cts_TWAS_latest/T_Cells_CD4_Memory_Resting_weights2//ATAD3B-out.wgt.RDat	ATAD3B	1	1410000	1430000	0.10662	rs34945898	2.351	rs7524470	0.001121	-3.4	0.98	47	14	enet	0.02889	6.68e-13	-0.81215	0.416704	NA	NA	NA	NA	NA
ATF6-out.wgt.RDat	/u/home/t/tboltz/project-ophoff/rna_whole_blood/cts_TWAS_latest/T_Cells_CD4_Memory_Resting_weights2//ATF6-out.wgt.RDat	ATF6	1	162000000	162000000	0.03635	rs12040727	-2.37	rs1394070	0.014498	-6.34	0.452	307	2	lasso	0.02802	1.47e-12	-0.65704	0.511155	NA	NA	NA	NA	NA
ATP1B1-out.wgt.RDat	/u/home/t/tboltz/project-ophoff/rna_whole_blood/cts_TWAS_latest/T_Cells_CD4_Memory_Resting_weights2//ATP1B1-out.wgt.RDat	ATP1B1	1	169000000	169000000	0.04679	rs12033844	-3.409	rs10919071	0.021158	6.41	0.404	258	14	enet	0.03169	5.27e-14	0.71728	0.473201	NA	NA	NA	NA	NA
ATP2B4-out.wgt.RDat	/u/home/t/tboltz/project-ophoff/rna_whole_blood/cts_TWAS_latest/T_Cells_CD4_Memory_Resting_weights2//ATP2B4-out.wgt.RDat	ATP2B4	1	204000000	204000000	0.0146	rs7545327	-2.719	rs4951130	0.010543	-4.65	-0.16	131	5	lasso	0.00609	0.000676	-0.24299	0.808016	NA	NA	NA	NA	NA
ATP6V0B-out.wgt.RDat	/u/home/t/tboltz/project-ophoff/rna_whole_blood/cts_TWAS_latest/T_Cells_CD4_Memory_Resting_weights2//ATP6V0B-out.wgt.RDat	ATP6V0B	1	44400000	44400000	0.01538	rs12410155	-7.269	rs2486008	0.019862	-5.95	2.037	133	2	lasso	0.01926	4.06e-09	-2.52685	0.011509	0	0	0.001	0.999	0
ATP8B2-out.wgt.RDat	/u/home/t/tboltz/project-ophoff/rna_whole_blood/cts_TWAS_latest/T_Cells_CD4_Memory_Resting_weights2//ATP8B2-out.wgt.RDat	ATP8B2	1	154000000	154000000	0.01896	rs6696760	-3.446	rs11586379	0.006681	5.02	-1.556	119	3	lasso	0.0087	6.04e-05	-2.13113	0.033078	0.182	0.794	0.001	0.004	0.02
B3GALNT2-out.wgt.RDat	/u/home/t/tboltz/project-ophoff/rna_whole_blood/cts_TWAS_latest/T_Cells_CD4_Memory_Resting_weights2//B3GALNT2-out.wgt.RDat	B3GALNT2	1	236000000	236000000	0.05531	rs4659618	3.06	rs1305556	0.081259	12.03	0.504	78	3	lasso	0.08064	1.14e-33	0.47825	0.63247	NA	NA	NA	NA	NA
B3GALT6-out.wgt.RDat	/u/home/t/tboltz/project-ophoff/rna_whole_blood/cts_TWAS_latest/T_Cells_CD4_Memory_Resting_weights2//B3GALT6-out.wgt.RDat	B3GALT6	1	1170000	1170000	0.02804	rs3131972	2.132	rs3813199	0.036928	8.25	-0.662	32	6	enet	0.03759	2.47e-16	-0.54728	0.584185	NA	NA	NA	NA	NA
C1orf105-out.wgt.RDat	/u/home/t/tboltz/project-ophoff/rna_whole_blood/cts_TWAS_latest/T_Cells_CD4_Memory_Resting_weights2//C1orf105-out.wgt.RDat	C1orf105	1	172000000	172000000	0.02988	rs859633	-1.855	rs2269615	0.012258	6.21	-0.043	164	6	enet	0.01235	2.13e-06	-0.16458	0.869271	NA	NA	NA	NA	NA
C1orf109-out.wgt.RDat	/u/home/t/tboltz/project-ophoff/rna_whole_blood/cts_TWAS_latest/T_Cells_CD4_Memory_Resting_weights2//C1orf109-out.wgt.RDat	C1orf109	1	38100000	38200000	0.04121	rs4074961	-2.421	rs3762352	0.037519	8.36	1.553	137	2	lasso	0.03635	7.65e-16	1.553	0.120423	NA	NA	NA	NA	NA
C1orf112-out.wgt.RDat	/u/home/t/tboltz/project-ophoff/rna_whole_blood/cts_TWAS_latest/T_Cells_CD4_Memory_Resting_weights2//C1orf112-out.wgt.RDat	C1orf112	1	170000000	170000000	0.02517	rs4437927	2.89	rs11577641	0.007896	4.92	-0.893	352	19	enet	0.01511	1.74e-07	-0.17364	0.862151	NA	NA	NA	NA	NA
C1orf115-out.wgt.RDat	/u/home/t/tboltz/project-ophoff/rna_whole_blood/cts_TWAS_latest/T_Cells_CD4_Memory_Resting_weights2//C1orf115-out.wgt.RDat	C1orf115	1	221000000	221000000	0.143	rs7544735	-3.806	rs437078	0.067827	10.92	-0.051	164	25	enet	0.10415	1.93e-43	-0.39735	0.691108	NA	NA	NA	NA	NA
C1QA-out.wgt.RDat	/u/home/t/tboltz/project-ophoff/rna_whole_blood/cts_TWAS_latest/T_Cells_CD4_Memory_Resting_weights2//C1QA-out.wgt.RDat	C1QA	1	23000000	23000000	0.11034	rs10917284	-2.641	rs10917268	0.065825	-10.72	-0.102	144	4	lasso	0.08506	1.74e-35	0.36881	0.712269	NA	NA	NA	NA	NA
C4BPA-out.wgt.RDat	/u/home/t/tboltz/project-ophoff/rna_whole_blood/cts_TWAS_latest/T_Cells_CD4_Memory_Resting_weights2//C4BPA-out.wgt.RDat	C4BPA	1	207000000	207000000	0.14882	rs2243191	3.11	rs11120211	0.075539	11.68	1.399	194	12	enet	0.07535	1.68e-31	1.35087	0.176737	NA	NA	NA	NA	NA
CA6-out.wgt.RDat	/u/home/t/tboltz/project-ophoff/rna_whole_blood/cts_TWAS_latest/T_Cells_CD4_Memory_Resting_weights2//CA6-out.wgt.RDat	CA6	1	9010000	9040000	0.02439	rs629524	2.171	rs9434652	0.007345	4.97	-0.857	96	14	enet	0.01323	9.59e-07	-0.49009	0.624068	NA	NA	NA	NA	NA
CAPZB-out.wgt.RDat	/u/home/t/tboltz/project-ophoff/rna_whole_blood/cts_TWAS_latest/T_Cells_CD4_Memory_Resting_weights2//CAPZB-out.wgt.RDat	CAPZB	1	19700000	19800000	0.01767	rs2872594	2.902	rs4912072	0.00788	-4.87	0.364	260	8	enet	0.00997	1.87e-05	-0.69466	0.487271	NA	NA	NA	NA	NA
CASP9-out.wgt.RDat	/u/home/t/tboltz/project-ophoff/rna_whole_blood/cts_TWAS_latest/T_Cells_CD4_Memory_Resting_weights2//CASP9-out.wgt.RDat	CASP9	1	15800000	15900000	0.03219	rs10803369	2.227	rs2236215	0.018969	-6.52	0.249	260	27	enet	0.02497	2.32e-11	-0.64331	0.520023	NA	NA	NA	NA	NA
CCDC163-out.wgt.RDat	/u/home/t/tboltz/project-ophoff/rna_whole_blood/cts_TWAS_latest/T_Cells_CD4_Memory_Resting_weights2//CCDC163-out.wgt.RDat	CCDC163	1	46000000	46000000	0.10333	rs4233497	2.18	rs4660864	0.162332	16.95	-0.711	140	6	lasso	0.16004	1.05e-67	-0.74184	0.458184	NA	NA	NA	NA	NA
CCDC24-out.wgt.RDat	/u/home/t/tboltz/project-ophoff/rna_whole_blood/cts_TWAS_latest/T_Cells_CD4_Memory_Resting_weights2//CCDC24-out.wgt.RDat	CCDC24	1	44500000	44500000	0.02126	rs12410155	-7.269	rs4660758	0.010406	6.01	2.919	132	5	lasso	0.01672	4.04e-08	3.53239	0.000412	0	0	0	1	0
CCDC30-out.wgt.RDat	/u/home/t/tboltz/project-ophoff/rna_whole_blood/cts_TWAS_latest/T_Cells_CD4_Memory_Resting_weights2//CCDC30-out.wgt.RDat	CCDC30	1	42900000	43100000	0.01762	rs913426	2.882	rs7529295	0.011923	-5.57	0.532	211	211	blup	0.01413	4.23e-07	-0.71612	0.473919	NA	NA	NA	NA	NA
CCSAP-out.wgt.RDat	/u/home/t/tboltz/project-ophoff/rna_whole_blood/cts_TWAS_latest/T_Cells_CD4_Memory_Resting_weights2//CCSAP-out.wgt.RDat	CCSAP	1	229000000	229000000	0.19109	rs628860	-2.185	rs237802	0.268361	21.61	-0.869	146	3	lasso	0.26742	3.84e-119	-0.87752	0.380204	NA	NA	NA	NA	NA
CCT3-out.wgt.RDat	/u/home/t/tboltz/project-ophoff/rna_whole_blood/cts_TWAS_latest/T_Cells_CD4_Memory_Resting_weights2//CCT3-out.wgt.RDat	CCT3	1	156000000	156000000	0.05426	rs2764406	-2.567	rs3806408	0.053091	-9.94	0.344	177	10	lasso	0.05132	8.61e-22	-0.34559	0.729647	NA	NA	NA	NA	NA
CD101-out.wgt.RDat	/u/home/t/tboltz/project-ophoff/rna_whole_blood/cts_TWAS_latest/T_Cells_CD4_Memory_Resting_weights2//CD101-out.wgt.RDat	CD101	1	118000000	118000000	0.14341	rs8254	-3.253	rs998532	0.020369	-6.17	-0.529	115	32	enet	0.0604	1.96e-25	0.5062	0.612715	NA	NA	NA	NA	NA
CD1E-out.wgt.RDat	/u/home/t/tboltz/project-ophoff/rna_whole_blood/cts_TWAS_latest/T_Cells_CD4_Memory_Resting_weights2//CD1E-out.wgt.RDat	CD1E	1	158000000	158000000	0.00821	rs6666753	2.413	rs2188108	0.00206	-3.87	0.631	191	191	blup	0.0014	0.0646	-0.41017	0.68168	NA	NA	NA	NA	NA
CD52-out.wgt.RDat	/u/home/t/tboltz/project-ophoff/rna_whole_blood/cts_TWAS_latest/T_Cells_CD4_Memory_Resting_weights2//CD52-out.wgt.RDat	CD52	1	26600000	26600000	0.07395	rs4072445	3.056	rs3795684	0.069538	-11.07	-0.479	170	5	lasso	0.08333	9.01e-35	-0.022	0.982446	NA	NA	NA	NA	NA
CD58-out.wgt.RDat	/u/home/t/tboltz/project-ophoff/rna_whole_blood/cts_TWAS_latest/T_Cells_CD4_Memory_Resting_weights2//CD58-out.wgt.RDat	CD58	1	117000000	117000000	0.01821	rs8254	-3.253	rs2300747	0.01427	5.19	0.58	150	2	lasso	0.01171	3.84e-06	0.5754	0.565023	NA	NA	NA	NA	NA
CD84-out.wgt.RDat	/u/home/t/tboltz/project-ophoff/rna_whole_blood/cts_TWAS_latest/T_Cells_CD4_Memory_Resting_weights2//CD84-out.wgt.RDat	CD84	1	161000000	161000000	0.03347	rs3737780	-2.356	rs10908787	0.053675	9.71	-0.767	109	7	lasso	0.05394	7.71e-23	-0.42908	0.667862	NA	NA	NA	NA	NA
CDA-out.wgt.RDat	/u/home/t/tboltz/project-ophoff/rna_whole_blood/cts_TWAS_latest/T_Cells_CD4_Memory_Resting_weights2//CDA-out.wgt.RDat	CDA	1	20900000	20900000	0.11259	rs10916764	-3.018	rs4655226	0.158861	16.63	-1.371	144	3	lasso	0.18585	1.89e-79	-2.03679	0.041671	0	0.99	0	0.003	0.007
CEP104-out.wgt.RDat	/u/home/t/tboltz/project-ophoff/rna_whole_blood/cts_TWAS_latest/T_Cells_CD4_Memory_Resting_weights2//CEP104-out.wgt.RDat	CEP104	1	3730000	3770000	0.02967	rs41434152	2.946	rs6424058	0.02507	6.74	2.193	66	2	lasso	0.02395	5.81e-11	2.18353	0.028997	0	0.968	0	0.001	0.03
CEP170-out.wgt.RDat	/u/home/t/tboltz/project-ophoff/rna_whole_blood/cts_TWAS_latest/T_Cells_CD4_Memory_Resting_weights2//CEP170-out.wgt.RDat	CEP170	1	243000000	243000000	0.05435	rs914949	2.863	rs2171975	0.003665	-4.9	1.612	143	143	blup	0.02452	3.49e-11	-1.68648	0.091704	NA	NA	NA	NA	NA
CEP85-out.wgt.RDat	/u/home/t/tboltz/project-ophoff/rna_whole_blood/cts_TWAS_latest/T_Cells_CD4_Memory_Resting_weights2//CEP85-out.wgt.RDat	CEP85	1	26600000	26600000	0.01902	rs4072445	3.056	rs4072445	0.003169	-5.05	3.056	175	4	enet	0.00781	0.000137	-3.09654	0.001958	0.109	0.749	0	0.002	0.14
CERS2-out.wgt.RDat	/u/home/t/tboltz/project-ophoff/rna_whole_blood/cts_TWAS_latest/T_Cells_CD4_Memory_Resting_weights2//CERS2-out.wgt.RDat	CERS2	1	151000000	151000000	0.03097	rs1887545	-2.989	rs11552229	0.067506	11.34	-0.259	127	4	lasso	0.06348	1.13e-26	-0.25314	0.800156	NA	NA	NA	NA	NA
CHI3L1-out.wgt.RDat	/u/home/t/tboltz/project-ophoff/rna_whole_blood/cts_TWAS_latest/T_Cells_CD4_Memory_Resting_weights2//CHI3L1-out.wgt.RDat	CHI3L1	1	203000000	203000000	0.47449	rs10494841	-2.117	rs946261	0.227681	-19.92	-1.305	140	28	enet	0.25073	1.12e-110	1.54913	0.12135	NA	NA	NA	NA	NA
CHI3L2-out.wgt.RDat	/u/home/t/tboltz/project-ophoff/rna_whole_blood/cts_TWAS_latest/T_Cells_CD4_Memory_Resting_weights2//CHI3L2-out.wgt.RDat	CHI3L2	1	112000000	112000000	0.34162	rs2477425	-2.541	rs11556868	0.155322	16.43	-0.403	225	22	enet	0.18816	1.61e-80	-0.20317	0.839005	NA	NA	NA	NA	NA
CHRM3-out.wgt.RDat	/u/home/t/tboltz/project-ophoff/rna_whole_blood/cts_TWAS_latest/T_Cells_CD4_Memory_Resting_weights2//CHRM3-out.wgt.RDat	CHRM3	1	240000000	240000000	0.02578	rs11591010	3.213	rs665159	0.010828	5.3	0.38	235	5	lasso	0.01586	8.81e-08	-0.17974	0.85736	NA	NA	NA	NA	NA
CLCN6-out.wgt.RDat	/u/home/t/tboltz/project-ophoff/rna_whole_blood/cts_TWAS_latest/T_Cells_CD4_Memory_Resting_weights2//CLCN6-out.wgt.RDat	CLCN6	1	11900000	11900000	0.02906	rs7537765	1.899	rs7537765	0.015415	5.5	1.899	137	137	blup	0.01677	3.85e-08	1.77592	0.075746	NA	NA	NA	NA	NA
CLIC4-out.wgt.RDat	/u/home/t/tboltz/project-ophoff/rna_whole_blood/cts_TWAS_latest/T_Cells_CD4_Memory_Resting_weights2//CLIC4-out.wgt.RDat	CLIC4	1	25100000	25200000	0.02585	rs196410	-2.384	rs7548438	0.017868	6.24	0.552	142	142	blup	0.02819	1.26e-12	0.82339	0.410284	NA	NA	NA	NA	NA
CNIH4-out.wgt.RDat	/u/home/t/tboltz/project-ophoff/rna_whole_blood/cts_TWAS_latest/T_Cells_CD4_Memory_Resting_weights2//CNIH4-out.wgt.RDat	CNIH4	1	225000000	225000000	0.08292	rs7524705	-2.563	rs6675858	0.079909	11.97	-0.557	180	7	enet	0.08119	6.86e-34	-0.44301	0.65776	NA	NA	NA	NA	NA
CNR2-out.wgt.RDat	/u/home/t/tboltz/project-ophoff/rna_whole_blood/cts_TWAS_latest/T_Cells_CD4_Memory_Resting_weights2//CNR2-out.wgt.RDat	CNR2	1	24200000	24200000	0.11255	rs12401982	3.709	rs34902309	0.171363	-17.31	-0.966	94	4	lasso	0.17373	6.85e-74	0.8093	0.418344	NA	NA	NA	NA	NA
COA6-out.wgt.RDat	/u/home/t/tboltz/project-ophoff/rna_whole_blood/cts_TWAS_latest/T_Cells_CD4_Memory_Resting_weights2//COA6-out.wgt.RDat	COA6	1	235000000	235000000	0.04043	rs478425	2.219	rs7524822	0.036219	-8.2	-0.05	154	2	enet	0.03932	5.11e-17	0.39034	0.696283	NA	NA	NA	NA	NA
COLGALT2-out.wgt.RDat	/u/home/t/tboltz/project-ophoff/rna_whole_blood/cts_TWAS_latest/T_Cells_CD4_Memory_Resting_weights2//COLGALT2-out.wgt.RDat	COLGALT2	1	184000000	184000000	0.13374	rs1930294	-3.495	rs6698088	0.04285	9.17	-0.456	208	62	enet	0.064	6.89e-27	-0.69624	0.486279	NA	NA	NA	NA	NA
COQ8A-out.wgt.RDat	/u/home/t/tboltz/project-ophoff/rna_whole_blood/cts_TWAS_latest/T_Cells_CD4_Memory_Resting_weights2//COQ8A-out.wgt.RDat	COQ8A	1	227000000	227000000	0.11811	rs1151815	2.886	rs2813957	0.039001	-9.53	0.616	183	32	enet	0.08971	2.07e-37	-0.96874	0.332675	NA	NA	NA	NA	NA
COX20-out.wgt.RDat	/u/home/t/tboltz/project-ophoff/rna_whole_blood/cts_TWAS_latest/T_Cells_CD4_Memory_Resting_weights2//COX20-out.wgt.RDat	COX20	1	245000000	245000000	0.02176	rs6676378	2.642	rs12095737	0.013749	-5.25	1.285	106	5	lasso	0.01196	3.04e-06	-1.67747	0.093451	NA	NA	NA	NA	NA
CPLANE2-out.wgt.RDat	/u/home/t/tboltz/project-ophoff/rna_whole_blood/cts_TWAS_latest/T_Cells_CD4_Memory_Resting_weights2//CPLANE2-out.wgt.RDat	CPLANE2	1	16600000	16600000	0.01402	rs1739828	2.226	rs2994142	0.015738	5.38	0.803	170	6	enet	0.01406	4.51e-07	0.9918	0.321295	NA	NA	NA	NA	NA
CREG1-out.wgt.RDat	/u/home/t/tboltz/project-ophoff/rna_whole_blood/cts_TWAS_latest/T_Cells_CD4_Memory_Resting_weights2//CREG1-out.wgt.RDat	CREG1	1	167000000	168000000	0.02303	rs4657678	-2.902	rs1773549	0.013577	5.1	-1.524	153	3	lasso	0.01502	1.89e-07	-1.05186	0.292863	NA	NA	NA	NA	NA
CROCC-out.wgt.RDat	/u/home/t/tboltz/project-ophoff/rna_whole_blood/cts_TWAS_latest/T_Cells_CD4_Memory_Resting_weights2//CROCC-out.wgt.RDat	CROCC	1	17100000	17300000	0.02774	rs1204875	3.147	rs2871776	0.003381	5.51	-1.599	132	11	enet	0.0123	2.24e-06	-2.58264	0.009805	0.011	0.975	0	0.002	0.012
CRYZ-out.wgt.RDat	/u/home/t/tboltz/project-ophoff/rna_whole_blood/cts_TWAS_latest/T_Cells_CD4_Memory_Resting_weights2//CRYZ-out.wgt.RDat	CRYZ	1	75200000	75200000	0.50087	rs6662846	-3.488	rs1409785	0.236619	20.24	2.037	120	45	enet	0.3401	2.14e-158	1.72091	0.085267	NA	NA	NA	NA	NA
CSF3R-out.wgt.RDat	/u/home/t/tboltz/project-ophoff/rna_whole_blood/cts_TWAS_latest/T_Cells_CD4_Memory_Resting_weights2//CSF3R-out.wgt.RDat	CSF3R	1	36900000	36900000	0.13239	rs6680302	-2.831	rs11263898	0.10809	-13.81	-1.052	141	9	enet	0.1096	9.62e-46	1.10434	0.269444	NA	NA	NA	NA	NA
CTBS-out.wgt.RDat	/u/home/t/tboltz/project-ophoff/rna_whole_blood/cts_TWAS_latest/T_Cells_CD4_Memory_Resting_weights2//CTBS-out.wgt.RDat	CTBS	1	85000000	85000000	0.06062	rs2812452	2.667	rs17112247	0.043	-8.79	0.431	159	15	enet	0.05518	2.47e-23	0.64724	0.517474	NA	NA	NA	NA	NA
CTPS1-out.wgt.RDat	/u/home/t/tboltz/project-ophoff/rna_whole_blood/cts_TWAS_latest/T_Cells_CD4_Memory_Resting_weights2//CTPS1-out.wgt.RDat	CTPS1	1	41400000	41500000	0.01703	rs11210344	2.895	rs10789262	0.021326	-6.43	-0.514	142	2	lasso	0.01844	8.54e-09	0.54914	0.582913	NA	NA	NA	NA	NA
CTSK-out.wgt.RDat	/u/home/t/tboltz/project-ophoff/rna_whole_blood/cts_TWAS_latest/T_Cells_CD4_Memory_Resting_weights2//CTSK-out.wgt.RDat	CTSK	1	151000000	151000000	0.04513	rs13294	-2.803	rs12125650	0.038029	8.34	-0.806	104	5	lasso	0.03754	2.59e-16	-0.83307	0.404804	NA	NA	NA	NA	NA
CTSS-out.wgt.RDat	/u/home/t/tboltz/project-ophoff/rna_whole_blood/cts_TWAS_latest/T_Cells_CD4_Memory_Resting_weights2//CTSS-out.wgt.RDat	CTSS	1	151000000	151000000	0.06933	rs2147324	-3.05	rs12088941	0.029482	-7.29	0.917	98	98	blup	0.04365	9.8e-19	-1.31872	0.187261	NA	NA	NA	NA	NA
CYB5R1-out.wgt.RDat	/u/home/t/tboltz/project-ophoff/rna_whole_blood/cts_TWAS_latest/T_Cells_CD4_Memory_Resting_weights2//CYB5R1-out.wgt.RDat	CYB5R1	1	203000000	203000000	0.0271	rs10494841	-2.117	rs10494839	0.026058	7.02	-0.119	146	3	lasso	0.02302	1.35e-10	0.03231	0.974222	NA	NA	NA	NA	NA
CZIB-out.wgt.RDat	/u/home/t/tboltz/project-ophoff/rna_whole_blood/cts_TWAS_latest/T_Cells_CD4_Memory_Resting_weights2//CZIB-out.wgt.RDat	CZIB	1	53700000	53700000	0.01704	rs1288331	2.624	rs869987	0.009807	5.29	-1.143	211	5	lasso	0.00918	3.88e-05	-1.55927	0.118932	NA	NA	NA	NA	NA
DDOST-out.wgt.RDat	/u/home/t/tboltz/project-ophoff/rna_whole_blood/cts_TWAS_latest/T_Cells_CD4_Memory_Resting_weights2//DDOST-out.wgt.RDat	DDOST	1	21000000	21000000	0.04769	rs10916764	-3.018	rs10799655	0.029819	-7.29	-0.159	146	146	blup	0.03305	1.53e-14	0.67081	0.50234	NA	NA	NA	NA	NA
DDX20-out.wgt.RDat	/u/home/t/tboltz/project-ophoff/rna_whole_blood/cts_TWAS_latest/T_Cells_CD4_Memory_Resting_weights2//DDX20-out.wgt.RDat	DDX20	1	112000000	112000000	0.02278	rs538779	2.676	rs197381	0.018024	6.36	-0.025	235	3	lasso	0.01973	2.64e-09	0.49252	0.622353	NA	NA	NA	NA	NA
DDX59-out.wgt.RDat	/u/home/t/tboltz/project-ophoff/rna_whole_blood/cts_TWAS_latest/T_Cells_CD4_Memory_Resting_weights2//DDX59-out.wgt.RDat	DDX59	1	201000000	201000000	0.04352	rs6664337	2.759	rs4437908	0.039184	8.36	-0.806	212	2	lasso	0.03597	1.08e-15	-1.08495	0.277945	NA	NA	NA	NA	NA
DHCR24-out.wgt.RDat	/u/home/t/tboltz/project-ophoff/rna_whole_blood/cts_TWAS_latest/T_Cells_CD4_Memory_Resting_weights2//DHCR24-out.wgt.RDat	DHCR24	1	55300000	55400000	0.0219	rs1655528	2.29	rs12025718	0.010557	-5.45	0.969	138	138	blup	0.0136	6.88e-07	-1.98774	0.046841	0.013	0.982	0	0.001	0.004
DISC1-out.wgt.RDat	/u/home/t/tboltz/project-ophoff/rna_whole_blood/cts_TWAS_latest/T_Cells_CD4_Memory_Resting_weights2//DISC1-out.wgt.RDat	DISC1	1	232000000	232000000	0.28157	rs967433	2.713	rs11122319	0.231703	-20.07	0.179	307	7	lasso	0.22966	3e-100	-0.18297	0.854824	NA	NA	NA	NA	NA
DPYD-out.wgt.RDat	/u/home/t/tboltz/project-ophoff/rna_whole_blood/cts_TWAS_latest/T_Cells_CD4_Memory_Resting_weights2//DPYD-out.wgt.RDat	DPYD	1	97500000	98500000	0.04773	rs12132152	4.261	rs12097618	0.010313	-5.32	0.519	350	5	lasso	0.02002	2.04e-09	-0.3886	0.69757	NA	NA	NA	NA	NA
DR1-out.wgt.RDat	/u/home/t/tboltz/project-ophoff/rna_whole_blood/cts_TWAS_latest/T_Cells_CD4_Memory_Resting_weights2//DR1-out.wgt.RDat	DR1	1	93800000	93800000	0.08955	rs4847183	-2.353	rs2031225	0.115396	14.36	-0.331	165	48	enet	0.12803	1.27e-53	0.08905	0.929038	NA	NA	NA	NA	NA
E2F2-out.wgt.RDat	/u/home/t/tboltz/project-ophoff/rna_whole_blood/cts_TWAS_latest/T_Cells_CD4_Memory_Resting_weights2//E2F2-out.wgt.RDat	E2F2	1	23800000	23900000	0.02866	rs1618841	-2.315	rs2282720	0.011338	-4.65	-0.693	96	4	lasso	0.01251	1.85e-06	0.5335	0.593688	NA	NA	NA	NA	NA
ECE1-out.wgt.RDat	/u/home/t/tboltz/project-ophoff/rna_whole_blood/cts_TWAS_latest/T_Cells_CD4_Memory_Resting_weights2//ECE1-out.wgt.RDat	ECE1	1	21500000	21700000	0.02681	rs12563141	-2.451	rs213028	0.015367	-5.44	-0.067	124	3	lasso	0.01414	4.21e-07	0.01064	0.991512	NA	NA	NA	NA	NA
EFCAB14-out.wgt.RDat	/u/home/t/tboltz/project-ophoff/rna_whole_blood/cts_TWAS_latest/T_Cells_CD4_Memory_Resting_weights2//EFCAB14-out.wgt.RDat	EFCAB14	1	47100000	47200000	0.03362	rs11211402	2.783	rs1890473	0.02853	-7.29	-2.152	218	6	lasso	0.02694	3.9e-12	2.04317	0.041036	0	0.976	0	0.002	0.022
EFCAB2-out.wgt.RDat	/u/home/t/tboltz/project-ophoff/rna_whole_blood/cts_TWAS_latest/T_Cells_CD4_Memory_Resting_weights2//EFCAB2-out.wgt.RDat	EFCAB2	1	245000000	245000000	0.09796	rs819876	2.484	rs6692143	0.047674	-9.23	-0.566	119	11	enet	0.05609	1.06e-23	1.25454	0.209646	NA	NA	NA	NA	NA
ELAPOR1-out.wgt.RDat	/u/home/t/tboltz/project-ophoff/rna_whole_blood/cts_TWAS_latest/T_Cells_CD4_Memory_Resting_weights2//ELAPOR1-out.wgt.RDat	ELAPOR1	1	110000000	110000000	0.06154	rs2359243	-2.596	rs2093933	0.032231	7.61	1.199	127	5	lasso	0.03865	9.4e-17	0.34025	0.733671	NA	NA	NA	NA	NA
ELOA-out.wgt.RDat	/u/home/t/tboltz/project-ophoff/rna_whole_blood/cts_TWAS_latest/T_Cells_CD4_Memory_Resting_weights2//ELOA-out.wgt.RDat	ELOA	1	24100000	24100000	0.02795	rs12401982	3.709	rs586173	0.034185	-7.9	-1.417	71	3	lasso	0.033	1.6e-14	1.46523	0.142859	NA	NA	NA	NA	NA
EPB41-out.wgt.RDat	/u/home/t/tboltz/project-ophoff/rna_whole_blood/cts_TWAS_latest/T_Cells_CD4_Memory_Resting_weights2//EPB41-out.wgt.RDat	EPB41	1	29200000	29400000	0.04501	rs4654322	3.341	rs2452783	0.024617	7.53	-1.322	180	8	enet	0.03121	8.14e-14	-2.08168	0.037372	0	0.986	0	0.003	0.01
EPS15-out.wgt.RDat	/u/home/t/tboltz/project-ophoff/rna_whole_blood/cts_TWAS_latest/T_Cells_CD4_Memory_Resting_weights2//EPS15-out.wgt.RDat	EPS15	1	51800000	52000000	0.01782	rs7533508	-1.801	rs17394299	0.008232	4.97	1.266	81	4	lasso	0.01732	2.35e-08	0.40848	0.682919	NA	NA	NA	NA	NA
ERMAP-out.wgt.RDat	/u/home/t/tboltz/project-ophoff/rna_whole_blood/cts_TWAS_latest/T_Cells_CD4_Memory_Resting_weights2//ERMAP-out.wgt.RDat	ERMAP	1	43300000	43300000	0.02088	rs2275180	-5.436	rs11210721	0.008546	5.25	1.185	189	189	blup	0.01412	4.26e-07	1.39724	0.162341	NA	NA	NA	NA	NA
ESPN-out.wgt.RDat	/u/home/t/tboltz/project-ophoff/rna_whole_blood/cts_TWAS_latest/T_Cells_CD4_Memory_Resting_weights2//ESPN-out.wgt.RDat	ESPN	1	6480000	6520000	0.08787	rs1295107	2.702	rs12078257	0.037326	8.12	1.798	113	17	enet	0.06116	9.69e-26	2.0358	0.041771	0	0.985	0	0.001	0.014
EVI5-out.wgt.RDat	/u/home/t/tboltz/project-ophoff/rna_whole_blood/cts_TWAS_latest/T_Cells_CD4_Memory_Resting_weights2//EVI5-out.wgt.RDat	EVI5	1	93000000	93300000	0.01763	rs1483022	2.406	rs10782944	0.018005	-5.86	2.114	219	3	lasso	0.01792	1.36e-08	-2.02222	0.043154	0	0.976	0	0.002	0.022
EXO5-out.wgt.RDat	/u/home/t/tboltz/project-ophoff/rna_whole_blood/cts_TWAS_latest/T_Cells_CD4_Memory_Resting_weights2//EXO5-out.wgt.RDat	EXO5	1	41000000	41000000	0.03249	rs6600316	2.376	rs11208363	0.016359	5.73	-0.476	139	5	lasso	0.01346	7.77e-07	-0.52374	0.600456	NA	NA	NA	NA	NA
EYA3-out.wgt.RDat	/u/home/t/tboltz/project-ophoff/rna_whole_blood/cts_TWAS_latest/T_Cells_CD4_Memory_Resting_weights2//EYA3-out.wgt.RDat	EYA3	1	28300000	28400000	0.02044	rs2788690	2.233	rs12040932	0.002814	-4.01	-0.004	112	22	enet	0.00729	0.000222	-0.55523	0.578736	NA	NA	NA	NA	NA
F5-out.wgt.RDat	/u/home/t/tboltz/project-ophoff/rna_whole_blood/cts_TWAS_latest/T_Cells_CD4_Memory_Resting_weights2//F5-out.wgt.RDat	F5	1	169000000	170000000	0.0767	rs6427193	-2.662	rs2213872	0.060384	-10.3	0.615	310	9	lasso	0.06492	2.93e-27	-0.46036	0.645255	NA	NA	NA	NA	NA
FAM167B-out.wgt.RDat	/u/home/t/tboltz/project-ophoff/rna_whole_blood/cts_TWAS_latest/T_Cells_CD4_Memory_Resting_weights2//FAM167B-out.wgt.RDat	FAM167B	1	32700000	32700000	0.03535	rs6678903	3.818	rs7544661	0.028854	7.18	-0.617	77	2	lasso	0.02772	1.92e-12	-0.61692	0.537286	NA	NA	NA	NA	NA
FAM177B-out.wgt.RDat	/u/home/t/tboltz/project-ophoff/rna_whole_blood/cts_TWAS_latest/T_Cells_CD4_Memory_Resting_weights2//FAM177B-out.wgt.RDat	FAM177B	1	223000000	223000000	0.03547	rs712862	-1.233	rs17464857	0.014474	-5.38	0.362	29	18	enet	0.02851	9.38e-13	-0.41494	0.678188	NA	NA	NA	NA	NA
FAM89A-out.wgt.RDat	/u/home/t/tboltz/project-ophoff/rna_whole_blood/cts_TWAS_latest/T_Cells_CD4_Memory_Resting_weights2//FAM89A-out.wgt.RDat	FAM89A	1	231000000	231000000	0.04955	rs1202577	2.869	rs4074492	0.034806	7.92	0.117	279	3	lasso	0.03397	6.63e-15	0.07307	0.941753	NA	NA	NA	NA	NA
FBXO28-out.wgt.RDat	/u/home/t/tboltz/project-ophoff/rna_whole_blood/cts_TWAS_latest/T_Cells_CD4_Memory_Resting_weights2//FBXO28-out.wgt.RDat	FBXO28	1	224000000	224000000	0.01571	rs7524705	-2.563	rs7524705	0.01577	5.47	-2.563	174	5	lasso	0.01512	1.73e-07	-2.61437	0.008939	0.008	0.926	0	0.001	0.064
FCER1A-out.wgt.RDat	/u/home/t/tboltz/project-ophoff/rna_whole_blood/cts_TWAS_latest/T_Cells_CD4_Memory_Resting_weights2//FCER1A-out.wgt.RDat	FCER1A	1	159000000	159000000	0.05047	rs2808656	-2.292	rs2251746	0.017385	6.44	0.187	195	12	enet	0.03284	1.85e-14	-0.05729	0.954311	NA	NA	NA	NA	NA
FCGR1A-out.wgt.RDat	/u/home/t/tboltz/project-ophoff/rna_whole_blood/cts_TWAS_latest/T_Cells_CD4_Memory_Resting_weights2//FCGR1A-out.wgt.RDat	FCGR1A	1	150000000	150000000	0.01096	rs2147324	-3.05	rs11205037	0.012704	5.12	0.825	4	3	enet	0.01103	7.11e-06	0.80693	0.419707	NA	NA	NA	NA	NA
FCGR2B-out.wgt.RDat	/u/home/t/tboltz/project-ophoff/rna_whole_blood/cts_TWAS_latest/T_Cells_CD4_Memory_Resting_weights2//FCGR2B-out.wgt.RDat	FCGR2B	1	162000000	162000000	0.25256	rs12040727	-2.37	rs12746613	0.123349	14.74	-0.055	244	66	enet	0.22179	1.99e-96	-0.08738	0.93037	NA	NA	NA	NA	NA
FCGR3A-out.wgt.RDat	/u/home/t/tboltz/project-ophoff/rna_whole_blood/cts_TWAS_latest/T_Cells_CD4_Memory_Resting_weights2//FCGR3A-out.wgt.RDat	FCGR3A	1	162000000	162000000	0.34901	rs12040727	-2.37	rs1340976	0.178876	17.61	1.122	198	58	enet	0.19854	2.35e-85	0.68128	0.495695	NA	NA	NA	NA	NA
FCRL3-out.wgt.RDat	/u/home/t/tboltz/project-ophoff/rna_whole_blood/cts_TWAS_latest/T_Cells_CD4_Memory_Resting_weights2//FCRL3-out.wgt.RDat	FCRL3	1	158000000	158000000	0.15701	rs3845580	2.296	rs3761959	0.171133	-17.3	0.531	165	5	lasso	0.1679	3.04e-71	-0.55362	0.57984	NA	NA	NA	NA	NA
FCRL5-out.wgt.RDat	/u/home/t/tboltz/project-ophoff/rna_whole_blood/cts_TWAS_latest/T_Cells_CD4_Memory_Resting_weights2//FCRL5-out.wgt.RDat	FCRL5	1	157000000	158000000	0.06041	rs3845580	2.296	rs10489671	0.101097	-13.53	0.15	173	24	enet	0.101	4.05e-42	-0.1334	0.893877	NA	NA	NA	NA	NA
FGGY-out.wgt.RDat	/u/home/t/tboltz/project-ophoff/rna_whole_blood/cts_TWAS_latest/T_Cells_CD4_Memory_Resting_weights2//FGGY-out.wgt.RDat	FGGY	1	59800000	60300000	0.02536	rs835356	3.352	rs835356	0.012987	-5.12	3.352	220	2	lasso	0.01132	5.46e-06	-3.30312	0.000956	0.051	0.614	0	0.002	0.334
FHL3-out.wgt.RDat	/u/home/t/tboltz/project-ophoff/rna_whole_blood/cts_TWAS_latest/T_Cells_CD4_Memory_Resting_weights2//FHL3-out.wgt.RDat	FHL3	1	38500000	38500000	0.14589	rs2773165	-2.621	rs17732614	0.032637	7.75	1.883	143	6	lasso	0.05994	3.01e-25	1.67953	0.09305	NA	NA	NA	NA	NA
FLVCR1-out.wgt.RDat	/u/home/t/tboltz/project-ophoff/rna_whole_blood/cts_TWAS_latest/T_Cells_CD4_Memory_Resting_weights2//FLVCR1-out.wgt.RDat	FLVCR1	1	213000000	213000000	0.08787	rs3006239	2.086	rs3768548	0.099617	13.2	1.01	170	170	blup	0.10018	8.97e-42	0.73327	0.463395	NA	NA	NA	NA	NA
FMO5-out.wgt.RDat	/u/home/t/tboltz/project-ophoff/rna_whole_blood/cts_TWAS_latest/T_Cells_CD4_Memory_Resting_weights2//FMO5-out.wgt.RDat	FMO5	1	147000000	147000000	0.05049	rs4534444	2.302	rs7555913	0.019735	6.08	2.215	186	186	blup	0.033	1.6e-14	2.15832	0.030903	0	0.97	0	0.001	0.028
FNBP1L-out.wgt.RDat	/u/home/t/tboltz/project-ophoff/rna_whole_blood/cts_TWAS_latest/T_Cells_CD4_Memory_Resting_weights2//FNBP1L-out.wgt.RDat	FNBP1L	1	93900000	94000000	0.05376	rs4847183	-2.353	rs17109997	0.05564	10.38	1.199	189	20	enet	0.06245	2.93e-26	1.00485	0.31497	NA	NA	NA	NA	NA
FPGT-out.wgt.RDat	/u/home/t/tboltz/project-ophoff/rna_whole_blood/cts_TWAS_latest/T_Cells_CD4_Memory_Resting_weights2//FPGT-out.wgt.RDat	FPGT	1	74700000	74700000	0.03581	rs6662846	-3.488	rs792310	0.062337	-10.63	-0.786	109	9	enet	0.06034	2.08e-25	0.69522	0.486915	NA	NA	NA	NA	NA
FUCA1-out.wgt.RDat	/u/home/t/tboltz/project-ophoff/rna_whole_blood/cts_TWAS_latest/T_Cells_CD4_Memory_Resting_weights2//FUCA1-out.wgt.RDat	FUCA1	1	24200000	24200000	0.01682	rs12401982	3.709	rs34902309	0.032915	7.76	-0.966	77	2	lasso	0.03228	3.07e-14	-0.97882	0.327668	NA	NA	NA	NA	NA
GBP1-out.wgt.RDat	/u/home/t/tboltz/project-ophoff/rna_whole_blood/cts_TWAS_latest/T_Cells_CD4_Memory_Resting_weights2//GBP1-out.wgt.RDat	GBP1	1	89500000	89500000	0.01661	rs17130538	2.378	rs10493821	0.01282	-4.88	-0.006	169	4	lasso	0.01291	1.28e-06	-0.36184	0.717469	NA	NA	NA	NA	NA
GBP3-out.wgt.RDat	/u/home/t/tboltz/project-ophoff/rna_whole_blood/cts_TWAS_latest/T_Cells_CD4_Memory_Resting_weights2//GBP3-out.wgt.RDat	GBP3	1	89500000	89500000	0.43836	rs17130538	2.428	rs10493821	0.411758	-26.76	-0.006	155	19	enet	0.41594	3e-204	0.14344	0.885945	NA	NA	NA	NA	NA
GBP4-out.wgt.RDat	/u/home/t/tboltz/project-ophoff/rna_whole_blood/cts_TWAS_latest/T_Cells_CD4_Memory_Resting_weights2//GBP4-out.wgt.RDat	GBP4	1	89600000	89700000	0.03473	rs6428492	-1.831	rs674903	0.027047	7	0.689	151	8	enet	0.03677	5.18e-16	1.69644	0.089802	NA	NA	NA	NA	NA
GBP5-out.wgt.RDat	/u/home/t/tboltz/project-ophoff/rna_whole_blood/cts_TWAS_latest/T_Cells_CD4_Memory_Resting_weights2//GBP5-out.wgt.RDat	GBP5	1	89700000	89700000	0.03935	rs6428492	-1.831	rs2209307	0.035587	-8.07	-1.301	131	4	lasso	0.03542	1.77e-15	1.388	0.165136	NA	NA	NA	NA	NA
GLMP-out.wgt.RDat	/u/home/t/tboltz/project-ophoff/rna_whole_blood/cts_TWAS_latest/T_Cells_CD4_Memory_Resting_weights2//GLMP-out.wgt.RDat	GLMP	1	156000000	156000000	0.09324	rs2764406	-2.567	rs12122180	0.054784	-9.95	0.344	163	36	enet	0.07945	3.53e-33	-1.87867	0.06029	NA	NA	NA	NA	NA
GLUL-out.wgt.RDat	/u/home/t/tboltz/project-ophoff/rna_whole_blood/cts_TWAS_latest/T_Cells_CD4_Memory_Resting_weights2//GLUL-out.wgt.RDat	GLUL	1	182000000	182000000	0.10158	rs602988	3.143	rs11585457	0.042595	9.34	1.158	173	31	enet	0.0762	7.56e-32	1.10017	0.271257	NA	NA	NA	NA	NA
GNAI3-out.wgt.RDat	/u/home/t/tboltz/project-ophoff/rna_whole_blood/cts_TWAS_latest/T_Cells_CD4_Memory_Resting_weights2//GNAI3-out.wgt.RDat	GNAI3	1	110000000	110000000	0.03826	rs2359243	-2.596	rs12023963	0.048339	-9.57	-0.924	121	12	enet	0.0519	5.04e-22	0.72544	0.468181	NA	NA	NA	NA	NA
GORAB-out.wgt.RDat	/u/home/t/tboltz/project-ophoff/rna_whole_blood/cts_TWAS_latest/T_Cells_CD4_Memory_Resting_weights2//GORAB-out.wgt.RDat	GORAB	1	171000000	171000000	0.01884	rs4437927	2.89	rs12747498	0.005112	-4.38	-0.711	205	205	blup	0.00892	4.93e-05	1.06899	0.285076	NA	NA	NA	NA	NA
GPA33-out.wgt.RDat	/u/home/t/tboltz/project-ophoff/rna_whole_blood/cts_TWAS_latest/T_Cells_CD4_Memory_Resting_weights2//GPA33-out.wgt.RDat	GPA33	1	167000000	167000000	0.01868	rs4657678	-2.902	rs12042641	0.010748	-4.75	1.765	233	14	enet	0.01068	9.8e-06	-1.62062	0.1051	NA	NA	NA	NA	NA
GPX7-out.wgt.RDat	/u/home/t/tboltz/project-ophoff/rna_whole_blood/cts_TWAS_latest/T_Cells_CD4_Memory_Resting_weights2//GPX7-out.wgt.RDat	GPX7	1	53100000	53100000	0.18586	rs12031385	-2.341	rs835341	0.128807	15.04	0.902	129	9	enet	0.13314	7.75e-56	0.88167	0.377955	NA	NA	NA	NA	NA
GSTM1-out.wgt.RDat	/u/home/t/tboltz/project-ophoff/rna_whole_blood/cts_TWAS_latest/T_Cells_CD4_Memory_Resting_weights2//GSTM1-out.wgt.RDat	GSTM1	1	110000000	110000000	0.33744	rs2359243	-2.596	rs2234696	0.09792	13.16	1.084	132	68	enet	0.19201	2.63e-82	-0.32024	0.748783	NA	NA	NA	NA	NA
GSTM2-out.wgt.RDat	/u/home/t/tboltz/project-ophoff/rna_whole_blood/cts_TWAS_latest/T_Cells_CD4_Memory_Resting_weights2//GSTM2-out.wgt.RDat	GSTM2	1	110000000	110000000	0.08765	rs2359243	-2.596	rs863978	0.009024	-5.63	-0.911	133	133	blup	0.04015	2.39e-17	-0.16184	0.871429	NA	NA	NA	NA	NA
GSTM3-out.wgt.RDat	/u/home/t/tboltz/project-ophoff/rna_whole_blood/cts_TWAS_latest/T_Cells_CD4_Memory_Resting_weights2//GSTM3-out.wgt.RDat	GSTM3	1	110000000	110000000	0.29434	rs6698843	-2.491	rs1332018	0.43421	-27.44	0.558	113	3	lasso	0.44449	4.5e-223	-0.46596	0.641241	NA	NA	NA	NA	NA
GSTM4-out.wgt.RDat	/u/home/t/tboltz/project-ophoff/rna_whole_blood/cts_TWAS_latest/T_Cells_CD4_Memory_Resting_weights2//GSTM4-out.wgt.RDat	GSTM4	1	110000000	110000000	0.24214	rs2359243	-2.596	rs10127988	0.100714	-13.25	-1.276	133	42	enet	0.20733	1.67e-89	0.82608	0.408759	NA	NA	NA	NA	NA
GSTM5-out.wgt.RDat	/u/home/t/tboltz/project-ophoff/rna_whole_blood/cts_TWAS_latest/T_Cells_CD4_Memory_Resting_weights2//GSTM5-out.wgt.RDat	GSTM5	1	110000000	110000000	0.08565	rs6698843	-2.491	rs11807	0.028755	8.46	0.203	118	6	lasso	0.0552	2.42e-23	0.42256	0.672613	NA	NA	NA	NA	NA
H3C14-out.wgt.RDat	/u/home/t/tboltz/project-ophoff/rna_whole_blood/cts_TWAS_latest/T_Cells_CD4_Memory_Resting_weights2//H3C14-out.wgt.RDat	H3C14	1	150000000	150000000	0.01333	rs2147324	-3.05	rs7531664	0.01308	5.21	0.672	5	1	lasso	0.01264	1.64e-06	0.672	0.501584	NA	NA	NA	NA	NA
H3C15-out.wgt.RDat	/u/home/t/tboltz/project-ophoff/rna_whole_blood/cts_TWAS_latest/T_Cells_CD4_Memory_Resting_weights2//H3C15-out.wgt.RDat	H3C15	1	150000000	150000000	0.01333	rs2147324	-3.05	rs7531664	0.01308	5.21	0.672	5	5	blup	0.01262	1.66e-06	0.36434	0.715601	NA	NA	NA	NA	NA
H4C14-out.wgt.RDat	/u/home/t/tboltz/project-ophoff/rna_whole_blood/cts_TWAS_latest/T_Cells_CD4_Memory_Resting_weights2//H4C14-out.wgt.RDat	H4C14	1	150000000	150000000	0.01546	rs2147324	-3.05	rs7531664	0.012861	5.1	0.672	5	5	blup	0.01358	6.96e-07	0.0041	0.996725	NA	NA	NA	NA	NA
H6PD-out.wgt.RDat	/u/home/t/tboltz/project-ophoff/rna_whole_blood/cts_TWAS_latest/T_Cells_CD4_Memory_Resting_weights2//H6PD-out.wgt.RDat	H6PD	1	9290000	9330000	0.1077	rs629524	2.171	rs2268175	0.119942	-14.46	0.296	87	5	enet	0.12283	2.21e-51	-0.34424	0.730665	NA	NA	NA	NA	NA
HAX1-out.wgt.RDat	/u/home/t/tboltz/project-ophoff/rna_whole_blood/cts_TWAS_latest/T_Cells_CD4_Memory_Resting_weights2//HAX1-out.wgt.RDat	HAX1	1	154000000	154000000	0.02206	rs6696760	-3.446	rs6719	0.018481	-5.97	2.219	122	20	enet	0.02093	8.97e-10	-2.41756	0.015625	0.001	0.963	0	0.005	0.031
HDGF-out.wgt.RDat	/u/home/t/tboltz/project-ophoff/rna_whole_blood/cts_TWAS_latest/T_Cells_CD4_Memory_Resting_weights2//HDGF-out.wgt.RDat	HDGF	1	157000000	157000000	0.07849	rs2764406	-2.567	rs1800601	0.046851	-9.28	-0.55	189	13	enet	0.06472	3.53e-27	0.29936	0.764662	NA	NA	NA	NA	NA
HIVEP3-out.wgt.RDat	/u/home/t/tboltz/project-ophoff/rna_whole_blood/cts_TWAS_latest/T_Cells_CD4_Memory_Resting_weights2//HIVEP3-out.wgt.RDat	HIVEP3	1	42000000	42500000	0.08953	rs11210344	2.895	rs604145	0.049897	10.37	2.573	231	38	enet	0.08764	1.49e-36	1.15194	0.249346	NA	NA	NA	NA	NA
HLX-out.wgt.RDat	/u/home/t/tboltz/project-ophoff/rna_whole_blood/cts_TWAS_latest/T_Cells_CD4_Memory_Resting_weights2//HLX-out.wgt.RDat	HLX	1	221000000	221000000	0.03005	rs7544735	-3.806	rs2738756	0.020611	6.34	1.133	154	3	lasso	0.01851	8.03e-09	1.14894	0.25058	NA	NA	NA	NA	NA
HORMAD1-out.wgt.RDat	/u/home/t/tboltz/project-ophoff/rna_whole_blood/cts_TWAS_latest/T_Cells_CD4_Memory_Resting_weights2//HORMAD1-out.wgt.RDat	HORMAD1	1	151000000	151000000	0.08255	rs2147324	-3.05	rs11552229	0.120637	14.8	-0.259	98	27	enet	0.13316	7.61e-56	-0.37586	0.70702	NA	NA	NA	NA	NA
HP1BP3-out.wgt.RDat	/u/home/t/tboltz/project-ophoff/rna_whole_blood/cts_TWAS_latest/T_Cells_CD4_Memory_Resting_weights2//HP1BP3-out.wgt.RDat	HP1BP3	1	21100000	21100000	0.01908	rs10916764	-3.018	rs7532667	0.017394	-6.01	1.332	150	2	lasso	0.01542	1.31e-07	-1.35345	0.175911	NA	NA	NA	NA	NA
HPCAL4-out.wgt.RDat	/u/home/t/tboltz/project-ophoff/rna_whole_blood/cts_TWAS_latest/T_Cells_CD4_Memory_Resting_weights2//HPCAL4-out.wgt.RDat	HPCAL4	1	40100000	40200000	0.42788	rs11576724	2.411	rs6703320	0.090448	-12.67	-1.965	130	27	enet	0.14171	1.41e-59	1.85009	0.064301	NA	NA	NA	NA	NA
HTR6-out.wgt.RDat	/u/home/t/tboltz/project-ophoff/rna_whole_blood/cts_TWAS_latest/T_Cells_CD4_Memory_Resting_weights2//HTR6-out.wgt.RDat	HTR6	1	20000000	20000000	0.05216	rs2872594	2.902	rs7533981	0.04487	-9.29	2.072	238	24	enet	0.04646	7.5e-20	-2.64982	0.008053	0	0.959	0	0.003	0.038
IBA57-out.wgt.RDat	/u/home/t/tboltz/project-ophoff/rna_whole_blood/cts_TWAS_latest/T_Cells_CD4_Memory_Resting_weights2//IBA57-out.wgt.RDat	IBA57	1	228000000	228000000	0.1318	rs10916232	-2.554	rs12134624	0.17491	17.49	-0.875	172	52	enet	0.18178	1.43e-77	-1.02496	0.305383	NA	NA	NA	NA	NA
IER5-out.wgt.RDat	/u/home/t/tboltz/project-ophoff/rna_whole_blood/cts_TWAS_latest/T_Cells_CD4_Memory_Resting_weights2//IER5-out.wgt.RDat	IER5	1	181000000	181000000	0.06069	rs3795504	3.229	rs2332058	0.031178	-7.9	-0.076	127	10	enet	0.03091	1.07e-13	-0.24539	0.806152	NA	NA	NA	NA	NA
IFI44-out.wgt.RDat	/u/home/t/tboltz/project-ophoff/rna_whole_blood/cts_TWAS_latest/T_Cells_CD4_Memory_Resting_weights2//IFI44-out.wgt.RDat	IFI44	1	79100000	79100000	0.01581	rs12063386	-1.977	rs11577395	0.014373	5.24	0.921	176	4	enet	0.0143	3.62e-07	1.01783	0.308758	NA	NA	NA	NA	NA
IL12RB2-out.wgt.RDat	/u/home/t/tboltz/project-ophoff/rna_whole_blood/cts_TWAS_latest/T_Cells_CD4_Memory_Resting_weights2//IL12RB2-out.wgt.RDat	IL12RB2	1	67800000	67900000	0.05373	rs924080	4.17	rs6679356	0.030569	7.78	0.109	208	208	blup	0.03458	3.82e-15	-0.81166	0.416985	NA	NA	NA	NA	NA
IL23R-out.wgt.RDat	/u/home/t/tboltz/project-ophoff/rna_whole_blood/cts_TWAS_latest/T_Cells_CD4_Memory_Resting_weights2//IL23R-out.wgt.RDat	IL23R	1	67600000	67700000	0.05247	rs924080	4.17	rs2064689	0.053714	-9.8	2.737	228	4	lasso	0.04826	1.44e-20	-2.81825	0.004829	0	0.894	0	0.019	0.087
IL6R-out.wgt.RDat	/u/home/t/tboltz/project-ophoff/rna_whole_blood/cts_TWAS_latest/T_Cells_CD4_Memory_Resting_weights2//IL6R-out.wgt.RDat	IL6R	1	154000000	154000000	0.02656	rs6696760	-3.446	rs6696089	0.018582	-6.06	-1.58	116	116	blup	0.02152	5.26e-10	1.45195	0.146516	NA	NA	NA	NA	NA
ILDR2-out.wgt.RDat	/u/home/t/tboltz/project-ophoff/rna_whole_blood/cts_TWAS_latest/T_Cells_CD4_Memory_Resting_weights2//ILDR2-out.wgt.RDat	ILDR2	1	167000000	167000000	0.01983	rs4657629	2.409	rs12135317	0.001504	4.32	-1.007	221	221	blup	0.00622	0.000601	-1.52237	0.127917	NA	NA	NA	NA	NA
IRF6-out.wgt.RDat	/u/home/t/tboltz/project-ophoff/rna_whole_blood/cts_TWAS_latest/T_Cells_CD4_Memory_Resting_weights2//IRF6-out.wgt.RDat	IRF6	1	210000000	210000000	0.13588	rs17014768	3.201	rs2236906	0.157412	16.56	0.682	198	17	enet	0.17398	5.32e-74	0.4785	0.632295	NA	NA	NA	NA	NA
ITLN1-out.wgt.RDat	/u/home/t/tboltz/project-ophoff/rna_whole_blood/cts_TWAS_latest/T_Cells_CD4_Memory_Resting_weights2//ITLN1-out.wgt.RDat	ITLN1	1	161000000	161000000	0.06	rs3737780	-2.356	rs2039415	0.044369	-9.02	-0.045	149	149	blup	0.0643	5.21e-27	-1.06859	0.285254	NA	NA	NA	NA	NA
ITPKB-out.wgt.RDat	/u/home/t/tboltz/project-ophoff/rna_whole_blood/cts_TWAS_latest/T_Cells_CD4_Memory_Resting_weights2//ITPKB-out.wgt.RDat	ITPKB	1	227000000	227000000	0.04446	rs1151815	2.886	rs708773	0.049417	9.31	-0.364	159	3	lasso	0.05037	2.07e-21	-0.3933	0.6941	NA	NA	NA	NA	NA
IVNS1ABP-out.wgt.RDat	/u/home/t/tboltz/project-ophoff/rna_whole_blood/cts_TWAS_latest/T_Cells_CD4_Memory_Resting_weights2//IVNS1ABP-out.wgt.RDat	IVNS1ABP	1	185000000	185000000	0.06029	rs12061313	1.911	rs10798019	0.040381	8.59	1.055	125	21	enet	0.04246	2.9e-18	0.2816	0.778253	NA	NA	NA	NA	NA
JUN-out.wgt.RDat	/u/home/t/tboltz/project-ophoff/rna_whole_blood/cts_TWAS_latest/T_Cells_CD4_Memory_Resting_weights2//JUN-out.wgt.RDat	JUN	1	59200000	59200000	0.05388	rs4912202	-3.155	rs2764933	0.027293	-7.39	1.243	184	5	lasso	0.02455	3.4e-11	-1.10996	0.267015	NA	NA	NA	NA	NA
KAZN-out.wgt.RDat	/u/home/t/tboltz/project-ophoff/rna_whole_blood/cts_TWAS_latest/T_Cells_CD4_Memory_Resting_weights2//KAZN-out.wgt.RDat	KAZN	1	14200000	15400000	0.18918	rs1203660	-2.305	rs6429696	0.092238	-12.72	-0.801	364	48	enet	0.11978	4.48e-50	0.81919	0.412678	NA	NA	NA	NA	NA
KCNA3-out.wgt.RDat	/u/home/t/tboltz/project-ophoff/rna_whole_blood/cts_TWAS_latest/T_Cells_CD4_Memory_Resting_weights2//KCNA3-out.wgt.RDat	KCNA3	1	111000000	111000000	0.03869	rs4839072	-2.594	rs11585237	0.021429	6.35	-0.591	164	3	lasso	0.02611	8.23e-12	-0.4627	0.643583	NA	NA	NA	NA	NA
KCNAB2-out.wgt.RDat	/u/home/t/tboltz/project-ophoff/rna_whole_blood/cts_TWAS_latest/T_Cells_CD4_Memory_Resting_weights2//KCNAB2-out.wgt.RDat	KCNAB2	1	6050000	6160000	0.05609	rs1295107	2.702	rs7535806	0.032381	7.79	-1.675	123	10	enet	0.03233	2.94e-14	-0.76497	0.444291	NA	NA	NA	NA	NA
KIAA0040-out.wgt.RDat	/u/home/t/tboltz/project-ophoff/rna_whole_blood/cts_TWAS_latest/T_Cells_CD4_Memory_Resting_weights2//KIAA0040-out.wgt.RDat	KIAA0040	1	175000000	175000000	0.07927	rs1984418	2.582	rs2269650	0.043754	-9.61	-0.639	190	16	enet	0.06526	2.14e-27	0.60223	0.547022	NA	NA	NA	NA	NA
KIAA2013-out.wgt.RDat	/u/home/t/tboltz/project-ophoff/rna_whole_blood/cts_TWAS_latest/T_Cells_CD4_Memory_Resting_weights2//KIAA2013-out.wgt.RDat	KIAA2013	1	12000000	12000000	0.06208	rs11801678	2.1	rs2236057	0.043578	-9.07	-0.463	135	4	lasso	0.04876	9.06e-21	0.68558	0.49298	NA	NA	NA	NA	NA
KIF1B-out.wgt.RDat	/u/home/t/tboltz/project-ophoff/rna_whole_blood/cts_TWAS_latest/T_Cells_CD4_Memory_Resting_weights2//KIF1B-out.wgt.RDat	KIF1B	1	10300000	10400000	0.15296	rs2483677	2.82	rs17400878	0.09992	13.46	-0.048	157	14	enet	0.12205	4.74e-51	0.7087	0.478512	NA	NA	NA	NA	NA
KYAT3-out.wgt.RDat	/u/home/t/tboltz/project-ophoff/rna_whole_blood/cts_TWAS_latest/T_Cells_CD4_Memory_Resting_weights2//KYAT3-out.wgt.RDat	KYAT3	1	89400000	89500000	0.03927	rs17130538	2.486	rs6682686	0.02297	-7.28	-0.438	160	160	blup	0.03014	2.15e-13	0.86622	0.38637	NA	NA	NA	NA	NA
L1TD1-out.wgt.RDat	/u/home/t/tboltz/project-ophoff/rna_whole_blood/cts_TWAS_latest/T_Cells_CD4_Memory_Resting_weights2//L1TD1-out.wgt.RDat	L1TD1	1	62700000	62700000	0.07088	rs2104448	-2.135	rs17123220	0.030752	7.59	-0.032	152	4	lasso	0.02551	1.43e-11	-0.04583	0.963444	NA	NA	NA	NA	NA
LAMB3-out.wgt.RDat	/u/home/t/tboltz/project-ophoff/rna_whole_blood/cts_TWAS_latest/T_Cells_CD4_Memory_Resting_weights2//LAMB3-out.wgt.RDat	LAMB3	1	210000000	210000000	0.01518	rs17014768	3.201	rs12120361	0.016512	5.53	-0.17	176	1	lasso	0.01565	1.07e-07	-0.17	0.86501	NA	NA	NA	NA	NA
LAMC1-out.wgt.RDat	/u/home/t/tboltz/project-ophoff/rna_whole_blood/cts_TWAS_latest/T_Cells_CD4_Memory_Resting_weights2//LAMC1-out.wgt.RDat	LAMC1	1	183000000	183000000	0.02266	rs602988	3.143	rs3935384	0.020404	6.29	-0.87	213	14	enet	0.02237	2.44e-10	-0.48293	0.629145	NA	NA	NA	NA	NA
LAPTM5-out.wgt.RDat	/u/home/t/tboltz/project-ophoff/rna_whole_blood/cts_TWAS_latest/T_Cells_CD4_Memory_Resting_weights2//LAPTM5-out.wgt.RDat	LAPTM5	1	31200000	31200000	0.05904	rs1998012	2.298	rs1065755	0.034136	7.97	0.453	173	6	lasso	0.04708	4.24e-20	1.37815	0.168156	NA	NA	NA	NA	NA
LDLRAP1-out.wgt.RDat	/u/home/t/tboltz/project-ophoff/rna_whole_blood/cts_TWAS_latest/T_Cells_CD4_Memory_Resting_weights2//LDLRAP1-out.wgt.RDat	LDLRAP1	1	25900000	25900000	0.01827	rs1053438	2.57	rs3856239	0.016228	5.63	-0.622	127	4	lasso	0.01594	8.19e-08	-0.5428	0.587268	NA	NA	NA	NA	NA
LEPR-out.wgt.RDat	/u/home/t/tboltz/project-ophoff/rna_whole_blood/cts_TWAS_latest/T_Cells_CD4_Memory_Resting_weights2//LEPR-out.wgt.RDat	LEPR	1	65900000	66100000	0.13684	rs6684621	-2.802	rs7524834	0.076379	-12.15	0.658	263	9	lasso	0.12266	2.6e-51	-1.75038	0.080052	NA	NA	NA	NA	NA
LEXM-out.wgt.RDat	/u/home/t/tboltz/project-ophoff/rna_whole_blood/cts_TWAS_latest/T_Cells_CD4_Memory_Resting_weights2//LEXM-out.wgt.RDat	LEXM	1	55300000	55300000	0.0209	rs1655528	2.29	rs11588319	0.029111	7.24	1.837	129	2	lasso	0.03052	1.52e-13	1.40526	0.159944	NA	NA	NA	NA	NA
LGALS8-out.wgt.RDat	/u/home/t/tboltz/project-ophoff/rna_whole_blood/cts_TWAS_latest/T_Cells_CD4_Memory_Resting_weights2//LGALS8-out.wgt.RDat	LGALS8	1	237000000	237000000	0.11329	rs4659711	-2.969	rs1358959	0.043506	-8.96	-0.292	184	28	enet	0.08573	9.19e-36	-0.77557	0.438004	NA	NA	NA	NA	NA
LMNA-out.wgt.RDat	/u/home/t/tboltz/project-ophoff/rna_whole_blood/cts_TWAS_latest/T_Cells_CD4_Memory_Resting_weights2//LMNA-out.wgt.RDat	LMNA	1	156000000	156000000	0.03332	rs2764406	-2.567	rs584025	0.021301	6.41	-1.294	161	11	enet	0.01964	2.88e-09	-1.77946	0.075165	NA	NA	NA	NA	NA
LMOD1-out.wgt.RDat	/u/home/t/tboltz/project-ophoff/rna_whole_blood/cts_TWAS_latest/T_Cells_CD4_Memory_Resting_weights2//LMOD1-out.wgt.RDat	LMOD1	1	202000000	202000000	0.01621	rs9427727	2.686	rs239995	0.009504	-4.29	0.199	127	4	lasso	0.00521	0.00155	0.36495	0.715152	NA	NA	NA	NA	NA
LPAR3-out.wgt.RDat	/u/home/t/tboltz/project-ophoff/rna_whole_blood/cts_TWAS_latest/T_Cells_CD4_Memory_Resting_weights2//LPAR3-out.wgt.RDat	LPAR3	1	85300000	85400000	0.19845	rs12409882	-2.472	rs7541524	0.132322	15.31	1.775	215	9	enet	0.13415	2.82e-56	1.66451	0.09601	NA	NA	NA	NA	NA
LRRC39-out.wgt.RDat	/u/home/t/tboltz/project-ophoff/rna_whole_blood/cts_TWAS_latest/T_Cells_CD4_Memory_Resting_weights2//LRRC39-out.wgt.RDat	LRRC39	1	101000000	101000000	0.02265	rs3766593	-3.013	rs6703167	0.026177	7.19	1	239	2	lasso	0.02471	2.93e-11	1.07465	0.282533	NA	NA	NA	NA	NA
LRRC7-out.wgt.RDat	/u/home/t/tboltz/project-ophoff/rna_whole_blood/cts_TWAS_latest/T_Cells_CD4_Memory_Resting_weights2//LRRC7-out.wgt.RDat	LRRC7	1	70000000	70600000	0.18489	rs1796964	2.386	rs1245049	0.238203	20.43	0.053	264	9	lasso	0.28858	3.73e-130	-0.42271	0.67251	NA	NA	NA	NA	NA
LRRC8B-out.wgt.RDat	/u/home/t/tboltz/project-ophoff/rna_whole_blood/cts_TWAS_latest/T_Cells_CD4_Memory_Resting_weights2//LRRC8B-out.wgt.RDat	LRRC8B	1	90000000	90100000	0.00824	rs2802027	-1.81	rs922106	0.009703	-4.49	0.339	81	4	lasso	0.00702	0.000284	-0.32437	0.74566	NA	NA	NA	NA	NA
LRRIQ3-out.wgt.RDat	/u/home/t/tboltz/project-ophoff/rna_whole_blood/cts_TWAS_latest/T_Cells_CD4_Memory_Resting_weights2//LRRIQ3-out.wgt.RDat	LRRIQ3	1	74500000	74700000	0.06048	rs17094935	2.432	rs792321	0.091084	-12.62	-0.795	133	5	lasso	0.09089	6.75e-38	0.77429	0.438758	NA	NA	NA	NA	NA
LY9-out.wgt.RDat	/u/home/t/tboltz/project-ophoff/rna_whole_blood/cts_TWAS_latest/T_Cells_CD4_Memory_Resting_weights2//LY9-out.wgt.RDat	LY9	1	161000000	161000000	0.01939	rs3737780	-2.356	rs474131	0.014925	5.24	0.393	142	11	lasso	0.01229	2.27e-06	0.57071	0.568194	NA	NA	NA	NA	NA
LYPLAL1-out.wgt.RDat	/u/home/t/tboltz/project-ophoff/rna_whole_blood/cts_TWAS_latest/T_Cells_CD4_Memory_Resting_weights2//LYPLAL1-out.wgt.RDat	LYPLAL1	1	219000000	219000000	0.02578	rs11118296	-2.37	rs11118259	0.017354	-5.61	0.094	213	3	lasso	0.01679	3.79e-08	-0.10843	0.913652	NA	NA	NA	NA	NA
LYSMD1-out.wgt.RDat	/u/home/t/tboltz/project-ophoff/rna_whole_blood/cts_TWAS_latest/T_Cells_CD4_Memory_Resting_weights2//LYSMD1-out.wgt.RDat	LYSMD1	1	151000000	151000000	0.00975	rs1887545	-2.989	rs1112193	0.000688	3.97	0.851	142	142	blup	0.00413	0.00433	-1.23499	0.216835	NA	NA	NA	NA	NA
MAB21L3-out.wgt.RDat	/u/home/t/tboltz/project-ophoff/rna_whole_blood/cts_TWAS_latest/T_Cells_CD4_Memory_Resting_weights2//MAB21L3-out.wgt.RDat	MAB21L3	1	117000000	117000000	0.05403	rs12040622	2.443	rs17034971	0.031548	8.01	1.051	209	8	enet	0.05209	4.25e-22	0.0724	0.942284	NA	NA	NA	NA	NA
MACF1-out.wgt.RDat	/u/home/t/tboltz/project-ophoff/rna_whole_blood/cts_TWAS_latest/T_Cells_CD4_Memory_Resting_weights2//MACF1-out.wgt.RDat	MACF1	1	39500000	40000000	0.05671	rs11576724	2.364	rs16826038	0.065916	10.79	0.348	145	6	lasso	0.06658	6.25e-28	-0.26922	0.78776	NA	NA	NA	NA	NA
MAN1A2-out.wgt.RDat	/u/home/t/tboltz/project-ophoff/rna_whole_blood/cts_TWAS_latest/T_Cells_CD4_Memory_Resting_weights2//MAN1A2-out.wgt.RDat	MAN1A2	1	118000000	118000000	0.03507	rs8254	-3.253	rs1290539	0.017297	-5.84	-1.077	218	20	enet	0.02093	8.95e-10	1.75701	0.078916	NA	NA	NA	NA	NA
MAP10-out.wgt.RDat	/u/home/t/tboltz/project-ophoff/rna_whole_blood/cts_TWAS_latest/T_Cells_CD4_Memory_Resting_weights2//MAP10-out.wgt.RDat	MAP10	1	233000000	233000000	0.08127	rs3820119	3.552	rs1495986	0.031386	-7.56	0.606	222	3	lasso	0.04508	2.65e-19	-0.43007	0.667146	NA	NA	NA	NA	NA
MAP7D1-out.wgt.RDat	/u/home/t/tboltz/project-ophoff/rna_whole_blood/cts_TWAS_latest/T_Cells_CD4_Memory_Resting_weights2//MAP7D1-out.wgt.RDat	MAP7D1	1	36600000	36600000	0.05729	rs6680302	-2.831	rs4653164	0.032993	7.76	-2.506	141	5	lasso	0.03137	7.02e-14	-2.47488	0.013328	0	0.932	0	0.001	0.067
MCOLN2-out.wgt.RDat	/u/home/t/tboltz/project-ophoff/rna_whole_blood/cts_TWAS_latest/T_Cells_CD4_Memory_Resting_weights2//MCOLN2-out.wgt.RDat	MCOLN2	1	85400000	85500000	0.13277	rs12409882	-2.472	rs634294	0.046494	-9.14	0.327	235	42	enet	0.05182	5.42e-22	-1.1659	0.243655	NA	NA	NA	NA	NA
MDM4-out.wgt.RDat	/u/home/t/tboltz/project-ophoff/rna_whole_blood/cts_TWAS_latest/T_Cells_CD4_Memory_Resting_weights2//MDM4-out.wgt.RDat	MDM4	1	204000000	205000000	0.04188	rs7548714	2.558	rs1563828	0.049509	9.4	0.148	192	6	enet	0.04942	4.93e-21	-0.10425	0.916972	NA	NA	NA	NA	NA
MEAF6-out.wgt.RDat	/u/home/t/tboltz/project-ophoff/rna_whole_blood/cts_TWAS_latest/T_Cells_CD4_Memory_Resting_weights2//MEAF6-out.wgt.RDat	MEAF6	1	38000000	38000000	0.02988	rs4074961	-2.421	rs7544462	0.02325	6.97	-0.342	158	4	lasso	0.02621	7.51e-12	0.15846	0.874093	NA	NA	NA	NA	NA
METTL18-out.wgt.RDat	/u/home/t/tboltz/project-ophoff/rna_whole_blood/cts_TWAS_latest/T_Cells_CD4_Memory_Resting_weights2//METTL18-out.wgt.RDat	METTL18	1	170000000	170000000	0.04198	rs4437927	2.89	rs2272920	0.090108	-12.55	1.055	309	7	lasso	0.08936	2.9e-37	-1.06657	0.286166	NA	NA	NA	NA	NA
MFN2-out.wgt.RDat	/u/home/t/tboltz/project-ophoff/rna_whole_blood/cts_TWAS_latest/T_Cells_CD4_Memory_Resting_weights2//MFN2-out.wgt.RDat	MFN2	1	12000000	12100000	0.02806	rs12068684	2.302	rs2295281	0.021938	-6.94	-0.855	128	2	lasso	0.02105	8e-10	0.84829	0.396279	NA	NA	NA	NA	NA
MGST3-out.wgt.RDat	/u/home/t/tboltz/project-ophoff/rna_whole_blood/cts_TWAS_latest/T_Cells_CD4_Memory_Resting_weights2//MGST3-out.wgt.RDat	MGST3	1	166000000	166000000	0.03259	rs12081765	-3.404	rs6686643	0.023242	-6.94	-0.676	213	9	lasso	0.02607	8.55e-12	0.67577	0.499189	NA	NA	NA	NA	NA
MIER1-out.wgt.RDat	/u/home/t/tboltz/project-ophoff/rna_whole_blood/cts_TWAS_latest/T_Cells_CD4_Memory_Resting_weights2//MIER1-out.wgt.RDat	MIER1	1	67400000	67500000	0.01997	rs924080	4.17	rs2985794	0.003963	4.25	-0.27	263	32	enet	0.00899	4.6e-05	-1.74223	0.081468	NA	NA	NA	NA	NA
MKNK1-out.wgt.RDat	/u/home/t/tboltz/project-ophoff/rna_whole_blood/cts_TWAS_latest/T_Cells_CD4_Memory_Resting_weights2//MKNK1-out.wgt.RDat	MKNK1	1	47000000	47100000	0.12134	rs11211402	2.783	rs7556481	0.096717	-13.02	0.827	204	24	enet	0.10415	1.93e-43	0.04761	0.962026	NA	NA	NA	NA	NA
MMEL1-out.wgt.RDat	/u/home/t/tboltz/project-ophoff/rna_whole_blood/cts_TWAS_latest/T_Cells_CD4_Memory_Resting_weights2//MMEL1-out.wgt.RDat	MMEL1	1	2520000	2560000	0.02317	rs2055204	-3.109	rs10910099	0.029561	-7.42	-1.968	98	98	blup	0.03148	6.39e-14	1.58942	0.111965	NA	NA	NA	NA	NA
MNDA-out.wgt.RDat	/u/home/t/tboltz/project-ophoff/rna_whole_blood/cts_TWAS_latest/T_Cells_CD4_Memory_Resting_weights2//MNDA-out.wgt.RDat	MNDA	1	159000000	159000000	0.07408	rs6666753	2.413	rs857785	0.035481	8.03	0.612	249	7	lasso	0.0501	2.65e-21	0.7023	0.482492	NA	NA	NA	NA	NA
MPZL1-out.wgt.RDat	/u/home/t/tboltz/project-ophoff/rna_whole_blood/cts_TWAS_latest/T_Cells_CD4_Memory_Resting_weights2//MPZL1-out.wgt.RDat	MPZL1	1	168000000	168000000	0.10452	rs4657678	-2.902	rs3753931	0.038218	8.24	-0.646	135	135	blup	0.06056	1.68e-25	0.06129	0.951127	NA	NA	NA	NA	NA
MRTO4-out.wgt.RDat	/u/home/t/tboltz/project-ophoff/rna_whole_blood/cts_TWAS_latest/T_Cells_CD4_Memory_Resting_weights2//MRTO4-out.wgt.RDat	MRTO4	1	19600000	19600000	0.02413	rs2872594	2.902	rs10917275	0.01736	-5.63	0.624	222	1	lasso	0.01706	2.96e-08	-0.624	0.532628	NA	NA	NA	NA	NA
MSH4-out.wgt.RDat	/u/home/t/tboltz/project-ophoff/rna_whole_blood/cts_TWAS_latest/T_Cells_CD4_Memory_Resting_weights2//MSH4-out.wgt.RDat	MSH4	1	76300000	76400000	0.03074	rs17098450	-2.813	rs11161912	0.040764	-8.59	-1.022	267	13	enet	0.03828	1.31e-16	1.40482	0.160074	NA	NA	NA	NA	NA
MTARC1-out.wgt.RDat	/u/home/t/tboltz/project-ophoff/rna_whole_blood/cts_TWAS_latest/T_Cells_CD4_Memory_Resting_weights2//MTARC1-out.wgt.RDat	MTARC1	1	221000000	221000000	0.07648	rs7544735	-3.806	rs868494	0.042317	8.97	0.366	160	29	enet	0.05306	1.74e-22	-0.343	0.731602	NA	NA	NA	NA	NA
MTFR1L-out.wgt.RDat	/u/home/t/tboltz/project-ophoff/rna_whole_blood/cts_TWAS_latest/T_Cells_CD4_Memory_Resting_weights2//MTFR1L-out.wgt.RDat	MTFR1L	1	26100000	26200000	0.00907	rs1053438	2.57	rs6598924	0.010249	4.73	0.944	159	1	lasso	0.00794	0.000121	0.944	0.34517	NA	NA	NA	NA	NA
MTHFR-out.wgt.RDat	/u/home/t/tboltz/project-ophoff/rna_whole_blood/cts_TWAS_latest/T_Cells_CD4_Memory_Resting_weights2//MTHFR-out.wgt.RDat	MTHFR	1	11800000	11900000	0.03614	rs7537765	1.899	rs2076001	0.030503	8.16	1.678	136	4	lasso	0.0431	1.62e-18	1.69908	0.089304	NA	NA	NA	NA	NA
MUL1-out.wgt.RDat	/u/home/t/tboltz/project-ophoff/rna_whole_blood/cts_TWAS_latest/T_Cells_CD4_Memory_Resting_weights2//MUL1-out.wgt.RDat	MUL1	1	20800000	20800000	0.1123	rs10916764	-3.018	rs1415176	0.019543	-6.71	0.768	149	28	enet	0.05387	8.19e-23	-1.57733	0.114719	NA	NA	NA	NA	NA
NBL1-out.wgt.RDat	/u/home/t/tboltz/project-ophoff/rna_whole_blood/cts_TWAS_latest/T_Cells_CD4_Memory_Resting_weights2//NBL1-out.wgt.RDat	NBL1	1	19900000	20000000	0.03522	rs2872594	2.902	rs880554	0.011205	-4.77	-0.774	251	34	enet	0.01903	5.01e-09	0.02394	0.980902	NA	NA	NA	NA	NA
NBPF1-out.wgt.RDat	/u/home/t/tboltz/project-ophoff/rna_whole_blood/cts_TWAS_latest/T_Cells_CD4_Memory_Resting_weights2//NBPF1-out.wgt.RDat	NBPF1	1	16900000	16900000	0.16125	rs2076604	-2.588	rs279788	0.007756	-4.99	-0.1	98	38	enet	0.0558	1.39e-23	-0.31001	0.756557	NA	NA	NA	NA	NA
NBPF3-out.wgt.RDat	/u/home/t/tboltz/project-ophoff/rna_whole_blood/cts_TWAS_latest/T_Cells_CD4_Memory_Resting_weights2//NBPF3-out.wgt.RDat	NBPF3	1	21800000	21800000	0.19263	rs12563141	-2.451	rs1827293	0.225727	19.81	-0.452	132	4	lasso	0.2294	4.02e-100	-0.22275	0.82373	NA	NA	NA	NA	NA
NCSTN-out.wgt.RDat	/u/home/t/tboltz/project-ophoff/rna_whole_blood/cts_TWAS_latest/T_Cells_CD4_Memory_Resting_weights2//NCSTN-out.wgt.RDat	NCSTN	1	160000000	160000000	0.04704	rs3737780	-2.356	rs7522166	0.046537	9.1	-1.697	97	4	lasso	0.04477	3.5e-19	-1.69501	0.090074	NA	NA	NA	NA	NA
NDUFS5-out.wgt.RDat	/u/home/t/tboltz/project-ophoff/rna_whole_blood/cts_TWAS_latest/T_Cells_CD4_Memory_Resting_weights2//NDUFS5-out.wgt.RDat	NDUFS5	1	39500000	39500000	0.09659	rs6675870	-2.124	rs10888621	0.060374	10.31	0.648	113	16	enet	0.06172	5.74e-26	1.21127	0.225793	NA	NA	NA	NA	NA
NEGR1-out.wgt.RDat	/u/home/t/tboltz/project-ophoff/rna_whole_blood/cts_TWAS_latest/T_Cells_CD4_Memory_Resting_weights2//NEGR1-out.wgt.RDat	NEGR1	1	71900000	72700000	0.02289	rs2821300	-2.538	rs2568958	0.01703	-5.78	-1.123	245	23	enet	0.01986	2.36e-09	0.21224	0.831917	NA	NA	NA	NA	NA
NID1-out.wgt.RDat	/u/home/t/tboltz/project-ophoff/rna_whole_blood/cts_TWAS_latest/T_Cells_CD4_Memory_Resting_weights2//NID1-out.wgt.RDat	NID1	1	236000000	236000000	0.02692	rs4659618	3.06	rs2734808	0.012203	-4.79	1.55	124	124	blup	0.0129	1.3e-06	-0.1062	0.91542	NA	NA	NA	NA	NA
NOS1AP-out.wgt.RDat	/u/home/t/tboltz/project-ophoff/rna_whole_blood/cts_TWAS_latest/T_Cells_CD4_Memory_Resting_weights2//NOS1AP-out.wgt.RDat	NOS1AP	1	162000000	162000000	0.01371	rs12040727	-2.37	rs12143842	0.003317	4.26	-0.909	323	3	lasso	0.00584	0.000857	-0.94308	0.345642	NA	NA	NA	NA	NA
NOTCH2NLC-out.wgt.RDat	/u/home/t/tboltz/project-ophoff/rna_whole_blood/cts_TWAS_latest/T_Cells_CD4_Memory_Resting_weights2//NOTCH2NLC-out.wgt.RDat	NOTCH2NLC	1	145000000	145000000	0.01403	rs10218795	2.596	rs704986	0.006784	-4.25	2.438	19	5	enet	0.01284	1.37e-06	-2.15819	0.030913	0.749	0.236	0	0	0.015
NPL-out.wgt.RDat	/u/home/t/tboltz/project-ophoff/rna_whole_blood/cts_TWAS_latest/T_Cells_CD4_Memory_Resting_weights2//NPL-out.wgt.RDat	NPL	1	183000000	183000000	0.0305	rs602988	3.143	rs4652786	0.005131	-4.51	-1.018	211	15	enet	0.00949	2.92e-05	1.08276	0.278916	NA	NA	NA	NA	NA
NPPA-out.wgt.RDat	/u/home/t/tboltz/project-ophoff/rna_whole_blood/cts_TWAS_latest/T_Cells_CD4_Memory_Resting_weights2//NPPA-out.wgt.RDat	NPPA	1	11900000	11900000	0.11545	rs7537765	1.899	rs198405	0.187617	18.07	0.211	137	8	enet	0.1872	4.52e-80	0.31098	0.755816	NA	NA	NA	NA	NA
NSL1-out.wgt.RDat	/u/home/t/tboltz/project-ophoff/rna_whole_blood/cts_TWAS_latest/T_Cells_CD4_Memory_Resting_weights2//NSL1-out.wgt.RDat	NSL1	1	213000000	213000000	0.03297	rs3816912	2.097	rs1532951	0.040546	8.63	-1.951	184	5	lasso	0.04197	4.56e-18	-2.08971	0.036644	0	0.981	0	0.001	0.018
NSUN4-out.wgt.RDat	/u/home/t/tboltz/project-ophoff/rna_whole_blood/cts_TWAS_latest/T_Cells_CD4_Memory_Resting_weights2//NSUN4-out.wgt.RDat	NSUN4	1	46800000	46800000	0.01589	rs1258012	2.375	rs6695043	0.016571	5.61	1.378	226	3	lasso	0.0142	3.99e-07	1.30764	0.190996	NA	NA	NA	NA	NA
NTNG1-out.wgt.RDat	/u/home/t/tboltz/project-ophoff/rna_whole_blood/cts_TWAS_latest/T_Cells_CD4_Memory_Resting_weights2//NTNG1-out.wgt.RDat	NTNG1	1	108000000	108000000	0.02218	rs17229705	3.231	rs1632771	0.004572	4.57	-0.281	186	12	enet	0.00922	3.73e-05	-1.03016	0.302933	NA	NA	NA	NA	NA
NTPCR-out.wgt.RDat	/u/home/t/tboltz/project-ophoff/rna_whole_blood/cts_TWAS_latest/T_Cells_CD4_Memory_Resting_weights2//NTPCR-out.wgt.RDat	NTPCR	1	233000000	233000000	0.25478	rs3820119	3.552	rs7539514	0.160568	16.79	-0.122	210	7	lasso	0.16167	1.95e-68	-0.08514	0.932147	NA	NA	NA	NA	NA
NUAK2-out.wgt.RDat	/u/home/t/tboltz/project-ophoff/rna_whole_blood/cts_TWAS_latest/T_Cells_CD4_Memory_Resting_weights2//NUAK2-out.wgt.RDat	NUAK2	1	205000000	205000000	0.11492	rs11576867	-2.648	rs1106201	0.048627	-9.42	1.35	238	18	enet	0.0655	1.71e-27	-1.32724	0.184431	NA	NA	NA	NA	NA
NUP210L-out.wgt.RDat	/u/home/t/tboltz/project-ophoff/rna_whole_blood/cts_TWAS_latest/T_Cells_CD4_Memory_Resting_weights2//NUP210L-out.wgt.RDat	NUP210L	1	154000000	154000000	0.0401	rs884617	-3.287	rs12403956	0.019445	6.42	2.617	130	5	lasso	0.03759	2.48e-16	3.0577	0.00223	0	0.937	0	0.004	0.059
OBSCN-out.wgt.RDat	/u/home/t/tboltz/project-ophoff/rna_whole_blood/cts_TWAS_latest/T_Cells_CD4_Memory_Resting_weights2//OBSCN-out.wgt.RDat	OBSCN	1	228000000	229000000	0.01119	rs10916232	-2.554	rs397637	0.014979	-5.29	-0.824	202	1	lasso	0.01341	8.15e-07	0.824	0.40994	NA	NA	NA	NA	NA
ODF2L-out.wgt.RDat	/u/home/t/tboltz/project-ophoff/rna_whole_blood/cts_TWAS_latest/T_Cells_CD4_Memory_Resting_weights2//ODF2L-out.wgt.RDat	ODF2L	1	86800000	86900000	0.02159	rs6576802	2.712	rs272514	0.012893	-5.2	0.171	213	5	enet	0.00856	6.85e-05	-0.24948	0.802988	NA	NA	NA	NA	NA
OR2AJ1-out.wgt.RDat	/u/home/t/tboltz/project-ophoff/rna_whole_blood/cts_TWAS_latest/T_Cells_CD4_Memory_Resting_weights2//OR2AJ1-out.wgt.RDat	OR2AJ1	1	248000000	248000000	0.01895	rs10925061	2.154	rs7514184	0.013491	5.05	1.001	148	5	lasso	0.01478	2.35e-07	0.97632	0.328906	NA	NA	NA	NA	NA
OR2AK2-out.wgt.RDat	/u/home/t/tboltz/project-ophoff/rna_whole_blood/cts_TWAS_latest/T_Cells_CD4_Memory_Resting_weights2//OR2AK2-out.wgt.RDat	OR2AK2	1	248000000	248000000	0.21703	rs10925061	2.154	rs6664332	0.123129	14.66	-0.185	137	45	enet	0.13536	8.37e-57	0.05122	0.959149	NA	NA	NA	NA	NA
OR2L2-out.wgt.RDat	/u/home/t/tboltz/project-ophoff/rna_whole_blood/cts_TWAS_latest/T_Cells_CD4_Memory_Resting_weights2//OR2L2-out.wgt.RDat	OR2L2	1	248000000	248000000	0.06697	rs10925075	1.784	rs6664332	0.031288	7.47	-0.185	124	5	lasso	0.03262	2.25e-14	0.17773	0.858934	NA	NA	NA	NA	NA
OR2L3-out.wgt.RDat	/u/home/t/tboltz/project-ophoff/rna_whole_blood/cts_TWAS_latest/T_Cells_CD4_Memory_Resting_weights2//OR2L3-out.wgt.RDat	OR2L3	1	248000000	248000000	0.02492	rs1416105	1.511	rs6664332	0.017034	5.88	-0.185	122	1	lasso	0.0147	2.53e-07	-0.185	0.853229	NA	NA	NA	NA	NA
OR2L5-out.wgt.RDat	/u/home/t/tboltz/project-ophoff/rna_whole_blood/cts_TWAS_latest/T_Cells_CD4_Memory_Resting_weights2//OR2L5-out.wgt.RDat	OR2L5	1	248000000	248000000	0.20542	rs10925075	1.784	rs6664332	0.130667	15.1	-0.185	128	6	lasso	0.13315	7.69e-56	-0.16754	0.866946	NA	NA	NA	NA	NA
OR2L8-out.wgt.RDat	/u/home/t/tboltz/project-ophoff/rna_whole_blood/cts_TWAS_latest/T_Cells_CD4_Memory_Resting_weights2//OR2L8-out.wgt.RDat	OR2L8	1	248000000	248000000	0.17809	rs10925061	2.154	rs6664332	0.103667	13.49	-0.185	139	50	enet	0.11336	2.45e-47	0.46655	0.640823	NA	NA	NA	NA	NA
OR2T10-out.wgt.RDat	/u/home/t/tboltz/project-ophoff/rna_whole_blood/cts_TWAS_latest/T_Cells_CD4_Memory_Resting_weights2//OR2T10-out.wgt.RDat	OR2T10	1	249000000	249000000	0.02912	rs6692816	-1.501	rs4509608	0.033325	-7.85	0.531	57	2	enet	0.03299	1.62e-14	-0.49814	0.618387	NA	NA	NA	NA	NA
OR2T8-out.wgt.RDat	/u/home/t/tboltz/project-ophoff/rna_whole_blood/cts_TWAS_latest/T_Cells_CD4_Memory_Resting_weights2//OR2T8-out.wgt.RDat	OR2T8	1	248000000	248000000	0.07277	rs10925061	2.154	rs3737277	0.010221	-6.18	0.025	150	28	enet	0.03075	1.23e-13	0.96323	0.335433	NA	NA	NA	NA	NA
OR2W3-out.wgt.RDat	/u/home/t/tboltz/project-ophoff/rna_whole_blood/cts_TWAS_latest/T_Cells_CD4_Memory_Resting_weights2//OR2W3-out.wgt.RDat	OR2W3	1	248000000	248000000	0.28272	rs10925061	2.154	rs7514184	0.05523	-11.09	0.998	153	37	enet	0.19443	1.96e-83	-0.80224	0.422414	NA	NA	NA	NA	NA
OTUD3-out.wgt.RDat	/u/home/t/tboltz/project-ophoff/rna_whole_blood/cts_TWAS_latest/T_Cells_CD4_Memory_Resting_weights2//OTUD3-out.wgt.RDat	OTUD3	1	20200000	20200000	0.01936	rs10916764	-3.018	rs10916668	0.010539	4.45	-1.742	189	4	lasso	0.00604	0.000707	-1.83636	0.066304	NA	NA	NA	NA	NA
OVGP1-out.wgt.RDat	/u/home/t/tboltz/project-ophoff/rna_whole_blood/cts_TWAS_latest/T_Cells_CD4_Memory_Resting_weights2//OVGP1-out.wgt.RDat	OVGP1	1	112000000	112000000	0.02872	rs538779	2.676	rs1264882	0.016564	-5.93	0.107	207	3	lasso	0.01527	1.51e-07	-0.04224	0.96631	NA	NA	NA	NA	NA
PADI2-out.wgt.RDat	/u/home/t/tboltz/project-ophoff/rna_whole_blood/cts_TWAS_latest/T_Cells_CD4_Memory_Resting_weights2//PADI2-out.wgt.RDat	PADI2	1	17400000	17400000	0.33022	rs1204875	3.147	rs2014725	0.58013	-31.79	-0.368	104	4	lasso	0.58333	0	0.35745	0.720754	NA	NA	NA	NA	NA
PADI4-out.wgt.RDat	/u/home/t/tboltz/project-ophoff/rna_whole_blood/cts_TWAS_latest/T_Cells_CD4_Memory_Resting_weights2//PADI4-out.wgt.RDat	PADI4	1	17600000	17700000	0.28178	rs1204875	3.147	rs2240335	0.17309	17.39	-1.182	129	29	enet	0.23797	2.5e-104	-1.1347	0.256499	NA	NA	NA	NA	NA
PADI6-out.wgt.RDat	/u/home/t/tboltz/project-ophoff/rna_whole_blood/cts_TWAS_latest/T_Cells_CD4_Memory_Resting_weights2//PADI6-out.wgt.RDat	PADI6	1	17700000	17700000	0.04357	rs1204875	3.147	rs6695214	0.067689	11.06	1.054	134	7	lasso	0.06735	3.04e-28	1.05369	0.292025	NA	NA	NA	NA	NA
PAFAH2-out.wgt.RDat	/u/home/t/tboltz/project-ophoff/rna_whole_blood/cts_TWAS_latest/T_Cells_CD4_Memory_Resting_weights2//PAFAH2-out.wgt.RDat	PAFAH2	1	26300000	26300000	0.01111	rs4072445	3.056	rs1469512	0.006822	-4.4	0.203	182	11	enet	0.00909	4.22e-05	-0.17717	0.859379	NA	NA	NA	NA	NA
PAQR6-out.wgt.RDat	/u/home/t/tboltz/project-ophoff/rna_whole_blood/cts_TWAS_latest/T_Cells_CD4_Memory_Resting_weights2//PAQR6-out.wgt.RDat	PAQR6	1	156000000	156000000	0.1505	rs2764406	-2.567	rs2764406	0.077395	11.71	-2.567	160	3	lasso	0.09569	6.79e-40	-2.0845	0.037115	0	0.929	0	0.001	0.071
PARK7-out.wgt.RDat	/u/home/t/tboltz/project-ophoff/rna_whole_blood/cts_TWAS_latest/T_Cells_CD4_Memory_Resting_weights2//PARK7-out.wgt.RDat	PARK7	1	8010000	8050000	0.02469	rs579992	2.879	rs17374781	0.001922	4.22	-1.004	126	126	blup	0.00604	0.000712	0.22847	0.819284	NA	NA	NA	NA	NA
PARP1-out.wgt.RDat	/u/home/t/tboltz/project-ophoff/rna_whole_blood/cts_TWAS_latest/T_Cells_CD4_Memory_Resting_weights2//PARP1-out.wgt.RDat	PARP1	1	227000000	227000000	0.02858	rs1151815	2.886	rs2293464	0.033902	8.18	0.132	130	12	enet	0.03744	2.82e-16	-0.38759	0.698316	NA	NA	NA	NA	NA
PDE4B-out.wgt.RDat	/u/home/t/tboltz/project-ophoff/rna_whole_blood/cts_TWAS_latest/T_Cells_CD4_Memory_Resting_weights2//PDE4B-out.wgt.RDat	PDE4B	1	66300000	66800000	0.01678	rs17128445	2.935	rs1890197	0.007082	-4.61	-0.524	403	4	lasso	0.00529	0.00143	0.04526	0.963896	NA	NA	NA	NA	NA
PDZK1IP1-out.wgt.RDat	/u/home/t/tboltz/project-ophoff/rna_whole_blood/cts_TWAS_latest/T_Cells_CD4_Memory_Resting_weights2//PDZK1IP1-out.wgt.RDat	PDZK1IP1	1	47600000	47700000	0.27113	rs11211402	2.783	rs12184246	0.128655	-15.09	0.652	172	30	enet	0.20769	1.12e-89	-0.09411	0.92502	NA	NA	NA	NA	NA
PHACTR4-out.wgt.RDat	/u/home/t/tboltz/project-ophoff/rna_whole_blood/cts_TWAS_latest/T_Cells_CD4_Memory_Resting_weights2//PHACTR4-out.wgt.RDat	PHACTR4	1	28700000	28800000	0.01648	rs4654322	3.341	rs11247776	0.016866	-5.72	0.741	136	2	lasso	0.016	7.75e-08	-0.75411	0.450782	NA	NA	NA	NA	NA
PHC2-out.wgt.RDat	/u/home/t/tboltz/project-ophoff/rna_whole_blood/cts_TWAS_latest/T_Cells_CD4_Memory_Resting_weights2//PHC2-out.wgt.RDat	PHC2	1	33800000	33900000	0.02524	rs17342512	2.844	rs12751707	0.015734	5.64	2.17	97	97	blup	0.01662	4.42e-08	0.67472	0.499855	NA	NA	NA	NA	NA
PHGDH-out.wgt.RDat	/u/home/t/tboltz/project-ophoff/rna_whole_blood/cts_TWAS_latest/T_Cells_CD4_Memory_Resting_weights2//PHGDH-out.wgt.RDat	PHGDH	1	120000000	120000000	0.02266	rs12757996	2.097	rs942835	0.012193	4.97	-0.765	138	5	lasso	0.00888	5.1e-05	-0.55763	0.577094	NA	NA	NA	NA	NA
PIGC-out.wgt.RDat	/u/home/t/tboltz/project-ophoff/rna_whole_blood/cts_TWAS_latest/T_Cells_CD4_Memory_Resting_weights2//PIGC-out.wgt.RDat	PIGC	1	172000000	172000000	0.49073	rs6425481	2.227	rs1063412	0.516562	29.89	-0.01	172	25	enet	0.56381	7.34e-314	-0.24701	0.804898	NA	NA	NA	NA	NA
PIGV-out.wgt.RDat	/u/home/t/tboltz/project-ophoff/rna_whole_blood/cts_TWAS_latest/T_Cells_CD4_Memory_Resting_weights2//PIGV-out.wgt.RDat	PIGV	1	27100000	27100000	0.01543	rs4072445	3.056	rs12760759	0.020676	-6.42	0.86	118	118	blup	0.02135	6.11e-10	-0.48383	0.628505	NA	NA	NA	NA	NA
PIK3R3-out.wgt.RDat	/u/home/t/tboltz/project-ophoff/rna_whole_blood/cts_TWAS_latest/T_Cells_CD4_Memory_Resting_weights2//PIK3R3-out.wgt.RDat	PIK3R3	1	46500000	46600000	0.01684	rs1258012	2.375	rs785481	0.017536	5.65	1.818	208	2	lasso	0.01712	2.83e-08	1.80715	0.070739	NA	NA	NA	NA	NA
PINK1-out.wgt.RDat	/u/home/t/tboltz/project-ophoff/rna_whole_blood/cts_TWAS_latest/T_Cells_CD4_Memory_Resting_weights2//PINK1-out.wgt.RDat	PINK1	1	21000000	21000000	0.07092	rs10916764	-3.018	rs471760	0.015199	-7.08	-2.372	146	16	enet	0.04376	8.84e-19	2.13652	0.032637	0	0.955	0	0.003	0.042
PLA2G4A-out.wgt.RDat	/u/home/t/tboltz/project-ophoff/rna_whole_blood/cts_TWAS_latest/T_Cells_CD4_Memory_Resting_weights2//PLA2G4A-out.wgt.RDat	PLA2G4A	1	187000000	187000000	0.03317	rs1148757	1.421	rs10798078	0.008858	-5.17	-0.176	138	3	lasso	0.00881	5.44e-05	0.11531	0.908199	NA	NA	NA	NA	NA
PLCH2-out.wgt.RDat	/u/home/t/tboltz/project-ophoff/rna_whole_blood/cts_TWAS_latest/T_Cells_CD4_Memory_Resting_weights2//PLCH2-out.wgt.RDat	PLCH2	1	2360000	2440000	0.01579	rs2055204	-3.109	rs2843401	0.003579	3.96	-2.05	82	82	blup	0.00912	4.09e-05	0.65178	0.514541	NA	NA	NA	NA	NA
PLEKHG5-out.wgt.RDat	/u/home/t/tboltz/project-ophoff/rna_whole_blood/cts_TWAS_latest/T_Cells_CD4_Memory_Resting_weights2//PLEKHG5-out.wgt.RDat	PLEKHG5	1	6530000	6580000	0.0397	rs1295107	2.702	rs1010584	0.063246	-10.77	0.523	124	2	lasso	0.06372	8.96e-27	-0.47017	0.638231	NA	NA	NA	NA	NA
PLOD1-out.wgt.RDat	/u/home/t/tboltz/project-ophoff/rna_whole_blood/cts_TWAS_latest/T_Cells_CD4_Memory_Resting_weights2//PLOD1-out.wgt.RDat	PLOD1	1	12000000	12000000	0.20736	rs12068684	2.302	rs7550536	0.170109	17.22	-0.717	137	5	lasso	0.17903	2.62e-76	-0.62361	0.532882	NA	NA	NA	NA	NA
PLPPR4-out.wgt.RDat	/u/home/t/tboltz/project-ophoff/rna_whole_blood/cts_TWAS_latest/T_Cells_CD4_Memory_Resting_weights2//PLPPR4-out.wgt.RDat	PLPPR4	1	99700000	99800000	0.0569	rs1482158	-3.006	rs12059455	0.011686	6.86	-0.358	177	11	enet	0.04213	3.92e-18	-0.303	0.761891	NA	NA	NA	NA	NA
PM20D1-out.wgt.RDat	/u/home/t/tboltz/project-ophoff/rna_whole_blood/cts_TWAS_latest/T_Cells_CD4_Memory_Resting_weights2//PM20D1-out.wgt.RDat	PM20D1	1	206000000	206000000	0.09211	rs823082	-2.573	rs708727	0.131533	-15.12	2.188	108	17	enet	0.13349	5.48e-56	-2.15149	0.031437	0	0.969	0	0.001	0.03
PPFIA4-out.wgt.RDat	/u/home/t/tboltz/project-ophoff/rna_whole_blood/cts_TWAS_latest/T_Cells_CD4_Memory_Resting_weights2//PPFIA4-out.wgt.RDat	PPFIA4	1	203000000	203000000	0.11786	rs10494841	-2.117	rs3737883	0.071212	-11.23	-0.284	146	5	lasso	0.07185	4.53e-30	0.44306	0.657726	NA	NA	NA	NA	NA
PPP2R5A-out.wgt.RDat	/u/home/t/tboltz/project-ophoff/rna_whole_blood/cts_TWAS_latest/T_Cells_CD4_Memory_Resting_weights2//PPP2R5A-out.wgt.RDat	PPP2R5A	1	212000000	213000000	0.24608	rs1472224	-2.806	rs903119	0.292511	22.55	-1.382	190	4	lasso	0.30288	8.74e-138	-1.65201	0.098533	NA	NA	NA	NA	NA
PPT1-out.wgt.RDat	/u/home/t/tboltz/project-ophoff/rna_whole_blood/cts_TWAS_latest/T_Cells_CD4_Memory_Resting_weights2//PPT1-out.wgt.RDat	PPT1	1	40500000	40600000	0.2048	rs6600316	2.376	rs4660383	0.140592	-15.9	0.998	123	9	enet	0.16908	8.88e-72	-0.23425	0.814788	NA	NA	NA	NA	NA
PRCC-out.wgt.RDat	/u/home/t/tboltz/project-ophoff/rna_whole_blood/cts_TWAS_latest/T_Cells_CD4_Memory_Resting_weights2//PRCC-out.wgt.RDat	PRCC	1	157000000	157000000	0.01555	rs2764406	-2.567	rs3795727	0.009451	-4.72	-1.011	200	3	lasso	0.00677	0.00036	1.15412	0.248451	NA	NA	NA	NA	NA
PRDX6-out.wgt.RDat	/u/home/t/tboltz/project-ophoff/rna_whole_blood/cts_TWAS_latest/T_Cells_CD4_Memory_Resting_weights2//PRDX6-out.wgt.RDat	PRDX6	1	173000000	173000000	0.34508	rs6681766	2.383	rs7521536	0.36071	25	1.686	93	22	enet	0.50418	9.41e-266	1.38387	0.166398	NA	NA	NA	NA	NA
PRKAB2-out.wgt.RDat	/u/home/t/tboltz/project-ophoff/rna_whole_blood/cts_TWAS_latest/T_Cells_CD4_Memory_Resting_weights2//PRKAB2-out.wgt.RDat	PRKAB2	1	147000000	147000000	0.02442	rs4534444	2.302	rs930495	0.009915	-6.01	0.106	177	177	blup	0.01606	7.33e-08	-0.51565	0.6061	NA	NA	NA	NA	NA
PRMT6-out.wgt.RDat	/u/home/t/tboltz/project-ophoff/rna_whole_blood/cts_TWAS_latest/T_Cells_CD4_Memory_Resting_weights2//PRMT6-out.wgt.RDat	PRMT6	1	108000000	108000000	0.13653	rs7546123	-3.193	rs17496332	0.078417	-11.7	0.894	119	5	lasso	0.07828	1.07e-32	-0.88745	0.374839	NA	NA	NA	NA	NA
PRXL2B-out.wgt.RDat	/u/home/t/tboltz/project-ophoff/rna_whole_blood/cts_TWAS_latest/T_Cells_CD4_Memory_Resting_weights2//PRXL2B-out.wgt.RDat	PRXL2B	1	2520000	2520000	0.0119	NA	NA	NA	NA	NA	NA	96	0	lasso	0.01431	3.59e-07	NA	NA	NA	NA	NA	NA	NA
PSEN2-out.wgt.RDat	/u/home/t/tboltz/project-ophoff/rna_whole_blood/cts_TWAS_latest/T_Cells_CD4_Memory_Resting_weights2//PSEN2-out.wgt.RDat	PSEN2	1	227000000	227000000	0.01276	rs1151815	2.886	rs1046240	0.008701	4.98	0.951	163	5	lasso	0.00908	4.27e-05	1.18732	0.235103	NA	NA	NA	NA	NA
PSMB4-out.wgt.RDat	/u/home/t/tboltz/project-ophoff/rna_whole_blood/cts_TWAS_latest/T_Cells_CD4_Memory_Resting_weights2//PSMB4-out.wgt.RDat	PSMB4	1	151000000	151000000	0.02815	rs1887545	-2.989	rs2274533	0.030957	7.78	-2.602	147	6	lasso	0.02989	2.7e-13	-2.6884	0.007179	0	0.876	0	0.002	0.122
PSRC1-out.wgt.RDat	/u/home/t/tboltz/project-ophoff/rna_whole_blood/cts_TWAS_latest/T_Cells_CD4_Memory_Resting_weights2//PSRC1-out.wgt.RDat	PSRC1	1	110000000	110000000	0.05729	rs2359243	-2.596	rs646776	0.05172	9.66	2.09	135	3	lasso	0.05122	9.42e-22	2.05452	0.039926	0	0.975	0	0.002	0.023
PTBP2-out.wgt.RDat	/u/home/t/tboltz/project-ophoff/rna_whole_blood/cts_TWAS_latest/T_Cells_CD4_Memory_Resting_weights2//PTBP2-out.wgt.RDat	PTBP2	1	97200000	97300000	0.02548	rs12566597	4.949	rs7552545	0.017113	-5.85	-1.904	227	13	enet	0.02155	5.09e-10	0.4548	0.649252	NA	NA	NA	NA	NA
PTGFR-out.wgt.RDat	/u/home/t/tboltz/project-ophoff/rna_whole_blood/cts_TWAS_latest/T_Cells_CD4_Memory_Resting_weights2//PTGFR-out.wgt.RDat	PTGFR	1	78800000	79000000	0.07769	rs12063386	-1.977	rs661038	0.015386	5.45	-1.189	220	45	enet	0.04393	7.58e-19	-0.25364	0.799772	NA	NA	NA	NA	NA
PTGS2-out.wgt.RDat	/u/home/t/tboltz/project-ophoff/rna_whole_blood/cts_TWAS_latest/T_Cells_CD4_Memory_Resting_weights2//PTGS2-out.wgt.RDat	PTGS2	1	187000000	187000000	0.03373	rs16825022	-1.475	rs10798078	0.022456	-6.31	-0.176	72	5	lasso	0.0226	1.97e-10	0.27725	0.781591	NA	NA	NA	NA	NA
PTPN7-out.wgt.RDat	/u/home/t/tboltz/project-ophoff/rna_whole_blood/cts_TWAS_latest/T_Cells_CD4_Memory_Resting_weights2//PTPN7-out.wgt.RDat	PTPN7	1	202000000	202000000	0.06594	rs9427727	2.686	rs12737056	0.042748	-8.79	0.014	105	13	enet	0.05078	1.42e-21	-0.79665	0.425652	NA	NA	NA	NA	NA
QSOX1-out.wgt.RDat	/u/home/t/tboltz/project-ophoff/rna_whole_blood/cts_TWAS_latest/T_Cells_CD4_Memory_Resting_weights2//QSOX1-out.wgt.RDat	QSOX1	1	180000000	180000000	0.08205	rs12125245	-2.667	rs3767183	0.029753	7.3	-0.503	182	182	blup	0.05842	1.23e-24	-0.79202	0.428347	NA	NA	NA	NA	NA
RAB4A-out.wgt.RDat	/u/home/t/tboltz/project-ophoff/rna_whole_blood/cts_TWAS_latest/T_Cells_CD4_Memory_Resting_weights2//RAB4A-out.wgt.RDat	RAB4A	1	229000000	229000000	0.01337	rs628860	-2.185	rs237772	0.008269	-4.41	0.139	145	9	enet	0.00671	0.000381	-0.0868	0.930827	NA	NA	NA	NA	NA
RAP1A-out.wgt.RDat	/u/home/t/tboltz/project-ophoff/rna_whole_blood/cts_TWAS_latest/T_Cells_CD4_Memory_Resting_weights2//RAP1A-out.wgt.RDat	RAP1A	1	112000000	112000000	0.0318	rs538779	2.676	rs17665274	0.017059	-6.49	0.842	250	2	lasso	0.0212	7.04e-10	-1.34569	0.178403	NA	NA	NA	NA	NA
RAP1GAP-out.wgt.RDat	/u/home/t/tboltz/project-ophoff/rna_whole_blood/cts_TWAS_latest/T_Cells_CD4_Memory_Resting_weights2//RAP1GAP-out.wgt.RDat	RAP1GAP	1	21900000	22000000	0.2896	rs12563141	-2.451	rs16825896	0.104559	-14.3	-0.471	128	11	lasso	0.27902	3.88e-125	1.34801	0.177655	NA	NA	NA	NA	NA
RBMXL1-out.wgt.RDat	/u/home/t/tboltz/project-ophoff/rna_whole_blood/cts_TWAS_latest/T_Cells_CD4_Memory_Resting_weights2//RBMXL1-out.wgt.RDat	RBMXL1	1	89400000	89500000	0.02222	rs17130538	2.443	rs4656078	0.019845	6	1.195	153	5	lasso	0.01954	3.16e-09	1.02787	0.304011	NA	NA	NA	NA	NA
RBP7-out.wgt.RDat	/u/home/t/tboltz/project-ophoff/rna_whole_blood/cts_TWAS_latest/T_Cells_CD4_Memory_Resting_weights2//RBP7-out.wgt.RDat	RBP7	1	10100000	10100000	0.01674	rs10864459	2.774	rs6683452	0.003394	-4.25	0.669	120	7	enet	0.00627	0.000573	-0.76043	0.446998	NA	NA	NA	NA	NA
RC3H1-out.wgt.RDat	/u/home/t/tboltz/project-ophoff/rna_whole_blood/cts_TWAS_latest/T_Cells_CD4_Memory_Resting_weights2//RC3H1-out.wgt.RDat	RC3H1	1	174000000	174000000	0.00656	rs6681766	2.383	rs4652328	0.004631	-3.9	1.368	174	3	lasso	0.00047	0.178	-1.41715	0.156439	NA	NA	NA	NA	NA
RCC2-out.wgt.RDat	/u/home/t/tboltz/project-ophoff/rna_whole_blood/cts_TWAS_latest/T_Cells_CD4_Memory_Resting_weights2//RCC2-out.wgt.RDat	RCC2	1	17700000	17800000	0.01664	rs1204875	3.147	rs2883272	0.00614	-4.56	-1.088	140	8	enet	0.01065	1.01e-05	0.41767	0.676191	NA	NA	NA	NA	NA
RCSD1-out.wgt.RDat	/u/home/t/tboltz/project-ophoff/rna_whole_blood/cts_TWAS_latest/T_Cells_CD4_Memory_Resting_weights2//RCSD1-out.wgt.RDat	RCSD1	1	168000000	168000000	0.04902	rs4657678	-2.902	rs4657679	0.013495	-6.83	-2.468	142	23	enet	0.03731	3.19e-16	3.03924	0.002372	0	0.89	0	0.001	0.108
RERE-out.wgt.RDat	/u/home/t/tboltz/project-ophoff/rna_whole_blood/cts_TWAS_latest/T_Cells_CD4_Memory_Resting_weights2//RERE-out.wgt.RDat	RERE	1	8410000	8910000	0.0177	rs579992	2.879	rs301806	0.018961	-5.9	1.312	152	6	lasso	0.01821	1.05e-08	-1.06884	0.285143	NA	NA	NA	NA	NA
RGL1-out.wgt.RDat	/u/home/t/tboltz/project-ophoff/rna_whole_blood/cts_TWAS_latest/T_Cells_CD4_Memory_Resting_weights2//RGL1-out.wgt.RDat	RGL1	1	184000000	184000000	0.04588	rs1930294	-3.495	rs6424909	0.027355	7.12	0.744	269	5	lasso	0.03689	4.67e-16	0.33789	0.73545	NA	NA	NA	NA	NA
RGS18-out.wgt.RDat	/u/home/t/tboltz/project-ophoff/rna_whole_blood/cts_TWAS_latest/T_Cells_CD4_Memory_Resting_weights2//RGS18-out.wgt.RDat	RGS18	1	192000000	192000000	0.03823	rs12043051	-2.7	rs4310497	0.030897	-7.91	2.348	102	10	enet	0.04064	1.53e-17	-1.75317	0.079573	NA	NA	NA	NA	NA
RHCE-out.wgt.RDat	/u/home/t/tboltz/project-ophoff/rna_whole_blood/cts_TWAS_latest/T_Cells_CD4_Memory_Resting_weights2//RHCE-out.wgt.RDat	RHCE	1	25700000	25800000	0.00962	rs1053438	2.57	rs9689	0.00986	-4.57	2.47	137	1	lasso	0.00711	0.000262	-2.47	0.013511	0.307	0.652	0	0.001	0.041
RHD-out.wgt.RDat	/u/home/t/tboltz/project-ophoff/rna_whole_blood/cts_TWAS_latest/T_Cells_CD4_Memory_Resting_weights2//RHD-out.wgt.RDat	RHD	1	25600000	25700000	0.39398	rs1053438	2.57	rs1053438	0.202341	18.83	2.57	128	3	lasso	0.39799	6.98e-193	2.22659	0.025974	0	0.932	0	0.001	0.067
RHOU-out.wgt.RDat	/u/home/t/tboltz/project-ophoff/rna_whole_blood/cts_TWAS_latest/T_Cells_CD4_Memory_Resting_weights2//RHOU-out.wgt.RDat	RHOU	1	229000000	229000000	0.13564	rs628860	-2.185	rs537250	0.04467	8.97	0.723	170	32	enet	0.08362	6.84e-35	0.56022	0.575332	NA	NA	NA	NA	NA
RIMKLA-out.wgt.RDat	/u/home/t/tboltz/project-ophoff/rna_whole_blood/cts_TWAS_latest/T_Cells_CD4_Memory_Resting_weights2//RIMKLA-out.wgt.RDat	RIMKLA	1	42800000	42900000	0.05366	rs913426	2.882	rs7413966	0.018943	-5.87	-1.573	174	174	blup	0.02428	4.31e-11	0.72321	0.469549	NA	NA	NA	NA	NA
RNASEL-out.wgt.RDat	/u/home/t/tboltz/project-ophoff/rna_whole_blood/cts_TWAS_latest/T_Cells_CD4_Memory_Resting_weights2//RNASEL-out.wgt.RDat	RNASEL	1	183000000	183000000	0.03007	rs602988	3.143	rs3738579	0.02248	6.61	-2.199	172	5	enet	0.02303	1.34e-10	-1.97874	0.047845	0	0.968	0	0.002	0.03
RNF187-out.wgt.RDat	/u/home/t/tboltz/project-ophoff/rna_whole_blood/cts_TWAS_latest/T_Cells_CD4_Memory_Resting_weights2//RNF187-out.wgt.RDat	RNF187	1	229000000	229000000	0.03854	rs3795811	1.818	rs3795809	0.03075	7.4	-0.492	179	3	lasso	0.03645	6.94e-16	-0.45662	0.647942	NA	NA	NA	NA	NA
RNF19B-out.wgt.RDat	/u/home/t/tboltz/project-ophoff/rna_whole_blood/cts_TWAS_latest/T_Cells_CD4_Memory_Resting_weights2//RNF19B-out.wgt.RDat	RNF19B	1	33400000	33400000	0.06489	rs6678903	3.818	rs194652	0.037518	-8.41	0.326	80	1	lasso	0.03617	9.02e-16	-0.326	0.744424	NA	NA	NA	NA	NA
RNPEP-out.wgt.RDat	/u/home/t/tboltz/project-ophoff/rna_whole_blood/cts_TWAS_latest/T_Cells_CD4_Memory_Resting_weights2//RNPEP-out.wgt.RDat	RNPEP	1	202000000	202000000	0.17551	rs9427727	2.686	rs4950752	0.128046	-14.97	-0.163	117	2	lasso	0.13435	2.31e-56	0.26052	0.794461	NA	NA	NA	NA	NA
RPA2-out.wgt.RDat	/u/home/t/tboltz/project-ophoff/rna_whole_blood/cts_TWAS_latest/T_Cells_CD4_Memory_Resting_weights2//RPA2-out.wgt.RDat	RPA2	1	28200000	28200000	0.03051	rs2788690	2.233	rs10902678	0.000469	3.69	-0.09	113	24	enet	0.00942	3.1e-05	1.13519	0.256296	NA	NA	NA	NA	NA
RPS8-out.wgt.RDat	/u/home/t/tboltz/project-ophoff/rna_whole_blood/cts_TWAS_latest/T_Cells_CD4_Memory_Resting_weights2//RPS8-out.wgt.RDat	RPS8	1	45200000	45200000	0.0316	rs7528534	0.846	rs2295997	0.050598	-9.62	-0.525	51	3	lasso	0.05106	1.09e-21	0.47179	0.637078	NA	NA	NA	NA	NA
RSC1A1-out.wgt.RDat	/u/home/t/tboltz/project-ophoff/rna_whole_blood/cts_TWAS_latest/T_Cells_CD4_Memory_Resting_weights2//RSC1A1-out.wgt.RDat	RSC1A1	1	16000000	16000000	0.0087	rs10803369	2.227	rs3795763	0.004819	4.48	-0.631	252	1	lasso	0.00452	0.00298	-0.631	0.528041	NA	NA	NA	NA	NA
RSRP1-out.wgt.RDat	/u/home/t/tboltz/project-ophoff/rna_whole_blood/cts_TWAS_latest/T_Cells_CD4_Memory_Resting_weights2//RSRP1-out.wgt.RDat	RSRP1	1	25600000	25700000	0.42761	rs1053438	2.57	rs3091242	0.231745	20.03	2.548	131	3	lasso	0.40716	1.21e-198	2.29586	0.021684	0	0.932	0	0.001	0.067
RWDD3-out.wgt.RDat	/u/home/t/tboltz/project-ophoff/rna_whole_blood/cts_TWAS_latest/T_Cells_CD4_Memory_Resting_weights2//RWDD3-out.wgt.RDat	RWDD3	1	95700000	95700000	0.03898	rs10489560	3.225	rs259359	0.029822	7.53	0.478	239	26	enet	0.0356	1.5e-15	-0.10231	0.918512	NA	NA	NA	NA	NA
S100A10-out.wgt.RDat	/u/home/t/tboltz/project-ophoff/rna_whole_blood/cts_TWAS_latest/T_Cells_CD4_Memory_Resting_weights2//S100A10-out.wgt.RDat	S100A10	1	152000000	152000000	0.01501	rs9651181	2.736	rs6685187	0.008764	-4.31	0.391	136	3	lasso	0.00607	0.000689	-0.39231	0.694827	NA	NA	NA	NA	NA
S100A12-out.wgt.RDat	/u/home/t/tboltz/project-ophoff/rna_whole_blood/cts_TWAS_latest/T_Cells_CD4_Memory_Resting_weights2//S100A12-out.wgt.RDat	S100A12	1	153000000	153000000	0.27922	rs7536700	2.376	rs3006483	0.168158	-17.3	-1.292	126	18	enet	0.21835	9.04e-95	1.45689	0.145146	NA	NA	NA	NA	NA
S100A13-out.wgt.RDat	/u/home/t/tboltz/project-ophoff/rna_whole_blood/cts_TWAS_latest/T_Cells_CD4_Memory_Resting_weights2//S100A13-out.wgt.RDat	S100A13	1	154000000	154000000	0.03631	rs11264743	2.619	rs3795396	0.029972	7.48	-1.99	124	5	enet	0.02846	9.79e-13	-1.94496	0.051779	NA	NA	NA	NA	NA
S100A8-out.wgt.RDat	/u/home/t/tboltz/project-ophoff/rna_whole_blood/cts_TWAS_latest/T_Cells_CD4_Memory_Resting_weights2//S100A8-out.wgt.RDat	S100A8	1	153000000	153000000	0.06554	rs7536700	2.376	rs3806232	0.037977	8.56	-1.237	126	17	enet	0.04822	1.48e-20	-1.68	0.092958	NA	NA	NA	NA	NA
S100A9-out.wgt.RDat	/u/home/t/tboltz/project-ophoff/rna_whole_blood/cts_TWAS_latest/T_Cells_CD4_Memory_Resting_weights2//S100A9-out.wgt.RDat	S100A9	1	153000000	153000000	0.10157	rs7536700	2.376	rs4845346	0.065531	10.95	-1.212	124	6	enet	0.08525	1.45e-35	-1.3773	0.16842	NA	NA	NA	NA	NA
SCCPDH-out.wgt.RDat	/u/home/t/tboltz/project-ophoff/rna_whole_blood/cts_TWAS_latest/T_Cells_CD4_Memory_Resting_weights2//SCCPDH-out.wgt.RDat	SCCPDH	1	247000000	247000000	0.07201	rs7527610	-3.069	rs6685364	0.007316	5.98	1.399	181	29	enet	0.04463	4e-19	0.50953	0.610383	NA	NA	NA	NA	NA
SCP2-out.wgt.RDat	/u/home/t/tboltz/project-ophoff/rna_whole_blood/cts_TWAS_latest/T_Cells_CD4_Memory_Resting_weights2//SCP2-out.wgt.RDat	SCP2	1	53400000	53500000	0.01811	rs1288331	2.624	rs6678994	0.012852	-6.19	-0.785	198	5	lasso	0.01927	4.04e-09	-0.20602	0.836778	NA	NA	NA	NA	NA
SDCCAG8-out.wgt.RDat	/u/home/t/tboltz/project-ophoff/rna_whole_blood/cts_TWAS_latest/T_Cells_CD4_Memory_Resting_weights2//SDCCAG8-out.wgt.RDat	SDCCAG8	1	243000000	244000000	0.02588	rs4233436	-2.656	rs10803138	0.010609	-4.61	0.183	123	123	blup	0.01072	9.42e-06	-0.78851	0.430401	NA	NA	NA	NA	NA
SELL-out.wgt.RDat	/u/home/t/tboltz/project-ophoff/rna_whole_blood/cts_TWAS_latest/T_Cells_CD4_Memory_Resting_weights2//SELL-out.wgt.RDat	SELL	1	170000000	170000000	0.03374	rs7354853	2.71	rs4987358	0.019663	-6.08	1.5	299	4	enet	0.01602	7.62e-08	-1.32032	0.18673	NA	NA	NA	NA	NA
SEMA4A-out.wgt.RDat	/u/home/t/tboltz/project-ophoff/rna_whole_blood/cts_TWAS_latest/T_Cells_CD4_Memory_Resting_weights2//SEMA4A-out.wgt.RDat	SEMA4A	1	156000000	156000000	0.05537	rs2764406	-2.567	rs3806408	0.021695	-6.98	0.344	161	11	lasso	0.04431	5.36e-19	-1.15343	0.248735	NA	NA	NA	NA	NA
SERINC2-out.wgt.RDat	/u/home/t/tboltz/project-ophoff/rna_whole_blood/cts_TWAS_latest/T_Cells_CD4_Memory_Resting_weights2//SERINC2-out.wgt.RDat	SERINC2	1	31900000	31900000	0.06404	rs16834529	4.039	rs6701521	0.019691	-6.16	2.504	119	41	enet	0.02557	1.34e-11	-2.90464	0.003677	0	0.898	0	0.04	0.062
SERPINC1-out.wgt.RDat	/u/home/t/tboltz/project-ophoff/rna_whole_blood/cts_TWAS_latest/T_Cells_CD4_Memory_Resting_weights2//SERPINC1-out.wgt.RDat	SERPINC1	1	174000000	174000000	0.01103	rs6681766	2.383	rs6425267	0.011296	5.12	1.081	150	6	lasso	0.00991	1.99e-05	1.08094	0.279724	NA	NA	NA	NA	NA
SGIP1-out.wgt.RDat	/u/home/t/tboltz/project-ophoff/rna_whole_blood/cts_TWAS_latest/T_Cells_CD4_Memory_Resting_weights2//SGIP1-out.wgt.RDat	SGIP1	1	67000000	67200000	0.04609	rs10489628	3.121	rs1445578	0.041159	-8.84	-0.751	319	10	enet	0.04245	2.93e-18	1.10235	0.270309	NA	NA	NA	NA	NA
SH3BGRL3-out.wgt.RDat	/u/home/t/tboltz/project-ophoff/rna_whole_blood/cts_TWAS_latest/T_Cells_CD4_Memory_Resting_weights2//SH3BGRL3-out.wgt.RDat	SH3BGRL3	1	26600000	26600000	0.04875	rs4072445	3.056	rs6681452	0.07331	-11.59	0.481	167	27	enet	0.07372	7.79e-31	-1.06026	0.289027	NA	NA	NA	NA	NA
SHISA4-out.wgt.RDat	/u/home/t/tboltz/project-ophoff/rna_whole_blood/cts_TWAS_latest/T_Cells_CD4_Memory_Resting_weights2//SHISA4-out.wgt.RDat	SHISA4	1	202000000	202000000	0.03748	rs9427727	2.686	rs11580908	0.015667	5.66	0.565	128	32	enet	0.01558	1.13e-07	0.32951	0.741771	NA	NA	NA	NA	NA
SIPA1L2-out.wgt.RDat	/u/home/t/tboltz/project-ophoff/rna_whole_blood/cts_TWAS_latest/T_Cells_CD4_Memory_Resting_weights2//SIPA1L2-out.wgt.RDat	SIPA1L2	1	233000000	233000000	0.10711	rs3820119	3.552	rs4545285	0.052778	9.96	0.485	277	4	lasso	0.06395	7.26e-27	-0.05006	0.960078	NA	NA	NA	NA	NA
SLC25A24-out.wgt.RDat	/u/home/t/tboltz/project-ophoff/rna_whole_blood/cts_TWAS_latest/T_Cells_CD4_Memory_Resting_weights2//SLC25A24-out.wgt.RDat	SLC25A24	1	109000000	109000000	0.44228	rs7354892	2.645	rs7418288	0.119231	14.39	-2.135	118	11	lasso	0.26627	1.5e-118	-1.96683	0.049203	0	0.972	0	0.001	0.027
SLC35D1-out.wgt.RDat	/u/home/t/tboltz/project-ophoff/rna_whole_blood/cts_TWAS_latest/T_Cells_CD4_Memory_Resting_weights2//SLC35D1-out.wgt.RDat	SLC35D1	1	67500000	67500000	0.0226	rs924080	4.17	rs2144658	0.005834	-4.61	1.495	246	18	enet	0.0226	1.97e-10	-0.12176	0.903085	NA	NA	NA	NA	NA
SLC35F3-out.wgt.RDat	/u/home/t/tboltz/project-ophoff/rna_whole_blood/cts_TWAS_latest/T_Cells_CD4_Memory_Resting_weights2//SLC35F3-out.wgt.RDat	SLC35F3	1	234000000	234000000	0.14304	rs1773950	3.053	rs1570105	0.059867	10.42	0.43	273	4	lasso	0.07895	5.69e-33	0.15458	0.877153	NA	NA	NA	NA	NA
SLC39A1-out.wgt.RDat	/u/home/t/tboltz/project-ophoff/rna_whole_blood/cts_TWAS_latest/T_Cells_CD4_Memory_Resting_weights2//SLC39A1-out.wgt.RDat	SLC39A1	1	154000000	154000000	0.02334	rs1194607	2.682	rs11264743	0.025381	6.98	2.619	110	110	blup	0.02261	1.95e-10	1.85605	0.063447	NA	NA	NA	NA	NA
SLC44A5-out.wgt.RDat	/u/home/t/tboltz/project-ophoff/rna_whole_blood/cts_TWAS_latest/T_Cells_CD4_Memory_Resting_weights2//SLC44A5-out.wgt.RDat	SLC44A5	1	75700000	76100000	0.41208	rs6662846	-3.488	rs1249815	0.283686	22.21	-0.099	326	64	enet	0.31264	4.4e-143	0.25727	0.79697	NA	NA	NA	NA	NA
SLC66A1-out.wgt.RDat	/u/home/t/tboltz/project-ophoff/rna_whole_blood/cts_TWAS_latest/T_Cells_CD4_Memory_Resting_weights2//SLC66A1-out.wgt.RDat	SLC66A1	1	19600000	19700000	0.01451	rs2872594	2.902	rs2268812	0.001358	4.09	-0.654	231	231	blup	0.00763	0.000162	-1.5342	0.124979	NA	NA	NA	NA	NA
SMG5-out.wgt.RDat	/u/home/t/tboltz/project-ophoff/rna_whole_blood/cts_TWAS_latest/T_Cells_CD4_Memory_Resting_weights2//SMG5-out.wgt.RDat	SMG5	1	156000000	156000000	0.3205	rs2764406	-2.567	rs2764406	0.115573	15.15	-2.567	164	52	enet	0.20594	7.58e-89	-1.72465	0.08459	NA	NA	NA	NA	NA
SMIM1-out.wgt.RDat	/u/home/t/tboltz/project-ophoff/rna_whole_blood/cts_TWAS_latest/T_Cells_CD4_Memory_Resting_weights2//SMIM1-out.wgt.RDat	SMIM1	1	3690000	3690000	0.2936	rs2455144	-2.462	rs6667255	0.325372	24.17	-1.016	59	2	lasso	0.35376	2.96e-166	-1.1575	0.247068	NA	NA	NA	NA	NA
SMPDL3B-out.wgt.RDat	/u/home/t/tboltz/project-ophoff/rna_whole_blood/cts_TWAS_latest/T_Cells_CD4_Memory_Resting_weights2//SMPDL3B-out.wgt.RDat	SMPDL3B	1	28300000	28300000	0.01713	rs2788690	2.233	rs10751725	0.011729	-5.27	-0.331	106	6	lasso	0.01078	8.93e-06	0.5788	0.562724	NA	NA	NA	NA	NA
SPAG17-out.wgt.RDat	/u/home/t/tboltz/project-ophoff/rna_whole_blood/cts_TWAS_latest/T_Cells_CD4_Memory_Resting_weights2//SPAG17-out.wgt.RDat	SPAG17	1	118000000	119000000	0.02285	rs10923354	3.216	rs6677802	0.019707	6.18	0.023	248	5	lasso	0.01708	2.92e-08	0.00865	0.993098	NA	NA	NA	NA	NA
SPATA1-out.wgt.RDat	/u/home/t/tboltz/project-ophoff/rna_whole_blood/cts_TWAS_latest/T_Cells_CD4_Memory_Resting_weights2//SPATA1-out.wgt.RDat	SPATA1	1	85000000	85000000	0.04342	rs2812452	2.667	rs12126584	0.032692	-8.37	1.887	164	5	lasso	0.04076	1.37e-17	-1.84206	0.065467	NA	NA	NA	NA	NA
SSX2IP-out.wgt.RDat	/u/home/t/tboltz/project-ophoff/rna_whole_blood/cts_TWAS_latest/T_Cells_CD4_Memory_Resting_weights2//SSX2IP-out.wgt.RDat	SSX2IP	1	85100000	85200000	0.01899	rs12409882	-2.472	rs4907001	0.005942	-5.15	0.334	176	176	blup	0.0076	0.000166	-0.42337	0.672028	NA	NA	NA	NA	NA
ST6GALNAC3-out.wgt.RDat	/u/home/t/tboltz/project-ophoff/rna_whole_blood/cts_TWAS_latest/T_Cells_CD4_Memory_Resting_weights2//ST6GALNAC3-out.wgt.RDat	ST6GALNAC3	1	76500000	77100000	0.05321	rs17098450	-2.813	rs6593523	0.022228	7.56	-1.054	307	13	lasso	0.03898	6.95e-17	-1.08696	0.277054	NA	NA	NA	NA	NA
STXBP3-out.wgt.RDat	/u/home/t/tboltz/project-ophoff/rna_whole_blood/cts_TWAS_latest/T_Cells_CD4_Memory_Resting_weights2//STXBP3-out.wgt.RDat	STXBP3	1	109000000	109000000	0.02002	rs7354892	2.645	rs6671441	0.019018	6.05	0.735	102	3	lasso	0.02077	1.04e-09	1.40315	0.160573	NA	NA	NA	NA	NA
SUCO-out.wgt.RDat	/u/home/t/tboltz/project-ophoff/rna_whole_blood/cts_TWAS_latest/T_Cells_CD4_Memory_Resting_weights2//SUCO-out.wgt.RDat	SUCO	1	173000000	173000000	0.07232	rs859633	-1.855	rs2901656	0.064278	10.69	0.249	164	9	enet	0.06752	2.6e-28	0.36781	0.713017	NA	NA	NA	NA	NA
SUSD4-out.wgt.RDat	/u/home/t/tboltz/project-ophoff/rna_whole_blood/cts_TWAS_latest/T_Cells_CD4_Memory_Resting_weights2//SUSD4-out.wgt.RDat	SUSD4	1	223000000	224000000	0.06147	rs11261280	-2.042	rs7536652	0.011604	-5.56	-1.098	119	25	enet	0.03862	9.62e-17	1.44011	0.149836	NA	NA	NA	NA	NA
SVBP-out.wgt.RDat	/u/home/t/tboltz/project-ophoff/rna_whole_blood/cts_TWAS_latest/T_Cells_CD4_Memory_Resting_weights2//SVBP-out.wgt.RDat	SVBP	1	43300000	43300000	0.24688	rs2275180	-5.436	rs655741	0.310195	23.18	1.871	188	5	lasso	0.3092	3.3e-141	1.8892	0.058865	NA	NA	NA	NA	NA
SYDE2-out.wgt.RDat	/u/home/t/tboltz/project-ophoff/rna_whole_blood/cts_TWAS_latest/T_Cells_CD4_Memory_Resting_weights2//SYDE2-out.wgt.RDat	SYDE2	1	85600000	85700000	0.08316	rs12409882	-2.472	rs2735592	0.043088	8.78	0.733	206	32	enet	0.07425	4.77e-31	-0.45726	0.647486	NA	NA	NA	NA	NA
TACSTD2-out.wgt.RDat	/u/home/t/tboltz/project-ophoff/rna_whole_blood/cts_TWAS_latest/T_Cells_CD4_Memory_Resting_weights2//TACSTD2-out.wgt.RDat	TACSTD2	1	59000000	59000000	0.42413	rs4912202	-3.155	rs6664314	0.313421	23.33	-0.099	192	6	lasso	0.31439	4.87e-144	-0.1036	0.91749	NA	NA	NA	NA	NA
TAF1A-out.wgt.RDat	/u/home/t/tboltz/project-ophoff/rna_whole_blood/cts_TWAS_latest/T_Cells_CD4_Memory_Resting_weights2//TAF1A-out.wgt.RDat	TAF1A	1	223000000	223000000	0.0223	rs753961	-1.861	rs3008647	0.022437	6.43	0.15	30	11	enet	0.02404	5.38e-11	-0.12014	0.904369	NA	NA	NA	NA	NA
TAL1-out.wgt.RDat	/u/home/t/tboltz/project-ophoff/rna_whole_blood/cts_TWAS_latest/T_Cells_CD4_Memory_Resting_weights2//TAL1-out.wgt.RDat	TAL1	1	47700000	47700000	0.04183	rs11211402	2.783	rs7664	0.044121	-8.89	1.284	157	4	lasso	0.04354	1.09e-18	-1.24948	0.211489	NA	NA	NA	NA	NA
TAS1R3-out.wgt.RDat	/u/home/t/tboltz/project-ophoff/rna_whole_blood/cts_TWAS_latest/T_Cells_CD4_Memory_Resting_weights2//TAS1R3-out.wgt.RDat	TAS1R3	1	1270000	1270000	0.00787	rs34945898	2.328	rs2649589	0.010021	4.51	1.509	35	4	lasso	0.01082	8.66e-06	1.80764	0.070663	NA	NA	NA	NA	NA
TENT5C-out.wgt.RDat	/u/home/t/tboltz/project-ophoff/rna_whole_blood/cts_TWAS_latest/T_Cells_CD4_Memory_Resting_weights2//TENT5C-out.wgt.RDat	TENT5C	1	118000000	118000000	0.07645	rs10923354	3.216	rs10923358	0.039325	-8.57	1.911	178	10	lasso	0.03935	4.98e-17	-1.4936	0.135281	NA	NA	NA	NA	NA
TESK2-out.wgt.RDat	/u/home/t/tboltz/project-ophoff/rna_whole_blood/cts_TWAS_latest/T_Cells_CD4_Memory_Resting_weights2//TESK2-out.wgt.RDat	TESK2	1	45800000	46000000	0.07541	rs4233497	2.18	rs9429072	0.045628	9.38	1.248	146	146	blup	0.06596	1.11e-27	1.12549	0.260383	NA	NA	NA	NA	NA
THAP3-out.wgt.RDat	/u/home/t/tboltz/project-ophoff/rna_whole_blood/cts_TWAS_latest/T_Cells_CD4_Memory_Resting_weights2//THAP3-out.wgt.RDat	THAP3	1	6680000	6700000	0.02037	rs422111	-2.538	rs7549198	0.023337	-6.43	-0.631	150	1	lasso	0.02287	1.55e-10	0.631	0.528041	NA	NA	NA	NA	NA
THBS3-out.wgt.RDat	/u/home/t/tboltz/project-ophoff/rna_whole_blood/cts_TWAS_latest/T_Cells_CD4_Memory_Resting_weights2//THBS3-out.wgt.RDat	THBS3	1	155000000	155000000	0.04375	rs6696760	-3.446	rs2066981	0.048249	-9.59	0.314	102	102	blup	0.04711	4.11e-20	0.56881	0.569483	NA	NA	NA	NA	NA
THEM4-out.wgt.RDat	/u/home/t/tboltz/project-ophoff/rna_whole_blood/cts_TWAS_latest/T_Cells_CD4_Memory_Resting_weights2//THEM4-out.wgt.RDat	THEM4	1	152000000	152000000	0.02082	rs1887545	-2.989	rs1352654	0.019468	6.13	-0.325	130	3	lasso	0.02065	1.16e-09	-0.12464	0.900809	NA	NA	NA	NA	NA
THEMIS2-out.wgt.RDat	/u/home/t/tboltz/project-ophoff/rna_whole_blood/cts_TWAS_latest/T_Cells_CD4_Memory_Resting_weights2//THEMIS2-out.wgt.RDat	THEMIS2	1	28200000	28200000	0.25479	rs2788690	2.233	rs3766398	0.178028	17.6	-0.361	103	4	lasso	0.1893	4.78e-81	-0.04236	0.96621	NA	NA	NA	NA	NA
TLR5-out.wgt.RDat	/u/home/t/tboltz/project-ophoff/rna_whole_blood/cts_TWAS_latest/T_Cells_CD4_Memory_Resting_weights2//TLR5-out.wgt.RDat	TLR5	1	223000000	223000000	0.02431	rs6604717	2.062	rs3795743	0.01854	-5.9	-0.976	67	2	lasso	0.01821	1.05e-08	0.69798	0.48519	NA	NA	NA	NA	NA
TMED5-out.wgt.RDat	/u/home/t/tboltz/project-ophoff/rna_whole_blood/cts_TWAS_latest/T_Cells_CD4_Memory_Resting_weights2//TMED5-out.wgt.RDat	TMED5	1	93600000	93600000	0.02641	rs546756	-2.282	rs573056	0.014512	6.5	-1.503	167	167	blup	0.0209	9.21e-10	-0.79521	0.426492	NA	NA	NA	NA	NA
TMEM125-out.wgt.RDat	/u/home/t/tboltz/project-ophoff/rna_whole_blood/cts_TWAS_latest/T_Cells_CD4_Memory_Resting_weights2//TMEM125-out.wgt.RDat	TMEM125	1	43700000	43700000	0.02246	rs12410155	-7.269	rs12407920	0.001968	4.76	-0.149	153	4	lasso	0.00338	0.00891	-0.18125	0.85617	NA	NA	NA	NA	NA
TMEM39B-out.wgt.RDat	/u/home/t/tboltz/project-ophoff/rna_whole_blood/cts_TWAS_latest/T_Cells_CD4_Memory_Resting_weights2//TMEM39B-out.wgt.RDat	TMEM39B	1	32500000	32600000	0.00949	rs1889571	3.872	rs2282517	0.011796	-4.95	0.442	72	3	lasso	0.01021	1.5e-05	-0.41883	0.675338	NA	NA	NA	NA	NA
[truncated: 1,054 more rows]

## Sheet: Alcohol_Dependence.sumstats.tri
PANEL	FILE	ID	CHR	P0	P1	HSQ	BEST.GWAS.ID	BEST.GWAS.Z	EQTL.ID	EQTL.R2	EQTL.Z	EQTL.GWAS.Z	NSNP	NWGT	MODEL	MODELCV.R2	MODELCV.PV	TWAS.Z	TWAS.P	COLOC.PP0	COLOC.PP1	COLOC.PP2	COLOC.PP3	COLOC.PP4
[truncated: 2,464 more rows]

[truncated: 17 more sheets: Alzheimer.sumstats.trimmed.all_, BP.sumstats.trimmed.all_chr_out, Cannabis_Use_Disorder.sumstats., Insomnia.sumstats.trimmed.all_c, MCV_EUR_2016.trimmed2.all_chr_o, MDD.sumstats.trimmed.all_chr_ou, Migraine.sumstats.trimmed.all_c, SCZ.sumstats.trimmed.all_chr_ou, SLE_2015.trimmed2.all_chr_out, UKB_460K.blood_EOSINOPHIL_COUNT, UKB_460K.blood_LYMPHOCYTE_COUNT, UKB_460K.blood_MEAN_CORPUSCULAR, UKB_460K.blood_MONOCYTE_COUNT.a, UKB_460K.blood_RBC_DISTRIB_WIDT, UKB_460K.blood_PLATELET_COUNT.a, UKB_460K.blood_RED_COUNT.all_ch, UKB_460K.blood_WHITE_COUNT.all_]
