# Supplementary material for: Cell-type deconvolution of bulk-blood RNA-seq reveals biological insights into neuropsychiatric disorders
Source: Am J Hum Genet. 2024 Feb 1;111(2):323–37. doi: 10.1016/j.ajhg.2023.12.018 (PMC10870131; doi:10.1016/j.ajhg.2023.12.018)
Supplement: Table S11. FUSION/TWAS and colocalization results for naïve CD4 T cell gene expression, build GRCh37 [file mmc12.xlsx]

## Sheet: ADHD.sumstats.trimmed.all_chr_o
Table S11: FUSION/TWAS and colocalization results for T cell CD4 naive gene expression, build GRCh37.
PANEL	FILE	ID	CHR	P0	P1	HSQ	BEST.GWAS.ID	BEST.GWAS.Z	EQTL.ID	EQTL.R2	EQTL.Z	EQTL.GWAS.Z	NSNP	NWGT	MODEL	MODELCV.R2	MODELCV.PV	TWAS.Z	TWAS.P	COLOC.PP0	COLOC.PP1	COLOC.PP2	COLOC.PP3	COLOC.PP4
ACSL5-out.wgt.RDat	/u/home/t/tboltz/project-ophoff/rna_whole_blood/cts_TWAS_latest/T_Cells_CD4_Naive_weights2//ACSL5-out.wgt.RDat	ACSL5	10	114000000	114000000	0.02781	rs1926565	-2.85	rs11195940	0.027143	-7.14	2.011	140	3	lasso	0.025562	1.36e-11	-1.9874	0.04687	0	0.979	0	0.001	0.019
ACTA2-out.wgt.RDat	/u/home/t/tboltz/project-ophoff/rna_whole_blood/cts_TWAS_latest/T_Cells_CD4_Naive_weights2//ACTA2-out.wgt.RDat	ACTA2	10	90700000	90800000	0.16631	rs2297473	2.66	rs1800682	0.166509	-17.07	-1.43	170	9	lasso	0.172311	3.04e-73	1.2004	0.23	NA	NA	NA	NA	NA
ADAM8-out.wgt.RDat	/u/home/t/tboltz/project-ophoff/rna_whole_blood/cts_TWAS_latest/T_Cells_CD4_Naive_weights2//ADAM8-out.wgt.RDat	ADAM8	10	135000000	135000000	0.03644	NA	NA	NA	NA	NA	NA	182	0	lasso	0.031171	8.42e-14	NA	NA	NA	NA	NA	NA	NA
ADARB2-out.wgt.RDat	/u/home/t/tboltz/project-ophoff/rna_whole_blood/cts_TWAS_latest/T_Cells_CD4_Naive_weights2//ADARB2-out.wgt.RDat	ADARB2	10	1220000	1780000	0.3619	rs11250935	3.67	rs2804102	0.10577	-13.58	-0.879	327	58	enet	0.22495	5.89e-98	0.4536	0.65008	NA	NA	NA	NA	NA
ADK-out.wgt.RDat	/u/home/t/tboltz/project-ophoff/rna_whole_blood/cts_TWAS_latest/T_Cells_CD4_Naive_weights2//ADK-out.wgt.RDat	ADK	10	75900000	76500000	0.29758	rs2688608	-2.82	rs4414157	0.12858	14.98	0.209	234	47	enet	0.195294	7.76e-84	0.3389	0.73471	NA	NA	NA	NA	NA
AGAP4-out.wgt.RDat	/u/home/t/tboltz/project-ophoff/rna_whole_blood/cts_TWAS_latest/T_Cells_CD4_Naive_weights2//AGAP4-out.wgt.RDat	AGAP4	10	46300000	46300000	0.12391	rs35267934	2.25	rs702366	0.009281	5.62	-0.047	67	18	enet	0.030228	1.98e-13	-0.5629	0.57352	NA	NA	NA	NA	NA
AKR1C2-out.wgt.RDat	/u/home/t/tboltz/project-ophoff/rna_whole_blood/cts_TWAS_latest/T_Cells_CD4_Naive_weights2//AKR1C2-out.wgt.RDat	AKR1C2	10	5030000	5060000	0.047	rs1826976	-2.87	rs7922153	0.020728	6.14	0.488	229	6	lasso	0.019102	4.68e-09	0.3332	0.73896	NA	NA	NA	NA	NA
AKR1C8P-out.wgt.RDat	/u/home/t/tboltz/project-ophoff/rna_whole_blood/cts_TWAS_latest/T_Cells_CD4_Naive_weights2//AKR1C8P-out.wgt.RDat	AKR1C8P	10	5200000	5230000	0.08723	rs4881483	2.44	rs2398203	0.015982	-6.76	0.328	248	32	enet	0.045773	1.4e-19	-0.7161	0.47395	NA	NA	NA	NA	NA
AKR1E2-out.wgt.RDat	/u/home/t/tboltz/project-ophoff/rna_whole_blood/cts_TWAS_latest/T_Cells_CD4_Naive_weights2//AKR1E2-out.wgt.RDat	AKR1E2	10	4830000	4890000	0.18764	rs1826976	-2.87	rs4500389	0.091646	-12.72	0.004	236	36	enet	0.141722	1.39e-59	-0.2605	0.79446	NA	NA	NA	NA	NA
ALOX5-out.wgt.RDat	/u/home/t/tboltz/project-ophoff/rna_whole_blood/cts_TWAS_latest/T_Cells_CD4_Naive_weights2//ALOX5-out.wgt.RDat	ALOX5	10	45900000	45900000	0.01971	rs11239303	-2.46	rs12764778	0.002226	-4.52	2.126	113	113	blup	0.012577	1.74e-06	-1.0139	0.31063	NA	NA	NA	NA	NA
ANXA11-out.wgt.RDat	/u/home/t/tboltz/project-ophoff/rna_whole_blood/cts_TWAS_latest/T_Cells_CD4_Naive_weights2//ANXA11-out.wgt.RDat	ANXA11	10	81900000	82000000	0.02716	rs4934372	1.95	rs2573351	0.004185	-4.77	0.867	194	194	blup	0.016306	5.88e-08	-1.5248	0.1273	NA	NA	NA	NA	NA
AP3M1-out.wgt.RDat	/u/home/t/tboltz/project-ophoff/rna_whole_blood/cts_TWAS_latest/T_Cells_CD4_Naive_weights2//AP3M1-out.wgt.RDat	AP3M1	10	75900000	75900000	0.10617	rs2688608	-2.82	rs4414157	0.017946	5.8	0.209	126	126	blup	0.016974	3.22e-08	-0.4429	0.65783	NA	NA	NA	NA	NA
ARHGAP12-out.wgt.RDat	/u/home/t/tboltz/project-ophoff/rna_whole_blood/cts_TWAS_latest/T_Cells_CD4_Naive_weights2//ARHGAP12-out.wgt.RDat	ARHGAP12	10	32100000	32200000	0.03402	rs2769202	2.97	rs2246715	0.025221	-7.9	-0.877	113	4	lasso	0.040925	1.18e-17	0.4368	0.66224	NA	NA	NA	NA	NA
ARHGAP19-out.wgt.RDat	/u/home/t/tboltz/project-ophoff/rna_whole_blood/cts_TWAS_latest/T_Cells_CD4_Naive_weights2//ARHGAP19-out.wgt.RDat	ARHGAP19	10	99000000	99100000	0.03013	rs2636774	-2.21	rs11189106	0.031881	7.52	1.326	181	2	lasso	0.03103	9.57e-14	1.1397	0.25443	NA	NA	NA	NA	NA
ARHGAP22-out.wgt.RDat	/u/home/t/tboltz/project-ophoff/rna_whole_blood/cts_TWAS_latest/T_Cells_CD4_Naive_weights2//ARHGAP22-out.wgt.RDat	ARHGAP22	10	49700000	49900000	0.03761	rs12264297	3.31	rs11599380	0.015655	5.51	-2.065	204	11	lasso	0.024982	2.29e-11	-0.7963	0.42589	NA	NA	NA	NA	NA
ARL5B-out.wgt.RDat	/u/home/t/tboltz/project-ophoff/rna_whole_blood/cts_TWAS_latest/T_Cells_CD4_Naive_weights2//ARL5B-out.wgt.RDat	ARL5B	10	18900000	19000000	0.0208	rs16917298	2.48	rs2272274	0.016293	5.69	1.306	205	2	lasso	0.013681	6.37e-07	1.2679	0.20484	NA	NA	NA	NA	NA
ARMC3-out.wgt.RDat	/u/home/t/tboltz/project-ophoff/rna_whole_blood/cts_TWAS_latest/T_Cells_CD4_Naive_weights2//ARMC3-out.wgt.RDat	ARMC3	10	23200000	23300000	0.02806	rs10508654	3.45	rs10828351	0.013753	-5.25	-1.708	163	163	blup	0.014303	3.62e-07	-0.3215	0.7478	NA	NA	NA	NA	NA
AS3MT-out.wgt.RDat	/u/home/t/tboltz/project-ophoff/rna_whole_blood/cts_TWAS_latest/T_Cells_CD4_Naive_weights2//AS3MT-out.wgt.RDat	AS3MT	10	105000000	105000000	0.06122	rs4147155	-3.73	rs12416687	0.047129	-9.71	0.764	209	7	lasso	0.056687	6.11e-24	-0.1295	0.89696	NA	NA	NA	NA	NA
ASAH2B-out.wgt.RDat	/u/home/t/tboltz/project-ophoff/rna_whole_blood/cts_TWAS_latest/T_Cells_CD4_Naive_weights2//ASAH2B-out.wgt.RDat	ASAH2B	10	52500000	52600000	0.01624	rs2574983	3.48	rs4256922	0.011244	4.94	-0.34	226	6	enet	0.016333	5.74e-08	-0.1023	0.91853	NA	NA	NA	NA	NA
BAMBI-out.wgt.RDat	/u/home/t/tboltz/project-ophoff/rna_whole_blood/cts_TWAS_latest/T_Cells_CD4_Naive_weights2//BAMBI-out.wgt.RDat	BAMBI	10	29000000	29000000	0.08192	rs7085567	-2.43	rs2797470	0.045494	9.08	-0.999	186	5	lasso	0.047761	2.27e-20	-1.2925	0.19618	NA	NA	NA	NA	NA
BEND7-out.wgt.RDat	/u/home/t/tboltz/project-ophoff/rna_whole_blood/cts_TWAS_latest/T_Cells_CD4_Naive_weights2//BEND7-out.wgt.RDat	BEND7	10	13500000	13600000	0.03392	rs7072705	2.26	rs4750379	0.028698	7.26	-0.318	173	4	lasso	0.028002	1.49e-12	-0.0625	0.95013	NA	NA	NA	NA	NA
BICC1-out.wgt.RDat	/u/home/t/tboltz/project-ophoff/rna_whole_blood/cts_TWAS_latest/T_Cells_CD4_Naive_weights2//BICC1-out.wgt.RDat	BICC1	10	60300000	60600000	0.01198	rs3844160	-1.97	rs16912171	0.001274	-4.22	0.701	170	2	lasso	0.008829	5.35e-05	-0.8485	0.39618	NA	NA	NA	NA	NA
BMPR1A-out.wgt.RDat	/u/home/t/tboltz/project-ophoff/rna_whole_blood/cts_TWAS_latest/T_Cells_CD4_Naive_weights2//BMPR1A-out.wgt.RDat	BMPR1A	10	88500000	88700000	0.02312	rs2353840	-2.74	rs7074064	0.02398	-6.63	1.393	123	3	lasso	0.021082	7.81e-10	-1.1968	0.2314	NA	NA	NA	NA	NA
CACUL1-out.wgt.RDat	/u/home/t/tboltz/project-ophoff/rna_whole_blood/cts_TWAS_latest/T_Cells_CD4_Naive_weights2//CACUL1-out.wgt.RDat	CACUL1	10	120000000	121000000	0.02562	rs7084494	-3	rs4319431	0.010194	4.72	-0.657	170	18	enet	0.009947	1.92e-05	-0.3307	0.74087	NA	NA	NA	NA	NA
CALHM2-out.wgt.RDat	/u/home/t/tboltz/project-ophoff/rna_whole_blood/cts_TWAS_latest/T_Cells_CD4_Naive_weights2//CALHM2-out.wgt.RDat	CALHM2	10	105000000	105000000	0.08517	rs7068070	2.44	rs2986032	0.02832	-7.38	-0.062	181	9	enet	0.030399	1.7e-13	-0.2547	0.79896	NA	NA	NA	NA	NA
CAMK1D-out.wgt.RDat	/u/home/t/tboltz/project-ophoff/rna_whole_blood/cts_TWAS_latest/T_Cells_CD4_Naive_weights2//CAMK1D-out.wgt.RDat	CAMK1D	10	12400000	12900000	0.17484	rs723210	3.17	rs11257655	0.14819	16.07	0.005	242	4	lasso	0.149111	7.72e-63	0.1314	0.89543	NA	NA	NA	NA	NA
CASP7-out.wgt.RDat	/u/home/t/tboltz/project-ophoff/rna_whole_blood/cts_TWAS_latest/T_Cells_CD4_Naive_weights2//CASP7-out.wgt.RDat	CASP7	10	115000000	115000000	0.10465	rs7915609	-3.73	rs4353229	0.056981	-10.28	-1.685	230	11	lasso	0.121005	1.34e-50	1.5408	0.12337	NA	NA	NA	NA	NA
CC2D2B-out.wgt.RDat	/u/home/t/tboltz/project-ophoff/rna_whole_blood/cts_TWAS_latest/T_Cells_CD4_Naive_weights2//CC2D2B-out.wgt.RDat	CC2D2B	10	97700000	97800000	0.01926	rs1132913	2.75	rs12242918	0.012469	5.44	0.391	277	12	enet	0.014368	3.41e-07	0.2311	0.8172	NA	NA	NA	NA	NA
CCNY-out.wgt.RDat	/u/home/t/tboltz/project-ophoff/rna_whole_blood/cts_TWAS_latest/T_Cells_CD4_Naive_weights2//CCNY-out.wgt.RDat	CCNY	10	35500000	35900000	0.03613	rs10764063	1.96	rs4934757	0.028052	-7.6	-0.295	190	5	lasso	0.028069	1.4e-12	0.4479	0.65422	NA	NA	NA	NA	NA
CCSER2-out.wgt.RDat	/u/home/t/tboltz/project-ophoff/rna_whole_blood/cts_TWAS_latest/T_Cells_CD4_Naive_weights2//CCSER2-out.wgt.RDat	CCSER2	10	86100000	86300000	0.08681	rs4366428	2.71	rs7082351	0.066679	-10.93	0.944	296	6	lasso	0.07492	2.53e-31	-1.368	0.17132	NA	NA	NA	NA	NA
CDH23-out.wgt.RDat	/u/home/t/tboltz/project-ophoff/rna_whole_blood/cts_TWAS_latest/T_Cells_CD4_Naive_weights2//CDH23-out.wgt.RDat	CDH23	10	73200000	73600000	0.13046	rs16928377	3.58	rs4747176	0.128034	-14.92	1.653	339	5	lasso	0.141475	1.78e-59	-1.4521	0.14647	NA	NA	NA	NA	NA
CISD1-out.wgt.RDat	/u/home/t/tboltz/project-ophoff/rna_whole_blood/cts_TWAS_latest/T_Cells_CD4_Naive_weights2//CISD1-out.wgt.RDat	CISD1	10	60000000	60000000	0.05118	rs16911377	2.09	rs2590339	0.089334	-12.59	-0.646	173	5	lasso	0.09168	3.16e-38	0.5545	0.57926	NA	NA	NA	NA	NA
COMTD1-out.wgt.RDat	/u/home/t/tboltz/project-ophoff/rna_whole_blood/cts_TWAS_latest/T_Cells_CD4_Naive_weights2//COMTD1-out.wgt.RDat	COMTD1	10	77000000	77000000	0.01445	rs7899719	-2.46	rs4745765	0.016793	5.63	2.41	148	1	lasso	0.015981	7.9e-08	2.41	0.01595	0.005	0.949	0	0.001	0.045
CREM-out.wgt.RDat	/u/home/t/tboltz/project-ophoff/rna_whole_blood/cts_TWAS_latest/T_Cells_CD4_Naive_weights2//CREM-out.wgt.RDat	CREM	10	35400000	35500000	0.0285	rs2492459	1.72	rs1531550	0.022538	-6.77	0.076	167	8	lasso	0.020365	1.49e-09	-0.0619	0.95061	NA	NA	NA	NA	NA
CTNNA3-out.wgt.RDat	/u/home/t/tboltz/project-ophoff/rna_whole_blood/cts_TWAS_latest/T_Cells_CD4_Naive_weights2//CTNNA3-out.wgt.RDat	CTNNA3	10	67700000	69500000	0.01917	rs10509235	-3.04	rs12244384	0.003439	5.31	-0.461	668	8	lasso	0.004896	0.00208	-0.4705	0.638	NA	NA	NA	NA	NA
CUBN-out.wgt.RDat	/u/home/t/tboltz/project-ophoff/rna_whole_blood/cts_TWAS_latest/T_Cells_CD4_Naive_weights2//CUBN-out.wgt.RDat	CUBN	10	16900000	17200000	0.16967	rs4335444	4.47	rs7912064	0.089723	12.52	-0.84	329	55	enet	0.098523	4.43e-41	-0.0501	0.96006	NA	NA	NA	NA	NA
CWF19L1-out.wgt.RDat	/u/home/t/tboltz/project-ophoff/rna_whole_blood/cts_TWAS_latest/T_Cells_CD4_Naive_weights2//CWF19L1-out.wgt.RDat	CWF19L1	10	102000000	102000000	0.03121	rs7897454	3.24	rs11597086	0.02141	6.83	-1.709	214	5	lasso	0.021806	4.06e-10	-1.543	0.12283	NA	NA	NA	NA	NA
DHX32-out.wgt.RDat	/u/home/t/tboltz/project-ophoff/rna_whole_blood/cts_TWAS_latest/T_Cells_CD4_Naive_weights2//DHX32-out.wgt.RDat	DHX32	10	128000000	128000000	0.09016	rs11813475	2.68	rs10901483	0.09596	-13.55	-1.313	187	9	enet	0.102289	1.17e-42	1.0627	0.28791	NA	NA	NA	NA	NA
DIP2C-out.wgt.RDat	/u/home/t/tboltz/project-ophoff/rna_whole_blood/cts_TWAS_latest/T_Cells_CD4_Naive_weights2//DIP2C-out.wgt.RDat	DIP2C	10	320000	736000	0.0104	rs7916145	-2.51	rs1539231	0.010361	5.08	1.143	148	6	enet	0.010887	8.12e-06	1.1391	0.25468	NA	NA	NA	NA	NA
DLG5-out.wgt.RDat	/u/home/t/tboltz/project-ophoff/rna_whole_blood/cts_TWAS_latest/T_Cells_CD4_Naive_weights2//DLG5-out.wgt.RDat	DLG5	10	79600000	79700000	0.03483	rs2670128	-3.54	rs1248627	0.037306	-8.74	0.541	218	4	lasso	0.037479	2.73e-16	-0.4872	0.62608	NA	NA	NA	NA	NA
DNA2-out.wgt.RDat	/u/home/t/tboltz/project-ophoff/rna_whole_blood/cts_TWAS_latest/T_Cells_CD4_Naive_weights2//DNA2-out.wgt.RDat	DNA2	10	70200000	70200000	0.04232	rs1417941	-3.05	rs10998249	0.034501	-7.87	0.982	173	3	lasso	0.033868	7.29e-15	-0.9966	0.31895	NA	NA	NA	NA	NA
DNAJC9-out.wgt.RDat	/u/home/t/tboltz/project-ophoff/rna_whole_blood/cts_TWAS_latest/T_Cells_CD4_Naive_weights2//DNAJC9-out.wgt.RDat	DNAJC9	10	74900000	75000000	0.0155	rs7076585	-2.19	rs7097343	0.014071	5.91	0.382	194	194	blup	0.016494	4.96e-08	0.5624	0.57383	NA	NA	NA	NA	NA
DNMBP-out.wgt.RDat	/u/home/t/tboltz/project-ophoff/rna_whole_blood/cts_TWAS_latest/T_Cells_CD4_Naive_weights2//DNMBP-out.wgt.RDat	DNMBP	10	102000000	102000000	0.01429	rs7897454	3.24	rs4919402	0.023201	6.53	-0.534	231	1	lasso	0.022486	2.19e-10	-0.534	0.59334	NA	NA	NA	NA	NA
DPCD-out.wgt.RDat	/u/home/t/tboltz/project-ophoff/rna_whole_blood/cts_TWAS_latest/T_Cells_CD4_Naive_weights2//DPCD-out.wgt.RDat	DPCD	10	103000000	103000000	0.00778	rs644633	2.08	rs9420857	0.006156	4.32	0.672	144	3	lasso	0.006555	0.000439	0.3585	0.71995	NA	NA	NA	NA	NA
DPYSL4-out.wgt.RDat	/u/home/t/tboltz/project-ophoff/rna_whole_blood/cts_TWAS_latest/T_Cells_CD4_Naive_weights2//DPYSL4-out.wgt.RDat	DPYSL4	10	134000000	134000000	0.05561	rs7911172	2.83	rs2818413	0.024234	7.44	1.105	100	8	lasso	0.03385	7.41e-15	0.9004	0.36792	NA	NA	NA	NA	NA
ECHDC3-out.wgt.RDat	/u/home/t/tboltz/project-ophoff/rna_whole_blood/cts_TWAS_latest/T_Cells_CD4_Naive_weights2//ECHDC3-out.wgt.RDat	ECHDC3	10	11800000	11800000	0.04067	rs6602555	-2.43	rs3829154	0.039446	-8.45	0.621	88	4	enet	0.042327	3.28e-18	-0.5503	0.58215	NA	NA	NA	NA	NA
ECHS1-out.wgt.RDat	/u/home/t/tboltz/project-ophoff/rna_whole_blood/cts_TWAS_latest/T_Cells_CD4_Naive_weights2//ECHS1-out.wgt.RDat	ECHS1	10	135000000	135000000	0.02492	rs3818602	2.77	rs3008321	0.01415	5.18	2.462	171	171	blup	0.020913	9.09e-10	2.408	0.01604	0.015	0.944	0	0.002	0.039
EIF4EBP2-out.wgt.RDat	/u/home/t/tboltz/project-ophoff/rna_whole_blood/cts_TWAS_latest/T_Cells_CD4_Naive_weights2//EIF4EBP2-out.wgt.RDat	EIF4EBP2	10	72200000	72200000	0.01969	rs7071474	-2.65	rs2279253	0.010566	4.88	0.619	185	4	lasso	0.010743	9.26e-06	0.7772	0.43707	NA	NA	NA	NA	NA
ENTPD1-out.wgt.RDat	/u/home/t/tboltz/project-ophoff/rna_whole_blood/cts_TWAS_latest/T_Cells_CD4_Naive_weights2//ENTPD1-out.wgt.RDat	ENTPD1	10	97500000	97600000	0.13639	rs7911684	2.49	rs3176893	0.13864	15.8	0.554	318	6	lasso	0.145878	2.07e-61	0.5816	0.56086	NA	NA	NA	NA	NA
FAM107B-out.wgt.RDat	/u/home/t/tboltz/project-ophoff/rna_whole_blood/cts_TWAS_latest/T_Cells_CD4_Naive_weights2//FAM107B-out.wgt.RDat	FAM107B	10	14600000	14800000	0.11582	rs17155173	2.65	rs11259268	0.023426	8.7	-0.274	300	20	enet	0.061466	7.29e-26	-1.0737	0.28295	NA	NA	NA	NA	NA
FAM170B-out.wgt.RDat	/u/home/t/tboltz/project-ophoff/rna_whole_blood/cts_TWAS_latest/T_Cells_CD4_Naive_weights2//FAM170B-out.wgt.RDat	FAM170B	10	50300000	50300000	0.02068	rs12264297	3.31	rs2725190	0.005173	4.49	-0.558	228	16	enet	0.013336	8.72e-07	-1.1726	0.24094	NA	NA	NA	NA	NA
FAS-out.wgt.RDat	/u/home/t/tboltz/project-ophoff/rna_whole_blood/cts_TWAS_latest/T_Cells_CD4_Naive_weights2//FAS-out.wgt.RDat	FAS	10	90800000	90800000	0.18164	rs2297473	2.66	rs1800682	0.162973	-16.88	-1.43	169	18	enet	0.192537	1.5e-82	0.9627	0.33571	NA	NA	NA	NA	NA
FGFR2-out.wgt.RDat	/u/home/t/tboltz/project-ophoff/rna_whole_blood/cts_TWAS_latest/T_Cells_CD4_Naive_weights2//FGFR2-out.wgt.RDat	FGFR2	10	123000000	123000000	0.20133	rs11200052	2.36	rs7918550	0.191583	18.24	-0.006	189	21	enet	0.204882	2.41e-88	0.5086	0.61105	NA	NA	NA	NA	NA
FHIP2A-out.wgt.RDat	/u/home/t/tboltz/project-ophoff/rna_whole_blood/cts_TWAS_latest/T_Cells_CD4_Naive_weights2//FHIP2A-out.wgt.RDat	FHIP2A	10	117000000	117000000	0.04212	rs11814528	3.65	rs2420067	0.05525	-10.01	-1.04	141	4	lasso	0.053452	1.21e-22	1.0925	0.27461	NA	NA	NA	NA	NA
FRA10AC1-out.wgt.RDat	/u/home/t/tboltz/project-ophoff/rna_whole_blood/cts_TWAS_latest/T_Cells_CD4_Naive_weights2//FRA10AC1-out.wgt.RDat	FRA10AC1	10	95400000	95500000	0.01777	rs863800	2.38	rs7094280	0.011705	4.8	2.024	200	3	lasso	0.011429	4.95e-06	1.3702	0.17062	NA	NA	NA	NA	NA
FRAT1-out.wgt.RDat	/u/home/t/tboltz/project-ophoff/rna_whole_blood/cts_TWAS_latest/T_Cells_CD4_Naive_weights2//FRAT1-out.wgt.RDat	FRAT1	10	99100000	99100000	0.14823	rs2636774	-2.21	rs11189106	0.111664	13.93	1.326	184	22	enet	0.165486	3.74e-70	1.4947	0.135	NA	NA	NA	NA	NA
FRAT2-out.wgt.RDat	/u/home/t/tboltz/project-ophoff/rna_whole_blood/cts_TWAS_latest/T_Cells_CD4_Naive_weights2//FRAT2-out.wgt.RDat	FRAT2	10	99100000	99100000	0.00891	rs2636774	-2.21	rs6584128	0.008982	4.49	1.341	184	3	lasso	0.005538	0.00114	1.3025	0.19274	NA	NA	NA	NA	NA
GDI2-out.wgt.RDat	/u/home/t/tboltz/project-ophoff/rna_whole_blood/cts_TWAS_latest/T_Cells_CD4_Naive_weights2//GDI2-out.wgt.RDat	GDI2	10	5810000	5880000	0.11487	rs4881483	2.44	rs7900361	0.02769	-9.41	0.024	207	31	enet	0.076846	4.13e-32	0.9169	0.35922	NA	NA	NA	NA	NA
HECTD2-out.wgt.RDat	/u/home/t/tboltz/project-ophoff/rna_whole_blood/cts_TWAS_latest/T_Cells_CD4_Naive_weights2//HECTD2-out.wgt.RDat	HECTD2	10	93200000	93300000	0.03211	rs12416560	-2.94	rs12259834	0.041388	8.59	-0.627	128	6	lasso	0.037474	2.74e-16	-0.6843	0.49379	NA	NA	NA	NA	NA
HELLS-out.wgt.RDat	/u/home/t/tboltz/project-ophoff/rna_whole_blood/cts_TWAS_latest/T_Cells_CD4_Naive_weights2//HELLS-out.wgt.RDat	HELLS	10	96300000	96400000	0.07656	rs2475377	-2.39	rs4494250	0.022921	-6.59	0.942	235	24	enet	0.045088	2.63e-19	-0.5394	0.58961	NA	NA	NA	NA	NA
HHEX-out.wgt.RDat	/u/home/t/tboltz/project-ophoff/rna_whole_blood/cts_TWAS_latest/T_Cells_CD4_Naive_weights2//HHEX-out.wgt.RDat	HHEX	10	94400000	94500000	0.01405	rs4933227	-3.31	rs12780621	0.010524	-4.47	-0.988	149	4	lasso	0.007585	0.000169	0.8169	0.41398	NA	NA	NA	NA	NA
HIF1AN-out.wgt.RDat	/u/home/t/tboltz/project-ophoff/rna_whole_blood/cts_TWAS_latest/T_Cells_CD4_Naive_weights2//HIF1AN-out.wgt.RDat	HIF1AN	10	102000000	102000000	0.01126	rs7897454	3.24	rs2295772	0.015616	-5.43	0.896	151	151	blup	0.012626	1.66e-06	-0.7702	0.4412	NA	NA	NA	NA	NA
HKDC1-out.wgt.RDat	/u/home/t/tboltz/project-ophoff/rna_whole_blood/cts_TWAS_latest/T_Cells_CD4_Naive_weights2//HKDC1-out.wgt.RDat	HKDC1	10	71000000	71000000	0.12764	rs1417941	-3.05	rs5030933	0.047793	9.26	0.711	187	4	lasso	0.079233	4.34e-33	-0.0187	0.98511	NA	NA	NA	NA	NA
HPS1-out.wgt.RDat	/u/home/t/tboltz/project-ophoff/rna_whole_blood/cts_TWAS_latest/T_Cells_CD4_Naive_weights2//HPS1-out.wgt.RDat	HPS1	10	100000000	100000000	0.23195	rs11189556	3.13	rs1060445	0.0627	-10.51	0.748	187	8	lasso	0.109214	1.41e-45	0.2694	0.78761	NA	NA	NA	NA	NA
IFIT1-out.wgt.RDat	/u/home/t/tboltz/project-ophoff/rna_whole_blood/cts_TWAS_latest/T_Cells_CD4_Naive_weights2//IFIT1-out.wgt.RDat	IFIT1	10	91200000	91200000	0.02664	rs2297473	2.66	rs304437	0.013467	-5.46	0.924	206	206	blup	0.009313	3.43e-05	-1.0598	0.28922	NA	NA	NA	NA	NA
IFIT5-out.wgt.RDat	/u/home/t/tboltz/project-ophoff/rna_whole_blood/cts_TWAS_latest/T_Cells_CD4_Naive_weights2//IFIT5-out.wgt.RDat	IFIT5	10	91200000	91200000	0.05298	rs2297473	2.66	rs303212	0.034945	8.46	2.083	193	5	lasso	0.036199	8.75e-16	1.8298	0.06727	NA	NA	NA	NA	NA
IPMK-out.wgt.RDat	/u/home/t/tboltz/project-ophoff/rna_whole_blood/cts_TWAS_latest/T_Cells_CD4_Naive_weights2//IPMK-out.wgt.RDat	IPMK	10	60000000	60000000	0.04757	rs16911377	2.09	rs2790216	0.027059	-8.09	-0.664	188	7	lasso	0.051058	1.1e-21	0.2142	0.83037	NA	NA	NA	NA	NA
KCNMA1-out.wgt.RDat	/u/home/t/tboltz/project-ophoff/rna_whole_blood/cts_TWAS_latest/T_Cells_CD4_Naive_weights2//KCNMA1-out.wgt.RDat	KCNMA1	10	78600000	79400000	0.13873	rs2670128	-3.54	rs816852	0.097461	-13.06	-1.18	350	12	enet	0.096573	2.9e-40	0.9888	0.32275	NA	NA	NA	NA	NA
KNDC1-out.wgt.RDat	/u/home/t/tboltz/project-ophoff/rna_whole_blood/cts_TWAS_latest/T_Cells_CD4_Naive_weights2//KNDC1-out.wgt.RDat	KNDC1	10	135000000	135000000	0.0688	NA	NA	NA	NA	NA	NA	186	0	lasso	0.039002	6.82e-17	NA	NA	NA	NA	NA	NA	NA
LIPA-out.wgt.RDat	/u/home/t/tboltz/project-ophoff/rna_whole_blood/cts_TWAS_latest/T_Cells_CD4_Naive_weights2//LIPA-out.wgt.RDat	LIPA	10	91000000	91200000	0.10329	rs2297473	2.66	rs1051338	0.065573	10.94	1.309	231	7	lasso	0.070394	1.77e-29	0.94	0.34719	NA	NA	NA	NA	NA
LIPN-out.wgt.RDat	/u/home/t/tboltz/project-ophoff/rna_whole_blood/cts_TWAS_latest/T_Cells_CD4_Naive_weights2//LIPN-out.wgt.RDat	LIPN	10	90500000	90500000	0.38637	rs2297473	2.66	rs10788613	0.080413	-11.96	2.294	162	58	enet	0.254326	1.76e-112	-1.1856	0.2358	NA	NA	NA	NA	NA
LRMDA-out.wgt.RDat	/u/home/t/tboltz/project-ophoff/rna_whole_blood/cts_TWAS_latest/T_Cells_CD4_Naive_weights2//LRMDA-out.wgt.RDat	LRMDA	10	77200000	78300000	0.04903	rs7899719	-2.46	rs1897191	0.036756	-8.13	0.57	370	3	lasso	0.035511	1.64e-15	-0.5585	0.57648	NA	NA	NA	NA	NA
LRRC27-out.wgt.RDat	/u/home/t/tboltz/project-ophoff/rna_whole_blood/cts_TWAS_latest/T_Cells_CD4_Naive_weights2//LRRC27-out.wgt.RDat	LRRC27	10	134000000	134000000	0.02429	rs7911172	2.83	rs2748391	0.018202	-6.35	2.113	98	4	lasso	0.025758	1.14e-11	-1.7149	0.08637	NA	NA	NA	NA	NA
MARCHF5-out.wgt.RDat	/u/home/t/tboltz/project-ophoff/rna_whole_blood/cts_TWAS_latest/T_Cells_CD4_Naive_weights2//MARCHF5-out.wgt.RDat	MARCHF5	10	94100000	94100000	0.023	rs701846	-3.47	rs7088903	0.038208	8.4	1.628	154	5	lasso	0.037815	2.01e-16	1.8117	0.07004	NA	NA	NA	NA	NA
MARCHF8-out.wgt.RDat	/u/home/t/tboltz/project-ophoff/rna_whole_blood/cts_TWAS_latest/T_Cells_CD4_Naive_weights2//MARCHF8-out.wgt.RDat	MARCHF8	10	46000000	46100000	0.03395	rs11239303	-2.46	rs34670342	0.061655	10.49	0.438	104	5	lasso	0.060056	2.7e-25	0.633	0.52674	NA	NA	NA	NA	NA
MASTL-out.wgt.RDat	/u/home/t/tboltz/project-ophoff/rna_whole_blood/cts_TWAS_latest/T_Cells_CD4_Naive_weights2//MASTL-out.wgt.RDat	MASTL	10	27400000	27500000	0.25594	rs2815551	3.04	rs10764686	0.273752	-21.79	-1.035	225	24	enet	0.280094	1.07e-125	1.1912	0.23359	NA	NA	NA	NA	NA
MCMBP-out.wgt.RDat	/u/home/t/tboltz/project-ophoff/rna_whole_blood/cts_TWAS_latest/T_Cells_CD4_Naive_weights2//MCMBP-out.wgt.RDat	MCMBP	10	122000000	122000000	0.08368	rs3847492	3.35	rs12771828	0.00791	6.77	0.683	205	27	enet	0.060575	1.67e-25	0.1063	0.91531	NA	NA	NA	NA	NA
MFSD13A-out.wgt.RDat	/u/home/t/tboltz/project-ophoff/rna_whole_blood/cts_TWAS_latest/T_Cells_CD4_Naive_weights2//MFSD13A-out.wgt.RDat	MFSD13A	10	104000000	104000000	0.01288	rs4147155	-3.73	rs4919652	0.000552	4.02	-1.435	165	165	blup	0.000661	0.143	-1.5475	0.12174	NA	NA	NA	NA	NA
MGMT-out.wgt.RDat	/u/home/t/tboltz/project-ophoff/rna_whole_blood/cts_TWAS_latest/T_Cells_CD4_Naive_weights2//MGMT-out.wgt.RDat	MGMT	10	131000000	132000000	0.07716	rs7069581	2.55	rs477692	0.064985	10.75	0.357	199	31	enet	0.094374	2.39e-39	0.4881	0.62549	NA	NA	NA	NA	NA
MSRB2-out.wgt.RDat	/u/home/t/tboltz/project-ophoff/rna_whole_blood/cts_TWAS_latest/T_Cells_CD4_Naive_weights2//MSRB2-out.wgt.RDat	MSRB2	10	23400000	23400000	0.13529	rs10508654	3.45	rs7911289	0.019821	-7.28	-1.65	162	38	enet	0.066718	5.5e-28	2.8732	0.00406	0	0.985	0	0.004	0.011
MTG1-out.wgt.RDat	/u/home/t/tboltz/project-ophoff/rna_whole_blood/cts_TWAS_latest/T_Cells_CD4_Naive_weights2//MTG1-out.wgt.RDat	MTG1	10	135000000	135000000	0.02004	rs3818602	2.77	rs7083614	0.015113	5.59	0.973	157	2	lasso	0.013297	9.03e-07	0.8174	0.4137	NA	NA	NA	NA	NA
MXI1-out.wgt.RDat	/u/home/t/tboltz/project-ophoff/rna_whole_blood/cts_TWAS_latest/T_Cells_CD4_Naive_weights2//MXI1-out.wgt.RDat	MXI1	10	112000000	112000000	0.04701	rs7081449	2.36	rs11195062	0.015434	6.17	0.066	163	163	blup	0.023616	7.88e-11	1.2289	0.21912	NA	NA	NA	NA	NA
MYOF-out.wgt.RDat	/u/home/t/tboltz/project-ophoff/rna_whole_blood/cts_TWAS_latest/T_Cells_CD4_Naive_weights2//MYOF-out.wgt.RDat	MYOF	10	95100000	95200000	0.0218	rs863800	2.38	rs7091625	0.014078	-5.74	0.502	217	4	lasso	0.011922	3.16e-06	-0.133	0.89423	NA	NA	NA	NA	NA
NCOA4-out.wgt.RDat	/u/home/t/tboltz/project-ophoff/rna_whole_blood/cts_TWAS_latest/T_Cells_CD4_Naive_weights2//NCOA4-out.wgt.RDat	NCOA4	10	51600000	51600000	0.04437	rs2574983	3.48	rs4630241	0.006451	5.18	1.139	33	5	lasso	0.017393	2.2e-08	-0.2919	0.77035	NA	NA	NA	NA	NA
NEBL-out.wgt.RDat	/u/home/t/tboltz/project-ophoff/rna_whole_blood/cts_TWAS_latest/T_Cells_CD4_Naive_weights2//NEBL-out.wgt.RDat	NEBL	10	21100000	21500000	0.41932	rs2359342	3.29	rs10828213	0.208906	19.1	0.333	220	8	lasso	0.242988	8.26e-107	1.1723	0.24107	NA	NA	NA	NA	NA
NMT2-out.wgt.RDat	/u/home/t/tboltz/project-ophoff/rna_whole_blood/cts_TWAS_latest/T_Cells_CD4_Naive_weights2//NMT2-out.wgt.RDat	NMT2	10	15100000	15200000	0.07802	rs11259456	-2.47	rs4237446	0.020554	-6.68	-0.376	208	7	lasso	0.051955	4.8e-22	0.882	0.37779	NA	NA	NA	NA	NA
NOC3L-out.wgt.RDat	/u/home/t/tboltz/project-ophoff/rna_whole_blood/cts_TWAS_latest/T_Cells_CD4_Naive_weights2//NOC3L-out.wgt.RDat	NOC3L	10	96100000	96100000	0.02701	rs6583954	2.13	rs3781264	0.022501	-6.82	-1.191	155	2	lasso	0.028211	1.23e-12	0.2327	0.81599	NA	NA	NA	NA	NA
NRBF2-out.wgt.RDat	/u/home/t/tboltz/project-ophoff/rna_whole_blood/cts_TWAS_latest/T_Cells_CD4_Naive_weights2//NRBF2-out.wgt.RDat	NRBF2	10	64900000	64900000	0.05081	rs2136577	3.1	rs3816685	0.024221	6.9	-1.717	263	6	lasso	0.021659	4.63e-10	-1.7677	0.07711	NA	NA	NA	NA	NA
NT5C2-out.wgt.RDat	/u/home/t/tboltz/project-ophoff/rna_whole_blood/cts_TWAS_latest/T_Cells_CD4_Naive_weights2//NT5C2-out.wgt.RDat	NT5C2	10	105000000	105000000	0.06915	rs4147155	-3.73	rs11191580	0.066289	11.21	-2.169	229	229	blup	0.067255	3.33e-28	-2.742	0.00611	0	0.963	0	0.007	0.03
NUDT13-out.wgt.RDat	/u/home/t/tboltz/project-ophoff/rna_whole_blood/cts_TWAS_latest/T_Cells_CD4_Naive_weights2//NUDT13-out.wgt.RDat	NUDT13	10	74900000	74900000	0.01556	rs3009561	1.73	rs7900359	0.01105	-5.74	0.396	189	189	blup	0.011788	3.57e-06	-0.2397	0.81054	NA	NA	NA	NA	NA
NUDT5-out.wgt.RDat	/u/home/t/tboltz/project-ophoff/rna_whole_blood/cts_TWAS_latest/T_Cells_CD4_Naive_weights2//NUDT5-out.wgt.RDat	NUDT5	10	12200000	12200000	0.03333	rs12251362	2.44	rs11257655	0.038287	8.36	0.005	122	3	lasso	0.039768	3.39e-17	0.3806	0.7035	NA	NA	NA	NA	NA
NUTM2B-out.wgt.RDat	/u/home/t/tboltz/project-ophoff/rna_whole_blood/cts_TWAS_latest/T_Cells_CD4_Naive_weights2//NUTM2B-out.wgt.RDat	NUTM2B	10	81500000	81500000	0.02083	rs10824749	2.7	rs10824765	0.009085	-4.31	-0.919	126	126	blup	0.013575	7.02e-07	0.352	0.72485	NA	NA	NA	NA	NA
OGA-out.wgt.RDat	/u/home/t/tboltz/project-ophoff/rna_whole_blood/cts_TWAS_latest/T_Cells_CD4_Naive_weights2//OGA-out.wgt.RDat	OGA	10	104000000	104000000	0.01271	rs644633	2.08	rs7918620	0.011545	-5.1	-0.449	141	8	enet	0.010246	1.46e-05	0.4545	0.6495	NA	NA	NA	NA	NA
OR13A1-out.wgt.RDat	/u/home/t/tboltz/project-ophoff/rna_whole_blood/cts_TWAS_latest/T_Cells_CD4_Naive_weights2//OR13A1-out.wgt.RDat	OR13A1	10	45800000	45800000	0.03232	rs11239303	-2.46	rs6413416	0.031784	-8.05	1.601	121	7	lasso	0.039985	2.78e-17	-1.0235	0.30605	NA	NA	NA	NA	NA
OTUD1-out.wgt.RDat	/u/home/t/tboltz/project-ophoff/rna_whole_blood/cts_TWAS_latest/T_Cells_CD4_Naive_weights2//OTUD1-out.wgt.RDat	OTUD1	10	23700000	23700000	0.01184	rs7090625	2.27	rs7091787	0.000894	3.58	0.736	171	171	blup	0.004271	0.00377	0.9498	0.34222	NA	NA	NA	NA	NA
PDZD8-out.wgt.RDat	/u/home/t/tboltz/project-ophoff/rna_whole_blood/cts_TWAS_latest/T_Cells_CD4_Naive_weights2//PDZD8-out.wgt.RDat	PDZD8	10	119000000	119000000	0.16105	rs703419	-2.96	rs2532841	0.060656	-10.32	2.033	138	7	lasso	0.072184	3.3e-30	-2.0582	0.03957	0	0.977	0	0.001	0.022
PFKFB3-out.wgt.RDat	/u/home/t/tboltz/project-ophoff/rna_whole_blood/cts_TWAS_latest/T_Cells_CD4_Naive_weights2//PFKFB3-out.wgt.RDat	PFKFB3	10	6190000	6300000	0.02359	rs12572911	3.43	rs589142	0.014833	5.23	1.204	184	7	lasso	0.013285	9.13e-07	1.4029	0.16064	NA	NA	NA	NA	NA
PFKP-out.wgt.RDat	/u/home/t/tboltz/project-ophoff/rna_whole_blood/cts_TWAS_latest/T_Cells_CD4_Naive_weights2//PFKP-out.wgt.RDat	PFKP	10	3110000	3180000	0.06147	rs945142	2.62	rs4881109	0.046709	-9.12	-1.197	237	13	enet	0.052862	2.08e-22	1.0743	0.2827	NA	NA	NA	NA	NA
PIP4K2A-out.wgt.RDat	/u/home/t/tboltz/project-ophoff/rna_whole_blood/cts_TWAS_latest/T_Cells_CD4_Naive_weights2//PIP4K2A-out.wgt.RDat	PIP4K2A	10	22800000	23000000	0.02498	rs10508654	3.45	rs10828316	0.025236	-6.77	-1.933	164	2	lasso	0.023246	1.1e-10	2.2592	0.02387	0	0.969	0	0.004	0.026
PKD2L1-out.wgt.RDat	/u/home/t/tboltz/project-ophoff/rna_whole_blood/cts_TWAS_latest/T_Cells_CD4_Naive_weights2//PKD2L1-out.wgt.RDat	PKD2L1	10	102000000	102000000	0.0404	rs7897454	3.24	rs7897454	0.025773	6.84	3.243	205	1	lasso	0.024854	2.57e-11	3.243	0.00118	0	0.661	0	0.003	0.336
PLEKHA1-out.wgt.RDat	/u/home/t/tboltz/project-ophoff/rna_whole_blood/cts_TWAS_latest/T_Cells_CD4_Naive_weights2//PLEKHA1-out.wgt.RDat	PLEKHA1	10	124000000	124000000	0.01922	rs10887154	3.14	rs10510110	0.019974	-6.58	-1.175	221	12	enet	0.015827	9.09e-08	1.1054	0.26898	NA	NA	NA	NA	NA
PRXL2A-out.wgt.RDat	/u/home/t/tboltz/project-ophoff/rna_whole_blood/cts_TWAS_latest/T_Cells_CD4_Naive_weights2//PRXL2A-out.wgt.RDat	PRXL2A	10	82200000	82200000	0.02935	rs1002745	-2.41	rs1870145	0.02495	-7.01	-0.05	236	236	blup	0.022514	2.14e-10	0.6668	0.5049	NA	NA	NA	NA	NA
PTER-out.wgt.RDat	/u/home/t/tboltz/project-ophoff/rna_whole_blood/cts_TWAS_latest/T_Cells_CD4_Naive_weights2//PTER-out.wgt.RDat	PTER	10	16500000	16600000	0.09328	rs4335444	4.47	rs2078518	0.032706	-7.77	1.706	228	8	lasso	0.059683	3.81e-25	-1.6936	0.09035	NA	NA	NA	NA	NA
PYROXD2-out.wgt.RDat	/u/home/t/tboltz/project-ophoff/rna_whole_blood/cts_TWAS_latest/T_Cells_CD4_Naive_weights2//PYROXD2-out.wgt.RDat	PYROXD2	10	100000000	100000000	0.02723	rs11189556	3.13	rs2147901	0.032218	-7.8	0.063	180	2	lasso	0.030993	9.9e-14	-0.0611	0.95127	NA	NA	NA	NA	NA
RASGEF1A-out.wgt.RDat	/u/home/t/tboltz/project-ophoff/rna_whole_blood/cts_TWAS_latest/T_Cells_CD4_Naive_weights2//RASGEF1A-out.wgt.RDat	RASGEF1A	10	43700000	43800000	0.03498	rs12244413	-3.22	rs2503850	0.00953	-5.81	-2.942	178	4	lasso	0.017653	1.74e-08	1.941	0.05226	NA	NA	NA	NA	NA
RASSF4-out.wgt.RDat	/u/home/t/tboltz/project-ophoff/rna_whole_blood/cts_TWAS_latest/T_Cells_CD4_Naive_weights2//RASSF4-out.wgt.RDat	RASSF4	10	45500000	45500000	0.02725	rs7897547	-2.67	rs883735	0.019477	-5.95	-0.627	179	7	lasso	0.022419	2.33e-10	0.8919	0.37242	NA	NA	NA	NA	NA
RRP12-out.wgt.RDat	/u/home/t/tboltz/project-ophoff/rna_whole_blood/cts_TWAS_latest/T_Cells_CD4_Naive_weights2//RRP12-out.wgt.RDat	RRP12	10	99100000	99200000	0.04355	rs2636774	-2.21	rs9888026	0.060419	-10.33	1.36	185	1	lasso	0.059781	3.48e-25	-1.36	0.17383	NA	NA	NA	NA	NA
RSU1-out.wgt.RDat	/u/home/t/tboltz/project-ophoff/rna_whole_blood/cts_TWAS_latest/T_Cells_CD4_Naive_weights2//RSU1-out.wgt.RDat	RSU1	10	16600000	16900000	0.10775	rs4335444	4.47	rs780632	0.055146	-10.03	0.76	264	30	enet	0.064817	3.23e-27	0.7508	0.45279	NA	NA	NA	NA	NA
RTKN2-out.wgt.RDat	/u/home/t/tboltz/project-ophoff/rna_whole_blood/cts_TWAS_latest/T_Cells_CD4_Naive_weights2//RTKN2-out.wgt.RDat	RTKN2	10	63900000	64000000	0.05262	rs4948496	-4.84	rs4381270	0.031536	7.7	1.492	211	3	lasso	0.02985	2.79e-13	1.5531	0.12039	NA	NA	NA	NA	NA
SCART1-out.wgt.RDat	/u/home/t/tboltz/project-ophoff/rna_whole_blood/cts_TWAS_latest/T_Cells_CD4_Naive_weights2//SCART1-out.wgt.RDat	SCART1	10	135000000	135000000	0.01616	rs3818602	2.77	rs9418982	0.003366	4.17	1.598	144	144	blup	0.011484	4.71e-06	0.7519	0.4521	NA	NA	NA	NA	NA
SEC23IP-out.wgt.RDat	/u/home/t/tboltz/project-ophoff/rna_whole_blood/cts_TWAS_latest/T_Cells_CD4_Naive_weights2//SEC23IP-out.wgt.RDat	SEC23IP	10	122000000	122000000	0.01779	rs3847492	3.35	rs196341	-0.000429	-3.13	-0.346	214	214	blup	0.005199	0.00156	-0.2399	0.81041	NA	NA	NA	NA	NA
SEC31B-out.wgt.RDat	/u/home/t/tboltz/project-ophoff/rna_whole_blood/cts_TWAS_latest/T_Cells_CD4_Naive_weights2//SEC31B-out.wgt.RDat	SEC31B	10	102000000	102000000	0.00996	rs7897454	3.24	rs11190613	0.013593	-5.46	0.798	155	2	lasso	0.01319	9.95e-07	-0.7968	0.42559	NA	NA	NA	NA	NA
SEC61A2-out.wgt.RDat	/u/home/t/tboltz/project-ophoff/rna_whole_blood/cts_TWAS_latest/T_Cells_CD4_Naive_weights2//SEC61A2-out.wgt.RDat	SEC61A2	10	12200000	12200000	0.02293	rs6602555	-2.43	rs10906086	0.019493	-6.05	-0.724	124	6	lasso	0.017525	1.95e-08	0.7396	0.45957	NA	NA	NA	NA	NA
SFRP5-out.wgt.RDat	/u/home/t/tboltz/project-ophoff/rna_whole_blood/cts_TWAS_latest/T_Cells_CD4_Naive_weights2//SFRP5-out.wgt.RDat	SFRP5	10	99500000	99500000	0.01839	rs3740526	-2.14	rs10748709	0.00892	5.8	0.441	147	7	enet	0.013433	7.98e-07	0.2753	0.78311	NA	NA	NA	NA	NA
SFXN4-out.wgt.RDat	/u/home/t/tboltz/project-ophoff/rna_whole_blood/cts_TWAS_latest/T_Cells_CD4_Naive_weights2//SFXN4-out.wgt.RDat	SFXN4	10	121000000	121000000	0.09777	rs7084494	-3	rs925388	0.091482	12.63	0.111	148	5	enet	0.090316	1.16e-37	0.0585	0.95334	NA	NA	NA	NA	NA
SGMS1-out.wgt.RDat	/u/home/t/tboltz/project-ophoff/rna_whole_blood/cts_TWAS_latest/T_Cells_CD4_Naive_weights2//SGMS1-out.wgt.RDat	SGMS1	10	52100000	52400000	0.01975	rs2574983	3.48	rs4935737	0.009799	-5.2	0.135	194	17	enet	0.013754	5.96e-07	-0.6358	0.5249	NA	NA	NA	NA	NA
SHTN1-out.wgt.RDat	/u/home/t/tboltz/project-ophoff/rna_whole_blood/cts_TWAS_latest/T_Cells_CD4_Naive_weights2//SHTN1-out.wgt.RDat	SHTN1	10	119000000	119000000	0.31127	rs703419	-2.96	rs740600	0.222193	19.64	1.426	205	5	lasso	0.221693	2.22e-96	1.4803	0.13879	NA	NA	NA	NA	NA
SIRT1-out.wgt.RDat	/u/home/t/tboltz/project-ophoff/rna_whole_blood/cts_TWAS_latest/T_Cells_CD4_Naive_weights2//SIRT1-out.wgt.RDat	SIRT1	10	69600000	69700000	0.04479	rs6480281	-1.79	rs10997868	0.031813	-7.62	1.076	183	9	lasso	0.029058	5.72e-13	-1.2027	0.2291	NA	NA	NA	NA	NA
SLC35G1-out.wgt.RDat	/u/home/t/tboltz/project-ophoff/rna_whole_blood/cts_TWAS_latest/T_Cells_CD4_Naive_weights2//SLC35G1-out.wgt.RDat	SLC35G1	10	95700000	95700000	0.01998	rs863800	2.38	rs1223467	0.015387	5.36	1.962	169	3	lasso	0.014214	3.92e-07	1.9423	0.0521	NA	NA	NA	NA	NA
SLIT1-out.wgt.RDat	/u/home/t/tboltz/project-ophoff/rna_whole_blood/cts_TWAS_latest/T_Cells_CD4_Naive_weights2//SLIT1-out.wgt.RDat	SLIT1	10	98800000	98900000	0.01193	rs1408367	2.88	rs3740522	0.013504	5.65	1.6	200	4	enet	0.011167	6.28e-06	1.5226	0.12786	NA	NA	NA	NA	NA
SLK-out.wgt.RDat	/u/home/t/tboltz/project-ophoff/rna_whole_blood/cts_TWAS_latest/T_Cells_CD4_Naive_weights2//SLK-out.wgt.RDat	SLK	10	106000000	106000000	0.02893	rs11192039	-2.88	rs805688	0.015721	5.65	0.081	203	5	lasso	0.020228	1.69e-09	-0.6072	0.5437	NA	NA	NA	NA	NA
STOX1-out.wgt.RDat	/u/home/t/tboltz/project-ophoff/rna_whole_blood/cts_TWAS_latest/T_Cells_CD4_Naive_weights2//STOX1-out.wgt.RDat	STOX1	10	70600000	70700000	0.18806	rs1417941	-3.05	rs3998856	0.226672	19.92	-1.123	158	46	enet	0.346334	5.79e-162	-1.1821	0.23717	NA	NA	NA	NA	NA
TBC1D12-out.wgt.RDat	/u/home/t/tboltz/project-ophoff/rna_whole_blood/cts_TWAS_latest/T_Cells_CD4_Naive_weights2//TBC1D12-out.wgt.RDat	TBC1D12	10	96200000	96300000	0.06514	rs2475377	-2.39	rs3818432	0.01698	6.4	-0.564	203	26	enet	0.031731	5.07e-14	-0.5101	0.61001	NA	NA	NA	NA	NA
TCTN3-out.wgt.RDat	/u/home/t/tboltz/project-ophoff/rna_whole_blood/cts_TWAS_latest/T_Cells_CD4_Naive_weights2//TCTN3-out.wgt.RDat	TCTN3	10	97400000	97500000	0.01974	rs549062	2.43	rs12242918	0.017069	5.63	0.391	277	2	lasso	0.01574	9.83e-08	0.4571	0.64758	NA	NA	NA	NA	NA
TFAM-out.wgt.RDat	/u/home/t/tboltz/project-ophoff/rna_whole_blood/cts_TWAS_latest/T_Cells_CD4_Naive_weights2//TFAM-out.wgt.RDat	TFAM	10	60100000	60200000	0.05056	rs16911377	2.09	rs10763540	0.040575	8.62	0.444	167	3	lasso	0.038915	7.38e-17	0.4649	0.64197	NA	NA	NA	NA	NA
TMEM273-out.wgt.RDat	/u/home/t/tboltz/project-ophoff/rna_whole_blood/cts_TWAS_latest/T_Cells_CD4_Naive_weights2//TMEM273-out.wgt.RDat	TMEM273	10	50400000	50400000	0.06929	rs12264297	3.31	rs12249370	0.045042	9.19	-0.059	243	9	lasso	0.041844	5.1e-18	-0.0596	0.9525	NA	NA	NA	NA	NA
TRDMT1-out.wgt.RDat	/u/home/t/tboltz/project-ophoff/rna_whole_blood/cts_TWAS_latest/T_Cells_CD4_Naive_weights2//TRDMT1-out.wgt.RDat	TRDMT1	10	17200000	17200000	0.10473	rs4335444	4.47	rs10490958	0.019546	7.28	-0.804	295	43	enet	0.066807	5.06e-28	0.1436	0.88584	NA	NA	NA	NA	NA
TRIM8-out.wgt.RDat	/u/home/t/tboltz/project-ophoff/rna_whole_blood/cts_TWAS_latest/T_Cells_CD4_Naive_weights2//TRIM8-out.wgt.RDat	TRIM8	10	104000000	104000000	0.01265	rs4147155	-3.73	rs2025713	0.005197	4.28	-0.444	220	6	lasso	0.00297	0.0132	-0.235	0.81421	NA	NA	NA	NA	NA
TSPAN14-out.wgt.RDat	/u/home/t/tboltz/project-ophoff/rna_whole_blood/cts_TWAS_latest/T_Cells_CD4_Naive_weights2//TSPAN14-out.wgt.RDat	TSPAN14	10	82200000	82300000	0.03745	rs1002745	-2.41	rs12246441	0.023462	6.76	-1.605	230	4	lasso	0.022836	1.6e-10	-1.7915	0.07322	NA	NA	NA	NA	NA
USP6NL-out.wgt.RDat	/u/home/t/tboltz/project-ophoff/rna_whole_blood/cts_TWAS_latest/T_Cells_CD4_Naive_weights2//USP6NL-out.wgt.RDat	USP6NL	10	11500000	11700000	0.02396	rs1750734	-3.12	rs2399725	0.016095	-5.71	-0.069	143	3	lasso	0.012217	2.41e-06	0.0592	0.9528	NA	NA	NA	NA	NA
VPS26A-out.wgt.RDat	/u/home/t/tboltz/project-ophoff/rna_whole_blood/cts_TWAS_latest/T_Cells_CD4_Naive_weights2//VPS26A-out.wgt.RDat	VPS26A	10	70900000	70900000	0.04666	rs1417941	-3.05	rs12257763	0.054013	9.77	0.07	160	3	lasso	0.052001	4.61e-22	0.0851	0.93219	NA	NA	NA	NA	NA
WAPL-out.wgt.RDat	/u/home/t/tboltz/project-ophoff/rna_whole_blood/cts_TWAS_latest/T_Cells_CD4_Naive_weights2//WAPL-out.wgt.RDat	WAPL	10	88200000	88300000	0.03241	rs2353840	-2.74	rs10887606	0.033097	-7.81	-0.733	152	16	enet	0.030115	2.19e-13	0.8875	0.3748	NA	NA	NA	NA	NA
WASHC2A-out.wgt.RDat	/u/home/t/tboltz/project-ophoff/rna_whole_blood/cts_TWAS_latest/T_Cells_CD4_Naive_weights2//WASHC2A-out.wgt.RDat	WASHC2A	10	51800000	51900000	0.02939	rs2574983	3.48	rs10508921	0.005698	3.97	0.817	119	24	enet	0.013576	7.01e-07	2.2333	0.02553	0.87	0.121	0.002	0	0.006
WASHC2C-out.wgt.RDat	/u/home/t/tboltz/project-ophoff/rna_whole_blood/cts_TWAS_latest/T_Cells_CD4_Naive_weights2//WASHC2C-out.wgt.RDat	WASHC2C	10	46200000	46300000	0.08503	rs35267934	2.25	rs7086046	0.034129	-7.97	1.667	70	18	enet	0.055634	1.62e-23	-1.274	0.20266	NA	NA	NA	NA	NA
WDFY4-out.wgt.RDat	/u/home/t/tboltz/project-ophoff/rna_whole_blood/cts_TWAS_latest/T_Cells_CD4_Naive_weights2//WDFY4-out.wgt.RDat	WDFY4	10	49900000	50200000	0.3112	rs12264297	3.31	rs7072606	0.144789	15.88	0.285	260	7	lasso	0.144798	6.18e-61	0.3278	0.7431	NA	NA	NA	NA	NA
WDR11-out.wgt.RDat	/u/home/t/tboltz/project-ophoff/rna_whole_blood/cts_TWAS_latest/T_Cells_CD4_Naive_weights2//WDR11-out.wgt.RDat	WDR11	10	123000000	123000000	0.038	rs7077126	-3.96	rs7092824	0.016077	6.36	-0.832	218	2	lasso	0.022551	2.07e-10	-0.7219	0.47036	NA	NA	NA	NA	NA
ZFAND4-out.wgt.RDat	/u/home/t/tboltz/project-ophoff/rna_whole_blood/cts_TWAS_latest/T_Cells_CD4_Naive_weights2//ZFAND4-out.wgt.RDat	ZFAND4	10	46100000	46200000	0.03302	rs35267934	2.25	rs10751384	0.014962	6.07	-0.277	88	16	enet	0.030249	1.94e-13	0.9321	0.3513	NA	NA	NA	NA	NA
ZFYVE27-out.wgt.RDat	/u/home/t/tboltz/project-ophoff/rna_whole_blood/cts_TWAS_latest/T_Cells_CD4_Naive_weights2//ZFYVE27-out.wgt.RDat	ZFYVE27	10	99500000	99500000	0.01715	rs7082459	-2.2	rs10882993	0.00676	-4.86	0.56	156	156	blup	0.007674	0.000155	-1.1405	0.25409	NA	NA	NA	NA	NA
PANEL	FILE	ID	CHR	P0	P1	HSQ	BEST.GWAS.ID	BEST.GWAS.Z	EQTL.ID	EQTL.R2	EQTL.Z	EQTL.GWAS.Z	NSNP	NWGT	MODEL	MODELCV.R2	MODELCV.PV	TWAS.Z	TWAS.P	COLOC.PP0	COLOC.PP1	COLOC.PP2	COLOC.PP3	COLOC.PP4
ANO5-out.wgt.RDat	/u/home/t/tboltz/project-ophoff/rna_whole_blood/cts_TWAS_latest/T_Cells_CD4_Naive_weights2//ANO5-out.wgt.RDat	ANO5	11	21821481	22304903	0.0352	rs12788989	-3.78	rs4312063	0.033833	7.77	-0.474	204	6	lasso	0.0322	3.32e-14	-0.41663	0.677	NA	NA	NA	NA	NA
ANO9-out.wgt.RDat	/u/home/t/tboltz/project-ophoff/rna_whole_blood/cts_TWAS_latest/T_Cells_CD4_Naive_weights2//ANO9-out.wgt.RDat	ANO9	11	417939	442011	0.0337	rs10902221	4.9	rs10902164	0.019759	-6.22	-0.154	81	7	enet	0.02258	2.02e-10	-0.28554	0.775	NA	NA	NA	NA	NA
ARNTL-out.wgt.RDat	/u/home/t/tboltz/project-ophoff/rna_whole_blood/cts_TWAS_latest/T_Cells_CD4_Naive_weights2//ARNTL-out.wgt.RDat	ARNTL	11	13298200	13408813	0.0754	rs4757060	2.75	rs11022762	0.067165	11.01	-0.718	227	11	lasso	0.07074	1.28e-29	-0.76382	0.445	NA	NA	NA	NA	NA
ASCL2-out.wgt.RDat	/u/home/t/tboltz/project-ophoff/rna_whole_blood/cts_TWAS_latest/T_Cells_CD4_Naive_weights2//ASCL2-out.wgt.RDat	ASCL2	11	2289726	2292182	0.1048	rs11041476	2.69	rs11022157	0.020864	-7.93	-0.55	89	33	enet	0.06901	6.46e-29	1.06278	0.288	NA	NA	NA	NA	NA
BET1L-out.wgt.RDat	/u/home/t/tboltz/project-ophoff/rna_whole_blood/cts_TWAS_latest/T_Cells_CD4_Naive_weights2//BET1L-out.wgt.RDat	BET1L	11	167785	207428	0.0161	rs11607049	2	rs17655730	0.013972	5.35	0.034	68	2	lasso	0.01098	7.49e-06	0.07526	0.94	NA	NA	NA	NA	NA
BTBD10-out.wgt.RDat	/u/home/t/tboltz/project-ophoff/rna_whole_blood/cts_TWAS_latest/T_Cells_CD4_Naive_weights2//BTBD10-out.wgt.RDat	BTBD10	11	13409549	13484844	0.0372	rs2403712	-2.61	rs10500785	0.047045	-9.27	-0.391	244	9	enet	0.04814	1.6e-20	0.39565	0.692	NA	NA	NA	NA	NA
C11orf21-out.wgt.RDat	/u/home/t/tboltz/project-ophoff/rna_whole_blood/cts_TWAS_latest/T_Cells_CD4_Naive_weights2//C11orf21-out.wgt.RDat	C11orf21	11	2316876	2324279	0.0303	rs11041476	2.7	rs11022157	0.023008	6.5	-0.55	90	4	lasso	0.02669	4.89e-12	-0.26912	0.788	NA	NA	NA	NA	NA
CAVIN3-out.wgt.RDat	/u/home/t/tboltz/project-ophoff/rna_whole_blood/cts_TWAS_latest/T_Cells_CD4_Naive_weights2//CAVIN3-out.wgt.RDat	CAVIN3	11	6340177	6341762	0.09	rs6578753	2.09	rs4758408	0.024044	-6.96	1.094	172	36	enet	0.04426	5.6e-19	-0.31751	0.751	NA	NA	NA	NA	NA
CD151-out.wgt.RDat	/u/home/t/tboltz/project-ophoff/rna_whole_blood/cts_TWAS_latest/T_Cells_CD4_Naive_weights2//CD151-out.wgt.RDat	CD151	11	832888	839831	0.313	rs10902221	4.9	rs5030780	0.25218	-20.95	-2.252	103	23	enet	0.26327	5.13e-117	2.23134	0.0257	0	0.427	0	0.558	0.015
CYB5R2-out.wgt.RDat	/u/home/t/tboltz/project-ophoff/rna_whole_blood/cts_TWAS_latest/T_Cells_CD4_Naive_weights2//CYB5R2-out.wgt.RDat	CYB5R2	11	7686332	7698453	0.0952	rs7948390	-2.9	rs11607941	0.075359	11.99	-0.883	257	14	enet	0.09023	1.27e-37	-0.42299	0.672	NA	NA	NA	NA	NA
DCHS1-out.wgt.RDat	/u/home/t/tboltz/project-ophoff/rna_whole_blood/cts_TWAS_latest/T_Cells_CD4_Naive_weights2//DCHS1-out.wgt.RDat	DCHS1	11	6642562	6677040	0.1081	rs998365	-2.35	rs17262495	0.041035	8.67	0.49	205	37	enet	0.07601	9.08e-32	-0.40265	0.687	NA	NA	NA	NA	NA
DENND5A-out.wgt.RDat	/u/home/t/tboltz/project-ophoff/rna_whole_blood/cts_TWAS_latest/T_Cells_CD4_Naive_weights2//DENND5A-out.wgt.RDat	DENND5A	11	9160373	9286897	0.0345	rs2243566	2.13	rs11042231	0.016389	5.47	1.565	155	24	enet	0.01545	1.28e-07	1.14617	0.252	NA	NA	NA	NA	NA
DKK3-out.wgt.RDat	/u/home/t/tboltz/project-ophoff/rna_whole_blood/cts_TWAS_latest/T_Cells_CD4_Naive_weights2//DKK3-out.wgt.RDat	DKK3	11	11977755	12031316	0.0681	rs2641940	-2.7	rs4243942	0.012025	-6.49	1.958	180	20	enet	0.04224	3.56e-18	-1.71934	0.0856	NA	NA	NA	NA	NA
EIF3F-out.wgt.RDat	/u/home/t/tboltz/project-ophoff/rna_whole_blood/cts_TWAS_latest/T_Cells_CD4_Naive_weights2//EIF3F-out.wgt.RDat	EIF3F	11	7991799	8023409	0.0691	rs7942490	2.71	rs11041679	0.021959	-8.44	0.342	238	27	enet	0.06512	2.44e-27	-0.80289	0.422	NA	NA	NA	NA	NA
GAS2-out.wgt.RDat	/u/home/t/tboltz/project-ophoff/rna_whole_blood/cts_TWAS_latest/T_Cells_CD4_Naive_weights2//GAS2-out.wgt.RDat	GAS2	11	22647056	22834601	0.0135	rs16909431	2.28	rs337484	0.011757	4.82	1.155	167	3	lasso	0.00951	2.87e-05	1.0643	0.287	NA	NA	NA	NA	NA
HBG1-out.wgt.RDat	/u/home/t/tboltz/project-ophoff/rna_whole_blood/cts_TWAS_latest/T_Cells_CD4_Naive_weights2//HBG1-out.wgt.RDat	HBG1	11	5269310	5271089	0.1595	rs1433901	-2.67	rs5010979	0.093358	12.88	-0.102	489	4	lasso	0.09294	9.45e-39	-0.10492	0.916	NA	NA	NA	NA	NA
HBG2-out.wgt.RDat	/u/home/t/tboltz/project-ophoff/rna_whole_blood/cts_TWAS_latest/T_Cells_CD4_Naive_weights2//HBG2-out.wgt.RDat	HBG2	11	5274419	5276011	0.1998	rs1433901	-2.67	rs2855039	0.100888	13.31	-1.177	490	3	lasso	0.10034	7.71e-42	-1.17675	0.239	NA	NA	NA	NA	NA
HTATIP2-out.wgt.RDat	/u/home/t/tboltz/project-ophoff/rna_whole_blood/cts_TWAS_latest/T_Cells_CD4_Naive_weights2//HTATIP2-out.wgt.RDat	HTATIP2	11	20385232	20405329	0.0204	rs988659	-2.94	rs4757930	0.01321	-5.37	-1.963	192	2	lasso	0.0148	2.3e-07	1.86759	0.0618	NA	NA	NA	NA	NA
IFITM2-out.wgt.RDat	/u/home/t/tboltz/project-ophoff/rna_whole_blood/cts_TWAS_latest/T_Cells_CD4_Naive_weights2//IFITM2-out.wgt.RDat	IFITM2	11	307632	315272	0.1199	rs10902221	4.9	rs741738	0.051613	-9.53	0.565	77	77	blup	0.05092	1.24e-21	0.61811	0.537	NA	NA	NA	NA	NA
IFITM3-out.wgt.RDat	/u/home/t/tboltz/project-ophoff/rna_whole_blood/cts_TWAS_latest/T_Cells_CD4_Naive_weights2//IFITM3-out.wgt.RDat	IFITM3	11	319677	327537	0.2013	rs10902221	4.9	rs741738	0.15369	16.38	0.565	77	2	lasso	0.15277	1.85e-64	0.56285	0.574	NA	NA	NA	NA	NA
INSC-out.wgt.RDat	/u/home/t/tboltz/project-ophoff/rna_whole_blood/cts_TWAS_latest/T_Cells_CD4_Naive_weights2//INSC-out.wgt.RDat	INSC	11	15133971	15268754	0.0327	rs2271830	-3.43	rs1540151	0.011494	-5.68	0.724	166	13	enet	0.01391	5.16e-07	-1.88912	0.0589	NA	NA	NA	NA	NA
IRAG1-out.wgt.RDat	/u/home/t/tboltz/project-ophoff/rna_whole_blood/cts_TWAS_latest/T_Cells_CD4_Naive_weights2//IRAG1-out.wgt.RDat	IRAG1	11	10594639	10715535	0.0492	rs16907959	2.38	rs16908086	0.007616	-6.12	-0.849	214	24	enet	0.02528	1.76e-11	0.98013	0.327	NA	NA	NA	NA	NA
LDHA-out.wgt.RDat	/u/home/t/tboltz/project-ophoff/rna_whole_blood/cts_TWAS_latest/T_Cells_CD4_Naive_weights2//LDHA-out.wgt.RDat	LDHA	11	18416108	18429972	0.0786	rs10832918	3.29	rs4274186	0.111618	14	-0.601	154	6	lasso	0.11022	5.26e-46	-0.4881	0.625	NA	NA	NA	NA	NA
LDHC-out.wgt.RDat	/u/home/t/tboltz/project-ophoff/rna_whole_blood/cts_TWAS_latest/T_Cells_CD4_Naive_weights2//LDHC-out.wgt.RDat	LDHC	11	18433866	18473610	0.1812	rs10832918	3.29	rs2403279	0.099211	13.37	-1.242	161	40	enet	0.1285	7.97e-54	-0.64327	0.52	NA	NA	NA	NA	NA
LRRC56-out.wgt.RDat	/u/home/t/tboltz/project-ophoff/rna_whole_blood/cts_TWAS_latest/T_Cells_CD4_Naive_weights2//LRRC56-out.wgt.RDat	LRRC56	11	537528	554912	0.0273	rs10902221	4.9	rs4623937	0.011679	-5.92	0.498	97	97	blup	0.01677	3.86e-08	-0.01045	0.992	NA	NA	NA	NA	NA
LSP1-out.wgt.RDat	/u/home/t/tboltz/project-ophoff/rna_whole_blood/cts_TWAS_latest/T_Cells_CD4_Naive_weights2//LSP1-out.wgt.RDat	LSP1	11	1874201	1913497	0.0563	NA	NA	NA	NA	NA	NA	113	0	lasso	0.03498	2.65e-15	NA	NA	NA	NA	NA	NA	NA
LYVE1-out.wgt.RDat	/u/home/t/tboltz/project-ophoff/rna_whole_blood/cts_TWAS_latest/T_Cells_CD4_Naive_weights2//LYVE1-out.wgt.RDat	LYVE1	11	10578514	10633236	0.0149	rs16907959	2.38	rs16908086	0.000578	-3.46	-0.849	195	195	blup	0.00338	0.00884	1.73585	0.0826	NA	NA	NA	NA	NA
NLRP6-out.wgt.RDat	/u/home/t/tboltz/project-ophoff/rna_whole_blood/cts_TWAS_latest/T_Cells_CD4_Naive_weights2//NLRP6-out.wgt.RDat	NLRP6	11	278366	285359	0.1644	rs7937869	-2.25	rs17655730	0.072841	-11.41	0.034	72	2	lasso	0.07145	6.58e-30	-0.04314	0.966	NA	NA	NA	NA	NA
OR52K1-out.wgt.RDat	/u/home/t/tboltz/project-ophoff/rna_whole_blood/cts_TWAS_latest/T_Cells_CD4_Naive_weights2//OR52K1-out.wgt.RDat	OR52K1	11	4503877	4514727	0.1005	rs1433901	-2.67	rs10836031	0.026364	7.86	0.02	239	15	enet	0.05329	1.41e-22	-0.87119	0.384	NA	NA	NA	NA	NA
OR52K2-out.wgt.RDat	/u/home/t/tboltz/project-ophoff/rna_whole_blood/cts_TWAS_latest/T_Cells_CD4_Naive_weights2//OR52K2-out.wgt.RDat	OR52K2	11	4470526	4471591	0.0505	rs16929542	-2.68	rs10836031	0.02234	6.4	0.02	237	28	enet	0.03271	2.09e-14	-1.1513	0.25	NA	NA	NA	NA	NA
OR6A2-out.wgt.RDat	/u/home/t/tboltz/project-ophoff/rna_whole_blood/cts_TWAS_latest/T_Cells_CD4_Naive_weights2//OR6A2-out.wgt.RDat	OR6A2	11	6812968	6820920	0.0479	rs16924349	-2.47	rs10839663	0.03657	8.11	-0.024	207	3	lasso	0.0362	8.72e-16	0.00179	0.999	NA	NA	NA	NA	NA
PPFIBP2-out.wgt.RDat	/u/home/t/tboltz/project-ophoff/rna_whole_blood/cts_TWAS_latest/T_Cells_CD4_Naive_weights2//PPFIBP2-out.wgt.RDat	PPFIBP2	11	7534530	7678358	0.093	rs7948390	-2.9	rs4322372	0.021282	7.2	-0.874	299	6	lasso	0.04802	1.79e-20	-0.11665	0.907	NA	NA	NA	NA	NA
RNH1-out.wgt.RDat	/u/home/t/tboltz/project-ophoff/rna_whole_blood/cts_TWAS_latest/T_Cells_CD4_Naive_weights2//RNH1-out.wgt.RDat	RNH1	11	494513	507300	0.0154	rs10902221	4.9	rs11821341	0.014678	5.36	0.124	92	2	lasso	0.01243	1.98e-06	0.12469	0.901	NA	NA	NA	NA	NA
RPL27A-out.wgt.RDat	/u/home/t/tboltz/project-ophoff/rna_whole_blood/cts_TWAS_latest/T_Cells_CD4_Naive_weights2//RPL27A-out.wgt.RDat	RPL27A	11	8704336	8736306	0.1937	rs7942490	2.71	rs2073685	0.106165	13.64	0.304	166	5	lasso	0.11953	5.74e-50	0.55779	0.577	NA	NA	NA	NA	NA
RPLP2-out.wgt.RDat	/u/home/t/tboltz/project-ophoff/rna_whole_blood/cts_TWAS_latest/T_Cells_CD4_Naive_weights2//RPLP2-out.wgt.RDat	RPLP2	11	809966	812880	0.0735	rs10902221	4.9	rs6597981	0.039141	-9.41	4.687	97	16	enet	0.0626	2.55e-26	-4.22245	2.42e-05	0	0.003	0	0.003	0.994
SAAL1-out.wgt.RDat	/u/home/t/tboltz/project-ophoff/rna_whole_blood/cts_TWAS_latest/T_Cells_CD4_Naive_weights2//SAAL1-out.wgt.RDat	SAAL1	11	18091483	18127634	0.0219	rs10832918	3.29	rs7939791	0.017293	-5.72	0.163	125	4	lasso	0.01648	5.01e-08	-0.34857	0.727	NA	NA	NA	NA	NA
SBF2-out.wgt.RDat	/u/home/t/tboltz/project-ophoff/rna_whole_blood/cts_TWAS_latest/T_Cells_CD4_Naive_weights2//SBF2-out.wgt.RDat	SBF2	11	9800215	10315754	0.0342	rs16907959	2.38	rs11042623	0.015394	6.02	0.58	213	14	enet	0.01961	2.96e-09	1.10995	0.267	NA	NA	NA	NA	NA
SIRT3-out.wgt.RDat	/u/home/t/tboltz/project-ophoff/rna_whole_blood/cts_TWAS_latest/T_Cells_CD4_Naive_weights2//SIRT3-out.wgt.RDat	SIRT3	11	215031	236931	0.025	rs11607049	2	rs3782120	0.017405	-5.6	-0.388	68	5	lasso	0.0174	2.18e-08	0.28638	0.775	NA	NA	NA	NA	NA
SLC22A18-out.wgt.RDat	/u/home/t/tboltz/project-ophoff/rna_whole_blood/cts_TWAS_latest/T_Cells_CD4_Naive_weights2//SLC22A18-out.wgt.RDat	SLC22A18	11	2920952	2946476	0.2445	rs11025909	3.83	rs367035	0.175258	-17.53	-1.027	104	2	lasso	0.17509	1.65e-74	1.01828	0.309	NA	NA	NA	NA	NA
TMEM41B-out.wgt.RDat	/u/home/t/tboltz/project-ophoff/rna_whole_blood/cts_TWAS_latest/T_Cells_CD4_Naive_weights2//TMEM41B-out.wgt.RDat	TMEM41B	11	9302202	9336183	0.0496	rs2243566	2.13	rs7936622	0.047183	-9.4	1.5	151	4	lasso	0.04854	1.11e-20	-1.42729	0.153	NA	NA	NA	NA	NA
TMEM80-out.wgt.RDat	/u/home/t/tboltz/project-ophoff/rna_whole_blood/cts_TWAS_latest/T_Cells_CD4_Naive_weights2//TMEM80-out.wgt.RDat	TMEM80	11	695429	705028	0.1307	rs10902221	4.9	rs11246262	0.058652	-10.13	-1.129	111	31	enet	0.05824	1.45e-24	1.13083	0.258	NA	NA	NA	NA	NA
TNNT3-out.wgt.RDat	/u/home/t/tboltz/project-ophoff/rna_whole_blood/cts_TWAS_latest/T_Cells_CD4_Naive_weights2//TNNT3-out.wgt.RDat	TNNT3	11	1940934	1959936	0.0876	rs11041476	3.01	rs4980379	0.049284	-9.42	0.312	110	4	lasso	0.04583	1.33e-19	0.01053	0.992	NA	NA	NA	NA	NA
TOLLIP-out.wgt.RDat	/u/home/t/tboltz/project-ophoff/rna_whole_blood/cts_TWAS_latest/T_Cells_CD4_Naive_weights2//TOLLIP-out.wgt.RDat	TOLLIP	11	1295602	1330884	0.0166	rs10902221	4.9	rs5744030	0.004839	-4.33	-0.065	101	4	lasso	0.00947	2.98e-05	-0.203	0.839	NA	NA	NA	NA	NA
TRIM66-out.wgt.RDat	/u/home/t/tboltz/project-ophoff/rna_whole_blood/cts_TWAS_latest/T_Cells_CD4_Naive_weights2//TRIM66-out.wgt.RDat	TRIM66	11	8633585	8704241	0.1794	rs7942490	2.71	rs931756	0.088317	-12.5	-1.074	164	16	lasso	0.15733	1.72e-66	1.10981	0.267	NA	NA	NA	NA	NA
TSPAN4-out.wgt.RDat	/u/home/t/tboltz/project-ophoff/rna_whole_blood/cts_TWAS_latest/T_Cells_CD4_Naive_weights2//TSPAN4-out.wgt.RDat	TSPAN4	11	842813	867116	0.0758	rs10902221	4.9	rs5030780	0.055318	9.92	-2.252	103	4	lasso	0.05343	1.23e-22	-2.43272	0.015	0	0.427	0	0.558	0.015
UBQLNL-out.wgt.RDat	/u/home/t/tboltz/project-ophoff/rna_whole_blood/cts_TWAS_latest/T_Cells_CD4_Naive_weights2//UBQLNL-out.wgt.RDat	UBQLNL	11	5535624	5539661	0.0634	rs7944388	2.54	rs7939159	0.041105	8.66	1.337	444	6	lasso	0.04701	4.51e-20	1.24206	0.214	NA	NA	NA	NA	NA
ZNF143-out.wgt.RDat	/u/home/t/tboltz/project-ophoff/rna_whole_blood/cts_TWAS_latest/T_Cells_CD4_Naive_weights2//ZNF143-out.wgt.RDat	ZNF143	11	9481867	9550071	0.0142	rs932287	-2.08	rs16906804	0.00932	4.32	-0.738	130	12	enet	0.0086	6.62e-05	0.09984	0.92	NA	NA	NA	NA	NA
ZNF195-out.wgt.RDat	/u/home/t/tboltz/project-ophoff/rna_whole_blood/cts_TWAS_latest/T_Cells_CD4_Naive_weights2//ZNF195-out.wgt.RDat	ZNF195	11	3360492	3400452	0.0247	rs11025909	3.83	rs6578341	0.030513	-7.51	-0.891	106	7	enet	0.03072	1.26e-13	0.99938	0.318	NA	NA	NA	NA	NA
ZNF215-out.wgt.RDat	/u/home/t/tboltz/project-ophoff/rna_whole_blood/cts_TWAS_latest/T_Cells_CD4_Naive_weights2//ZNF215-out.wgt.RDat	ZNF215	11	6947636	7022235	0.0826	rs7948390	-2.9	rs10839663	0.071677	11.37	-0.024	265	3	lasso	0.06977	3.18e-29	-0.15713	0.875	NA	NA	NA	NA	NA
PANEL	FILE	ID	CHR	P0	P1	HSQ	BEST.GWAS.ID	BEST.GWAS.Z	EQTL.ID	EQTL.R2	EQTL.Z	EQTL.GWAS.Z	NSNP	NWGT	MODEL	MODELCV.R2	MODELCV.PV	TWAS.Z	TWAS.P	COLOC.PP0	COLOC.PP1	COLOC.PP2	COLOC.PP3	COLOC.PP4
ABCD2-out.wgt.RDat	/u/home/t/tboltz/project-ophoff/rna_whole_blood/cts_TWAS_latest/T_Cells_CD4_Naive_weights2//ABCD2-out.wgt.RDat	ABCD2	12	39900000	40000000	0.03095	rs12228013	2.92	rs10876972	0.0201	-6.32	1.381	142	10	enet	0.02636	6.61e-12	-1.5163	0.12944	NA	NA	NA	NA	NA
ACACB-out.wgt.RDat	/u/home/t/tboltz/project-ophoff/rna_whole_blood/cts_TWAS_latest/T_Cells_CD4_Naive_weights2//ACACB-out.wgt.RDat	ACACB	12	110000000	110000000	0.02576	rs10774641	-3.25	rs2268405	0.0171	-5.64	-0.019	195	3	lasso	0.01364	6.64e-07	0.1132	0.90984	NA	NA	NA	NA	NA
ACADS-out.wgt.RDat	/u/home/t/tboltz/project-ophoff/rna_whole_blood/cts_TWAS_latest/T_Cells_CD4_Naive_weights2//ACADS-out.wgt.RDat	ACADS	12	121000000	121000000	0.02576	rs540520	-2.57	rs3829290	0.00696	-4.71	-0.865	268	25	enet	0.01385	5.48e-07	1.3594	0.17402	NA	NA	NA	NA	NA
ACSS3-out.wgt.RDat	/u/home/t/tboltz/project-ophoff/rna_whole_blood/cts_TWAS_latest/T_Cells_CD4_Naive_weights2//ACSS3-out.wgt.RDat	ACSS3	12	81300000	81700000	0.05077	rs2293652	2.54	rs2037407	0.0252	-6.7	-1.234	273	28	enet	0.02778	1.83e-12	0.5207	0.60257	NA	NA	NA	NA	NA
ADGRD1-out.wgt.RDat	/u/home/t/tboltz/project-ophoff/rna_whole_blood/cts_TWAS_latest/T_Cells_CD4_Naive_weights2//ADGRD1-out.wgt.RDat	ADGRD1	12	131000000	132000000	0.03617	rs13377643	-2.34	rs12810067	0.00461	-4.6	-0.319	218	218	blup	0.00891	4.96e-05	-1.0603	0.28903	NA	NA	NA	NA	NA
ALDH2-out.wgt.RDat	/u/home/t/tboltz/project-ophoff/rna_whole_blood/cts_TWAS_latest/T_Cells_CD4_Naive_weights2//ALDH2-out.wgt.RDat	ALDH2	12	112000000	112000000	0.04615	rs876896	4	rs7297415	0.0155	5.34	0.631	152	152	blup	0.01358	7.01e-07	-0.4296	0.66748	NA	NA	NA	NA	NA
ALG10-out.wgt.RDat	/u/home/t/tboltz/project-ophoff/rna_whole_blood/cts_TWAS_latest/T_Cells_CD4_Naive_weights2//ALG10-out.wgt.RDat	ALG10	12	34200000	34200000	0.01745	rs11053060	2.52	rs7311406	0.00154	3.16	-2.418	60	6	enet	0.00669	0.000386	-2.6518	0.00801	0.986	0.013	0.001	0	0
AMDHD1-out.wgt.RDat	/u/home/t/tboltz/project-ophoff/rna_whole_blood/cts_TWAS_latest/T_Cells_CD4_Naive_weights2//AMDHD1-out.wgt.RDat	AMDHD1	12	96300000	96400000	0.04885	rs7959749	2.67	rs7486703	0.0176	-7.05	0.382	234	14	enet	0.02741	2.55e-12	-0.0975	0.9223	NA	NA	NA	NA	NA
AMIGO2-out.wgt.RDat	/u/home/t/tboltz/project-ophoff/rna_whole_blood/cts_TWAS_latest/T_Cells_CD4_Naive_weights2//AMIGO2-out.wgt.RDat	AMIGO2	12	47500000	47500000	0.03155	rs2111772	3.2	rs58616	0.0139	5.22	0.101	169	6	lasso	0.01722	2.57e-08	0.4247	0.67106	NA	NA	NA	NA	NA
ANKLE2-out.wgt.RDat	/u/home/t/tboltz/project-ophoff/rna_whole_blood/cts_TWAS_latest/T_Cells_CD4_Naive_weights2//ANKLE2-out.wgt.RDat	ANKLE2	12	133000000	133000000	0.06948	rs5744751	-2.69	rs12824438	0.0117	-5.51	1.446	85	32	enet	0.03072	1.27e-13	-0.4813	0.63032	NA	NA	NA	NA	NA
APOLD1-out.wgt.RDat	/u/home/t/tboltz/project-ophoff/rna_whole_blood/cts_TWAS_latest/T_Cells_CD4_Naive_weights2//APOLD1-out.wgt.RDat	APOLD1	12	12900000	13000000	0.05896	rs17820032	3.09	rs4763859	0.0225	-7.79	1.417	180	16	enet	0.04916	6.31e-21	-1.7166	0.08606	NA	NA	NA	NA	NA
ATF1-out.wgt.RDat	/u/home/t/tboltz/project-ophoff/rna_whole_blood/cts_TWAS_latest/T_Cells_CD4_Naive_weights2//ATF1-out.wgt.RDat	ATF1	12	51200000	51200000	0.06008	rs7312857	-1.91	rs7979165	0.0668	10.86	-1.188	207	3	lasso	0.06313	1.55e-26	-1.2166	0.22375	NA	NA	NA	NA	NA
ATP23-out.wgt.RDat	/u/home/t/tboltz/project-ophoff/rna_whole_blood/cts_TWAS_latest/T_Cells_CD4_Naive_weights2//ATP23-out.wgt.RDat	ATP23	12	58300000	58400000	0.05203	rs931552	-3.88	rs7314066	0.0587	-10.33	2.365	167	10	lasso	0.05724	3.66e-24	-2.3349	0.01955	0	0.944	0	0.016	0.04
AVIL-out.wgt.RDat	/u/home/t/tboltz/project-ophoff/rna_whole_blood/cts_TWAS_latest/T_Cells_CD4_Naive_weights2//AVIL-out.wgt.RDat	AVIL	12	58200000	58200000	0.03416	rs1729794	-3.53	rs10877012	0.0382	8.7	1.397	130	15	enet	0.03708	3.93e-16	1.0046	0.31509	NA	NA	NA	NA	NA
AVPR1A-out.wgt.RDat	/u/home/t/tboltz/project-ophoff/rna_whole_blood/cts_TWAS_latest/T_Cells_CD4_Naive_weights2//AVPR1A-out.wgt.RDat	AVPR1A	12	63500000	63500000	0.03354	rs11615212	3.01	rs10878001	0.0117	-5.53	-0.385	208	208	blup	0.02253	2.1e-10	0.2842	0.77622	NA	NA	NA	NA	NA
B4GALNT3-out.wgt.RDat	/u/home/t/tboltz/project-ophoff/rna_whole_blood/cts_TWAS_latest/T_Cells_CD4_Naive_weights2//B4GALNT3-out.wgt.RDat	B4GALNT3	12	569000	673000	0.31039	rs7137188	2.44	rs11063529	0.317	23.64	-0.043	125	15	enet	0.32009	3.53e-147	-0.1193	0.90503	NA	NA	NA	NA	NA
BCAT1-out.wgt.RDat	/u/home/t/tboltz/project-ophoff/rna_whole_blood/cts_TWAS_latest/T_Cells_CD4_Naive_weights2//BCAT1-out.wgt.RDat	BCAT1	12	25000000	25100000	0.12834	rs10842327	2.8	rs3759085	0.038	8.19	0.247	173	8	lasso	0.07145	6.58e-30	-0.5802	0.56179	NA	NA	NA	NA	NA
BIN2-out.wgt.RDat	/u/home/t/tboltz/project-ophoff/rna_whole_blood/cts_TWAS_latest/T_Cells_CD4_Naive_weights2//BIN2-out.wgt.RDat	BIN2	12	51700000	51700000	0.03767	rs4026022	1.97	rs3210837	0.0343	-8.14	-1.582	194	2	lasso	0.02843	1.01e-12	1.5851	0.11295	NA	NA	NA	NA	NA
BTBD11-out.wgt.RDat	/u/home/t/tboltz/project-ophoff/rna_whole_blood/cts_TWAS_latest/T_Cells_CD4_Naive_weights2//BTBD11-out.wgt.RDat	BTBD11	12	108000000	108000000	0.05701	rs10746091	-2.41	rs4964565	0.0361	-8.03	0.799	194	3	lasso	0.03878	8.31e-17	-1.2352	0.21675	NA	NA	NA	NA	NA
CAMKK2-out.wgt.RDat	/u/home/t/tboltz/project-ophoff/rna_whole_blood/cts_TWAS_latest/T_Cells_CD4_Naive_weights2//CAMKK2-out.wgt.RDat	CAMKK2	12	122000000	122000000	0.04743	rs523581	1.89	rs1653591	0.0148	5.53	-0.393	241	14	enet	0.01889	5.67e-09	-0.2382	0.81169	NA	NA	NA	NA	NA
CD4-out.wgt.RDat	/u/home/t/tboltz/project-ophoff/rna_whole_blood/cts_TWAS_latest/T_Cells_CD4_Naive_weights2//CD4-out.wgt.RDat	CD4	12	6900000	6930000	0.05908	rs1045553	-2.09	rs11064391	0.0165	5.56	1.916	83	2	lasso	0.01559	1.13e-07	1.9353	0.05296	NA	NA	NA	NA	NA
CD9-out.wgt.RDat	/u/home/t/tboltz/project-ophoff/rna_whole_blood/cts_TWAS_latest/T_Cells_CD4_Naive_weights2//CD9-out.wgt.RDat	CD9	12	6310000	6350000	0.20897	rs2270151	-2.2	rs11064058	0.0833	12.06	-1.527	156	17	enet	0.09339	6.14e-39	-1.5793	0.11426	NA	NA	NA	NA	NA
CELA1-out.wgt.RDat	/u/home/t/tboltz/project-ophoff/rna_whole_blood/cts_TWAS_latest/T_Cells_CD4_Naive_weights2//CELA1-out.wgt.RDat	CELA1	12	51700000	51700000	0.04768	rs4026022	1.98	rs10876162	0.0349	8.36	-1.153	189	9	enet	0.04013	2.44e-17	-1.4325	0.15201	NA	NA	NA	NA	NA
CHPT1-out.wgt.RDat	/u/home/t/tboltz/project-ophoff/rna_whole_blood/cts_TWAS_latest/T_Cells_CD4_Naive_weights2//CHPT1-out.wgt.RDat	CHPT1	12	102000000	102000000	0.19498	rs7312533	3.46	rs3809260	0.191	18.26	-1.773	190	23	enet	0.22596	1.9e-98	-2.0237	0.043	0	0.982	0	0.004	0.014
CHST11-out.wgt.RDat	/u/home/t/tboltz/project-ophoff/rna_whole_blood/cts_TWAS_latest/T_Cells_CD4_Naive_weights2//CHST11-out.wgt.RDat	CHST11	12	105000000	105000000	0.03569	rs7980326	3.58	rs10861241	0.0115	-5.49	-2.183	367	31	enet	0.02964	3.36e-13	1.5298	0.12606	NA	NA	NA	NA	NA
CKAP4-out.wgt.RDat	/u/home/t/tboltz/project-ophoff/rna_whole_blood/cts_TWAS_latest/T_Cells_CD4_Naive_weights2//CKAP4-out.wgt.RDat	CKAP4	12	107000000	107000000	0.03328	rs2436618	-2.1	rs4964469	-8.17e-05	-3.83	0.823	117	22	enet	0.01358	7.01e-07	-1.2053	0.22808	NA	NA	NA	NA	NA
CLEC12A-out.wgt.RDat	/u/home/t/tboltz/project-ophoff/rna_whole_blood/cts_TWAS_latest/T_Cells_CD4_Naive_weights2//CLEC12A-out.wgt.RDat	CLEC12A	12	10100000	10100000	0.42217	rs4764327	-2.29	rs7313235	0.413	26.79	-0.638	158	4	lasso	0.41409	4.57e-203	-0.6472	0.5175	NA	NA	NA	NA	NA
CLEC12B-out.wgt.RDat	/u/home/t/tboltz/project-ophoff/rna_whole_blood/cts_TWAS_latest/T_Cells_CD4_Naive_weights2//CLEC12B-out.wgt.RDat	CLEC12B	12	10200000	10200000	0.46585	rs4764327	-2.29	rs7313235	0.462	28.3	-0.638	163	35	enet	0.46714	1.06e-238	-0.7842	0.4329	NA	NA	NA	NA	NA
CLEC1A-out.wgt.RDat	/u/home/t/tboltz/project-ophoff/rna_whole_blood/cts_TWAS_latest/T_Cells_CD4_Naive_weights2//CLEC1A-out.wgt.RDat	CLEC1A	12	10200000	10300000	0.03107	rs4764327	-2.29	rs619039	0.0121	-4.8	-0.132	173	7	lasso	0.01688	3.5e-08	-0.7005	0.48361	NA	NA	NA	NA	NA
CLEC1B-out.wgt.RDat	/u/home/t/tboltz/project-ophoff/rna_whole_blood/cts_TWAS_latest/T_Cells_CD4_Naive_weights2//CLEC1B-out.wgt.RDat	CLEC1B	12	10100000	10200000	0.05235	rs4764327	-2.29	rs542700	0.055	-9.96	0.061	162	7	lasso	0.05904	6.95e-25	0.0452	0.96395	NA	NA	NA	NA	NA
CLEC2A-out.wgt.RDat	/u/home/t/tboltz/project-ophoff/rna_whole_blood/cts_TWAS_latest/T_Cells_CD4_Naive_weights2//CLEC2A-out.wgt.RDat	CLEC2A	12	10100000	10100000	0.0922	rs4764327	-2.29	rs10505741	0.0834	12.17	-1.248	148	10	enet	0.08909	3.73e-37	-1.0651	0.28682	NA	NA	NA	NA	NA
CLEC7A-out.wgt.RDat	/u/home/t/tboltz/project-ophoff/rna_whole_blood/cts_TWAS_latest/T_Cells_CD4_Naive_weights2//CLEC7A-out.wgt.RDat	CLEC7A	12	10300000	10300000	0.12336	rs4764327	-2.29	rs10505753	0.0556	9.95	-1.507	173	22	enet	0.06314	1.54e-26	-0.9444	0.34495	NA	NA	NA	NA	NA
CLEC9A-out.wgt.RDat	/u/home/t/tboltz/project-ophoff/rna_whole_blood/cts_TWAS_latest/T_Cells_CD4_Naive_weights2//CLEC9A-out.wgt.RDat	CLEC9A	12	10200000	10200000	0.20456	rs4764327	-2.29	rs6488244	0.14	15.64	-1.289	173	3	lasso	0.1629	5.46e-69	-1.6224	0.10473	NA	NA	NA	NA	NA
CMKLR1-out.wgt.RDat	/u/home/t/tboltz/project-ophoff/rna_whole_blood/cts_TWAS_latest/T_Cells_CD4_Naive_weights2//CMKLR1-out.wgt.RDat	CMKLR1	12	109000000	109000000	0.10145	rs7976901	3.02	rs952584	0.0551	9.89	-0.369	177	5	enet	0.05725	3.62e-24	-0.4647	0.64216	NA	NA	NA	NA	NA
COQ5-out.wgt.RDat	/u/home/t/tboltz/project-ophoff/rna_whole_blood/cts_TWAS_latest/T_Cells_CD4_Naive_weights2//COQ5-out.wgt.RDat	COQ5	12	121000000	121000000	0.04963	rs540520	-2.57	rs1050187	0.0388	8.37	1.648	219	4	lasso	0.03778	2.08e-16	1.7282	0.08395	NA	NA	NA	NA	NA
CORO1C-out.wgt.RDat	/u/home/t/tboltz/project-ophoff/rna_whole_blood/cts_TWAS_latest/T_Cells_CD4_Naive_weights2//CORO1C-out.wgt.RDat	CORO1C	12	109000000	109000000	0.10169	rs7976901	3.02	rs4581499	0.0782	-11.84	-0.128	192	12	enet	0.10114	3.56e-42	-0.1753	0.86081	NA	NA	NA	NA	NA
COX14-out.wgt.RDat	/u/home/t/tboltz/project-ophoff/rna_whole_blood/cts_TWAS_latest/T_Cells_CD4_Naive_weights2//COX14-out.wgt.RDat	COX14	12	50500000	50500000	0.01098	rs7952734	-3.68	rs2242507	0.00852	4.1	0.789	170	7	lasso	0.00572	0.000961	0.7176	0.47303	NA	NA	NA	NA	NA
CRACR2A-out.wgt.RDat	/u/home/t/tboltz/project-ophoff/rna_whole_blood/cts_TWAS_latest/T_Cells_CD4_Naive_weights2//CRACR2A-out.wgt.RDat	CRACR2A	12	3720000	3870000	0.01987	rs1419859	3.17	rs242017	0.0017	4.07	0.062	144	144	blup	0.00437	0.00341	0.0576	0.95407	NA	NA	NA	NA	NA
DDX11-out.wgt.RDat	/u/home/t/tboltz/project-ophoff/rna_whole_blood/cts_TWAS_latest/T_Cells_CD4_Naive_weights2//DDX11-out.wgt.RDat	DDX11	12	31200000	31300000	0.29119	rs12579274	-3.35	rs10843894	0.0738	-11.4	-0.088	121	32	enet	0.25603	2.43e-113	-0.0241	0.98074	NA	NA	NA	NA	NA
DDX55-out.wgt.RDat	/u/home/t/tboltz/project-ophoff/rna_whole_blood/cts_TWAS_latest/T_Cells_CD4_Naive_weights2//DDX55-out.wgt.RDat	DDX55	12	124000000	124000000	0.02663	rs1260319	-3.13	rs7971779	0.00302	-5.09	-0.711	205	205	blup	0.01918	4.36e-09	-0.4563	0.64819	NA	NA	NA	NA	NA
DPY19L2-out.wgt.RDat	/u/home/t/tboltz/project-ophoff/rna_whole_blood/cts_TWAS_latest/T_Cells_CD4_Naive_weights2//DPY19L2-out.wgt.RDat	DPY19L2	12	64000000	64100000	0.11209	rs11615212	3.01	rs7316001	0.0197	-7.06	0.875	185	26	enet	0.05242	3.12e-22	0.6939	0.48774	NA	NA	NA	NA	NA
DUSP16-out.wgt.RDat	/u/home/t/tboltz/project-ophoff/rna_whole_blood/cts_TWAS_latest/T_Cells_CD4_Naive_weights2//DUSP16-out.wgt.RDat	DUSP16	12	12600000	12700000	0.05483	rs1291345	-2.44	rs11834080	0.0159	-6.09	1.117	169	21	enet	0.0361	9.61e-16	-1.1093	0.2673	NA	NA	NA	NA	NA
DYNLL1-out.wgt.RDat	/u/home/t/tboltz/project-ophoff/rna_whole_blood/cts_TWAS_latest/T_Cells_CD4_Naive_weights2//DYNLL1-out.wgt.RDat	DYNLL1	12	121000000	121000000	0.01423	rs540520	-2.57	rs17431717	0.0156	-5.51	-1.408	212	2	lasso	0.01403	4.63e-07	1.3534	0.17592	NA	NA	NA	NA	NA
EEA1-out.wgt.RDat	/u/home/t/tboltz/project-ophoff/rna_whole_blood/cts_TWAS_latest/T_Cells_CD4_Naive_weights2//EEA1-out.wgt.RDat	EEA1	12	93200000	93300000	0.01758	rs4006658	2.78	rs1979803	0.0221	6.64	-0.596	191	8	lasso	0.02454	3.42e-11	-0.837	0.40259	NA	NA	NA	NA	NA
EEF1AKMT3-out.wgt.RDat	/u/home/t/tboltz/project-ophoff/rna_whole_blood/cts_TWAS_latest/T_Cells_CD4_Naive_weights2//EEF1AKMT3-out.wgt.RDat	EEF1AKMT3	12	58200000	58200000	0.05739	rs7965494	-3.29	rs10877012	0.0741	11.43	1.397	126	5	lasso	0.07492	2.53e-31	1.3062	0.19147	NA	NA	NA	NA	NA
ETFRF1-out.wgt.RDat	/u/home/t/tboltz/project-ophoff/rna_whole_blood/cts_TWAS_latest/T_Cells_CD4_Naive_weights2//ETFRF1-out.wgt.RDat	ETFRF1	12	25300000	25400000	0.03383	rs12579869	2.23	rs12229161	0.0215	6.28	0.165	191	2	lasso	0.01935	3.75e-09	0.4497	0.65292	NA	NA	NA	NA	NA
FAM216A-out.wgt.RDat	/u/home/t/tboltz/project-ophoff/rna_whole_blood/cts_TWAS_latest/T_Cells_CD4_Naive_weights2//FAM216A-out.wgt.RDat	FAM216A	12	111000000	111000000	0.03679	rs11837455	-2.57	rs3893403	0.0206	-6.98	-2.226	122	7	lasso	0.03761	2.42e-16	1.1671	0.24316	NA	NA	NA	NA	NA
FBXW8-out.wgt.RDat	/u/home/t/tboltz/project-ophoff/rna_whole_blood/cts_TWAS_latest/T_Cells_CD4_Naive_weights2//FBXW8-out.wgt.RDat	FBXW8	12	117000000	117000000	0.04472	rs17500871	-2.6	rs4767473	0.0391	8.68	0.936	169	17	enet	0.05704	4.41e-24	0.5385	0.59027	NA	NA	NA	NA	NA
FGD6-out.wgt.RDat	/u/home/t/tboltz/project-ophoff/rna_whole_blood/cts_TWAS_latest/T_Cells_CD4_Naive_weights2//FGD6-out.wgt.RDat	FGD6	12	95500000	95600000	0.01759	rs7959749	2.67	rs864450	0.0173	-5.96	0.658	302	4	lasso	0.01621	6.42e-08	-0.7186	0.47236	NA	NA	NA	NA	NA
GALNT6-out.wgt.RDat	/u/home/t/tboltz/project-ophoff/rna_whole_blood/cts_TWAS_latest/T_Cells_CD4_Naive_weights2//GALNT6-out.wgt.RDat	GALNT6	12	51700000	51800000	0.13592	rs4026022	1.99	rs10876193	0.0694	-11.14	-0.073	183	55	enet	0.0932	7.38e-39	-0.3258	0.74458	NA	NA	NA	NA	NA
GLIPR1L2-out.wgt.RDat	/u/home/t/tboltz/project-ophoff/rna_whole_blood/cts_TWAS_latest/T_Cells_CD4_Naive_weights2//GLIPR1L2-out.wgt.RDat	GLIPR1L2	12	75800000	75800000	0.02153	rs10506663	-3.16	rs10879912	0.0154	5.37	-0.855	135	135	blup	0.01554	1.17e-07	0.5672	0.57061	NA	NA	NA	NA	NA
GLIPR1-out.wgt.RDat	/u/home/t/tboltz/project-ophoff/rna_whole_blood/cts_TWAS_latest/T_Cells_CD4_Naive_weights2//GLIPR1-out.wgt.RDat	GLIPR1	12	75900000	75900000	0.0429	rs10506663	-3.16	rs2700521	0.0277	-7.26	1.798	120	3	lasso	0.02788	1.66e-12	-1.3635	0.17273	NA	NA	NA	NA	NA
GLT1D1-out.wgt.RDat	/u/home/t/tboltz/project-ophoff/rna_whole_blood/cts_TWAS_latest/T_Cells_CD4_Naive_weights2//GLT1D1-out.wgt.RDat	GLT1D1	12	129000000	129000000	0.02264	rs1568474	-2.52	rs1798911	0.0163	-5.47	-0.358	192	1	lasso	0.01543	1.31e-07	0.358	0.72034	NA	NA	NA	NA	NA
GNS-out.wgt.RDat	/u/home/t/tboltz/project-ophoff/rna_whole_blood/cts_TWAS_latest/T_Cells_CD4_Naive_weights2//GNS-out.wgt.RDat	GNS	12	65100000	65200000	0.05867	rs939876	2.54	rs2620733	0.0459	-9.02	1.67	131	3	lasso	0.04504	2.75e-19	-1.7131	0.0867	NA	NA	NA	NA	NA
GPN3-out.wgt.RDat	/u/home/t/tboltz/project-ophoff/rna_whole_blood/cts_TWAS_latest/T_Cells_CD4_Naive_weights2//GPN3-out.wgt.RDat	GPN3	12	111000000	111000000	0.06065	rs11837455	-2.57	rs28609096	0.0563	-10.07	-1.267	123	4	lasso	0.05777	2.24e-24	1.0862	0.2774	NA	NA	NA	NA	NA
GPR162-out.wgt.RDat	/u/home/t/tboltz/project-ophoff/rna_whole_blood/cts_TWAS_latest/T_Cells_CD4_Naive_weights2//GPR162-out.wgt.RDat	GPR162	12	6930000	6940000	0.21714	rs1045553	-2.09	rs11064391	0.0506	9.49	1.916	83	19	enet	0.07771	1.82e-32	0.6525	0.51407	NA	NA	NA	NA	NA
GRIP1-out.wgt.RDat	/u/home/t/tboltz/project-ophoff/rna_whole_blood/cts_TWAS_latest/T_Cells_CD4_Naive_weights2//GRIP1-out.wgt.RDat	GRIP1	12	66700000	67500000	0.01852	rs10878353	4.14	rs17103105	0.0141	-5.16	-0.667	273	15	enet	0.0154	1.34e-07	0.0301	0.97601	NA	NA	NA	NA	NA
H2AJ-out.wgt.RDat	/u/home/t/tboltz/project-ophoff/rna_whole_blood/cts_TWAS_latest/T_Cells_CD4_Naive_weights2//H2AJ-out.wgt.RDat	H2AJ	12	14900000	14900000	0.04209	rs991532	2.59	rs7953256	0.00329	-4.2	-1.224	122	27	enet	0.02753	2.27e-12	2.5031	0.01231	0.704	0.293	0.001	0	0.002
HAL-out.wgt.RDat	/u/home/t/tboltz/project-ophoff/rna_whole_blood/cts_TWAS_latest/T_Cells_CD4_Naive_weights2//HAL-out.wgt.RDat	HAL	12	96400000	96400000	0.10301	rs7959749	2.67	rs12301817	0.0627	10.47	-0.133	235	235	blup	0.07588	1.02e-31	-1.2829	0.19953	NA	NA	NA	NA	NA
HEBP1-out.wgt.RDat	/u/home/t/tboltz/project-ophoff/rna_whole_blood/cts_TWAS_latest/T_Cells_CD4_Naive_weights2//HEBP1-out.wgt.RDat	HEBP1	12	13100000	13200000	0.14194	rs17820032	3.09	rs3825272	0.112	-15.1	-0.274	180	23	enet	0.16468	8.68e-70	0.2499	0.80267	NA	NA	NA	NA	NA
HELB-out.wgt.RDat	/u/home/t/tboltz/project-ophoff/rna_whole_blood/cts_TWAS_latest/T_Cells_CD4_Naive_weights2//HELB-out.wgt.RDat	HELB	12	66700000	66700000	0.02475	rs10878353	4.14	rs1009211	0.0183	-5.97	-0.014	168	33	enet	0.01678	3.83e-08	-1.0151	0.31006	NA	NA	NA	NA	NA
HVCN1-out.wgt.RDat	/u/home/t/tboltz/project-ophoff/rna_whole_blood/cts_TWAS_latest/T_Cells_CD4_Naive_weights2//HVCN1-out.wgt.RDat	HVCN1	12	111000000	111000000	0.01129	rs6606683	-2.49	rs7959516	0.0142	-5.4	-2.471	106	2	lasso	0.01411	4.32e-07	2.3371	0.01943	0.004	0.957	0	0.001	0.037
IFFO1-out.wgt.RDat	/u/home/t/tboltz/project-ophoff/rna_whole_blood/cts_TWAS_latest/T_Cells_CD4_Naive_weights2//IFFO1-out.wgt.RDat	IFFO1	12	6650000	6670000	0.04272	rs1045553	-2.09	rs2286724	0.0325	-7.7	0.517	105	2	lasso	0.0308	1.18e-13	-0.6338	0.52624	NA	NA	NA	NA	NA
IKBIP-out.wgt.RDat	/u/home/t/tboltz/project-ophoff/rna_whole_blood/cts_TWAS_latest/T_Cells_CD4_Naive_weights2//IKBIP-out.wgt.RDat	IKBIP	12	99000000	99000000	0.09886	rs11109650	-2.85	rs7964472	0.0286	-7.43	0.424	117	117	blup	0.05022	2.36e-21	-1.7093	0.0874	NA	NA	NA	NA	NA
IQSEC3-out.wgt.RDat	/u/home/t/tboltz/project-ophoff/rna_whole_blood/cts_TWAS_latest/T_Cells_CD4_Naive_weights2//IQSEC3-out.wgt.RDat	IQSEC3	12	176000	288000	0.03161	rs7975313	-2.2	rs1532609	0.0116	5.31	0.318	68	9	enet	0.02416	4.82e-11	-0.2857	0.7751	NA	NA	NA	NA	NA
IRAK3-out.wgt.RDat	/u/home/t/tboltz/project-ophoff/rna_whole_blood/cts_TWAS_latest/T_Cells_CD4_Naive_weights2//IRAK3-out.wgt.RDat	IRAK3	12	66600000	66600000	0.0924	rs10878353	4.14	rs1168765	0.0918	-13.14	1.061	191	25	enet	0.12032	2.62e-50	-1.4338	0.15164	NA	NA	NA	NA	NA
ISCU-out.wgt.RDat	/u/home/t/tboltz/project-ophoff/rna_whole_blood/cts_TWAS_latest/T_Cells_CD4_Naive_weights2//ISCU-out.wgt.RDat	ISCU	12	109000000	109000000	0.0663	rs7976901	3.02	rs888551	0.018	-6.47	1.427	159	23	enet	0.04924	5.86e-21	-0.7268	0.46737	NA	NA	NA	NA	NA
ITPR2-out.wgt.RDat	/u/home/t/tboltz/project-ophoff/rna_whole_blood/cts_TWAS_latest/T_Cells_CD4_Naive_weights2//ITPR2-out.wgt.RDat	ITPR2	12	26500000	27000000	0.10561	rs10842825	2.64	rs7139251	0.0511	-9.48	0.985	283	2	lasso	0.07806	1.32e-32	0.0588	0.95311	NA	NA	NA	NA	NA
KCTD10-out.wgt.RDat	/u/home/t/tboltz/project-ophoff/rna_whole_blood/cts_TWAS_latest/T_Cells_CD4_Naive_weights2//KCTD10-out.wgt.RDat	KCTD10	12	110000000	110000000	0.05092	rs10774641	-3.25	rs2241209	0.0308	7.56	0.574	198	8	enet	0.02927	4.71e-13	0.0885	0.92949	NA	NA	NA	NA	NA
KDM5A-out.wgt.RDat	/u/home/t/tboltz/project-ophoff/rna_whole_blood/cts_TWAS_latest/T_Cells_CD4_Naive_weights2//KDM5A-out.wgt.RDat	KDM5A	12	389000	498000	0.06143	rs7137188	2.44	rs520932	0.0421	-8.63	0.322	107	6	lasso	0.04883	8.5e-21	-0.0178	0.98579	NA	NA	NA	NA	NA
KLHL42-out.wgt.RDat	/u/home/t/tboltz/project-ophoff/rna_whole_blood/cts_TWAS_latest/T_Cells_CD4_Naive_weights2//KLHL42-out.wgt.RDat	KLHL42	12	27900000	28000000	0.02623	rs10842925	-3	rs10842994	0.0178	-5.8	-0.374	223	3	lasso	0.01892	5.52e-09	0.7512	0.45253	NA	NA	NA	NA	NA
KLRC1-out.wgt.RDat	/u/home/t/tboltz/project-ophoff/rna_whole_blood/cts_TWAS_latest/T_Cells_CD4_Naive_weights2//KLRC1-out.wgt.RDat	KLRC1	12	10600000	10600000	0.11052	rs4764327	-2.29	rs2734442	0.117	14.45	0.392	192	5	lasso	0.13561	6.54e-57	0.4606	0.64509	NA	NA	NA	NA	NA
KLRC2-out.wgt.RDat	/u/home/t/tboltz/project-ophoff/rna_whole_blood/cts_TWAS_latest/T_Cells_CD4_Naive_weights2//KLRC2-out.wgt.RDat	KLRC2	12	10600000	10600000	0.19088	rs4764327	-2.29	rs2617151	0.151	-16.65	-0.326	198	4	lasso	0.22389	1.93e-97	0.5019	0.6157	NA	NA	NA	NA	NA
KLRC3-out.wgt.RDat	/u/home/t/tboltz/project-ophoff/rna_whole_blood/cts_TWAS_latest/T_Cells_CD4_Naive_weights2//KLRC3-out.wgt.RDat	KLRC3	12	10600000	10600000	0.07256	rs4764327	-2.29	rs11053802	0.11	13.85	0.278	198	6	lasso	0.10885	2e-45	0.2172	0.82806	NA	NA	NA	NA	NA
KMT5A-out.wgt.RDat	/u/home/t/tboltz/project-ophoff/rna_whole_blood/cts_TWAS_latest/T_Cells_CD4_Naive_weights2//KMT5A-out.wgt.RDat	KMT5A	12	124000000	124000000	0.02466	rs1260317	-2.88	rs10846489	0.00587	5.84	-2.019	208	2	lasso	0.01917	4.41e-09	-1.4515	0.14663	NA	NA	NA	NA	NA
KRT1-out.wgt.RDat	/u/home/t/tboltz/project-ophoff/rna_whole_blood/cts_TWAS_latest/T_Cells_CD4_Naive_weights2//KRT1-out.wgt.RDat	KRT1	12	53100000	53100000	0.33614	rs7488334	3.19	rs1567757	0.244	20.57	0.408	402	74	enet	0.36119	1.33e-170	-0.3441	0.73078	NA	NA	NA	NA	NA
KRT72-out.wgt.RDat	/u/home/t/tboltz/project-ophoff/rna_whole_blood/cts_TWAS_latest/T_Cells_CD4_Naive_weights2//KRT72-out.wgt.RDat	KRT72	12	53000000	53000000	0.34112	rs7488334	3.19	rs7975662	0.172	-17.33	0.878	409	55	enet	0.27772	1.83e-124	0.7769	0.43724	NA	NA	NA	NA	NA
KRT73-out.wgt.RDat	/u/home/t/tboltz/project-ophoff/rna_whole_blood/cts_TWAS_latest/T_Cells_CD4_Naive_weights2//KRT73-out.wgt.RDat	KRT73	12	53000000	53000000	0.45107	rs7488334	3.19	rs7975662	0.206	-18.93	0.878	409	56	enet	0.31312	2.42e-143	0.3923	0.69481	NA	NA	NA	NA	NA
KRT77-out.wgt.RDat	/u/home/t/tboltz/project-ophoff/rna_whole_blood/cts_TWAS_latest/T_Cells_CD4_Naive_weights2//KRT77-out.wgt.RDat	KRT77	12	53100000	53100000	0.11983	rs7488334	3.19	rs1818761	0.0389	8.44	0.504	402	40	enet	0.05914	6.31e-25	0.5331	0.59398	NA	NA	NA	NA	NA
KRT79-out.wgt.RDat	/u/home/t/tboltz/project-ophoff/rna_whole_blood/cts_TWAS_latest/T_Cells_CD4_Naive_weights2//KRT79-out.wgt.RDat	KRT79	12	53200000	53200000	0.03845	rs7488334	3.19	rs9668186	0.0273	7.01	-1.366	374	8	lasso	0.02332	1.03e-10	-1.3391	0.18054	NA	NA	NA	NA	NA
LETMD1-out.wgt.RDat	/u/home/t/tboltz/project-ophoff/rna_whole_blood/cts_TWAS_latest/T_Cells_CD4_Naive_weights2//LETMD1-out.wgt.RDat	LETMD1	12	51400000	51500000	0.04748	rs7312857	-1.91	rs3759405	0.0344	8.7	1.046	214	16	enet	0.03974	3.49e-17	1.1851	0.23599	NA	NA	NA	NA	NA
LIMA1-out.wgt.RDat	/u/home/t/tboltz/project-ophoff/rna_whole_blood/cts_TWAS_latest/T_Cells_CD4_Naive_weights2//LIMA1-out.wgt.RDat	LIMA1	12	50600000	50700000	0.02533	rs11834380	-3.49	rs6580729	0.0155	-6.05	-0.773	187	25	enet	0.01653	4.8e-08	0.5825	0.56022	NA	NA	NA	NA	NA
LRP6-out.wgt.RDat	/u/home/t/tboltz/project-ophoff/rna_whole_blood/cts_TWAS_latest/T_Cells_CD4_Naive_weights2//LRP6-out.wgt.RDat	LRP6	12	12300000	12400000	0.02637	rs11614722	-2.14	rs1181334	0.0174	5.69	0.329	162	5	lasso	0.01667	4.23e-08	0.3499	0.72643	NA	NA	NA	NA	NA
LTA4H-out.wgt.RDat	/u/home/t/tboltz/project-ophoff/rna_whole_blood/cts_TWAS_latest/T_Cells_CD4_Naive_weights2//LTA4H-out.wgt.RDat	LTA4H	12	96400000	96400000	0.07243	rs7959749	2.67	rs763875	0.0416	8.76	1.491	250	4	lasso	0.05022	2.36e-21	1.4139	0.1574	NA	NA	NA	NA	NA
LYZ-out.wgt.RDat	/u/home/t/tboltz/project-ophoff/rna_whole_blood/cts_TWAS_latest/T_Cells_CD4_Naive_weights2//LYZ-out.wgt.RDat	LYZ	12	69700000	69700000	0.01852	rs776421	-3.79	rs7300266	0.00829	5.61	-2.243	205	11	enet	0.01127	5.72e-06	-2.289	0.02208	0.002	0.964	0	0.008	0.026
MDM1-out.wgt.RDat	/u/home/t/tboltz/project-ophoff/rna_whole_blood/cts_TWAS_latest/T_Cells_CD4_Naive_weights2//MDM1-out.wgt.RDat	MDM1	12	68700000	68700000	0.03253	rs7316826	2.79	rs1026790	0.00353	4.55	0.226	160	160	blup	0.01542	1.31e-07	1.0771	0.28144	NA	NA	NA	NA	NA
MDM2-out.wgt.RDat	/u/home/t/tboltz/project-ophoff/rna_whole_blood/cts_TWAS_latest/T_Cells_CD4_Naive_weights2//MDM2-out.wgt.RDat	MDM2	12	69200000	69200000	0.27454	rs11177577	-2.39	rs11177361	0.184	-18.4	0.542	117	21	enet	0.24674	1.12e-108	-0.2891	0.7725	NA	NA	NA	NA	NA
METTL7A-out.wgt.RDat	/u/home/t/tboltz/project-ophoff/rna_whole_blood/cts_TWAS_latest/T_Cells_CD4_Naive_weights2//METTL7A-out.wgt.RDat	METTL7A	12	51300000	51300000	0.05784	rs4026022	1.94	rs12831858	0.0419	-8.65	0.236	192	17	enet	0.04544	1.91e-19	0.2651	0.79091	NA	NA	NA	NA	NA
MORN3-out.wgt.RDat	/u/home/t/tboltz/project-ophoff/rna_whole_blood/cts_TWAS_latest/T_Cells_CD4_Naive_weights2//MORN3-out.wgt.RDat	MORN3	12	122000000	122000000	0.12764	rs4069668	2.09	rs12320939	0.0715	11.71	-1.122	162	5	lasso	0.10047	6.76e-42	-1.4371	0.1507	NA	NA	NA	NA	NA
MPHOSPH9-out.wgt.RDat	/u/home/t/tboltz/project-ophoff/rna_whole_blood/cts_TWAS_latest/T_Cells_CD4_Naive_weights2//MPHOSPH9-out.wgt.RDat	MPHOSPH9	12	124000000	124000000	0.02138	rs1260317	-2.77	rs641760	0.0266	7.58	-2.127	244	5	lasso	0.02965	3.34e-13	-1.6273	0.10368	NA	NA	NA	NA	NA
MRPL42-out.wgt.RDat	/u/home/t/tboltz/project-ophoff/rna_whole_blood/cts_TWAS_latest/T_Cells_CD4_Naive_weights2//MRPL42-out.wgt.RDat	MRPL42	12	93900000	93900000	0.06119	rs7295551	2.5	rs7300607	0.0645	10.74	-0.997	154	6	lasso	0.08088	9.14e-34	-0.7074	0.47934	NA	NA	NA	NA	NA
MTRFR-out.wgt.RDat	/u/home/t/tboltz/project-ophoff/rna_whole_blood/cts_TWAS_latest/T_Cells_CD4_Naive_weights2//MTRFR-out.wgt.RDat	MTRFR	12	124000000	124000000	0.01036	rs1260317	-2.78	rs1727302	0.0135	-5.33	-2.055	239	3	lasso	0.01103	7.1e-06	2.0411	0.04124	0.013	0.955	0	0.004	0.029
NCAPD2-out.wgt.RDat	/u/home/t/tboltz/project-ophoff/rna_whole_blood/cts_TWAS_latest/T_Cells_CD4_Naive_weights2//NCAPD2-out.wgt.RDat	NCAPD2	12	6600000	6640000	0.02554	rs1045553	-2.09	rs917634	0.0291	-7.18	-0.135	114	3	lasso	0.02789	1.66e-12	-0.0924	0.92639	NA	NA	NA	NA	NA
NEDD1-out.wgt.RDat	/u/home/t/tboltz/project-ophoff/rna_whole_blood/cts_TWAS_latest/T_Cells_CD4_Naive_weights2//NEDD1-out.wgt.RDat	NEDD1	12	97300000	97300000	0.0392	rs7307354	2.33	rs252185	0.0352	8.43	1.074	274	3	lasso	0.03766	2.32e-16	1.0766	0.28168	NA	NA	NA	NA	NA
NELL2-out.wgt.RDat	/u/home/t/tboltz/project-ophoff/rna_whole_blood/cts_TWAS_latest/T_Cells_CD4_Naive_weights2//NELL2-out.wgt.RDat	NELL2	12	44900000	45300000	0.05838	rs12308701	1.93	rs2710459	0.0583	-10.19	0.971	246	6	lasso	0.05816	1.56e-24	-0.9645	0.33479	NA	NA	NA	NA	NA
NINJ2-out.wgt.RDat	/u/home/t/tboltz/project-ophoff/rna_whole_blood/cts_TWAS_latest/T_Cells_CD4_Naive_weights2//NINJ2-out.wgt.RDat	NINJ2	12	673000	773000	0.15921	rs7137188	2.44	rs10849347	0.101	-13.33	0.079	130	26	enet	0.13697	1.66e-57	0.2361	0.81333	NA	NA	NA	NA	NA
NT5DC3-out.wgt.RDat	/u/home/t/tboltz/project-ophoff/rna_whole_blood/cts_TWAS_latest/T_Cells_CD4_Naive_weights2//NT5DC3-out.wgt.RDat	NT5DC3	12	104000000	104000000	0.04398	rs10861032	2.59	rs11111803	0.0464	9.51	1.083	244	9	lasso	0.04841	1.25e-20	0.861	0.38925	NA	NA	NA	NA	NA
NUDT4-out.wgt.RDat	/u/home/t/tboltz/project-ophoff/rna_whole_blood/cts_TWAS_latest/T_Cells_CD4_Naive_weights2//NUDT4-out.wgt.RDat	NUDT4	12	93800000	93800000	0.08036	rs11107008	1.97	rs17790482	0.0427	9.21	0.396	127	4	lasso	0.06411	6.27e-27	-0.8825	0.37753	NA	NA	NA	NA	NA
OAS1-out.wgt.RDat	/u/home/t/tboltz/project-ophoff/rna_whole_blood/cts_TWAS_latest/T_Cells_CD4_Naive_weights2//OAS1-out.wgt.RDat	OAS1	12	113000000	113000000	0.07061	rs7976649	2.64	rs10774675	0.0592	10.46	0.215	129	17	enet	0.06714	3.7e-28	0.8905	0.3732	NA	NA	NA	NA	NA
OASL-out.wgt.RDat	/u/home/t/tboltz/project-ophoff/rna_whole_blood/cts_TWAS_latest/T_Cells_CD4_Naive_weights2//OASL-out.wgt.RDat	OASL	12	121000000	121000000	0.15299	rs523581	1.89	rs2254779	0.0481	9.33	-0.3	263	59	enet	0.07044	1.69e-29	0.0541	0.95687	NA	NA	NA	NA	NA
ORAI1-out.wgt.RDat	/u/home/t/tboltz/project-ophoff/rna_whole_blood/cts_TWAS_latest/T_Cells_CD4_Naive_weights2//ORAI1-out.wgt.RDat	ORAI1	12	122000000	122000000	0.04276	rs4069668	2.09	rs3741595	0.0308	7.48	-1.379	163	2	lasso	0.02889	6.67e-13	-1.4293	0.15293	NA	NA	NA	NA	NA
OSBPL8-out.wgt.RDat	/u/home/t/tboltz/project-ophoff/rna_whole_blood/cts_TWAS_latest/T_Cells_CD4_Naive_weights2//OSBPL8-out.wgt.RDat	OSBPL8	12	76700000	77000000	0.36535	rs10506663	-3.16	rs1512504	0.253	20.96	-0.525	117	26	enet	0.26346	4.11e-117	-0.8617	0.38885	NA	NA	NA	NA	NA
PITPNM2-out.wgt.RDat	/u/home/t/tboltz/project-ophoff/rna_whole_blood/cts_TWAS_latest/T_Cells_CD4_Naive_weights2//PITPNM2-out.wgt.RDat	PITPNM2	12	123000000	124000000	0.00596	rs1260317	-2.78	rs12316131	0.0037	3.87	-1.922	217	8	enet	0.00692	0.000313	-1.0036	0.31555	NA	NA	NA	NA	NA
PLEKHA5-out.wgt.RDat	/u/home/t/tboltz/project-ophoff/rna_whole_blood/cts_TWAS_latest/T_Cells_CD4_Naive_weights2//PLEKHA5-out.wgt.RDat	PLEKHA5	12	19300000	19500000	0.01587	rs10841335	-3.03	rs751082	0.00784	-4.87	0.532	258	20	enet	0.01115	6.41e-06	-1.6101	0.10738	NA	NA	NA	NA	NA
POC1B-out.wgt.RDat	/u/home/t/tboltz/project-ophoff/rna_whole_blood/cts_TWAS_latest/T_Cells_CD4_Naive_weights2//POC1B-out.wgt.RDat	POC1B	12	89800000	89900000	0.09695	rs704061	5.99	rs7134172	0.0854	12.32	-0.257	125	19	enet	0.09008	1.45e-37	-1.1064	0.26855	NA	NA	NA	NA	NA
PPHLN1-out.wgt.RDat	/u/home/t/tboltz/project-ophoff/rna_whole_blood/cts_TWAS_latest/T_Cells_CD4_Naive_weights2//PPHLN1-out.wgt.RDat	PPHLN1	12	42600000	42900000	0.04307	rs6582425	-3.5	rs17091102	0.0333	-7.73	-2.038	179	20	enet	0.03874	8.69e-17	1.3037	0.19234	NA	NA	NA	NA	NA
PRDM4-out.wgt.RDat	/u/home/t/tboltz/project-ophoff/rna_whole_blood/cts_TWAS_latest/T_Cells_CD4_Naive_weights2//PRDM4-out.wgt.RDat	PRDM4	12	108000000	108000000	0.02717	rs10746091	-2.41	rs11113426	0.0134	5.45	0.635	146	2	lasso	0.01639	5.45e-08	0.5492	0.58289	NA	NA	NA	NA	NA
PRH1-out.wgt.RDat	/u/home/t/tboltz/project-ophoff/rna_whole_blood/cts_TWAS_latest/T_Cells_CD4_Naive_weights2//PRH1-out.wgt.RDat	PRH1	12	11000000	11300000	0.02777	rs7350597	1.93	rs11054075	0.0292	-7.45	0.096	151	151	blup	0.02766	2.03e-12	-0.4628	0.64349	NA	NA	NA	NA	NA
PYROXD1-out.wgt.RDat	/u/home/t/tboltz/project-ophoff/rna_whole_blood/cts_TWAS_latest/T_Cells_CD4_Naive_weights2//PYROXD1-out.wgt.RDat	PYROXD1	12	21600000	21600000	0.09296	rs11046012	2.75	rs6487233	0.0406	8.6	-1.065	319	11	enet	0.04631	8.61e-20	-0.7528	0.45157	NA	NA	NA	NA	NA
RAB3IP-out.wgt.RDat	/u/home/t/tboltz/project-ophoff/rna_whole_blood/cts_TWAS_latest/T_Cells_CD4_Naive_weights2//RAB3IP-out.wgt.RDat	RAB3IP	12	70100000	70200000	0.0438	rs776421	-3.79	rs1240259	0.0218	-6.45	-0.695	330	6	lasso	0.01962	2.93e-09	1.5813	0.11382	NA	NA	NA	NA	NA
RAB5B-out.wgt.RDat	/u/home/t/tboltz/project-ophoff/rna_whole_blood/cts_TWAS_latest/T_Cells_CD4_Naive_weights2//RAB5B-out.wgt.RDat	RAB5B	12	56400000	56400000	0.0218	rs41392645	-3.19	rs41392645	0.0238	6.86	-3.19	95	95	blup	0.02395	5.82e-11	-2.6623	0.00776	0	0.729	0	0.005	0.267
RAPGEF3-out.wgt.RDat	/u/home/t/tboltz/project-ophoff/rna_whole_blood/cts_TWAS_latest/T_Cells_CD4_Naive_weights2//RAPGEF3-out.wgt.RDat	RAPGEF3	12	48100000	48200000	0.02602	rs12721427	3.34	rs12422983	0.0211	6.4	-1.365	228	3	lasso	0.01856	7.64e-09	-1.3196	0.18696	NA	NA	NA	NA	NA
RBMS2-out.wgt.RDat	/u/home/t/tboltz/project-ophoff/rna_whole_blood/cts_TWAS_latest/T_Cells_CD4_Naive_weights2//RBMS2-out.wgt.RDat	RBMS2	12	56900000	57000000	0.04494	rs41392645	-3.19	rs7299115	0.0206	-7.14	1.439	158	4	lasso	0.02438	3.96e-11	-1.2553	0.20937	NA	NA	NA	NA	NA
RESF1-out.wgt.RDat	/u/home/t/tboltz/project-ophoff/rna_whole_blood/cts_TWAS_latest/T_Cells_CD4_Naive_weights2//RESF1-out.wgt.RDat	RESF1	12	32100000	32100000	0.03922	rs11051905	-3.21	rs7300260	0.022	-6.5	0.264	227	19	enet	0.03066	1.34e-13	-0.3364	0.73658	NA	NA	NA	NA	NA
RIMBP2-out.wgt.RDat	/u/home/t/tboltz/project-ophoff/rna_whole_blood/cts_TWAS_latest/T_Cells_CD4_Naive_weights2//RIMBP2-out.wgt.RDat	RIMBP2	12	131000000	131000000	0.04696	rs3736333	2.51	rs7312076	0.0132	-5.18	-0.478	230	2	lasso	0.0169	3.44e-08	1.1013	0.27077	NA	NA	NA	NA	NA
RPAP3-out.wgt.RDat	/u/home/t/tboltz/project-ophoff/rna_whole_blood/cts_TWAS_latest/T_Cells_CD4_Naive_weights2//RPAP3-out.wgt.RDat	RPAP3	12	48100000	48100000	0.06019	rs12721427	3.34	rs757354	0.00684	-5	0.255	220	4	lasso	0.0174	2.19e-08	-0.0626	0.95006	NA	NA	NA	NA	NA
RPH3A-out.wgt.RDat	/u/home/t/tboltz/project-ophoff/rna_whole_blood/cts_TWAS_latest/T_Cells_CD4_Naive_weights2//RPH3A-out.wgt.RDat	RPH3A	12	113000000	113000000	0.02366	rs7976649	2.64	rs886479	0.0137	5.44	-0.125	161	2	lasso	0.01238	2.09e-06	-0.2964	0.76693	NA	NA	NA	NA	NA
RPS26-out.wgt.RDat	/u/home/t/tboltz/project-ophoff/rna_whole_blood/cts_TWAS_latest/T_Cells_CD4_Naive_weights2//RPS26-out.wgt.RDat	RPS26	12	56400000	56400000	0.52096	rs41392645	-3.19	rs1701704	0.46	28.25	-1.633	95	6	lasso	0.66351	0	-1.445	0.14846	NA	NA	NA	NA	NA
SCN8A-out.wgt.RDat	/u/home/t/tboltz/project-ophoff/rna_whole_blood/cts_TWAS_latest/T_Cells_CD4_Naive_weights2//SCN8A-out.wgt.RDat	SCN8A	12	52000000	52200000	0.10354	rs4026022	2.05	rs4762018	0.0408	8.6	0.369	184	27	enet	0.05407	6.83e-23	0.2493	0.80309	NA	NA	NA	NA	NA
SENP1-out.wgt.RDat	/u/home/t/tboltz/project-ophoff/rna_whole_blood/cts_TWAS_latest/T_Cells_CD4_Naive_weights2//SENP1-out.wgt.RDat	SENP1	12	48400000	48500000	0.01751	rs11168599	-3.51	rs4760707	0.0112	-5.2	2.78	235	12	enet	0.01458	2.83e-07	-2.9097	0.00362	0.029	0.783	0	0.011	0.177
SLC35E3-out.wgt.RDat	/u/home/t/tboltz/project-ophoff/rna_whole_blood/cts_TWAS_latest/T_Cells_CD4_Naive_weights2//SLC35E3-out.wgt.RDat	SLC35E3	12	69100000	69200000	0.03417	rs11177577	-2.39	rs12297054	0.0047	4.76	-0.0145	117	15	enet	0.01929	3.94e-09	0.5238	0.60044	NA	NA	NA	NA	NA
SLC48A1-out.wgt.RDat	/u/home/t/tboltz/project-ophoff/rna_whole_blood/cts_TWAS_latest/T_Cells_CD4_Naive_weights2//SLC48A1-out.wgt.RDat	SLC48A1	12	48100000	48200000	0.12659	rs12721427	3.34	rs7135791	0.0341	7.94	0.628	226	4	lasso	0.05085	1.33e-21	0.6086	0.54279	NA	NA	NA	NA	NA
SMIM10L1-out.wgt.RDat	/u/home/t/tboltz/project-ophoff/rna_whole_blood/cts_TWAS_latest/T_Cells_CD4_Naive_weights2//SMIM10L1-out.wgt.RDat	SMIM10L1	12	11300000	11300000	0.03065	rs6488361	1.67	rs7132674	0.0371	8.39	0.276	140	3	lasso	0.03573	1.34e-15	0.1413	0.8876	NA	NA	NA	NA	NA
SOAT2-out.wgt.RDat	/u/home/t/tboltz/project-ophoff/rna_whole_blood/cts_TWAS_latest/T_Cells_CD4_Naive_weights2//SOAT2-out.wgt.RDat	SOAT2	12	53500000	53500000	0.04303	rs7488334	3.19	rs7308390	0.00845	-4.81	-0.343	278	5	lasso	0.00624	0.000591	0.6777	0.49799	NA	NA	NA	NA	NA
SP1-out.wgt.RDat	/u/home/t/tboltz/project-ophoff/rna_whole_blood/cts_TWAS_latest/T_Cells_CD4_Naive_weights2//SP1-out.wgt.RDat	SP1	12	53800000	53800000	0.01584	rs7307804	2.43	rs10876447	0.0136	5.28	-0.485	181	2	lasso	0.01292	1.27e-06	-0.3283	0.74266	NA	NA	NA	NA	NA
SPPL3-out.wgt.RDat	/u/home/t/tboltz/project-ophoff/rna_whole_blood/cts_TWAS_latest/T_Cells_CD4_Naive_weights2//SPPL3-out.wgt.RDat	SPPL3	12	121000000	121000000	0.01325	rs540520	-2.57	rs2948150	0.013	-4.87	-0.685	287	2	lasso	0.01109	6.77e-06	0.6744	0.50008	NA	NA	NA	NA	NA
SPX-out.wgt.RDat	/u/home/t/tboltz/project-ophoff/rna_whole_blood/cts_TWAS_latest/T_Cells_CD4_Naive_weights2//SPX-out.wgt.RDat	SPX	12	21700000	21700000	0.11524	rs11046012	2.75	rs3765093	0.0575	10.26	1.548	300	11	enet	0.07291	1.67e-30	1.3448	0.1787	NA	NA	NA	NA	NA
SRSF9-out.wgt.RDat	/u/home/t/tboltz/project-ophoff/rna_whole_blood/cts_TWAS_latest/T_Cells_CD4_Naive_weights2//SRSF9-out.wgt.RDat	SRSF9	12	121000000	121000000	0.02603	rs540520	-2.57	rs11613214	0.0166	-5.94	-2.276	201	6	enet	0.01716	2.72e-08	2.2627	0.02365	0	0.963	0	0.001	0.035
ST8SIA1-out.wgt.RDat	/u/home/t/tboltz/project-ophoff/rna_whole_blood/cts_TWAS_latest/T_Cells_CD4_Naive_weights2//ST8SIA1-out.wgt.RDat	ST8SIA1	12	22200000	22600000	0.10907	rs10770872	-2.37	rs7968922	0.0796	12.02	0.536	180	6	lasso	0.07835	9.96e-33	0.6095	0.54218	NA	NA	NA	NA	NA
STAT6-out.wgt.RDat	/u/home/t/tboltz/project-ophoff/rna_whole_blood/cts_TWAS_latest/T_Cells_CD4_Naive_weights2//STAT6-out.wgt.RDat	STAT6	12	57500000	57500000	0.04446	rs17544455	3.04	rs7958413	0.0122	5.54	-0.2	143	19	enet	0.02905	5.78e-13	-0.0233	0.98145	NA	NA	NA	NA	NA
STX2-out.wgt.RDat	/u/home/t/tboltz/project-ophoff/rna_whole_blood/cts_TWAS_latest/T_Cells_CD4_Naive_weights2//STX2-out.wgt.RDat	STX2	12	131000000	131000000	0.10166	rs3736333	2.51	rs1106369	0.169	-17.24	0.686	181	4	lasso	0.16711	6.91e-71	-0.6678	0.50428	NA	NA	NA	NA	NA
TAFA2-out.wgt.RDat	/u/home/t/tboltz/project-ophoff/rna_whole_blood/cts_TWAS_latest/T_Cells_CD4_Naive_weights2//TAFA2-out.wgt.RDat	TAFA2	12	62100000	62700000	0.19736	rs11174461	3.61	rs11174305	0.0199	-8.89	1.374	240	66	enet	0.15089	1.26e-63	-1.0791	0.28054	NA	NA	NA	NA	NA
TAPBPL-out.wgt.RDat	/u/home/t/tboltz/project-ophoff/rna_whole_blood/cts_TWAS_latest/T_Cells_CD4_Naive_weights2//TAPBPL-out.wgt.RDat	TAPBPL	12	6560000	6580000	0.13089	rs2270151	-2.2	rs2243750	0.245	20.67	-0.636	126	8	lasso	0.2679	2.18e-119	-0.5681	0.56994	NA	NA	NA	NA	NA
TAS2R10-out.wgt.RDat	/u/home/t/tboltz/project-ophoff/rna_whole_blood/cts_TWAS_latest/T_Cells_CD4_Naive_weights2//TAS2R10-out.wgt.RDat	TAS2R10	12	11000000	11000000	0.03342	rs7350597	1.93	rs7310849	0.0246	-6.87	0.437	152	3	lasso	0.02438	3.95e-11	-0.2705	0.78675	NA	NA	NA	NA	NA
TAS2R13-out.wgt.RDat	/u/home/t/tboltz/project-ophoff/rna_whole_blood/cts_TWAS_latest/T_Cells_CD4_Naive_weights2//TAS2R13-out.wgt.RDat	TAS2R13	12	11100000	11100000	0.09173	rs7350597	1.93	rs7310849	0.133	-15.64	0.437	133	18	enet	0.17382	6.26e-74	0.032	0.97449	NA	NA	NA	NA	NA
TAS2R14-out.wgt.RDat	/u/home/t/tboltz/project-ophoff/rna_whole_blood/cts_TWAS_latest/T_Cells_CD4_Naive_weights2//TAS2R14-out.wgt.RDat	TAS2R14	12	11100000	11300000	0.09872	rs7350597	1.93	rs7132674	0.166	17.57	0.276	163	12	lasso	0.22544	3.42e-98	-0.1194	0.90495	NA	NA	NA	NA	NA
TAS2R19-out.wgt.RDat	/u/home/t/tboltz/project-ophoff/rna_whole_blood/cts_TWAS_latest/T_Cells_CD4_Naive_weights2//TAS2R19-out.wgt.RDat	TAS2R19	12	11200000	11200000	0.04898	rs7350597	1.93	rs7132674	0.0541	10.06	0.276	137	25	enet	0.06031	2.13e-25	0.0378	0.96985	NA	NA	NA	NA	NA
TAS2R20-out.wgt.RDat	/u/home/t/tboltz/project-ophoff/rna_whole_blood/cts_TWAS_latest/T_Cells_CD4_Naive_weights2//TAS2R20-out.wgt.RDat	TAS2R20	12	11100000	11200000	0.10803	rs7350597	1.93	rs7310849	0.17	-17.33	0.437	136	10	lasso	0.19788	4.77e-85	-0.1655	0.86855	NA	NA	NA	NA	NA
TAS2R30-out.wgt.RDat	/u/home/t/tboltz/project-ophoff/rna_whole_blood/cts_TWAS_latest/T_Cells_CD4_Naive_weights2//TAS2R30-out.wgt.RDat	TAS2R30	12	11300000	11300000	0.07519	rs7350597	1.93	rs1551191	0.0545	9.86	-0.356	135	3	lasso	0.05384	8.46e-23	-0.277	0.78182	NA	NA	NA	NA	NA
TAS2R31-out.wgt.RDat	/u/home/t/tboltz/project-ophoff/rna_whole_blood/cts_TWAS_latest/T_Cells_CD4_Naive_weights2//TAS2R31-out.wgt.RDat	TAS2R31	12	11200000	11200000	0.03408	rs7350597	1.93	rs7132674	0.0229	8.22	0.276	135	9	enet	0.04523	2.32e-19	0.3235	0.74635	NA	NA	NA	NA	NA
TAS2R43-out.wgt.RDat	/u/home/t/tboltz/project-ophoff/rna_whole_blood/cts_TWAS_latest/T_Cells_CD4_Naive_weights2//TAS2R43-out.wgt.RDat	TAS2R43	12	11200000	11200000	0.32477	rs7350597	1.93	rs1376250	0.485	-28.98	-0.98	128	48	enet	0.48509	1.45e-251	1.2072	0.22737	NA	NA	NA	NA	NA
TAS2R46-out.wgt.RDat	/u/home/t/tboltz/project-ophoff/rna_whole_blood/cts_TWAS_latest/T_Cells_CD4_Naive_weights2//TAS2R46-out.wgt.RDat	TAS2R46	12	11200000	11200000	0.09276	rs7350597	1.93	rs1551191	0.0838	12.55	-0.356	128	4	lasso	0.13283	1.05e-55	-0.5437	0.58662	NA	NA	NA	NA	NA
TAS2R50-out.wgt.RDat	/u/home/t/tboltz/project-ophoff/rna_whole_blood/cts_TWAS_latest/T_Cells_CD4_Naive_weights2//TAS2R50-out.wgt.RDat	TAS2R50	12	11100000	11100000	0.08319	rs7350597	1.93	rs7310849	0.134	-15.33	0.437	134	4	lasso	0.14251	6.27e-60	-0.2841	0.77633	NA	NA	NA	NA	NA
TAS2R9-out.wgt.RDat	/u/home/t/tboltz/project-ophoff/rna_whole_blood/cts_TWAS_latest/T_Cells_CD4_Naive_weights2//TAS2R9-out.wgt.RDat	TAS2R9	12	11000000	11000000	0.01368	rs7350597	1.93	rs7135941	0.00538	-4.52	0.55	155	155	blup	0.00925	3.65e-05	-0.5515	0.58127	NA	NA	NA	NA	NA
TBC1D30-out.wgt.RDat	/u/home/t/tboltz/project-ophoff/rna_whole_blood/cts_TWAS_latest/T_Cells_CD4_Naive_weights2//TBC1D30-out.wgt.RDat	TBC1D30	12	65200000	65300000	0.01501	rs939876	2.54	rs1147095	0.0142	-5.25	1.918	130	10	enet	0.01225	2.35e-06	-1.6906	0.09092	NA	NA	NA	NA	NA
TESC-out.wgt.RDat	/u/home/t/tboltz/project-ophoff/rna_whole_blood/cts_TWAS_latest/T_Cells_CD4_Naive_weights2//TESC-out.wgt.RDat	TESC	12	117000000	118000000	0.0363	NA	NA	NA	NA	NA	NA	169	0	lasso	0.03045	1.61e-13	NA	NA	NA	NA	NA	NA	NA
TESPA1-out.wgt.RDat	/u/home/t/tboltz/project-ophoff/rna_whole_blood/cts_TWAS_latest/T_Cells_CD4_Naive_weights2//TESPA1-out.wgt.RDat	TESPA1	12	55300000	55400000	0.03758	rs10876561	-4.05	rs997173	0.0195	-7.19	-1.864	191	5	lasso	0.02658	5.4e-12	1.8898	0.05878	NA	NA	NA	NA	NA
TFCP2-out.wgt.RDat	/u/home/t/tboltz/project-ophoff/rna_whole_blood/cts_TWAS_latest/T_Cells_CD4_Naive_weights2//TFCP2-out.wgt.RDat	TFCP2	12	51500000	51600000	0.00874	rs4026022	1.92	rs1056897	0.0145	5.28	-0.291	215	2	lasso	0.01321	9.76e-07	-0.2643	0.79158	NA	NA	NA	NA	NA
TMBIM4-out.wgt.RDat	/u/home/t/tboltz/project-ophoff/rna_whole_blood/cts_TWAS_latest/T_Cells_CD4_Naive_weights2//TMBIM4-out.wgt.RDat	TMBIM4	12	66500000	66600000	0.03806	rs10878353	4.14	rs12832926	0.0364	-8.32	0.574	187	15	enet	0.04039	1.93e-17	-0.1804	0.85684	NA	NA	NA	NA	NA
TMEM106C-out.wgt.RDat	/u/home/t/tboltz/project-ophoff/rna_whole_blood/cts_TWAS_latest/T_Cells_CD4_Naive_weights2//TMEM106C-out.wgt.RDat	TMEM106C	12	48400000	48400000	0.01722	rs12721427	3.34	rs4760670	0.00324	5.05	0.18	218	218	blup	0.00651	0.000459	0.4081	0.68323	NA	NA	NA	NA	NA
TMTC1-out.wgt.RDat	/u/home/t/tboltz/project-ophoff/rna_whole_blood/cts_TWAS_latest/T_Cells_CD4_Naive_weights2//TMTC1-out.wgt.RDat	TMTC1	12	29700000	29900000	0.37084	rs302358	2.86	rs302335	0.268	21.69	-2.683	338	76	enet	0.39195	3.92e-189	-1.6422	0.10054	NA	NA	NA	NA	NA
TUBA1C-out.wgt.RDat	/u/home/t/tboltz/project-ophoff/rna_whole_blood/cts_TWAS_latest/T_Cells_CD4_Naive_weights2//TUBA1C-out.wgt.RDat	TUBA1C	12	49600000	49700000	0.04865	rs2278069	-4.38	rs11168955	0.00606	-4.5	-0.9903	138	4	lasso	0.01098	7.46e-06	-0.6435	0.51991	NA	NA	NA	NA	NA
TXNRD1-out.wgt.RDat	/u/home/t/tboltz/project-ophoff/rna_whole_blood/cts_TWAS_latest/T_Cells_CD4_Naive_weights2//TXNRD1-out.wgt.RDat	TXNRD1	12	105000000	105000000	0.02018	rs7980326	3.58	rs10861187	0.00954	-5.16	-0.199	379	5	lasso	0.0129	1.29e-06	0.0406	0.96765	NA	NA	NA	NA	NA
UBC-out.wgt.RDat	/u/home/t/tboltz/project-ophoff/rna_whole_blood/cts_TWAS_latest/T_Cells_CD4_Naive_weights2//UBC-out.wgt.RDat	UBC	12	125000000	125000000	0.02542	rs11058137	-3.1	rs10773123	0.0156	5.5	0.556	97	1	lasso	0.01394	5.04e-07	0.556	0.57821	NA	NA	NA	NA	NA
UBE3B-out.wgt.RDat	/u/home/t/tboltz/project-ophoff/rna_whole_blood/cts_TWAS_latest/T_Cells_CD4_Naive_weights2//UBE3B-out.wgt.RDat	UBE3B	12	110000000	110000000	0.07379	rs10774641	-3.25	rs2241209	0.0397	8.47	0.574	209	4	lasso	0.03959	4e-17	0.7419	0.45816	NA	NA	NA	NA	NA
UHRF1BP1L-out.wgt.RDat	/u/home/t/tboltz/project-ophoff/rna_whole_blood/cts_TWAS_latest/T_Cells_CD4_Naive_weights2//UHRF1BP1L-out.wgt.RDat	UHRF1BP1L	12	100000000	101000000	0.05	rs12581603	2.33	rs12370791	0.0515	-9.78	-1.391	152	152	blup	0.05373	9.34e-23	2.2278	0.02589	0	0.992	0	0.001	0.007
UNC119B-out.wgt.RDat	/u/home/t/tboltz/project-ophoff/rna_whole_blood/cts_TWAS_latest/T_Cells_CD4_Naive_weights2//UNC119B-out.wgt.RDat	UNC119B	12	121000000	121000000	0.02828	rs540520	-2.57	rs2948150	0.0108	-5.85	-0.685	255	5	lasso	0.02189	3.75e-10	0.9311	0.35179	NA	NA	NA	NA	NA
UNG-out.wgt.RDat	/u/home/t/tboltz/project-ophoff/rna_whole_blood/cts_TWAS_latest/T_Cells_CD4_Naive_weights2//UNG-out.wgt.RDat	UNG	12	110000000	110000000	0.04205	rs10774641	-3.25	rs34263	0.0301	-7.52	-0.792	185	5	lasso	0.02966	3.32e-13	0.5203	0.60283	NA	NA	NA	NA	NA
USP44-out.wgt.RDat	/u/home/t/tboltz/project-ophoff/rna_whole_blood/cts_TWAS_latest/T_Cells_CD4_Naive_weights2//USP44-out.wgt.RDat	USP44	12	95900000	95900000	0.08667	rs7959749	2.67	rs7304754	0.037	-8.29	-0.237	304	5	lasso	0.04408	6.64e-19	0.5892	0.55575	NA	NA	NA	NA	NA
VAMP1-out.wgt.RDat	/u/home/t/tboltz/project-ophoff/rna_whole_blood/cts_TWAS_latest/T_Cells_CD4_Naive_weights2//VAMP1-out.wgt.RDat	VAMP1	12	6570000	6580000	0.00955	rs1045553	-2.09	rs2534724	0.0108	-5.2	-0.078	120	8	enet	0.01364	6.61e-07	-0.6017	0.54735	NA	NA	NA	NA	NA
WNT5B-out.wgt.RDat	/u/home/t/tboltz/project-ophoff/rna_whole_blood/cts_TWAS_latest/T_Cells_CD4_Naive_weights2//WNT5B-out.wgt.RDat	WNT5B	12	1640000	1760000	0.07525	rs4141130	-2.62	rs4765829	0.0538	9.71	-0.684	137	2	lasso	0.05323	1.49e-22	-0.6835	0.49428	NA	NA	NA	NA	NA
YAF2-out.wgt.RDat	/u/home/t/tboltz/project-ophoff/rna_whole_blood/cts_TWAS_latest/T_Cells_CD4_Naive_weights2//YAF2-out.wgt.RDat	YAF2	12	42600000	42600000	0.0188	rs10880264	2.27	rs1669892	0.0221	-6.32	2.131	159	2	lasso	0.02067	1.14e-09	-2.2122	0.02695	0	0.97	0	0.001	0.029
YBX3-out.wgt.RDat	/u/home/t/tboltz/project-ophoff/rna_whole_blood/cts_TWAS_latest/T_Cells_CD4_Naive_weights2//YBX3-out.wgt.RDat	YBX3	12	10900000	10900000	0.11473	rs4764327	-2.29	rs753202	0.0203	-6.81	0.32	176	23	enet	0.05017	2.48e-21	-0.5347	0.59286	NA	NA	NA	NA	NA
YEATS4-out.wgt.RDat	/u/home/t/tboltz/project-ophoff/rna_whole_blood/cts_TWAS_latest/T_Cells_CD4_Naive_weights2//YEATS4-out.wgt.RDat	YEATS4	12	69800000	69800000	0.11642	rs776421	-3.79	rs2617834	0.0957	13.04	-0.902	211	47	enet	0.11407	1.22e-47	-1.4729	0.14077	NA	NA	NA	NA	NA
ZDHHC17-out.wgt.RDat	/u/home/t/tboltz/project-ophoff/rna_whole_blood/cts_TWAS_latest/T_Cells_CD4_Naive_weights2//ZDHHC17-out.wgt.RDat	ZDHHC17	12	77200000	77200000	0.03752	rs17813975	2.63	rs1512504	0.0288	-7.15	-0.525	169	7	enet	0.02898	6.13e-13	0.9115	0.36205	NA	NA	NA	NA	NA
ZNF605-out.wgt.RDat	/u/home/t/tboltz/project-ophoff/rna_whole_blood/cts_TWAS_latest/T_Cells_CD4_Naive_weights2//ZNF605-out.wgt.RDat	ZNF605	12	133000000	134000000	0.03818	rs5744751	-2.69	rs11147281	0.0387	8.48	-1.3	85	14	enet	0.04603	1.11e-19	-1.2991	0.19391	NA	NA	NA	NA	NA
ZNF641-out.wgt.RDat	/u/home/t/tboltz/project-ophoff/rna_whole_blood/cts_TWAS_latest/T_Cells_CD4_Naive_weights2//ZNF641-out.wgt.RDat	ZNF641	12	48700000	48700000	0.14486	rs11168599	-3.51	rs2634663	0.148	-16.06	2.107	216	216	blup	0.15027	2.37e-63	-2.7459	0.00603	0	0.962	0	0.013	0.025
ZNF84-out.wgt.RDat	/u/home/t/tboltz/project-ophoff/rna_whole_blood/cts_TWAS_latest/T_Cells_CD4_Naive_weights2//ZNF84-out.wgt.RDat	ZNF84	12	134000000	134000000	0.02158	rs5744751	-2.69	rs7298102	0.0191	6.37	-1.139	79	5	lasso	0.01639	5.46e-08	-1.0374	0.29956	NA	NA	NA	NA	NA
PANEL	FILE	ID	CHR	P0	P1	HSQ	BEST.GWAS.ID	BEST.GWAS.Z	EQTL.ID	EQTL.R2	EQTL.Z	EQTL.GWAS.Z	NSNP	NWGT	MODEL	MODELCV.R2	MODELCV.PV	TWAS.Z	TWAS.P	COLOC.PP0	COLOC.PP1	COLOC.PP2	COLOC.PP3	COLOC.PP4
ABCC4-out.wgt.RDat	/u/home/t/tboltz/project-ophoff/rna_whole_blood/cts_TWAS_latest/T_Cells_CD4_Naive_weights2//ABCC4-out.wgt.RDat	ABCC4	13	95672090	95953729	0.06062	rs9301996	2.73	rs12865420	0.00982	-5.66	0.947	374	374	blup	0.02165	4.68e-10	-1.7759	0.0757	NA	NA	NA	NA	NA
AKAP11-out.wgt.RDat	/u/home/t/tboltz/project-ophoff/rna_whole_blood/cts_TWAS_latest/T_Cells_CD4_Naive_weights2//AKAP11-out.wgt.RDat	AKAP11	13	42846289	42897397	0.02784	rs7318683	2.45	rs7994365	0.0094	-4.77	-0.235	255	255	blup	0.01112	6.58e-06	-1.1918	0.2334	NA	NA	NA	NA	NA
ALOX5AP-out.wgt.RDat	/u/home/t/tboltz/project-ophoff/rna_whole_blood/cts_TWAS_latest/T_Cells_CD4_Naive_weights2//ALOX5AP-out.wgt.RDat	ALOX5AP	13	31287616	31338563	0.10307	rs7981107	4.37	rs11841107	0.03464	8.25	0.894	158	37	enet	0.08165	4.43e-34	1.4007	0.1613	NA	NA	NA	NA	NA
CCDC122-out.wgt.RDat	/u/home/t/tboltz/project-ophoff/rna_whole_blood/cts_TWAS_latest/T_Cells_CD4_Naive_weights2//CCDC122-out.wgt.RDat	CCDC122	13	44398046	44453876	0.10997	rs1466005	2.39	rs6561150	0.09647	13.1	-1.703	297	34	enet	0.11551	2.97e-48	-1.4316	0.1523	NA	NA	NA	NA	NA
CCNA1-out.wgt.RDat	/u/home/t/tboltz/project-ophoff/rna_whole_blood/cts_TWAS_latest/T_Cells_CD4_Naive_weights2//CCNA1-out.wgt.RDat	CCNA1	13	37005658	37017007	0.0256	rs7331892	3.28	rs3927730	0.02631	6.95	1.629	181	11	enet	0.02301	1.37e-10	1.538	0.124	NA	NA	NA	NA	NA
CRYL1-out.wgt.RDat	/u/home/t/tboltz/project-ophoff/rna_whole_blood/cts_TWAS_latest/T_Cells_CD4_Naive_weights2//CRYL1-out.wgt.RDat	CRYL1	13	20977806	21100012	0.05676	rs2497497	2.55	rs9285125	0.04024	-8.42	-0.487	177	3	lasso	0.03914	6e-17	0.4339	0.6643	NA	NA	NA	NA	NA
CYSLTR2-out.wgt.RDat	/u/home/t/tboltz/project-ophoff/rna_whole_blood/cts_TWAS_latest/T_Cells_CD4_Naive_weights2//CYSLTR2-out.wgt.RDat	CYSLTR2	13	49227848	49285362	0.01974	rs2897587	-1.99	rs198604	0.01213	5.25	-0.31	125	4	lasso	0.01042	1.25e-05	-0.1205	0.9041	NA	NA	NA	NA	NA
DCT-out.wgt.RDat	/u/home/t/tboltz/project-ophoff/rna_whole_blood/cts_TWAS_latest/T_Cells_CD4_Naive_weights2//DCT-out.wgt.RDat	DCT	13	95089066	95131936	0.03039	rs9524432	2.94	rs7337026	0.02337	7.36	0.597	159	3	lasso	0.02288	1.53e-10	0.5528	0.5804	NA	NA	NA	NA	NA
DNAJC15-out.wgt.RDat	/u/home/t/tboltz/project-ophoff/rna_whole_blood/cts_TWAS_latest/T_Cells_CD4_Naive_weights2//DNAJC15-out.wgt.RDat	DNAJC15	13	43597340	43688349	0.16894	rs9315961	3.49	rs17553284	0.18166	-17.75	-0.804	248	2	lasso	0.18018	7.75e-77	0.8029	0.422	NA	NA	NA	NA	NA
EBPL-out.wgt.RDat	/u/home/t/tboltz/project-ophoff/rna_whole_blood/cts_TWAS_latest/T_Cells_CD4_Naive_weights2//EBPL-out.wgt.RDat	EBPL	13	50234811	50265622	0.05669	rs1063183	2.09	rs3809325	0.03351	8.2	-0.844	225	225	blup	0.04085	1.27e-17	-0.9132	0.3611	NA	NA	NA	NA	NA
EEF1AKMT1-out.wgt.RDat	/u/home/t/tboltz/project-ophoff/rna_whole_blood/cts_TWAS_latest/T_Cells_CD4_Naive_weights2//EEF1AKMT1-out.wgt.RDat	EEF1AKMT1	13	21302871	21348100	0.01784	rs2497497	2.55	rs9579960	0.01568	6.08	-0.821	191	2	lasso	0.00996	1.9e-05	-0.891	0.3729	NA	NA	NA	NA	NA
GJB6-out.wgt.RDat	/u/home/t/tboltz/project-ophoff/rna_whole_blood/cts_TWAS_latest/T_Cells_CD4_Naive_weights2//GJB6-out.wgt.RDat	GJB6	13	20796102	20806504	0.07878	rs2497497	2.55	rs9285125	0.05743	10.81	-0.487	155	20	enet	0.06995	2.69e-29	-0.7793	0.4358	NA	NA	NA	NA	NA
GPR180-out.wgt.RDat	/u/home/t/tboltz/project-ophoff/rna_whole_blood/cts_TWAS_latest/T_Cells_CD4_Naive_weights2//GPR180-out.wgt.RDat	GPR180	13	95254112	95286915	0.19331	rs9524432	2.94	rs9556402	0.21774	-19.47	0.72	228	23	enet	0.21726	3.04e-94	-0.8615	0.3889	NA	NA	NA	NA	NA
GTF2F2-out.wgt.RDat	/u/home/t/tboltz/project-ophoff/rna_whole_blood/cts_TWAS_latest/T_Cells_CD4_Naive_weights2//GTF2F2-out.wgt.RDat	GTF2F2	13	45694646	45859028	0.03265	rs17066609	-2.08	rs11618944	0.01829	5.96	-0.215	152	152	blup	0.01632	5.83e-08	0.9026	0.3668	NA	NA	NA	NA	NA
IFT88-out.wgt.RDat	/u/home/t/tboltz/project-ophoff/rna_whole_blood/cts_TWAS_latest/T_Cells_CD4_Naive_weights2//IFT88-out.wgt.RDat	IFT88	13	21141209	21265576	0.0527	rs2497497	2.55	rs12873775	0.0765	11.65	1.134	203	5	lasso	0.0791	4.92e-33	1.244	0.2135	NA	NA	NA	NA	NA
KBTBD7-out.wgt.RDat	/u/home/t/tboltz/project-ophoff/rna_whole_blood/cts_TWAS_latest/T_Cells_CD4_Naive_weights2//KBTBD7-out.wgt.RDat	KBTBD7	13	41763971	41768705	0.05749	rs7334701	3.83	rs1572018	0.05011	9.55	0.136	86	4	lasso	0.04785	2.09e-20	0.1051	0.9163	NA	NA	NA	NA	NA
KLF12-out.wgt.RDat	/u/home/t/tboltz/project-ophoff/rna_whole_blood/cts_TWAS_latest/T_Cells_CD4_Naive_weights2//KLF12-out.wgt.RDat	KLF12	13	74260227	74569186	0.02494	rs1408675	-2.54	rs9600235	0.02362	6.65	-0.033	267	2	lasso	0.02266	1.87e-10	-0.1045	0.9168	NA	NA	NA	NA	NA
LATS2-out.wgt.RDat	/u/home/t/tboltz/project-ophoff/rna_whole_blood/cts_TWAS_latest/T_Cells_CD4_Naive_weights2//LATS2-out.wgt.RDat	LATS2	13	21547176	21635725	0.04462	rs2497497	2.55	rs9509508	0.00838	5.04	0.601	145	23	enet	0.0188	6.14e-09	-0.47	0.6384	NA	NA	NA	NA	NA
LRCH1-out.wgt.RDat	/u/home/t/tboltz/project-ophoff/rna_whole_blood/cts_TWAS_latest/T_Cells_CD4_Naive_weights2//LRCH1-out.wgt.RDat	LRCH1	13	47127304	47327175	0.00853	rs4942607	-4.46	rs7333406	0.00364	4.86	0.317	246	5	enet	0.00653	0.00045	-0.1855	0.8528	NA	NA	NA	NA	NA
OBI1-out.wgt.RDat	/u/home/t/tboltz/project-ophoff/rna_whole_blood/cts_TWAS_latest/T_Cells_CD4_Naive_weights2//OBI1-out.wgt.RDat	OBI1	13	79188425	79233290	0.05289	rs2243517	5.28	rs12585725	0.03116	-7.81	1.109	189	2	lasso	0.02919	5.07e-13	-1.0572	0.2904	NA	NA	NA	NA	NA
PCDH8-out.wgt.RDat	/u/home/t/tboltz/project-ophoff/rna_whole_blood/cts_TWAS_latest/T_Cells_CD4_Naive_weights2//PCDH8-out.wgt.RDat	PCDH8	13	53417025	53422776	0.11559	rs17053844	3.15	rs7325537	0.06689	10.91	1.326	151	4	lasso	0.06559	1.57e-27	1.3301	0.1835	NA	NA	NA	NA	NA
PHF11-out.wgt.RDat	/u/home/t/tboltz/project-ophoff/rna_whole_blood/cts_TWAS_latest/T_Cells_CD4_Naive_weights2//PHF11-out.wgt.RDat	PHF11	13	50069802	50103117	0.04299	rs1063183	2.09	rs7991031	0.05176	-9.59	1.425	211	2	lasso	0.05025	2.31e-21	-1.4505	0.1469	NA	NA	NA	NA	NA
POLR1D-out.wgt.RDat	/u/home/t/tboltz/project-ophoff/rna_whole_blood/cts_TWAS_latest/T_Cells_CD4_Naive_weights2//POLR1D-out.wgt.RDat	POLR1D	13	28194880	28318374	0.02106	rs995424	-2.77	rs482704	0.00991	-5.33	1.924	203	15	enet	0.01697	3.22e-08	-2.3669	0.0179	0.022	0.96	0	0.002	0.016
PSPC1-out.wgt.RDat	/u/home/t/tboltz/project-ophoff/rna_whole_blood/cts_TWAS_latest/T_Cells_CD4_Naive_weights2//PSPC1-out.wgt.RDat	PSPC1	13	20248897	20357159	0.03947	rs9554181	2.35	rs3783039	0.04609	9.71	1.035	128	128	blup	0.04623	9.2e-20	0.172	0.8634	NA	NA	NA	NA	NA
RASL11A-out.wgt.RDat	/u/home/t/tboltz/project-ophoff/rna_whole_blood/cts_TWAS_latest/T_Cells_CD4_Naive_weights2//RASL11A-out.wgt.RDat	RASL11A	13	27844465	27847827	0.01517	rs1410432	-2.98	rs41485749	0.01208	4.99	-1.885	160	2	lasso	0.00876	5.73e-05	-1.8211	0.0686	NA	NA	NA	NA	NA
RBM26-out.wgt.RDat	/u/home/t/tboltz/project-ophoff/rna_whole_blood/cts_TWAS_latest/T_Cells_CD4_Naive_weights2//RBM26-out.wgt.RDat	RBM26	13	79885960	79980356	0.0517	rs7996943	-2.81	rs2274554	0.06241	-10.49	-1.047	202	9	lasso	0.06134	8.18e-26	0.9971	0.3187	NA	NA	NA	NA	NA
RCBTB1-out.wgt.RDat	/u/home/t/tboltz/project-ophoff/rna_whole_blood/cts_TWAS_latest/T_Cells_CD4_Naive_weights2//RCBTB1-out.wgt.RDat	RCBTB1	13	50106083	50159694	0.11783	rs1063183	2.09	rs7332010	0.09719	-14.74	-0.801	213	7	lasso	0.19218	2.2e-82	-0.5521	0.5809	NA	NA	NA	NA	NA
RNASEH2B-out.wgt.RDat	/u/home/t/tboltz/project-ophoff/rna_whole_blood/cts_TWAS_latest/T_Cells_CD4_Naive_weights2//RNASEH2B-out.wgt.RDat	RNASEH2B	13	51483884	51598256	0.29103	rs3803198	2.5	rs7985661	0.03991	8.51	-0.793	202	5	lasso	0.11439	8.98e-48	-0.0556	0.9556	NA	NA	NA	NA	NA
RNF17-out.wgt.RDat	/u/home/t/tboltz/project-ophoff/rna_whole_blood/cts_TWAS_latest/T_Cells_CD4_Naive_weights2//RNF17-out.wgt.RDat	RNF17	13	25338308	25454059	0.0251	rs9553322	3.74	rs4770752	0.01542	-6.25	0.529	156	3	lasso	0.02125	6.68e-10	-0.3768	0.7063	NA	NA	NA	NA	NA
SLITRK5-out.wgt.RDat	/u/home/t/tboltz/project-ophoff/rna_whole_blood/cts_TWAS_latest/T_Cells_CD4_Naive_weights2//SLITRK5-out.wgt.RDat	SLITRK5	13	88324871	88348527	0.02469	rs9513974	-2.81	rs9525038	0.0112	-4.63	1.341	150	5	lasso	0.0092	3.82e-05	-1.0475	0.2949	NA	NA	NA	NA	NA
SPART-out.wgt.RDat	/u/home/t/tboltz/project-ophoff/rna_whole_blood/cts_TWAS_latest/T_Cells_CD4_Naive_weights2//SPART-out.wgt.RDat	SPART	13	36875776	36944317	0.08115	rs7331892	3.28	rs7327598	0.11863	14.63	-1.094	190	3	lasso	0.11852	1.55e-49	-1.084	0.2784	NA	NA	NA	NA	NA
STK24-out.wgt.RDat	/u/home/t/tboltz/project-ophoff/rna_whole_blood/cts_TWAS_latest/T_Cells_CD4_Naive_weights2//STK24-out.wgt.RDat	STK24	13	99097440	99230194	0.06881	rs2892734	2.26	rs2281767	0.03101	-7.47	-0.355	237	5	lasso	0.03958	4.03e-17	0.04	0.9681	NA	NA	NA	NA	NA
SUCLA2-out.wgt.RDat	/u/home/t/tboltz/project-ophoff/rna_whole_blood/cts_TWAS_latest/T_Cells_CD4_Naive_weights2//SUCLA2-out.wgt.RDat	SUCLA2	13	48319872	48612104	0.0253	rs645833	2.72	rs7325437	0.00901	5.16	-0.337	255	23	enet	0.01789	1.41e-08	-0.3399	0.7339	NA	NA	NA	NA	NA
SUPT20H-out.wgt.RDat	/u/home/t/tboltz/project-ophoff/rna_whole_blood/cts_TWAS_latest/T_Cells_CD4_Naive_weights2//SUPT20H-out.wgt.RDat	SUPT20H	13	37583450	37633850	0.12468	rs9532055	4.12	rs1764483	0.17844	-17.86	-2.257	154	10	enet	0.18216	9.55e-78	2.3681	0.0179	0	0.923	0	0.043	0.034
TBC1D4-out.wgt.RDat	/u/home/t/tboltz/project-ophoff/rna_whole_blood/cts_TWAS_latest/T_Cells_CD4_Naive_weights2//TBC1D4-out.wgt.RDat	TBC1D4	13	75857640	76056305	0.02528	rs9318373	-3.03	rs724543	0.01926	-6.47	0.059	218	4	enet	0.01549	1.24e-07	-0.6411	0.5215	NA	NA	NA	NA	NA
UGGT2-out.wgt.RDat	/u/home/t/tboltz/project-ophoff/rna_whole_blood/cts_TWAS_latest/T_Cells_CD4_Naive_weights2//UGGT2-out.wgt.RDat	UGGT2	13	96453835	96705736	0.04005	rs472010	-3.05	rs7993991	0.01362	-5.93	0.133	218	6	lasso	0.02505	2.16e-11	-1.3771	0.1685	NA	NA	NA	NA	NA
USP12-out.wgt.RDat	/u/home/t/tboltz/project-ophoff/rna_whole_blood/cts_TWAS_latest/T_Cells_CD4_Naive_weights2//USP12-out.wgt.RDat	USP12	13	27640294	27745948	0.0227	rs1410432	-2.98	rs870767	0.00595	-4.43	-0.009	190	14	enet	0.00753	0.000178	0.1571	0.8752	NA	NA	NA	NA	NA
ZDHHC20-out.wgt.RDat	/u/home/t/tboltz/project-ophoff/rna_whole_blood/cts_TWAS_latest/T_Cells_CD4_Naive_weights2//ZDHHC20-out.wgt.RDat	ZDHHC20	13	21946713	22033509	0.08618	rs263923	-2.1	rs8002383	0.05697	10.37	-0.716	111	8	enet	0.0716	5.73e-30	-0.7735	0.4392	NA	NA	NA	NA	NA
PANEL	FILE	ID	CHR	P0	P1	HSQ	BEST.GWAS.ID	BEST.GWAS.Z	EQTL.ID	EQTL.R2	EQTL.Z	EQTL.GWAS.Z	NSNP	NWGT	MODEL	MODELCV.R2	MODELCV.PV	TWAS.Z	TWAS.P	COLOC.PP0	COLOC.PP1	COLOC.PP2	COLOC.PP3	COLOC.PP4
ABHD4-out.wgt.RDat	/u/home/t/tboltz/project-ophoff/rna_whole_blood/cts_TWAS_latest/T_Cells_CD4_Naive_weights2//ABHD4-out.wgt.RDat	ABHD4	14	23100000	23100000	0.0276	rs1474476	3.8	rs1483980	0.0126	-5.16	1.401	146	30	enet	0.00831	8.66e-05	-1.8166	0.06928	NA	NA	NA	NA	NA
ACOT1-out.wgt.RDat	/u/home/t/tboltz/project-ophoff/rna_whole_blood/cts_TWAS_latest/T_Cells_CD4_Naive_weights2//ACOT1-out.wgt.RDat	ACOT1	14	74000000	74000000	0.0397	rs6574129	-2.57	rs758109	0.0218	-6.72	0.079	150	150	blup	0.02832	1.12e-12	-0.1017	0.91896	NA	NA	NA	NA	NA
ACOT4-out.wgt.RDat	/u/home/t/tboltz/project-ophoff/rna_whole_blood/cts_TWAS_latest/T_Cells_CD4_Naive_weights2//ACOT4-out.wgt.RDat	ACOT4	14	74100000	74100000	0.052	rs6574129	-2.57	rs3813563	0.024	6.72	0.912	157	16	enet	0.03225	3.18e-14	0.8887	0.37415	NA	NA	NA	NA	NA
ADAM20-out.wgt.RDat	/u/home/t/tboltz/project-ophoff/rna_whole_blood/cts_TWAS_latest/T_Cells_CD4_Naive_weights2//ADAM20-out.wgt.RDat	ADAM20	14	71000000	71000000	0.0283	rs983192	2.36	rs17108201	0.0324	-8.26	-1.111	214	7	lasso	0.034	6.44e-15	1.0173	0.309	NA	NA	NA	NA	NA
ADCK1-out.wgt.RDat	/u/home/t/tboltz/project-ophoff/rna_whole_blood/cts_TWAS_latest/T_Cells_CD4_Naive_weights2//ADCK1-out.wgt.RDat	ADCK1	14	78300000	78400000	0.0799	rs11159309	-3.46	rs724264	0.0813	12.5	-0.196	299	22	enet	0.08748	1.74e-36	-0.6409	0.52157	NA	NA	NA	NA	NA
AHSA1-out.wgt.RDat	/u/home/t/tboltz/project-ophoff/rna_whole_blood/cts_TWAS_latest/T_Cells_CD4_Naive_weights2//AHSA1-out.wgt.RDat	AHSA1	14	77900000	77900000	0.0123	rs11159309	-3.46	rs12435136	0.0072	4.76	1.166	207	4	enet	0.00665	0.000402	1.3974	0.16231	NA	NA	NA	NA	NA
AKAP6-out.wgt.RDat	/u/home/t/tboltz/project-ophoff/rna_whole_blood/cts_TWAS_latest/T_Cells_CD4_Naive_weights2//AKAP6-out.wgt.RDat	AKAP6	14	32800000	33300000	0.0388	rs4261436	-4.09	rs17098553	0.0244	-6.76	-2.395	214	3	lasso	0.02087	9.43e-10	2.3562	0.01846	0	0.93	0	0.022	0.048
ANG-out.wgt.RDat	/u/home/t/tboltz/project-ophoff/rna_whole_blood/cts_TWAS_latest/T_Cells_CD4_Naive_weights2//ANG-out.wgt.RDat	ANG	14	21200000	21200000	0.0719	rs17092373	2.11	rs1010461	0.0367	-8.16	-0.864	142	2	lasso	0.03614	9.25e-16	0.9087	0.36349	NA	NA	NA	NA	NA
ANKRD9-out.wgt.RDat	/u/home/t/tboltz/project-ophoff/rna_whole_blood/cts_TWAS_latest/T_Cells_CD4_Naive_weights2//ANKRD9-out.wgt.RDat	ANKRD9	14	103000000	103000000	0.0704	rs10133111	3.92	rs11629266	0.0359	-8.1	2.033	91	15	enet	0.04174	5.61e-18	-1.3336	0.18233	NA	NA	NA	NA	NA
ARHGAP5-out.wgt.RDat	/u/home/t/tboltz/project-ophoff/rna_whole_blood/cts_TWAS_latest/T_Cells_CD4_Naive_weights2//ARHGAP5-out.wgt.RDat	ARHGAP5	14	32500000	32600000	0.1202	rs2383289	-3.66	rs1278923	0.0784	-11.72	-1.273	147	5	lasso	0.08165	4.43e-34	1.318	0.18752	NA	NA	NA	NA	NA
ATXN3-out.wgt.RDat	/u/home/t/tboltz/project-ophoff/rna_whole_blood/cts_TWAS_latest/T_Cells_CD4_Naive_weights2//ATXN3-out.wgt.RDat	ATXN3	14	92500000	92600000	0.0224	rs7156567	2.77	rs7151632	0.013	4.93	1.55	190	3	lasso	0.00876	5.71e-05	1.7026	0.08863	NA	NA	NA	NA	NA
BBOF1-out.wgt.RDat	/u/home/t/tboltz/project-ophoff/rna_whole_blood/cts_TWAS_latest/T_Cells_CD4_Naive_weights2//BBOF1-out.wgt.RDat	BBOF1	14	74500000	74500000	0.0213	rs6574129	-2.57	rs7152352	0.00734	-5	0.267	146	3	lasso	0.00743	0.000195	-0.36	0.71882	NA	NA	NA	NA	NA
BEGAIN-out.wgt.RDat	/u/home/t/tboltz/project-ophoff/rna_whole_blood/cts_TWAS_latest/T_Cells_CD4_Naive_weights2//BEGAIN-out.wgt.RDat	BEGAIN	14	101000000	101000000	0.111	rs2295388	2.02	rs7157731	0.0242	6.97	-0.168	114	27	enet	0.06784	1.93e-28	-0.3326	0.73944	NA	NA	NA	NA	NA
C14orf132-out.wgt.RDat	/u/home/t/tboltz/project-ophoff/rna_whole_blood/cts_TWAS_latest/T_Cells_CD4_Naive_weights2//C14orf132-out.wgt.RDat	C14orf132	14	96500000	96600000	0.1435	rs4900279	2.62	rs941770	0.0881	12.41	1.113	239	4	lasso	0.13704	1.56e-57	0.6387	0.52304	NA	NA	NA	NA	NA
CATSPERB-out.wgt.RDat	/u/home/t/tboltz/project-ophoff/rna_whole_blood/cts_TWAS_latest/T_Cells_CD4_Naive_weights2//CATSPERB-out.wgt.RDat	CATSPERB	14	92000000	92200000	0.0312	rs2295528	-2.58	rs7150509	0.013	5.07	-0.759	175	4	lasso	0.01097	7.5e-06	-0.971	0.33154	NA	NA	NA	NA	NA
CBLN3-out.wgt.RDat	/u/home/t/tboltz/project-ophoff/rna_whole_blood/cts_TWAS_latest/T_Cells_CD4_Naive_weights2//CBLN3-out.wgt.RDat	CBLN3	14	24900000	24900000	0.153	rs7146310	2.55	rs10143703	0.0905	-12.56	-0.166	232	2	lasso	0.08958	2.36e-37	0.1766	0.85983	NA	NA	NA	NA	NA
CDCA4-out.wgt.RDat	/u/home/t/tboltz/project-ophoff/rna_whole_blood/cts_TWAS_latest/T_Cells_CD4_Naive_weights2//CDCA4-out.wgt.RDat	CDCA4	14	105000000	105000000	0.0357	rs4983559	-3.22	rs7158820	0.0477	-9.7	-1.543	71	3	lasso	0.05857	1.07e-24	1.1253	0.26046	NA	NA	NA	NA	NA
CDKL1-out.wgt.RDat	/u/home/t/tboltz/project-ophoff/rna_whole_blood/cts_TWAS_latest/T_Cells_CD4_Naive_weights2//CDKL1-out.wgt.RDat	CDKL1	14	50800000	50900000	0.0518	rs8010709	-2.59	rs4901047	0.00418	-5.92	0.179	141	22	enet	0.03188	4.44e-14	-0.4638	0.64279	NA	NA	NA	NA	NA
CEP128-out.wgt.RDat	/u/home/t/tboltz/project-ophoff/rna_whole_blood/cts_TWAS_latest/T_Cells_CD4_Naive_weights2//CEP128-out.wgt.RDat	CEP128	14	80900000	81400000	0.05	rs7160604	3.23	rs7150858	0.0617	10.77	-2.029	231	18	enet	0.06929	4.96e-29	-1.7222	0.08503	NA	NA	NA	NA	NA
CFL2-out.wgt.RDat	/u/home/t/tboltz/project-ophoff/rna_whole_blood/cts_TWAS_latest/T_Cells_CD4_Naive_weights2//CFL2-out.wgt.RDat	CFL2	14	35200000	35200000	0.0962	rs7149054	-2.52	rs9743965	0.0643	10.82	-0.082	169	2	lasso	0.0631	1.6e-26	-0.0858	0.93164	NA	NA	NA	NA	NA
CHURC1-out.wgt.RDat	/u/home/t/tboltz/project-ophoff/rna_whole_blood/cts_TWAS_latest/T_Cells_CD4_Naive_weights2//CHURC1-out.wgt.RDat	CHURC1	14	65400000	65400000	0.0157	rs2269296	-2.41	rs11621450	0.00979	5.5	-0.124	216	7	enet	0.01109	6.74e-06	-0.4979	0.61853	NA	NA	NA	NA	NA
CIPC-out.wgt.RDat	/u/home/t/tboltz/project-ophoff/rna_whole_blood/cts_TWAS_latest/T_Cells_CD4_Naive_weights2//CIPC-out.wgt.RDat	CIPC	14	77600000	77600000	0.0224	rs4903567	3.24	rs17811635	0.0131	-4.97	-0.165	157	3	lasso	0.01124	5.87e-06	0.7592	0.44775	NA	NA	NA	NA	NA
COCH-out.wgt.RDat	/u/home/t/tboltz/project-ophoff/rna_whole_blood/cts_TWAS_latest/T_Cells_CD4_Naive_weights2//COCH-out.wgt.RDat	COCH	14	31300000	31400000	0.0791	rs229150	-3.66	rs179661	0.0465	9.08	0.953	93	16	enet	0.05379	8.89e-23	1.9514	0.05101	NA	NA	NA	NA	NA
CPSF2-out.wgt.RDat	/u/home/t/tboltz/project-ophoff/rna_whole_blood/cts_TWAS_latest/T_Cells_CD4_Naive_weights2//CPSF2-out.wgt.RDat	CPSF2	14	92600000	92600000	0.0784	rs7156567	2.77	rs4548800	0.0284	-7.31	0.036	179	5	lasso	0.05747	2.97e-24	0.3361	0.73683	NA	NA	NA	NA	NA
CTSG-out.wgt.RDat	/u/home/t/tboltz/project-ophoff/rna_whole_blood/cts_TWAS_latest/T_Cells_CD4_Naive_weights2//CTSG-out.wgt.RDat	CTSG	14	25000000	25000000	0.0341	rs7146310	2.55	rs17257110	0.0279	7.18	-0.442	240	1	lasso	0.02622	7.48e-12	-0.442	0.65849	NA	NA	NA	NA	NA
DCAF4-out.wgt.RDat	/u/home/t/tboltz/project-ophoff/rna_whole_blood/cts_TWAS_latest/T_Cells_CD4_Naive_weights2//DCAF4-out.wgt.RDat	DCAF4	14	73400000	73400000	0.069	rs758913	-2.47	rs17122577	0.0383	8.66	0.4	153	23	enet	0.06262	2.51e-26	0.7661	0.44361	NA	NA	NA	NA	NA
DDHD1-out.wgt.RDat	/u/home/t/tboltz/project-ophoff/rna_whole_blood/cts_TWAS_latest/T_Cells_CD4_Naive_weights2//DDHD1-out.wgt.RDat	DDHD1	14	53500000	53600000	0.0142	rs8004624	2.93	rs4901343	0.0124	-5.05	-0.58	128	128	blup	0.01119	6.17e-06	0.569	0.56933	NA	NA	NA	NA	NA
DGLUCY-out.wgt.RDat	/u/home/t/tboltz/project-ophoff/rna_whole_blood/cts_TWAS_latest/T_Cells_CD4_Naive_weights2//DGLUCY-out.wgt.RDat	DGLUCY	14	91500000	91700000	0.3911	rs1286138	4.45	rs12589587	0.0845	-12.22	-1.087	143	41	enet	0.16633	1.56e-70	0.7091	0.47829	NA	NA	NA	NA	NA
DHRS1-out.wgt.RDat	/u/home/t/tboltz/project-ophoff/rna_whole_blood/cts_TWAS_latest/T_Cells_CD4_Naive_weights2//DHRS1-out.wgt.RDat	DHRS1	14	24800000	24800000	0.025	rs7146310	2.55	rs4568	0.0216	6.3	1.629	218	3	lasso	0.02117	7.21e-10	1.4109	0.15828	NA	NA	NA	NA	NA
DHRS4L2-out.wgt.RDat	/u/home/t/tboltz/project-ophoff/rna_whole_blood/cts_TWAS_latest/T_Cells_CD4_Naive_weights2//DHRS4L2-out.wgt.RDat	DHRS4L2	14	24400000	24500000	0.0317	rs7146310	2.55	rs8022613	0.0189	-6.9	0.174	172	10	lasso	0.02955	3.67e-13	-0.0637	0.94919	NA	NA	NA	NA	NA
EGLN3-out.wgt.RDat	/u/home/t/tboltz/project-ophoff/rna_whole_blood/cts_TWAS_latest/T_Cells_CD4_Naive_weights2//EGLN3-out.wgt.RDat	EGLN3	14	34400000	34900000	0.2028	rs7149054	-2.52	rs1680726	0.0857	-12.3	-0.844	179	56	enet	0.1158	2.25e-48	0.6906	0.48979	NA	NA	NA	NA	NA
EIF2B2-out.wgt.RDat	/u/home/t/tboltz/project-ophoff/rna_whole_blood/cts_TWAS_latest/T_Cells_CD4_Naive_weights2//EIF2B2-out.wgt.RDat	EIF2B2	14	75500000	75500000	0.0252	rs175707	1.96	rs174994	0.0142	5.1	-0.465	102	2	lasso	0.01388	5.31e-07	-0.3883	0.69783	NA	NA	NA	NA	NA
ENTPD5-out.wgt.RDat	/u/home/t/tboltz/project-ophoff/rna_whole_blood/cts_TWAS_latest/T_Cells_CD4_Naive_weights2//ENTPD5-out.wgt.RDat	ENTPD5	14	74400000	74500000	0.0313	rs6574129	-2.57	rs17096208	0.0128	-4.83	0.866	135	4	lasso	0.01427	3.75e-07	-0.7668	0.4432	NA	NA	NA	NA	NA
ERO1A-out.wgt.RDat	/u/home/t/tboltz/project-ophoff/rna_whole_blood/cts_TWAS_latest/T_Cells_CD4_Naive_weights2//ERO1A-out.wgt.RDat	ERO1A	14	53100000	53200000	0.1156	rs8004624	2.93	rs7150290	0.0241	-6.91	0.5	132	132	blup	0.03362	9.11e-15	-0.6291	0.52928	NA	NA	NA	NA	NA
FAM161B-out.wgt.RDat	/u/home/t/tboltz/project-ophoff/rna_whole_blood/cts_TWAS_latest/T_Cells_CD4_Naive_weights2//FAM161B-out.wgt.RDat	FAM161B	14	74400000	74400000	0.0393	rs6574129	-2.57	rs4903164	0.0332	-7.88	-1.212	133	16	enet	0.03529	1.99e-15	1.0103	0.31235	NA	NA	NA	NA	NA
FAM177A1-out.wgt.RDat	/u/home/t/tboltz/project-ophoff/rna_whole_blood/cts_TWAS_latest/T_Cells_CD4_Naive_weights2//FAM177A1-out.wgt.RDat	FAM177A1	14	35500000	35600000	0.0541	rs1712354	-2.52	rs8015200	0.0517	10.24	1.83	184	7	lasso	0.07296	1.59e-30	1.33	0.18352	NA	NA	NA	NA	NA
FBLN5-out.wgt.RDat	/u/home/t/tboltz/project-ophoff/rna_whole_blood/cts_TWAS_latest/T_Cells_CD4_Naive_weights2//FBLN5-out.wgt.RDat	FBLN5	14	92300000	92400000	0.2876	rs2244158	-2.25	rs2430343	0.112	14.06	-0.542	177	36	enet	0.18467	6.65e-79	-0.5362	0.59185	NA	NA	NA	NA	NA
FLVCR2-out.wgt.RDat	/u/home/t/tboltz/project-ophoff/rna_whole_blood/cts_TWAS_latest/T_Cells_CD4_Naive_weights2//FLVCR2-out.wgt.RDat	FLVCR2	14	76000000	76100000	0.0402	rs9323628	2.84	rs7142350	0.0279	7.06	0.317	95	8	enet	0.0289	6.6e-13	0.2119	0.83219	NA	NA	NA	NA	NA
GLRX5-out.wgt.RDat	/u/home/t/tboltz/project-ophoff/rna_whole_blood/cts_TWAS_latest/T_Cells_CD4_Naive_weights2//GLRX5-out.wgt.RDat	GLRX5	14	96000000	96000000	0.0688	rs4900279	2.82	rs10484052	0.0469	9.72	-0.602	237	11	enet	0.05311	1.67e-22	-1.1878	0.23492	NA	NA	NA	NA	NA
GPR135-out.wgt.RDat	/u/home/t/tboltz/project-ophoff/rna_whole_blood/cts_TWAS_latest/T_Cells_CD4_Naive_weights2//GPR135-out.wgt.RDat	GPR135	14	59900000	59900000	0.061	rs17095757	-2.7	rs8660	0.0487	9.41	0.125	193	7	lasso	0.06267	2.39e-26	-0.4163	0.67722	NA	NA	NA	NA	NA
GPR33-out.wgt.RDat	/u/home/t/tboltz/project-ophoff/rna_whole_blood/cts_TWAS_latest/T_Cells_CD4_Naive_weights2//GPR33-out.wgt.RDat	GPR33	14	32000000	32000000	0.0109	rs12897532	2.68	rs1952896	0.00355	3.44	-0.607	111	111	blup	0.00619	0.000616	0.3182	0.75033	NA	NA	NA	NA	NA
GSKIP-out.wgt.RDat	/u/home/t/tboltz/project-ophoff/rna_whole_blood/cts_TWAS_latest/T_Cells_CD4_Naive_weights2//GSKIP-out.wgt.RDat	GSKIP	14	96800000	96900000	0.0549	rs4905542	-2.96	rs4905480	0.031	7.5	0.884	165	2	lasso	0.03546	1.71e-15	0.5596	0.57572	NA	NA	NA	NA	NA
GSTZ1-out.wgt.RDat	/u/home/t/tboltz/project-ophoff/rna_whole_blood/cts_TWAS_latest/T_Cells_CD4_Naive_weights2//GSTZ1-out.wgt.RDat	GSTZ1	14	77800000	77800000	0.0232	rs4903567	3.24	rs2270421	0.0169	5.89	-2.469	156	2	lasso	0.01483	2.24e-07	-2.4706	0.01349	0.001	0.943	0	0.003	0.052
HAUS4-out.wgt.RDat	/u/home/t/tboltz/project-ophoff/rna_whole_blood/cts_TWAS_latest/T_Cells_CD4_Naive_weights2//HAUS4-out.wgt.RDat	HAUS4	14	23400000	23400000	0.2915	rs8008775	-1.84	rs10134257	0.195	-18.38	-0.529	93	25	enet	0.2236	2.66e-97	0.142	0.88707	NA	NA	NA	NA	NA
IFI27L2-out.wgt.RDat	/u/home/t/tboltz/project-ophoff/rna_whole_blood/cts_TWAS_latest/T_Cells_CD4_Naive_weights2//IFI27L2-out.wgt.RDat	IFI27L2	14	94600000	94600000	0.0435	rs1154824	2.21	rs878554	0.0186	-5.96	-1.731	196	22	enet	0.03407	6.09e-15	2.575	0.01002	0.002	0.984	0	0.001	0.012
INF2-out.wgt.RDat	/u/home/t/tboltz/project-ophoff/rna_whole_blood/cts_TWAS_latest/T_Cells_CD4_Naive_weights2//INF2-out.wgt.RDat	INF2	14	105000000	105000000	0.0506	rs4983559	-3.22	rs11160817	0.0152	5.56	-0.215	86	25	enet	0.01901	5.09e-09	0.5081	0.61142	NA	NA	NA	NA	NA
ISCA2-out.wgt.RDat	/u/home/t/tboltz/project-ophoff/rna_whole_blood/cts_TWAS_latest/T_Cells_CD4_Naive_weights2//ISCA2-out.wgt.RDat	ISCA2	14	75000000	75000000	0.0691	rs3815328	1.85	rs7148018	0.037	-8.2	0.508	116	1	lasso	0.03594	1.11e-15	-0.508	0.61145	NA	NA	NA	NA	NA
ITPK1-out.wgt.RDat	/u/home/t/tboltz/project-ophoff/rna_whole_blood/cts_TWAS_latest/T_Cells_CD4_Naive_weights2//ITPK1-out.wgt.RDat	ITPK1	14	93400000	93600000	0.0562	rs7156567	2.77	rs4905048	0.0235	-6.91	0.091	152	43	enet	0.02268	1.85e-10	-0.1101	0.91231	NA	NA	NA	NA	NA
JKAMP-out.wgt.RDat	/u/home/t/tboltz/project-ophoff/rna_whole_blood/cts_TWAS_latest/T_Cells_CD4_Naive_weights2//JKAMP-out.wgt.RDat	JKAMP	14	60000000	60000000	0.0122	rs17095757	-2.76	rs17096221	0.00871	-4.55	-1.839	191	3	lasso	0.00654	0.000444	0.9708	0.33163	NA	NA	NA	NA	NA
KHNYN-out.wgt.RDat	/u/home/t/tboltz/project-ophoff/rna_whole_blood/cts_TWAS_latest/T_Cells_CD4_Naive_weights2//KHNYN-out.wgt.RDat	KHNYN	14	24900000	24900000	0.1358	rs7146310	2.55	rs10143703	0.0507	9.64	-0.166	230	3	lasso	0.05183	5.37e-22	-0.4014	0.68811	NA	NA	NA	NA	NA
KLC1-out.wgt.RDat	/u/home/t/tboltz/project-ophoff/rna_whole_blood/cts_TWAS_latest/T_Cells_CD4_Naive_weights2//KLC1-out.wgt.RDat	KLC1	14	104000000	104000000	0.0614	rs12892765	1.85	rs2273175	0.0825	12.02	0.724	127	2	lasso	0.10609	2.92e-44	0.9573	0.3384	NA	NA	NA	NA	NA
LTB4R2-out.wgt.RDat	/u/home/t/tboltz/project-ophoff/rna_whole_blood/cts_TWAS_latest/T_Cells_CD4_Naive_weights2//LTB4R2-out.wgt.RDat	LTB4R2	14	24800000	24800000	0.015	rs7146310	2.55	rs4374085	0.0109	-4.56	-0.157	213	17	enet	0.00863	6.45e-05	0.3736	0.70874	NA	NA	NA	NA	NA
MARK3-out.wgt.RDat	/u/home/t/tboltz/project-ophoff/rna_whole_blood/cts_TWAS_latest/T_Cells_CD4_Naive_weights2//MARK3-out.wgt.RDat	MARK3	14	104000000	104000000	0.067	rs10133111	3.92	rs7155511	0.0137	5.53	-1.072	142	37	enet	0.04368	9.51e-19	-0.8723	0.38304	NA	NA	NA	NA	NA
NDUFB1-out.wgt.RDat	/u/home/t/tboltz/project-ophoff/rna_whole_blood/cts_TWAS_latest/T_Cells_CD4_Naive_weights2//NDUFB1-out.wgt.RDat	NDUFB1	14	92600000	92600000	0.0705	rs7156567	2.77	rs35609412	0.0334	7.84	-0.855	173	10	enet	0.05732	3.39e-24	-0.6317	0.52758	NA	NA	NA	NA	NA
NEDD8-out.wgt.RDat	/u/home/t/tboltz/project-ophoff/rna_whole_blood/cts_TWAS_latest/T_Cells_CD4_Naive_weights2//NEDD8-out.wgt.RDat	NEDD8	14	24700000	24700000	0.0236	rs7146310	2.55	rs12433338	0.009	-4.42	-0.72	196	3	lasso	0.00482	0.00223	1.0788	0.28067	NA	NA	NA	NA	NA
NPC2-out.wgt.RDat	/u/home/t/tboltz/project-ophoff/rna_whole_blood/cts_TWAS_latest/T_Cells_CD4_Naive_weights2//NPC2-out.wgt.RDat	NPC2	14	74900000	75000000	0.0273	rs3815328	1.85	rs4903231	0.00908	4.94	0.359	119	5	lasso	0.00933	3.37e-05	0.8189	0.41282	NA	NA	NA	NA	NA
NRXN3-out.wgt.RDat	/u/home/t/tboltz/project-ophoff/rna_whole_blood/cts_TWAS_latest/T_Cells_CD4_Naive_weights2//NRXN3-out.wgt.RDat	NRXN3	14	78600000	80300000	0.023	rs11159309	-3.46	rs4903758	0.0143	-5.34	0.85	539	2	lasso	0.01121	6.03e-06	-0.8499	0.39536	NA	NA	NA	NA	NA
OSGEP-out.wgt.RDat	/u/home/t/tboltz/project-ophoff/rna_whole_blood/cts_TWAS_latest/T_Cells_CD4_Naive_weights2//OSGEP-out.wgt.RDat	OSGEP	14	20900000	20900000	0.0784	rs17210983	-2.18	rs4465523	0.0379	9.12	-0.733	172	3	lasso	0.05527	2.27e-23	-0.6539	0.51319	NA	NA	NA	NA	NA
PCNX1-out.wgt.RDat	/u/home/t/tboltz/project-ophoff/rna_whole_blood/cts_TWAS_latest/T_Cells_CD4_Naive_weights2//PCNX1-out.wgt.RDat	PCNX1	14	71400000	71600000	0.0952	rs4902904	2.8	rs221917	0.0552	-9.9	-1.111	185	10	lasso	0.06821	1.37e-28	0.7664	0.44342	NA	NA	NA	NA	NA
PCNX4-out.wgt.RDat	/u/home/t/tboltz/project-ophoff/rna_whole_blood/cts_TWAS_latest/T_Cells_CD4_Naive_weights2//PCNX4-out.wgt.RDat	PCNX4	14	60600000	60600000	0.0123	rs1254330	3.23	rs381521	0.008	4.86	1.456	128	2	lasso	0.00885	5.27e-05	1.7429	0.08135	NA	NA	NA	NA	NA
PLD4-out.wgt.RDat	/u/home/t/tboltz/project-ophoff/rna_whole_blood/cts_TWAS_latest/T_Cells_CD4_Naive_weights2//PLD4-out.wgt.RDat	PLD4	14	105000000	105000000	0.0243	rs4983559	-3.22	rs10083490	0.0138	5.41	-0.442	71	10	enet	0.01215	2.55e-06	0.046	0.96328	NA	NA	NA	NA	NA
PLEKHD1-out.wgt.RDat	/u/home/t/tboltz/project-ophoff/rna_whole_blood/cts_TWAS_latest/T_Cells_CD4_Naive_weights2//PLEKHD1-out.wgt.RDat	PLEKHD1	14	70000000	70000000	0.0208	rs2105269	2.67	rs927390	0.00402	-4.44	0.708	138	12	enet	0.01269	1.57e-06	-0.7088	0.47844	NA	NA	NA	NA	NA
PPP4R4-out.wgt.RDat	/u/home/t/tboltz/project-ophoff/rna_whole_blood/cts_TWAS_latest/T_Cells_CD4_Naive_weights2//PPP4R4-out.wgt.RDat	PPP4R4	14	94600000	94700000	0.0915	rs1955651	3.07	rs10130697	0.0536	10.28	-0.987	237	5	lasso	0.0701	2.33e-29	-1.3207	0.18659	NA	NA	NA	NA	NA
PRMT5-out.wgt.RDat	/u/home/t/tboltz/project-ophoff/rna_whole_blood/cts_TWAS_latest/T_Cells_CD4_Naive_weights2//PRMT5-out.wgt.RDat	PRMT5	14	23400000	23400000	0.0408	rs8008775	-1.84	rs2180834	0.0295	-7.53	-0.634	91	2	lasso	0.02757	2.2e-12	0.6731	0.5009	NA	NA	NA	NA	NA
PRORP-out.wgt.RDat	/u/home/t/tboltz/project-ophoff/rna_whole_blood/cts_TWAS_latest/T_Cells_CD4_Naive_weights2//PRORP-out.wgt.RDat	PRORP	14	35600000	35700000	0.1419	rs1712354	-2.52	rs12100841	0.207	18.94	0.771	188	6	lasso	0.21014	7.73e-91	0.7902	0.42939	NA	NA	NA	NA	NA
PSEN1-out.wgt.RDat	/u/home/t/tboltz/project-ophoff/rna_whole_blood/cts_TWAS_latest/T_Cells_CD4_Naive_weights2//PSEN1-out.wgt.RDat	PSEN1	14	73600000	73700000	0.0683	rs6574129	-2.57	rs7523	0.0503	10.2	-0.293	140	4	lasso	0.09434	2.47e-39	-0.4756	0.63437	NA	NA	NA	NA	NA
PTGDR-out.wgt.RDat	/u/home/t/tboltz/project-ophoff/rna_whole_blood/cts_TWAS_latest/T_Cells_CD4_Naive_weights2//PTGDR-out.wgt.RDat	PTGDR	14	52700000	52700000	0.0188	rs8004624	2.93	rs2357313	-7.13e-05	-3.78	-0.999	221	221	blup	0.00769	0.000152	2.2049	0.02746	0.938	0.057	0.003	0	0.001
PTGR2-out.wgt.RDat	/u/home/t/tboltz/project-ophoff/rna_whole_blood/cts_TWAS_latest/T_Cells_CD4_Naive_weights2//PTGR2-out.wgt.RDat	PTGR2	14	74300000	74400000	0.0505	rs6574129	-2.57	rs8013446	0.0207	6.12	-1.59	134	34	enet	0.0264	6.36e-12	-0.2785	0.7806	NA	NA	NA	NA	NA
RAB15-out.wgt.RDat	/u/home/t/tboltz/project-ophoff/rna_whole_blood/cts_TWAS_latest/T_Cells_CD4_Naive_weights2//RAB15-out.wgt.RDat	RAB15	14	65400000	65400000	0.0698	rs2269296	-2.41	rs10141986	0.0107	5.67	-0.984	216	68	enet	0.02282	1.62e-10	-0.7291	0.46591	NA	NA	NA	NA	NA
RAB2B-out.wgt.RDat	/u/home/t/tboltz/project-ophoff/rna_whole_blood/cts_TWAS_latest/T_Cells_CD4_Naive_weights2//RAB2B-out.wgt.RDat	RAB2B	14	21900000	21900000	0.0141	rs8009501	-2.5	rs7155867	0.00805	4.38	0.603	202	11	enet	0.00746	0.00019	1.3672	0.17158	NA	NA	NA	NA	NA
REM2-out.wgt.RDat	/u/home/t/tboltz/project-ophoff/rna_whole_blood/cts_TWAS_latest/T_Cells_CD4_Naive_weights2//REM2-out.wgt.RDat	REM2	14	23400000	23400000	0.0338	rs10149541	-2.3	rs4982704	0.00359	4.2	-0.611	95	33	enet	0.02079	1.02e-09	-0.3788	0.70486	NA	NA	NA	NA	NA
RGS6-out.wgt.RDat	/u/home/t/tboltz/project-ophoff/rna_whole_blood/cts_TWAS_latest/T_Cells_CD4_Naive_weights2//RGS6-out.wgt.RDat	RGS6	14	72400000	73000000	0.0632	rs758913	-2.47	rs2238280	0.0302	8.08	0.288	358	19	enet	0.06062	1.6e-25	-0.4998	0.61723	NA	NA	NA	NA	NA
RIN3-out.wgt.RDat	/u/home/t/tboltz/project-ophoff/rna_whole_blood/cts_TWAS_latest/T_Cells_CD4_Naive_weights2//RIN3-out.wgt.RDat	RIN3	14	93000000	93200000	0.1442	rs7156567	2.77	rs17783630	0.0898	12.54	0.163	184	24	enet	0.10176	1.95e-42	0.663	0.50732	NA	NA	NA	NA	NA
RNASE2-out.wgt.RDat	/u/home/t/tboltz/project-ophoff/rna_whole_blood/cts_TWAS_latest/T_Cells_CD4_Naive_weights2//RNASE2-out.wgt.RDat	RNASE2	14	21400000	21400000	0.179	rs17092373	2.11	rs10142804	0.0782	11.7	0.828	93	12	enet	0.10738	8.41e-45	0.9481	0.34307	NA	NA	NA	NA	NA
RNASE3-out.wgt.RDat	/u/home/t/tboltz/project-ophoff/rna_whole_blood/cts_TWAS_latest/T_Cells_CD4_Naive_weights2//RNASE3-out.wgt.RDat	RNASE3	14	21400000	21400000	0.1365	rs17092373	2.11	rs10142804	0.0393	8.55	0.828	97	5	lasso	0.08228	2.43e-34	0.5847	0.55874	NA	NA	NA	NA	NA
RNASE4-out.wgt.RDat	/u/home/t/tboltz/project-ophoff/rna_whole_blood/cts_TWAS_latest/T_Cells_CD4_Naive_weights2//RNASE4-out.wgt.RDat	RNASE4	14	21200000	21200000	0.1061	rs17092373	2.11	rs1010461	0.0561	-10.01	-0.864	142	4	lasso	0.05605	1.1e-23	0.7448	0.4564	NA	NA	NA	NA	NA
RNASE6-out.wgt.RDat	/u/home/t/tboltz/project-ophoff/rna_whole_blood/cts_TWAS_latest/T_Cells_CD4_Naive_weights2//RNASE6-out.wgt.RDat	RNASE6	14	21200000	21300000	0.1253	rs17092373	2.11	rs4982347	0.0627	-10.56	-1.5	113	11	enet	0.08851	6.51e-37	1.5221	0.12798	NA	NA	NA	NA	NA
RPS6KA5-out.wgt.RDat	/u/home/t/tboltz/project-ophoff/rna_whole_blood/cts_TWAS_latest/T_Cells_CD4_Naive_weights2//RPS6KA5-out.wgt.RDat	RPS6KA5	14	91300000	91500000	0.0667	rs1286138	4.45	rs11620665	0.0157	5.36	2.461	141	28	enet	0.03005	2.32e-13	0.5847	0.55875	NA	NA	NA	NA	NA
RTN1-out.wgt.RDat	/u/home/t/tboltz/project-ophoff/rna_whole_blood/cts_TWAS_latest/T_Cells_CD4_Naive_weights2//RTN1-out.wgt.RDat	RTN1	14	60100000	60300000	0.1202	rs1266416	2.82	rs17834111	0.0441	-10.11	-1.506	205	7	lasso	0.10368	3.05e-43	0.3946	0.69315	NA	NA	NA	NA	NA
SLC24A4-out.wgt.RDat	/u/home/t/tboltz/project-ophoff/rna_whole_blood/cts_TWAS_latest/T_Cells_CD4_Naive_weights2//SLC24A4-out.wgt.RDat	SLC24A4	14	92800000	93000000	0.253	rs7156567	2.77	rs10145865	0.0489	9.54	-0.031	201	10	lasso	0.12167	6.91e-51	0.5744	0.56572	NA	NA	NA	NA	NA
SLC25A21-out.wgt.RDat	/u/home/t/tboltz/project-ophoff/rna_whole_blood/cts_TWAS_latest/T_Cells_CD4_Naive_weights2//SLC25A21-out.wgt.RDat	SLC25A21	14	37100000	37600000	0.021	rs4900717	3.27	rs17106539	0.0183	6.57	-3.194	271	3	lasso	0.01768	1.69e-08	-3.0709	0.00213	0	0.704	0	0.008	0.288
SLC25A29-out.wgt.RDat	/u/home/t/tboltz/project-ophoff/rna_whole_blood/cts_TWAS_latest/T_Cells_CD4_Naive_weights2//SLC25A29-out.wgt.RDat	SLC25A29	14	101000000	101000000	0.1834	rs8007756	-1.94	rs7159187	0.0719	11.23	-1.002	107	35	enet	0.13326	6.85e-56	-1.5671	0.1171	NA	NA	NA	NA	NA
SLC39A9-out.wgt.RDat	/u/home/t/tboltz/project-ophoff/rna_whole_blood/cts_TWAS_latest/T_Cells_CD4_Naive_weights2//SLC39A9-out.wgt.RDat	SLC39A9	14	69900000	69900000	0.0396	rs2105269	2.67	rs17764155	0.0192	5.91	0.508	121	16	enet	0.02826	1.17e-12	-0.025	0.98005	NA	NA	NA	NA	NA
SLC7A8-out.wgt.RDat	/u/home/t/tboltz/project-ophoff/rna_whole_blood/cts_TWAS_latest/T_Cells_CD4_Naive_weights2//SLC7A8-out.wgt.RDat	SLC7A8	14	23600000	23700000	0.0407	rs8008775	-1.84	rs2239633	0.00459	-4.9	0.29	107	107	blup	0.01951	3.24e-09	-0.9039	0.36605	NA	NA	NA	NA	NA
SNAPC1-out.wgt.RDat	/u/home/t/tboltz/project-ophoff/rna_whole_blood/cts_TWAS_latest/T_Cells_CD4_Naive_weights2//SNAPC1-out.wgt.RDat	SNAPC1	14	62200000	62300000	0.0607	rs12147829	-2.6	rs6573401	0.0387	8.33	-1.332	189	21	enet	0.03818	1.45e-16	-0.5987	0.54935	NA	NA	NA	NA	NA
SNX6-out.wgt.RDat	/u/home/t/tboltz/project-ophoff/rna_whole_blood/cts_TWAS_latest/T_Cells_CD4_Naive_weights2//SNX6-out.wgt.RDat	SNX6	14	35000000	35100000	0.0221	rs7149054	-2.52	rs12050290	0.0231	6.59	0.056	163	2	lasso	0.02197	3.51e-10	0.0555	0.95578	NA	NA	NA	NA	NA
SOS2-out.wgt.RDat	/u/home/t/tboltz/project-ophoff/rna_whole_blood/cts_TWAS_latest/T_Cells_CD4_Naive_weights2//SOS2-out.wgt.RDat	SOS2	14	50600000	50700000	0.0279	rs8003924	2.3	rs9788447	0.0172	-6.05	0.729	137	6	lasso	0.02223	2.77e-10	-0.7207	0.47107	NA	NA	NA	NA	NA
SPATA7-out.wgt.RDat	/u/home/t/tboltz/project-ophoff/rna_whole_blood/cts_TWAS_latest/T_Cells_CD4_Naive_weights2//SPATA7-out.wgt.RDat	SPATA7	14	88900000	88900000	0.0267	rs4904488	-2.08	rs3179969	0.0141	-5.44	1.373	226	4	lasso	0.01703	3.06e-08	-1.2182	0.22314	NA	NA	NA	NA	NA
SRP54-out.wgt.RDat	/u/home/t/tboltz/project-ophoff/rna_whole_blood/cts_TWAS_latest/T_Cells_CD4_Naive_weights2//SRP54-out.wgt.RDat	SRP54	14	35500000	35500000	0.0204	rs1712354	-2.52	rs712311	0.00726	-4.84	0.157	195	195	blup	0.01593	8.31e-08	0.2692	0.78775	NA	NA	NA	NA	NA
STON2-out.wgt.RDat	/u/home/t/tboltz/project-ophoff/rna_whole_blood/cts_TWAS_latest/T_Cells_CD4_Naive_weights2//STON2-out.wgt.RDat	STON2	14	81700000	81900000	0.0263	rs1885600	2.79	rs12888000	0.0235	6.52	1.129	172	2	lasso	0.02191	3.68e-10	1.1369	0.25556	NA	NA	NA	NA	NA
SYNE2-out.wgt.RDat	/u/home/t/tboltz/project-ophoff/rna_whole_blood/cts_TWAS_latest/T_Cells_CD4_Naive_weights2//SYNE2-out.wgt.RDat	SYNE2	14	64200000	64700000	0.0378	rs1256049	3.08	rs28373566	0.013	-5.75	-1.027	291	22	enet	0.03198	4.05e-14	0.4779	0.63274	NA	NA	NA	NA	NA
SYNE3-out.wgt.RDat	/u/home/t/tboltz/project-ophoff/rna_whole_blood/cts_TWAS_latest/T_Cells_CD4_Naive_weights2//SYNE3-out.wgt.RDat	SYNE3	14	95900000	95900000	0.0605	rs4900279	2.87	rs4905328	0.0129	-4.98	1.72	238	238	blup	0.01297	1.21e-06	-0.8859	0.37566	NA	NA	NA	NA	NA
TC2N-out.wgt.RDat	/u/home/t/tboltz/project-ophoff/rna_whole_blood/cts_TWAS_latest/T_Cells_CD4_Naive_weights2//TC2N-out.wgt.RDat	TC2N	14	92200000	92300000	0.0228	rs2244158	-2.25	rs2017488	0.000346	-4.23	0.395	169	169	blup	0.00469	0.00253	0.1186	0.90556	NA	NA	NA	NA	NA
TCL1B-out.wgt.RDat	/u/home/t/tboltz/project-ophoff/rna_whole_blood/cts_TWAS_latest/T_Cells_CD4_Naive_weights2//TCL1B-out.wgt.RDat	TCL1B	14	96200000	96200000	0.0296	rs4900279	2.93	rs1743519	0.0244	6.68	0.192	255	2	lasso	0.0237	7.33e-11	0.3647	0.71533	NA	NA	NA	NA	NA
TDRD9-out.wgt.RDat	/u/home/t/tboltz/project-ophoff/rna_whole_blood/cts_TWAS_latest/T_Cells_CD4_Naive_weights2//TDRD9-out.wgt.RDat	TDRD9	14	104000000	105000000	0.1489	rs8003187	-1.9	rs10149651	0.0958	13.05	1.164	107	6	lasso	0.0939	3.78e-39	1.1736	0.24057	NA	NA	NA	NA	NA
TMED8-out.wgt.RDat	/u/home/t/tboltz/project-ophoff/rna_whole_blood/cts_TWAS_latest/T_Cells_CD4_Naive_weights2//TMED8-out.wgt.RDat	TMED8	14	77800000	77800000	0.0224	rs4903567	3.24	rs12435136	0.0143	5.21	1.166	181	2	lasso	0.01197	3.03e-06	1.4618	0.1438	NA	NA	NA	NA	NA
TMEM63C-out.wgt.RDat	/u/home/t/tboltz/project-ophoff/rna_whole_blood/cts_TWAS_latest/T_Cells_CD4_Naive_weights2//TMEM63C-out.wgt.RDat	TMEM63C	14	77600000	77700000	0.1494	rs4903567	3.24	rs1911728	0.0929	12.72	-1.155	171	15	enet	0.12543	1.67e-52	-0.4736	0.63577	NA	NA	NA	NA	NA
TOX4-out.wgt.RDat	/u/home/t/tboltz/project-ophoff/rna_whole_blood/cts_TWAS_latest/T_Cells_CD4_Naive_weights2//TOX4-out.wgt.RDat	TOX4	14	21900000	22000000	0.0191	rs8009501	-2.5	rs3752411	0.00858	4.43	-1.764	202	20	enet	0.00931	3.45e-05	-1.5678	0.11692	NA	NA	NA	NA	NA
TRIM9-out.wgt.RDat	/u/home/t/tboltz/project-ophoff/rna_whole_blood/cts_TWAS_latest/T_Cells_CD4_Naive_weights2//TRIM9-out.wgt.RDat	TRIM9	14	51400000	51600000	0.047	rs8010709	-2.59	rs7157823	0.0112	-5.16	0.045	243	34	enet	0.01219	2.48e-06	-0.8022	0.42246	NA	NA	NA	NA	NA
TRIP11-out.wgt.RDat	/u/home/t/tboltz/project-ophoff/rna_whole_blood/cts_TWAS_latest/T_Cells_CD4_Naive_weights2//TRIP11-out.wgt.RDat	TRIP11	14	92400000	92500000	0.0133	rs7156567	2.77	rs11849778	0.0132	5.3	-0.555	186	16	enet	0.01501	1.9e-07	-0.2651	0.7909	NA	NA	NA	NA	NA
TTC9-out.wgt.RDat	/u/home/t/tboltz/project-ophoff/rna_whole_blood/cts_TWAS_latest/T_Cells_CD4_Naive_weights2//TTC9-out.wgt.RDat	TTC9	14	71100000	71100000	0.0645	rs4902904	2.8	rs4902843	0.0465	9.76	0.329	190	7	lasso	0.05933	5.31e-25	0.8503	0.39513	NA	NA	NA	NA	NA
VASH1-out.wgt.RDat	/u/home/t/tboltz/project-ophoff/rna_whole_blood/cts_TWAS_latest/T_Cells_CD4_Naive_weights2//VASH1-out.wgt.RDat	VASH1	14	77200000	77200000	0.2086	rs11624232	-2.75	rs11623512	0.269	21.59	-0.254	139	5	lasso	0.28255	5.57e-127	-0.2481	0.80405	NA	NA	NA	NA	NA
VCPKMT-out.wgt.RDat	/u/home/t/tboltz/project-ophoff/rna_whole_blood/cts_TWAS_latest/T_Cells_CD4_Naive_weights2//VCPKMT-out.wgt.RDat	VCPKMT	14	50600000	50600000	0.0254	rs8003924	2.3	rs9788447	0.0199	-6.2	0.729	122	1	lasso	0.01864	7.13e-09	-0.729	0.466	NA	NA	NA	NA	NA
WARS1-out.wgt.RDat	/u/home/t/tboltz/project-ophoff/rna_whole_blood/cts_TWAS_latest/T_Cells_CD4_Naive_weights2//WARS1-out.wgt.RDat	WARS1	14	101000000	101000000	0.2056	rs2295388	2.02	rs7142064	0.0197	-6.84	-0.011	114	37	enet	0.11633	1.33e-48	0.2331	0.81567	NA	NA	NA	NA	NA
WDR25-out.wgt.RDat	/u/home/t/tboltz/project-ophoff/rna_whole_blood/cts_TWAS_latest/T_Cells_CD4_Naive_weights2//WDR25-out.wgt.RDat	WDR25	14	101000000	101000000	0.0569	rs2295388	2.02	rs2273802	0.0286	-8.32	0.637	125	3	lasso	0.05335	1.33e-22	-0.4451	0.65622	NA	NA	NA	NA	NA
YLPM1-out.wgt.RDat	/u/home/t/tboltz/project-ophoff/rna_whole_blood/cts_TWAS_latest/T_Cells_CD4_Naive_weights2//YLPM1-out.wgt.RDat	YLPM1	14	75200000	75300000	0.023	rs7143114	-2.01	rs887746	0.0125	6	-1.387	102	5	lasso	0.01741	2.17e-08	-1.433	0.15185	NA	NA	NA	NA	NA
ZFYVE1-out.wgt.RDat	/u/home/t/tboltz/project-ophoff/rna_whole_blood/cts_TWAS_latest/T_Cells_CD4_Naive_weights2//ZFYVE1-out.wgt.RDat	ZFYVE1	14	73400000	73500000	0.0106	rs758913	-2.47	rs12893983	0.00545	4.81	0.01	156	3	lasso	0.0057	0.000977	-0.1536	0.8779	NA	NA	NA	NA	NA
PANEL	FILE	ID	CHR	P0	P1	HSQ	BEST.GWAS.ID	BEST.GWAS.Z	EQTL.ID	EQTL.R2	EQTL.Z	EQTL.GWAS.Z	NSNP	NWGT	MODEL	MODELCV.R2	MODELCV.PV	TWAS.Z	TWAS.P	COLOC.PP0	COLOC.PP1	COLOC.PP2	COLOC.PP3	COLOC.PP4
ABHD17C-out.wgt.RDat	/u/home/t/tboltz/project-ophoff/rna_whole_blood/cts_TWAS_latest/T_Cells_CD4_Naive_weights2//ABHD17C-out.wgt.RDat	ABHD17C	15	81000000	81000000	0.0496	rs12442068	-4.27	rs11633987	0.015851	-5.92	-1.492	182	4	lasso	0.042607	2.54e-18	3.90802	9.31e-05	0.001	0.937	0	0.044	0.017
ADAMTS17-out.wgt.RDat	/u/home/t/tboltz/project-ophoff/rna_whole_blood/cts_TWAS_latest/T_Cells_CD4_Naive_weights2//ADAMTS17-out.wgt.RDat	ADAMTS17	15	101000000	101000000	0.02491	rs4965623	-3.34	rs4533267	0.006686	-4.66	0.006	233	233	blup	0.009196	3.82e-05	0.46186	0.644	NA	NA	NA	NA	NA
ADPGK-out.wgt.RDat	/u/home/t/tboltz/project-ophoff/rna_whole_blood/cts_TWAS_latest/T_Cells_CD4_Naive_weights2//ADPGK-out.wgt.RDat	ADPGK	15	73000000	73100000	0.06165	rs12904334	-2.6	rs8023358	0.03338	8.32	-1.743	137	7	lasso	0.036402	7.27e-16	-1.95696	0.0504	NA	NA	NA	NA	NA
AKAP13-out.wgt.RDat	/u/home/t/tboltz/project-ophoff/rna_whole_blood/cts_TWAS_latest/T_Cells_CD4_Naive_weights2//AKAP13-out.wgt.RDat	AKAP13	15	85900000	86300000	0.02921	rs4843020	-2.84	rs338523	0.024802	6.98	0.132	353	18	enet	0.033461	1.05e-14	0.04149	0.967	NA	NA	NA	NA	NA
ANKDD1A-out.wgt.RDat	/u/home/t/tboltz/project-ophoff/rna_whole_blood/cts_TWAS_latest/T_Cells_CD4_Naive_weights2//ANKDD1A-out.wgt.RDat	ANKDD1A	15	65200000	65300000	0.36463	rs2056497	2.41	rs1719273	0.373059	25.42	0.998	139	3	lasso	0.382148	3.97e-183	1.20047	0.23	NA	NA	NA	NA	NA
ANPEP-out.wgt.RDat	/u/home/t/tboltz/project-ophoff/rna_whole_blood/cts_TWAS_latest/T_Cells_CD4_Naive_weights2//ANPEP-out.wgt.RDat	ANPEP	15	90300000	90400000	0.06845	rs16944155	3.11	rs7111	0.022873	7.35	-0.057	77	4	lasso	0.045187	2.4e-19	0.2777	0.781	NA	NA	NA	NA	NA
AP3S2-out.wgt.RDat	/u/home/t/tboltz/project-ophoff/rna_whole_blood/cts_TWAS_latest/T_Cells_CD4_Naive_weights2//AP3S2-out.wgt.RDat	AP3S2	15	90400000	90400000	0.08809	rs16944155	3.11	rs7111	0.058776	10.2	-0.057	92	2	lasso	0.058175	1.54e-24	-0.05712	0.954	NA	NA	NA	NA	NA
AP4E1-out.wgt.RDat	/u/home/t/tboltz/project-ophoff/rna_whole_blood/cts_TWAS_latest/T_Cells_CD4_Naive_weights2//AP4E1-out.wgt.RDat	AP4E1	15	51200000	51300000	0.03956	rs8033015	3.81	rs6493470	0.030572	7.68	2.936	218	218	blup	0.033736	8.21e-15	4.06882	4.73e-05	0	0.419	0	0.006	0.575
ARPIN-out.wgt.RDat	/u/home/t/tboltz/project-ophoff/rna_whole_blood/cts_TWAS_latest/T_Cells_CD4_Naive_weights2//ARPIN-out.wgt.RDat	ARPIN	15	90400000	90500000	0.02712	rs16944155	3.11	rs17821167	0.000114	3.8	0.871	88	88	blup	0.005503	0.00117	-0.26842	0.788	NA	NA	NA	NA	NA
ARRDC4-out.wgt.RDat	/u/home/t/tboltz/project-ophoff/rna_whole_blood/cts_TWAS_latest/T_Cells_CD4_Naive_weights2//ARRDC4-out.wgt.RDat	ARRDC4	15	98500000	98500000	0.24943	rs12905250	3.76	rs2130882	0.086459	-12.31	-1.044	107	32	enet	0.117668	3.58e-49	1.47212	0.141	NA	NA	NA	NA	NA
ATP8B4-out.wgt.RDat	/u/home/t/tboltz/project-ophoff/rna_whole_blood/cts_TWAS_latest/T_Cells_CD4_Naive_weights2//ATP8B4-out.wgt.RDat	ATP8B4	15	50200000	50500000	0.05754	rs2899441	2.61	rs1549520	0.005789	4.84	0.31	179	179	blup	0.024614	3.2e-11	1.04401	0.296	NA	NA	NA	NA	NA
BLM-out.wgt.RDat	/u/home/t/tboltz/project-ophoff/rna_whole_blood/cts_TWAS_latest/T_Cells_CD4_Naive_weights2//BLM-out.wgt.RDat	BLM	15	91300000	91400000	0.04961	rs16944155	3.11	rs389480	0.03577	8.38	-0.8	159	4	lasso	0.036483	6.76e-16	-0.94912	0.343	NA	NA	NA	NA	NA
C15orf65-out.wgt.RDat	/u/home/t/tboltz/project-ophoff/rna_whole_blood/cts_TWAS_latest/T_Cells_CD4_Naive_weights2//C15orf65-out.wgt.RDat	C15orf65	15	55700000	55700000	0.01734	rs16976432	2.22	rs7169460	0.014321	5.4	-0.413	132	2	lasso	0.01311	1.07e-06	0.06509	0.948	NA	NA	NA	NA	NA
CERS3-out.wgt.RDat	/u/home/t/tboltz/project-ophoff/rna_whole_blood/cts_TWAS_latest/T_Cells_CD4_Naive_weights2//CERS3-out.wgt.RDat	CERS3	15	101000000	101000000	0.06772	rs4965623	-3.34	rs2411839	0.003168	-4.26	-0.62	210	45	enet	0.018325	9.45e-09	-1.22426	0.221	NA	NA	NA	NA	NA
CFAP161-out.wgt.RDat	/u/home/t/tboltz/project-ophoff/rna_whole_blood/cts_TWAS_latest/T_Cells_CD4_Naive_weights2//CFAP161-out.wgt.RDat	CFAP161	15	81300000	81400000	0.01878	rs11072940	-2.92	rs2683238	0.020217	6.05	0.343	141	2	lasso	0.018683	6.84e-09	0.34295	0.732	NA	NA	NA	NA	NA
CHD2-out.wgt.RDat	/u/home/t/tboltz/project-ophoff/rna_whole_blood/cts_TWAS_latest/T_Cells_CD4_Naive_weights2//CHD2-out.wgt.RDat	CHD2	15	93400000	93600000	0.0182	rs12592872	-3.81	rs17525249	0.013074	-5.29	-0.574	172	7	enet	0.017418	2.15e-08	0.77164	0.44	NA	NA	NA	NA	NA
CHRNA5-out.wgt.RDat	/u/home/t/tboltz/project-ophoff/rna_whole_blood/cts_TWAS_latest/T_Cells_CD4_Naive_weights2//CHRNA5-out.wgt.RDat	CHRNA5	15	78900000	78900000	0.02107	rs3743200	2.6	rs12915366	0.025545	7.19	-0.18	162	5	lasso	0.027037	3.57e-12	-0.24886	0.803	NA	NA	NA	NA	NA
CHSY1-out.wgt.RDat	/u/home/t/tboltz/project-ophoff/rna_whole_blood/cts_TWAS_latest/T_Cells_CD4_Naive_weights2//CHSY1-out.wgt.RDat	CHSY1	15	102000000	102000000	0.02848	rs2073595	2.46	rs3743193	0.021363	-6.42	0.748	171	11	enet	0.021254	6.68e-10	-1.11479	0.265	NA	NA	NA	NA	NA
CIB1-out.wgt.RDat	/u/home/t/tboltz/project-ophoff/rna_whole_blood/cts_TWAS_latest/T_Cells_CD4_Naive_weights2//CIB1-out.wgt.RDat	CIB1	15	90800000	90800000	0.11054	rs16944155	3.11	rs4628940	0.079732	-11.9	0.594	101	8	enet	0.094079	3.17e-39	-1.4169	0.157	NA	NA	NA	NA	NA
CLN6-out.wgt.RDat	/u/home/t/tboltz/project-ophoff/rna_whole_blood/cts_TWAS_latest/T_Cells_CD4_Naive_weights2//CLN6-out.wgt.RDat	CLN6	15	68500000	68500000	0.12947	rs1491636	2.11	rs1387556	0.040732	8.56	1.471	152	30	enet	0.058796	8.67e-25	1.66761	0.0954	NA	NA	NA	NA	NA
CSNK1G1-out.wgt.RDat	/u/home/t/tboltz/project-ophoff/rna_whole_blood/cts_TWAS_latest/T_Cells_CD4_Naive_weights2//CSNK1G1-out.wgt.RDat	CSNK1G1	15	64500000	64600000	0.02104	rs4776415	-2.96	rs4573885	0.008428	4.73	0.438	170	170	blup	0.012551	1.78e-06	0.41927	0.675	NA	NA	NA	NA	NA
CTSH-out.wgt.RDat	/u/home/t/tboltz/project-ophoff/rna_whole_blood/cts_TWAS_latest/T_Cells_CD4_Naive_weights2//CTSH-out.wgt.RDat	CTSH	15	79200000	79200000	0.13142	rs7175793	2.73	rs11638844	0.041179	8.69	-1.605	189	8	lasso	0.055137	2.56e-23	-1.37354	0.17	NA	NA	NA	NA	NA
DAPK2-out.wgt.RDat	/u/home/t/tboltz/project-ophoff/rna_whole_blood/cts_TWAS_latest/T_Cells_CD4_Naive_weights2//DAPK2-out.wgt.RDat	DAPK2	15	64200000	64400000	0.13106	rs4776415	-2.96	rs427789	0.077876	-11.84	1.636	155	14	enet	0.09373	4.44e-39	-1.85366	0.0638	NA	NA	NA	NA	NA
DENND4A-out.wgt.RDat	/u/home/t/tboltz/project-ophoff/rna_whole_blood/cts_TWAS_latest/T_Cells_CD4_Naive_weights2//DENND4A-out.wgt.RDat	DENND4A	15	66000000	66100000	0.03496	rs1018284	3.74	rs2727099	0.018754	6.69	0.971	96	12	enet	0.030695	1.3e-13	-0.91433	0.361	NA	NA	NA	NA	NA
DIS3L-out.wgt.RDat	/u/home/t/tboltz/project-ophoff/rna_whole_blood/cts_TWAS_latest/T_Cells_CD4_Naive_weights2//DIS3L-out.wgt.RDat	DIS3L	15	66600000	66600000	0.03035	rs1018284	3.74	rs8042305	0.006722	-4.76	-2.161	128	22	enet	0.014972	1.97e-07	-0.27319	0.785	NA	NA	NA	NA	NA
DMXL2-out.wgt.RDat	/u/home/t/tboltz/project-ophoff/rna_whole_blood/cts_TWAS_latest/T_Cells_CD4_Naive_weights2//DMXL2-out.wgt.RDat	DMXL2	15	51700000	51900000	0.07174	rs11857810	-3.65	rs8024233	0.010711	5.87	0.817	240	23	enet	0.029763	3.02e-13	0.9006	0.368	NA	NA	NA	NA	NA
DUT-out.wgt.RDat	/u/home/t/tboltz/project-ophoff/rna_whole_blood/cts_TWAS_latest/T_Cells_CD4_Naive_weights2//DUT-out.wgt.RDat	DUT	15	48600000	48600000	0.03745	rs668842	-2.66	rs3784619	0.078239	-11.94	0.289	123	21	enet	0.076202	7.57e-32	-0.27496	0.783	NA	NA	NA	NA	NA
EHD4-out.wgt.RDat	/u/home/t/tboltz/project-ophoff/rna_whole_blood/cts_TWAS_latest/T_Cells_CD4_Naive_weights2//EHD4-out.wgt.RDat	EHD4	15	42200000	42300000	0.02284	rs16973097	2.76	rs1197688	0.001299	3.9	0.415	164	164	blup	0.006825	0.000341	0.28162	0.778	NA	NA	NA	NA	NA
ETFA-out.wgt.RDat	/u/home/t/tboltz/project-ophoff/rna_whole_blood/cts_TWAS_latest/T_Cells_CD4_Naive_weights2//ETFA-out.wgt.RDat	ETFA	15	76500000	76600000	0.01617	rs8182037	2.68	rs11631423	0.012823	-4.88	1.198	106	4	lasso	0.010793	8.84e-06	-1.27504	0.202	NA	NA	NA	NA	NA
FAM169B-out.wgt.RDat	/u/home/t/tboltz/project-ophoff/rna_whole_blood/cts_TWAS_latest/T_Cells_CD4_Naive_weights2//FAM169B-out.wgt.RDat	FAM169B	15	99000000	99100000	0.02369	rs4966008	3.92	rs3803478	0.01276	-4.98	2.106	129	18	enet	0.013961	4.94e-07	-2.52698	0.0115	0.249	0.713	0.005	0.014	0.02
FAN1-out.wgt.RDat	/u/home/t/tboltz/project-ophoff/rna_whole_blood/cts_TWAS_latest/T_Cells_CD4_Naive_weights2//FAN1-out.wgt.RDat	FAN1	15	31200000	31200000	0.01769	rs17815774	-3.09	rs11070619	0.00481	4.6	-0.158	93	93	blup	0.005714	0.000963	-0.70865	0.479	NA	NA	NA	NA	NA
FBN1-out.wgt.RDat	/u/home/t/tboltz/project-ophoff/rna_whole_blood/cts_TWAS_latest/T_Cells_CD4_Naive_weights2//FBN1-out.wgt.RDat	FBN1	15	48700000	48900000	0.01056	rs11070675	-3.1	rs1678979	0.010032	-4.74	-1.725	148	2	enet	0.00801	0.000114	1.6848	0.092	NA	NA	NA	NA	NA
FES-out.wgt.RDat	/u/home/t/tboltz/project-ophoff/rna_whole_blood/cts_TWAS_latest/T_Cells_CD4_Naive_weights2//FES-out.wgt.RDat	FES	15	91400000	91400000	0.11312	rs10852143	-2.9	rs4932178	0.048957	-9.35	-2.038	132	6	lasso	0.067747	2.1e-28	2.4459	0.0144	0	0.977	0	0.001	0.022
FMN1-out.wgt.RDat	/u/home/t/tboltz/project-ophoff/rna_whole_blood/cts_TWAS_latest/T_Cells_CD4_Naive_weights2//FMN1-out.wgt.RDat	FMN1	15	33100000	33500000	0.45403	rs2251107	2.78	rs345776	0.525243	30.16	1.25	238	13	enet	0.534736	1.24e-289	1.43503	0.151	NA	NA	NA	NA	NA
GALK2-out.wgt.RDat	/u/home/t/tboltz/project-ophoff/rna_whole_blood/cts_TWAS_latest/T_Cells_CD4_Naive_weights2//GALK2-out.wgt.RDat	GALK2	15	49400000	49700000	0.04416	rs11070675	-3.1	rs7167402	0.030955	-7.9	-0.205	166	5	lasso	0.037438	2.83e-16	0.10655	0.915	NA	NA	NA	NA	NA
GATM-out.wgt.RDat	/u/home/t/tboltz/project-ophoff/rna_whole_blood/cts_TWAS_latest/T_Cells_CD4_Naive_weights2//GATM-out.wgt.RDat	GATM	15	45700000	45700000	0.05583	rs6493180	1.97	rs10519022	0.102678	-13.48	-0.891	149	17	enet	0.103446	3.81e-43	1.05653	0.291	NA	NA	NA	NA	NA
GCOM1-out.wgt.RDat	/u/home/t/tboltz/project-ophoff/rna_whole_blood/cts_TWAS_latest/T_Cells_CD4_Naive_weights2//GCOM1-out.wgt.RDat	GCOM1	15	57900000	57900000	0.22963	rs12050751	-2.81	rs4774966	0.181421	17.85	-0.243	210	7	lasso	0.191905	2.95e-82	-0.2284	0.819	NA	NA	NA	NA	NA
GLCE-out.wgt.RDat	/u/home/t/tboltz/project-ophoff/rna_whole_blood/cts_TWAS_latest/T_Cells_CD4_Naive_weights2//GLCE-out.wgt.RDat	GLCE	15	69500000	69600000	0.0416	rs438866	2.25	rs4777120	0.016932	-5.73	1.592	168	10	enet	0.021933	3.61e-10	-0.9427	0.346	NA	NA	NA	NA	NA
GOLGA6L4-out.wgt.RDat	/u/home/t/tboltz/project-ophoff/rna_whole_blood/cts_TWAS_latest/T_Cells_CD4_Naive_weights2//GOLGA6L4-out.wgt.RDat	GOLGA6L4	15	84900000	84900000	0.0144	rs1480821	-3.37	rs1107179	0.010945	-5.11	-0.929	149	12	enet	0.015806	9.26e-08	1.48479	0.138	NA	NA	NA	NA	NA
GOLGA6L9-out.wgt.RDat	/u/home/t/tboltz/project-ophoff/rna_whole_blood/cts_TWAS_latest/T_Cells_CD4_Naive_weights2//GOLGA6L9-out.wgt.RDat	GOLGA6L9	15	82700000	82700000	0.12196	rs7162970	2.35	rs12592193	0.025463	6.73	1.741	42	14	enet	0.049296	5.54e-21	1.60247	0.109	NA	NA	NA	NA	NA
GOLGA8A-out.wgt.RDat	/u/home/t/tboltz/project-ophoff/rna_whole_blood/cts_TWAS_latest/T_Cells_CD4_Naive_weights2//GOLGA8A-out.wgt.RDat	GOLGA8A	15	34700000	34700000	0.08714	rs646950	-1.69	rs8039908	0.06102	10.44	0.23	101	3	lasso	0.060735	1.44e-25	0.25751	0.797	NA	NA	NA	NA	NA
GOLGA8B-out.wgt.RDat	/u/home/t/tboltz/project-ophoff/rna_whole_blood/cts_TWAS_latest/T_Cells_CD4_Naive_weights2//GOLGA8B-out.wgt.RDat	GOLGA8B	15	34800000	34900000	0.34426	rs6495710	1.44	rs2879515	0.217325	-19.42	0.26	73	9	lasso	0.219306	3.15e-95	-0.15097	0.88	NA	NA	NA	NA	NA
GOLGA8H-out.wgt.RDat	/u/home/t/tboltz/project-ophoff/rna_whole_blood/cts_TWAS_latest/T_Cells_CD4_Naive_weights2//GOLGA8H-out.wgt.RDat	GOLGA8H	15	30900000	30900000	0.01851	rs17815774	-3.09	rs565	0.003055	3.85	0.042	57	57	blup	0.008323	8.53e-05	-0.96365	0.335	NA	NA	NA	NA	NA
GOLGA8O-out.wgt.RDat	/u/home/t/tboltz/project-ophoff/rna_whole_blood/cts_TWAS_latest/T_Cells_CD4_Naive_weights2//GOLGA8O-out.wgt.RDat	GOLGA8O	15	32700000	32700000	0.06434	rs12438604	2.59	rs12438672	0.021889	-6.75	0.152	123	123	blup	0.035005	2.59e-15	-0.75238	0.452	NA	NA	NA	NA	NA
GOLGA8R-out.wgt.RDat	/u/home/t/tboltz/project-ophoff/rna_whole_blood/cts_TWAS_latest/T_Cells_CD4_Naive_weights2//GOLGA8R-out.wgt.RDat	GOLGA8R	15	30700000	30700000	0.08096	rs4779779	1.78	rs3964705	0.035738	8	-0.948	22	18	enet	0.05909	6.61e-25	-0.95732	0.338	NA	NA	NA	NA	NA
HDGFL3-out.wgt.RDat	/u/home/t/tboltz/project-ophoff/rna_whole_blood/cts_TWAS_latest/T_Cells_CD4_Naive_weights2//HDGFL3-out.wgt.RDat	HDGFL3	15	83800000	83900000	0.09055	rs4842976	-1.75	rs7167364	0.045863	10.38	0.127	127	8	lasso	0.080062	1.98e-33	0.34424	0.731	NA	NA	NA	NA	NA
HERC2-out.wgt.RDat	/u/home/t/tboltz/project-ophoff/rna_whole_blood/cts_TWAS_latest/T_Cells_CD4_Naive_weights2//HERC2-out.wgt.RDat	HERC2	15	28400000	28600000	0.03544	rs2126706	1.95	rs2240203	0.028689	7.26	-0.158	87	5	lasso	0.027183	3.13e-12	-0.16514	0.869	NA	NA	NA	NA	NA
IGF1R-out.wgt.RDat	/u/home/t/tboltz/project-ophoff/rna_whole_blood/cts_TWAS_latest/T_Cells_CD4_Naive_weights2//IGF1R-out.wgt.RDat	IGF1R	15	99200000	99500000	0.056	rs4966008	3.92	rs4966009	0.019569	5.99	3.863	195	17	enet	0.024727	2.89e-11	3.65545	0.000257	0	0.162	0	0.002	0.835
IQGAP1-out.wgt.RDat	/u/home/t/tboltz/project-ophoff/rna_whole_blood/cts_TWAS_latest/T_Cells_CD4_Naive_weights2//IQGAP1-out.wgt.RDat	IQGAP1	15	90900000	91000000	0.03181	rs16944155	3.11	rs17263706	0.037187	8.19	1.022	131	15	enet	0.037007	4.2e-16	1.15229	0.249	NA	NA	NA	NA	NA
ISL2-out.wgt.RDat	/u/home/t/tboltz/project-ophoff/rna_whole_blood/cts_TWAS_latest/T_Cells_CD4_Naive_weights2//ISL2-out.wgt.RDat	ISL2	15	76600000	76600000	0.07801	rs8182037	2.68	rs157768	0.025051	-8.97	-0.033	101	7	lasso	0.07054	1.54e-29	-0.41892	0.675	NA	NA	NA	NA	NA
IVD-out.wgt.RDat	/u/home/t/tboltz/project-ophoff/rna_whole_blood/cts_TWAS_latest/T_Cells_CD4_Naive_weights2//IVD-out.wgt.RDat	IVD	15	40700000	40700000	0.05201	rs11070293	-2.91	rs17671250	0.033508	-8.15	-1.78	178	14	enet	0.03157	5.86e-14	1.39152	0.164	NA	NA	NA	NA	NA
KATNBL1-out.wgt.RDat	/u/home/t/tboltz/project-ophoff/rna_whole_blood/cts_TWAS_latest/T_Cells_CD4_Naive_weights2//KATNBL1-out.wgt.RDat	KATNBL1	15	34400000	34500000	0.01376	rs12909708	1.91	rs4238572	0.014921	5.34	0.66	134	1	lasso	0.01357	7.05e-07	0.66	0.509	NA	NA	NA	NA	NA
KNSTRN-out.wgt.RDat	/u/home/t/tboltz/project-ophoff/rna_whole_blood/cts_TWAS_latest/T_Cells_CD4_Naive_weights2//KNSTRN-out.wgt.RDat	KNSTRN	15	40700000	40700000	0.11065	rs11070293	-2.91	rs7164132	0.113178	14.11	-1.739	179	2	lasso	0.11368	1.79e-47	-1.74715	0.0806	NA	NA	NA	NA	NA
LACTB-out.wgt.RDat	/u/home/t/tboltz/project-ophoff/rna_whole_blood/cts_TWAS_latest/T_Cells_CD4_Naive_weights2//LACTB-out.wgt.RDat	LACTB	15	63400000	63400000	0.02789	rs937415	-2.33	rs1472631	0.034342	8.06	0.163	189	7	lasso	0.031884	4.41e-14	0.05475	0.956	NA	NA	NA	NA	NA
LCMT2-out.wgt.RDat	/u/home/t/tboltz/project-ophoff/rna_whole_blood/cts_TWAS_latest/T_Cells_CD4_Naive_weights2//LCMT2-out.wgt.RDat	LCMT2	15	43600000	43600000	0.03952	rs28410121	-2.45	rs570272	0.01563	-6.45	-1.691	124	2	lasso	0.022387	2.4e-10	1.41965	0.156	NA	NA	NA	NA	NA
LRRC28-out.wgt.RDat	/u/home/t/tboltz/project-ophoff/rna_whole_blood/cts_TWAS_latest/T_Cells_CD4_Naive_weights2//LRRC28-out.wgt.RDat	LRRC28	15	99800000	99900000	0.02571	rs1829652	2.56	rs8031175	0.005435	-4.98	0.373	190	7	enet	0.010939	7.74e-06	0.25942	0.795	NA	NA	NA	NA	NA
LRRC57-out.wgt.RDat	/u/home/t/tboltz/project-ophoff/rna_whole_blood/cts_TWAS_latest/T_Cells_CD4_Naive_weights2//LRRC57-out.wgt.RDat	LRRC57	15	42800000	42800000	0.07225	rs11632169	2.93	rs16973054	0.080931	12.21	2.656	139	12	lasso	0.085785	8.73e-36	2.93248	0.00336	0	0.9	0	0.004	0.096
LYSMD4-out.wgt.RDat	/u/home/t/tboltz/project-ophoff/rna_whole_blood/cts_TWAS_latest/T_Cells_CD4_Naive_weights2//LYSMD4-out.wgt.RDat	LYSMD4	15	100000000	100000000	0.07935	rs11637820	2.86	rs12898636	0.035365	8.03	0.156	151	23	enet	0.043658	9.72e-19	-0.0397	0.968	NA	NA	NA	NA	NA
MAN2C1-out.wgt.RDat	/u/home/t/tboltz/project-ophoff/rna_whole_blood/cts_TWAS_latest/T_Cells_CD4_Naive_weights2//MAN2C1-out.wgt.RDat	MAN2C1	15	75600000	75700000	0.14507	rs3210683	-2.9	rs4299117	0.428727	27.38	0.066	68	26	enet	0.430017	2.06e-213	0.20669	0.836	NA	NA	NA	NA	NA
MAP2K1-out.wgt.RDat	/u/home/t/tboltz/project-ophoff/rna_whole_blood/cts_TWAS_latest/T_Cells_CD4_Naive_weights2//MAP2K1-out.wgt.RDat	MAP2K1	15	66700000	66800000	0.03647	rs1018284	3.74	rs11630608	0.013604	-5.45	0.824	154	21	enet	0.019501	3.26e-09	-1.03204	0.302	NA	NA	NA	NA	NA
MAP2K5-out.wgt.RDat	/u/home/t/tboltz/project-ophoff/rna_whole_blood/cts_TWAS_latest/T_Cells_CD4_Naive_weights2//MAP2K5-out.wgt.RDat	MAP2K5	15	67800000	68100000	0.03398	rs12591605	-2.69	rs4776943	0.037522	-8.14	0.846	163	3	lasso	0.037085	3.91e-16	-0.6825	0.495	NA	NA	NA	NA	NA
MCTP2-out.wgt.RDat	/u/home/t/tboltz/project-ophoff/rna_whole_blood/cts_TWAS_latest/T_Cells_CD4_Naive_weights2//MCTP2-out.wgt.RDat	MCTP2	15	94800000	95000000	0.10373	rs11854463	2.57	rs11854463	0.057179	10.02	2.571	148	23	enet	0.074199	4.98e-31	3.16093	0.00157	0	0.928	0	0.001	0.071
MFGE8-out.wgt.RDat	/u/home/t/tboltz/project-ophoff/rna_whole_blood/cts_TWAS_latest/T_Cells_CD4_Naive_weights2//MFGE8-out.wgt.RDat	MFGE8	15	89400000	89500000	0.03126	rs8039185	-2.38	rs7169845	0.004873	-4.97	0.483	122	122	blup	0.016429	5.27e-08	-0.78238	0.434	NA	NA	NA	NA	NA
MINAR1-out.wgt.RDat	/u/home/t/tboltz/project-ophoff/rna_whole_blood/cts_TWAS_latest/T_Cells_CD4_Naive_weights2//MINAR1-out.wgt.RDat	MINAR1	15	79700000	79800000	0.14386	rs16971353	-3.53	rs2865213	0.061483	-10.39	-0.88	282	57	enet	0.124703	3.45e-52	0.00515	0.996	NA	NA	NA	NA	NA
MINDY2-out.wgt.RDat	/u/home/t/tboltz/project-ophoff/rna_whole_blood/cts_TWAS_latest/T_Cells_CD4_Naive_weights2//MINDY2-out.wgt.RDat	MINDY2	15	59100000	59200000	0.0454	rs2087123	-2.12	rs387812	0.036066	8.4	-1.779	152	10	enet	0.047562	2.72e-20	-1.09141	0.275	NA	NA	NA	NA	NA
MYEF2-out.wgt.RDat	/u/home/t/tboltz/project-ophoff/rna_whole_blood/cts_TWAS_latest/T_Cells_CD4_Naive_weights2//MYEF2-out.wgt.RDat	MYEF2	15	48400000	48500000	0.02296	rs10519136	3.02	rs6493316	0.03418	8.09	1.227	145	3	lasso	0.036855	4.82e-16	0.88155	0.378	NA	NA	NA	NA	NA
MYO1E-out.wgt.RDat	/u/home/t/tboltz/project-ophoff/rna_whole_blood/cts_TWAS_latest/T_Cells_CD4_Naive_weights2//MYO1E-out.wgt.RDat	MYO1E	15	59400000	59700000	0.03254	rs7164726	2.91	rs1001839	0.030031	-7.48	0.143	161	3	lasso	0.028411	1.03e-12	0.00751	0.994	NA	NA	NA	NA	NA
MYO5C-out.wgt.RDat	/u/home/t/tboltz/project-ophoff/rna_whole_blood/cts_TWAS_latest/T_Cells_CD4_Naive_weights2//MYO5C-out.wgt.RDat	MYO5C	15	52500000	52600000	0.03165	rs4776063	-2.58	rs16964505	0.011469	5.59	-1.314	113	12	enet	0.017589	1.84e-08	-1.77344	0.0762	NA	NA	NA	NA	NA
MYZAP-out.wgt.RDat	/u/home/t/tboltz/project-ophoff/rna_whole_blood/cts_TWAS_latest/T_Cells_CD4_Naive_weights2//MYZAP-out.wgt.RDat	MYZAP	15	57900000	58000000	0.27885	rs12050751	-2.81	rs4774966	0.225112	19.77	-0.243	225	7	lasso	0.245716	3.63e-108	-0.4152	0.678	NA	NA	NA	NA	NA
NIPA1-out.wgt.RDat	/u/home/t/tboltz/project-ophoff/rna_whole_blood/cts_TWAS_latest/T_Cells_CD4_Naive_weights2//NIPA1-out.wgt.RDat	NIPA1	15	23000000	23100000	0.05467	rs11634023	-2.55	rs11636068	0.017056	-5.78	-0.913	21	3	lasso	0.017344	2.3e-08	1.2983	0.194	NA	NA	NA	NA	NA
NOP10-out.wgt.RDat	/u/home/t/tboltz/project-ophoff/rna_whole_blood/cts_TWAS_latest/T_Cells_CD4_Naive_weights2//NOP10-out.wgt.RDat	NOP10	15	34600000	34600000	0.00978	rs646950	-1.69	rs16958954	0.012371	4.94	0.36	112	4	lasso	0.010764	9.08e-06	0.39457	0.693	NA	NA	NA	NA	NA
NUSAP1-out.wgt.RDat	/u/home/t/tboltz/project-ophoff/rna_whole_blood/cts_TWAS_latest/T_Cells_CD4_Naive_weights2//NUSAP1-out.wgt.RDat	NUSAP1	15	41600000	41700000	0.05996	rs690660	2.44	rs7168307	0.095779	13.1	0.078	130	15	enet	0.093119	7.97e-39	0.26926	0.788	NA	NA	NA	NA	NA
PARP16-out.wgt.RDat	/u/home/t/tboltz/project-ophoff/rna_whole_blood/cts_TWAS_latest/T_Cells_CD4_Naive_weights2//PARP16-out.wgt.RDat	PARP16	15	65500000	65600000	0.05378	rs2056497	2.41	rs626163	0.022954	-6.66	0.715	107	3	lasso	0.024752	2.82e-11	-0.7627	0.446	NA	NA	NA	NA	NA
PDCD7-out.wgt.RDat	/u/home/t/tboltz/project-ophoff/rna_whole_blood/cts_TWAS_latest/T_Cells_CD4_Naive_weights2//PDCD7-out.wgt.RDat	PDCD7	15	65400000	65400000	0.01489	rs2056497	2.41	rs4468555	0.008105	5.08	-0.499	117	2	lasso	0.009173	3.9e-05	-0.50414	0.614	NA	NA	NA	NA	NA
PEX11A-out.wgt.RDat	/u/home/t/tboltz/project-ophoff/rna_whole_blood/cts_TWAS_latest/T_Cells_CD4_Naive_weights2//PEX11A-out.wgt.RDat	PEX11A	15	90200000	90200000	0.02372	rs8039185	-2.38	rs8023357	0.025102	7.13	-0.158	73	2	lasso	0.022261	2.69e-10	-0.14636	0.884	NA	NA	NA	NA	NA
PGBD4-out.wgt.RDat	/u/home/t/tboltz/project-ophoff/rna_whole_blood/cts_TWAS_latest/T_Cells_CD4_Naive_weights2//PGBD4-out.wgt.RDat	PGBD4	15	34400000	34400000	0.01315	rs12909708	1.91	rs1436923	0.003519	-4.36	-0.802	131	8	enet	0.007253	0.000229	0.57131	0.568	NA	NA	NA	NA	NA
PIAS1-out.wgt.RDat	/u/home/t/tboltz/project-ophoff/rna_whole_blood/cts_TWAS_latest/T_Cells_CD4_Naive_weights2//PIAS1-out.wgt.RDat	PIAS1	15	68300000	68500000	0.01511	rs1491636	2.11	rs17318470	0.010094	4.95	-0.038	164	5	lasso	0.006181	0.000621	-0.31759	0.751	NA	NA	NA	NA	NA
PLEKHO2-out.wgt.RDat	/u/home/t/tboltz/project-ophoff/rna_whole_blood/cts_TWAS_latest/T_Cells_CD4_Naive_weights2//PLEKHO2-out.wgt.RDat	PLEKHO2	15	65100000	65200000	0.15249	rs2056497	2.41	rs4777615	0.089052	-13.05	0.512	145	28	enet	0.108911	1.89e-45	-0.43498	0.664	NA	NA	NA	NA	NA
PSTPIP1-out.wgt.RDat	/u/home/t/tboltz/project-ophoff/rna_whole_blood/cts_TWAS_latest/T_Cells_CD4_Naive_weights2//PSTPIP1-out.wgt.RDat	PSTPIP1	15	77300000	77300000	0.03334	rs7178572	-4.06	rs4886857	0.00792	4.49	0.101	110	34	enet	0.018045	1.22e-08	0.68531	0.493	NA	NA	NA	NA	NA
RAMAC-out.wgt.RDat	/u/home/t/tboltz/project-ophoff/rna_whole_blood/cts_TWAS_latest/T_Cells_CD4_Naive_weights2//RAMAC-out.wgt.RDat	RAMAC	15	83700000	83700000	0.12842	rs4842976	-1.75	rs7167364	0.026033	8.65	0.127	106	3	lasso	0.066418	7.27e-28	0.79117	0.429	NA	NA	NA	NA	NA
RSL24D1-out.wgt.RDat	/u/home/t/tboltz/project-ophoff/rna_whole_blood/cts_TWAS_latest/T_Cells_CD4_Naive_weights2//RSL24D1-out.wgt.RDat	RSL24D1	15	55500000	55500000	0.02425	rs13329391	-2.59	rs28589384	0.017096	5.96	-1.479	137	137	blup	0.016611	4.46e-08	-0.98728	0.324	NA	NA	NA	NA	NA
SAXO2-out.wgt.RDat	/u/home/t/tboltz/project-ophoff/rna_whole_blood/cts_TWAS_latest/T_Cells_CD4_Naive_weights2//SAXO2-out.wgt.RDat	SAXO2	15	82600000	82600000	0.15748	rs12909073	2.45	rs9972386	0.21383	19.27	0.561	55	2	lasso	0.21327	2.48e-92	0.56102	0.575	NA	NA	NA	NA	NA
SCAPER-out.wgt.RDat	/u/home/t/tboltz/project-ophoff/rna_whole_blood/cts_TWAS_latest/T_Cells_CD4_Naive_weights2//SCAPER-out.wgt.RDat	SCAPER	15	76600000	77200000	0.02033	rs11857294	-3.88	rs10851888	0.024086	7.18	1.841	147	3	lasso	0.023823	6.54e-11	1.69162	0.0907	NA	NA	NA	NA	NA
SERF2-out.wgt.RDat	/u/home/t/tboltz/project-ophoff/rna_whole_blood/cts_TWAS_latest/T_Cells_CD4_Naive_weights2//SERF2-out.wgt.RDat	SERF2	15	44100000	44100000	0.01836	rs28410121	-2.45	rs28410121	0.020776	6.27	-2.449	148	3	lasso	0.019816	2.45e-09	-2.19044	0.0285	0	0.956	0	0.001	0.043
SLC12A1-out.wgt.RDat	/u/home/t/tboltz/project-ophoff/rna_whole_blood/cts_TWAS_latest/T_Cells_CD4_Naive_weights2//SLC12A1-out.wgt.RDat	SLC12A1	15	48500000	48600000	0.01375	rs668842	-2.66	rs4775749	0.002626	-3.93	0.441	146	146	blup	0.005959	0.000765	-0.93785	0.348	NA	NA	NA	NA	NA
SLC12A6-out.wgt.RDat	/u/home/t/tboltz/project-ophoff/rna_whole_blood/cts_TWAS_latest/T_Cells_CD4_Naive_weights2//SLC12A6-out.wgt.RDat	SLC12A6	15	34500000	34600000	0.02127	rs12909708	1.91	rs347830	0.018106	-5.81	-0.327	144	2	lasso	0.016365	5.58e-08	0.33042	0.741	NA	NA	NA	NA	NA
SLCO3A1-out.wgt.RDat	/u/home/t/tboltz/project-ophoff/rna_whole_blood/cts_TWAS_latest/T_Cells_CD4_Naive_weights2//SLCO3A1-out.wgt.RDat	SLCO3A1	15	92400000	92700000	0.03152	rs4453419	2.71	rs7165398	0.028387	-7.21	0.356	240	8	enet	0.033015	1.58e-14	-0.78119	0.435	NA	NA	NA	NA	NA
SORD-out.wgt.RDat	/u/home/t/tboltz/project-ophoff/rna_whole_blood/cts_TWAS_latest/T_Cells_CD4_Naive_weights2//SORD-out.wgt.RDat	SORD	15	45300000	45400000	0.03058	rs7165146	-1.92	rs950475	0.017406	-6.05	1.049	154	3	lasso	0.021293	6.45e-10	-1.18243	0.237	NA	NA	NA	NA	NA
SPATA5L1-out.wgt.RDat	/u/home/t/tboltz/project-ophoff/rna_whole_blood/cts_TWAS_latest/T_Cells_CD4_Naive_weights2//SPATA5L1-out.wgt.RDat	SPATA5L1	15	45700000	45700000	0.08703	rs6493180	1.97	rs11852800	0.186267	18.06	-0.889	155	22	enet	0.186906	6.17e-80	-0.86392	0.388	NA	NA	NA	NA	NA
SPINT1-out.wgt.RDat	/u/home/t/tboltz/project-ophoff/rna_whole_blood/cts_TWAS_latest/T_Cells_CD4_Naive_weights2//SPINT1-out.wgt.RDat	SPINT1	15	41100000	41200000	0.01373	rs11070293	-2.91	rs10518693	-0.000115	-3.35	0.646	131	131	blup	0.000906	0.109	0.37339	0.709	NA	NA	NA	NA	NA
SPTBN5-out.wgt.RDat	/u/home/t/tboltz/project-ophoff/rna_whole_blood/cts_TWAS_latest/T_Cells_CD4_Naive_weights2//SPTBN5-out.wgt.RDat	SPTBN5	15	42100000	42200000	0.0358	rs16973097	2.76	rs2925339	0.005	-4.82	-1.306	148	18	enet	0.020058	1.97e-09	-0.08987	0.928	NA	NA	NA	NA	NA
SRP14-out.wgt.RDat	/u/home/t/tboltz/project-ophoff/rna_whole_blood/cts_TWAS_latest/T_Cells_CD4_Naive_weights2//SRP14-out.wgt.RDat	SRP14	15	40300000	40300000	0.06584	rs16970035	2.42	rs7321	0.055849	9.92	0.743	213	4	lasso	0.054723	3.75e-23	0.71135	0.477	NA	NA	NA	NA	NA
SYNM-out.wgt.RDat	/u/home/t/tboltz/project-ophoff/rna_whole_blood/cts_TWAS_latest/T_Cells_CD4_Naive_weights2//SYNM-out.wgt.RDat	SYNM	15	99600000	99700000	0.2026	rs4966008	3.92	rs8036962	0.311062	-23.26	-0.55	172	13	enet	0.335848	5.51e-156	0.71402	0.475	NA	NA	NA	NA	NA
THBS1-out.wgt.RDat	/u/home/t/tboltz/project-ophoff/rna_whole_blood/cts_TWAS_latest/T_Cells_CD4_Naive_weights2//THBS1-out.wgt.RDat	THBS1	15	39900000	39900000	0.08793	rs16970035	2.42	rs4257183	0.012605	-6.26	1.12	229	7	lasso	0.04794	1.92e-20	-0.87785	0.38	NA	NA	NA	NA	NA
TIPIN-out.wgt.RDat	/u/home/t/tboltz/project-ophoff/rna_whole_blood/cts_TWAS_latest/T_Cells_CD4_Naive_weights2//TIPIN-out.wgt.RDat	TIPIN	15	66600000	66700000	0.02005	rs1018284	3.74	rs4075665	0.007627	4.7	1.592	138	138	blup	0.015093	1.77e-07	1.3065	0.191	NA	NA	NA	NA	NA
TM6SF1-out.wgt.RDat	/u/home/t/tboltz/project-ophoff/rna_whole_blood/cts_TWAS_latest/T_Cells_CD4_Naive_weights2//TM6SF1-out.wgt.RDat	TM6SF1	15	83800000	83800000	0.10934	rs4842976	-1.75	rs13379920	0.033603	7.84	-0.086	116	23	enet	0.051327	8.57e-22	-0.50987	0.61	NA	NA	NA	NA	NA
TMOD2-out.wgt.RDat	/u/home/t/tboltz/project-ophoff/rna_whole_blood/cts_TWAS_latest/T_Cells_CD4_Naive_weights2//TMOD2-out.wgt.RDat	TMOD2	15	52000000	52100000	0.11825	rs10519302	-2.4	rs2959285	0.197589	18.62	-1.145	194	8	lasso	0.203696	8.76e-88	-1.03082	0.303	NA	NA	NA	NA	NA
TMOD3-out.wgt.RDat	/u/home/t/tboltz/project-ophoff/rna_whole_blood/cts_TWAS_latest/T_Cells_CD4_Naive_weights2//TMOD3-out.wgt.RDat	TMOD3	15	52100000	52200000	0.03046	rs3825801	-1.99	rs16964596	0.027264	-7.15	-1.51	152	1	lasso	0.025353	1.64e-11	1.51	0.131	NA	NA	NA	NA	NA
TPM1-out.wgt.RDat	/u/home/t/tboltz/project-ophoff/rna_whole_blood/cts_TWAS_latest/T_Cells_CD4_Naive_weights2//TPM1-out.wgt.RDat	TPM1	15	63300000	63400000	0.06495	rs937415	-2.33	rs4775606	0.016567	-7.18	0.496	185	23	enet	0.041892	4.88e-18	-0.97634	0.329	NA	NA	NA	NA	NA
TRIM69-out.wgt.RDat	/u/home/t/tboltz/project-ophoff/rna_whole_blood/cts_TWAS_latest/T_Cells_CD4_Naive_weights2//TRIM69-out.wgt.RDat	TRIM69	15	45000000	45100000	0.06869	rs7165146	-1.92	rs7182487	0.036959	-8.97	0.366	133	6	lasso	0.043403	1.23e-18	0.06754	0.946	NA	NA	NA	NA	NA
TTC23-out.wgt.RDat	/u/home/t/tboltz/project-ophoff/rna_whole_blood/cts_TWAS_latest/T_Cells_CD4_Naive_weights2//TTC23-out.wgt.RDat	TTC23	15	99700000	99800000	0.05436	rs4966008	3.92	rs8031175	0.031294	-7.98	0.373	184	6	lasso	0.035599	1.51e-15	-0.20164	0.84	NA	NA	NA	NA	NA
TUBGCP4-out.wgt.RDat	/u/home/t/tboltz/project-ophoff/rna_whole_blood/cts_TWAS_latest/T_Cells_CD4_Naive_weights2//TUBGCP4-out.wgt.RDat	TUBGCP4	15	43700000	43700000	0.00816	rs28410121	-2.45	rs514438	0.001341	-3.59	-0.946	132	132	blup	0.001981	0.0354	0.7702	0.441	NA	NA	NA	NA	NA
UACA-out.wgt.RDat	/u/home/t/tboltz/project-ophoff/rna_whole_blood/cts_TWAS_latest/T_Cells_CD4_Naive_weights2//UACA-out.wgt.RDat	UACA	15	70900000	71100000	0.01463	rs4777266	-2.5	rs1966518	0.017906	5.81	0.275	117	2	lasso	0.018223	1.04e-08	-0.09358	0.925	NA	NA	NA	NA	NA
UBAP1L-out.wgt.RDat	/u/home/t/tboltz/project-ophoff/rna_whole_blood/cts_TWAS_latest/T_Cells_CD4_Naive_weights2//UBAP1L-out.wgt.RDat	UBAP1L	15	65400000	65400000	0.03316	rs2056497	2.41	rs7168200	0.00057	3.5	-1.016	123	123	blup	0.004243	0.00387	-1.01384	0.311	NA	NA	NA	NA	NA
USP3-out.wgt.RDat	/u/home/t/tboltz/project-ophoff/rna_whole_blood/cts_TWAS_latest/T_Cells_CD4_Naive_weights2//USP3-out.wgt.RDat	USP3	15	63800000	63900000	0.08083	rs7173285	2.27	rs7175750	0.026362	-6.93	-1.658	165	18	enet	0.035635	1.46e-15	0.52618	0.599	NA	NA	NA	NA	NA
VPS13C-out.wgt.RDat	/u/home/t/tboltz/project-ophoff/rna_whole_blood/cts_TWAS_latest/T_Cells_CD4_Naive_weights2//VPS13C-out.wgt.RDat	VPS13C	15	62100000	62400000	0.02941	rs4506837	3.09	rs11634516	0.029364	-7.7	1.213	240	4	lasso	0.033299	1.22e-14	-0.99387	0.32	NA	NA	NA	NA	NA
ZFYVE19-out.wgt.RDat	/u/home/t/tboltz/project-ophoff/rna_whole_blood/cts_TWAS_latest/T_Cells_CD4_Naive_weights2//ZFYVE19-out.wgt.RDat	ZFYVE19	15	41100000	41100000	0.02506	rs11070293	-2.91	rs12908114	0.013424	5.83	0.317	117	6	lasso	0.017286	2.42e-08	0.72503	0.468	NA	NA	NA	NA	NA
ZSCAN29-out.wgt.RDat	/u/home/t/tboltz/project-ophoff/rna_whole_blood/cts_TWAS_latest/T_Cells_CD4_Naive_weights2//ZSCAN29-out.wgt.RDat	ZSCAN29	15	43700000	43700000	0.01358	rs28410121	-2.45	rs514438	0.009415	-4.93	-0.946	125	125	blup	0.0116	4.23e-06	1.53116	0.126	NA	NA	NA	NA	NA
PANEL	FILE	ID	CHR	P0	P1	HSQ	BEST.GWAS.ID	BEST.GWAS.Z	EQTL.ID	EQTL.R2	EQTL.Z	EQTL.GWAS.Z	NSNP	NWGT	MODEL	MODELCV.R2	MODELCV.PV	TWAS.Z	TWAS.P	COLOC.PP0	COLOC.PP1	COLOC.PP2	COLOC.PP3	COLOC.PP4
ABAT-out.wgt.RDat	/u/home/t/tboltz/project-ophoff/rna_whole_blood/cts_TWAS_latest/T_Cells_CD4_Naive_weights2//ABAT-out.wgt.RDat	ABAT	16	8768454	8878432	0.11051	rs4787235	4.49	rs9923816	0.0352	-7.96	-0.161	150	37	enet	0.06789	1.84e-28	0.11683	0.90699	NA	NA	NA	NA	NA
ACSF3-out.wgt.RDat	/u/home/t/tboltz/project-ophoff/rna_whole_blood/cts_TWAS_latest/T_Cells_CD4_Naive_weights2//ACSF3-out.wgt.RDat	ACSF3	16	89154784	89230529	0.00864	rs12447451	2.47	rs7187583	0.00593	-4.36	-0.644	101	3	lasso	0.00401	0.00485	0.13839	0.88993	NA	NA	NA	NA	NA
ACSM1-out.wgt.RDat	/u/home/t/tboltz/project-ophoff/rna_whole_blood/cts_TWAS_latest/T_Cells_CD4_Naive_weights2//ACSM1-out.wgt.RDat	ACSM1	16	20634560	20710212	0.03922	rs9926996	1.83	rs163238	0.02888	7.32	-0.063	129	7	enet	0.03141	6.75e-14	-0.08308	0.93379	NA	NA	NA	NA	NA
ADAT1-out.wgt.RDat	/u/home/t/tboltz/project-ophoff/rna_whole_blood/cts_TWAS_latest/T_Cells_CD4_Naive_weights2//ADAT1-out.wgt.RDat	ADAT1	16	75630880	75657198	0.06879	rs9939124	-2.38	rs2550886	0.06853	11.25	-1.509	92	18	enet	0.07347	9.92e-31	-0.11399	0.90925	NA	NA	NA	NA	NA
ADCY9-out.wgt.RDat	/u/home/t/tboltz/project-ophoff/rna_whole_blood/cts_TWAS_latest/T_Cells_CD4_Naive_weights2//ADCY9-out.wgt.RDat	ADCY9	16	4003389	4166443	0.04825	rs758748	-2.74	rs7204987	0.02866	7.36	-0.376	69	2	lasso	0.02726	2.9e-12	-0.41385	0.67899	NA	NA	NA	NA	NA
ADGRG3-out.wgt.RDat	/u/home/t/tboltz/project-ophoff/rna_whole_blood/cts_TWAS_latest/T_Cells_CD4_Naive_weights2//ADGRG3-out.wgt.RDat	ADGRG3	16	57702190	57723290	0.01239	rs16958302	3.05	rs8051301	0.01366	-5.04	0.94	152	1	lasso	0.0121	2.69e-06	-0.94	0.34722	NA	NA	NA	NA	NA
AHSP-out.wgt.RDat	/u/home/t/tboltz/project-ophoff/rna_whole_blood/cts_TWAS_latest/T_Cells_CD4_Naive_weights2//AHSP-out.wgt.RDat	AHSP	16	31539222	31540124	0.02929	rs8064209	-1.8	rs10843	0.01896	-5.88	0.283	133	11	lasso	0.0178	1.52e-08	-0.27364	0.78436	NA	NA	NA	NA	NA
ARL6IP1-out.wgt.RDat	/u/home/t/tboltz/project-ophoff/rna_whole_blood/cts_TWAS_latest/T_Cells_CD4_Naive_weights2//ARL6IP1-out.wgt.RDat	ARL6IP1	16	18802992	18812875	0.03448	rs4782216	2.62	rs11649439	0.05845	10.35	-0.937	28	12	enet	0.05924	5.76e-25	-1.58046	0.114	NA	NA	NA	NA	NA
ATP2C2-out.wgt.RDat	/u/home/t/tboltz/project-ophoff/rna_whole_blood/cts_TWAS_latest/T_Cells_CD4_Naive_weights2//ATP2C2-out.wgt.RDat	ATP2C2	16	84402134	84497793	0.12002	rs16962799	3.06	rs11863271	0.04238	8.66	1.239	187	6	lasso	0.066	1.08e-27	0.7343	0.46277	NA	NA	NA	NA	NA
ATP6V0D1-out.wgt.RDat	/u/home/t/tboltz/project-ophoff/rna_whole_blood/cts_TWAS_latest/T_Cells_CD4_Naive_weights2//ATP6V0D1-out.wgt.RDat	ATP6V0D1	16	67471923	67515084	0.09712	rs7200919	-1.62	rs8056260	0.12158	-14.56	-0.7	155	11	lasso	0.122	5e-51	0.81671	0.4141	NA	NA	NA	NA	NA
BAIAP3-out.wgt.RDat	/u/home/t/tboltz/project-ophoff/rna_whole_blood/cts_TWAS_latest/T_Cells_CD4_Naive_weights2//BAIAP3-out.wgt.RDat	BAIAP3	16	1383603	1399442	0.061	rs1544800	2.33	rs4984803	0.02804	7.11	-0.646	103	7	enet	0.037	4.22e-16	-0.86266	0.38833	NA	NA	NA	NA	NA
BANP-out.wgt.RDat	/u/home/t/tboltz/project-ophoff/rna_whole_blood/cts_TWAS_latest/T_Cells_CD4_Naive_weights2//BANP-out.wgt.RDat	BANP	16	87982851	88110924	0.03716	rs8045991	-4.28	rs11866841	0.03008	7.4	0.129	89	21	enet	0.03795	1.77e-16	-0.55614	0.57812	NA	NA	NA	NA	NA
BBS2-out.wgt.RDat	/u/home/t/tboltz/project-ophoff/rna_whole_blood/cts_TWAS_latest/T_Cells_CD4_Naive_weights2//BBS2-out.wgt.RDat	BBS2	16	56500749	56553968	0.11715	rs16956086	3.79	rs2432540	0.01297	6.22	-0.32	162	35	enet	0.06161	6.38e-26	2.31042	0.02087	0	0.991	0	0.005	0.003
BICDL2-out.wgt.RDat	/u/home/t/tboltz/project-ophoff/rna_whole_blood/cts_TWAS_latest/T_Cells_CD4_Naive_weights2//BICDL2-out.wgt.RDat	BICDL2	16	3077684	3086945	0.13911	rs8050688	2.1	rs2360166	0.0969	13.04	-1.211	80	4	lasso	0.09654	3e-40	-1.24732	0.21228	NA	NA	NA	NA	NA
BOLA2-out.wgt.RDat	/u/home/t/tboltz/project-ophoff/rna_whole_blood/cts_TWAS_latest/T_Cells_CD4_Naive_weights2//BOLA2-out.wgt.RDat	BOLA2	16	29464915	29466285	0.00539	rs12599318	1.83	rs9938630	0.00421	-3.51	-1.332	35	35	blup	0.00367	0.00669	0.96888	0.33261	NA	NA	NA	NA	NA
BRICD5-out.wgt.RDat	/u/home/t/tboltz/project-ophoff/rna_whole_blood/cts_TWAS_latest/T_Cells_CD4_Naive_weights2//BRICD5-out.wgt.RDat	BRICD5	16	2259255	2261951	0.05526	rs11642783	2	rs26828	0.02648	6.96	-0.08	49	1	enet	0.02395	5.81e-11	-0.08	0.93624	NA	NA	NA	NA	NA
CDH1-out.wgt.RDat	/u/home/t/tboltz/project-ophoff/rna_whole_blood/cts_TWAS_latest/T_Cells_CD4_Naive_weights2//CDH1-out.wgt.RDat	CDH1	16	68771196	68869444	0.02217	rs2288036	2.49	rs16260	0.02548	7.22	-1.239	117	7	enet	0.02747	2.4e-12	-0.77347	0.43924	NA	NA	NA	NA	NA
CDK10-out.wgt.RDat	/u/home/t/tboltz/project-ophoff/rna_whole_blood/cts_TWAS_latest/T_Cells_CD4_Naive_weights2//CDK10-out.wgt.RDat	CDK10	16	89747146	89762762	0.05783	rs12932016	-2.67	rs4785763	0.01513	-6.59	-0.008	105	105	blup	0.0247	2.95e-11	-0.73931	0.45972	NA	NA	NA	NA	NA
CENPBD1-out.wgt.RDat	/u/home/t/tboltz/project-ophoff/rna_whole_blood/cts_TWAS_latest/T_Cells_CD4_Naive_weights2//CENPBD1-out.wgt.RDat	CENPBD1	16	90036207	90038942	0.03628	rs1805007	2.37	rs8058895	0.00349	4.11	0.616	80	80	blup	0.01339	8.28e-07	-0.29617	0.7671	NA	NA	NA	NA	NA
CES1-out.wgt.RDat	/u/home/t/tboltz/project-ophoff/rna_whole_blood/cts_TWAS_latest/T_Cells_CD4_Naive_weights2//CES1-out.wgt.RDat	CES1	16	55836764	55867249	0.17278	rs16956086	3.79	rs1974708	0.07901	-12.5	-1.565	181	7	lasso	0.13023	1.41e-54	0.68644	0.49243	NA	NA	NA	NA	NA
CLCN7-out.wgt.RDat	/u/home/t/tboltz/project-ophoff/rna_whole_blood/cts_TWAS_latest/T_Cells_CD4_Naive_weights2//CLCN7-out.wgt.RDat	CLCN7	16	1494937	1525085	0.03127	rs2667676	-2.31	rs12934261	0.01126	-4.97	-0.917	109	109	blup	0.01406	4.5e-07	1.40036	0.16141	NA	NA	NA	NA	NA
CLEC18A-out.wgt.RDat	/u/home/t/tboltz/project-ophoff/rna_whole_blood/cts_TWAS_latest/T_Cells_CD4_Naive_weights2//CLEC18A-out.wgt.RDat	CLEC18A	16	69984609	69998250	0.24319	rs4985527	1.96	rs1052429	0.23176	20.09	-0.607	51	26	enet	0.26501	6.62e-118	-0.60719	0.54373	NA	NA	NA	NA	NA
CMTM1-out.wgt.RDat	/u/home/t/tboltz/project-ophoff/rna_whole_blood/cts_TWAS_latest/T_Cells_CD4_Naive_weights2//CMTM1-out.wgt.RDat	CMTM1	16	66600297	66613040	0.01451	rs11864887	2.41	rs13334391	0.01147	5.54	-1.524	191	6	lasso	0.01905	4.92e-09	-1.36987	0.17073	NA	NA	NA	NA	NA
CMTR2-out.wgt.RDat	/u/home/t/tboltz/project-ophoff/rna_whole_blood/cts_TWAS_latest/T_Cells_CD4_Naive_weights2//CMTR2-out.wgt.RDat	CMTR2	16	71315293	71323618	0.05194	rs12102284	-2.46	rs3826247	0.04419	-8.89	-0.945	107	7	lasso	0.04842	1.24e-20	0.87601	0.38103	NA	NA	NA	NA	NA
CORO1A-out.wgt.RDat	/u/home/t/tboltz/project-ophoff/rna_whole_blood/cts_TWAS_latest/T_Cells_CD4_Naive_weights2//CORO1A-out.wgt.RDat	CORO1A	16	30194149	30200397	0.00825	rs13332078	-1.54	rs7204270	0.00861	4.08	0.768	33	33	blup	0.0103	1.39e-05	-0.67929	0.49695	NA	NA	NA	NA	NA
CPNE2-out.wgt.RDat	/u/home/t/tboltz/project-ophoff/rna_whole_blood/cts_TWAS_latest/T_Cells_CD4_Naive_weights2//CPNE2-out.wgt.RDat	CPNE2	16	57126496	57182281	0.01758	rs16958302	2.72	rs9922349	0.01099	-4.8	0.461	159	3	lasso	0.00705	0.000277	-0.55046	0.58201	NA	NA	NA	NA	NA
CRISPLD2-out.wgt.RDat	/u/home/t/tboltz/project-ophoff/rna_whole_blood/cts_TWAS_latest/T_Cells_CD4_Naive_weights2//CRISPLD2-out.wgt.RDat	CRISPLD2	16	84853592	84954374	0.198	rs4589542	2.74	rs4783072	0.09804	-13.17	0.689	164	45	enet	0.13339	6.04e-56	-0.26125	0.7939	NA	NA	NA	NA	NA
CSNK2A2-out.wgt.RDat	/u/home/t/tboltz/project-ophoff/rna_whole_blood/cts_TWAS_latest/T_Cells_CD4_Naive_weights2//CSNK2A2-out.wgt.RDat	CSNK2A2	16	58191812	58232010	0.02335	NA	NA	NA	NA	NA	NA	161	0	lasso	0.01297	1.22e-06	NA	NA	NA	NA	NA	NA	NA
CTU2-out.wgt.RDat	/u/home/t/tboltz/project-ophoff/rna_whole_blood/cts_TWAS_latest/T_Cells_CD4_Naive_weights2//CTU2-out.wgt.RDat	CTU2	16	88772892	88781804	0.02728	NA	NA	NA	NA	NA	NA	68	0	enet	0.01342	8.08e-07	NA	NA	NA	NA	NA	NA	NA
DBNDD1-out.wgt.RDat	/u/home/t/tboltz/project-ophoff/rna_whole_blood/cts_TWAS_latest/T_Cells_CD4_Naive_weights2//DBNDD1-out.wgt.RDat	DBNDD1	16	90071280	90086536	0.02426	rs1805007	2.37	rs3803684	0.02882	7.82	0.146	80	2	lasso	0.03073	1.25e-13	0.23754	0.81224	NA	NA	NA	NA	NA
DCTN5-out.wgt.RDat	/u/home/t/tboltz/project-ophoff/rna_whole_blood/cts_TWAS_latest/T_Cells_CD4_Naive_weights2//DCTN5-out.wgt.RDat	DCTN5	16	23652788	23688793	0.22982	rs2238493	-2.31	rs35586	0.3186	23.57	0.748	139	7	lasso	0.3245	1.28e-149	0.70876	0.47847	NA	NA	NA	NA	NA
DEXI-out.wgt.RDat	/u/home/t/tboltz/project-ophoff/rna_whole_blood/cts_TWAS_latest/T_Cells_CD4_Naive_weights2//DEXI-out.wgt.RDat	DEXI	16	11022749	11036325	0.0258	rs2719695	2.47	rs2286975	0.0152	6.29	0.516	167	167	blup	0.02159	4.93e-10	0.5858	0.55801	NA	NA	NA	NA	NA
DHX38-out.wgt.RDat	/u/home/t/tboltz/project-ophoff/rna_whole_blood/cts_TWAS_latest/T_Cells_CD4_Naive_weights2//DHX38-out.wgt.RDat	DHX38	16	72127513	72146811	0.04393	rs12928056	4.47	rs11864453	0.03051	8.07	2.618	158	4	lasso	0.03445	4.28e-15	2.95528	0.00312	0	0.763	0	0.171	0.066
DNASE1-out.wgt.RDat	/u/home/t/tboltz/project-ophoff/rna_whole_blood/cts_TWAS_latest/T_Cells_CD4_Naive_weights2//DNASE1-out.wgt.RDat	DNASE1	16	3661730	3730144	0.05524	rs758748	-2.74	rs6500550	0.03376	-7.85	-1.896	71	18	enet	0.04301	1.76e-18	2.19817	0.02794	0	0.982	0	0.001	0.017
DOK4-out.wgt.RDat	/u/home/t/tboltz/project-ophoff/rna_whole_blood/cts_TWAS_latest/T_Cells_CD4_Naive_weights2//DOK4-out.wgt.RDat	DOK4	16	57505835	57521239	0.02579	rs16958302	3.03	rs886434	0.01453	5.32	2.127	145	2	lasso	0.01483	2.25e-07	2.3067	0.02107	0.059	0.915	0	0.001	0.025
DPEP2-out.wgt.RDat	/u/home/t/tboltz/project-ophoff/rna_whole_blood/cts_TWAS_latest/T_Cells_CD4_Naive_weights2//DPEP2-out.wgt.RDat	DPEP2	16	68021298	68034489	0.01275	rs1465467	1.87	rs8061384	0.00627	-5.04	-0.362	123	7	lasso	0.01417	4.08e-07	0.95721	0.33846	NA	NA	NA	NA	NA
DPEP3-out.wgt.RDat	/u/home/t/tboltz/project-ophoff/rna_whole_blood/cts_TWAS_latest/T_Cells_CD4_Naive_weights2//DPEP3-out.wgt.RDat	DPEP3	16	68009567	68014452	0.01262	rs1465467	1.87	rs9888986	0.01236	-5.81	-1.471	127	127	blup	0.01533	1.42e-07	1.27414	0.20261	NA	NA	NA	NA	NA
DUS2-out.wgt.RDat	/u/home/t/tboltz/project-ophoff/rna_whole_blood/cts_TWAS_latest/T_Cells_CD4_Naive_weights2//DUS2-out.wgt.RDat	DUS2	16	68021650	68113223	0.0207	rs1465467	1.87	rs7201591	0.03239	-7.65	-1.009	127	5	lasso	0.03127	7.73e-14	0.92806	0.35338	NA	NA	NA	NA	NA
EIF3C-out.wgt.RDat	/u/home/t/tboltz/project-ophoff/rna_whole_blood/cts_TWAS_latest/T_Cells_CD4_Naive_weights2//EIF3C-out.wgt.RDat	EIF3C	16	28699880	28747051	0.00688	rs7204045	1.73	rs12446550	0.00907	4.43	0.487	60	2	lasso	0.00797	0.000118	0.77637	0.43753	NA	NA	NA	NA	NA
EME2-out.wgt.RDat	/u/home/t/tboltz/project-ophoff/rna_whole_blood/cts_TWAS_latest/T_Cells_CD4_Naive_weights2//EME2-out.wgt.RDat	EME2	16	1822812	1831709	0.01177	rs2667676	-2.31	rs1657093	0.0093	5.11	-0.55	99	99	blup	0.01193	3.14e-06	-0.21067	0.83314	NA	NA	NA	NA	NA
EXOSC6-out.wgt.RDat	/u/home/t/tboltz/project-ophoff/rna_whole_blood/cts_TWAS_latest/T_Cells_CD4_Naive_weights2//EXOSC6-out.wgt.RDat	EXOSC6	16	70280682	70285843	0.21383	rs4985527	1.96	rs1052429	0.07249	11.33	-0.607	40	8	lasso	0.13981	9.59e-59	-0.2723	0.78539	NA	NA	NA	NA	NA
FAHD1-out.wgt.RDat	/u/home/t/tboltz/project-ophoff/rna_whole_blood/cts_TWAS_latest/T_Cells_CD4_Naive_weights2//FAHD1-out.wgt.RDat	FAHD1	16	1876943	1890208	0.01683	rs2667676	-2.31	rs7199384	0.01148	5.28	-0.465	101	7	enet	0.01494	2.03e-07	-0.20597	0.83681	NA	NA	NA	NA	NA
FANCA-out.wgt.RDat	/u/home/t/tboltz/project-ophoff/rna_whole_blood/cts_TWAS_latest/T_Cells_CD4_Naive_weights2//FANCA-out.wgt.RDat	FANCA	16	89803958	89883065	0.20171	rs12932016	-2.81	rs8058895	0.14807	-16.06	0.616	94	8	lasso	0.17839	5.12e-76	-0.39657	0.69169	NA	NA	NA	NA	NA
FLYWCH1-out.wgt.RDat	/u/home/t/tboltz/project-ophoff/rna_whole_blood/cts_TWAS_latest/T_Cells_CD4_Naive_weights2//FLYWCH1-out.wgt.RDat	FLYWCH1	16	2961939	3001209	0.06824	rs8050688	2.1	rs17136161	0.00648	5.68	-0.692	78	15	enet	0.04025	2.18e-17	1.28266	0.19961	NA	NA	NA	NA	NA
FLYWCH2-out.wgt.RDat	/u/home/t/tboltz/project-ophoff/rna_whole_blood/cts_TWAS_latest/T_Cells_CD4_Naive_weights2//FLYWCH2-out.wgt.RDat	FLYWCH2	16	2933215	2949383	0.0543	rs8050688	2.1	rs9934223	0.05077	9.88	1.191	68	3	lasso	0.05569	1.53e-23	1.19862	0.23067	NA	NA	NA	NA	NA
GABARAPL2-out.wgt.RDat	/u/home/t/tboltz/project-ophoff/rna_whole_blood/cts_TWAS_latest/T_Cells_CD4_Naive_weights2//GABARAPL2-out.wgt.RDat	GABARAPL2	16	75600274	75611779	0.01887	rs9939124	-2.38	rs11556641	0.02052	-6.16	-0.586	98	14	enet	0.01876	6.41e-09	1.28738	0.19796	NA	NA	NA	NA	NA
GDE1-out.wgt.RDat	/u/home/t/tboltz/project-ophoff/rna_whole_blood/cts_TWAS_latest/T_Cells_CD4_Naive_weights2//GDE1-out.wgt.RDat	GDE1	16	19513016	19533445	0.05495	rs11861774	3	rs2074171	0.01112	-6.7	2.058	154	154	blup	0.03014	2.14e-13	-1.30891	0.19056	NA	NA	NA	NA	NA
GSPT1-out.wgt.RDat	/u/home/t/tboltz/project-ophoff/rna_whole_blood/cts_TWAS_latest/T_Cells_CD4_Naive_weights2//GSPT1-out.wgt.RDat	GSPT1	16	11961986	12009939	0.0696	rs11639556	2.34	rs10852344	0.04239	8.76	0.447	148	26	enet	0.03928	5.28e-17	0.00652	0.9948	NA	NA	NA	NA	NA
HAGH-out.wgt.RDat	/u/home/t/tboltz/project-ophoff/rna_whole_blood/cts_TWAS_latest/T_Cells_CD4_Naive_weights2//HAGH-out.wgt.RDat	HAGH	16	1845622	1877158	0.06353	rs2667676	-2.31	rs9806945	0.06911	-11.16	-0.381	102	10	lasso	0.08566	9.83e-36	0.23448	0.81461	NA	NA	NA	NA	NA
HBQ1-out.wgt.RDat	/u/home/t/tboltz/project-ophoff/rna_whole_blood/cts_TWAS_latest/T_Cells_CD4_Naive_weights2//HBQ1-out.wgt.RDat	HBQ1	16	230459	231178	0.05568	rs4984906	-2.84	rs12921862	0.00281	3.29	0.701	51	14	enet	0.01655	4.73e-08	1.04912	0.29412	NA	NA	NA	NA	NA
HBZ-out.wgt.RDat	/u/home/t/tboltz/project-ophoff/rna_whole_blood/cts_TWAS_latest/T_Cells_CD4_Naive_weights2//HBZ-out.wgt.RDat	HBZ	16	192728	204502	0.09424	rs710925	-2.52	rs12719801	0.02082	-6.19	0.589	39	20	enet	0.03701	4.17e-16	0.65686	0.51127	NA	NA	NA	NA	NA
HEATR3-out.wgt.RDat	/u/home/t/tboltz/project-ophoff/rna_whole_blood/cts_TWAS_latest/T_Cells_CD4_Naive_weights2//HEATR3-out.wgt.RDat	HEATR3	16	50099882	50141183	0.05775	rs12923113	3.15	rs4785201	0.05491	-10.02	2.209	102	6	lasso	0.06986	2.91e-29	-1.22184	0.22177	NA	NA	NA	NA	NA
HP-out.wgt.RDat	/u/home/t/tboltz/project-ophoff/rna_whole_blood/cts_TWAS_latest/T_Cells_CD4_Naive_weights2//HP-out.wgt.RDat	HP	16	72088492	72094954	0.20758	rs12928056	4.47	rs11864453	0.15993	-16.72	2.618	159	32	enet	0.20921	2.13e-90	-2.5847	0.00975	0	0.763	0	0.171	0.066
HSDL1-out.wgt.RDat	/u/home/t/tboltz/project-ophoff/rna_whole_blood/cts_TWAS_latest/T_Cells_CD4_Naive_weights2//HSDL1-out.wgt.RDat	HSDL1	16	84155747	84178782	0.03864	rs16962799	2.87	rs907045	0.01403	6.29	-0.59	263	5	lasso	0.0205	1.32e-09	-0.59145	0.55422	NA	NA	NA	NA	NA
IL27-out.wgt.RDat	/u/home/t/tboltz/project-ophoff/rna_whole_blood/cts_TWAS_latest/T_Cells_CD4_Naive_weights2//IL27-out.wgt.RDat	IL27	16	28510684	28523372	0.00701	rs205428	1.83	rs7187776	0.01058	4.54	0.203	67	2	lasso	0.00973	2.34e-05	0.14399	0.88551	NA	NA	NA	NA	NA
IL32-out.wgt.RDat	/u/home/t/tboltz/project-ophoff/rna_whole_blood/cts_TWAS_latest/T_Cells_CD4_Naive_weights2//IL32-out.wgt.RDat	IL32	16	3115299	3132193	0.04317	rs35402060	-2.6	rs1004792	0.01242	-4.79	0.596	82	82	blup	0.01583	9.03e-08	0.36594	0.71441	NA	NA	NA	NA	NA
ITGAD-out.wgt.RDat	/u/home/t/tboltz/project-ophoff/rna_whole_blood/cts_TWAS_latest/T_Cells_CD4_Naive_weights2//ITGAD-out.wgt.RDat	ITGAD	16	31404657	31437826	0.01712	rs11150651	-1.79	rs11574647	0.00177	-3.6	-0.775	138	16	enet	0.00729	0.000222	-0.70503	0.48079	NA	NA	NA	NA	NA
ITGAX-out.wgt.RDat	/u/home/t/tboltz/project-ophoff/rna_whole_blood/cts_TWAS_latest/T_Cells_CD4_Naive_weights2//ITGAX-out.wgt.RDat	ITGAX	16	31366456	31394318	0.22727	rs6565242	-1.32	rs4597342	0.25357	-21.02	0.769	134	6	lasso	0.25355	4.32e-112	-0.78262	0.43385	NA	NA	NA	NA	NA
KIAA0513-out.wgt.RDat	/u/home/t/tboltz/project-ophoff/rna_whole_blood/cts_TWAS_latest/T_Cells_CD4_Naive_weights2//KIAA0513-out.wgt.RDat	KIAA0513	16	85061358	85127836	0.04066	rs4589542	2.74	rs16975170	0.04109	8.62	2.313	119	2	lasso	0.04017	2.35e-17	2.28491	0.02232	0	0.963	0	0.002	0.035
KLHDC4-out.wgt.RDat	/u/home/t/tboltz/project-ophoff/rna_whole_blood/cts_TWAS_latest/T_Cells_CD4_Naive_weights2//KLHDC4-out.wgt.RDat	KLHDC4	16	87730092	87799598	0.05049	rs8045991	-4.28	rs7184429	0.03507	-8.07	1.402	99	11	enet	0.0393	5.18e-17	-1.6343	0.1022	NA	NA	NA	NA	NA
KLHL36-out.wgt.RDat	/u/home/t/tboltz/project-ophoff/rna_whole_blood/cts_TWAS_latest/T_Cells_CD4_Naive_weights2//KLHL36-out.wgt.RDat	KLHL36	16	84682118	84701292	0.05486	rs4589542	2.74	rs11555907	0.03771	-8.18	0.51	185	2	lasso	0.03666	5.74e-16	-0.53818	0.59045	NA	NA	NA	NA	NA
KNOP1-out.wgt.RDat	/u/home/t/tboltz/project-ophoff/rna_whole_blood/cts_TWAS_latest/T_Cells_CD4_Naive_weights2//KNOP1-out.wgt.RDat	KNOP1	16	19713260	19729549	0.01679	rs11861774	3	rs16951276	0.01815	5.85	-0.152	173	4	lasso	0.01658	4.58e-08	-0.15954	0.87324	NA	NA	NA	NA	NA
LOC400499-out.wgt.RDat	/u/home/t/tboltz/project-ophoff/rna_whole_blood/cts_TWAS_latest/T_Cells_CD4_Naive_weights2//LOC400499-out.wgt.RDat	LOC400499	16	11453703	11621101	0.03023	rs7404672	2.04	rs3784924	0.01772	-5.94	0.359	163	23	enet	0.01758	1.86e-08	0.47604	0.63405	NA	NA	NA	NA	NA
LONP2-out.wgt.RDat	/u/home/t/tboltz/project-ophoff/rna_whole_blood/cts_TWAS_latest/T_Cells_CD4_Naive_weights2//LONP2-out.wgt.RDat	LONP2	16	48278212	48397033	0.31056	rs3095646	-3.09	rs9940038	0.0662	10.94	0.125	115	8	lasso	0.10774	5.92e-45	-0.05133	0.95907	NA	NA	NA	NA	NA
MC1R-out.wgt.RDat	/u/home/t/tboltz/project-ophoff/rna_whole_blood/cts_TWAS_latest/T_Cells_CD4_Naive_weights2//MC1R-out.wgt.RDat	MC1R	16	89979827	89987385	0.04681	rs1805007	2.37	rs12919804	0.08183	12.01	0.345	82	2	lasso	0.08136	5.79e-34	0.34834	0.72758	NA	NA	NA	NA	NA
MEFV-out.wgt.RDat	/u/home/t/tboltz/project-ophoff/rna_whole_blood/cts_TWAS_latest/T_Cells_CD4_Naive_weights2//MEFV-out.wgt.RDat	MEFV	16	3292029	3306627	0.25014	rs758748	-2.74	rs224225	0.10271	-13.45	0.989	90	7	lasso	0.10707	1.13e-44	-0.7859	0.43193	NA	NA	NA	NA	NA
METTL26-out.wgt.RDat	/u/home/t/tboltz/project-ophoff/rna_whole_blood/cts_TWAS_latest/T_Cells_CD4_Naive_weights2//METTL26-out.wgt.RDat	METTL26	16	684428	686366	0.02077	rs4984906	-2.61	rs4984907	0.01714	5.65	-2.409	74	4	lasso	0.01464	2.67e-07	-2.32988	0.01981	0.011	0.94	0	0.001	0.048
METTL9-out.wgt.RDat	/u/home/t/tboltz/project-ophoff/rna_whole_blood/cts_TWAS_latest/T_Cells_CD4_Naive_weights2//METTL9-out.wgt.RDat	METTL9	16	21608540	21668794	0.11503	rs2967157	2.55	rs42750	0.06998	-11.07	-0.131	45	2	lasso	0.06941	4.43e-29	0.13097	0.8958	NA	NA	NA	NA	NA
MGRN1-out.wgt.RDat	/u/home/t/tboltz/project-ophoff/rna_whole_blood/cts_TWAS_latest/T_Cells_CD4_Naive_weights2//MGRN1-out.wgt.RDat	MGRN1	16	4666495	4740975	0.01788	rs8060576	3.35	rs1659495	0.01595	5.46	-0.056	90	8	enet	0.01914	4.51e-09	1.09535	0.27336	NA	NA	NA	NA	NA
MMP25-out.wgt.RDat	/u/home/t/tboltz/project-ophoff/rna_whole_blood/cts_TWAS_latest/T_Cells_CD4_Naive_weights2//MMP25-out.wgt.RDat	MMP25	16	3096563	3110727	0.18746	rs35402060	-2.6	rs2360166	0.08934	12.48	-1.211	81	27	enet	0.11031	4.85e-46	-0.87935	0.37921	NA	NA	NA	NA	NA
MON1B-out.wgt.RDat	/u/home/t/tboltz/project-ophoff/rna_whole_blood/cts_TWAS_latest/T_Cells_CD4_Naive_weights2//MON1B-out.wgt.RDat	MON1B	16	77224733	77236295	0.06195	rs285004	3.09	rs2232497	0.05331	-9.94	-1.86	276	2	lasso	0.05191	5.01e-22	1.85998	0.06289	NA	NA	NA	NA	NA
MPHOSPH6-out.wgt.RDat	/u/home/t/tboltz/project-ophoff/rna_whole_blood/cts_TWAS_latest/T_Cells_CD4_Naive_weights2//MPHOSPH6-out.wgt.RDat	MPHOSPH6	16	82181404	82203829	0.07138	rs7196909	3.03	rs2303266	0.06831	11.73	1.292	225	23	enet	0.08552	1.12e-35	0.51173	0.60884	NA	NA	NA	NA	NA
MT1E-out.wgt.RDat	/u/home/t/tboltz/project-ophoff/rna_whole_blood/cts_TWAS_latest/T_Cells_CD4_Naive_weights2//MT1E-out.wgt.RDat	MT1E	16	56659388	56661024	0.11854	rs17282194	-2.94	rs12444489	0.01095	-5.84	1.247	148	30	enet	0.04687	5.16e-20	0.1057	0.91582	NA	NA	NA	NA	NA
MT2A-out.wgt.RDat	/u/home/t/tboltz/project-ophoff/rna_whole_blood/cts_TWAS_latest/T_Cells_CD4_Naive_weights2//MT2A-out.wgt.RDat	MT2A	16	56642497	56643409	0.07366	rs17282194	-2.94	rs12444489	0.03681	-8.1	1.247	154	19	enet	0.05112	1.04e-21	-1.12371	0.26114	NA	NA	NA	NA	NA
MVP-out.wgt.RDat	/u/home/t/tboltz/project-ophoff/rna_whole_blood/cts_TWAS_latest/T_Cells_CD4_Naive_weights2//MVP-out.wgt.RDat	MVP	16	29831716	29859360	0.04179	rs12599318	1.83	rs9938630	0.06704	11.07	-1.332	27	3	lasso	0.06661	6.07e-28	-1.39037	0.16442	NA	NA	NA	NA	NA
NECAB2-out.wgt.RDat	/u/home/t/tboltz/project-ophoff/rna_whole_blood/cts_TWAS_latest/T_Cells_CD4_Naive_weights2//NECAB2-out.wgt.RDat	NECAB2	16	84002238	84036381	0.04639	rs16962799	3.03	rs9933734	0.00691	-4.91	-1.407	278	4	lasso	0.01649	4.96e-08	1.25632	0.209	NA	NA	NA	NA	NA
NLRC5-out.wgt.RDat	/u/home/t/tboltz/project-ophoff/rna_whole_blood/cts_TWAS_latest/T_Cells_CD4_Naive_weights2//NLRC5-out.wgt.RDat	NLRC5	16	57023398	57117443	0.11899	rs12596236	2.52	rs821470	0.07145	11.26	0.1	160	24	enet	0.08624	5.68e-36	0.16191	0.87138	NA	NA	NA	NA	NA
NOD2-out.wgt.RDat	/u/home/t/tboltz/project-ophoff/rna_whole_blood/cts_TWAS_latest/T_Cells_CD4_Naive_weights2//NOD2-out.wgt.RDat	NOD2	16	50727500	50767952	0.3217	rs2066843	2.38	rs4785223	0.46493	28.36	-1.009	113	5	lasso	0.48536	9.16e-252	-1.15498	0.2481	NA	NA	NA	NA	NA
NPIPA2-out.wgt.RDat	/u/home/t/tboltz/project-ophoff/rna_whole_blood/cts_TWAS_latest/T_Cells_CD4_Naive_weights2//NPIPA2-out.wgt.RDat	NPIPA2	16	14841924	14859270	0.03222	rs17198566	2.63	rs7200543	0.01183	5.48	1.267	22	11	enet	0.02916	5.2e-13	0.05224	0.95834	NA	NA	NA	NA	NA
NPIPA5-out.wgt.RDat	/u/home/t/tboltz/project-ophoff/rna_whole_blood/cts_TWAS_latest/T_Cells_CD4_Naive_weights2//NPIPA5-out.wgt.RDat	NPIPA5	16	15457486	15474904	0.08474	rs8048077	3.67	rs10521101	0.01891	-6.83	-0.006	69	21	enet	0.05581	1.37e-23	0.73962	0.45953	NA	NA	NA	NA	NA
NPIPB13-out.wgt.RDat	/u/home/t/tboltz/project-ophoff/rna_whole_blood/cts_TWAS_latest/T_Cells_CD4_Naive_weights2//NPIPB13-out.wgt.RDat	NPIPB13	16	30234259	30265831	0.10321	rs13332078	-1.54	rs7204270	0.08082	12.5	0.768	34	7	lasso	0.0985	4.51e-41	0.91242	0.36155	NA	NA	NA	NA	NA
NPIPB5-out.wgt.RDat	/u/home/t/tboltz/project-ophoff/rna_whole_blood/cts_TWAS_latest/T_Cells_CD4_Naive_weights2//NPIPB5-out.wgt.RDat	NPIPB5	16	22490443	22547842	0.02293	rs457812	2.58	rs8047148	0.00883	-4.05	1.441	69	3	lasso	0.00921	3.78e-05	-2.07463	0.03802	0.95	0.049	0	0	0
NPRL3-out.wgt.RDat	/u/home/t/tboltz/project-ophoff/rna_whole_blood/cts_TWAS_latest/T_Cells_CD4_Naive_weights2//NPRL3-out.wgt.RDat	NPRL3	16	134274	188859	0.07731	rs710925	-2.52	rs2562189	0.01772	5.74	-0.414	38	22	enet	0.03563	1.46e-15	-2.17311	0.02977	0.003	0.993	0	0	0.003
NTAN1-out.wgt.RDat	/u/home/t/tboltz/project-ophoff/rna_whole_blood/cts_TWAS_latest/T_Cells_CD4_Naive_weights2//NTAN1-out.wgt.RDat	NTAN1	16	15131712	15149936	0.03049	rs153807	3.11	rs16966952	0.01357	5.19	1.197	16	16	blup	0.02799	1.5e-12	1.29517	0.19526	NA	NA	NA	NA	NA
NUDT7-out.wgt.RDat	/u/home/t/tboltz/project-ophoff/rna_whole_blood/cts_TWAS_latest/T_Cells_CD4_Naive_weights2//NUDT7-out.wgt.RDat	NUDT7	16	77756390	77776157	0.10033	rs2914451	2.39	rs1868466	0.03438	9.03	-1.428	260	43	enet	0.07307	1.44e-30	0.28539	0.77535	NA	NA	NA	NA	NA
PAQR4-out.wgt.RDat	/u/home/t/tboltz/project-ophoff/rna_whole_blood/cts_TWAS_latest/T_Cells_CD4_Naive_weights2//PAQR4-out.wgt.RDat	PAQR4	16	3019272	3023485	0.02621	rs8050688	2.1	rs7187296	0.02242	6.75	1.378	80	4	lasso	0.02104	8.07e-10	1.38513	0.16601	NA	NA	NA	NA	NA
PDF-out.wgt.RDat	/u/home/t/tboltz/project-ophoff/rna_whole_blood/cts_TWAS_latest/T_Cells_CD4_Naive_weights2//PDF-out.wgt.RDat	PDF	16	69360817	69364491	0.01517	rs2288036	2.49	rs1541979	0.01476	-5.18	0.183	89	3	lasso	0.01156	4.41e-06	-0.16434	0.86947	NA	NA	NA	NA	NA
PDPK1-out.wgt.RDat	/u/home/t/tboltz/project-ophoff/rna_whole_blood/cts_TWAS_latest/T_Cells_CD4_Naive_weights2//PDPK1-out.wgt.RDat	PDPK1	16	2587981	2653189	0.04222	rs8050688	2.1	rs11642783	0.02592	6.92	1.996	48	1	lasso	0.02432	4.18e-11	1.996	0.04593	0	0.979	0	0	0.02
PIEZO1-out.wgt.RDat	/u/home/t/tboltz/project-ophoff/rna_whole_blood/cts_TWAS_latest/T_Cells_CD4_Naive_weights2//PIEZO1-out.wgt.RDat	PIEZO1	16	88781747	88851628	0.05398	NA	NA	NA	NA	NA	NA	85	0	lasso	0.03685	4.85e-16	NA	NA	NA	NA	NA	NA	NA
PKD1L3-out.wgt.RDat	/u/home/t/tboltz/project-ophoff/rna_whole_blood/cts_TWAS_latest/T_Cells_CD4_Naive_weights2//PKD1L3-out.wgt.RDat	PKD1L3	16	71963442	72033877	0.02819	rs12928056	4.47	rs1820248	0.00786	-5.82	-1.878	172	5	lasso	0.01609	7.15e-08	1.83343	0.06674	NA	NA	NA	NA	NA
PMM2-out.wgt.RDat	/u/home/t/tboltz/project-ophoff/rna_whole_blood/cts_TWAS_latest/T_Cells_CD4_Naive_weights2//PMM2-out.wgt.RDat	PMM2	16	8882681	8943182	0.08903	rs4787235	4.49	rs9926107	0.07371	-11.4	0.039	165	3	lasso	0.08703	2.67e-36	-0.00374	0.99701	NA	NA	NA	NA	NA
PRKCB-out.wgt.RDat	/u/home/t/tboltz/project-ophoff/rna_whole_blood/cts_TWAS_latest/T_Cells_CD4_Naive_weights2//PRKCB-out.wgt.RDat	PRKCB	16	23847305	24231932	0.25463	rs198178	-3.33	rs7404095	0.1169	-14.27	-1.026	179	5	lasso	0.14859	1.32e-62	0.98778	0.32326	NA	NA	NA	NA	NA
PRSS21-out.wgt.RDat	/u/home/t/tboltz/project-ophoff/rna_whole_blood/cts_TWAS_latest/T_Cells_CD4_Naive_weights2//PRSS21-out.wgt.RDat	PRSS21	16	2867182	2876305	0.01728	rs8050688	2.1	rs11076933	0.01034	5.75	0.991	61	3	lasso	0.01091	7.98e-06	0.84363	0.39888	NA	NA	NA	NA	NA
PSME3IP1-out.wgt.RDat	/u/home/t/tboltz/project-ophoff/rna_whole_blood/cts_TWAS_latest/T_Cells_CD4_Naive_weights2//PSME3IP1-out.wgt.RDat	PSME3IP1	16	57186379	57220028	0.01844	rs16958302	2.64	rs6499884	0.00868	-4.49	1.55	154	154	blup	0.01341	8.18e-07	-1.95809	0.05022	NA	NA	NA	NA	NA
RBBP6-out.wgt.RDat	/u/home/t/tboltz/project-ophoff/rna_whole_blood/cts_TWAS_latest/T_Cells_CD4_Naive_weights2//RBBP6-out.wgt.RDat	RBBP6	16	24549015	24584184	0.01841	rs198178	-3.33	rs1991474	0.01539	5.63	-0.606	110	110	blup	0.01295	1.24e-06	-0.39502	0.69283	NA	NA	NA	NA	NA
RBL2-out.wgt.RDat	/u/home/t/tboltz/project-ophoff/rna_whole_blood/cts_TWAS_latest/T_Cells_CD4_Naive_weights2//RBL2-out.wgt.RDat	RBL2	16	53467890	53525560	0.32423	rs1558685	-3.06	rs9941254	0.47183	-28.61	-2.684	159	5	lasso	0.4723	2.35e-242	2.70127	0.00691	0	0.902	0	0.002	0.096
RFWD3-out.wgt.RDat	/u/home/t/tboltz/project-ophoff/rna_whole_blood/cts_TWAS_latest/T_Cells_CD4_Naive_weights2//RFWD3-out.wgt.RDat	RFWD3	16	74655298	74700775	0.0696	rs8052228	2.53	rs4888262	0.04272	8.77	-0.221	94	24	enet	0.06152	6.93e-26	-0.02583	0.9794	NA	NA	NA	NA	NA
RMI2-out.wgt.RDat	/u/home/t/tboltz/project-ophoff/rna_whole_blood/cts_TWAS_latest/T_Cells_CD4_Naive_weights2//RMI2-out.wgt.RDat	RMI2	16	11343485	11475519	0.04607	rs3743584	1.76	rs11640138	0.03715	8.15	-0.119	155	19	enet	0.0472	3.78e-20	0.675	0.49968	NA	NA	NA	NA	NA
RNF166-out.wgt.RDat	/u/home/t/tboltz/project-ophoff/rna_whole_blood/cts_TWAS_latest/T_Cells_CD4_Naive_weights2//RNF166-out.wgt.RDat	RNF166	16	88762908	88772816	0.03476	NA	NA	NA	NA	NA	NA	68	0	enet	0.01297	1.22e-06	NA	NA	NA	NA	NA	NA	NA
ROGDI-out.wgt.RDat	/u/home/t/tboltz/project-ophoff/rna_whole_blood/cts_TWAS_latest/T_Cells_CD4_Naive_weights2//ROGDI-out.wgt.RDat	ROGDI	16	4846970	4852951	0.02529	rs8060576	3.35	rs3813750	0.01387	5.05	3.013	87	8	enet	0.01505	1.83e-07	2.81119	0.00494	0.125	0.643	0	0.001	0.231
RPL13-out.wgt.RDat	/u/home/t/tboltz/project-ophoff/rna_whole_blood/cts_TWAS_latest/T_Cells_CD4_Naive_weights2//RPL13-out.wgt.RDat	RPL13	16	89627066	89633236	0.05711	rs1805007	2.37	rs2377056	0.05771	10.3	-0.764	121	8	enet	0.05806	1.71e-24	-0.74992	0.4533	NA	NA	NA	NA	NA
SEC14L5-out.wgt.RDat	/u/home/t/tboltz/project-ophoff/rna_whole_blood/cts_TWAS_latest/T_Cells_CD4_Naive_weights2//SEC14L5-out.wgt.RDat	SEC14L5	16	5008332	5069158	0.01733	rs8060576	3.35	rs3852764	0.01315	-4.94	-1.476	84	10	enet	0.01235	2.13e-06	1.69444	0.09018	NA	NA	NA	NA	NA
SGF29-out.wgt.RDat	/u/home/t/tboltz/project-ophoff/rna_whole_blood/cts_TWAS_latest/T_Cells_CD4_Naive_weights2//SGF29-out.wgt.RDat	SGF29	16	28565242	28603111	0.03659	rs205428	1.83	rs4788074	0.05282	-9.9	0.601	68	5	lasso	0.05315	1.6e-22	-0.57147	0.56768	NA	NA	NA	NA	NA
SLC5A11-out.wgt.RDat	/u/home/t/tboltz/project-ophoff/rna_whole_blood/cts_TWAS_latest/T_Cells_CD4_Naive_weights2//SLC5A11-out.wgt.RDat	SLC5A11	16	24857163	24922949	0.05903	rs7201010	2.4	rs11647120	0.10417	13.61	-0.904	91	7	lasso	0.10221	1.26e-42	-0.91021	0.36271	NA	NA	NA	NA	NA
SLC7A6-out.wgt.RDat	/u/home/t/tboltz/project-ophoff/rna_whole_blood/cts_TWAS_latest/T_Cells_CD4_Naive_weights2//SLC7A6-out.wgt.RDat	SLC7A6	16	68298420	68335726	0.01709	rs1465467	1.87	rs9935025	0.01741	-5.81	-0.932	133	3	lasso	0.01614	6.86e-08	1.22343	0.22117	NA	NA	NA	NA	NA
SMG1-out.wgt.RDat	/u/home/t/tboltz/project-ophoff/rna_whole_blood/cts_TWAS_latest/T_Cells_CD4_Naive_weights2//SMG1-out.wgt.RDat	SMG1	16	18816176	18937776	0.01837	rs4782216	2.62	rs2650628	0.01753	-6.16	-0.123	59	4	lasso	0.01713	2.79e-08	0.0935	0.9255	NA	NA	NA	NA	NA
SNAI3-out.wgt.RDat	/u/home/t/tboltz/project-ophoff/rna_whole_blood/cts_TWAS_latest/T_Cells_CD4_Naive_weights2//SNAI3-out.wgt.RDat	SNAI3	16	88744097	88752915	0.06364	NA	NA	NA	NA	NA	NA	68	0	enet	0.03589	1.16e-15	NA	NA	NA	NA	NA	NA	NA
SNRNP25-out.wgt.RDat	/u/home/t/tboltz/project-ophoff/rna_whole_blood/cts_TWAS_latest/T_Cells_CD4_Naive_weights2//SNRNP25-out.wgt.RDat	SNRNP25	16	103829	107669	0.11135	rs3852766	-2.04	rs1045001	0.04324	8.74	-0.346	34	8	enet	0.05245	3.05e-22	0.42911	0.66784	NA	NA	NA	NA	NA
SPIRE2-out.wgt.RDat	/u/home/t/tboltz/project-ophoff/rna_whole_blood/cts_TWAS_latest/T_Cells_CD4_Naive_weights2//SPIRE2-out.wgt.RDat	SPIRE2	16	89884588	89937727	0.01729	rs1805007	2.37	rs7195066	0.01906	5.99	-1.723	88	4	lasso	0.0172	2.61e-08	-1.6639	0.09613	NA	NA	NA	NA	NA
SULT1A1-out.wgt.RDat	/u/home/t/tboltz/project-ophoff/rna_whole_blood/cts_TWAS_latest/T_Cells_CD4_Naive_weights2//SULT1A1-out.wgt.RDat	SULT1A1	16	28616518	28634946	0.12508	rs7204045	1.73	rs17707300	0.12655	-14.87	0.457	63	9	lasso	0.14695	6.95e-62	-0.47255	0.63653	NA	NA	NA	NA	NA
SULT1A2-out.wgt.RDat	/u/home/t/tboltz/project-ophoff/rna_whole_blood/cts_TWAS_latest/T_Cells_CD4_Naive_weights2//SULT1A2-out.wgt.RDat	SULT1A2	16	28603265	28608371	0.07799	rs7204045	1.73	rs4788084	0.1409	15.87	0.486	64	4	lasso	0.14108	2.66e-59	0.45263	0.65082	NA	NA	NA	NA	NA
SULT1A3-out.wgt.RDat	/u/home/t/tboltz/project-ophoff/rna_whole_blood/cts_TWAS_latest/T_Cells_CD4_Naive_weights2//SULT1A3-out.wgt.RDat	SULT1A3	16	30210553	30215631	0.01235	rs13332078	-1.54	rs6565183	0.01482	5.57	0.856	34	34	blup	0.01485	2.2e-07	0.55818	0.57672	NA	NA	NA	NA	NA
SULT1A4-out.wgt.RDat	/u/home/t/tboltz/project-ophoff/rna_whole_blood/cts_TWAS_latest/T_Cells_CD4_Naive_weights2//SULT1A4-out.wgt.RDat	SULT1A4	16	29471211	29476297	0.01162	NA	NA	NA	NA	NA	NA	34	0	lasso	0.00382	0.00582	NA	NA	NA	NA	NA	NA	NA
TBC1D24-out.wgt.RDat	/u/home/t/tboltz/project-ophoff/rna_whole_blood/cts_TWAS_latest/T_Cells_CD4_Naive_weights2//TBC1D24-out.wgt.RDat	TBC1D24	16	2525053	2559561	0.01633	rs8050688	2.1	rs2526269	0.0021	3.42	-0.651	45	12	enet	0.00372	0.00639	-0.29211	0.7702	NA	NA	NA	NA	NA
TELO2-out.wgt.RDat	/u/home/t/tboltz/project-ophoff/rna_whole_blood/cts_TWAS_latest/T_Cells_CD4_Naive_weights2//TELO2-out.wgt.RDat	TELO2	16	1543346	1560455	0.01028	rs2667676	-2.31	rs12926146	0.00548	-4.59	0.764	108	3	lasso	0.00537	0.00133	-0.65294	0.51379	NA	NA	NA	NA	NA
TK2-out.wgt.RDat	/u/home/t/tboltz/project-ophoff/rna_whole_blood/cts_TWAS_latest/T_Cells_CD4_Naive_weights2//TK2-out.wgt.RDat	TK2	16	66541907	66586447	0.05056	rs11864887	2.41	rs12449200	0.05343	10.96	0.054	208	7	lasso	0.08509	1.69e-35	-0.73018	0.46528	NA	NA	NA	NA	NA
TMEM170A-out.wgt.RDat	/u/home/t/tboltz/project-ophoff/rna_whole_blood/cts_TWAS_latest/T_Cells_CD4_Naive_weights2//TMEM170A-out.wgt.RDat	TMEM170A	16	75476953	75499395	0.04378	rs9939124	-2.38	rs11640018	0.01576	-5.52	-1.676	100	2	lasso	0.01537	1.38e-07	1.47642	0.13983	NA	NA	NA	NA	NA
TMEM204-out.wgt.RDat	/u/home/t/tboltz/project-ophoff/rna_whole_blood/cts_TWAS_latest/T_Cells_CD4_Naive_weights2//TMEM204-out.wgt.RDat	TMEM204	16	1578690	1605581	0.01459	rs2667676	-2.31	rs2281231	0.00633	4.81	-0.848	106	4	lasso	0.00675	0.000365	-0.84201	0.39978	NA	NA	NA	NA	NA
TPPP3-out.wgt.RDat	/u/home/t/tboltz/project-ophoff/rna_whole_blood/cts_TWAS_latest/T_Cells_CD4_Naive_weights2//TPPP3-out.wgt.RDat	TPPP3	16	67423713	67427421	0.00916	rs7200919	-1.62	rs8061384	0.00357	3.72	-0.362	156	156	blup	0.0055	0.00117	-0.71634	0.47378	NA	NA	NA	NA	NA
TUFM-out.wgt.RDat	/u/home/t/tboltz/project-ophoff/rna_whole_blood/cts_TWAS_latest/T_Cells_CD4_Naive_weights2//TUFM-out.wgt.RDat	TUFM	16	28853733	28857669	0.05777	rs8045276	1.72	rs7187776	0.1455	-15.95	0.203	52	3	lasso	0.14443	8.96e-61	-0.18321	0.85463	NA	NA	NA	NA	NA
TXNDC11-out.wgt.RDat	/u/home/t/tboltz/project-ophoff/rna_whole_blood/cts_TWAS_latest/T_Cells_CD4_Naive_weights2//TXNDC11-out.wgt.RDat	TXNDC11	16	11772937	11836734	0.11101	rs11639556	2.34	rs732799	0.08995	-12.58	-1.135	153	4	lasso	0.08675	3.48e-36	1.19116	0.23359	NA	NA	NA	NA	NA
XPO6-out.wgt.RDat	/u/home/t/tboltz/project-ophoff/rna_whole_blood/cts_TWAS_latest/T_Cells_CD4_Naive_weights2//XPO6-out.wgt.RDat	XPO6	16	28109301	28223241	0.04377	rs205428	1.83	rs205357	0.0738	11.67	1.061	80	5	lasso	0.07556	1.38e-31	1.32624	0.18476	NA	NA	NA	NA	NA
XYLT1-out.wgt.RDat	/u/home/t/tboltz/project-ophoff/rna_whole_blood/cts_TWAS_latest/T_Cells_CD4_Naive_weights2//XYLT1-out.wgt.RDat	XYLT1	16	17195627	17564817	0.0311	rs9937528	4.38	rs12923427	0.02208	-6.35	-0.497	136	10	enet	0.02345	9.14e-11	0.29144	0.77071	NA	NA	NA	NA	NA
ZFP1-out.wgt.RDat	/u/home/t/tboltz/project-ophoff/rna_whole_blood/cts_TWAS_latest/T_Cells_CD4_Naive_weights2//ZFP1-out.wgt.RDat	ZFP1	16	75182393	75206134	0.04968	rs9939124	-2.38	rs9939124	0.03529	-7.97	-2.375	104	2	lasso	0.03398	6.56e-15	2.34315	0.01912	0	0.954	0	0.001	0.045
ZG16B-out.wgt.RDat	/u/home/t/tboltz/project-ophoff/rna_whole_blood/cts_TWAS_latest/T_Cells_CD4_Naive_weights2//ZG16B-out.wgt.RDat	ZG16B	16	2880171	2889586	0.03207	rs8050688	2.1	rs3810801	0.01134	6	-1.177	59	3	lasso	0.0165	4.95e-08	-0.74396	0.4569	NA	NA	NA	NA	NA
ZNF200-out.wgt.RDat	/u/home/t/tboltz/project-ophoff/rna_whole_blood/cts_TWAS_latest/T_Cells_CD4_Naive_weights2//ZNF200-out.wgt.RDat	ZNF200	16	3272326	3286221	0.02029	rs758748	-2.74	rs224225	0.01014	-4.37	0.989	91	19	enet	0.01022	1.49e-05	-1.46838	0.142	NA	NA	NA	NA	NA
ZNF205-out.wgt.RDat	/u/home/t/tboltz/project-ophoff/rna_whole_blood/cts_TWAS_latest/T_Cells_CD4_Naive_weights2//ZNF205-out.wgt.RDat	ZNF205	16	3162562	3170518	0.13864	rs758748	-2.74	rs4589555	0.05884	-10.22	-1.354	88	4	lasso	0.11113	2.16e-46	1.14268	0.25317	NA	NA	NA	NA	NA
ZNF213-out.wgt.RDat	/u/home/t/tboltz/project-ophoff/rna_whole_blood/cts_TWAS_latest/T_Cells_CD4_Naive_weights2//ZNF213-out.wgt.RDat	ZNF213	16	3179779	3192805	0.02612	rs758748	-2.74	rs909410	0.02049	-6.44	-1.189	88	11	enet	0.02023	1.68e-09	1.66978	0.09496	NA	NA	NA	NA	NA
ZNF23-out.wgt.RDat	/u/home/t/tboltz/project-ophoff/rna_whole_blood/cts_TWAS_latest/T_Cells_CD4_Naive_weights2//ZNF23-out.wgt.RDat	ZNF23	16	71481501	71496998	0.01844	rs9940234	-2.72	rs3803702	0.00455	-4.33	-0.948	131	131	blup	0.00799	0.000116	0.46129	0.64459	NA	NA	NA	NA	NA
ZNF319-out.wgt.RDat	/u/home/t/tboltz/project-ophoff/rna_whole_blood/cts_TWAS_latest/T_Cells_CD4_Naive_weights2//ZNF319-out.wgt.RDat	ZNF319	16	58028573	58034357	0.0155	rs3888265	2.52	rs3743554	0.00824	-4.25	-0.041	148	6	enet	0.01185	3.39e-06	-0.46188	0.64417	NA	NA	NA	NA	NA
ZNF597-out.wgt.RDat	/u/home/t/tboltz/project-ophoff/rna_whole_blood/cts_TWAS_latest/T_Cells_CD4_Naive_weights2//ZNF597-out.wgt.RDat	ZNF597	16	3482415	3493504	0.02121	rs758748	-2.74	rs27234	0.02642	-6.98	-0.409	78	1	lasso	0.02558	1.33e-11	0.409	0.68254	NA	NA	NA	NA	NA
ZNF75A-out.wgt.RDat	/u/home/t/tboltz/project-ophoff/rna_whole_blood/cts_TWAS_latest/T_Cells_CD4_Naive_weights2//ZNF75A-out.wgt.RDat	ZNF75A	16	3355407	3368852	0.03509	rs758748	-2.74	rs17611866	0.0194	6.04	1.241	83	4	lasso	0.021	8.44e-10	1.53977	0.12362	NA	NA	NA	NA	NA
ZNRF1-out.wgt.RDat	/u/home/t/tboltz/project-ophoff/rna_whole_blood/cts_TWAS_latest/T_Cells_CD4_Naive_weights2//ZNRF1-out.wgt.RDat	ZNRF1	16	75032923	75144892	0.01787	rs9939124	-2.38	rs11149788	0.01295	6.02	-0.925	95	4	enet	0.01476	2.39e-07	-0.22977	0.81827	NA	NA	NA	NA	NA
PANEL	FILE	ID	CHR	P0	P1	HSQ	BEST.GWAS.ID	BEST.GWAS.Z	EQTL.ID	EQTL.R2	EQTL.Z	EQTL.GWAS.Z	NSNP	NWGT	MODEL	MODELCV.R2	MODELCV.PV	TWAS.Z	TWAS.P	COLOC.PP0	COLOC.PP1	COLOC.PP2	COLOC.PP3	COLOC.PP4
ALOX15-out.wgt.RDat	/u/home/t/tboltz/project-ophoff/rna_whole_blood/cts_TWAS_latest/T_Cells_CD4_Naive_weights2//ALOX15-out.wgt.RDat	ALOX15	17	4534215	4545589	0.1029	rs11078506	-2.1	rs12451741	0.11538	-14.2	0.706	101	7	lasso	0.11988	4.04e-50	-0.7602	0.4472	NA	NA	NA	NA	NA
ANKFY1-out.wgt.RDat	/u/home/t/tboltz/project-ophoff/rna_whole_blood/cts_TWAS_latest/T_Cells_CD4_Naive_weights2//ANKFY1-out.wgt.RDat	ANKFY1	17	4067116	4167290	0.2855	rs11078506	-2.1	rs10521129	0.17113	17.39	-0.179	60	28	enet	0.37172	7.72e-177	0.3299	0.7415	NA	NA	NA	NA	NA
C17orf107-out.wgt.RDat	/u/home/t/tboltz/project-ophoff/rna_whole_blood/cts_TWAS_latest/T_Cells_CD4_Naive_weights2//C17orf107-out.wgt.RDat	C17orf107	17	4802714	4806229	0.0334	rs11078506	-2.1	rs8070572	0.03002	7.51	0.503	132	7	enet	0.02999	2.46e-13	0.491	0.6234	NA	NA	NA	NA	NA
C17orf97-out.wgt.RDat	/u/home/t/tboltz/project-ophoff/rna_whole_blood/cts_TWAS_latest/T_Cells_CD4_Naive_weights2//C17orf97-out.wgt.RDat	C17orf97	17	260117	280853	0.3972	rs9894958	2.7	rs6565724	0.21713	19.4	-0.008	68	3	lasso	0.21643	7.59e-94	-0.0121	0.9904	NA	NA	NA	NA	NA
CHRNE-out.wgt.RDat	/u/home/t/tboltz/project-ophoff/rna_whole_blood/cts_TWAS_latest/T_Cells_CD4_Naive_weights2//CHRNE-out.wgt.RDat	CHRNE	17	4801067	4837733	0.0974	rs11078506	-2.1	rs2302321	0.11472	14.12	0.519	134	26	enet	0.12164	7.12e-51	0.1491	0.8815	NA	NA	NA	NA	NA
CXCL16-out.wgt.RDat	/u/home/t/tboltz/project-ophoff/rna_whole_blood/cts_TWAS_latest/T_Cells_CD4_Naive_weights2//CXCL16-out.wgt.RDat	CXCL16	17	4636829	4643223	0.1609	rs11078506	-2.1	rs2277680	0.14599	-15.95	0.143	110	5	lasso	0.14851	1.42e-62	-0.1077	0.9142	NA	NA	NA	NA	NA
LOC728392-out.wgt.RDat	/u/home/t/tboltz/project-ophoff/rna_whole_blood/cts_TWAS_latest/T_Cells_CD4_Naive_weights2//LOC728392-out.wgt.RDat	LOC728392	17	5402760	5404465	0.035	rs4790803	1.82	rs2137722	0.0119	-5.01	1.577	177	177	blup	0.01739	2.2e-08	-1.6709	0.0947	NA	NA	NA	NA	NA
MINK1-out.wgt.RDat	/u/home/t/tboltz/project-ophoff/rna_whole_blood/cts_TWAS_latest/T_Cells_CD4_Naive_weights2//MINK1-out.wgt.RDat	MINK1	17	4736636	4801356	0.0113	rs11078506	-2.1	rs4790246	0.00432	-4.13	1.15	134	134	blup	0.00634	0.000533	-0.5871	0.5571	NA	NA	NA	NA	NA
MIS12-out.wgt.RDat	/u/home/t/tboltz/project-ophoff/rna_whole_blood/cts_TWAS_latest/T_Cells_CD4_Naive_weights2//MIS12-out.wgt.RDat	MIS12	17	5389606	5394134	0.0216	rs4790803	1.82	rs8079518	0.00408	4.95	0.982	181	181	blup	0.00904	4.4e-05	0.1991	0.8422	NA	NA	NA	NA	NA
NLRP1-out.wgt.RDat	/u/home/t/tboltz/project-ophoff/rna_whole_blood/cts_TWAS_latest/T_Cells_CD4_Naive_weights2//NLRP1-out.wgt.RDat	NLRP1	17	5402748	5522744	0.06	rs4790803	1.82	rs2733366	0.02179	-6.65	0.387	177	4	lasso	0.02073	1.08e-09	-0.6454	0.5187	NA	NA	NA	NA	NA
OR3A1-out.wgt.RDat	/u/home/t/tboltz/project-ophoff/rna_whole_blood/cts_TWAS_latest/T_Cells_CD4_Naive_weights2//OR3A1-out.wgt.RDat	OR3A1	17	3194312	3201654	0.0311	rs7220491	-2.33	rs11556563	0.02055	6.66	0.487	115	10	enet	0.03059	1.42e-13	0.3963	0.6919	NA	NA	NA	NA	NA
P2RX1-out.wgt.RDat	/u/home/t/tboltz/project-ophoff/rna_whole_blood/cts_TWAS_latest/T_Cells_CD4_Naive_weights2//P2RX1-out.wgt.RDat	P2RX1	17	3799887	3819770	0.3264	rs11078506	-2.1	rs1007637	0.08175	12.88	0.849	80	4	lasso	0.25963	3.63e-115	0.2599	0.7949	NA	NA	NA	NA	NA
PAFAH1B1-out.wgt.RDat	/u/home/t/tboltz/project-ophoff/rna_whole_blood/cts_TWAS_latest/T_Cells_CD4_Naive_weights2//PAFAH1B1-out.wgt.RDat	PAFAH1B1	17	2496505	2588909	0.1135	rs9895492	2.46	rs6502440	0.13475	15.53	0.003	119	13	enet	0.16384	2.07e-69	-0.3483	0.7276	NA	NA	NA	NA	NA
RFLNB-out.wgt.RDat	/u/home/t/tboltz/project-ophoff/rna_whole_blood/cts_TWAS_latest/T_Cells_CD4_Naive_weights2//RFLNB-out.wgt.RDat	RFLNB	17	289770	295730	0.1332	rs9894958	2.7	rs4968169	0.03977	8.35	-1.32	70	12	lasso	0.06465	3.79e-27	-1.7176	0.0859	NA	NA	NA	NA	NA
SERPINF2-out.wgt.RDat	/u/home/t/tboltz/project-ophoff/rna_whole_blood/cts_TWAS_latest/T_Cells_CD4_Naive_weights2//SERPINF2-out.wgt.RDat	SERPINF2	17	1646131	1658562	0.023	rs4790867	-2.42	rs1045794	0.01362	5.13	-0.239	91	7	enet	0.01733	2.32e-08	0.3394	0.7343	NA	NA	NA	NA	NA
SLC25A11-out.wgt.RDat	/u/home/t/tboltz/project-ophoff/rna_whole_blood/cts_TWAS_latest/T_Cells_CD4_Naive_weights2//SLC25A11-out.wgt.RDat	SLC25A11	17	4840426	4843348	0.0186	rs2302319	1.62	rs471064	0.00277	-4.25	0.135	131	14	enet	0.01017	1.56e-05	-0.1591	0.8736	NA	NA	NA	NA	NA
SMYD4-out.wgt.RDat	/u/home/t/tboltz/project-ophoff/rna_whole_blood/cts_TWAS_latest/T_Cells_CD4_Naive_weights2//SMYD4-out.wgt.RDat	SMYD4	17	1682780	1733928	0.0166	rs9898364	2.22	rs2287321	0.00467	4.07	0.985	101	2	lasso	0.00672	0.000375	1.2908	0.1968	NA	NA	NA	NA	NA
SPAG7-out.wgt.RDat	/u/home/t/tboltz/project-ophoff/rna_whole_blood/cts_TWAS_latest/T_Cells_CD4_Naive_weights2//SPAG7-out.wgt.RDat	SPAG7	17	4862522	4871112	0.056	rs2302319	1.62	rs16942615	0.04101	-8.49	0.451	133	2	lasso	0.04064	1.53e-17	-0.5621	0.574	NA	NA	NA	NA	NA
SRR-out.wgt.RDat	/u/home/t/tboltz/project-ophoff/rna_whole_blood/cts_TWAS_latest/T_Cells_CD4_Naive_weights2//SRR-out.wgt.RDat	SRR	17	2206678	2228554	0.0295	rs9915206	-2.38	rs17834563	0.03604	-8.32	-0.129	113	3	lasso	0.03412	5.78e-15	-0.0378	0.9699	NA	NA	NA	NA	NA
TAX1BP3-out.wgt.RDat	/u/home/t/tboltz/project-ophoff/rna_whole_blood/cts_TWAS_latest/T_Cells_CD4_Naive_weights2//TAX1BP3-out.wgt.RDat	TAX1BP3	17	3566190	3571973	0.1392	rs3809806	1.95	rs2915558	0.03357	-7.72	1.49	105	38	enet	0.08198	3.23e-34	-1.1967	0.2314	NA	NA	NA	NA	NA
TLCD2-out.wgt.RDat	/u/home/t/tboltz/project-ophoff/rna_whole_blood/cts_TWAS_latest/T_Cells_CD4_Naive_weights2//TLCD2-out.wgt.RDat	TLCD2	17	1606111	1613671	0.0501	NA	NA	NA	NA	NA	NA	84	0	lasso	0.03306	1.52e-14	NA	NA	NA	NA	NA	NA	NA
VPS53-out.wgt.RDat	/u/home/t/tboltz/project-ophoff/rna_whole_blood/cts_TWAS_latest/T_Cells_CD4_Naive_weights2//VPS53-out.wgt.RDat	VPS53	17	411909	624957	0.063	rs9894958	2.7	rs870181	0.03373	-8.35	-0.904	86	30	enet	0.05471	3.79e-23	0.7571	0.449	NA	NA	NA	NA	NA
PANEL	FILE	ID	CHR	P0	P1	HSQ	BEST.GWAS.ID	BEST.GWAS.Z	EQTL.ID	EQTL.R2	EQTL.Z	EQTL.GWAS.Z	NSNP	NWGT	MODEL	MODELCV.R2	MODELCV.PV	TWAS.Z	TWAS.P	COLOC.PP0	COLOC.PP1	COLOC.PP2	COLOC.PP3	COLOC.PP4
CDH2-out.wgt.RDat	/u/home/t/tboltz/project-ophoff/rna_whole_blood/cts_TWAS_latest/T_Cells_CD4_Naive_weights2//CDH2-out.wgt.RDat	CDH2	18	25530931	25757094	0.0294	rs8098615	3.52	rs17446875	0.02598	-6.87	2.115	239	5	lasso	0.02191	3.68e-10	-2.06915	0.0385	0	0.968	0	0.006	0.025
CEP192-out.wgt.RDat	/u/home/t/tboltz/project-ophoff/rna_whole_blood/cts_TWAS_latest/T_Cells_CD4_Naive_weights2//CEP192-out.wgt.RDat	CEP192	18	12991362	13125051	0.0256	rs9963094	3.14	rs472702	0.03447	-8.13	0.4	146	5	lasso	0.03438	4.57e-15	-0.30314	0.7618	NA	NA	NA	NA	NA
CTDP1-out.wgt.RDat	/u/home/t/tboltz/project-ophoff/rna_whole_blood/cts_TWAS_latest/T_Cells_CD4_Naive_weights2//CTDP1-out.wgt.RDat	CTDP1	18	77439802	77516623	0.0445	rs1715230	-3.1	rs632281	0.00604	-4.31	1.132	124	3	lasso	0.02184	3.92e-10	0.18533	0.853	NA	NA	NA	NA	NA
DOK6-out.wgt.RDat	/u/home/t/tboltz/project-ophoff/rna_whole_blood/cts_TWAS_latest/T_Cells_CD4_Naive_weights2//DOK6-out.wgt.RDat	DOK6	18	67068125	67516323	0.0258	rs11151532	-2.23	rs12966827	0.01494	-5.85	0.191	256	4	lasso	0.01583	9.02e-08	-0.30031	0.7639	NA	NA	NA	NA	NA
DSC1-out.wgt.RDat	/u/home/t/tboltz/project-ophoff/rna_whole_blood/cts_TWAS_latest/T_Cells_CD4_Naive_weights2//DSC1-out.wgt.RDat	DSC1	18	28709200	28742819	0.108	rs1583609	-2.74	rs2249810	0.07226	-11.36	0.034	204	26	enet	0.07628	7.06e-32	0.64264	0.5205	NA	NA	NA	NA	NA
DSC2-out.wgt.RDat	/u/home/t/tboltz/project-ophoff/rna_whole_blood/cts_TWAS_latest/T_Cells_CD4_Naive_weights2//DSC2-out.wgt.RDat	DSC2	18	28638807	28682485	0.0285	rs1583609	-2.74	rs9947328	0.00834	-5.83	0.93	214	18	enet	0.0147	2.53e-07	-1.1514	0.2496	NA	NA	NA	NA	NA
DSEL-out.wgt.RDat	/u/home/t/tboltz/project-ophoff/rna_whole_blood/cts_TWAS_latest/T_Cells_CD4_Naive_weights2//DSEL-out.wgt.RDat	DSEL	18	65173825	65183957	0.0232	rs10503114	2.25	rs9319727	0.00668	5.15	-0.516	230	10	enet	0.00941	3.14e-05	-0.39	0.6965	NA	NA	NA	NA	NA
DYM-out.wgt.RDat	/u/home/t/tboltz/project-ophoff/rna_whole_blood/cts_TWAS_latest/T_Cells_CD4_Naive_weights2//DYM-out.wgt.RDat	DYM	18	46567845	46987717	0.0133	rs1790777	-2.44	rs12606288	0.01259	-4.91	-0.771	264	2	lasso	0.01127	5.71e-06	0.7589	0.4479	NA	NA	NA	NA	NA
ELP2-out.wgt.RDat	/u/home/t/tboltz/project-ophoff/rna_whole_blood/cts_TWAS_latest/T_Cells_CD4_Naive_weights2//ELP2-out.wgt.RDat	ELP2	18	33709408	33760520	0.0344	rs1790647	2.63	rs1785929	0.03894	8.29	-0.925	206	5	lasso	0.03758	2.5e-16	-0.92948	0.3526	NA	NA	NA	NA	NA
FECH-out.wgt.RDat	/u/home/t/tboltz/project-ophoff/rna_whole_blood/cts_TWAS_latest/T_Cells_CD4_Naive_weights2//FECH-out.wgt.RDat	FECH	18	55211622	55253934	0.0442	rs4084177	-3.34	rs952400	0.01275	-5.87	0.122	167	5	lasso	0.02683	4.31e-12	0.18564	0.8527	NA	NA	NA	NA	NA
HDHD2-out.wgt.RDat	/u/home/t/tboltz/project-ophoff/rna_whole_blood/cts_TWAS_latest/T_Cells_CD4_Naive_weights2//HDHD2-out.wgt.RDat	HDHD2	18	44633780	44676871	0.0151	rs16949623	-2.46	rs2117373	0.01638	-5.69	-0.285	176	3	lasso	0.01419	4.03e-07	0.28161	0.7782	NA	NA	NA	NA	NA
IMPA2-out.wgt.RDat	/u/home/t/tboltz/project-ophoff/rna_whole_blood/cts_TWAS_latest/T_Cells_CD4_Naive_weights2//IMPA2-out.wgt.RDat	IMPA2	18	11981025	12030876	0.0137	rs16976931	-2.75	rs638063	0.00435	-4.07	0.7	122	122	blup	0.00376	0.00612	-2.48709	0.0129	0.846	0.153	0.001	0	0.001
LMAN1-out.wgt.RDat	/u/home/t/tboltz/project-ophoff/rna_whole_blood/cts_TWAS_latest/T_Cells_CD4_Naive_weights2//LMAN1-out.wgt.RDat	LMAN1	18	56995056	57026497	0.0191	rs1458932	-3.25	rs561894	0.00627	4.77	-0.338	248	248	blup	0.01088	8.14e-06	-1.4471	0.1479	NA	NA	NA	NA	NA
LOXHD1-out.wgt.RDat	/u/home/t/tboltz/project-ophoff/rna_whole_blood/cts_TWAS_latest/T_Cells_CD4_Naive_weights2//LOXHD1-out.wgt.RDat	LOXHD1	18	44056936	44237183	0.2945	rs16949623	-2.46	rs16939675	0.13764	15.65	1.229	134	17	enet	0.22933	4.35e-100	1.00868	0.3131	NA	NA	NA	NA	NA
ME2-out.wgt.RDat	/u/home/t/tboltz/project-ophoff/rna_whole_blood/cts_TWAS_latest/T_Cells_CD4_Naive_weights2//ME2-out.wgt.RDat	ME2	18	48405451	48480627	0.101	rs8093289	-2.48	rs6508038	0.02632	7.13	0.558	199	24	enet	0.05125	9.21e-22	0.49025	0.624	NA	NA	NA	NA	NA
METTL4-out.wgt.RDat	/u/home/t/tboltz/project-ophoff/rna_whole_blood/cts_TWAS_latest/T_Cells_CD4_Naive_weights2//METTL4-out.wgt.RDat	METTL4	18	2537525	2571508	0.0174	rs10460009	-1.93	rs2347279	0.01698	5.6	-0.704	90	3	lasso	0.01589	8.58e-08	-0.77319	0.4394	NA	NA	NA	NA	NA
MPPE1-out.wgt.RDat	/u/home/t/tboltz/project-ophoff/rna_whole_blood/cts_TWAS_latest/T_Cells_CD4_Naive_weights2//MPPE1-out.wgt.RDat	MPPE1	18	11882622	11908365	0.1109	rs16976931	-2.75	rs622863	0.04947	-9.36	-1.263	121	13	enet	0.05981	3.39e-25	0.89953	0.3684	NA	NA	NA	NA	NA
MYO5B-out.wgt.RDat	/u/home/t/tboltz/project-ophoff/rna_whole_blood/cts_TWAS_latest/T_Cells_CD4_Naive_weights2//MYO5B-out.wgt.RDat	MYO5B	18	47349160	47721517	0.0873	rs17729191	-2.71	rs2469480	0.0431	9.58	1.481	373	38	enet	0.06528	2.11e-27	1.48155	0.1385	NA	NA	NA	NA	NA
NEDD4L-out.wgt.RDat	/u/home/t/tboltz/project-ophoff/rna_whole_blood/cts_TWAS_latest/T_Cells_CD4_Naive_weights2//NEDD4L-out.wgt.RDat	NEDD4L	18	55711459	56068772	0.0278	rs158856	3.45	rs4641835	0.0126	5.08	-1.218	263	29	enet	0.01409	4.38e-07	-1.12084	0.2624	NA	NA	NA	NA	NA
PIGN-out.wgt.RDat	/u/home/t/tboltz/project-ophoff/rna_whole_blood/cts_TWAS_latest/T_Cells_CD4_Naive_weights2//PIGN-out.wgt.RDat	PIGN	18	59572489	59854351	0.0443	rs12604169	-2.81	rs6650740	0.04183	8.66	-1.128	298	3	lasso	0.04072	1.42e-17	-1.14742	0.2512	NA	NA	NA	NA	NA
PIK3C3-out.wgt.RDat	/u/home/t/tboltz/project-ophoff/rna_whole_blood/cts_TWAS_latest/T_Cells_CD4_Naive_weights2//PIK3C3-out.wgt.RDat	PIK3C3	18	39535200	39667794	0.0217	rs7242858	-4.66	rs3813065	0.01512	-6.65	0.712	228	4	lasso	0.01744	2.1e-08	-0.73586	0.4618	NA	NA	NA	NA	NA
POLI-out.wgt.RDat	/u/home/t/tboltz/project-ophoff/rna_whole_blood/cts_TWAS_latest/T_Cells_CD4_Naive_weights2//POLI-out.wgt.RDat	POLI	18	51795775	51847636	0.3645	rs1553108	-1.75	rs620495	0.14265	-15.96	-0.145	166	10	lasso	0.16504	5.93e-70	0.17029	0.8648	NA	NA	NA	NA	NA
PPP4R1-out.wgt.RDat	/u/home/t/tboltz/project-ophoff/rna_whole_blood/cts_TWAS_latest/T_Cells_CD4_Naive_weights2//PPP4R1-out.wgt.RDat	PPP4R1	18	9546790	9615238	0.131	rs7506291	-3.17	rs676629	0.06072	-10.35	-1.089	121	31	enet	0.12165	7.08e-51	1.81139	0.0701	NA	NA	NA	NA	NA
PSTPIP2-out.wgt.RDat	/u/home/t/tboltz/project-ophoff/rna_whole_blood/cts_TWAS_latest/T_Cells_CD4_Naive_weights2//PSTPIP2-out.wgt.RDat	PSTPIP2	18	43563503	43652226	0.0453	rs900967	-2.28	rs920295	0.02651	7.28	-0.415	211	8	lasso	0.02709	3.4e-12	-0.31757	0.7508	NA	NA	NA	NA	NA
PTPRM-out.wgt.RDat	/u/home/t/tboltz/project-ophoff/rna_whole_blood/cts_TWAS_latest/T_Cells_CD4_Naive_weights2//PTPRM-out.wgt.RDat	PTPRM	18	7566781	8406859	0.1141	rs17566876	-2.61	rs12185387	0.0506	-9.5	-0.498	233	29	enet	0.08099	8.28e-34	-0.13951	0.889	NA	NA	NA	NA	NA
RAB31-out.wgt.RDat	/u/home/t/tboltz/project-ophoff/rna_whole_blood/cts_TWAS_latest/T_Cells_CD4_Naive_weights2//RAB31-out.wgt.RDat	RAB31	18	9708273	9862548	0.093	rs4798786	-3.15	rs561102	0.03592	9.14	-2.174	134	8	lasso	0.07686	4.08e-32	-1.32249	0.186	NA	NA	NA	NA	NA
RALBP1-out.wgt.RDat	/u/home/t/tboltz/project-ophoff/rna_whole_blood/cts_TWAS_latest/T_Cells_CD4_Naive_weights2//RALBP1-out.wgt.RDat	RALBP1	18	9475008	9538112	0.1937	rs7506291	-3.17	rs7227801	0.10977	13.89	-0.4	121	30	enet	0.18333	2.77e-78	-0.20731	0.8358	NA	NA	NA	NA	NA
RBBP8-out.wgt.RDat	/u/home/t/tboltz/project-ophoff/rna_whole_blood/cts_TWAS_latest/T_Cells_CD4_Naive_weights2//RBBP8-out.wgt.RDat	RBBP8	18	20378225	20606451	0.0244	rs11875806	-2.85	rs729954	0.01761	5.8	0.911	186	4	lasso	0.01677	3.87e-08	0.86434	0.3874	NA	NA	NA	NA	NA
RBFA-out.wgt.RDat	/u/home/t/tboltz/project-ophoff/rna_whole_blood/cts_TWAS_latest/T_Cells_CD4_Naive_weights2//RBFA-out.wgt.RDat	RBFA	18	77794390	77810651	0.0139	rs1715230	-3.1	rs3744872	0.00575	-4.81	2.286	97	4	enet	0.01152	4.58e-06	-1.32882	0.1839	NA	NA	NA	NA	NA
SERPINB10-out.wgt.RDat	/u/home/t/tboltz/project-ophoff/rna_whole_blood/cts_TWAS_latest/T_Cells_CD4_Naive_weights2//SERPINB10-out.wgt.RDat	SERPINB10	18	61564409	61603345	0.0773	rs1464556	2.84	rs9320033	0.14661	16.27	-0.187	245	29	enet	0.15452	3.07e-65	-0.45825	0.6468	NA	NA	NA	NA	NA
SERPINB2-out.wgt.RDat	/u/home/t/tboltz/project-ophoff/rna_whole_blood/cts_TWAS_latest/T_Cells_CD4_Naive_weights2//SERPINB2-out.wgt.RDat	SERPINB2	18	61538927	61571122	0.0134	rs1464556	2.84	rs9950615	0.01179	-4.67	-0.631	246	5	lasso	0.01021	1.5e-05	0.45601	0.6484	NA	NA	NA	NA	NA
SERPINB8-out.wgt.RDat	/u/home/t/tboltz/project-ophoff/rna_whole_blood/cts_TWAS_latest/T_Cells_CD4_Naive_weights2//SERPINB8-out.wgt.RDat	SERPINB8	18	61637264	61687013	0.034	rs1464556	2.84	rs9950903	0.04457	-9.33	-0.999	260	4	lasso	0.04728	3.53e-20	0.75798	0.4485	NA	NA	NA	NA	NA
SLC14A1-out.wgt.RDat	/u/home/t/tboltz/project-ophoff/rna_whole_blood/cts_TWAS_latest/T_Cells_CD4_Naive_weights2//SLC14A1-out.wgt.RDat	SLC14A1	18	43304093	43332485	0.0417	rs900967	-2.28	rs3819177	0.02611	7.38	-1.001	260	7	lasso	0.02824	1.2e-12	-1.17391	0.2404	NA	NA	NA	NA	NA
SLC25A52-out.wgt.RDat	/u/home/t/tboltz/project-ophoff/rna_whole_blood/cts_TWAS_latest/T_Cells_CD4_Naive_weights2//SLC25A52-out.wgt.RDat	SLC25A52	18	29339526	29340843	0.0185	rs4799639	-2.99	rs12607426	0.01257	5.07	0.65	149	8	enet	0.01207	2.76e-06	0.934	0.3503	NA	NA	NA	NA	NA
SLC66A2-out.wgt.RDat	/u/home/t/tboltz/project-ophoff/rna_whole_blood/cts_TWAS_latest/T_Cells_CD4_Naive_weights2//SLC66A2-out.wgt.RDat	SLC66A2	18	77662421	77711657	0.1452	rs1715230	-3.1	rs12606234	0.07786	-12.03	0.182	100	100	blup	0.10035	7.63e-42	0.00567	0.9955	NA	NA	NA	NA	NA
TPGS2-out.wgt.RDat	/u/home/t/tboltz/project-ophoff/rna_whole_blood/cts_TWAS_latest/T_Cells_CD4_Naive_weights2//TPGS2-out.wgt.RDat	TPGS2	18	34357611	34409179	0.0573	rs1790647	2.63	rs471713	0.0129	6.14	-0.463	114	32	enet	0.03439	4.55e-15	-0.82118	0.4115	NA	NA	NA	NA	NA
TTC39C-out.wgt.RDat	/u/home/t/tboltz/project-ophoff/rna_whole_blood/cts_TWAS_latest/T_Cells_CD4_Naive_weights2//TTC39C-out.wgt.RDat	TTC39C	18	21572738	21715574	0.021	rs17203433	3.54	rs1109950	0.01181	-5.39	0.909	218	2	lasso	0.01407	4.48e-07	-0.62371	0.5328	NA	NA	NA	NA	NA
TUBB6-out.wgt.RDat	/u/home/t/tboltz/project-ophoff/rna_whole_blood/cts_TWAS_latest/T_Cells_CD4_Naive_weights2//TUBB6-out.wgt.RDat	TUBB6	18	12307669	12344319	0.1195	rs16976931	-2.75	rs11080567	0.13652	15.49	-1.273	122	13	enet	0.1669	8.64e-71	-1.6902	0.091	NA	NA	NA	NA	NA
VAPA-out.wgt.RDat	/u/home/t/tboltz/project-ophoff/rna_whole_blood/cts_TWAS_latest/T_Cells_CD4_Naive_weights2//VAPA-out.wgt.RDat	VAPA	18	9914000	9960018	0.1615	rs9304048	2.81	rs561102	0.16391	16.88	-2.174	119	17	enet	0.16494	6.63e-70	-2.15246	0.0314	0	0.97	0	0.001	0.029
ZCCHC2-out.wgt.RDat	/u/home/t/tboltz/project-ophoff/rna_whole_blood/cts_TWAS_latest/T_Cells_CD4_Naive_weights2//ZCCHC2-out.wgt.RDat	ZCCHC2	18	60190259	60254942	0.0311	rs2957146	2.36	rs4941143	0.00634	4.61	0.709	183	4	enet	0.01911	4.66e-09	-0.13983	0.8888	NA	NA	NA	NA	NA
ZNF396-out.wgt.RDat	/u/home/t/tboltz/project-ophoff/rna_whole_blood/cts_TWAS_latest/T_Cells_CD4_Naive_weights2//ZNF396-out.wgt.RDat	ZNF396	18	32946659	32957301	0.1031	rs9807664	2.62	rs4520905	0.02083	-7.44	0.385	153	17	enet	0.03961	3.93e-17	0.02769	0.9779	NA	NA	NA	NA	NA
PANEL	FILE	ID	CHR	P0	P1	HSQ	BEST.GWAS.ID	BEST.GWAS.Z	EQTL.ID	EQTL.R2	EQTL.Z	EQTL.GWAS.Z	NSNP	NWGT	MODEL	MODELCV.R2	MODELCV.PV	TWAS.Z	TWAS.P	COLOC.PP0	COLOC.PP1	COLOC.PP2	COLOC.PP3	COLOC.PP4
A1BG-out.wgt.RDat	/u/home/t/tboltz/project-ophoff/rna_whole_blood/cts_TWAS_latest/T_Cells_CD4_Naive_weights2//A1BG-out.wgt.RDat	A1BG	19	58856545	58864858	0.0248	rs9304809	3.26	rs1265960	0.01785	-6.29	-1.129	128	9	enet	0.01942	3.52e-09	1.5031	0.132809	NA	NA	NA	NA	NA
ABCA7-out.wgt.RDat	/u/home/t/tboltz/project-ophoff/rna_whole_blood/cts_TWAS_latest/T_Cells_CD4_Naive_weights2//ABCA7-out.wgt.RDat	ABCA7	19	1040107	1065571	0.06089	NA	NA	NA	NA	NA	NA	30	0	enet	0.04334	1.3e-18	NA	NA	NA	NA	NA	NA	NA
ACP5-out.wgt.RDat	/u/home/t/tboltz/project-ophoff/rna_whole_blood/cts_TWAS_latest/T_Cells_CD4_Naive_weights2//ACP5-out.wgt.RDat	ACP5	19	11685476	11689823	0.25342	rs7248680	2.75	rs11881292	0.13277	15.34	-0.015	184	26	enet	0.20258	2.95e-87	0.4757	0.634308	NA	NA	NA	NA	NA
ADGRE1-out.wgt.RDat	/u/home/t/tboltz/project-ophoff/rna_whole_blood/cts_TWAS_latest/T_Cells_CD4_Naive_weights2//ADGRE1-out.wgt.RDat	ADGRE1	19	6887578	6940470	0.19513	rs890860	-2.79	rs443658	0.24889	20.77	-0.676	117	17	enet	0.25684	9.39e-114	-0.4697	0.63858	NA	NA	NA	NA	NA
ADGRE2-out.wgt.RDat	/u/home/t/tboltz/project-ophoff/rna_whole_blood/cts_TWAS_latest/T_Cells_CD4_Naive_weights2//ADGRE2-out.wgt.RDat	ADGRE2	19	14843205	14889372	0.15149	rs6512005	2.56	rs3795033	0.06864	-10.99	-0.509	111	41	enet	0.12279	2.29e-51	0.4887	0.625043	NA	NA	NA	NA	NA
ALDH16A1-out.wgt.RDat	/u/home/t/tboltz/project-ophoff/rna_whole_blood/cts_TWAS_latest/T_Cells_CD4_Naive_weights2//ALDH16A1-out.wgt.RDat	ALDH16A1	19	49956483	49974307	0.0356	rs11083974	3.46	rs2293013	0.04795	9.24	3.311	97	5	lasso	0.04641	7.86e-20	3.2911	0.000998	0	0.592	0	0.004	0.404
ANKRD27-out.wgt.RDat	/u/home/t/tboltz/project-ophoff/rna_whole_blood/cts_TWAS_latest/T_Cells_CD4_Naive_weights2//ANKRD27-out.wgt.RDat	ANKRD27	19	33087913	33167503	0.04873	rs751732	-2.45	rs2302969	0.02607	6.95	0.21	182	24	enet	0.03035	1.78e-13	0.1492	0.881434	NA	NA	NA	NA	NA
AP1M1-out.wgt.RDat	/u/home/t/tboltz/project-ophoff/rna_whole_blood/cts_TWAS_latest/T_Cells_CD4_Naive_weights2//AP1M1-out.wgt.RDat	AP1M1	19	16308390	16356718	0.03726	rs34208111	-3.35	rs3752797	0.03435	-7.96	1.715	168	6	enet	0.03383	7.57e-15	-1.881	0.059974	NA	NA	NA	NA	NA
AP1M2-out.wgt.RDat	/u/home/t/tboltz/project-ophoff/rna_whole_blood/cts_TWAS_latest/T_Cells_CD4_Naive_weights2//AP1M2-out.wgt.RDat	AP1M2	19	10683348	10697991	0.05675	rs17698352	2.92	rs11085739	0.03051	7.53	-1.295	104	4	lasso	0.05006	2.74e-21	-1.9141	0.055605	NA	NA	NA	NA	NA
ARRDC5-out.wgt.RDat	/u/home/t/tboltz/project-ophoff/rna_whole_blood/cts_TWAS_latest/T_Cells_CD4_Naive_weights2//ARRDC5-out.wgt.RDat	ARRDC5	19	4890450	4902908	0.02907	rs2109069	2.81	rs3786941	0.03329	7.83	-0.837	82	6	enet	0.03324	1.29e-14	-1.0158	0.309746	NA	NA	NA	NA	NA
ASF1B-out.wgt.RDat	/u/home/t/tboltz/project-ophoff/rna_whole_blood/cts_TWAS_latest/T_Cells_CD4_Naive_weights2//ASF1B-out.wgt.RDat	ASF1B	19	14230325	14247425	0.03958	rs899173	3.72	rs899173	0.02543	-7.23	3.72	61	4	enet	0.024	5.57e-11	-3.7012	0.000215	0	0.271	0	0.002	0.727
BLVRB-out.wgt.RDat	/u/home/t/tboltz/project-ophoff/rna_whole_blood/cts_TWAS_latest/T_Cells_CD4_Naive_weights2//BLVRB-out.wgt.RDat	BLVRB	19	40953673	40971671	0.01939	rs337792	2.29	rs2613842	0.02003	-6.28	-0.705	126	7	enet	0.01994	2.19e-09	0.5438	0.586591	NA	NA	NA	NA	NA
C19orf33-out.wgt.RDat	/u/home/t/tboltz/project-ophoff/rna_whole_blood/cts_TWAS_latest/T_Cells_CD4_Naive_weights2//C19orf33-out.wgt.RDat	C19orf33	19	38794805	38795646	0.06	rs3760884	-2.35	rs931750	0.07117	-11.29	-0.919	160	9	lasso	0.0749	2.59e-31	0.5322	0.594581	NA	NA	NA	NA	NA
CACTIN-out.wgt.RDat	/u/home/t/tboltz/project-ophoff/rna_whole_blood/cts_TWAS_latest/T_Cells_CD4_Naive_weights2//CACTIN-out.wgt.RDat	CACTIN	19	3610644	3626813	0.01453	rs3826944	-2.05	rs1476707	0.0126	4.81	-0.01	61	2	lasso	0.01169	3.89e-06	-0.298	0.765718	NA	NA	NA	NA	NA
CAPN12-out.wgt.RDat	/u/home/t/tboltz/project-ophoff/rna_whole_blood/cts_TWAS_latest/T_Cells_CD4_Naive_weights2//CAPN12-out.wgt.RDat	CAPN12	19	39220828	39260544	0.1816	rs11083515	-3.04	rs12978914	0.07067	-11.17	-0.142	137	27	enet	0.15524	1.46e-65	0.5322	0.59456	NA	NA	NA	NA	NA
CARD8-out.wgt.RDat	/u/home/t/tboltz/project-ophoff/rna_whole_blood/cts_TWAS_latest/T_Cells_CD4_Naive_weights2//CARD8-out.wgt.RDat	CARD8	19	48684028	48759203	0.04095	rs8102349	-3.15	rs16981845	0.02252	-6.73	0.886	201	21	enet	0.02702	3.61e-12	0.2006	0.841006	NA	NA	NA	NA	NA
CATSPERG-out.wgt.RDat	/u/home/t/tboltz/project-ophoff/rna_whole_blood/cts_TWAS_latest/T_Cells_CD4_Naive_weights2//CATSPERG-out.wgt.RDat	CATSPERG	19	38826416	38861583	0.10912	rs3760884	-2.35	rs3760884	0.08725	12.38	-2.35	147	7	lasso	0.10754	7.18e-45	-2.1652	0.030375	0	0.957	0	0.001	0.043
CD320-out.wgt.RDat	/u/home/t/tboltz/project-ophoff/rna_whole_blood/cts_TWAS_latest/T_Cells_CD4_Naive_weights2//CD320-out.wgt.RDat	CD320	19	8367012	8373242	0.02526	rs2918300	2.71	rs9426	0.00428	-4.41	-1.637	98	17	enet	0.01581	9.2e-08	1.0219	0.306814	NA	NA	NA	NA	NA
CD33-out.wgt.RDat	/u/home/t/tboltz/project-ophoff/rna_whole_blood/cts_TWAS_latest/T_Cells_CD4_Naive_weights2//CD33-out.wgt.RDat	CD33	19	51728321	51743271	0.06288	rs2659091	2.71	rs273638	0.04194	8.85	0.012	185	38	enet	0.05087	1.3e-21	-0.7999	0.423789	NA	NA	NA	NA	NA
CD37-out.wgt.RDat	/u/home/t/tboltz/project-ophoff/rna_whole_blood/cts_TWAS_latest/T_Cells_CD4_Naive_weights2//CD37-out.wgt.RDat	CD37	19	49838429	49846592	0.01028	rs11083974	3.46	rs8107548	0.00994	5.34	-1.161	90	6	enet	0.0139	5.23e-07	-1.0475	0.294876	NA	NA	NA	NA	NA
CEACAM21-out.wgt.RDat	/u/home/t/tboltz/project-ophoff/rna_whole_blood/cts_TWAS_latest/T_Cells_CD4_Naive_weights2//CEACAM21-out.wgt.RDat	CEACAM21	19	42055887	42093197	0.03855	rs12980480	2.07	rs2302188	0.03631	-8.37	0.502	84	8	enet	0.03541	1.79e-15	-1.0783	0.280912	NA	NA	NA	NA	NA
CFD-out.wgt.RDat	/u/home/t/tboltz/project-ophoff/rna_whole_blood/cts_TWAS_latest/T_Cells_CD4_Naive_weights2//CFD-out.wgt.RDat	CFD	19	859665	863641	0.16769	NA	NA	NA	NA	NA	NA	30	0	lasso	0.18792	2.08e-80	NA	NA	NA	NA	NA	NA	NA
CLEC17A-out.wgt.RDat	/u/home/t/tboltz/project-ophoff/rna_whole_blood/cts_TWAS_latest/T_Cells_CD4_Naive_weights2//CLEC17A-out.wgt.RDat	CLEC17A	19	14693897	14721969	0.03482	rs899173	3.72	rs6511944	0.01847	-6.64	0.117	100	5	lasso	0.03154	6.04e-14	-1.3091	0.190506	NA	NA	NA	NA	NA
COL5A3-out.wgt.RDat	/u/home/t/tboltz/project-ophoff/rna_whole_blood/cts_TWAS_latest/T_Cells_CD4_Naive_weights2//COL5A3-out.wgt.RDat	COL5A3	19	10070238	10121180	0.3004	rs8113425	2.53	rs889125	0.19222	18.25	0.068	84	30	enet	0.21193	1.09e-91	-0.1608	0.872265	NA	NA	NA	NA	NA
CYP4F12-out.wgt.RDat	/u/home/t/tboltz/project-ophoff/rna_whole_blood/cts_TWAS_latest/T_Cells_CD4_Naive_weights2//CYP4F12-out.wgt.RDat	CYP4F12	19	15783829	15807984	0.03015	rs1008153	-2.58	rs4808324	0.01861	5.8	0.838	184	8	lasso	0.0234	9.56e-11	0.4903	0.623919	NA	NA	NA	NA	NA
CYP4F3-out.wgt.RDat	/u/home/t/tboltz/project-ophoff/rna_whole_blood/cts_TWAS_latest/T_Cells_CD4_Naive_weights2//CYP4F3-out.wgt.RDat	CYP4F3	19	15751708	15773635	0.06206	rs1008153	-2.58	rs4808326	0.02764	-7.08	0.398	188	31	enet	0.03624	8.46e-16	0.3881	0.697933	NA	NA	NA	NA	NA
DDA1-out.wgt.RDat	/u/home/t/tboltz/project-ophoff/rna_whole_blood/cts_TWAS_latest/T_Cells_CD4_Naive_weights2//DDA1-out.wgt.RDat	DDA1	19	17420328	17434107	0.02081	rs12985015	2.82	rs2363956	0.00711	5.04	-0.671	104	21	enet	0.00482	0.00223	-1.2657	0.205609	NA	NA	NA	NA	NA
DMWD-out.wgt.RDat	/u/home/t/tboltz/project-ophoff/rna_whole_blood/cts_TWAS_latest/T_Cells_CD4_Naive_weights2//DMWD-out.wgt.RDat	DMWD	19	46286206	46296103	0.01643	rs1545040	2.98	rs11669073	0.00451	-3.69	1.275	103	103	blup	0.00636	0.000525	-1.8695	0.06156	NA	NA	NA	NA	NA
DNAJB1-out.wgt.RDat	/u/home/t/tboltz/project-ophoff/rna_whole_blood/cts_TWAS_latest/T_Cells_CD4_Naive_weights2//DNAJB1-out.wgt.RDat	DNAJB1	19	14625582	14640582	0.02493	rs899173	3.72	rs10408656	0.01409	5.13	0.34	99	4	lasso	0.01395	4.98e-07	1.0151	0.310068	NA	NA	NA	NA	NA
DNASE2-out.wgt.RDat	/u/home/t/tboltz/project-ophoff/rna_whole_blood/cts_TWAS_latest/T_Cells_CD4_Naive_weights2//DNASE2-out.wgt.RDat	DNASE2	19	12986024	12992280	0.16468	rs4804198	3.11	rs2077544	0.10921	13.89	1.683	101	16	enet	0.11862	1.4e-49	1.6548	0.09796	NA	NA	NA	NA	NA
DUS3L-out.wgt.RDat	/u/home/t/tboltz/project-ophoff/rna_whole_blood/cts_TWAS_latest/T_Cells_CD4_Naive_weights2//DUS3L-out.wgt.RDat	DUS3L	19	5784844	5791236	0.08172	rs35804229	-2.75	rs3826798	0.03862	-8.28	2.337	73	3	lasso	0.03775	2.13e-16	-2.0863	0.036953	0	0.958	0	0.001	0.042
EGLN2-out.wgt.RDat	/u/home/t/tboltz/project-ophoff/rna_whole_blood/cts_TWAS_latest/T_Cells_CD4_Naive_weights2//EGLN2-out.wgt.RDat	EGLN2	19	41304902	41314339	0.03718	rs8192709	-2.12	rs3733829	0.0221	6.74	1.454	123	4	lasso	0.02561	1.3e-11	1.0884	0.276397	NA	NA	NA	NA	NA
EIF3G-out.wgt.RDat	/u/home/t/tboltz/project-ophoff/rna_whole_blood/cts_TWAS_latest/T_Cells_CD4_Naive_weights2//EIF3G-out.wgt.RDat	EIF3G	19	10225691	10230594	0.03653	rs8113425	2.53	rs2228611	0.03287	-8.27	1.204	90	12	enet	0.04102	1.08e-17	-1.3552	0.175352	NA	NA	NA	NA	NA
ELOF1-out.wgt.RDat	/u/home/t/tboltz/project-ophoff/rna_whole_blood/cts_TWAS_latest/T_Cells_CD4_Naive_weights2//ELOF1-out.wgt.RDat	ELOF1	19	11661963	11670051	0.10684	rs7248680	2.75	rs8606	0.06998	11.14	2.41	183	4	lasso	0.06915	5.65e-29	2.4278	0.015189	0	0.949	0	0.002	0.049
EMC10-out.wgt.RDat	/u/home/t/tboltz/project-ophoff/rna_whole_blood/cts_TWAS_latest/T_Cells_CD4_Naive_weights2//EMC10-out.wgt.RDat	EMC10	19	50979658	50994127	0.0335	rs1978454	-2.73	rs1274604	0.0295	-7.28	1.172	114	3	lasso	0.02899	6.06e-13	-1.1684	0.242665	NA	NA	NA	NA	NA
EMP3-out.wgt.RDat	/u/home/t/tboltz/project-ophoff/rna_whole_blood/cts_TWAS_latest/T_Cells_CD4_Naive_weights2//EMP3-out.wgt.RDat	EMP3	19	48824767	48833810	0.03175	rs8102349	-3.15	rs8182501	0.02492	6.86	-3.121	189	13	enet	0.0237	7.29e-11	-2.3224	0.020212	0	0.726	0	0.003	0.272
ETFB-out.wgt.RDat	/u/home/t/tboltz/project-ophoff/rna_whole_blood/cts_TWAS_latest/T_Cells_CD4_Naive_weights2//ETFB-out.wgt.RDat	ETFB	19	51848424	51869672	0.03274	rs2659091	2.71	rs3786629	0.01698	-5.56	-0.606	174	19	enet	0.01969	2.76e-09	-0.0514	0.959001	NA	NA	NA	NA	NA
FAAP24-out.wgt.RDat	/u/home/t/tboltz/project-ophoff/rna_whole_blood/cts_TWAS_latest/T_Cells_CD4_Naive_weights2//FAAP24-out.wgt.RDat	FAAP24	19	33463116	33469135	0.02281	rs12691	3.24	rs10425973	0.00483	4.12	1.206	174	13	enet	0.0089	4.99e-05	2.2373	0.025269	0.814	0.182	0.002	0	0.001
FAM174C-out.wgt.RDat	/u/home/t/tboltz/project-ophoff/rna_whole_blood/cts_TWAS_latest/T_Cells_CD4_Naive_weights2//FAM174C-out.wgt.RDat	FAM174C	19	1275530	1279243	0.01793	NA	NA	NA	NA	NA	NA	31	0	lasso	0.01649	4.97e-08	NA	NA	NA	NA	NA	NA	NA
FBL-out.wgt.RDat	/u/home/t/tboltz/project-ophoff/rna_whole_blood/cts_TWAS_latest/T_Cells_CD4_Naive_weights2//FBL-out.wgt.RDat	FBL	19	40325099	40337019	0.01469	rs3810389	2.67	rs7507534	0.0101	-4.58	0.431	143	1	lasso	0.00694	0.000305	-0.431	0.666468	NA	NA	NA	NA	NA
FCGBP-out.wgt.RDat	/u/home/t/tboltz/project-ophoff/rna_whole_blood/cts_TWAS_latest/T_Cells_CD4_Naive_weights2//FCGBP-out.wgt.RDat	FCGBP	19	40353964	40440533	0.05372	rs3810389	2.67	rs234309	0.04699	9.23	1.174	149	12	lasso	0.06279	2.13e-26	0.599	0.549158	NA	NA	NA	NA	NA
FFAR3-out.wgt.RDat	/u/home/t/tboltz/project-ophoff/rna_whole_blood/cts_TWAS_latest/T_Cells_CD4_Naive_weights2//FFAR3-out.wgt.RDat	FFAR3	19	35849363	35851391	0.16619	rs231228	-2.48	rs4806152	0.0696	11.06	-0.618	131	10	enet	0.07269	2.05e-30	-0.4527	0.650784	NA	NA	NA	NA	NA
FPR1-out.wgt.RDat	/u/home/t/tboltz/project-ophoff/rna_whole_blood/cts_TWAS_latest/T_Cells_CD4_Naive_weights2//FPR1-out.wgt.RDat	FPR1	19	52248426	52307363	0.27865	rs16982895	-2.59	rs12610918	0.09543	-13.04	0.11	223	56	enet	0.17744	1.4e-75	0.3622	0.717228	NA	NA	NA	NA	NA
FPR2-out.wgt.RDat	/u/home/t/tboltz/project-ophoff/rna_whole_blood/cts_TWAS_latest/T_Cells_CD4_Naive_weights2//FPR2-out.wgt.RDat	FPR2	19	52255280	52273784	0.30488	rs16982895	-2.59	rs12610918	0.06816	-10.92	0.11	219	55	enet	0.23751	4.24e-104	0.3992	0.689718	NA	NA	NA	NA	NA
FPR3-out.wgt.RDat	/u/home/t/tboltz/project-ophoff/rna_whole_blood/cts_TWAS_latest/T_Cells_CD4_Naive_weights2//FPR3-out.wgt.RDat	FPR3	19	52298411	52329443	0.05992	rs16982895	-2.59	rs12985955	0.00371	-5.13	1.483	215	20	enet	0.03272	2.06e-14	-0.9278	0.353534	NA	NA	NA	NA	NA
GATAD2A-out.wgt.RDat	/u/home/t/tboltz/project-ophoff/rna_whole_blood/cts_TWAS_latest/T_Cells_CD4_Naive_weights2//GATAD2A-out.wgt.RDat	GATAD2A	19	19496636	19619740	0.01388	rs16995922	3	rs4808200	0.01599	5.6	2.667	93	2	lasso	0.01474	2.43e-07	2.6899	0.007146	0.013	0.897	0	0.002	0.088
GNG7-out.wgt.RDat	/u/home/t/tboltz/project-ophoff/rna_whole_blood/cts_TWAS_latest/T_Cells_CD4_Naive_weights2//GNG7-out.wgt.RDat	GNG7	19	2511218	2702692	0.03402	rs308054	2.71	rs2110119	0.01619	-5.52	-1.139	82	3	lasso	0.01779	1.54e-08	1.4873	0.136931	NA	NA	NA	NA	NA
GPX4-out.wgt.RDat	/u/home/t/tboltz/project-ophoff/rna_whole_blood/cts_TWAS_latest/T_Cells_CD4_Naive_weights2//GPX4-out.wgt.RDat	GPX4	19	1103926	1106787	0.04061	NA	NA	NA	NA	NA	NA	30	0	enet	0.02081	1e-09	NA	NA	NA	NA	NA	NA	NA
ICAM1-out.wgt.RDat	/u/home/t/tboltz/project-ophoff/rna_whole_blood/cts_TWAS_latest/T_Cells_CD4_Naive_weights2//ICAM1-out.wgt.RDat	ICAM1	19	10381770	10397291	0.01844	rs8113425	2.53	rs281437	0.0239	6.57	-0.147	101	2	lasso	0.0233	1.05e-10	-0.1387	0.889719	NA	NA	NA	NA	NA
ICAM3-out.wgt.RDat	/u/home/t/tboltz/project-ophoff/rna_whole_blood/cts_TWAS_latest/T_Cells_CD4_Naive_weights2//ICAM3-out.wgt.RDat	ICAM3	19	10444453	10450317	0.03879	rs17698352	2.92	rs2304240	0.0221	6.45	-0.896	102	3	lasso	0.01957	3.07e-09	-0.8623	0.388537	NA	NA	NA	NA	NA
ICAM4-out.wgt.RDat	/u/home/t/tboltz/project-ophoff/rna_whole_blood/cts_TWAS_latest/T_Cells_CD4_Naive_weights2//ICAM4-out.wgt.RDat	ICAM4	19	10397632	10399198	0.12413	rs8113425	2.53	rs281437	0.07896	11.75	-0.147	101	6	lasso	0.08215	2.76e-34	0.0463	0.963052	NA	NA	NA	NA	NA
ICAM5-out.wgt.RDat	/u/home/t/tboltz/project-ophoff/rna_whole_blood/cts_TWAS_latest/T_Cells_CD4_Naive_weights2//ICAM5-out.wgt.RDat	ICAM5	19	10400629	10407454	0.02626	rs8113425	2.53	rs3093030	0.01236	4.94	1.068	101	3	lasso	0.0154	1.34e-07	1.2992	0.193869	NA	NA	NA	NA	NA
IFI30-out.wgt.RDat	/u/home/t/tboltz/project-ophoff/rna_whole_blood/cts_TWAS_latest/T_Cells_CD4_Naive_weights2//IFI30-out.wgt.RDat	IFI30	19	18283973	18288927	0.07009	rs12985015	2.82	rs1566029	0.07015	-11.27	1.089	92	10	lasso	0.07692	3.85e-32	-1.0769	0.281515	NA	NA	NA	NA	NA
IL12RB1-out.wgt.RDat	/u/home/t/tboltz/project-ophoff/rna_whole_blood/cts_TWAS_latest/T_Cells_CD4_Naive_weights2//IL12RB1-out.wgt.RDat	IL12RB1	19	18169806	18209754	0.05182	rs12985015	2.82	rs2305743	0.05629	-10.14	-0.435	90	5	lasso	0.05734	3.33e-24	0.3396	0.734175	NA	NA	NA	NA	NA
IQCN-out.wgt.RDat	/u/home/t/tboltz/project-ophoff/rna_whole_blood/cts_TWAS_latest/T_Cells_CD4_Naive_weights2//IQCN-out.wgt.RDat	IQCN	19	18367908	18385319	0.04424	rs17724992	-2.35	rs12608504	0.03892	8.27	0.107	90	22	enet	0.04711	4.12e-20	0.9821	0.326058	NA	NA	NA	NA	NA
KANK2-out.wgt.RDat	/u/home/t/tboltz/project-ophoff/rna_whole_blood/cts_TWAS_latest/T_Cells_CD4_Naive_weights2//KANK2-out.wgt.RDat	KANK2	19	11274944	11308224	0.07413	rs17698352	2.92	rs755237	0.05534	-9.99	1.472	161	6	lasso	0.0591	6.53e-25	-1.3607	0.173623	NA	NA	NA	NA	NA
KCNN4-out.wgt.RDat	/u/home/t/tboltz/project-ophoff/rna_whole_blood/cts_TWAS_latest/T_Cells_CD4_Naive_weights2//KCNN4-out.wgt.RDat	KCNN4	19	44270686	44285409	0.12646	rs2302421	-3.51	rs10426528	0.18337	17.92	0.187	162	5	lasso	0.17942	1.74e-76	0.2173	0.827988	NA	NA	NA	NA	NA
KIR3DL2-out.wgt.RDat	/u/home/t/tboltz/project-ophoff/rna_whole_blood/cts_TWAS_latest/T_Cells_CD4_Naive_weights2//KIR3DL2-out.wgt.RDat	KIR3DL2	19	55361899	55378662	0.03734	rs4806637	-3.04	rs634742	0.00874	5.32	0.279	105	11	enet	0.01886	5.82e-09	0.2334	0.81548	NA	NA	NA	NA	NA
KLC3-out.wgt.RDat	/u/home/t/tboltz/project-ophoff/rna_whole_blood/cts_TWAS_latest/T_Cells_CD4_Naive_weights2//KLC3-out.wgt.RDat	KLC3	19	45836693	45854778	0.03309	rs1545040	2.98	rs13181	0.02586	6.91	1.085	98	3	lasso	0.02398	5.68e-11	1.1081	0.267836	NA	NA	NA	NA	NA
KRI1-out.wgt.RDat	/u/home/t/tboltz/project-ophoff/rna_whole_blood/cts_TWAS_latest/T_Cells_CD4_Naive_weights2//KRI1-out.wgt.RDat	KRI1	19	10663762	10676707	0.0352	rs17698352	2.92	rs12459941	0.04735	-9.17	-1.414	103	5	lasso	0.04661	6.5e-20	1.3904	0.16442	NA	NA	NA	NA	NA
LILRA2-out.wgt.RDat	/u/home/t/tboltz/project-ophoff/rna_whole_blood/cts_TWAS_latest/T_Cells_CD4_Naive_weights2//LILRA2-out.wgt.RDat	LILRA2	19	55084388	55101752	0.07687	rs4806637	-3.04	rs10402708	0.05924	-10.41	0.432	91	9	enet	0.06244	2.96e-26	-0.6249	0.532006	NA	NA	NA	NA	NA
LILRB1-out.wgt.RDat	/u/home/t/tboltz/project-ophoff/rna_whole_blood/cts_TWAS_latest/T_Cells_CD4_Naive_weights2//LILRB1-out.wgt.RDat	LILRB1	19	55128613	55148979	0.09832	rs4806637	-3.04	rs103294	0.05091	-9.46	-1.401	90	3	lasso	0.06053	1.73e-25	1.3157	0.188278	NA	NA	NA	NA	NA
LRRC25-out.wgt.RDat	/u/home/t/tboltz/project-ophoff/rna_whole_blood/cts_TWAS_latest/T_Cells_CD4_Naive_weights2//LRRC25-out.wgt.RDat	LRRC25	19	18501948	18508432	0.04077	rs17724992	-2.35	rs4808801	0.03395	-7.73	1.954	89	3	lasso	0.03313	1.42e-14	-1.5346	0.124876	NA	NA	NA	NA	NA
MAN2B1-out.wgt.RDat	/u/home/t/tboltz/project-ophoff/rna_whole_blood/cts_TWAS_latest/T_Cells_CD4_Naive_weights2//MAN2B1-out.wgt.RDat	MAN2B1	19	12757327	12777556	0.05357	rs4804198	3.11	rs1133330	0.01527	6.47	-1.24	95	95	blup	0.03076	1.22e-13	-1.8226	0.068358	NA	NA	NA	NA	NA
MARCHF2-out.wgt.RDat	/u/home/t/tboltz/project-ophoff/rna_whole_blood/cts_TWAS_latest/T_Cells_CD4_Naive_weights2//MARCHF2-out.wgt.RDat	MARCHF2	19	8478155	8503901	0.08346	rs2918300	2.71	rs12610448	0.01254	4.85	-0.678	105	25	enet	0.04331	1.34e-18	-1.0289	0.303524	NA	NA	NA	NA	NA
MED16-out.wgt.RDat	/u/home/t/tboltz/project-ophoff/rna_whole_blood/cts_TWAS_latest/T_Cells_CD4_Naive_weights2//MED16-out.wgt.RDat	MED16	19	867631	893218	0.04276	NA	NA	NA	NA	NA	NA	30	0	blup	0.03004	2.35e-13	NA	NA	NA	NA	NA	NA	NA
MRPL34-out.wgt.RDat	/u/home/t/tboltz/project-ophoff/rna_whole_blood/cts_TWAS_latest/T_Cells_CD4_Naive_weights2//MRPL34-out.wgt.RDat	MRPL34	19	17403419	17417652	0.0523	rs12985015	2.82	rs3810204	0.02736	-7.01	-1.262	103	7	lasso	0.04606	1.07e-19	2.1196	0.034036	0	0.993	0	0.001	0.006
MRPL54-out.wgt.RDat	/u/home/t/tboltz/project-ophoff/rna_whole_blood/cts_TWAS_latest/T_Cells_CD4_Naive_weights2//MRPL54-out.wgt.RDat	MRPL54	19	3762681	3768573	0.08679	rs350885	2.61	rs13960	0.08056	11.9	-0.099	64	1	lasso	0.07915	4.69e-33	-0.099	0.921138	NA	NA	NA	NA	NA
NAPSA-out.wgt.RDat	/u/home/t/tboltz/project-ophoff/rna_whole_blood/cts_TWAS_latest/T_Cells_CD4_Naive_weights2//NAPSA-out.wgt.RDat	NAPSA	19	50861735	50869087	0.025	rs1978454	-2.73	rs1405655	0.02282	-6.69	-0.202	104	2	lasso	0.0214	5.84e-10	0.1776	0.859076	NA	NA	NA	NA	NA
NECTIN2-out.wgt.RDat	/u/home/t/tboltz/project-ophoff/rna_whole_blood/cts_TWAS_latest/T_Cells_CD4_Naive_weights2//NECTIN2-out.wgt.RDat	NECTIN2	19	45349433	45392480	0.28902	rs2734454	-2.25	rs17561351	0.31668	23.41	-0.088	128	3	lasso	0.38815	8.61e-187	-0.4646	0.642251	NA	NA	NA	NA	NA
NLRP2-out.wgt.RDat	/u/home/t/tboltz/project-ophoff/rna_whole_blood/cts_TWAS_latest/T_Cells_CD4_Naive_weights2//NLRP2-out.wgt.RDat	NLRP2	19	55464499	55512510	0.09827	rs4806637	-3.04	rs12981732	0.11	13.84	-0.785	104	7	lasso	0.13665	2.29e-57	-0.0711	0.943308	NA	NA	NA	NA	NA
NR2F6-out.wgt.RDat	/u/home/t/tboltz/project-ophoff/rna_whole_blood/cts_TWAS_latest/T_Cells_CD4_Naive_weights2//NR2F6-out.wgt.RDat	NR2F6	19	17342693	17356749	0.08774	rs12985015	2.82	rs6512184	0.00214	4.59	1.154	102	31	enet	0.04286	2.01e-18	-0.1158	0.907794	NA	NA	NA	NA	NA
NUCB1-out.wgt.RDat	/u/home/t/tboltz/project-ophoff/rna_whole_blood/cts_TWAS_latest/T_Cells_CD4_Naive_weights2//NUCB1-out.wgt.RDat	NUCB1	19	49403570	49426629	0.02764	rs601338	-3	rs7260579	0.01627	-5.74	0.74	119	2	lasso	0.01417	4.1e-07	-0.7658	0.443817	NA	NA	NA	NA	NA
OSCAR-out.wgt.RDat	/u/home/t/tboltz/project-ophoff/rna_whole_blood/cts_TWAS_latest/T_Cells_CD4_Naive_weights2//OSCAR-out.wgt.RDat	OSCAR	19	54597934	54606000	0.13146	rs2287824	-2.5	rs2433724	0.04646	-9.16	-1.139	57	3	lasso	0.08817	9.05e-37	0.3133	0.754071	NA	NA	NA	NA	NA
PCP2-out.wgt.RDat	/u/home/t/tboltz/project-ophoff/rna_whole_blood/cts_TWAS_latest/T_Cells_CD4_Naive_weights2//PCP2-out.wgt.RDat	PCP2	19	7696498	7698605	0.04862	rs890860	-2.79	rs1862514	0.03464	-8.07	-1.313	110	8	lasso	0.03747	2.75e-16	1.5959	0.110521	NA	NA	NA	NA	NA
PEX11G-out.wgt.RDat	/u/home/t/tboltz/project-ophoff/rna_whole_blood/cts_TWAS_latest/T_Cells_CD4_Naive_weights2//PEX11G-out.wgt.RDat	PEX11G	19	7541762	7562335	0.03037	rs890860	-2.79	rs3745356	0.02914	7.19	0.704	115	1	lasso	0.02735	2.68e-12	0.704	0.481433	NA	NA	NA	NA	NA
PGLYRP1-out.wgt.RDat	/u/home/t/tboltz/project-ophoff/rna_whole_blood/cts_TWAS_latest/T_Cells_CD4_Naive_weights2//PGLYRP1-out.wgt.RDat	PGLYRP1	19	46522412	46526311	0.06113	rs1545040	2.98	rs12459743	0.02912	7.5	0.654	103	3	lasso	0.0345	4.1e-15	0.0727	0.942084	NA	NA	NA	NA	NA
PIP5K1C-out.wgt.RDat	/u/home/t/tboltz/project-ophoff/rna_whole_blood/cts_TWAS_latest/T_Cells_CD4_Naive_weights2//PIP5K1C-out.wgt.RDat	PIP5K1C	19	3630182	3700477	0.04799	rs350885	2.32	rs740873	0.02939	7.23	-0.592	65	3	lasso	0.033	1.59e-14	-0.407	0.684043	NA	NA	NA	NA	NA
PLA2G4C-out.wgt.RDat	/u/home/t/tboltz/project-ophoff/rna_whole_blood/cts_TWAS_latest/T_Cells_CD4_Naive_weights2//PLA2G4C-out.wgt.RDat	PLA2G4C	19	48551101	48614074	0.10302	rs8102349	-3.15	rs8108486	0.05813	-10.78	-0.918	195	31	enet	0.11171	1.24e-46	0.3897	0.696769	NA	NA	NA	NA	NA
PLPP2-out.wgt.RDat	/u/home/t/tboltz/project-ophoff/rna_whole_blood/cts_TWAS_latest/T_Cells_CD4_Naive_weights2//PLPP2-out.wgt.RDat	PLPP2	19	281041	291403	0.01709	NA	NA	NA	NA	NA	NA	18	0	lasso	0.01083	8.59e-06	NA	NA	NA	NA	NA	NA	NA
PNKP-out.wgt.RDat	/u/home/t/tboltz/project-ophoff/rna_whole_blood/cts_TWAS_latest/T_Cells_CD4_Naive_weights2//PNKP-out.wgt.RDat	PNKP	19	50363140	50371166	0.03222	rs11083974	3.46	rs2290775	0.02236	6.68	-1.541	103	103	blup	0.02742	2.52e-12	-0.7926	0.428038	NA	NA	NA	NA	NA
PNMA8A-out.wgt.RDat	/u/home/t/tboltz/project-ophoff/rna_whole_blood/cts_TWAS_latest/T_Cells_CD4_Naive_weights2//PNMA8A-out.wgt.RDat	PNMA8A	19	46969749	46974820	0.10133	rs12459321	2.48	rs10424030	0.07782	11.69	-0.819	74	7	lasso	0.09753	1.16e-40	0.2059	0.836861	NA	NA	NA	NA	NA
PNMA8B-out.wgt.RDat	/u/home/t/tboltz/project-ophoff/rna_whole_blood/cts_TWAS_latest/T_Cells_CD4_Naive_weights2//PNMA8B-out.wgt.RDat	PNMA8B	19	46990164	46999136	0.04998	rs12459321	2.48	rs10424030	0.02771	8.45	-0.819	70	5	lasso	0.04702	4.47e-20	-0.4668	0.640639	NA	NA	NA	NA	NA
PPP1R15A-out.wgt.RDat	/u/home/t/tboltz/project-ophoff/rna_whole_blood/cts_TWAS_latest/T_Cells_CD4_Naive_weights2//PPP1R15A-out.wgt.RDat	PPP1R15A	19	49375679	49379315	0.04402	rs601338	-3	rs9941490	0.02358	6.62	-0.888	108	2	lasso	0.02313	1.22e-10	-0.8113	0.417174	NA	NA	NA	NA	NA
PPP5C-out.wgt.RDat	/u/home/t/tboltz/project-ophoff/rna_whole_blood/cts_TWAS_latest/T_Cells_CD4_Naive_weights2//PPP5C-out.wgt.RDat	PPP5C	19	46850345	46896238	0.2341	rs12459321	2.48	rs11670522	0.02366	7.74	-0.565	79	2	lasso	0.10546	5.43e-44	0.5924	0.553553	NA	NA	NA	NA	NA
PRKD2-out.wgt.RDat	/u/home/t/tboltz/project-ophoff/rna_whole_blood/cts_TWAS_latest/T_Cells_CD4_Naive_weights2//PRKD2-out.wgt.RDat	PRKD2	19	47177533	47220384	0.04263	rs12459321	2.48	rs11083846	0.02627	6.9	-1.212	64	13	enet	0.02714	3.26e-12	-1.4213	0.155218	NA	NA	NA	NA	NA
PTOV1-out.wgt.RDat	/u/home/t/tboltz/project-ophoff/rna_whole_blood/cts_TWAS_latest/T_Cells_CD4_Naive_weights2//PTOV1-out.wgt.RDat	PTOV1	19	50353993	50364001	0.01863	rs11083974	3.46	rs10423897	0.01901	-5.93	-0.935	103	3	lasso	0.01963	2.9e-09	0.7141	0.475135	NA	NA	NA	NA	NA
RAB3D-out.wgt.RDat	/u/home/t/tboltz/project-ophoff/rna_whole_blood/cts_TWAS_latest/T_Cells_CD4_Naive_weights2//RAB3D-out.wgt.RDat	RAB3D	19	11432745	11456946	0.02589	rs1549169	2.44	rs322151	0.0231	6.64	-0.509	167	1	lasso	0.01962	2.94e-09	-0.509	0.610752	NA	NA	NA	NA	NA
RABAC1-out.wgt.RDat	/u/home/t/tboltz/project-ophoff/rna_whole_blood/cts_TWAS_latest/T_Cells_CD4_Naive_weights2//RABAC1-out.wgt.RDat	RABAC1	19	42460834	42463473	0.02817	rs2303652	2.79	rs7253563	0.0382	-8.31	0.206	57	3	lasso	0.03935	4.99e-17	-0.1645	0.869344	NA	NA	NA	NA	NA
RFPL4AL1-out.wgt.RDat	/u/home/t/tboltz/project-ophoff/rna_whole_blood/cts_TWAS_latest/T_Cells_CD4_Naive_weights2//RFPL4AL1-out.wgt.RDat	RFPL4AL1	19	56280508	56284545	0.04082	rs10410314	3.26	rs299190	0.02032	6.44	-0.315	125	11	enet	0.02338	9.78e-11	0.0479	0.961816	NA	NA	NA	NA	NA
RFPL4A-out.wgt.RDat	/u/home/t/tboltz/project-ophoff/rna_whole_blood/cts_TWAS_latest/T_Cells_CD4_Naive_weights2//RFPL4A-out.wgt.RDat	RFPL4A	19	56270381	56274541	0.07053	rs4801655	2.05	rs299190	0.04944	9.76	-0.315	125	2	lasso	0.0521	4.22e-22	-0.1682	0.866421	NA	NA	NA	NA	NA
RPS16-out.wgt.RDat	/u/home/t/tboltz/project-ophoff/rna_whole_blood/cts_TWAS_latest/T_Cells_CD4_Naive_weights2//RPS16-out.wgt.RDat	RPS16	19	39923778	39926589	0.16591	rs11083515	-3.04	rs31726	0.07266	-11.28	-0.108	123	4	lasso	0.08465	2.57e-35	-0.6412	0.521371	NA	NA	NA	NA	NA
SARS2-out.wgt.RDat	/u/home/t/tboltz/project-ophoff/rna_whole_blood/cts_TWAS_latest/T_Cells_CD4_Naive_weights2//SARS2-out.wgt.RDat	SARS2	19	39405907	39421536	0.0991	rs11083515	-3.04	rs8113389	0.05846	10.19	-1.186	103	2	lasso	0.05825	1.44e-24	-1.2509	0.210966	NA	NA	NA	NA	NA
SHKBP1-out.wgt.RDat	/u/home/t/tboltz/project-ophoff/rna_whole_blood/cts_TWAS_latest/T_Cells_CD4_Naive_weights2//SHKBP1-out.wgt.RDat	SHKBP1	19	41082760	41097305	0.43238	rs337792	2.29	rs2303729	0.23223	20.2	0.142	129	26	enet	0.24336	5.38e-107	0.3452	0.729972	NA	NA	NA	NA	NA
SIGLEC10-out.wgt.RDat	/u/home/t/tboltz/project-ophoff/rna_whole_blood/cts_TWAS_latest/T_Cells_CD4_Naive_weights2//SIGLEC10-out.wgt.RDat	SIGLEC10	19	51913275	51921057	0.06864	rs2659091	2.71	rs1974821	0.02675	-7.12	-1.72	188	11	enet	0.03836	1.23e-16	0.1595	0.873308	NA	NA	NA	NA	NA
SIGLEC11-out.wgt.RDat	/u/home/t/tboltz/project-ophoff/rna_whole_blood/cts_TWAS_latest/T_Cells_CD4_Naive_weights2//SIGLEC11-out.wgt.RDat	SIGLEC11	19	50452243	50464429	0.02615	rs2293012	3.32	rs6509448	0.00688	4.77	-1.096	85	8	enet	0.01351	7.44e-07	-1.2257	0.220321	NA	NA	NA	NA	NA
SIGLEC12-out.wgt.RDat	/u/home/t/tboltz/project-ophoff/rna_whole_blood/cts_TWAS_latest/T_Cells_CD4_Naive_weights2//SIGLEC12-out.wgt.RDat	SIGLEC12	19	51994482	52005054	0.10838	rs16982895	-2.59	rs3810114	0.13828	15.53	-0.314	197	5	lasso	0.15906	2.88e-67	-0.5691	0.569289	NA	NA	NA	NA	NA
SIGLEC14-out.wgt.RDat	/u/home/t/tboltz/project-ophoff/rna_whole_blood/cts_TWAS_latest/T_Cells_CD4_Naive_weights2//SIGLEC14-out.wgt.RDat	SIGLEC14	19	52145807	52150054	0.19609	rs16982895	-2.59	rs16982907	0.114	-14.13	-2.242	201	8	lasso	0.12247	3.13e-51	2.2264	0.025989	0	0.965	0	0.001	0.034
SIGLEC5-out.wgt.RDat	/u/home/t/tboltz/project-ophoff/rna_whole_blood/cts_TWAS_latest/T_Cells_CD4_Naive_weights2//SIGLEC5-out.wgt.RDat	SIGLEC5	19	52115181	52148798	0.03569	rs16982895	-2.59	rs12459503	0.01413	-5.26	-0.803	202	16	enet	0.01443	3.22e-07	1.8498	0.064345	NA	NA	NA	NA	NA
SPACA6-out.wgt.RDat	/u/home/t/tboltz/project-ophoff/rna_whole_blood/cts_TWAS_latest/T_Cells_CD4_Naive_weights2//SPACA6-out.wgt.RDat	SPACA6	19	52192382	52215640	0.08384	rs16982895	-2.59	rs2167418	0.03841	8.35	0.119	208	4	lasso	0.03606	9.92e-16	0.152	0.879194	NA	NA	NA	NA	NA
TDRD12-out.wgt.RDat	/u/home/t/tboltz/project-ophoff/rna_whole_blood/cts_TWAS_latest/T_Cells_CD4_Naive_weights2//TDRD12-out.wgt.RDat	TDRD12	19	33210660	33320486	0.02941	rs12691	3.24	rs12150889	0.00445	-4.98	-0.742	177	177	blup	0.00765	0.000159	0.5018	0.615817	NA	NA	NA	NA	NA
TIMM13-out.wgt.RDat	/u/home/t/tboltz/project-ophoff/rna_whole_blood/cts_TWAS_latest/T_Cells_CD4_Naive_weights2//TIMM13-out.wgt.RDat	TIMM13	19	2425624	2427584	0.00856	rs7507593	2	rs11668494	0.00306	-4.24	-0.002	78	4	enet	0.00437	0.00342	-0.5437	0.586646	NA	NA	NA	NA	NA
TMC4-out.wgt.RDat	/u/home/t/tboltz/project-ophoff/rna_whole_blood/cts_TWAS_latest/T_Cells_CD4_Naive_weights2//TMC4-out.wgt.RDat	TMC4	19	54663847	54676944	0.09104	NA	NA	NA	NA	NA	NA	61	0	lasso	0.07388	6.7e-31	NA	NA	NA	NA	NA	NA	NA
TMEM150B-out.wgt.RDat	/u/home/t/tboltz/project-ophoff/rna_whole_blood/cts_TWAS_latest/T_Cells_CD4_Naive_weights2//TMEM150B-out.wgt.RDat	TMEM150B	19	55824170	55836709	0.0138	rs4806637	-3.04	rs7246479	0.00764	4.71	0.193	116	3	lasso	0.0093	3.48e-05	0.0673	0.946367	NA	NA	NA	NA	NA
TMPRSS9-out.wgt.RDat	/u/home/t/tboltz/project-ophoff/rna_whole_blood/cts_TWAS_latest/T_Cells_CD4_Naive_weights2//TMPRSS9-out.wgt.RDat	TMPRSS9	19	2360237	2426237	0.0685	rs7507593	2	rs735911	0.16767	17.19	1.068	80	4	lasso	0.16853	1.57e-71	1.0666	0.286157	NA	NA	NA	NA	NA
TPM4-out.wgt.RDat	/u/home/t/tboltz/project-ophoff/rna_whole_blood/cts_TWAS_latest/T_Cells_CD4_Naive_weights2//TPM4-out.wgt.RDat	TPM4	19	16177832	16213812	0.03335	rs390017	3.34	rs7247875	0.01311	4.98	1.57	217	217	blup	0.01222	2.4e-06	0.2354	0.813902	NA	NA	NA	NA	NA
TSKS-out.wgt.RDat	/u/home/t/tboltz/project-ophoff/rna_whole_blood/cts_TWAS_latest/T_Cells_CD4_Naive_weights2//TSKS-out.wgt.RDat	TSKS	19	50243015	50266563	0.10465	rs11083974	3.46	rs2302518	0.03984	8.38	-0.054	107	23	enet	0.04468	3.83e-19	-1.5673	0.117035	NA	NA	NA	NA	NA
TSSK6-out.wgt.RDat	/u/home/t/tboltz/project-ophoff/rna_whole_blood/cts_TWAS_latest/T_Cells_CD4_Naive_weights2//TSSK6-out.wgt.RDat	TSSK6	19	19623228	19626357	0.01841	rs16995922	3	rs1064395	0.01362	5.64	0.465	94	5	lasso	0.01228	2.28e-06	1.0956	0.273244	NA	NA	NA	NA	NA
U2AF1L4-out.wgt.RDat	/u/home/t/tboltz/project-ophoff/rna_whole_blood/cts_TWAS_latest/T_Cells_CD4_Naive_weights2//U2AF1L4-out.wgt.RDat	U2AF1L4	19	36233366	36236346	0.07002	rs11084849	2.73	rs3848662	0.04424	8.9	-0.254	131	16	enet	0.05366	9.95e-23	-0.5434	0.586838	NA	NA	NA	NA	NA
UBXN6-out.wgt.RDat	/u/home/t/tboltz/project-ophoff/rna_whole_blood/cts_TWAS_latest/T_Cells_CD4_Naive_weights2//UBXN6-out.wgt.RDat	UBXN6	19	4444997	4457791	0.0938	rs7250560	2.73	rs243341	0.04939	-9.52	-0.077	103	18	enet	0.08524	1.47e-35	0.0714	0.943111	NA	NA	NA	NA	NA
VN1R1-out.wgt.RDat	/u/home/t/tboltz/project-ophoff/rna_whole_blood/cts_TWAS_latest/T_Cells_CD4_Naive_weights2//VN1R1-out.wgt.RDat	VN1R1	19	57966159	57968510	0.01604	rs13345625	-2.3	rs7257644	0.01027	4.85	-0.871	215	6	lasso	0.01148	4.71e-06	-0.4547	0.649304	NA	NA	NA	NA	NA
VSTM1-out.wgt.RDat	/u/home/t/tboltz/project-ophoff/rna_whole_blood/cts_TWAS_latest/T_Cells_CD4_Naive_weights2//VSTM1-out.wgt.RDat	VSTM1	19	54544080	54567207	0.35034	rs2287824	-2.5	rs2433724	0.15279	-16.31	-1.139	56	5	lasso	0.24581	3.27e-108	0.5853	0.558321	NA	NA	NA	NA	NA
YIF1B-out.wgt.RDat	/u/home/t/tboltz/project-ophoff/rna_whole_blood/cts_TWAS_latest/T_Cells_CD4_Naive_weights2//YIF1B-out.wgt.RDat	YIF1B	19	38794199	38807913	0.07243	rs3760884	-2.35	rs11881305	0.09743	13.15	-0.622	160	5	lasso	0.10143	2.67e-42	-0.5137	0.60745	NA	NA	NA	NA	NA
ZFP14-out.wgt.RDat	/u/home/t/tboltz/project-ophoff/rna_whole_blood/cts_TWAS_latest/T_Cells_CD4_Naive_weights2//ZFP14-out.wgt.RDat	ZFP14	19	36825356	36870103	0.04473	rs11084849	2.73	rs3810449	0.01127	4.84	-1.339	139	15	enet	0.01875	6.43e-09	-1.6182	0.105628	NA	NA	NA	NA	NA
ZFP28-out.wgt.RDat	/u/home/t/tboltz/project-ophoff/rna_whole_blood/cts_TWAS_latest/T_Cells_CD4_Naive_weights2//ZFP28-out.wgt.RDat	ZFP28	19	57050318	57068177	0.04397	rs10410314	3.26	rs4239476	0.05602	-9.97	-0.098	113	6	lasso	0.05844	1.2e-24	0.0461	0.963195	NA	NA	NA	NA	NA
ZFP82-out.wgt.RDat	/u/home/t/tboltz/project-ophoff/rna_whole_blood/cts_TWAS_latest/T_Cells_CD4_Naive_weights2//ZFP82-out.wgt.RDat	ZFP82	19	36874023	36909546	0.06712	rs11084849	2.73	rs2070132	0.01686	-6.9	0.55	135	17	enet	0.02759	2.17e-12	-1.2073	0.227314	NA	NA	NA	NA	NA
ZIK1-out.wgt.RDat	/u/home/t/tboltz/project-ophoff/rna_whole_blood/cts_TWAS_latest/T_Cells_CD4_Naive_weights2//ZIK1-out.wgt.RDat	ZIK1	19	58089825	58105258	0.01793	rs9304809	3.26	rs10414608	0.00813	-4.63	-0.255	213	213	blup	0.00866	6.24e-05	0.5069	0.612191	NA	NA	NA	NA	NA
ZNF100-out.wgt.RDat	/u/home/t/tboltz/project-ophoff/rna_whole_blood/cts_TWAS_latest/T_Cells_CD4_Naive_weights2//ZNF100-out.wgt.RDat	ZNF100	19	21905574	21950381	0.25826	rs8103138	2.5	rs2435039	0.22557	19.8	0.402	132	28	enet	0.39071	2.27e-188	0.1225	0.902506	NA	NA	NA	NA	NA
ZNF132-out.wgt.RDat	/u/home/t/tboltz/project-ophoff/rna_whole_blood/cts_TWAS_latest/T_Cells_CD4_Naive_weights2//ZNF132-out.wgt.RDat	ZNF132	19	58944182	58951520	0.1931	rs9304809	3.26	rs1051500	0.28178	-22.13	-0.78	117	25	enet	0.32854	7.1e-152	1.1672	0.243126	NA	NA	NA	NA	NA
ZNF154-out.wgt.RDat	/u/home/t/tboltz/project-ophoff/rna_whole_blood/cts_TWAS_latest/T_Cells_CD4_Naive_weights2//ZNF154-out.wgt.RDat	ZNF154	19	58208736	58220562	0.14686	rs9304809	3.26	rs4801515	0.02758	7.09	-0.788	211	79	enet	0.06004	2.73e-25	-0.453	0.650581	NA	NA	NA	NA	NA
ZNF155-out.wgt.RDat	/u/home/t/tboltz/project-ophoff/rna_whole_blood/cts_TWAS_latest/T_Cells_CD4_Naive_weights2//ZNF155-out.wgt.RDat	ZNF155	19	44472015	44502478	0.11515	rs2302421	-3.51	rs398981	0.03919	-10.36	0.65	217	36	enet	0.11873	1.26e-49	-0.042	0.966463	NA	NA	NA	NA	NA
ZNF160-out.wgt.RDat	/u/home/t/tboltz/project-ophoff/rna_whole_blood/cts_TWAS_latest/T_Cells_CD4_Naive_weights2//ZNF160-out.wgt.RDat	ZNF160	19	53569860	53606689	0.01799	rs17305094	-2.38	rs329719	0.00281	-4.23	-1.232	93	93	blup	0.00417	0.00415	1.5567	0.119551	NA	NA	NA	NA	NA
ZNF175-out.wgt.RDat	/u/home/t/tboltz/project-ophoff/rna_whole_blood/cts_TWAS_latest/T_Cells_CD4_Naive_weights2//ZNF175-out.wgt.RDat	ZNF175	19	52074537	52095763	0.02771	rs16982895	-2.59	rs3752129	0.02767	-7.34	0.56	206	3	lasso	0.02603	8.84e-12	-0.5863	0.557691	NA	NA	NA	NA	NA
ZNF181-out.wgt.RDat	/u/home/t/tboltz/project-ophoff/rna_whole_blood/cts_TWAS_latest/T_Cells_CD4_Naive_weights2//ZNF181-out.wgt.RDat	ZNF181	19	35225061	35236283	0.02606	rs1053216	-2.42	rs8110196	0.01349	-5.08	-0.049	79	79	blup	0.01565	1.07e-07	1.2917	0.19647	NA	NA	NA	NA	NA
ZNF208-out.wgt.RDat	/u/home/t/tboltz/project-ophoff/rna_whole_blood/cts_TWAS_latest/T_Cells_CD4_Naive_weights2//ZNF208-out.wgt.RDat	ZNF208	19	22115761	22193751	0.03305	rs8103138	2.5	rs4808279	0.00159	4.05	0.32	122	20	enet	0.01955	3.12e-09	0.7148	0.474753	NA	NA	NA	NA	NA
ZNF221-out.wgt.RDat	/u/home/t/tboltz/project-ophoff/rna_whole_blood/cts_TWAS_latest/T_Cells_CD4_Naive_weights2//ZNF221-out.wgt.RDat	ZNF221	19	44455376	44471861	0.02495	rs2302421	-3.51	rs452238	0.01804	-6.04	0.076	204	4	lasso	0.01996	2.15e-09	-0.3526	0.724421	NA	NA	NA	NA	NA
ZNF223-out.wgt.RDat	/u/home/t/tboltz/project-ophoff/rna_whole_blood/cts_TWAS_latest/T_Cells_CD4_Naive_weights2//ZNF223-out.wgt.RDat	ZNF223	19	44555521	44572152	0.01435	rs2302421	-3.51	rs7255512	0.00601	4.66	-0.673	229	10	enet	0.00886	5.19e-05	-0.1653	0.86871	NA	NA	NA	NA	NA
ZNF229-out.wgt.RDat	/u/home/t/tboltz/project-ophoff/rna_whole_blood/cts_TWAS_latest/T_Cells_CD4_Naive_weights2//ZNF229-out.wgt.RDat	ZNF229	19	44921686	44952766	0.02675	rs2734454	-2.25	rs2686768	0.01057	5.21	-1.581	205	3	lasso	0.00764	0.00016	-1.4656	0.142763	NA	NA	NA	NA	NA
ZNF230-out.wgt.RDat	/u/home/t/tboltz/project-ophoff/rna_whole_blood/cts_TWAS_latest/T_Cells_CD4_Naive_weights2//ZNF230-out.wgt.RDat	ZNF230	19	44507110	44518076	0.02044	rs2302421	-3.51	rs6509137	0.01694	6.11	0.459	226	5	lasso	0.01717	2.7e-08	0.5145	0.606875	NA	NA	NA	NA	NA
ZNF257-out.wgt.RDat	/u/home/t/tboltz/project-ophoff/rna_whole_blood/cts_TWAS_latest/T_Cells_CD4_Naive_weights2//ZNF257-out.wgt.RDat	ZNF257	19	22235233	22274282	0.10174	rs8103138	2.5	rs7253490	0.08945	12.51	-0.321	125	13	enet	0.11143	1.61e-46	-0.091	0.927502	NA	NA	NA	NA	NA
ZNF266-out.wgt.RDat	/u/home/t/tboltz/project-ophoff/rna_whole_blood/cts_TWAS_latest/T_Cells_CD4_Naive_weights2//ZNF266-out.wgt.RDat	ZNF266	19	9523138	9546247	0.01815	rs8113425	2.53	rs13535	0.02427	-7.07	-0.485	170	2	lasso	0.02296	1.43e-10	0.5038	0.614427	NA	NA	NA	NA	NA
ZNF283-out.wgt.RDat	/u/home/t/tboltz/project-ophoff/rna_whole_blood/cts_TWAS_latest/T_Cells_CD4_Naive_weights2//ZNF283-out.wgt.RDat	ZNF283	19	44331474	44356169	0.01334	rs2302421	-3.51	rs349036	0.00672	-4.85	-1.118	185	3	lasso	0.01217	2.53e-06	1.012	0.311538	NA	NA	NA	NA	NA
ZNF331-out.wgt.RDat	/u/home/t/tboltz/project-ophoff/rna_whole_blood/cts_TWAS_latest/T_Cells_CD4_Naive_weights2//ZNF331-out.wgt.RDat	ZNF331	19	54022782	54083523	0.01448	rs12972121	-2.26	rs1284520	0.01733	5.77	-0.804	86	1	lasso	0.01565	1.07e-07	-0.804	0.421397	NA	NA	NA	NA	NA
ZNF333-out.wgt.RDat	/u/home/t/tboltz/project-ophoff/rna_whole_blood/cts_TWAS_latest/T_Cells_CD4_Naive_weights2//ZNF333-out.wgt.RDat	ZNF333	19	14800861	14844558	0.08752	rs6512005	2.56	rs11085903	0.03611	-8.15	0.907	111	35	enet	0.06069	1.49e-25	-0.9382	0.348123	NA	NA	NA	NA	NA
ZNF418-out.wgt.RDat	/u/home/t/tboltz/project-ophoff/rna_whole_blood/cts_TWAS_latest/T_Cells_CD4_Naive_weights2//ZNF418-out.wgt.RDat	ZNF418	19	58433253	58446761	0.04656	rs9304809	3.26	rs9304810	0.01508	5.32	2.672	234	4	lasso	0.01914	4.52e-09	2.6852	0.007248	0.043	0.858	0	0.002	0.096
ZNF429-out.wgt.RDat	/u/home/t/tboltz/project-ophoff/rna_whole_blood/cts_TWAS_latest/T_Cells_CD4_Naive_weights2//ZNF429-out.wgt.RDat	ZNF429	19	21679485	21739072	0.02012	rs8103138	2.5	rs4808279	0.00734	4.43	0.32	145	22	enet	0.0115	4.64e-06	0.2091	0.834359	NA	NA	NA	NA	NA
ZNF443-out.wgt.RDat	/u/home/t/tboltz/project-ophoff/rna_whole_blood/cts_TWAS_latest/T_Cells_CD4_Naive_weights2//ZNF443-out.wgt.RDat	ZNF443	19	12540521	12551835	0.06717	rs4804198	3.11	rs11880558	0.06609	-10.83	2.052	133	6	lasso	0.06861	9.37e-29	-2.2817	0.022508	0	0.968	0	0.003	0.028
ZNF461-out.wgt.RDat	/u/home/t/tboltz/project-ophoff/rna_whole_blood/cts_TWAS_latest/T_Cells_CD4_Naive_weights2//ZNF461-out.wgt.RDat	ZNF461	19	37127521	37157755	0.04484	rs4806380	2.97	rs3745779	0.0098	-4.48	-0.972	164	18	enet	0.01896	5.31e-09	1.0447	0.296179	NA	NA	NA	NA	NA
ZNF468-out.wgt.RDat	/u/home/t/tboltz/project-ophoff/rna_whole_blood/cts_TWAS_latest/T_Cells_CD4_Naive_weights2//ZNF468-out.wgt.RDat	ZNF468	19	53341264	53360902	0.02472	rs17305094	-2.43	rs7247271	0.01716	5.56	-0.244	118	2	lasso	0.01564	1.08e-07	-0.244	0.80725	NA	NA	NA	NA	NA
ZNF470-out.wgt.RDat	/u/home/t/tboltz/project-ophoff/rna_whole_blood/cts_TWAS_latest/T_Cells_CD4_Naive_weights2//ZNF470-out.wgt.RDat	ZNF470	19	57078838	57100279	0.02508	rs10410314	3.26	rs4239476	0.02439	6.74	-0.098	117	5	lasso	0.02465	3.09e-11	-0.1223	0.902693	NA	NA	NA	NA	NA
ZNF486-out.wgt.RDat	/u/home/t/tboltz/project-ophoff/rna_whole_blood/cts_TWAS_latest/T_Cells_CD4_Naive_weights2//ZNF486-out.wgt.RDat	ZNF486	19	20278024	20311297	0.04743	rs7251507	1.54	rs11085307	0.04586	-9.31	-0.137	100	15	enet	0.04602	1.12e-19	0.6145	0.538893	NA	NA	NA	NA	NA
ZNF491-out.wgt.RDat	/u/home/t/tboltz/project-ophoff/rna_whole_blood/cts_TWAS_latest/T_Cells_CD4_Naive_weights2//ZNF491-out.wgt.RDat	ZNF491	19	11908483	11920437	0.02191	rs7248680	2.75	rs7251216	0.01399	5.33	0.906	148	3	lasso	0.01238	2.09e-06	0.9165	0.359381	NA	NA	NA	NA	NA
ZNF492-out.wgt.RDat	/u/home/t/tboltz/project-ophoff/rna_whole_blood/cts_TWAS_latest/T_Cells_CD4_Naive_weights2//ZNF492-out.wgt.RDat	ZNF492	19	22817127	22850473	0.06571	rs8108780	-1.83	rs6511383	0.06627	-10.98	0.738	74	1	lasso	0.06464	3.8e-27	-0.738	0.460514	NA	NA	NA	NA	NA
ZNF493-out.wgt.RDat	/u/home/t/tboltz/project-ophoff/rna_whole_blood/cts_TWAS_latest/T_Cells_CD4_Naive_weights2//ZNF493-out.wgt.RDat	ZNF493	19	21579922	21610375	0.2057	rs8103138	2.5	rs1781873	0.13417	15.25	-0.457	140	46	enet	0.24433	1.78e-107	0.2449	0.806534	NA	NA	NA	NA	NA
ZNF544-out.wgt.RDat	/u/home/t/tboltz/project-ophoff/rna_whole_blood/cts_TWAS_latest/T_Cells_CD4_Naive_weights2//ZNF544-out.wgt.RDat	ZNF544	19	58739961	58788861	0.02758	rs9304809	3.26	rs260503	0.02627	7.25	1.425	151	14	enet	0.02707	3.48e-12	1.3456	0.178441	NA	NA	NA	NA	NA
ZNF550-out.wgt.RDat	/u/home/t/tboltz/project-ophoff/rna_whole_blood/cts_TWAS_latest/T_Cells_CD4_Naive_weights2//ZNF550-out.wgt.RDat	ZNF550	19	58046626	58071231	0.04981	rs9304809	3.26	rs3746222	0.03588	8.13	-0.335	219	2	lasso	0.03431	4.88e-15	-0.3167	0.751438	NA	NA	NA	NA	NA
ZNF558-out.wgt.RDat	/u/home/t/tboltz/project-ophoff/rna_whole_blood/cts_TWAS_latest/T_Cells_CD4_Naive_weights2//ZNF558-out.wgt.RDat	ZNF558	19	8916847	8942990	0.04019	rs2918300	2.71	rs2967683	0.00593	4.37	0.535	169	169	blup	0.01702	3.07e-08	-1.4436	0.148844	NA	NA	NA	NA	NA
ZNF559-out.wgt.RDat	/u/home/t/tboltz/project-ophoff/rna_whole_blood/cts_TWAS_latest/T_Cells_CD4_Naive_weights2//ZNF559-out.wgt.RDat	ZNF559	19	9434449	9461838	0.02489	rs889162	1.87	rs10745023	0.02229	-6.45	-0.267	176	4	lasso	0.02181	4.05e-10	0.2943	0.768523	NA	NA	NA	NA	NA
ZNF568-out.wgt.RDat	/u/home/t/tboltz/project-ophoff/rna_whole_blood/cts_TWAS_latest/T_Cells_CD4_Naive_weights2//ZNF568-out.wgt.RDat	ZNF568	19	37407232	37488834	0.01225	rs4806380	2.97	rs1644666	0.00796	-5.17	-1.619	187	15	enet	0.01073	9.39e-06	1.817	0.069216	NA	NA	NA	NA	NA
ZNF584-out.wgt.RDat	/u/home/t/tboltz/project-ophoff/rna_whole_blood/cts_TWAS_latest/T_Cells_CD4_Naive_weights2//ZNF584-out.wgt.RDat	ZNF584	19	58912872	58929694	0.02505	rs9304809	3.26	rs11670871	0.01792	-6.38	-2.755	123	4	lasso	0.01604	7.47e-08	2.6572	0.00788	0	0.88	0	0.002	0.118
ZNF600-out.wgt.RDat	/u/home/t/tboltz/project-ophoff/rna_whole_blood/cts_TWAS_latest/T_Cells_CD4_Naive_weights2//ZNF600-out.wgt.RDat	ZNF600	19	53253196	53290060	0.04487	rs12972121	-2.26	rs7507442	0.02318	-6.48	-0.065	116	3	lasso	0.03228	3.07e-14	-0.6046	0.545459	NA	NA	NA	NA	NA
ZNF607-out.wgt.RDat	/u/home/t/tboltz/project-ophoff/rna_whole_blood/cts_TWAS_latest/T_Cells_CD4_Naive_weights2//ZNF607-out.wgt.RDat	ZNF607	19	38187273	38210662	0.01571	rs1035479	2.11	rs320891	0.00591	-4.27	0.236	121	4	lasso	0.00217	0.0292	0.0223	0.9822	NA	NA	NA	NA	NA
ZNF613-out.wgt.RDat	/u/home/t/tboltz/project-ophoff/rna_whole_blood/cts_TWAS_latest/T_Cells_CD4_Naive_weights2//ZNF613-out.wgt.RDat	ZNF613	19	52430401	52452012	0.0174	rs16982895	-2.59	rs8101184	0.00919	5.44	1.29	228	2	lasso	0.01705	3e-08	1.7242	0.084678	NA	NA	NA	NA	NA
ZNF626-out.wgt.RDat	/u/home/t/tboltz/project-ophoff/rna_whole_blood/cts_TWAS_latest/T_Cells_CD4_Naive_weights2//ZNF626-out.wgt.RDat	ZNF626	19	20802746	20844402	0.02272	rs7249876	-1.74	rs7251507	0.00707	3.94	1.539	85	85	blup	0.01107	6.84e-06	1.1186	0.263311	NA	NA	NA	NA	NA
ZNF66-out.wgt.RDat	/u/home/t/tboltz/project-ophoff/rna_whole_blood/cts_TWAS_latest/T_Cells_CD4_Naive_weights2//ZNF66-out.wgt.RDat	ZNF66	19	20959111	20992801	0.18419	rs7249876	-1.74	rs10407397	0.10015	13.21	0.863	94	32	enet	0.1369	1.8e-57	-0.4144	0.678589	NA	NA	NA	NA	NA
ZNF682-out.wgt.RDat	/u/home/t/tboltz/project-ophoff/rna_whole_blood/cts_TWAS_latest/T_Cells_CD4_Naive_weights2//ZNF682-out.wgt.RDat	ZNF682	19	20107868	20150314	0.01981	rs2033481	2.21	rs11085307	0.01266	5.5	-0.137	106	16	enet	0.01526	1.52e-07	0.2883	0.773105	NA	NA	NA	NA	NA
ZNF69-out.wgt.RDat	/u/home/t/tboltz/project-ophoff/rna_whole_blood/cts_TWAS_latest/T_Cells_CD4_Naive_weights2//ZNF69-out.wgt.RDat	ZNF69	19	11998598	12025144	0.02747	rs7248680	2.75	rs7248526	0.00859	-5.43	0.3	138	15	enet	0.01129	5.61e-06	-1.9453	0.051737	NA	NA	NA	NA	NA
ZNF708-out.wgt.RDat	/u/home/t/tboltz/project-ophoff/rna_whole_blood/cts_TWAS_latest/T_Cells_CD4_Naive_weights2//ZNF708-out.wgt.RDat	ZNF708	19	21473963	21512227	0.18086	rs8103138	2.5	rs1781867	0.09547	12.94	-0.23	130	24	enet	0.19854	2.34e-85	0.3746	0.707928	NA	NA	NA	NA	NA
ZNF714-out.wgt.RDat	/u/home/t/tboltz/project-ophoff/rna_whole_blood/cts_TWAS_latest/T_Cells_CD4_Naive_weights2//ZNF714-out.wgt.RDat	ZNF714	19	21264966	21308073	0.01116	rs7249876	-1.74	rs8112216	0.01002	4.83	0.512	113	113	blup	0.00825	9.11e-05	0.5005	0.61673	NA	NA	NA	NA	NA
ZNF71-out.wgt.RDat	/u/home/t/tboltz/project-ophoff/rna_whole_blood/cts_TWAS_latest/T_Cells_CD4_Naive_weights2//ZNF71-out.wgt.RDat	ZNF71	19	57106633	57137849	0.01005	rs10410314	3.26	rs10412218	0.01201	-4.78	0.083	123	1	lasso	0.00982	2.16e-05	-0.083	0.933852	NA	NA	NA	NA	NA
ZNF737-out.wgt.RDat	/u/home/t/tboltz/project-ophoff/rna_whole_blood/cts_TWAS_latest/T_Cells_CD4_Naive_weights2//ZNF737-out.wgt.RDat	ZNF737	19	20718632	20748615	0.19551	rs7249876	-1.74	rs10413625	0.03043	7.38	0.063	77	4	lasso	0.07387	6.79e-31	0.9757	0.329208	NA	NA	NA	NA	NA
ZNF738-out.wgt.RDat	/u/home/t/tboltz/project-ophoff/rna_whole_blood/cts_TWAS_latest/T_Cells_CD4_Naive_weights2//ZNF738-out.wgt.RDat	ZNF738	19	21541733	21562104	0.13362	rs8103138	2.5	rs4808279	0.01454	-5.14	0.32	138	22	enet	0.0386	9.79e-17	-0.9076	0.364076	NA	NA	NA	NA	NA
ZNF763-out.wgt.RDat	/u/home/t/tboltz/project-ophoff/rna_whole_blood/cts_TWAS_latest/T_Cells_CD4_Naive_weights2//ZNF763-out.wgt.RDat	ZNF763	19	12075853	12091432	0.03895	rs7248680	2.75	rs4081726	0.05095	-9.65	2.127	149	4	lasso	0.05066	1.58e-21	-2.0951	0.036164	0	0.973	0	0.002	0.025
ZNF772-out.wgt.RDat	/u/home/t/tboltz/project-ophoff/rna_whole_blood/cts_TWAS_latest/T_Cells_CD4_Naive_weights2//ZNF772-out.wgt.RDat	ZNF772	19	57978032	57988938	0.07991	rs13345625	-2.3	rs8113039	0.05611	11.19	0.01	216	4	lasso	0.0917	3.09e-38	-0.4603	0.645314	NA	NA	NA	NA	NA
ZNF773-out.wgt.RDat	/u/home/t/tboltz/project-ophoff/rna_whole_blood/cts_TWAS_latest/T_Cells_CD4_Naive_weights2//ZNF773-out.wgt.RDat	ZNF773	19	58011284	58029772	0.02648	rs9304809	3.26	rs12980664	0.01253	-5.9	0.972	217	7	lasso	0.01967	2.81e-09	-1.0294	0.303282	NA	NA	NA	NA	NA
ZNF780A-out.wgt.RDat	/u/home/t/tboltz/project-ophoff/rna_whole_blood/cts_TWAS_latest/T_Cells_CD4_Naive_weights2//ZNF780A-out.wgt.RDat	ZNF780A	19	40575060	40596845	0.02369	rs3810389	2.67	rs337799	0.02416	6.62	0.413	138	9	enet	0.02431	4.2e-11	0.2846	0.775946	NA	NA	NA	NA	NA
ZNF790-out.wgt.RDat	/u/home/t/tboltz/project-ophoff/rna_whole_blood/cts_TWAS_latest/T_Cells_CD4_Naive_weights2//ZNF790-out.wgt.RDat	ZNF790	19	37308331	37341689	0.02863	rs4806380	2.97	rs2385797	0.01642	5.76	-1.664	174	174	blup	0.01104	7.03e-06	-0.984	0.325123	NA	NA	NA	NA	NA
ZNF793-out.wgt.RDat	/u/home/t/tboltz/project-ophoff/rna_whole_blood/cts_TWAS_latest/T_Cells_CD4_Naive_weights2//ZNF793-out.wgt.RDat	ZNF793	19	37997842	38039664	0.02546	rs2385412	2.22	rs2891699	0.04217	-8.62	2.078	133	4	lasso	0.04101	1.1e-17	-1.9626	0.049698	0	0.975	0	0.001	0.024
ZNF805-out.wgt.RDat	/u/home/t/tboltz/project-ophoff/rna_whole_blood/cts_TWAS_latest/T_Cells_CD4_Naive_weights2//ZNF805-out.wgt.RDat	ZNF805	19	57752001	57774096	0.03705	rs13345625	-2.3	rs10418480	0.0237	6.77	1.38	200	13	enet	0.0231	1.26e-10	1.1536	0.248658	NA	NA	NA	NA	NA
ZNF814-out.wgt.RDat	/u/home/t/tboltz/project-ophoff/rna_whole_blood/cts_TWAS_latest/T_Cells_CD4_Naive_weights2//ZNF814-out.wgt.RDat	ZNF814	19	58360100	58400442	0.01168	rs9304809	3.26	rs9749314	0.00808	4.81	-0.011	237	7	enet	0.00893	4.88e-05	-0.5065	0.6125	NA	NA	NA	NA	NA
ZNF835-out.wgt.RDat	/u/home/t/tboltz/project-ophoff/rna_whole_blood/cts_TWAS_latest/T_Cells_CD4_Naive_weights2//ZNF835-out.wgt.RDat	ZNF835	19	57173349	57183151	0.04163	rs10410314	3.26	rs2024395	0.01454	-6.68	0.06	125	12	enet	0.03439	4.54e-15	0.247	0.804936	NA	NA	NA	NA	NA
ZNF83-out.wgt.RDat	/u/home/t/tboltz/project-ophoff/rna_whole_blood/cts_TWAS_latest/T_Cells_CD4_Naive_weights2//ZNF83-out.wgt.RDat	ZNF83	19	53097314	53193749	0.16004	rs12972121	-2.26	rs10401904	0.09176	-12.67	0.702	144	32	enet	0.11364	1.86e-47	-0.3581	0.720303	NA	NA	NA	NA	NA
ZNF85-out.wgt.RDat	/u/home/t/tboltz/project-ophoff/rna_whole_blood/cts_TWAS_latest/T_Cells_CD4_Naive_weights2//ZNF85-out.wgt.RDat	ZNF85	19	21106029	21133503	0.02495	rs7249876	-1.74	rs8106633	0.01415	5.21	0.893	99	3	lasso	0.01105	7.01e-06	0.8343	0.404128	NA	NA	NA	NA	NA
ZNF875-out.wgt.RDat	/u/home/t/tboltz/project-ophoff/rna_whole_blood/cts_TWAS_latest/T_Cells_CD4_Naive_weights2//ZNF875-out.wgt.RDat	ZNF875	19	37803740	37860267	0.03799	rs4806380	2.97	rs12462708	0.03482	-7.88	0.519	155	6	lasso	0.0315	6.25e-14	-0.7217	0.470508	NA	NA	NA	NA	NA
ZNF8-out.wgt.RDat	/u/home/t/tboltz/project-ophoff/rna_whole_blood/cts_TWAS_latest/T_Cells_CD4_Naive_weights2//ZNF8-out.wgt.RDat	ZNF8	19	58790322	58814157	0.03138	rs9304809	3.26	rs11666156	0.02735	7.14	-2.041	138	5	lasso	0.02532	1.69e-11	-2.0119	0.044235	0	0.977	0	0.003	0.02
ZNF91-out.wgt.RDat	/u/home/t/tboltz/project-ophoff/rna_whole_blood/cts_TWAS_latest/T_Cells_CD4_Naive_weights2//ZNF91-out.wgt.RDat	ZNF91	19	23487794	23578273	0.0676	rs1044095	-1.67	rs8101097	0.07493	11.47	-0.198	60	10	enet	0.08502	1.8e-35	-0.7434	0.457247	NA	NA	NA	NA	NA
ZSCAN18-out.wgt.RDat	/u/home/t/tboltz/project-ophoff/rna_whole_blood/cts_TWAS_latest/T_Cells_CD4_Naive_weights2//ZSCAN18-out.wgt.RDat	ZSCAN18	19	58595206	58629794	0.03891	rs9304809	3.26	rs2052735	0.02292	-6.64	-0.133	204	204	blup	0.02149	5.38e-10	-0.1463	0.88368	NA	NA	NA	NA	NA
PANEL	FILE	ID	CHR	P0	P1	HSQ	BEST.GWAS.ID	BEST.GWAS.Z	EQTL.ID	EQTL.R2	EQTL.Z	EQTL.GWAS.Z	NSNP	NWGT	MODEL	MODELCV.R2	MODELCV.PV	TWAS.Z	TWAS.P	COLOC.PP0	COLOC.PP1	COLOC.PP2	COLOC.PP3	COLOC.PP4
ABCD3-out.wgt.RDat	/u/home/t/tboltz/project-ophoff/rna_whole_blood/cts_TWAS_latest/T_Cells_CD4_Naive_weights2//ABCD3-out.wgt.RDat	ABCD3	1	94900000	95000000	0.02992	rs2228344	-2.039	rs4148056	0.02812	7.21	-1.104	201	10	enet	0.02606	8.67e-12	-1.12989	0.259	NA	NA	NA	NA	NA
ACKR1-out.wgt.RDat	/u/home/t/tboltz/project-ophoff/rna_whole_blood/cts_TWAS_latest/T_Cells_CD4_Naive_weights2//ACKR1-out.wgt.RDat	ACKR1	1	159000000	159000000	0.01649	rs6666753	2.413	rs7354905	0.000715	3.91	-0.334	222	21	enet	0.009	4.59e-05	-0.30773	0.758	NA	NA	NA	NA	NA
ACP6-out.wgt.RDat	/u/home/t/tboltz/project-ophoff/rna_whole_blood/cts_TWAS_latest/T_Cells_CD4_Naive_weights2//ACP6-out.wgt.RDat	ACP6	1	147000000	147000000	0.12304	rs4534444	2.302	rs12119079	0.05042	-9.53	1.088	207	17	enet	0.05703	4.43e-24	-1.3057	0.192	NA	NA	NA	NA	NA
ADAM15-out.wgt.RDat	/u/home/t/tboltz/project-ophoff/rna_whole_blood/cts_TWAS_latest/T_Cells_CD4_Naive_weights2//ADAM15-out.wgt.RDat	ADAM15	1	155000000	155000000	0.10376	rs6696760	-3.446	rs35902694	0.043764	9.14	0.556	112	5	lasso	0.07632	6.78e-32	-0.44245	0.658	NA	NA	NA	NA	NA
ADAMTSL4-out.wgt.RDat	/u/home/t/tboltz/project-ophoff/rna_whole_blood/cts_TWAS_latest/T_Cells_CD4_Naive_weights2//ADAMTSL4-out.wgt.RDat	ADAMTSL4	1	151000000	151000000	0.08715	rs2147324	-3.05	rs11204737	0.012945	-4.96	-0.697	79	3	lasso	0.0259	1e-11	-0.07745	0.938	NA	NA	NA	NA	NA
ADAR-out.wgt.RDat	/u/home/t/tboltz/project-ophoff/rna_whole_blood/cts_TWAS_latest/T_Cells_CD4_Naive_weights2//ADAR-out.wgt.RDat	ADAR	1	155000000	155000000	0.02467	rs6696760	-3.446	rs884617	0.016278	6.07	-3.287	126	3	lasso	0.01613	6.88e-08	-3.03963	0.00237	0	0.654	0	0.002	0.343
ADIPOR1-out.wgt.RDat	/u/home/t/tboltz/project-ophoff/rna_whole_blood/cts_TWAS_latest/T_Cells_CD4_Naive_weights2//ADIPOR1-out.wgt.RDat	ADIPOR1	1	203000000	203000000	0.0362	rs10494841	-2.117	rs2275737	0.026553	-7.64	1.046	146	4	lasso	0.03623	8.52e-16	-1.09805	0.272	NA	NA	NA	NA	NA
ADSS2-out.wgt.RDat	/u/home/t/tboltz/project-ophoff/rna_whole_blood/cts_TWAS_latest/T_Cells_CD4_Naive_weights2//ADSS2-out.wgt.RDat	ADSS2	1	245000000	245000000	0.03399	rs665606	2.831	rs6659174	0.020308	6.17	-0.446	120	23	enet	0.0282	1.25e-12	-0.08808	0.93	NA	NA	NA	NA	NA
AMIGO1-out.wgt.RDat	/u/home/t/tboltz/project-ophoff/rna_whole_blood/cts_TWAS_latest/T_Cells_CD4_Naive_weights2//AMIGO1-out.wgt.RDat	AMIGO1	1	110000000	110000000	0.04557	rs2359243	-2.596	rs2301230	0.02522	6.83	0.864	118	7	enet	0.02786	1.69e-12	0.72953	0.466	NA	NA	NA	NA	NA
ANGEL2-out.wgt.RDat	/u/home/t/tboltz/project-ophoff/rna_whole_blood/cts_TWAS_latest/T_Cells_CD4_Naive_weights2//ANGEL2-out.wgt.RDat	ANGEL2	1	213000000	213000000	0.02119	rs3006239	2.086	rs6692056	0.014115	5.33	0.619	145	8	enet	0.01285	1.36e-06	0.62535	0.532	NA	NA	NA	NA	NA
ANKRD35-out.wgt.RDat	/u/home/t/tboltz/project-ophoff/rna_whole_blood/cts_TWAS_latest/T_Cells_CD4_Naive_weights2//ANKRD35-out.wgt.RDat	ANKRD35	1	146000000	146000000	0.03078	rs10218795	2.596	rs6670984	0.012473	-4.9	2.09	19	2	lasso	0.00977	2.25e-05	-2.06224	0.0392	0.337	0.646	0	0	0.016
ANXA9-out.wgt.RDat	/u/home/t/tboltz/project-ophoff/rna_whole_blood/cts_TWAS_latest/T_Cells_CD4_Naive_weights2//ANXA9-out.wgt.RDat	ANXA9	1	151000000	151000000	0.03073	rs1887545	-2.989	rs7517566	0.00607	4.03	-0.525	128	26	enet	0.004	0.0049	-1.48046	0.139	NA	NA	NA	NA	NA
AQP10-out.wgt.RDat	/u/home/t/tboltz/project-ophoff/rna_whole_blood/cts_TWAS_latest/T_Cells_CD4_Naive_weights2//AQP10-out.wgt.RDat	AQP10	1	154000000	154000000	0.03998	rs6696760	-3.446	rs6702754	0.015557	5.58	-1.444	116	10	enet	0.01746	2.07e-08	-1.76149	0.0782	NA	NA	NA	NA	NA
ARHGEF19-out.wgt.RDat	/u/home/t/tboltz/project-ophoff/rna_whole_blood/cts_TWAS_latest/T_Cells_CD4_Naive_weights2//ARHGEF19-out.wgt.RDat	ARHGEF19	1	16500000	16500000	0.06864	rs1739828	2.226	rs12740413	0.009248	6.1	-0.057	182	30	enet	0.03332	1.2e-14	-0.80552	0.421	NA	NA	NA	NA	NA
ARNT-out.wgt.RDat	/u/home/t/tboltz/project-ophoff/rna_whole_blood/cts_TWAS_latest/T_Cells_CD4_Naive_weights2//ARNT-out.wgt.RDat	ARNT	1	151000000	151000000	0.0186	rs13294	-2.803	rs12125650	0.007755	4.66	-0.806	113	3	lasso	0.01331	8.9e-07	-0.03011	0.976	NA	NA	NA	NA	NA
ATAD3B-out.wgt.RDat	/u/home/t/tboltz/project-ophoff/rna_whole_blood/cts_TWAS_latest/T_Cells_CD4_Naive_weights2//ATAD3B-out.wgt.RDat	ATAD3B	1	1410000	1430000	0.05155	rs34945898	2.351	rs9439462	-0.000522	-2.35	0.66	47	19	enet	0.01198	3e-06	-0.79055	0.429	NA	NA	NA	NA	NA
ATF6-out.wgt.RDat	/u/home/t/tboltz/project-ophoff/rna_whole_blood/cts_TWAS_latest/T_Cells_CD4_Naive_weights2//ATF6-out.wgt.RDat	ATF6	1	162000000	162000000	0.02961	rs12040727	-2.37	rs1394070	0.006936	5.08	0.452	307	3	lasso	0.01659	4.54e-08	0.6866	0.492	NA	NA	NA	NA	NA
ATP1B1-out.wgt.RDat	/u/home/t/tboltz/project-ophoff/rna_whole_blood/cts_TWAS_latest/T_Cells_CD4_Naive_weights2//ATP1B1-out.wgt.RDat	ATP1B1	1	169000000	169000000	0.03451	rs12033844	-3.409	rs10919071	0.014005	5.76	0.404	258	12	enet	0.02314	1.21e-10	0.21464	0.83	NA	NA	NA	NA	NA
ATP2B4-out.wgt.RDat	/u/home/t/tboltz/project-ophoff/rna_whole_blood/cts_TWAS_latest/T_Cells_CD4_Naive_weights2//ATP2B4-out.wgt.RDat	ATP2B4	1	204000000	204000000	0.01563	rs7545327	-2.719	rs955865	0.005813	4.18	-1.078	131	131	blup	0.00718	0.000246	-1.78753	0.0739	NA	NA	NA	NA	NA
ATP6V0B-out.wgt.RDat	/u/home/t/tboltz/project-ophoff/rna_whole_blood/cts_TWAS_latest/T_Cells_CD4_Naive_weights2//ATP6V0B-out.wgt.RDat	ATP6V0B	1	44400000	44400000	0.01811	rs12410155	-7.269	rs2486008	0.007951	5.37	2.037	133	13	enet	0.0118	3.54e-06	3.72299	0.000197	0	0	0.007	0.992	0.001
B3GALNT2-out.wgt.RDat	/u/home/t/tboltz/project-ophoff/rna_whole_blood/cts_TWAS_latest/T_Cells_CD4_Naive_weights2//B3GALNT2-out.wgt.RDat	B3GALNT2	1	236000000	236000000	0.07969	rs4659618	3.06	rs1305556	0.136168	-15.38	0.504	78	8	enet	0.13593	4.75e-57	-0.4833	0.629	NA	NA	NA	NA	NA
B3GALT6-out.wgt.RDat	/u/home/t/tboltz/project-ophoff/rna_whole_blood/cts_TWAS_latest/T_Cells_CD4_Naive_weights2//B3GALT6-out.wgt.RDat	B3GALT6	1	1170000	1170000	0.0228	rs3131972	2.132	rs3813199	0.02358	-7.05	-0.662	32	5	lasso	0.02708	3.42e-12	0.52638	0.599	NA	NA	NA	NA	NA
BATF3-out.wgt.RDat	/u/home/t/tboltz/project-ophoff/rna_whole_blood/cts_TWAS_latest/T_Cells_CD4_Naive_weights2//BATF3-out.wgt.RDat	BATF3	1	213000000	213000000	0.02744	rs3816912	2.097	rs11800642	0.01013	-4.99	-2.082	183	183	blup	0.00897	4.69e-05	1.34833	0.178	NA	NA	NA	NA	NA
C1orf105-out.wgt.RDat	/u/home/t/tboltz/project-ophoff/rna_whole_blood/cts_TWAS_latest/T_Cells_CD4_Naive_weights2//C1orf105-out.wgt.RDat	C1orf105	1	172000000	172000000	0.01747	rs859633	-1.855	rs2901656	0.008849	-5.51	0.249	164	3	enet	0.00807	0.000108	-0.13641	0.891	NA	NA	NA	NA	NA
C1orf109-out.wgt.RDat	/u/home/t/tboltz/project-ophoff/rna_whole_blood/cts_TWAS_latest/T_Cells_CD4_Naive_weights2//C1orf109-out.wgt.RDat	C1orf109	1	38100000	38200000	0.03101	rs4074961	-2.421	rs768659	0.026379	-6.97	1.518	137	4	lasso	0.02447	3.64e-11	-1.53391	0.125	NA	NA	NA	NA	NA
C1orf115-out.wgt.RDat	/u/home/t/tboltz/project-ophoff/rna_whole_blood/cts_TWAS_latest/T_Cells_CD4_Naive_weights2//C1orf115-out.wgt.RDat	C1orf115	1	221000000	221000000	0.14706	rs7544735	-3.806	rs437078	0.06653	10.82	-0.051	164	18	enet	0.09354	5.3e-39	-0.51561	0.606	NA	NA	NA	NA	NA
C1orf87-out.wgt.RDat	/u/home/t/tboltz/project-ophoff/rna_whole_blood/cts_TWAS_latest/T_Cells_CD4_Naive_weights2//C1orf87-out.wgt.RDat	C1orf87	1	60500000	60500000	0.14425	rs680191	2.757	rs1381888	0.050116	9.41	0.652	164	29	enet	0.05399	7.34e-23	1.49188	0.136	NA	NA	NA	NA	NA
C1QA-out.wgt.RDat	/u/home/t/tboltz/project-ophoff/rna_whole_blood/cts_TWAS_latest/T_Cells_CD4_Naive_weights2//C1QA-out.wgt.RDat	C1QA	1	23000000	23000000	0.15264	rs10917284	-2.641	rs10917268	0.091839	-12.65	-0.102	144	27	enet	0.12467	3.55e-52	0.58362	0.559	NA	NA	NA	NA	NA
C1QB-out.wgt.RDat	/u/home/t/tboltz/project-ophoff/rna_whole_blood/cts_TWAS_latest/T_Cells_CD4_Naive_weights2//C1QB-out.wgt.RDat	C1QB	1	23000000	23000000	0.08296	rs10917284	-2.641	rs294185	0.048617	9.62	0.628	151	7	lasso	0.05693	4.88e-24	0.66532	0.506	NA	NA	NA	NA	NA
C4BPA-out.wgt.RDat	/u/home/t/tboltz/project-ophoff/rna_whole_blood/cts_TWAS_latest/T_Cells_CD4_Naive_weights2//C4BPA-out.wgt.RDat	C4BPA	1	207000000	207000000	0.38684	rs2243191	3.11	rs11120211	0.36789	25.24	1.399	194	6	enet	0.36942	1.82e-175	1.43747	0.151	NA	NA	NA	NA	NA
CA6-out.wgt.RDat	/u/home/t/tboltz/project-ophoff/rna_whole_blood/cts_TWAS_latest/T_Cells_CD4_Naive_weights2//CA6-out.wgt.RDat	CA6	1	9010000	9040000	0.03415	rs629524	2.171	rs4418632	0.011323	5.46	-0.218	96	12	enet	0.01412	4.26e-07	-0.4849	0.628	NA	NA	NA	NA	NA
CASP9-out.wgt.RDat	/u/home/t/tboltz/project-ophoff/rna_whole_blood/cts_TWAS_latest/T_Cells_CD4_Naive_weights2//CASP9-out.wgt.RDat	CASP9	1	15800000	15900000	0.02253	rs10803369	2.227	rs2236215	0.021067	-6.46	0.249	260	4	lasso	0.02122	6.9e-10	-0.45524	0.649	NA	NA	NA	NA	NA
CCDC163-out.wgt.RDat	/u/home/t/tboltz/project-ophoff/rna_whole_blood/cts_TWAS_latest/T_Cells_CD4_Naive_weights2//CCDC163-out.wgt.RDat	CCDC163	1	46000000	46000000	0.09823	rs4233497	2.18	rs4660864	0.144643	16.03	-0.711	140	10	enet	0.14351	2.27e-60	-0.75961	0.447	NA	NA	NA	NA	NA
CCDC24-out.wgt.RDat	/u/home/t/tboltz/project-ophoff/rna_whole_blood/cts_TWAS_latest/T_Cells_CD4_Naive_weights2//CCDC24-out.wgt.RDat	CCDC24	1	44500000	44500000	0.02248	rs12410155	-7.269	rs3791120	0.019412	6.74	2.922	132	6	lasso	0.02297	1.42e-10	3.27089	0.00107	0	0	0	1	0
CCSAP-out.wgt.RDat	/u/home/t/tboltz/project-ophoff/rna_whole_blood/cts_TWAS_latest/T_Cells_CD4_Naive_weights2//CCSAP-out.wgt.RDat	CCSAP	1	229000000	229000000	0.1696	rs628860	-2.185	rs237802	0.183711	17.91	-0.869	146	2	lasso	0.18275	5.12e-78	-0.8974	0.37	NA	NA	NA	NA	NA
CCT3-out.wgt.RDat	/u/home/t/tboltz/project-ophoff/rna_whole_blood/cts_TWAS_latest/T_Cells_CD4_Naive_weights2//CCT3-out.wgt.RDat	CCT3	1	156000000	156000000	0.04394	rs2764406	-2.567	rs12122180	0.041828	-8.81	0.344	177	24	enet	0.04001	2.72e-17	-0.40554	0.685	NA	NA	NA	NA	NA
CD101-out.wgt.RDat	/u/home/t/tboltz/project-ophoff/rna_whole_blood/cts_TWAS_latest/T_Cells_CD4_Naive_weights2//CD101-out.wgt.RDat	CD101	1	118000000	118000000	0.2031	rs8254	-3.253	rs1289671	0.017358	-6.39	-0.482	115	43	enet	0.08235	2.28e-34	0.64272	0.52	NA	NA	NA	NA	NA
CD1E-out.wgt.RDat	/u/home/t/tboltz/project-ophoff/rna_whole_blood/cts_TWAS_latest/T_Cells_CD4_Naive_weights2//CD1E-out.wgt.RDat	CD1E	1	158000000	158000000	0.02201	rs6666753	2.413	rs4656284	0.006081	-4.19	0.781	191	23	enet	0.00872	5.93e-05	-0.08863	0.929	NA	NA	NA	NA	NA
CD52-out.wgt.RDat	/u/home/t/tboltz/project-ophoff/rna_whole_blood/cts_TWAS_latest/T_Cells_CD4_Naive_weights2//CD52-out.wgt.RDat	CD52	1	26600000	26600000	0.04819	rs4072445	3.056	rs3795684	0.040293	9.51	-0.479	170	7	lasso	0.06085	1.29e-25	0.04857	0.961	NA	NA	NA	NA	NA
CD55-out.wgt.RDat	/u/home/t/tboltz/project-ophoff/rna_whole_blood/cts_TWAS_latest/T_Cells_CD4_Naive_weights2//CD55-out.wgt.RDat	CD55	1	207000000	208000000	0.03553	rs2243191	3.11	rs12095015	0.053332	-10.22	-2.2	191	25	enet	0.05423	5.92e-23	1.7871	0.0739	NA	NA	NA	NA	NA
CD84-out.wgt.RDat	/u/home/t/tboltz/project-ophoff/rna_whole_blood/cts_TWAS_latest/T_Cells_CD4_Naive_weights2//CD84-out.wgt.RDat	CD84	1	161000000	161000000	0.03543	rs3737780	-2.356	rs10908787	0.05532	10	-0.767	109	6	lasso	0.05558	1.7e-23	-0.46418	0.643	NA	NA	NA	NA	NA
CDA-out.wgt.RDat	/u/home/t/tboltz/project-ophoff/rna_whole_blood/cts_TWAS_latest/T_Cells_CD4_Naive_weights2//CDA-out.wgt.RDat	CDA	1	20900000	20900000	0.03706	rs10916764	-3.018	rs4655226	0.047904	9.2	-1.371	144	2	lasso	0.05376	9.07e-23	-2.08779	0.0368	0	0.99	0	0.003	0.007
CDC14A-out.wgt.RDat	/u/home/t/tboltz/project-ophoff/rna_whole_blood/cts_TWAS_latest/T_Cells_CD4_Naive_weights2//CDC14A-out.wgt.RDat	CDC14A	1	101000000	101000000	0.07546	rs3766593	-3.443	rs2030048	0.036207	-8.1	-2.118	231	20	enet	0.0481	1.67e-20	1.75828	0.0787	NA	NA	NA	NA	NA
CDC7-out.wgt.RDat	/u/home/t/tboltz/project-ophoff/rna_whole_blood/cts_TWAS_latest/T_Cells_CD4_Naive_weights2//CDC7-out.wgt.RDat	CDC7	1	92000000	92000000	0.02833	rs12023428	1.962	rs13447526	0.016333	-5.7	-1.25	213	9	lasso	0.02022	1.71e-09	0.4864	0.627	NA	NA	NA	NA	NA
CEP104-out.wgt.RDat	/u/home/t/tboltz/project-ophoff/rna_whole_blood/cts_TWAS_latest/T_Cells_CD4_Naive_weights2//CEP104-out.wgt.RDat	CEP104	1	3730000	3770000	0.03213	rs41434152	2.946	rs6424058	0.024152	6.61	2.193	66	4	lasso	0.02418	4.76e-11	2.09593	0.0361	0	0.968	0	0.001	0.03
CEP170-out.wgt.RDat	/u/home/t/tboltz/project-ophoff/rna_whole_blood/cts_TWAS_latest/T_Cells_CD4_Naive_weights2//CEP170-out.wgt.RDat	CEP170	1	243000000	243000000	0.06819	rs914949	2.863	rs12029086	0.009127	-5.12	-0.362	143	26	enet	0.03803	1.65e-16	1.75156	0.0798	NA	NA	NA	NA	NA
CHI3L1-out.wgt.RDat	/u/home/t/tboltz/project-ophoff/rna_whole_blood/cts_TWAS_latest/T_Cells_CD4_Naive_weights2//CHI3L1-out.wgt.RDat	CHI3L1	1	203000000	203000000	0.48222	rs10494841	-2.117	rs946261	0.251141	-20.9	-1.305	140	45	enet	0.2777	1.89e-124	1.36106	0.173	NA	NA	NA	NA	NA
CHI3L2-out.wgt.RDat	/u/home/t/tboltz/project-ophoff/rna_whole_blood/cts_TWAS_latest/T_Cells_CD4_Naive_weights2//CHI3L2-out.wgt.RDat	CHI3L2	1	112000000	112000000	0.35167	rs2477425	-2.541	rs11556868	0.156831	16.5	-0.403	225	34	enet	0.18916	5.6e-81	-0.1655	0.869	NA	NA	NA	NA	NA
CHRM3-out.wgt.RDat	/u/home/t/tboltz/project-ophoff/rna_whole_blood/cts_TWAS_latest/T_Cells_CD4_Naive_weights2//CHRM3-out.wgt.RDat	CHRM3	1	240000000	240000000	0.02379	rs11591010	3.213	rs891700	0.013336	5.02	-0.822	235	17	enet	0.01035	1.33e-05	-0.44739	0.655	NA	NA	NA	NA	NA
CLIC4-out.wgt.RDat	/u/home/t/tboltz/project-ophoff/rna_whole_blood/cts_TWAS_latest/T_Cells_CD4_Naive_weights2//CLIC4-out.wgt.RDat	CLIC4	1	25100000	25200000	0.0293	rs196410	-2.384	rs7548438	0.014295	5.76	0.552	142	142	blup	0.02435	4.06e-11	1.276	0.202	NA	NA	NA	NA	NA
CNIH4-out.wgt.RDat	/u/home/t/tboltz/project-ophoff/rna_whole_blood/cts_TWAS_latest/T_Cells_CD4_Naive_weights2//CNIH4-out.wgt.RDat	CNIH4	1	225000000	225000000	0.09604	rs7524705	-2.563	rs4654037	0.063412	-10.74	-0.543	180	19	enet	0.06661	6.1e-28	0.30622	0.759	NA	NA	NA	NA	NA
CNR2-out.wgt.RDat	/u/home/t/tboltz/project-ophoff/rna_whole_blood/cts_TWAS_latest/T_Cells_CD4_Naive_weights2//CNR2-out.wgt.RDat	CNR2	1	24200000	24200000	0.10123	rs12401982	3.709	rs34902309	0.147966	-16.19	-0.966	94	8	enet	0.15557	1.05e-65	0.70373	0.482	NA	NA	NA	NA	NA
COA6-out.wgt.RDat	/u/home/t/tboltz/project-ophoff/rna_whole_blood/cts_TWAS_latest/T_Cells_CD4_Naive_weights2//COA6-out.wgt.RDat	COA6	1	235000000	235000000	0.04546	rs478425	2.219	rs7524822	0.036793	-8.24	-0.05	154	3	enet	0.04022	2.25e-17	0.42442	0.671	NA	NA	NA	NA	NA
COLGALT2-out.wgt.RDat	/u/home/t/tboltz/project-ophoff/rna_whole_blood/cts_TWAS_latest/T_Cells_CD4_Naive_weights2//COLGALT2-out.wgt.RDat	COLGALT2	1	184000000	184000000	0.15171	rs1930294	-3.495	rs6698088	0.04981	9.85	-0.456	208	67	enet	0.06986	2.9e-29	-0.66444	0.506	NA	NA	NA	NA	NA
COQ8A-out.wgt.RDat	/u/home/t/tboltz/project-ophoff/rna_whole_blood/cts_TWAS_latest/T_Cells_CD4_Naive_weights2//COQ8A-out.wgt.RDat	COQ8A	1	227000000	227000000	0.03461	rs1151815	2.886	rs2813957	0.008576	4.85	0.616	183	15	enet	0.02107	7.87e-10	1.38752	0.165	NA	NA	NA	NA	NA
CPLANE2-out.wgt.RDat	/u/home/t/tboltz/project-ophoff/rna_whole_blood/cts_TWAS_latest/T_Cells_CD4_Naive_weights2//CPLANE2-out.wgt.RDat	CPLANE2	1	16600000	16600000	0.01672	rs1739828	2.226	rs2994142	0.008774	5.12	0.803	170	3	lasso	0.00948	2.93e-05	0.95499	0.34	NA	NA	NA	NA	NA
CR1L-out.wgt.RDat	/u/home/t/tboltz/project-ophoff/rna_whole_blood/cts_TWAS_latest/T_Cells_CD4_Naive_weights2//CR1L-out.wgt.RDat	CR1L	1	208000000	208000000	0.03082	rs7552993	-3.372	rs3737002	0.000792	4.16	0.515	218	218	blup	0.01716	2.71e-08	1.3872	0.165	NA	NA	NA	NA	NA
CR1-out.wgt.RDat	/u/home/t/tboltz/project-ophoff/rna_whole_blood/cts_TWAS_latest/T_Cells_CD4_Naive_weights2//CR1-out.wgt.RDat	CR1	1	208000000	208000000	0.18224	rs7552993	-3.372	rs6701713	0.058854	10.35	0.207	215	53	enet	0.08301	1.21e-34	0.14532	0.884	NA	NA	NA	NA	NA
CROCC-out.wgt.RDat	/u/home/t/tboltz/project-ophoff/rna_whole_blood/cts_TWAS_latest/T_Cells_CD4_Naive_weights2//CROCC-out.wgt.RDat	CROCC	1	17100000	17300000	0.0178	rs1204875	3.147	rs3738814	0.007905	-4.91	-2.057	132	6	enet	0.01113	6.53e-06	3.03347	0.00242	0.14	0.82	0	0.002	0.038
CRYZ-out.wgt.RDat	/u/home/t/tboltz/project-ophoff/rna_whole_blood/cts_TWAS_latest/T_Cells_CD4_Naive_weights2//CRYZ-out.wgt.RDat	CRYZ	1	75200000	75200000	0.5096	rs6662846	-3.488	rs1409785	0.206755	19.49	2.037	120	49	enet	0.32596	1.98e-150	1.76539	0.0775	NA	NA	NA	NA	NA
CSF3R-out.wgt.RDat	/u/home/t/tboltz/project-ophoff/rna_whole_blood/cts_TWAS_latest/T_Cells_CD4_Naive_weights2//CSF3R-out.wgt.RDat	CSF3R	1	36900000	36900000	0.05779	rs6680302	-2.831	rs11263898	0.042673	-8.82	-1.052	141	4	lasso	0.04195	4.63e-18	1.0848	0.278	NA	NA	NA	NA	NA
CTBS-out.wgt.RDat	/u/home/t/tboltz/project-ophoff/rna_whole_blood/cts_TWAS_latest/T_Cells_CD4_Naive_weights2//CTBS-out.wgt.RDat	CTBS	1	85000000	85000000	0.03286	rs2812452	2.667	rs17112247	0.013771	-5.1	0.431	159	159	blup	0.01673	3.99e-08	0.17312	0.863	NA	NA	NA	NA	NA
CTPS1-out.wgt.RDat	/u/home/t/tboltz/project-ophoff/rna_whole_blood/cts_TWAS_latest/T_Cells_CD4_Naive_weights2//CTPS1-out.wgt.RDat	CTPS1	1	41400000	41500000	0.02644	rs11210344	2.895	rs10789262	0.024621	-6.91	-0.514	142	7	enet	0.02299	1.39e-10	0.26695	0.79	NA	NA	NA	NA	NA
CTSK-out.wgt.RDat	/u/home/t/tboltz/project-ophoff/rna_whole_blood/cts_TWAS_latest/T_Cells_CD4_Naive_weights2//CTSK-out.wgt.RDat	CTSK	1	151000000	151000000	0.04351	rs13294	-2.803	rs12125650	0.039049	8.53	-0.806	104	5	lasso	0.0383	1.3e-16	-0.81874	0.413	NA	NA	NA	NA	NA
CTSS-out.wgt.RDat	/u/home/t/tboltz/project-ophoff/rna_whole_blood/cts_TWAS_latest/T_Cells_CD4_Naive_weights2//CTSS-out.wgt.RDat	CTSS	1	151000000	151000000	0.03553	rs2147324	-3.05	rs12088941	0.006959	5.13	0.917	98	98	blup	0.02021	1.72e-09	1.25928	0.208	NA	NA	NA	NA	NA
DDOST-out.wgt.RDat	/u/home/t/tboltz/project-ophoff/rna_whole_blood/cts_TWAS_latest/T_Cells_CD4_Naive_weights2//DDOST-out.wgt.RDat	DDOST	1	21000000	21000000	0.04806	rs10916764	-3.018	rs10799655	0.028606	-7.22	-0.159	146	146	blup	0.03347	1.05e-14	0.50603	0.613	NA	NA	NA	NA	NA
DDX20-out.wgt.RDat	/u/home/t/tboltz/project-ophoff/rna_whole_blood/cts_TWAS_latest/T_Cells_CD4_Naive_weights2//DDX20-out.wgt.RDat	DDX20	1	112000000	112000000	0.02212	rs538779	2.676	rs197381	0.019731	6.46	-0.025	235	3	lasso	0.02056	1.25e-09	0.31449	0.753	NA	NA	NA	NA	NA
DDX59-out.wgt.RDat	/u/home/t/tboltz/project-ophoff/rna_whole_blood/cts_TWAS_latest/T_Cells_CD4_Naive_weights2//DDX59-out.wgt.RDat	DDX59	1	201000000	201000000	0.06022	NA	NA	NA	NA	NA	NA	212	0	lasso	0.05991	3.1e-25	NA	NA	NA	NA	NA	NA	NA
DHCR24-out.wgt.RDat	/u/home/t/tboltz/project-ophoff/rna_whole_blood/cts_TWAS_latest/T_Cells_CD4_Naive_weights2//DHCR24-out.wgt.RDat	DHCR24	1	55300000	55400000	0.02105	rs1655528	2.29	rs6686859	0.00902	-5.11	0.788	138	138	blup	0.01092	7.88e-06	-1.60099	0.109	NA	NA	NA	NA	NA
DISC1-out.wgt.RDat	/u/home/t/tboltz/project-ophoff/rna_whole_blood/cts_TWAS_latest/T_Cells_CD4_Naive_weights2//DISC1-out.wgt.RDat	DISC1	1	232000000	232000000	0.27454	rs967433	2.713	rs11122319	0.220589	-19.63	0.179	307	3	lasso	0.22098	4.93e-96	-0.21608	0.829	NA	NA	NA	NA	NA
DNM3-out.wgt.RDat	/u/home/t/tboltz/project-ophoff/rna_whole_blood/cts_TWAS_latest/T_Cells_CD4_Naive_weights2//DNM3-out.wgt.RDat	DNM3	1	172000000	172000000	0.01982	rs11799961	-2.501	rs10489250	0.003092	-4.41	-1.231	313	313	blup	0.01315	1.04e-06	1.75691	0.0789	NA	NA	NA	NA	NA
DR1-out.wgt.RDat	/u/home/t/tboltz/project-ophoff/rna_whole_blood/cts_TWAS_latest/T_Cells_CD4_Naive_weights2//DR1-out.wgt.RDat	DR1	1	93800000	93800000	0.05542	rs4847183	-2.353	rs7535628	0.058484	-10.24	-0.362	165	165	blup	0.06384	8.03e-27	-0.04852	0.961	NA	NA	NA	NA	NA
DYNLT5-out.wgt.RDat	/u/home/t/tboltz/project-ophoff/rna_whole_blood/cts_TWAS_latest/T_Cells_CD4_Naive_weights2//DYNLT5-out.wgt.RDat	DYNLT5	1	67200000	67200000	0.03357	rs10489628	3.121	rs650202	0.013494	5.52	0.508	264	264	blup	0.01909	4.72e-09	0.4065	0.684	NA	NA	NA	NA	NA
E2F2-out.wgt.RDat	/u/home/t/tboltz/project-ophoff/rna_whole_blood/cts_TWAS_latest/T_Cells_CD4_Naive_weights2//E2F2-out.wgt.RDat	E2F2	1	23800000	23900000	0.04122	rs1618841	-2.315	rs2282720	0.008291	-5.37	-0.693	96	3	lasso	0.01664	4.33e-08	0.71104	0.477	NA	NA	NA	NA	NA
ECE1-out.wgt.RDat	/u/home/t/tboltz/project-ophoff/rna_whole_blood/cts_TWAS_latest/T_Cells_CD4_Naive_weights2//ECE1-out.wgt.RDat	ECE1	1	21500000	21700000	0.03285	rs12563141	-2.451	rs213028	0.018869	-5.9	-0.067	124	3	lasso	0.01727	2.47e-08	0.04066	0.968	NA	NA	NA	NA	NA
ECM1-out.wgt.RDat	/u/home/t/tboltz/project-ophoff/rna_whole_blood/cts_TWAS_latest/T_Cells_CD4_Naive_weights2//ECM1-out.wgt.RDat	ECM1	1	150000000	150000000	0.04426	rs2147324	-3.05	rs1045628	0.01246	4.99	-0.326	65	3	lasso	0.00936	3.27e-05	0.0263	0.979	NA	NA	NA	NA	NA
EFCAB2-out.wgt.RDat	/u/home/t/tboltz/project-ophoff/rna_whole_blood/cts_TWAS_latest/T_Cells_CD4_Naive_weights2//EFCAB2-out.wgt.RDat	EFCAB2	1	245000000	245000000	0.09777	rs819876	2.484	rs6692143	0.047396	-9.2	-0.566	119	9	enet	0.05411	6.59e-23	0.98835	0.323	NA	NA	NA	NA	NA
EGLN1-out.wgt.RDat	/u/home/t/tboltz/project-ophoff/rna_whole_blood/cts_TWAS_latest/T_Cells_CD4_Naive_weights2//EGLN1-out.wgt.RDat	EGLN1	1	231000000	232000000	0.04335	rs967433	2.713	rs545937	0.031934	-7.64	-1.552	191	7	lasso	0.03158	5.81e-14	1.55323	0.12	NA	NA	NA	NA	NA
ELAPOR1-out.wgt.RDat	/u/home/t/tboltz/project-ophoff/rna_whole_blood/cts_TWAS_latest/T_Cells_CD4_Naive_weights2//ELAPOR1-out.wgt.RDat	ELAPOR1	1	110000000	110000000	0.33743	rs2359243	-2.596	rs2093933	0.119978	-14.56	1.199	127	31	enet	0.17756	1.22e-75	-0.07708	0.939	NA	NA	NA	NA	NA
ELOA-out.wgt.RDat	/u/home/t/tboltz/project-ophoff/rna_whole_blood/cts_TWAS_latest/T_Cells_CD4_Naive_weights2//ELOA-out.wgt.RDat	ELOA	1	24100000	24100000	0.02472	rs12401982	3.709	rs586173	0.033084	-7.72	-1.417	71	12	enet	0.0327	2.1e-14	1.57319	0.116	NA	NA	NA	NA	NA
ENO1-out.wgt.RDat	/u/home/t/tboltz/project-ophoff/rna_whole_blood/cts_TWAS_latest/T_Cells_CD4_Naive_weights2//ENO1-out.wgt.RDat	ENO1	1	8920000	8940000	0.03894	rs6684149	-2.394	rs12135416	0.027427	-7.05	0.428	109	2	lasso	0.02544	1.51e-11	-0.23428	0.815	NA	NA	NA	NA	NA
EPB41-out.wgt.RDat	/u/home/t/tboltz/project-ophoff/rna_whole_blood/cts_TWAS_latest/T_Cells_CD4_Naive_weights2//EPB41-out.wgt.RDat	EPB41	1	29200000	29400000	0.01831	rs4654322	3.341	rs12045777	0.011621	5.47	-2.442	180	3	enet	0.01599	7.85e-08	-2.14252	0.0322	0.017	0.944	0	0.003	0.036
EPS15-out.wgt.RDat	/u/home/t/tboltz/project-ophoff/rna_whole_blood/cts_TWAS_latest/T_Cells_CD4_Naive_weights2//EPS15-out.wgt.RDat	EPS15	1	51800000	52000000	0.01849	rs7533508	-1.801	rs17394299	0.006304	5	1.266	81	3	lasso	0.01374	6.02e-07	0.59292	0.553	NA	NA	NA	NA	NA
ESPN-out.wgt.RDat	/u/home/t/tboltz/project-ophoff/rna_whole_blood/cts_TWAS_latest/T_Cells_CD4_Naive_weights2//ESPN-out.wgt.RDat	ESPN	1	6480000	6520000	0.07961	rs1295107	2.702	rs12078257	0.022265	7.28	1.798	113	18	enet	0.05273	2.35e-22	1.83336	0.0667	NA	NA	NA	NA	NA
EVA1B-out.wgt.RDat	/u/home/t/tboltz/project-ophoff/rna_whole_blood/cts_TWAS_latest/T_Cells_CD4_Naive_weights2//EVA1B-out.wgt.RDat	EVA1B	1	36800000	36800000	0.06745	rs6680302	-2.831	rs12116935	0.014423	-5.35	-2.555	148	20	enet	0.02402	5.47e-11	1.59836	0.11	NA	NA	NA	NA	NA
EVI5-out.wgt.RDat	/u/home/t/tboltz/project-ophoff/rna_whole_blood/cts_TWAS_latest/T_Cells_CD4_Naive_weights2//EVI5-out.wgt.RDat	EVI5	1	93000000	93300000	0.01832	rs1483022	2.406	rs2774941	0.02113	6.73	2.138	219	3	lasso	0.02148	5.45e-10	2.02757	0.0426	0	0.979	0	0.002	0.019
EXO5-out.wgt.RDat	/u/home/t/tboltz/project-ophoff/rna_whole_blood/cts_TWAS_latest/T_Cells_CD4_Naive_weights2//EXO5-out.wgt.RDat	EXO5	1	41000000	41000000	0.04453	rs6600316	2.376	rs11208363	0.02703	7.24	-0.476	139	7	lasso	0.02415	4.88e-11	-0.2565	0.798	NA	NA	NA	NA	NA
F5-out.wgt.RDat	/u/home/t/tboltz/project-ophoff/rna_whole_blood/cts_TWAS_latest/T_Cells_CD4_Naive_weights2//F5-out.wgt.RDat	F5	1	169000000	170000000	0.08927	rs6427193	-2.662	rs2213872	0.074593	-11.51	0.615	310	23	enet	0.07622	7.45e-32	-0.42993	0.667	NA	NA	NA	NA	NA
FAM167B-out.wgt.RDat	/u/home/t/tboltz/project-ophoff/rna_whole_blood/cts_TWAS_latest/T_Cells_CD4_Naive_weights2//FAM167B-out.wgt.RDat	FAM167B	1	32700000	32700000	0.03912	rs6678903	3.818	rs7544661	0.022565	6.43	-0.617	77	2	lasso	0.02091	9.15e-10	-0.61692	0.537	NA	NA	NA	NA	NA
FAM177B-out.wgt.RDat	/u/home/t/tboltz/project-ophoff/rna_whole_blood/cts_TWAS_latest/T_Cells_CD4_Naive_weights2//FAM177B-out.wgt.RDat	FAM177B	1	223000000	223000000	0.02833	rs712862	-1.233	rs3008647	0.017463	-5.8	0.15	29	29	blup	0.02812	1.34e-12	-0.6568	0.511	NA	NA	NA	NA	NA
FAM89A-out.wgt.RDat	/u/home/t/tboltz/project-ophoff/rna_whole_blood/cts_TWAS_latest/T_Cells_CD4_Naive_weights2//FAM89A-out.wgt.RDat	FAM89A	1	231000000	231000000	0.05559	rs1202577	2.869	rs4074492	0.034959	7.89	0.117	279	23	enet	0.03631	7.94e-16	-0.53737	0.591	NA	NA	NA	NA	NA
FCER1A-out.wgt.RDat	/u/home/t/tboltz/project-ophoff/rna_whole_blood/cts_TWAS_latest/T_Cells_CD4_Naive_weights2//FCER1A-out.wgt.RDat	FCER1A	1	159000000	159000000	0.05377	rs2808656	-2.292	rs2494251	0.016956	6.35	0.448	195	17	enet	0.03328	1.25e-14	-0.17707	0.859	NA	NA	NA	NA	NA
FCER1G-out.wgt.RDat	/u/home/t/tboltz/project-ophoff/rna_whole_blood/cts_TWAS_latest/T_Cells_CD4_Naive_weights2//FCER1G-out.wgt.RDat	FCER1G	1	161000000	161000000	0.29956	rs12040727	-2.37	rs4589131	0.089682	-12.54	-0.108	140	33	enet	0.17804	7.44e-76	0.59011	0.555	NA	NA	NA	NA	NA
FCGR2B-out.wgt.RDat	/u/home/t/tboltz/project-ophoff/rna_whole_blood/cts_TWAS_latest/T_Cells_CD4_Naive_weights2//FCGR2B-out.wgt.RDat	FCGR2B	1	162000000	162000000	0.03795	rs12040727	-2.37	rs12746613	0.013764	5.63	-0.055	244	8	lasso	0.01702	3.09e-08	-0.48816	0.625	NA	NA	NA	NA	NA
FCGR3A-out.wgt.RDat	/u/home/t/tboltz/project-ophoff/rna_whole_blood/cts_TWAS_latest/T_Cells_CD4_Naive_weights2//FCGR3A-out.wgt.RDat	FCGR3A	1	162000000	162000000	0.32933	rs12040727	-2.37	rs1340976	0.122244	14.7	1.122	198	32	enet	0.14025	6.14e-59	0.53622	0.592	NA	NA	NA	NA	NA
FCRL3-out.wgt.RDat	/u/home/t/tboltz/project-ophoff/rna_whole_blood/cts_TWAS_latest/T_Cells_CD4_Naive_weights2//FCRL3-out.wgt.RDat	FCRL3	1	158000000	158000000	0.17582	rs3845580	2.296	rs3761959	0.191344	18.29	0.531	165	5	lasso	0.18769	2.68e-80	0.57041	0.568	NA	NA	NA	NA	NA
FCRL5-out.wgt.RDat	/u/home/t/tboltz/project-ophoff/rna_whole_blood/cts_TWAS_latest/T_Cells_CD4_Naive_weights2//FCRL5-out.wgt.RDat	FCRL5	1	157000000	158000000	0.14159	rs3845580	2.296	rs7531685	0.291641	22.73	0.125	173	2	lasso	0.29515	1.22e-133	0.12501	0.901	NA	NA	NA	NA	NA
FGGY-out.wgt.RDat	/u/home/t/tboltz/project-ophoff/rna_whole_blood/cts_TWAS_latest/T_Cells_CD4_Naive_weights2//FGGY-out.wgt.RDat	FGGY	1	59800000	60300000	0.04509	rs835356	3.352	rs835356	0.026587	6.91	3.352	220	2	lasso	0.02382	6.54e-11	3.36972	0.000752	0	0.576	0	0.001	0.423
FHL3-out.wgt.RDat	/u/home/t/tboltz/project-ophoff/rna_whole_blood/cts_TWAS_latest/T_Cells_CD4_Naive_weights2//FHL3-out.wgt.RDat	FHL3	1	38500000	38500000	0.22576	rs2773165	-2.621	rs17732614	0.045378	9.06	1.883	143	25	enet	0.09323	7.17e-39	1.54328	0.123	NA	NA	NA	NA	NA
FLVCR1-out.wgt.RDat	/u/home/t/tboltz/project-ophoff/rna_whole_blood/cts_TWAS_latest/T_Cells_CD4_Naive_weights2//FLVCR1-out.wgt.RDat	FLVCR1	1	213000000	213000000	0.04894	rs3006239	2.086	rs17019870	0.058198	10.17	0.931	170	8	lasso	0.05831	1.36e-24	0.89507	0.371	NA	NA	NA	NA	NA
FMO5-out.wgt.RDat	/u/home/t/tboltz/project-ophoff/rna_whole_blood/cts_TWAS_latest/T_Cells_CD4_Naive_weights2//FMO5-out.wgt.RDat	FMO5	1	147000000	147000000	0.04744	rs4534444	2.302	rs7555913	0.02411	6.72	2.215	186	186	blup	0.03319	1.35e-14	2.2258	0.026	0	0.971	0	0.001	0.028
FNBP1L-out.wgt.RDat	/u/home/t/tboltz/project-ophoff/rna_whole_blood/cts_TWAS_latest/T_Cells_CD4_Naive_weights2//FNBP1L-out.wgt.RDat	FNBP1L	1	93900000	94000000	0.05497	rs4847183	-2.353	rs17109997	0.048615	9.69	1.199	189	20	enet	0.05622	9.39e-24	0.93887	0.348	NA	NA	NA	NA	NA
FPGT-out.wgt.RDat	/u/home/t/tboltz/project-ophoff/rna_whole_blood/cts_TWAS_latest/T_Cells_CD4_Naive_weights2//FPGT-out.wgt.RDat	FPGT	1	74700000	74700000	0.02271	rs6662846	-3.488	rs792310	0.035273	8.13	-0.786	109	4	lasso	0.03332	1.2e-14	-0.81771	0.414	NA	NA	NA	NA	NA
FUCA1-out.wgt.RDat	/u/home/t/tboltz/project-ophoff/rna_whole_blood/cts_TWAS_latest/T_Cells_CD4_Naive_weights2//FUCA1-out.wgt.RDat	FUCA1	1	24200000	24200000	0.06446	rs12401982	3.709	rs34902309	0.113934	-14.12	-0.966	77	14	enet	0.11565	2.61e-48	0.79261	0.428	NA	NA	NA	NA	NA
GBP3-out.wgt.RDat	/u/home/t/tboltz/project-ophoff/rna_whole_blood/cts_TWAS_latest/T_Cells_CD4_Naive_weights2//GBP3-out.wgt.RDat	GBP3	1	89500000	89500000	0.37357	rs17130538	2.428	rs10493821	0.297295	22.8	-0.006	155	7	lasso	0.29893	1.16e-135	-0.07051	0.944	NA	NA	NA	NA	NA
GBP4-out.wgt.RDat	/u/home/t/tboltz/project-ophoff/rna_whole_blood/cts_TWAS_latest/T_Cells_CD4_Naive_weights2//GBP4-out.wgt.RDat	GBP4	1	89600000	89700000	0.06545	rs6428492	-1.831	rs674903	0.062472	-10.57	0.689	151	17	enet	0.06669	5.62e-28	-1.36918	0.171	NA	NA	NA	NA	NA
GBP5-out.wgt.RDat	/u/home/t/tboltz/project-ophoff/rna_whole_blood/cts_TWAS_latest/T_Cells_CD4_Naive_weights2//GBP5-out.wgt.RDat	GBP5	1	89700000	89700000	0.00999	rs6428492	-1.831	rs2209307	0.010832	-4.77	-1.301	131	3	lasso	0.00752	0.000179	1.45504	0.146	NA	NA	NA	NA	NA
GLMP-out.wgt.RDat	/u/home/t/tboltz/project-ophoff/rna_whole_blood/cts_TWAS_latest/T_Cells_CD4_Naive_weights2//GLMP-out.wgt.RDat	GLMP	1	156000000	156000000	0.08847	rs2764406	-2.567	rs2277870	0.052556	-9.8	0.348	163	29	enet	0.07954	3.25e-33	-1.64565	0.0998	NA	NA	NA	NA	NA
GLUL-out.wgt.RDat	/u/home/t/tboltz/project-ophoff/rna_whole_blood/cts_TWAS_latest/T_Cells_CD4_Naive_weights2//GLUL-out.wgt.RDat	GLUL	1	182000000	182000000	0.03741	rs602988	3.143	rs11577696	0.01562	5.98	1.174	173	4	lasso	0.02477	2.78e-11	0.87044	0.384	NA	NA	NA	NA	NA
GNAI3-out.wgt.RDat	/u/home/t/tboltz/project-ophoff/rna_whole_blood/cts_TWAS_latest/T_Cells_CD4_Naive_weights2//GNAI3-out.wgt.RDat	GNAI3	1	110000000	110000000	0.01232	rs2359243	-2.596	rs6663547	0.015987	5.63	-1.213	121	1	lasso	0.01385	5.48e-07	-1.213	0.225	NA	NA	NA	NA	NA
GNG5-out.wgt.RDat	/u/home/t/tboltz/project-ophoff/rna_whole_blood/cts_TWAS_latest/T_Cells_CD4_Naive_weights2//GNG5-out.wgt.RDat	GNG5	1	85000000	85000000	0.01592	rs2812452	2.667	rs11163987	0.003013	4.3	0.489	159	11	enet	0.01056	1.1e-05	0.19611	0.845	NA	NA	NA	NA	NA
GOLPH3L-out.wgt.RDat	/u/home/t/tboltz/project-ophoff/rna_whole_blood/cts_TWAS_latest/T_Cells_CD4_Naive_weights2//GOLPH3L-out.wgt.RDat	GOLPH3L	1	151000000	151000000	0.0217	rs2147324	-3.05	rs4971044	0.008665	-4.59	-0.217	98	5	lasso	0.00998	1.86e-05	0.16906	0.866	NA	NA	NA	NA	NA
GPA33-out.wgt.RDat	/u/home/t/tboltz/project-ophoff/rna_whole_blood/cts_TWAS_latest/T_Cells_CD4_Naive_weights2//GPA33-out.wgt.RDat	GPA33	1	167000000	167000000	0.0293	rs4657678	-2.902	rs12042641	0.017885	-5.82	1.765	233	233	blup	0.01782	1.5e-08	-0.16561	0.868	NA	NA	NA	NA	NA
GPX7-out.wgt.RDat	/u/home/t/tboltz/project-ophoff/rna_whole_blood/cts_TWAS_latest/T_Cells_CD4_Naive_weights2//GPX7-out.wgt.RDat	GPX7	1	53100000	53100000	0.16891	rs12031385	-2.341	rs835341	0.11916	-14.58	0.902	129	3	lasso	0.11904	9.25e-50	-0.81128	0.417	NA	NA	NA	NA	NA
GRIK3-out.wgt.RDat	/u/home/t/tboltz/project-ophoff/rna_whole_blood/cts_TWAS_latest/T_Cells_CD4_Naive_weights2//GRIK3-out.wgt.RDat	GRIK3	1	37300000	37500000	0.02365	rs12116935	-2.555	rs823926	0.020975	-6.36	-1.328	199	2	lasso	0.01863	7.17e-09	1.29996	0.194	NA	NA	NA	NA	NA
GSTM1-out.wgt.RDat	/u/home/t/tboltz/project-ophoff/rna_whole_blood/cts_TWAS_latest/T_Cells_CD4_Naive_weights2//GSTM1-out.wgt.RDat	GSTM1	1	110000000	110000000	0.38972	rs2359243	-2.596	rs2234696	0.122722	14.69	1.084	132	68	enet	0.21815	1.13e-94	-0.19419	0.846	NA	NA	NA	NA	NA
GSTM2-out.wgt.RDat	/u/home/t/tboltz/project-ophoff/rna_whole_blood/cts_TWAS_latest/T_Cells_CD4_Naive_weights2//GSTM2-out.wgt.RDat	GSTM2	1	110000000	110000000	0.05284	rs2359243	-2.596	rs11101992	0.002055	4.81	-0.2	133	133	blup	0.02212	3.04e-10	-0.0484	0.961	NA	NA	NA	NA	NA
GSTM3-out.wgt.RDat	/u/home/t/tboltz/project-ophoff/rna_whole_blood/cts_TWAS_latest/T_Cells_CD4_Naive_weights2//GSTM3-out.wgt.RDat	GSTM3	1	110000000	110000000	0.29157	rs6698843	-2.491	rs1332018	0.406974	-26.56	0.558	113	4	lasso	0.41705	5.78e-205	-0.46066	0.645	NA	NA	NA	NA	NA
GSTM4-out.wgt.RDat	/u/home/t/tboltz/project-ophoff/rna_whole_blood/cts_TWAS_latest/T_Cells_CD4_Naive_weights2//GSTM4-out.wgt.RDat	GSTM4	1	110000000	110000000	0.3052	rs2359243	-2.596	rs4970768	0.14877	-16.27	-1.355	133	10	lasso	0.32766	2.2e-151	0.81072	0.418	NA	NA	NA	NA	NA
GSTM5-out.wgt.RDat	/u/home/t/tboltz/project-ophoff/rna_whole_blood/cts_TWAS_latest/T_Cells_CD4_Naive_weights2//GSTM5-out.wgt.RDat	GSTM5	1	110000000	110000000	0.08252	rs6698843	-2.491	rs11807	0.026358	7.94	0.203	118	118	blup	0.04822	1.49e-20	-0.62437	0.532	NA	NA	NA	NA	NA
H3C14-out.wgt.RDat	/u/home/t/tboltz/project-ophoff/rna_whole_blood/cts_TWAS_latest/T_Cells_CD4_Naive_weights2//H3C14-out.wgt.RDat	H3C14	1	150000000	150000000	0.01135	rs2147324	-3.05	rs7531664	0.010665	4.86	0.672	5	1	lasso	0.00973	2.35e-05	0.672	0.502	NA	NA	NA	NA	NA
H3C15-out.wgt.RDat	/u/home/t/tboltz/project-ophoff/rna_whole_blood/cts_TWAS_latest/T_Cells_CD4_Naive_weights2//H3C15-out.wgt.RDat	H3C15	1	150000000	150000000	0.01135	rs2147324	-3.05	rs7531664	0.010665	4.86	0.672	5	1	lasso	0.00975	2.3e-05	0.672	0.502	NA	NA	NA	NA	NA
H6PD-out.wgt.RDat	/u/home/t/tboltz/project-ophoff/rna_whole_blood/cts_TWAS_latest/T_Cells_CD4_Naive_weights2//H6PD-out.wgt.RDat	H6PD	1	9290000	9330000	0.09331	rs629524	2.171	rs2268175	0.100868	-13.27	0.296	87	2	lasso	0.10276	7.43e-43	-0.33432	0.738	NA	NA	NA	NA	NA
HAX1-out.wgt.RDat	/u/home/t/tboltz/project-ophoff/rna_whole_blood/cts_TWAS_latest/T_Cells_CD4_Naive_weights2//HAX1-out.wgt.RDat	HAX1	1	154000000	154000000	0.01761	rs6696760	-3.446	rs6719	0.01814	5.76	2.219	122	7	enet	0.01814	1.12e-08	2.25892	0.0239	0.006	0.958	0	0.005	0.032
HDGF-out.wgt.RDat	/u/home/t/tboltz/project-ophoff/rna_whole_blood/cts_TWAS_latest/T_Cells_CD4_Naive_weights2//HDGF-out.wgt.RDat	HDGF	1	157000000	157000000	0.05733	rs2764406	-2.567	rs3765783	0.038075	-8.49	-0.851	189	8	lasso	0.05052	1.8e-21	0.50753	0.612	NA	NA	NA	NA	NA
HIVEP3-out.wgt.RDat	/u/home/t/tboltz/project-ophoff/rna_whole_blood/cts_TWAS_latest/T_Cells_CD4_Naive_weights2//HIVEP3-out.wgt.RDat	HIVEP3	1	42000000	42500000	0.09208	rs11210344	2.895	rs604145	0.049396	10.29	2.573	231	37	enet	0.08617	6.05e-36	1.04682	0.295	NA	NA	NA	NA	NA
HLX-out.wgt.RDat	/u/home/t/tboltz/project-ophoff/rna_whole_blood/cts_TWAS_latest/T_Cells_CD4_Naive_weights2//HLX-out.wgt.RDat	HLX	1	221000000	221000000	0.03591	rs7544735	-3.806	rs2738756	0.017785	5.89	1.133	154	9	enet	0.01756	1.89e-08	1.32464	0.185	NA	NA	NA	NA	NA
HORMAD1-out.wgt.RDat	/u/home/t/tboltz/project-ophoff/rna_whole_blood/cts_TWAS_latest/T_Cells_CD4_Naive_weights2//HORMAD1-out.wgt.RDat	HORMAD1	1	151000000	151000000	0.07623	rs2147324	-3.05	rs11552229	0.122391	14.93	-0.259	98	30	enet	0.13548	7.43e-57	-0.3019	0.763	NA	NA	NA	NA	NA
HP1BP3-out.wgt.RDat	/u/home/t/tboltz/project-ophoff/rna_whole_blood/cts_TWAS_latest/T_Cells_CD4_Naive_weights2//HP1BP3-out.wgt.RDat	HP1BP3	1	21100000	21100000	0.01608	rs10916764	-3.018	rs12402486	0.008158	-4.79	0.978	150	150	blup	0.01175	3.68e-06	-1.96066	0.0499	0.081	0.91	0	0.003	0.006
HPCAL4-out.wgt.RDat	/u/home/t/tboltz/project-ophoff/rna_whole_blood/cts_TWAS_latest/T_Cells_CD4_Naive_weights2//HPCAL4-out.wgt.RDat	HPCAL4	1	40100000	40200000	0.41272	rs11576724	2.411	rs6703320	0.086201	-12.35	-1.965	130	28	enet	0.13643	2.88e-57	1.74753	0.0805	NA	NA	NA	NA	NA
HTR6-out.wgt.RDat	/u/home/t/tboltz/project-ophoff/rna_whole_blood/cts_TWAS_latest/T_Cells_CD4_Naive_weights2//HTR6-out.wgt.RDat	HTR6	1	20000000	20000000	0.08619	rs2872594	2.902	rs7533981	0.097712	13.1	2.072	238	4	lasso	0.09602	4.92e-40	2.16222	0.0306	0	0.973	0	0.003	0.024
IBA57-out.wgt.RDat	/u/home/t/tboltz/project-ophoff/rna_whole_blood/cts_TWAS_latest/T_Cells_CD4_Naive_weights2//IBA57-out.wgt.RDat	IBA57	1	228000000	228000000	0.10925	rs10916232	-2.554	rs12134624	0.120554	14.48	-0.875	172	8	lasso	0.11843	1.68e-49	-0.79901	0.424	NA	NA	NA	NA	NA
IER5-out.wgt.RDat	/u/home/t/tboltz/project-ophoff/rna_whole_blood/cts_TWAS_latest/T_Cells_CD4_Naive_weights2//IER5-out.wgt.RDat	IER5	1	181000000	181000000	0.06494	rs3795504	3.229	rs7541438	0.036519	-8.05	0.265	127	8	lasso	0.04144	7.4e-18	-0.29016	0.772	NA	NA	NA	NA	NA
IL12RB2-out.wgt.RDat	/u/home/t/tboltz/project-ophoff/rna_whole_blood/cts_TWAS_latest/T_Cells_CD4_Naive_weights2//IL12RB2-out.wgt.RDat	IL12RB2	1	67800000	67900000	0.07203	rs924080	4.17	rs6679356	0.047722	9.26	0.109	208	208	blup	0.04842	1.24e-20	-0.84941	0.396	NA	NA	NA	NA	NA
IL23R-out.wgt.RDat	/u/home/t/tboltz/project-ophoff/rna_whole_blood/cts_TWAS_latest/T_Cells_CD4_Naive_weights2//IL23R-out.wgt.RDat	IL23R	1	67600000	67700000	0.04516	rs924080	4.17	rs2064689	0.044084	-9.31	2.737	228	8	enet	0.04504	2.75e-19	-2.77834	0.00546	0	0.891	0	0.019	0.091
IL6R-out.wgt.RDat	/u/home/t/tboltz/project-ophoff/rna_whole_blood/cts_TWAS_latest/T_Cells_CD4_Naive_weights2//IL6R-out.wgt.RDat	IL6R	1	154000000	154000000	0.01669	rs6696760	-3.446	rs6696089	0.008511	-5.41	-1.58	116	3	lasso	0.01544	1.29e-07	1.61241	0.107	NA	NA	NA	NA	NA
INPP5B-out.wgt.RDat	/u/home/t/tboltz/project-ophoff/rna_whole_blood/cts_TWAS_latest/T_Cells_CD4_Naive_weights2//INPP5B-out.wgt.RDat	INPP5B	1	38300000	38400000	0.06718	rs2773165	-2.621	rs489408	0.014823	6.02	-0.923	166	24	enet	0.03241	2.73e-14	-1.50107	0.133	NA	NA	NA	NA	NA
IRF6-out.wgt.RDat	/u/home/t/tboltz/project-ophoff/rna_whole_blood/cts_TWAS_latest/T_Cells_CD4_Naive_weights2//IRF6-out.wgt.RDat	IRF6	1	210000000	210000000	0.09559	rs17014768	3.201	rs2236906	0.106285	13.77	0.682	198	14	enet	0.1158	2.25e-48	0.20569	0.837	NA	NA	NA	NA	NA
ITGB3BP-out.wgt.RDat	/u/home/t/tboltz/project-ophoff/rna_whole_blood/cts_TWAS_latest/T_Cells_CD4_Naive_weights2//ITGB3BP-out.wgt.RDat	ITGB3BP	1	63900000	64100000	0.05662	rs12751992	-2.583	rs6697508	0.046114	9.01	0.046	218	2	lasso	0.04613	1.01e-19	0.10824	0.914	NA	NA	NA	NA	NA
ITLN1-out.wgt.RDat	/u/home/t/tboltz/project-ophoff/rna_whole_blood/cts_TWAS_latest/T_Cells_CD4_Naive_weights2//ITLN1-out.wgt.RDat	ITLN1	1	161000000	161000000	0.06555	rs3737780	-2.356	rs1333062	0.037729	-8.4	-0.264	149	37	enet	0.06175	5.62e-26	-0.74919	0.454	NA	NA	NA	NA	NA
IVNS1ABP-out.wgt.RDat	/u/home/t/tboltz/project-ophoff/rna_whole_blood/cts_TWAS_latest/T_Cells_CD4_Naive_weights2//IVNS1ABP-out.wgt.RDat	IVNS1ABP	1	185000000	185000000	0.01705	rs12061313	1.911	rs10798019	0.013492	-5.04	1.055	125	5	lasso	0.01036	1.31e-05	-0.9923	0.321	NA	NA	NA	NA	NA
JUN-out.wgt.RDat	/u/home/t/tboltz/project-ophoff/rna_whole_blood/cts_TWAS_latest/T_Cells_CD4_Naive_weights2//JUN-out.wgt.RDat	JUN	1	59200000	59200000	0.04308	rs4912202	-3.155	rs2764933	0.023056	-6.87	1.243	184	3	lasso	0.01986	2.36e-09	-1.23824	0.216	NA	NA	NA	NA	NA
KAZN-out.wgt.RDat	/u/home/t/tboltz/project-ophoff/rna_whole_blood/cts_TWAS_latest/T_Cells_CD4_Naive_weights2//KAZN-out.wgt.RDat	KAZN	1	14200000	15400000	0.16229	rs1203660	-2.305	rs6429696	0.08144	-12.06	-0.801	364	27	enet	0.10468	1.16e-43	1.04406	0.296	NA	NA	NA	NA	NA
KCNAB2-out.wgt.RDat	/u/home/t/tboltz/project-ophoff/rna_whole_blood/cts_TWAS_latest/T_Cells_CD4_Naive_weights2//KCNAB2-out.wgt.RDat	KCNAB2	1	6050000	6160000	0.05411	rs1295107	2.702	rs7535806	0.029371	7.46	-1.675	123	3	lasso	0.0278	1.8e-12	-1.21661	0.224	NA	NA	NA	NA	NA
KIAA0040-out.wgt.RDat	/u/home/t/tboltz/project-ophoff/rna_whole_blood/cts_TWAS_latest/T_Cells_CD4_Naive_weights2//KIAA0040-out.wgt.RDat	KIAA0040	1	175000000	175000000	0.03643	rs1984418	2.582	rs2269650	0.028059	7.07	-0.639	190	6	lasso	0.02565	1.26e-11	-0.78384	0.433	NA	NA	NA	NA	NA
KIF1B-out.wgt.RDat	/u/home/t/tboltz/project-ophoff/rna_whole_blood/cts_TWAS_latest/T_Cells_CD4_Naive_weights2//KIF1B-out.wgt.RDat	KIF1B	1	10300000	10400000	0.17496	rs2483677	2.82	rs12135774	0.103951	13.71	-0.049	157	19	enet	0.12797	1.35e-53	0.74686	0.455	NA	NA	NA	NA	NA
LAMB3-out.wgt.RDat	/u/home/t/tboltz/project-ophoff/rna_whole_blood/cts_TWAS_latest/T_Cells_CD4_Naive_weights2//LAMB3-out.wgt.RDat	LAMB3	1	210000000	210000000	0.01748	rs17014768	3.201	rs12120361	0.016713	5.63	-0.17	176	1	lasso	0.01411	4.32e-07	-0.17	0.865	NA	NA	NA	NA	NA
LAMC1-out.wgt.RDat	/u/home/t/tboltz/project-ophoff/rna_whole_blood/cts_TWAS_latest/T_Cells_CD4_Naive_weights2//LAMC1-out.wgt.RDat	LAMC1	1	183000000	183000000	0.02323	rs602988	3.143	rs3935384	0.022579	6.86	-0.87	213	213	blup	0.02307	1.29e-10	-0.66096	0.509	NA	NA	NA	NA	NA
LAPTM5-out.wgt.RDat	/u/home/t/tboltz/project-ophoff/rna_whole_blood/cts_TWAS_latest/T_Cells_CD4_Naive_weights2//LAPTM5-out.wgt.RDat	LAPTM5	1	31200000	31200000	0.02065	rs1998012	2.298	rs1065755	0.013492	-5.11	0.453	173	5	lasso	0.01568	1.04e-07	-1.06439	0.287	NA	NA	NA	NA	NA
LEPR-out.wgt.RDat	/u/home/t/tboltz/project-ophoff/rna_whole_blood/cts_TWAS_latest/T_Cells_CD4_Naive_weights2//LEPR-out.wgt.RDat	LEPR	1	65900000	66100000	0.13002	rs6684621	-2.802	rs1045895	0.084282	-12.5	1.277	263	10	lasso	0.12509	2.34e-52	-1.80585	0.0709	NA	NA	NA	NA	NA
LEXM-out.wgt.RDat	/u/home/t/tboltz/project-ophoff/rna_whole_blood/cts_TWAS_latest/T_Cells_CD4_Naive_weights2//LEXM-out.wgt.RDat	LEXM	1	55300000	55300000	0.02235	rs1655528	2.29	rs12026851	0.026694	7.04	1.626	129	4	lasso	0.02842	1.02e-12	1.41131	0.158	NA	NA	NA	NA	NA
LMNA-out.wgt.RDat	/u/home/t/tboltz/project-ophoff/rna_whole_blood/cts_TWAS_latest/T_Cells_CD4_Naive_weights2//LMNA-out.wgt.RDat	LMNA	1	156000000	156000000	0.02996	rs2764406	-2.567	rs584025	0.019873	6.13	-1.294	161	1	lasso	0.018	1.27e-08	-1.294	0.196	NA	NA	NA	NA	NA
LPAR3-out.wgt.RDat	/u/home/t/tboltz/project-ophoff/rna_whole_blood/cts_TWAS_latest/T_Cells_CD4_Naive_weights2//LPAR3-out.wgt.RDat	LPAR3	1	85300000	85400000	0.18296	rs12409882	-2.472	rs7541524	0.114859	14.34	1.775	215	12	enet	0.11598	1.89e-48	1.73188	0.0833	NA	NA	NA	NA	NA
LPGAT1-out.wgt.RDat	/u/home/t/tboltz/project-ophoff/rna_whole_blood/cts_TWAS_latest/T_Cells_CD4_Naive_weights2//LPGAT1-out.wgt.RDat	LPGAT1	1	212000000	212000000	0.04145	rs17189035	2.907	rs12038038	0.030877	-7.81	0.98	185	3	lasso	0.03186	4.49e-14	-0.92026	0.357	NA	NA	NA	NA	NA
LRRC39-out.wgt.RDat	/u/home/t/tboltz/project-ophoff/rna_whole_blood/cts_TWAS_latest/T_Cells_CD4_Naive_weights2//LRRC39-out.wgt.RDat	LRRC39	1	101000000	101000000	0.02117	rs3766593	-3.013	rs6703167	0.023563	6.91	1	239	3	lasso	0.02142	5.73e-10	1.05015	0.294	NA	NA	NA	NA	NA
LRRC7-out.wgt.RDat	/u/home/t/tboltz/project-ophoff/rna_whole_blood/cts_TWAS_latest/T_Cells_CD4_Naive_weights2//LRRC7-out.wgt.RDat	LRRC7	1	70000000	70600000	0.18788	rs1796964	2.386	rs1773321	0.241493	20.57	0.11	264	28	enet	0.30115	7.48e-137	-0.35991	0.719	NA	NA	NA	NA	NA
LRRC8B-out.wgt.RDat	/u/home/t/tboltz/project-ophoff/rna_whole_blood/cts_TWAS_latest/T_Cells_CD4_Naive_weights2//LRRC8B-out.wgt.RDat	LRRC8B	1	90000000	90100000	0.04748	rs2802027	-1.81	rs922106	0.057927	10.48	0.339	81	2	lasso	0.06148	7.2e-26	0.12312	0.902	NA	NA	NA	NA	NA
LRRIQ3-out.wgt.RDat	/u/home/t/tboltz/project-ophoff/rna_whole_blood/cts_TWAS_latest/T_Cells_CD4_Naive_weights2//LRRIQ3-out.wgt.RDat	LRRIQ3	1	74500000	74700000	0.0643	rs17094935	2.432	rs792321	0.086468	-12.36	-0.795	133	5	lasso	0.08468	2.49e-35	0.78478	0.433	NA	NA	NA	NA	NA
LYPLAL1-out.wgt.RDat	/u/home/t/tboltz/project-ophoff/rna_whole_blood/cts_TWAS_latest/T_Cells_CD4_Naive_weights2//LYPLAL1-out.wgt.RDat	LYPLAL1	1	219000000	219000000	0.01597	rs11118296	-2.37	rs11118259	0.014179	5.12	0.094	213	2	lasso	0.01316	1.02e-06	0.01157	0.991	NA	NA	NA	NA	NA
MAB21L3-out.wgt.RDat	/u/home/t/tboltz/project-ophoff/rna_whole_blood/cts_TWAS_latest/T_Cells_CD4_Naive_weights2//MAB21L3-out.wgt.RDat	MAB21L3	1	117000000	117000000	0.06798	rs12040622	2.443	rs10923925	0.029838	8.09	-0.661	209	2	lasso	0.05607	1.08e-23	0.21979	0.826	NA	NA	NA	NA	NA
MACF1-out.wgt.RDat	/u/home/t/tboltz/project-ophoff/rna_whole_blood/cts_TWAS_latest/T_Cells_CD4_Naive_weights2//MACF1-out.wgt.RDat	MACF1	1	39500000	40000000	0.01003	rs11576724	2.364	rs16826012	0.007195	-4.4	-0.338	145	2	lasso	0.00525	0.00149	0.31464	0.753	NA	NA	NA	NA	NA
MAGI3-out.wgt.RDat	/u/home/t/tboltz/project-ophoff/rna_whole_blood/cts_TWAS_latest/T_Cells_CD4_Naive_weights2//MAGI3-out.wgt.RDat	MAGI3	1	114000000	114000000	0.0273	rs17032441	2.487	rs6671518	0.012801	5.48	-1.447	173	173	blup	0.00899	4.63e-05	-2.66487	0.0077	0.006	0.984	0	0.002	0.008
MAN1A2-out.wgt.RDat	/u/home/t/tboltz/project-ophoff/rna_whole_blood/cts_TWAS_latest/T_Cells_CD4_Naive_weights2//MAN1A2-out.wgt.RDat	MAN1A2	1	118000000	118000000	0.03247	rs8254	-3.253	rs1290539	0.020964	-6.32	-1.077	218	10	enet	0.02035	1.51e-09	1.20344	0.229	NA	NA	NA	NA	NA
MAP10-out.wgt.RDat	/u/home/t/tboltz/project-ophoff/rna_whole_blood/cts_TWAS_latest/T_Cells_CD4_Naive_weights2//MAP10-out.wgt.RDat	MAP10	1	233000000	233000000	0.09368	rs3820119	3.552	rs1495986	0.025066	-7.44	0.606	222	4	lasso	0.05236	3.32e-22	-0.32914	0.742	NA	NA	NA	NA	NA
MAP3K21-out.wgt.RDat	/u/home/t/tboltz/project-ophoff/rna_whole_blood/cts_TWAS_latest/T_Cells_CD4_Naive_weights2//MAP3K21-out.wgt.RDat	MAP3K21	1	233000000	234000000	0.02491	rs3820119	3.552	rs6687087	0.007782	5.42	0.286	244	18	enet	0.01608	7.2e-08	-0.14614	0.884	NA	NA	NA	NA	NA
MAP7D1-out.wgt.RDat	/u/home/t/tboltz/project-ophoff/rna_whole_blood/cts_TWAS_latest/T_Cells_CD4_Naive_weights2//MAP7D1-out.wgt.RDat	MAP7D1	1	36600000	36600000	0.03571	rs6680302	-2.831	rs795047	0.01833	-5.96	-2.588	141	17	enet	0.01425	3.79e-07	1.89321	0.0583	NA	NA	NA	NA	NA
MCOLN2-out.wgt.RDat	/u/home/t/tboltz/project-ophoff/rna_whole_blood/cts_TWAS_latest/T_Cells_CD4_Naive_weights2//MCOLN2-out.wgt.RDat	MCOLN2	1	85400000	85500000	0.12345	rs12409882	-2.472	rs634294	0.040538	-8.55	0.327	235	5	lasso	0.04249	2.82e-18	-0.17699	0.86	NA	NA	NA	NA	NA
MDM4-out.wgt.RDat	/u/home/t/tboltz/project-ophoff/rna_whole_blood/cts_TWAS_latest/T_Cells_CD4_Naive_weights2//MDM4-out.wgt.RDat	MDM4	1	204000000	205000000	0.03933	rs7548714	2.558	rs1563828	0.04045	8.51	0.148	192	2	lasso	0.03983	3.21e-17	-0.10863	0.913	NA	NA	NA	NA	NA
MEAF6-out.wgt.RDat	/u/home/t/tboltz/project-ophoff/rna_whole_blood/cts_TWAS_latest/T_Cells_CD4_Naive_weights2//MEAF6-out.wgt.RDat	MEAF6	1	38000000	38000000	0.02449	rs4074961	-2.421	rs7544462	0.01817	5.81	-0.342	158	2	lasso	0.0169	3.44e-08	-0.10297	0.918	NA	NA	NA	NA	NA
MED8-out.wgt.RDat	/u/home/t/tboltz/project-ophoff/rna_whole_blood/cts_TWAS_latest/T_Cells_CD4_Naive_weights2//MED8-out.wgt.RDat	MED8	1	43800000	43900000	0.01015	rs12410155	-7.269	rs1472661	0.002282	-4.15	-6.734	153	153	blup	0.00361	0.00708	5.83871	5.26e-09	0	0	0.019	0.004	0.977
METTL18-out.wgt.RDat	/u/home/t/tboltz/project-ophoff/rna_whole_blood/cts_TWAS_latest/T_Cells_CD4_Naive_weights2//METTL18-out.wgt.RDat	METTL18	1	170000000	170000000	0.04498	rs4437927	2.89	rs2272920	0.103418	-13.47	1.055	309	5	lasso	0.10311	5.3e-43	-1.01558	0.31	NA	NA	NA	NA	NA
MFN2-out.wgt.RDat	/u/home/t/tboltz/project-ophoff/rna_whole_blood/cts_TWAS_latest/T_Cells_CD4_Naive_weights2//MFN2-out.wgt.RDat	MFN2	1	12000000	12100000	0.38142	rs12068684	2.302	rs7550536	0.314145	23.4	-0.717	128	6	lasso	0.33614	3.76e-156	-0.72789	0.467	NA	NA	NA	NA	NA
MGST3-out.wgt.RDat	/u/home/t/tboltz/project-ophoff/rna_whole_blood/cts_TWAS_latest/T_Cells_CD4_Naive_weights2//MGST3-out.wgt.RDat	MGST3	1	166000000	166000000	0.09042	rs12081765	-3.404	rs6686643	0.042407	8.75	-0.676	213	29	enet	0.06959	3.77e-29	-0.05782	0.954	NA	NA	NA	NA	NA
MKNK1-out.wgt.RDat	/u/home/t/tboltz/project-ophoff/rna_whole_blood/cts_TWAS_latest/T_Cells_CD4_Naive_weights2//MKNK1-out.wgt.RDat	MKNK1	1	47000000	47100000	0.14766	rs11211402	2.783	rs7556481	0.128685	14.94	0.827	204	17	enet	0.14232	7.62e-60	0.08866	0.929	NA	NA	NA	NA	NA
MMEL1-out.wgt.RDat	/u/home/t/tboltz/project-ophoff/rna_whole_blood/cts_TWAS_latest/T_Cells_CD4_Naive_weights2//MMEL1-out.wgt.RDat	MMEL1	1	2520000	2560000	0.02404	rs2055204	-3.109	rs867436	0.030751	-7.38	-1.991	98	98	blup	0.03139	6.92e-14	1.49294	0.135	NA	NA	NA	NA	NA
MNDA-out.wgt.RDat	/u/home/t/tboltz/project-ophoff/rna_whole_blood/cts_TWAS_latest/T_Cells_CD4_Naive_weights2//MNDA-out.wgt.RDat	MNDA	1	159000000	159000000	0.03718	rs6666753	2.413	rs857785	0.012279	-5.78	0.612	249	8	lasso	0.02931	4.54e-13	-0.78796	0.431	NA	NA	NA	NA	NA
MOB3C-out.wgt.RDat	/u/home/t/tboltz/project-ophoff/rna_whole_blood/cts_TWAS_latest/T_Cells_CD4_Naive_weights2//MOB3C-out.wgt.RDat	MOB3C	1	47100000	47100000	0.01692	rs11211402	2.783	rs6429606	0.016211	5.9	1.122	201	9	enet	0.01458	2.81e-07	0.63103	0.528	NA	NA	NA	NA	NA
MPZL1-out.wgt.RDat	/u/home/t/tboltz/project-ophoff/rna_whole_blood/cts_TWAS_latest/T_Cells_CD4_Naive_weights2//MPZL1-out.wgt.RDat	MPZL1	1	168000000	168000000	0.09327	rs4657678	-2.902	rs3753931	0.036352	8.23	-0.646	135	135	blup	0.05381	8.73e-23	0.09985	0.92	NA	NA	NA	NA	NA
MRTO4-out.wgt.RDat	/u/home/t/tboltz/project-ophoff/rna_whole_blood/cts_TWAS_latest/T_Cells_CD4_Naive_weights2//MRTO4-out.wgt.RDat	MRTO4	1	19600000	19600000	0.04328	rs2872594	2.902	rs10917275	0.032273	-7.58	0.624	222	2	lasso	0.03201	3.93e-14	-0.48951	0.624	NA	NA	NA	NA	NA
MSH4-out.wgt.RDat	/u/home/t/tboltz/project-ophoff/rna_whole_blood/cts_TWAS_latest/T_Cells_CD4_Naive_weights2//MSH4-out.wgt.RDat	MSH4	1	76300000	76400000	0.03063	rs17098450	-2.813	rs11161912	0.04245	-8.7	-1.022	267	5	lasso	0.04184	5.14e-18	0.9533	0.34	NA	NA	NA	NA	NA
MTARC1-out.wgt.RDat	/u/home/t/tboltz/project-ophoff/rna_whole_blood/cts_TWAS_latest/T_Cells_CD4_Naive_weights2//MTARC1-out.wgt.RDat	MTARC1	1	221000000	221000000	0.05784	rs7544735	-3.806	rs7537305	0.028234	7.39	0.248	160	26	enet	0.03979	3.34e-17	-0.65356	0.513	NA	NA	NA	NA	NA
MTHFR-out.wgt.RDat	/u/home/t/tboltz/project-ophoff/rna_whole_blood/cts_TWAS_latest/T_Cells_CD4_Naive_weights2//MTHFR-out.wgt.RDat	MTHFR	1	11800000	11900000	0.03386	rs7537765	1.899	rs2076001	0.031871	8.49	1.678	136	3	lasso	0.04424	5.71e-19	1.6696	0.095	NA	NA	NA	NA	NA
MUL1-out.wgt.RDat	/u/home/t/tboltz/project-ophoff/rna_whole_blood/cts_TWAS_latest/T_Cells_CD4_Naive_weights2//MUL1-out.wgt.RDat	MUL1	1	20800000	20800000	0.07524	rs10916764	-3.018	rs1415176	0.015597	-6.33	0.768	149	28	enet	0.03789	1.88e-16	-1.7875	0.0739	NA	NA	NA	NA	NA
MYBPH-out.wgt.RDat	/u/home/t/tboltz/project-ophoff/rna_whole_blood/cts_TWAS_latest/T_Cells_CD4_Naive_weights2//MYBPH-out.wgt.RDat	MYBPH	1	203000000	203000000	0.10287	rs10494841	-2.117	rs946261	0.03557	-7.92	-1.288	146	20	enet	0.04835	1.32e-20	1.7249	0.0845	NA	NA	NA	NA	NA
NBL1-out.wgt.RDat	/u/home/t/tboltz/project-ophoff/rna_whole_blood/cts_TWAS_latest/T_Cells_CD4_Naive_weights2//NBL1-out.wgt.RDat	NBL1	1	19900000	20000000	0.1721	rs2872594	2.902	rs880554	0.040502	-8.51	-0.774	251	4	lasso	0.07366	8.28e-31	0.13734	0.891	NA	NA	NA	NA	NA
NBPF10-out.wgt.RDat	/u/home/t/tboltz/project-ophoff/rna_whole_blood/cts_TWAS_latest/T_Cells_CD4_Naive_weights2//NBPF10-out.wgt.RDat	NBPF10	1	145000000	145000000	0.01961	rs10218795	2.596	rs4636400	0.004943	-4.82	-0.093	19	5	enet	0.0165	4.92e-08	1.4206	0.155	NA	NA	NA	NA	NA
NBPF1-out.wgt.RDat	/u/home/t/tboltz/project-ophoff/rna_whole_blood/cts_TWAS_latest/T_Cells_CD4_Naive_weights2//NBPF1-out.wgt.RDat	NBPF1	1	16900000	16900000	0.11943	rs2076604	-2.588	rs7550829	0.002488	4.5	0.881	98	37	enet	0.03197	4.08e-14	0.01045	0.992	NA	NA	NA	NA	NA
NCSTN-out.wgt.RDat	/u/home/t/tboltz/project-ophoff/rna_whole_blood/cts_TWAS_latest/T_Cells_CD4_Naive_weights2//NCSTN-out.wgt.RDat	NCSTN	1	160000000	160000000	0.04937	rs3737780	-2.356	rs7522166	0.044746	8.9	-1.697	97	3	lasso	0.04312	1.59e-18	-1.66616	0.0957	NA	NA	NA	NA	NA
NDUFS5-out.wgt.RDat	/u/home/t/tboltz/project-ophoff/rna_whole_blood/cts_TWAS_latest/T_Cells_CD4_Naive_weights2//NDUFS5-out.wgt.RDat	NDUFS5	1	39500000	39500000	0.09247	rs6675870	-2.124	rs10888621	0.056428	-9.94	0.648	113	6	lasso	0.05677	5.65e-24	-0.91	0.363	NA	NA	NA	NA	NA
NIBAN1-out.wgt.RDat	/u/home/t/tboltz/project-ophoff/rna_whole_blood/cts_TWAS_latest/T_Cells_CD4_Naive_weights2//NIBAN1-out.wgt.RDat	NIBAN1	1	185000000	185000000	0.01589	rs682331	3.621	rs85671	0.007399	-4.61	0.715	167	6	lasso	0.0099	2e-05	0.17852	0.858	NA	NA	NA	NA	NA
NID1-out.wgt.RDat	/u/home/t/tboltz/project-ophoff/rna_whole_blood/cts_TWAS_latest/T_Cells_CD4_Naive_weights2//NID1-out.wgt.RDat	NID1	1	236000000	236000000	0.01895	rs4659618	3.06	rs2734808	0.001452	-4.01	1.55	124	124	blup	0.00871	5.97e-05	-0.1656	0.868	NA	NA	NA	NA	NA
NOTCH2NLC-out.wgt.RDat	/u/home/t/tboltz/project-ophoff/rna_whole_blood/cts_TWAS_latest/T_Cells_CD4_Naive_weights2//NOTCH2NLC-out.wgt.RDat	NOTCH2NLC	1	145000000	145000000	0.01964	rs10218795	2.596	rs704986	0.014597	5.18	2.438	19	2	lasso	0.01873	6.55e-09	2.36122	0.0182	0.071	0.874	0	0	0.055
NPL-out.wgt.RDat	/u/home/t/tboltz/project-ophoff/rna_whole_blood/cts_TWAS_latest/T_Cells_CD4_Naive_weights2//NPL-out.wgt.RDat	NPL	1	183000000	183000000	0.03683	rs602988	3.143	rs4652786	0.011862	-5.17	-1.018	211	29	enet	0.01302	1.16e-06	1.01198	0.312	NA	NA	NA	NA	NA
NPPA-out.wgt.RDat	/u/home/t/tboltz/project-ophoff/rna_whole_blood/cts_TWAS_latest/T_Cells_CD4_Naive_weights2//NPPA-out.wgt.RDat	NPPA	1	11900000	11900000	0.07965	rs7537765	1.899	rs198405	0.110904	14.08	0.211	137	11	enet	0.11263	4.99e-47	0.43125	0.666	NA	NA	NA	NA	NA
NRDC-out.wgt.RDat	/u/home/t/tboltz/project-ophoff/rna_whole_blood/cts_TWAS_latest/T_Cells_CD4_Naive_weights2//NRDC-out.wgt.RDat	NRDC	1	52300000	52300000	0.03386	rs11205940	2.108	rs2809944	0.009187	-5.46	-0.506	77	2	lasso	0.01276	1.47e-06	0.80248	0.422	NA	NA	NA	NA	NA
NSUN4-out.wgt.RDat	/u/home/t/tboltz/project-ophoff/rna_whole_blood/cts_TWAS_latest/T_Cells_CD4_Naive_weights2//NSUN4-out.wgt.RDat	NSUN4	1	46800000	46800000	0.02105	rs1258012	2.375	rs6695043	0.016777	6.08	1.378	226	11	enet	0.02036	1.5e-09	0.8255	0.409	NA	NA	NA	NA	NA
NTNG1-out.wgt.RDat	/u/home/t/tboltz/project-ophoff/rna_whole_blood/cts_TWAS_latest/T_Cells_CD4_Naive_weights2//NTNG1-out.wgt.RDat	NTNG1	1	108000000	108000000	0.0199	rs17229705	3.231	rs4391692	0.002675	4.32	-0.653	186	27	enet	0.01019	1.53e-05	-0.6332	0.527	NA	NA	NA	NA	NA
NTPCR-out.wgt.RDat	/u/home/t/tboltz/project-ophoff/rna_whole_blood/cts_TWAS_latest/T_Cells_CD4_Naive_weights2//NTPCR-out.wgt.RDat	NTPCR	1	233000000	233000000	0.26096	rs3820119	3.552	rs7539514	0.157074	16.54	-0.122	210	3	lasso	0.15634	4.72e-66	-0.12489	0.901	NA	NA	NA	NA	NA
NUAK2-out.wgt.RDat	/u/home/t/tboltz/project-ophoff/rna_whole_blood/cts_TWAS_latest/T_Cells_CD4_Naive_weights2//NUAK2-out.wgt.RDat	NUAK2	1	205000000	205000000	0.11229	rs11576867	-2.648	rs1106201	0.050493	-9.48	1.35	238	4	lasso	0.06918	5.51e-29	-1.51603	0.13	NA	NA	NA	NA	NA
NUP210L-out.wgt.RDat	/u/home/t/tboltz/project-ophoff/rna_whole_blood/cts_TWAS_latest/T_Cells_CD4_Naive_weights2//NUP210L-out.wgt.RDat	NUP210L	1	154000000	154000000	0.03105	rs884617	-3.287	rs12403956	0.016895	6.24	2.617	130	6	lasso	0.03333	1.18e-14	3.15794	0.00159	0	0.937	0	0.004	0.059
NVL-out.wgt.RDat	/u/home/t/tboltz/project-ophoff/rna_whole_blood/cts_TWAS_latest/T_Cells_CD4_Naive_weights2//NVL-out.wgt.RDat	NVL	1	224000000	225000000	0.01953	rs7524705	-2.563	rs10916585	0.019054	-6.24	0.999	194	16	enet	0.0191	4.69e-09	-1.39718	0.162	NA	NA	NA	NA	NA
ODF2L-out.wgt.RDat	/u/home/t/tboltz/project-ophoff/rna_whole_blood/cts_TWAS_latest/T_Cells_CD4_Naive_weights2//ODF2L-out.wgt.RDat	ODF2L	1	86800000	86900000	0.01603	rs6576802	2.712	rs272514	0.01016	-4.69	0.171	213	3	lasso	0.00617	0.000628	-0.15963	0.873	NA	NA	NA	NA	NA
OMA1-out.wgt.RDat	/u/home/t/tboltz/project-ophoff/rna_whole_blood/cts_TWAS_latest/T_Cells_CD4_Naive_weights2//OMA1-out.wgt.RDat	OMA1	1	58900000	59000000	0.01865	rs4912202	-3.155	rs17372425	0.000306	-3.71	-0.076	220	220	blup	0.00564	0.00103	-1.09097	0.275	NA	NA	NA	NA	NA
OR2AK2-out.wgt.RDat	/u/home/t/tboltz/project-ophoff/rna_whole_blood/cts_TWAS_latest/T_Cells_CD4_Naive_weights2//OR2AK2-out.wgt.RDat	OR2AK2	1	248000000	248000000	0.21793	rs10925061	2.154	rs6664332	0.122345	14.63	-0.185	137	47	enet	0.13732	1.17e-57	0.04368	0.965	NA	NA	NA	NA	NA
OR2L13-out.wgt.RDat	/u/home/t/tboltz/project-ophoff/rna_whole_blood/cts_TWAS_latest/T_Cells_CD4_Naive_weights2//OR2L13-out.wgt.RDat	OR2L13	1	248000000	248000000	0.114	rs1416105	1.511	rs6664332	0.043001	8.73	-0.185	118	21	enet	0.04843	1.22e-20	-0.01782	0.986	NA	NA	NA	NA	NA
OR2L2-out.wgt.RDat	/u/home/t/tboltz/project-ophoff/rna_whole_blood/cts_TWAS_latest/T_Cells_CD4_Naive_weights2//OR2L2-out.wgt.RDat	OR2L2	1	248000000	248000000	0.01301	rs10925075	1.784	rs6664332	0.010886	-4.91	-0.185	124	11	enet	0.01045	1.21e-05	-0.46568	0.641	NA	NA	NA	NA	NA
OR2L3-out.wgt.RDat	/u/home/t/tboltz/project-ophoff/rna_whole_blood/cts_TWAS_latest/T_Cells_CD4_Naive_weights2//OR2L3-out.wgt.RDat	OR2L3	1	248000000	248000000	0.03324	rs1416105	1.511	rs6664332	0.020103	6.4	-0.185	122	2	lasso	0.01662	4.42e-08	-0.17487	0.861	NA	NA	NA	NA	NA
OR2L5-out.wgt.RDat	/u/home/t/tboltz/project-ophoff/rna_whole_blood/cts_TWAS_latest/T_Cells_CD4_Naive_weights2//OR2L5-out.wgt.RDat	OR2L5	1	248000000	248000000	0.20093	rs10925075	1.784	rs6664332	0.127902	14.92	-0.185	128	11	lasso	0.13066	9.24e-55	-0.06683	0.947	NA	NA	NA	NA	NA
OR2L8-out.wgt.RDat	/u/home/t/tboltz/project-ophoff/rna_whole_blood/cts_TWAS_latest/T_Cells_CD4_Naive_weights2//OR2L8-out.wgt.RDat	OR2L8	1	248000000	248000000	0.17741	rs10925061	2.154	rs6664332	0.101454	13.33	-0.185	139	39	enet	0.1105	4.01e-46	0.39352	0.694	NA	NA	NA	NA	NA
OR2T10-out.wgt.RDat	/u/home/t/tboltz/project-ophoff/rna_whole_blood/cts_TWAS_latest/T_Cells_CD4_Naive_weights2//OR2T10-out.wgt.RDat	OR2T10	1	249000000	249000000	0.04075	rs6692816	-1.501	rs4509608	0.03496	-8.32	0.531	57	57	blup	0.03473	3.33e-15	-0.13559	0.892	NA	NA	NA	NA	NA
OR2T11-out.wgt.RDat	/u/home/t/tboltz/project-ophoff/rna_whole_blood/cts_TWAS_latest/T_Cells_CD4_Naive_weights2//OR2T11-out.wgt.RDat	OR2T11	1	249000000	249000000	0.04743	rs6692816	-1.501	rs4294448	0.032046	-7.71	0.457	54	18	enet	0.03915	5.93e-17	-0.24838	0.804	NA	NA	NA	NA	NA
OR2W3-out.wgt.RDat	/u/home/t/tboltz/project-ophoff/rna_whole_blood/cts_TWAS_latest/T_Cells_CD4_Naive_weights2//OR2W3-out.wgt.RDat	OR2W3	1	248000000	248000000	0.25141	rs10925061	2.154	rs7514184	0.053835	-11.25	0.998	153	37	enet	0.18345	2.44e-78	-0.84331	0.399	NA	NA	NA	NA	NA
OR4F3-out.wgt.RDat	/u/home/t/tboltz/project-ophoff/rna_whole_blood/cts_TWAS_latest/T_Cells_CD4_Naive_weights2//OR4F3-out.wgt.RDat	OR4F3	1	621000	622000	0.0063	rs3131972	2.132	rs3131972	0.004592	-3.38	2.132	3	2	enet	0.00421	0.00401	-2.13854	0.0325	0.996	0.004	0	0	0
OR6K3-out.wgt.RDat	/u/home/t/tboltz/project-ophoff/rna_whole_blood/cts_TWAS_latest/T_Cells_CD4_Naive_weights2//OR6K3-out.wgt.RDat	OR6K3	1	159000000	159000000	0.01498	rs6666753	2.413	rs381510	0.01329	5.72	1.644	214	7	lasso	0.01275	1.48e-06	1.75788	0.0788	NA	NA	NA	NA	NA
OVGP1-out.wgt.RDat	/u/home/t/tboltz/project-ophoff/rna_whole_blood/cts_TWAS_latest/T_Cells_CD4_Naive_weights2//OVGP1-out.wgt.RDat	OVGP1	1	112000000	112000000	0.0288	rs538779	2.676	rs1264882	0.021644	-6.31	0.107	207	3	lasso	0.01916	4.46e-09	-0.10679	0.915	NA	NA	NA	NA	NA
PADI2-out.wgt.RDat	/u/home/t/tboltz/project-ophoff/rna_whole_blood/cts_TWAS_latest/T_Cells_CD4_Naive_weights2//PADI2-out.wgt.RDat	PADI2	1	17400000	17400000	0.4264	rs1204875	3.147	rs2014725	0.555722	-31.01	-0.368	104	7	lasso	0.55466	4.58e-306	0.34579	0.729	NA	NA	NA	NA	NA
PADI4-out.wgt.RDat	/u/home/t/tboltz/project-ophoff/rna_whole_blood/cts_TWAS_latest/T_Cells_CD4_Naive_weights2//PADI4-out.wgt.RDat	PADI4	1	17600000	17700000	0.28208	rs1204875	3.147	rs2240335	0.173829	17.42	-1.182	129	35	enet	0.23257	1.13e-101	-1.25384	0.21	NA	NA	NA	NA	NA
PAFAH2-out.wgt.RDat	/u/home/t/tboltz/project-ophoff/rna_whole_blood/cts_TWAS_latest/T_Cells_CD4_Naive_weights2//PAFAH2-out.wgt.RDat	PAFAH2	1	26300000	26300000	0.01336	rs4072445	3.056	rs298442	0.006823	-4.5	-0.799	182	11	enet	0.00694	0.000308	0.00788	0.994	NA	NA	NA	NA	NA
PAQR6-out.wgt.RDat	/u/home/t/tboltz/project-ophoff/rna_whole_blood/cts_TWAS_latest/T_Cells_CD4_Naive_weights2//PAQR6-out.wgt.RDat	PAQR6	1	156000000	156000000	0.16017	rs2764406	-2.567	rs2764406	0.075694	11.6	-2.567	160	4	lasso	0.09199	2.34e-38	-2.07369	0.0381	0	0.929	0	0.001	0.071
PARK7-out.wgt.RDat	/u/home/t/tboltz/project-ophoff/rna_whole_blood/cts_TWAS_latest/T_Cells_CD4_Naive_weights2//PARK7-out.wgt.RDat	PARK7	1	8010000	8050000	0.02438	rs579992	2.879	rs17374781	0.002647	4.35	-1.004	126	126	blup	0.00599	0.000744	0.17669	0.86	NA	NA	NA	NA	NA
PARP1-out.wgt.RDat	/u/home/t/tboltz/project-ophoff/rna_whole_blood/cts_TWAS_latest/T_Cells_CD4_Naive_weights2//PARP1-out.wgt.RDat	PARP1	1	227000000	227000000	0.03204	rs1151815	2.886	rs2293464	0.034422	8.29	0.132	130	15	enet	0.03523	2.12e-15	-0.26493	0.791	NA	NA	NA	NA	NA
PDZK1IP1-out.wgt.RDat	/u/home/t/tboltz/project-ophoff/rna_whole_blood/cts_TWAS_latest/T_Cells_CD4_Naive_weights2//PDZK1IP1-out.wgt.RDat	PDZK1IP1	1	47600000	47700000	0.28153	rs11211402	2.783	rs12184246	0.128281	-15.04	0.652	172	45	enet	0.21158	1.58e-91	0.10221	0.919	NA	NA	NA	NA	NA
PHACTR4-out.wgt.RDat	/u/home/t/tboltz/project-ophoff/rna_whole_blood/cts_TWAS_latest/T_Cells_CD4_Naive_weights2//PHACTR4-out.wgt.RDat	PHACTR4	1	28700000	28800000	0.01332	rs4654322	3.341	rs11247776	0.015953	-5.71	0.741	136	1	lasso	0.01412	4.27e-07	-0.741	0.459	NA	NA	NA	NA	NA
PHC2-out.wgt.RDat	/u/home/t/tboltz/project-ophoff/rna_whole_blood/cts_TWAS_latest/T_Cells_CD4_Naive_weights2//PHC2-out.wgt.RDat	PHC2	1	33800000	33900000	0.01701	rs17342512	2.844	rs1874790	0.007502	4.95	1.385	97	97	blup	0.00905	4.37e-05	1.4462	0.148	NA	NA	NA	NA	NA
PIGC-out.wgt.RDat	/u/home/t/tboltz/project-ophoff/rna_whole_blood/cts_TWAS_latest/T_Cells_CD4_Naive_weights2//PIGC-out.wgt.RDat	PIGC	1	172000000	172000000	0.12976	rs6425481	2.227	rs1063412	0.155912	16.48	-0.01	172	3	lasso	0.1666	1.18e-70	-0.1366	0.891	NA	NA	NA	NA	NA
PIGV-out.wgt.RDat	/u/home/t/tboltz/project-ophoff/rna_whole_blood/cts_TWAS_latest/T_Cells_CD4_Naive_weights2//PIGV-out.wgt.RDat	PIGV	1	27100000	27100000	0.00921	rs4072445	3.056	rs12760759	0.013966	5.47	0.86	118	118	blup	0.01411	4.31e-07	0.56526	0.572	NA	NA	NA	NA	NA
PIK3R3-out.wgt.RDat	/u/home/t/tboltz/project-ophoff/rna_whole_blood/cts_TWAS_latest/T_Cells_CD4_Naive_weights2//PIK3R3-out.wgt.RDat	PIK3R3	1	46500000	46600000	0.01285	rs1258012	2.375	rs785481	0.012321	4.86	1.818	208	2	lasso	0.01074	9.29e-06	1.92871	0.0538	NA	NA	NA	NA	NA
PINK1-out.wgt.RDat	/u/home/t/tboltz/project-ophoff/rna_whole_blood/cts_TWAS_latest/T_Cells_CD4_Naive_weights2//PINK1-out.wgt.RDat	PINK1	1	21000000	21000000	0.05821	rs10916764	-3.018	rs471760	0.019884	-6.9	-2.372	146	22	enet	0.03974	3.47e-17	2.08038	0.0375	0	0.942	0	0.003	0.055
PLCH2-out.wgt.RDat	/u/home/t/tboltz/project-ophoff/rna_whole_blood/cts_TWAS_latest/T_Cells_CD4_Naive_weights2//PLCH2-out.wgt.RDat	PLCH2	1	2360000	2440000	0.01833	rs2055204	-3.109	rs2843401	0.0047	3.76	-2.05	82	82	blup	0.00996	1.9e-05	0.88512	0.376	NA	NA	NA	NA	NA
PLOD1-out.wgt.RDat	/u/home/t/tboltz/project-ophoff/rna_whole_blood/cts_TWAS_latest/T_Cells_CD4_Naive_weights2//PLOD1-out.wgt.RDat	PLOD1	1	12000000	12000000	0.18667	rs12068684	2.302	rs7550536	0.169173	17.17	-0.717	137	5	lasso	0.17597	6.54e-75	-0.66076	0.509	NA	NA	NA	NA	NA
PM20D1-out.wgt.RDat	/u/home/t/tboltz/project-ophoff/rna_whole_blood/cts_TWAS_latest/T_Cells_CD4_Naive_weights2//PM20D1-out.wgt.RDat	PM20D1	1	206000000	206000000	0.09662	rs823082	-2.573	rs708727	0.126995	-14.86	2.188	108	22	enet	0.13054	1.04e-54	-2.07321	0.0382	0	0.969	0	0.001	0.03
PPFIA4-out.wgt.RDat	/u/home/t/tboltz/project-ophoff/rna_whole_blood/cts_TWAS_latest/T_Cells_CD4_Naive_weights2//PPFIA4-out.wgt.RDat	PPFIA4	1	203000000	203000000	0.10825	rs10494841	-2.117	rs3737883	0.073573	-11.37	-0.284	146	10	enet	0.07485	2.7e-31	0.59774	0.55	NA	NA	NA	NA	NA
PPP2R5A-out.wgt.RDat	/u/home/t/tboltz/project-ophoff/rna_whole_blood/cts_TWAS_latest/T_Cells_CD4_Naive_weights2//PPP2R5A-out.wgt.RDat	PPP2R5A	1	212000000	213000000	0.24075	rs1472224	-2.806	rs903119	0.303758	22.95	-1.382	190	7	lasso	0.31994	4.32e-147	-1.71825	0.0858	NA	NA	NA	NA	NA
PPT1-out.wgt.RDat	/u/home/t/tboltz/project-ophoff/rna_whole_blood/cts_TWAS_latest/T_Cells_CD4_Naive_weights2//PPT1-out.wgt.RDat	PPT1	1	40500000	40600000	0.32295	rs6600316	2.376	rs4660383	0.317601	-23.58	0.998	123	8	lasso	0.37075	2.89e-176	-0.31051	0.756	NA	NA	NA	NA	NA
PRDX6-out.wgt.RDat	/u/home/t/tboltz/project-ophoff/rna_whole_blood/cts_TWAS_latest/T_Cells_CD4_Naive_weights2//PRDX6-out.wgt.RDat	PRDX6	1	173000000	173000000	0.12131	rs6681766	2.383	rs912767	0.149743	16.35	1.607	93	9	lasso	0.20622	5.58e-89	1.30082	0.193	NA	NA	NA	NA	NA
PRKAB2-out.wgt.RDat	/u/home/t/tboltz/project-ophoff/rna_whole_blood/cts_TWAS_latest/T_Cells_CD4_Naive_weights2//PRKAB2-out.wgt.RDat	PRKAB2	1	147000000	147000000	0.02414	rs4534444	2.302	rs2883434	0.009241	-5.77	0.255	177	9	enet	0.01676	3.89e-08	-0.12337	0.902	NA	NA	NA	NA	NA
PRMT6-out.wgt.RDat	/u/home/t/tboltz/project-ophoff/rna_whole_blood/cts_TWAS_latest/T_Cells_CD4_Naive_weights2//PRMT6-out.wgt.RDat	PRMT6	1	108000000	108000000	0.09932	rs7546123	-3.193	rs17496332	0.062849	10.5	0.894	119	2	lasso	0.06194	4.69e-26	0.88775	0.375	NA	NA	NA	NA	NA
PRUNE1-out.wgt.RDat	/u/home/t/tboltz/project-ophoff/rna_whole_blood/cts_TWAS_latest/T_Cells_CD4_Naive_weights2//PRUNE1-out.wgt.RDat	PRUNE1	1	151000000	151000000	0.02398	rs1887545	-2.989	rs4971042	0.007775	4.78	-2.538	129	129	blup	0.0106	1.06e-05	-2.57886	0.00991	0.078	0.807	0	0.002	0.113
PRXL2B-out.wgt.RDat	/u/home/t/tboltz/project-ophoff/rna_whole_blood/cts_TWAS_latest/T_Cells_CD4_Naive_weights2//PRXL2B-out.wgt.RDat	PRXL2B	1	2520000	2520000	0.01007	rs2055204	-3.109	rs867436	0.010193	-4.67	-1.991	96	10	enet	0.00978	2.23e-05	1.8359	0.0664	NA	NA	NA	NA	NA
PSMB4-out.wgt.RDat	/u/home/t/tboltz/project-ophoff/rna_whole_blood/cts_TWAS_latest/T_Cells_CD4_Naive_weights2//PSMB4-out.wgt.RDat	PSMB4	1	151000000	151000000	0.01945	rs1887545	-2.989	rs2274533	0.022386	-6.64	-2.602	147	8	enet	0.02176	4.21e-10	2.7345	0.00625	0	0.873	0	0.002	0.125
PSMD4-out.wgt.RDat	/u/home/t/tboltz/project-ophoff/rna_whole_blood/cts_TWAS_latest/T_Cells_CD4_Naive_weights2//PSMD4-out.wgt.RDat	PSMD4	1	151000000	151000000	0.01927	rs1887545	-2.989	rs3811406	0.011272	-4.85	1.138	154	1	lasso	0.00959	2.65e-05	-1.138	0.255	NA	NA	NA	NA	NA
PSRC1-out.wgt.RDat	/u/home/t/tboltz/project-ophoff/rna_whole_blood/cts_TWAS_latest/T_Cells_CD4_Naive_weights2//PSRC1-out.wgt.RDat	PSRC1	1	110000000	110000000	0.05083	rs2359243	-2.596	rs646776	0.051361	9.64	2.09	135	3	lasso	0.05077	1.43e-21	2.03912	0.0414	0	0.975	0	0.002	0.023
PTBP2-out.wgt.RDat	/u/home/t/tboltz/project-ophoff/rna_whole_blood/cts_TWAS_latest/T_Cells_CD4_Naive_weights2//PTBP2-out.wgt.RDat	PTBP2	1	97200000	97300000	0.02119	rs12566597	4.949	rs10875032	0.012827	-5.14	-1.907	227	13	enet	0.01381	5.67e-07	0.69654	0.486	NA	NA	NA	NA	NA
PTPN22-out.wgt.RDat	/u/home/t/tboltz/project-ophoff/rna_whole_blood/cts_TWAS_latest/T_Cells_CD4_Naive_weights2//PTPN22-out.wgt.RDat	PTPN22	1	114000000	114000000	0.01111	rs17032441	2.487	rs3761936	0.007398	4.65	0.842	139	139	blup	0.00625	0.000585	0.57811	0.563	NA	NA	NA	NA	NA
QSOX1-out.wgt.RDat	/u/home/t/tboltz/project-ophoff/rna_whole_blood/cts_TWAS_latest/T_Cells_CD4_Naive_weights2//QSOX1-out.wgt.RDat	QSOX1	1	180000000	180000000	0.07894	rs12125245	-2.667	rs3767183	0.02971	7.29	-0.503	182	182	blup	0.05689	5.05e-24	-0.92116	0.357	NA	NA	NA	NA	NA
RAP1A-out.wgt.RDat	/u/home/t/tboltz/project-ophoff/rna_whole_blood/cts_TWAS_latest/T_Cells_CD4_Naive_weights2//RAP1A-out.wgt.RDat	RAP1A	1	112000000	112000000	0.02776	rs538779	2.676	rs17665274	0.017851	6.08	0.842	250	4	lasso	0.01767	1.71e-08	1.37601	0.169	NA	NA	NA	NA	NA
RAP1GAP-out.wgt.RDat	/u/home/t/tboltz/project-ophoff/rna_whole_blood/cts_TWAS_latest/T_Cells_CD4_Naive_weights2//RAP1GAP-out.wgt.RDat	RAP1GAP	1	21900000	22000000	0.28241	rs12563141	-2.451	rs16825896	0.079774	-12.92	-0.471	128	24	enet	0.24456	1.37e-107	1.50564	0.132	NA	NA	NA	NA	NA
RAVER2-out.wgt.RDat	/u/home/t/tboltz/project-ophoff/rna_whole_blood/cts_TWAS_latest/T_Cells_CD4_Naive_weights2//RAVER2-out.wgt.RDat	RAVER2	1	65200000	65300000	0.04715	rs2148323	-2.668	rs12566370	0.006831	4.66	0.161	195	29	enet	0.02973	3.11e-13	-0.4316	0.666	NA	NA	NA	NA	NA
RBM15-out.wgt.RDat	/u/home/t/tboltz/project-ophoff/rna_whole_blood/cts_TWAS_latest/T_Cells_CD4_Naive_weights2//RBM15-out.wgt.RDat	RBM15	1	111000000	111000000	0.02198	rs4839072	-2.594	rs6669004	0.011528	-5	-0.174	170	170	blup	0.00853	7.02e-05	0.41399	0.679	NA	NA	NA	NA	NA
RBP7-out.wgt.RDat	/u/home/t/tboltz/project-ophoff/rna_whole_blood/cts_TWAS_latest/T_Cells_CD4_Naive_weights2//RBP7-out.wgt.RDat	RBP7	1	10100000	10100000	0.01405	rs10864459	2.774	rs17034615	0.000914	3.4	0.397	120	4	lasso	0.00425	0.00386	0.66453	0.506	NA	NA	NA	NA	NA
RCC2-out.wgt.RDat	/u/home/t/tboltz/project-ophoff/rna_whole_blood/cts_TWAS_latest/T_Cells_CD4_Naive_weights2//RCC2-out.wgt.RDat	RCC2	1	17700000	17800000	0.02248	rs1204875	3.147	rs2526822	0.017404	5.67	0.764	140	3	lasso	0.01676	3.9e-08	0.32496	0.745	NA	NA	NA	NA	NA
RCSD1-out.wgt.RDat	/u/home/t/tboltz/project-ophoff/rna_whole_blood/cts_TWAS_latest/T_Cells_CD4_Naive_weights2//RCSD1-out.wgt.RDat	RCSD1	1	168000000	168000000	0.05664	rs4657678	-2.902	rs4657678	0.015422	-7.1	-2.902	142	25	enet	0.04061	1.57e-17	2.82489	0.00473	0	0.882	0	0.001	0.117
RGL1-out.wgt.RDat	/u/home/t/tboltz/project-ophoff/rna_whole_blood/cts_TWAS_latest/T_Cells_CD4_Naive_weights2//RGL1-out.wgt.RDat	RGL1	1	184000000	184000000	0.03876	rs1930294	-3.495	rs6424909	0.020236	6.21	0.744	269	5	lasso	0.02798	1.52e-12	0.34792	0.728	NA	NA	NA	NA	NA
RHCE-out.wgt.RDat	/u/home/t/tboltz/project-ophoff/rna_whole_blood/cts_TWAS_latest/T_Cells_CD4_Naive_weights2//RHCE-out.wgt.RDat	RHCE	1	25700000	25800000	0.01338	rs1053438	2.57	rs9689	0.010108	-4.74	2.47	137	2	lasso	0.0076	0.000166	-2.53266	0.0113	0.144	0.804	0	0.001	0.05
RHD-out.wgt.RDat	/u/home/t/tboltz/project-ophoff/rna_whole_blood/cts_TWAS_latest/T_Cells_CD4_Naive_weights2//RHD-out.wgt.RDat	RHD	1	25600000	25700000	0.396	rs1053438	2.57	rs1053438	0.188919	18.17	2.57	128	4	lasso	0.37174	7.49e-177	2.22838	0.0259	0	0.932	0	0.001	0.068
RHOU-out.wgt.RDat	/u/home/t/tboltz/project-ophoff/rna_whole_blood/cts_TWAS_latest/T_Cells_CD4_Naive_weights2//RHOU-out.wgt.RDat	RHOU	1	229000000	229000000	0.09829	rs628860	-2.185	rs537250	0.016646	-6.81	0.723	170	28	enet	0.05134	8.47e-22	-0.10803	0.914	NA	NA	NA	NA	NA
RNASEL-out.wgt.RDat	/u/home/t/tboltz/project-ophoff/rna_whole_blood/cts_TWAS_latest/T_Cells_CD4_Naive_weights2//RNASEL-out.wgt.RDat	RNASEL	1	183000000	183000000	0.05964	rs602988	3.143	rs3738579	0.041272	8.68	-2.199	172	1	lasso	0.04017	2.35e-17	-2.199	0.0279	0	0.968	0	0.002	0.03
RNF187-out.wgt.RDat	/u/home/t/tboltz/project-ophoff/rna_whole_blood/cts_TWAS_latest/T_Cells_CD4_Naive_weights2//RNF187-out.wgt.RDat	RNF187	1	229000000	229000000	0.0333	rs3795811	1.818	rs3795809	0.019649	6.01	-0.492	179	179	blup	0.02217	2.92e-10	-0.69612	0.486	NA	NA	NA	NA	NA
RNF19B-out.wgt.RDat	/u/home/t/tboltz/project-ophoff/rna_whole_blood/cts_TWAS_latest/T_Cells_CD4_Naive_weights2//RNF19B-out.wgt.RDat	RNF19B	1	33400000	33400000	0.07702	rs6678903	3.818	rs194652	0.040713	8.72	0.326	80	1	lasso	0.03883	7.95e-17	0.326	0.744	NA	NA	NA	NA	NA
RNPEP-out.wgt.RDat	/u/home/t/tboltz/project-ophoff/rna_whole_blood/cts_TWAS_latest/T_Cells_CD4_Naive_weights2//RNPEP-out.wgt.RDat	RNPEP	1	202000000	202000000	0.07723	rs9427727	2.686	rs4950752	0.056222	9.96	-0.163	117	2	lasso	0.05521	2.39e-23	-0.24859	0.804	NA	NA	NA	NA	NA
RPS8-out.wgt.RDat	/u/home/t/tboltz/project-ophoff/rna_whole_blood/cts_TWAS_latest/T_Cells_CD4_Naive_weights2//RPS8-out.wgt.RDat	RPS8	1	45200000	45200000	0.01827	rs7528534	0.846	rs12139143	0.025946	7.02	-0.396	51	3	lasso	0.02441	3.86e-11	-0.31148	0.755	NA	NA	NA	NA	NA
RSRP1-out.wgt.RDat	/u/home/t/tboltz/project-ophoff/rna_whole_blood/cts_TWAS_latest/T_Cells_CD4_Naive_weights2//RSRP1-out.wgt.RDat	RSRP1	1	25600000	25700000	0.42462	rs1053438	2.57	rs3091242	0.225753	19.76	2.548	131	3	lasso	0.403	5.08e-196	2.28305	0.0224	0	0.932	0	0.001	0.067
RWDD3-out.wgt.RDat	/u/home/t/tboltz/project-ophoff/rna_whole_blood/cts_TWAS_latest/T_Cells_CD4_Naive_weights2//RWDD3-out.wgt.RDat	RWDD3	1	95700000	95700000	0.01255	rs10489560	3.225	rs10747468	0.004513	-3.84	0.456	239	239	blup	0.00484	0.00219	0.02575	0.979	NA	NA	NA	NA	NA
S100A10-out.wgt.RDat	/u/home/t/tboltz/project-ophoff/rna_whole_blood/cts_TWAS_latest/T_Cells_CD4_Naive_weights2//S100A10-out.wgt.RDat	S100A10	1	152000000	152000000	0.01674	rs9651181	2.736	rs6685187	0.013702	-5.19	0.391	136	2	lasso	0.01175	3.7e-06	-0.42116	0.674	NA	NA	NA	NA	NA
S100A12-out.wgt.RDat	/u/home/t/tboltz/project-ophoff/rna_whole_blood/cts_TWAS_latest/T_Cells_CD4_Naive_weights2//S100A12-out.wgt.RDat	S100A12	1	153000000	153000000	0.3337	rs7536700	2.376	rs3006483	0.203826	18.84	-1.292	126	6	lasso	0.26891	6.62e-120	-1.40608	0.16	NA	NA	NA	NA	NA
S100A13-out.wgt.RDat	/u/home/t/tboltz/project-ophoff/rna_whole_blood/cts_TWAS_latest/T_Cells_CD4_Naive_weights2//S100A13-out.wgt.RDat	S100A13	1	154000000	154000000	0.03374	rs11264743	2.619	rs3795396	0.02642	7.12	-1.99	124	6	enet	0.02435	4.05e-11	-2.21638	0.0267	0	0.978	0	0.002	0.02
S100A8-out.wgt.RDat	/u/home/t/tboltz/project-ophoff/rna_whole_blood/cts_TWAS_latest/T_Cells_CD4_Naive_weights2//S100A8-out.wgt.RDat	S100A8	1	153000000	153000000	0.04702	rs7536700	2.376	rs3806232	0.026424	7.14	-1.237	126	5	lasso	0.03214	3.5e-14	-1.39527	0.163	NA	NA	NA	NA	NA
SCP2-out.wgt.RDat	/u/home/t/tboltz/project-ophoff/rna_whole_blood/cts_TWAS_latest/T_Cells_CD4_Naive_weights2//SCP2-out.wgt.RDat	SCP2	1	53400000	53500000	0.01464	rs1288331	2.624	rs6679819	0.009937	-5.14	0.362	198	6	lasso	0.01277	1.46e-06	-0.41207	0.68	NA	NA	NA	NA	NA
SDCCAG8-out.wgt.RDat	/u/home/t/tboltz/project-ophoff/rna_whole_blood/cts_TWAS_latest/T_Cells_CD4_Naive_weights2//SDCCAG8-out.wgt.RDat	SDCCAG8	1	243000000	244000000	0.03765	rs4233436	-2.656	rs10803138	0.012234	5.49	0.183	123	13	enet	0.02347	8.96e-11	1.22033	0.222	NA	NA	NA	NA	NA
SEMA4A-out.wgt.RDat	/u/home/t/tboltz/project-ophoff/rna_whole_blood/cts_TWAS_latest/T_Cells_CD4_Naive_weights2//SEMA4A-out.wgt.RDat	SEMA4A	1	156000000	156000000	0.05968	rs2764406	-2.567	rs3806408	0.027932	-7.1	0.344	161	12	lasso	0.04948	4.67e-21	-0.88547	0.376	NA	NA	NA	NA	NA
SERINC2-out.wgt.RDat	/u/home/t/tboltz/project-ophoff/rna_whole_blood/cts_TWAS_latest/T_Cells_CD4_Naive_weights2//SERINC2-out.wgt.RDat	SERINC2	1	31900000	31900000	0.04026	rs16834529	4.039	rs6701521	0.010197	-5.62	2.504	119	119	blup	0.01785	1.45e-08	-3.84058	0.000123	0.003	0.896	0	0.04	0.062
SERPINC1-out.wgt.RDat	/u/home/t/tboltz/project-ophoff/rna_whole_blood/cts_TWAS_latest/T_Cells_CD4_Naive_weights2//SERPINC1-out.wgt.RDat	SERPINC1	1	174000000	174000000	0.01595	rs6681766	2.383	rs6425267	0.019656	6.22	1.081	150	7	lasso	0.01691	3.39e-08	1.23025	0.219	NA	NA	NA	NA	NA
SGIP1-out.wgt.RDat	/u/home/t/tboltz/project-ophoff/rna_whole_blood/cts_TWAS_latest/T_Cells_CD4_Naive_weights2//SGIP1-out.wgt.RDat	SGIP1	1	67000000	67200000	0.04788	rs10489628	3.121	rs1445578	0.043041	-9.18	-0.751	319	6	lasso	0.0481	1.66e-20	0.98457	0.325	NA	NA	NA	NA	NA
SH3BGRL3-out.wgt.RDat	/u/home/t/tboltz/project-ophoff/rna_whole_blood/cts_TWAS_latest/T_Cells_CD4_Naive_weights2//SH3BGRL3-out.wgt.RDat	SH3BGRL3	1	26600000	26600000	0.04709	rs4072445	3.056	rs6681452	0.071451	-11.47	0.481	167	4	lasso	0.0714	6.86e-30	-0.35969	0.719	NA	NA	NA	NA	NA
SH3BP5L-out.wgt.RDat	/u/home/t/tboltz/project-ophoff/rna_whole_blood/cts_TWAS_latest/T_Cells_CD4_Naive_weights2//SH3BP5L-out.wgt.RDat	SH3BP5L	1	249000000	249000000	0.04961	rs12748771	-1.359	rs12027409	0.02356	-6.57	-0.329	27	9	enet	0.03545	1.73e-15	0.35714	0.721	NA	NA	NA	NA	NA
SH3D21-out.wgt.RDat	/u/home/t/tboltz/project-ophoff/rna_whole_blood/cts_TWAS_latest/T_Cells_CD4_Naive_weights2//SH3D21-out.wgt.RDat	SH3D21	1	36800000	36800000	0.02109	rs6680302	-2.831	rs11263898	0.01332	-4.92	-1.052	150	3	lasso	0.0124	2.04e-06	0.54085	0.589	NA	NA	NA	NA	NA
SHISA4-out.wgt.RDat	/u/home/t/tboltz/project-ophoff/rna_whole_blood/cts_TWAS_latest/T_Cells_CD4_Naive_weights2//SHISA4-out.wgt.RDat	SHISA4	1	202000000	202000000	0.04687	rs9427727	2.686	rs11580908	0.015207	5.58	0.565	128	32	enet	0.01892	5.52e-09	0.19797	0.843	NA	NA	NA	NA	NA
SIPA1L2-out.wgt.RDat	/u/home/t/tboltz/project-ophoff/rna_whole_blood/cts_TWAS_latest/T_Cells_CD4_Naive_weights2//SIPA1L2-out.wgt.RDat	SIPA1L2	1	233000000	233000000	0.09301	rs3820119	3.552	rs4545285	0.058398	10.12	0.485	277	4	lasso	0.05982	3.36e-25	-0.05564	0.956	NA	NA	NA	NA	NA
SLC16A1-out.wgt.RDat	/u/home/t/tboltz/project-ophoff/rna_whole_blood/cts_TWAS_latest/T_Cells_CD4_Naive_weights2//SLC16A1-out.wgt.RDat	SLC16A1	1	113000000	113000000	0.01216	rs1539624	2.513	rs7169	0.013951	5.07	1.974	99	2	lasso	0.01409	4.41e-07	1.94579	0.0517	NA	NA	NA	NA	NA
SLC1A7-out.wgt.RDat	/u/home/t/tboltz/project-ophoff/rna_whole_blood/cts_TWAS_latest/T_Cells_CD4_Naive_weights2//SLC1A7-out.wgt.RDat	SLC1A7	1	53600000	53600000	0.06778	rs1288331	2.624	rs2282340	0.029105	-8.22	0.551	218	24	enet	0.05309	1.69e-22	-1.05114	0.293	NA	NA	NA	NA	NA
SLC22A15-out.wgt.RDat	/u/home/t/tboltz/project-ophoff/rna_whole_blood/cts_TWAS_latest/T_Cells_CD4_Naive_weights2//SLC22A15-out.wgt.RDat	SLC22A15	1	117000000	117000000	0.0188	rs12040622	2.443	rs2488432	0.016661	6.23	-1.093	228	6	enet	0.01781	1.5e-08	-1.54481	0.122	NA	NA	NA	NA	NA
SLC25A24-out.wgt.RDat	/u/home/t/tboltz/project-ophoff/rna_whole_blood/cts_TWAS_latest/T_Cells_CD4_Naive_weights2//SLC25A24-out.wgt.RDat	SLC25A24	1	109000000	109000000	0.38566	rs7354892	2.645	rs7418288	0.106652	13.62	-2.135	118	27	enet	0.23387	2.62e-102	-1.9789	0.0478	0	0.972	0	0.001	0.027
SLC35E2A-out.wgt.RDat	/u/home/t/tboltz/project-ophoff/rna_whole_blood/cts_TWAS_latest/T_Cells_CD4_Naive_weights2//SLC35E2A-out.wgt.RDat	SLC35E2A	1	1660000	1680000	0.04086	rs12403265	-1.691	rs4648727	0.014101	5.18	-0.639	57	6	lasso	0.01912	4.6e-09	-0.20115	0.841	NA	NA	NA	NA	NA
SLC35F3-out.wgt.RDat	/u/home/t/tboltz/project-ophoff/rna_whole_blood/cts_TWAS_latest/T_Cells_CD4_Naive_weights2//SLC35F3-out.wgt.RDat	SLC35F3	1	234000000	234000000	0.15186	rs1773950	3.053	rs1570105	0.060806	10.6	0.43	273	3	lasso	0.07478	2.88e-31	0.20097	0.841	NA	NA	NA	NA	NA
SLC39A1-out.wgt.RDat	/u/home/t/tboltz/project-ophoff/rna_whole_blood/cts_TWAS_latest/T_Cells_CD4_Naive_weights2//SLC39A1-out.wgt.RDat	SLC39A1	1	154000000	154000000	0.01875	rs1194607	2.682	rs10127983	0.014528	-5.44	2.295	110	13	enet	0.0141	4.34e-07	-2.4965	0.0125	0.003	0.951	0	0.002	0.044
SLC44A5-out.wgt.RDat	/u/home/t/tboltz/project-ophoff/rna_whole_blood/cts_TWAS_latest/T_Cells_CD4_Naive_weights2//SLC44A5-out.wgt.RDat	SLC44A5	1	75700000	76100000	0.38797	rs6662846	-3.488	rs1249815	0.280066	22.08	-0.099	326	70	enet	0.31736	1.14e-145	0.27733	0.782	NA	NA	NA	NA	NA
SLC66A1-out.wgt.RDat	/u/home/t/tboltz/project-ophoff/rna_whole_blood/cts_TWAS_latest/T_Cells_CD4_Naive_weights2//SLC66A1-out.wgt.RDat	SLC66A1	1	19600000	19700000	0.01318	rs2872594	2.902	rs4911997	0.004119	4.22	-1.292	231	231	blup	0.00882	5.41e-05	-1.65992	0.0969	NA	NA	NA	NA	NA
SMG5-out.wgt.RDat	/u/home/t/tboltz/project-ophoff/rna_whole_blood/cts_TWAS_latest/T_Cells_CD4_Naive_weights2//SMG5-out.wgt.RDat	SMG5	1	156000000	156000000	0.08019	rs2764406	-2.567	rs2764406	0.038897	-8.85	-2.567	164	12	lasso	0.05908	6.7e-25	1.88337	0.0596	NA	NA	NA	NA	NA
SMIM1-out.wgt.RDat	/u/home/t/tboltz/project-ophoff/rna_whole_blood/cts_TWAS_latest/T_Cells_CD4_Naive_weights2//SMIM1-out.wgt.RDat	SMIM1	1	3690000	3690000	0.28855	rs2455144	-2.462	rs6667255	0.307195	23.08	-1.016	59	3	lasso	0.32114	9.37e-148	-1.11877	0.263	NA	NA	NA	NA	NA
SMPDL3B-out.wgt.RDat	/u/home/t/tboltz/project-ophoff/rna_whole_blood/cts_TWAS_latest/T_Cells_CD4_Naive_weights2//SMPDL3B-out.wgt.RDat	SMPDL3B	1	28300000	28300000	0.01669	rs2788690	2.233	rs6676158	0.0085	-5.23	-0.78	106	4	lasso	0.00949	2.92e-05	0.62347	0.533	NA	NA	NA	NA	NA
SNX7-out.wgt.RDat	/u/home/t/tboltz/project-ophoff/rna_whole_blood/cts_TWAS_latest/T_Cells_CD4_Naive_weights2//SNX7-out.wgt.RDat	SNX7	1	99100000	99200000	0.05273	rs12731647	-3.013	rs9727869	0.026884	7.56	-0.336	166	15	enet	0.026	9.09e-12	0.1923	0.848	NA	NA	NA	NA	NA
SOAT1-out.wgt.RDat	/u/home/t/tboltz/project-ophoff/rna_whole_blood/cts_TWAS_latest/T_Cells_CD4_Naive_weights2//SOAT1-out.wgt.RDat	SOAT1	1	179000000	179000000	0.05675	rs16853621	1.913	rs4652363	0.029444	-7.44	-0.543	223	18	enet	0.04918	6.14e-21	0.09479	0.924	NA	NA	NA	NA	NA
SPAG17-out.wgt.RDat	/u/home/t/tboltz/project-ophoff/rna_whole_blood/cts_TWAS_latest/T_Cells_CD4_Naive_weights2//SPAG17-out.wgt.RDat	SPAG17	1	118000000	119000000	0.02464	rs10923354	3.216	rs10923477	0.015	5.68	0.085	248	2	lasso	0.0161	7.11e-08	0.0432	0.966	NA	NA	NA	NA	NA
SPATA1-out.wgt.RDat	/u/home/t/tboltz/project-ophoff/rna_whole_blood/cts_TWAS_latest/T_Cells_CD4_Naive_weights2//SPATA1-out.wgt.RDat	SPATA1	1	85000000	85000000	0.03406	rs2812452	2.667	rs11163981	0.025216	-7.47	1.632	164	4	lasso	0.03004	2.35e-13	-1.81049	0.0702	NA	NA	NA	NA	NA
ST6GALNAC3-out.wgt.RDat	/u/home/t/tboltz/project-ophoff/rna_whole_blood/cts_TWAS_latest/T_Cells_CD4_Naive_weights2//ST6GALNAC3-out.wgt.RDat	ST6GALNAC3	1	76500000	77100000	0.0551	rs17098450	-2.813	rs6593523	0.020809	7.63	-1.054	307	9	lasso	0.04377	8.76e-19	-1.14266	0.253	NA	NA	NA	NA	NA
STXBP3-out.wgt.RDat	/u/home/t/tboltz/project-ophoff/rna_whole_blood/cts_TWAS_latest/T_Cells_CD4_Naive_weights2//STXBP3-out.wgt.RDat	STXBP3	1	109000000	109000000	0.01798	rs7354892	2.645	rs1759477	0.022242	-6.55	0.742	102	7	lasso	0.02221	2.81e-10	-1.04284	0.297	NA	NA	NA	NA	NA
SUCO-out.wgt.RDat	/u/home/t/tboltz/project-ophoff/rna_whole_blood/cts_TWAS_latest/T_Cells_CD4_Naive_weights2//SUCO-out.wgt.RDat	SUCO	1	173000000	173000000	0.056	rs859633	-1.855	rs2901656	0.043266	-9.29	0.249	164	9	enet	0.05012	2.61e-21	-0.16756	0.867	NA	NA	NA	NA	NA
SUSD4-out.wgt.RDat	/u/home/t/tboltz/project-ophoff/rna_whole_blood/cts_TWAS_latest/T_Cells_CD4_Naive_weights2//SUSD4-out.wgt.RDat	SUSD4	1	223000000	224000000	0.03841	rs11261280	-2.042	rs10907376	0.008159	-4.87	-0.325	119	24	enet	0.03172	5.12e-14	1.35041	0.177	NA	NA	NA	NA	NA
SVBP-out.wgt.RDat	/u/home/t/tboltz/project-ophoff/rna_whole_blood/cts_TWAS_latest/T_Cells_CD4_Naive_weights2//SVBP-out.wgt.RDat	SVBP	1	43300000	43300000	0.12768	rs2275180	-5.436	rs323719	0.157267	-16.66	1.891	188	2	lasso	0.15678	3e-66	-1.92987	0.0536	NA	NA	NA	NA	NA
SWT1-out.wgt.RDat	/u/home/t/tboltz/project-ophoff/rna_whole_blood/cts_TWAS_latest/T_Cells_CD4_Naive_weights2//SWT1-out.wgt.RDat	SWT1	1	185000000	185000000	0.01379	rs682331	3.621	rs6698109	0.019773	6.09	-0.875	154	1	lasso	0.01906	4.87e-09	-0.875	0.382	NA	NA	NA	NA	NA
TACSTD2-out.wgt.RDat	/u/home/t/tboltz/project-ophoff/rna_whole_blood/cts_TWAS_latest/T_Cells_CD4_Naive_weights2//TACSTD2-out.wgt.RDat	TACSTD2	1	59000000	59000000	0.48163	rs4912202	-3.155	rs6664314	0.35093	24.67	-0.099	192	6	lasso	0.35103	1.13e-164	-0.10165	0.919	NA	NA	NA	NA	NA
TAF1A-out.wgt.RDat	/u/home/t/tboltz/project-ophoff/rna_whole_blood/cts_TWAS_latest/T_Cells_CD4_Naive_weights2//TAF1A-out.wgt.RDat	TAF1A	1	223000000	223000000	0.02415	rs753961	-1.861	rs3008647	0.025544	-6.86	0.15	30	12	enet	0.02631	6.91e-12	0.03594	0.971	NA	NA	NA	NA	NA
TAL1-out.wgt.RDat	/u/home/t/tboltz/project-ophoff/rna_whole_blood/cts_TWAS_latest/T_Cells_CD4_Naive_weights2//TAL1-out.wgt.RDat	TAL1	1	47700000	47700000	0.03048	rs11211402	2.783	rs7664	0.030313	-7.48	1.284	157	3	lasso	0.02846	9.88e-13	-1.28569	0.199	NA	NA	NA	NA	NA
TENT5C-out.wgt.RDat	/u/home/t/tboltz/project-ophoff/rna_whole_blood/cts_TWAS_latest/T_Cells_CD4_Naive_weights2//TENT5C-out.wgt.RDat	TENT5C	1	118000000	118000000	0.05458	rs10923354	3.216	rs10923358	0.032502	-7.69	1.911	178	21	enet	0.03282	1.89e-14	-0.91256	0.361	NA	NA	NA	NA	NA
TESK2-out.wgt.RDat	/u/home/t/tboltz/project-ophoff/rna_whole_blood/cts_TWAS_latest/T_Cells_CD4_Naive_weights2//TESK2-out.wgt.RDat	TESK2	1	45800000	46000000	0.07111	rs4233497	2.18	rs9429072	0.047163	9.62	1.248	146	146	blup	0.06317	1.49e-26	1.16229	0.245	NA	NA	NA	NA	NA
THAP3-out.wgt.RDat	/u/home/t/tboltz/project-ophoff/rna_whole_blood/cts_TWAS_latest/T_Cells_CD4_Naive_weights2//THAP3-out.wgt.RDat	THAP3	1	6680000	6700000	0.01804	rs422111	-2.538	rs7549198	0.020488	-6.08	-0.631	150	1	lasso	0.01923	4.17e-09	0.631	0.528	NA	NA	NA	NA	NA
THBS3-out.wgt.RDat	/u/home/t/tboltz/project-ophoff/rna_whole_blood/cts_TWAS_latest/T_Cells_CD4_Naive_weights2//THBS3-out.wgt.RDat	THBS3	1	155000000	155000000	0.04695	rs6696760	-3.446	rs2066981	0.045585	-9.42	0.314	102	4	lasso	0.04365	9.79e-19	-0.18342	0.854	NA	NA	NA	NA	NA
THEM4-out.wgt.RDat	/u/home/t/tboltz/project-ophoff/rna_whole_blood/cts_TWAS_latest/T_Cells_CD4_Naive_weights2//THEM4-out.wgt.RDat	THEM4	1	152000000	152000000	0.07949	rs1887545	-2.989	rs1352654	0.093781	-13.05	-0.325	130	19	enet	0.11121	2e-46	-0.13538	0.892	NA	NA	NA	NA	NA
THEMIS2-out.wgt.RDat	/u/home/t/tboltz/project-ophoff/rna_whole_blood/cts_TWAS_latest/T_Cells_CD4_Naive_weights2//THEMIS2-out.wgt.RDat	THEMIS2	1	28200000	28200000	0.05828	rs2788690	2.233	rs3766398	0.032297	-7.72	-0.361	103	2	lasso	0.0331	1.46e-14	0.18514	0.853	NA	NA	NA	NA	NA
TMED5-out.wgt.RDat	/u/home/t/tboltz/project-ophoff/rna_whole_blood/cts_TWAS_latest/T_Cells_CD4_Naive_weights2//TMED5-out.wgt.RDat	TMED5	1	93600000	93600000	0.03744	rs546756	-2.282	rs546	0.049272	-10.19	-1.546	167	8	lasso	0.06416	5.95e-27	1.1253	0.26	NA	NA	NA	NA	NA
TMEM39B-out.wgt.RDat	/u/home/t/tboltz/project-ophoff/rna_whole_blood/cts_TWAS_latest/T_Cells_CD4_Naive_weights2//TMEM39B-out.wgt.RDat	TMEM39B	1	32500000	32600000	0.01092	rs1889571	3.872	rs2282517	0.010848	-5.01	0.442	72	2	lasso	0.00855	6.94e-05	-0.47467	0.635	NA	NA	NA	NA	NA
TMEM50A-out.wgt.RDat	/u/home/t/tboltz/project-ophoff/rna_whole_blood/cts_TWAS_latest/T_Cells_CD4_Naive_weights2//TMEM50A-out.wgt.RDat	TMEM50A	1	25700000	25700000	0.20179	rs1053438	2.57	rs1053438	0.062006	-10.6	2.57	134	5	lasso	0.12152	8.01e-51	-2.24137	0.025	0	0.939	0	0.001	0.06
TMEM51-out.wgt.RDat	/u/home/t/tboltz/project-ophoff/rna_whole_blood/cts_TWAS_latest/T_Cells_CD4_Naive_weights2//TMEM51-out.wgt.RDat	TMEM51	1	15500000	15500000	0.07304	rs10803369	2.227	rs4661607	0.040427	8.47	-1.78	192	19	enet	0.05255	2.77e-22	-0.64668	0.518	NA	NA	NA	NA	NA
TMEM9-out.wgt.RDat	/u/home/t/tboltz/project-ophoff/rna_whole_blood/cts_TWAS_latest/T_Cells_CD4_Naive_weights2//TMEM9-out.wgt.RDat	TMEM9	1	201000000	201000000	0.18519	rs6664337	2.759	rs7542768	0.135308	15.35	-2.451	230	4	lasso	0.13424	2.59e-56	-2.40964	0.016	0	0.944	0	0.002	0.054
TMIGD3-out.wgt.RDat	/u/home/t/tboltz/project-ophoff/rna_whole_blood/cts_TWAS_latest/T_Cells_CD4_Naive_weights2//TMIGD3-out.wgt.RDat	TMIGD3	1	112000000	112000000	0.06741	rs538779	2.676	rs3394	0.03547	8.14	0.248	215	3	lasso	0.034	6.45e-15	0.248	0.804	NA	NA	NA	NA	NA
TNFRSF14-out.wgt.RDat	/u/home/t/tboltz/project-ophoff/rna_whole_blood/cts_TWAS_latest/T_Cells_CD4_Naive_weights2//TNFRSF14-out.wgt.RDat	TNFRSF14	1	2490000	2500000	0.03419	rs2055204	-3.109	rs10797432	0.047698	-9.44	-1.153	92	1	lasso	0.0464	7.88e-20	1.153	0.249	NA	NA	NA	NA	NA
TNFRSF18-out.wgt.RDat	/u/home/t/tboltz/project-ophoff/rna_whole_blood/cts_TWAS_latest/T_Cells_CD4_Naive_weights2//TNFRSF18-out.wgt.RDat	TNFRSF18	1	1140000	1140000	0.02823	rs3131972	2.132	rs11260566	0.034022	-8.39	-0.486	32	4	lasso	0.04159	6.45e-18	0.60779	0.543	NA	NA	NA	NA	NA
TNFRSF4-out.wgt.RDat	/u/home/t/tboltz/project-ophoff/rna_whole_blood/cts_TWAS_latest/T_Cells_CD4_Naive_weights2//TNFRSF4-out.wgt.RDat	TNFRSF4	1	1150000	1150000	0.00596	rs3131972	2.132	rs3766186	0.005461	-3.74	-0.663	32	1	lasso	0.00242	0.0227	0.6	0.549	NA	NA	NA	NA	NA
TNFSF4-out.wgt.RDat	/u/home/t/tboltz/project-ophoff/rna_whole_blood/cts_TWAS_latest/T_Cells_CD4_Naive_weights2//TNFSF4-out.wgt.RDat	TNFSF4	1	173000000	173000000	0.02186	rs6681766	2.383	rs10912561	0.021671	-6.34	1.544	110	2	lasso	0.02116	7.26e-10	-1.54404	0.123	NA	NA	NA	NA	NA
TPM3-out.wgt.RDat	/u/home/t/tboltz/project-ophoff/rna_whole_blood/cts_TWAS_latest/T_Cells_CD4_Naive_weights2//TPM3-out.wgt.RDat	TPM3	1	154000000	154000000	0.05238	rs884617	-3.287	rs4845601	0.055524	10.51	2.208	128	10	lasso	0.0626	2.55e-26	2.32466	0.0201	0	0.967	0	0.004	0.03
TRIM58-out.wgt.RDat	/u/home/t/tboltz/project-ophoff/rna_whole_blood/cts_TWAS_latest/T_Cells_CD4_Naive_weights2//TRIM58-out.wgt.RDat	TRIM58	1	248000000	248000000	0.08263	rs10925061	2.154	rs6664571	0.032724	-8.79	-0.069	155	8	lasso	0.06488	3.05e-27	-0.28924	0.772	NA	NA	NA	NA	NA
TSPAN2-out.wgt.RDat	/u/home/t/tboltz/project-ophoff/rna_whole_blood/cts_TWAS_latest/T_Cells_CD4_Naive_weights2//TSPAN2-out.wgt.RDat	TSPAN2	1	116000000	116000000	0.03603	rs11466111	-2.144	rs1966175	0.005423	-4.69	0.722	205	6	lasso	0.02279	1.67e-10	-0.25467	0.799	NA	NA	NA	NA	NA
TTC24-out.wgt.RDat	/u/home/t/tboltz/project-ophoff/rna_whole_blood/cts_TWAS_latest/T_Cells_CD4_Naive_weights2//TTC24-out.wgt.RDat	TTC24	1	157000000	157000000	0.05425	rs2764406	-2.567	rs7536235	0.068449	11.22	-1.363	195	26	enet	0.07696	3.72e-32	-1.09605	0.273	NA	NA	NA	NA	NA
TTC4-out.wgt.RDat	/u/home/t/tboltz/project-ophoff/rna_whole_blood/cts_TWAS_latest/T_Cells_CD4_Naive_weights2//TTC4-out.wgt.RDat	TTC4	1	55200000	55200000	0.03574	rs1655528	2.29	rs7542637	0.047708	-9.2	0.493	108	32	enet	0.04917	6.24e-21	-0.55494	0.579	NA	NA	NA	NA	NA
TTF2-out.wgt.RDat	/u/home/t/tboltz/project-ophoff/rna_whole_blood/cts_TWAS_latest/T_Cells_CD4_Naive_weights2//TTF2-out.wgt.RDat	TTF2	1	118000000	118000000	0.02868	rs8254	-3.253	rs12029623	0.025876	6.86	-1.359	119	10	enet	0.02375	7e-11	-1.34204	0.18	NA	NA	NA	NA	NA
TXNDC12-out.wgt.RDat	/u/home/t/tboltz/project-ophoff/rna_whole_blood/cts_TWAS_latest/T_Cells_CD4_Naive_weights2//TXNDC12-out.wgt.RDat	TXNDC12	1	52500000	52500000	0.04375	rs11205940	2.108	rs6702037	0.010413	5	-0.97	57	7	enet	0.00743	0.000194	0.27627	0.782	NA	NA	NA	NA	NA
TYW3-out.wgt.RDat	/u/home/t/tboltz/project-ophoff/rna_whole_blood/cts_TWAS_latest/T_Cells_CD4_Naive_weights2//TYW3-out.wgt.RDat	TYW3	1	75200000	75200000	0.01059	rs6662846	-3.488	rs12125889	0.000554	3.81	2.258	137	137	blup	0.00316	0.011	2.07623	0.0379	0.914	0.062	0.003	0	0.021
UBXN10-out.wgt.RDat	/u/home/t/tboltz/project-ophoff/rna_whole_blood/cts_TWAS_latest/T_Cells_CD4_Naive_weights2//UBXN10-out.wgt.RDat	UBXN10	1	20500000	20500000	0.05437	rs10916764	-3.018	rs17411112	0.024792	7.01	0.767	182	21	enet	0.03704	4.09e-16	0.21423	0.83	NA	NA	NA	NA	NA
UBXN11-out.wgt.RDat	/u/home/t/tboltz/project-ophoff/rna_whole_blood/cts_TWAS_latest/T_Cells_CD4_Naive_weights2//UBXN11-out.wgt.RDat	UBXN11	1	26600000	26600000	0.08536	rs4072445	3.056	rs4072445	0.04458	-9.01	3.056	170	32	enet	0.05936	5.15e-25	-1.44404	0.149	NA	NA	NA	NA	NA
USF1-out.wgt.RDat	/u/home/t/tboltz/project-ophoff/rna_whole_blood/cts_TWAS_latest/T_Cells_CD4_Naive_weights2//USF1-out.wgt.RDat	USF1	1	161000000	161000000	0.09202	rs3737780	-2.356	rs10797092	0.039663	-8.47	-0.407	155	7	lasso	0.05202	4.52e-22	0.28336	0.777	NA	NA	NA	NA	NA
UTP25-out.wgt.RDat	/u/home/t/tboltz/project-ophoff/rna_whole_blood/cts_TWAS_latest/T_Cells_CD4_Naive_weights2//UTP25-out.wgt.RDat	UTP25	1	210000000	210000000	0.0343	rs17014768	3.201	rs616227	0.034676	7.9	-0.588	207	2	lasso	0.03599	1.06e-15	-0.44727	0.655	NA	NA	NA	NA	NA
UTS2-out.wgt.RDat	/u/home/t/tboltz/project-ophoff/rna_whole_blood/cts_TWAS_latest/T_Cells_CD4_Naive_weights2//UTS2-out.wgt.RDat	UTS2	1	7900000	7910000	0.07139	rs579992	2.879	rs161803	0.102636	13.33	-0.625	114	3	lasso	0.10136	2.86e-42	-0.5724	0.567	NA	NA	NA	NA	NA
VAMP4-out.wgt.RDat	/u/home/t/tboltz/project-ophoff/rna_whole_blood/cts_TWAS_latest/T_Cells_CD4_Naive_weights2//VAMP4-out.wgt.RDat	VAMP4	1	172000000	172000000	0.0392	rs11799961	-2.501	rs10913511	0.048416	-9.33	-0.9	277	20	enet	0.04757	2.71e-20	1.21316	0.225	NA	NA	NA	NA	NA
WLS-out.wgt.RDat	/u/home/t/tboltz/project-ophoff/rna_whole_blood/cts_TWAS_latest/T_Cells_CD4_Naive_weights2//WLS-out.wgt.RDat	WLS	1	68600000	68700000	0.02953	rs12097345	3.172	rs11209241	0.021389	6.76	0.574	233	1	lasso	0.01444	3.19e-07	0.574	0.566	NA	NA	NA	NA	NA
XCL1-out.wgt.RDat	/u/home/t/tboltz/project-ophoff/rna_whole_blood/cts_TWAS_latest/T_Cells_CD4_Naive_weights2//XCL1-out.wgt.RDat	XCL1	1	169000000	169000000	0.15491	rs12033844	-3.409	rs1933111	0.122797	14.64	-2.981	149	3	lasso	0.15566	9.54e-66	-2.56974	0.0102	0	0.82	0	0.005	0.175
XCL2-out.wgt.RDat	/u/home/t/tboltz/project-ophoff/rna_whole_blood/cts_TWAS_latest/T_Cells_CD4_Naive_weights2//XCL2-out.wgt.RDat	XCL2	1	169000000	169000000	0.18729	rs12033844	-3.409	rs10918925	0.204486	-18.84	-1.245	152	16	enet	0.23766	3.57e-104	2.46007	0.0139	0	0.988	0	0.006	0.006
YOD1-out.wgt.RDat	/u/home/t/tboltz/project-ophoff/rna_whole_blood/cts_TWAS_latest/T_Cells_CD4_Naive_weights2//YOD1-out.wgt.RDat	YOD1	1	207000000	207000000	0.03669	rs2243191	3.11	rs2791708	0.022058	6.75	0.473	184	184	blup	0.02713	3.29e-12	1.31567	0.188	NA	NA	NA	NA	NA
YY1AP1-out.wgt.RDat	/u/home/t/tboltz/project-ophoff/rna_whole_blood/cts_TWAS_latest/T_Cells_CD4_Naive_weights2//YY1AP1-out.wgt.RDat	YY1AP1	1	156000000	156000000	0.0247	rs11264455	2.561	rs2175391	0.028217	7.21	1.206	119	4	lasso	0.02638	6.45e-12	1.12335	0.261	NA	NA	NA	NA	NA
ZBTB40-out.wgt.RDat	/u/home/t/tboltz/project-ophoff/rna_whole_blood/cts_TWAS_latest/T_Cells_CD4_Naive_weights2//ZBTB40-out.wgt.RDat	ZBTB40	1	22800000	22900000	0.03307	rs10917284	-2.641	rs10493014	0.036005	8.12	0.294	148	4	lasso	0.03424	5.18e-15	0.26338	0.792	NA	NA	NA	NA	NA
ZBTB7B-out.wgt.RDat	/u/home/t/tboltz/project-ophoff/rna_whole_blood/cts_TWAS_latest/T_Cells_CD4_Naive_weights2//ZBTB7B-out.wgt.RDat	ZBTB7B	1	155000000	155000000	0.03517	rs6696760	-3.446	rs10908453	0.010951	-4.93	-1.37	111	14	enet	0.02075	1.06e-09	0.66079	0.509	NA	NA	NA	NA	NA
ZMYND12-out.wgt.RDat	/u/home/t/tboltz/project-ophoff/rna_whole_blood/cts_TWAS_latest/T_Cells_CD4_Naive_weights2//ZMYND12-out.wgt.RDat	ZMYND12	1	42900000	42900000	0.01162	rs913426	2.882	rs10890197	0.010186	-5.23	0.325	178	178	blup	0.00868	6.11e-05	0.72626	0.468	NA	NA	NA	NA	NA
ZNF281-out.wgt.RDat	/u/home/t/tboltz/project-ophoff/rna_whole_blood/cts_TWAS_latest/T_Cells_CD4_Naive_weights2//ZNF281-out.wgt.RDat	ZNF281	1	200000000	200000000	0.03267	rs10919781	3.27	rs34959467	0.031295	-7.46	-0.687	188	4	lasso	0.03081	1.17e-13	0.69231	0.489	NA	NA	NA	NA	NA
ZNF593-out.wgt.RDat	/u/home/t/tboltz/project-ophoff/rna_whole_blood/cts_TWAS_latest/T_Cells_CD4_Naive_weights2//ZNF593-out.wgt.RDat	ZNF593	1	26500000	26500000	0.05065	rs4072445	3.056	rs12145714	0.05064	9.44	-1.61	173	9	lasso	0.05311	1.66e-22	-0.85736	0.391	NA	NA	NA	NA	NA
ZNF683-out.wgt.RDat	/u/home/t/tboltz/project-ophoff/rna_whole_blood/cts_TWAS_latest/T_Cells_CD4_Naive_weights2//ZNF683-out.wgt.RDat	ZNF683	1	26700000	26700000	0.01115	rs4072445	3.056	rs12030833	0.005427	-4.44	-0.743	152	7	enet	0.00794	0.000121	1.1393	0.255	NA	NA	NA	NA	NA
ZNF697-out.wgt.RDat	/u/home/t/tboltz/project-ophoff/rna_whole_blood/cts_TWAS_latest/T_Cells_CD4_Naive_weights2//ZNF697-out.wgt.RDat	ZNF697	1	120000000	120000000	0.05275	rs12757996	2.097	rs10494229	0.028931	-7.29	-1.35	140	7	lasso	0.03098	9.99e-14	1.0086	0.313	NA	NA	NA	NA	NA
ZNHIT6-out.wgt.RDat	/u/home/t/tboltz/project-ophoff/rna_whole_blood/cts_TWAS_latest/T_Cells_CD4_Naive_weights2//ZNHIT6-out.wgt.RDat	ZNHIT6	1	86100000	86200000	0.04749	rs6576802	2.712	rs17399027	0.035338	8.13	1.6	264	7	lasso	0.0446	4.12e-19	1.33827	0.181	NA	NA	NA	NA	NA
ZSWIM5-out.wgt.RDat	/u/home/t/tboltz/project-ophoff/rna_whole_blood/cts_TWAS_latest/T_Cells_CD4_Naive_weights2//ZSWIM5-out.wgt.RDat	ZSWIM5	1	45500000	45800000	0.06681	rs4233497	2.18	rs6429562	0.019495	-5.96	2.179	146	6	lasso	0.02192	3.67e-10	-1.8426	0.0654	NA	NA	NA	NA	NA
ZYG11B-out.wgt.RDat	/u/home/t/tboltz/project-ophoff/rna_whole_blood/cts_TWAS_latest/T_Cells_CD4_Naive_weights2//ZYG11B-out.wgt.RDat	ZYG11B	1	53200000	53300000	0.03408	rs1288331	2.624	rs440871	0.041093	-8.65	1.739	164	2	lasso	0.04155	6.69e-18	-1.71494	0.0864	NA	NA	NA	NA	NA
PANEL	FILE	ID	CHR	P0	P1	HSQ	BEST.GWAS.ID	BEST.GWAS.Z	EQTL.ID	EQTL.R2	EQTL.Z	EQTL.GWAS.Z	NSNP	NWGT	MODEL	MODELCV.R2	MODELCV.PV	TWAS.Z	TWAS.P	COLOC.PP0	COLOC.PP1	COLOC.PP2	COLOC.PP3	COLOC.PP4
AAR2-out.wgt.RDat	/u/home/t/tboltz/project-ophoff/rna_whole_blood/cts_TWAS_latest/T_Cells_CD4_Naive_weights2//AAR2-out.wgt.RDat	AAR2	20	34824382	34858840	0.0104	rs4494819	2.27	rs6060809	0.01022	-4.57	-1.443	63	1	lasso	0.00784	0.000134	1.443	0.149	NA	NA	NA	NA	NA
ANKEF1-out.wgt.RDat	/u/home/t/tboltz/project-ophoff/rna_whole_blood/cts_TWAS_latest/T_Cells_CD4_Naive_weights2//ANKEF1-out.wgt.RDat	ANKEF1	20	9966775	10038951	0.1796	rs6057132	-2.48	rs6039663	0.09605	-12.98	0.298	214	46	enet	0.09682	2.29e-40	-0.6754	0.499	NA	NA	NA	NA	NA
ATP9A-out.wgt.RDat	/u/home/t/tboltz/project-ophoff/rna_whole_blood/cts_TWAS_latest/T_Cells_CD4_Naive_weights2//ATP9A-out.wgt.RDat	ATP9A	20	50213054	50384929	0.1895	rs6021771	2.66	rs6067931	0.08857	12.67	0.404	125	24	enet	0.13303	8.64e-56	0.7249	0.469	NA	NA	NA	NA	NA
BCAS1-out.wgt.RDat	/u/home/t/tboltz/project-ophoff/rna_whole_blood/cts_TWAS_latest/T_Cells_CD4_Naive_weights2//BCAS1-out.wgt.RDat	BCAS1	20	52553317	52687133	0.0659	rs2248264	-2.6	rs158541	0.04813	9.36	-1.329	150	150	blup	0.06304	1.69e-26	-0.8894	0.374	NA	NA	NA	NA	NA
BFSP1-out.wgt.RDat	/u/home/t/tboltz/project-ophoff/rna_whole_blood/cts_TWAS_latest/T_Cells_CD4_Naive_weights2//BFSP1-out.wgt.RDat	BFSP1	20	17474551	17549865	0.0204	rs6131987	-2.65	rs6080720	0.00335	4.28	-0.272	244	19	enet	0.01734	2.31e-08	-1.207	0.227	NA	NA	NA	NA	NA
BPI-out.wgt.RDat	/u/home/t/tboltz/project-ophoff/rna_whole_blood/cts_TWAS_latest/T_Cells_CD4_Naive_weights2//BPI-out.wgt.RDat	BPI	20	36932553	36965907	0.1448	rs6027273	3.01	rs951514	0.03212	7.56	1.241	209	8	lasso	0.06324	1.41e-26	1.5908	0.112	NA	NA	NA	NA	NA
C20orf204-out.wgt.RDat	/u/home/t/tboltz/project-ophoff/rna_whole_blood/cts_TWAS_latest/T_Cells_CD4_Naive_weights2//C20orf204-out.wgt.RDat	C20orf204	20	62667529	62671315	0.2396	rs2261092	1.99	rs817354	0.23624	20.26	-0.206	63	4	lasso	0.24112	6.96e-106	-0.3083	0.758	NA	NA	NA	NA	NA
C20orf27-out.wgt.RDat	/u/home/t/tboltz/project-ophoff/rna_whole_blood/cts_TWAS_latest/T_Cells_CD4_Naive_weights2//C20orf27-out.wgt.RDat	C20orf27	20	3734156	3749034	0.1719	rs2253977	2.78	rs2281479	0.05766	10.14	0.553	148	5	lasso	0.066	1.07e-27	0.2271	0.82	NA	NA	NA	NA	NA
CD93-out.wgt.RDat	/u/home/t/tboltz/project-ophoff/rna_whole_blood/cts_TWAS_latest/T_Cells_CD4_Naive_weights2//CD93-out.wgt.RDat	CD93	20	23059998	23066961	0.0711	rs2995724	-2.14	rs844888	0.06989	-11.93	1.044	223	9	enet	0.06997	2.62e-29	-1.0741	0.283	NA	NA	NA	NA	NA
CDS2-out.wgt.RDat	/u/home/t/tboltz/project-ophoff/rna_whole_blood/cts_TWAS_latest/T_Cells_CD4_Naive_weights2//CDS2-out.wgt.RDat	CDS2	20	5107526	5178533	0.2793	rs6052937	-2.52	rs6116695	0.17647	-17.5	2.047	92	1	lasso	0.17579	7.9e-75	-2.047	0.0407	0	0.977	0	0.001	0.022
CHMP4B-out.wgt.RDat	/u/home/t/tboltz/project-ophoff/rna_whole_blood/cts_TWAS_latest/T_Cells_CD4_Naive_weights2//CHMP4B-out.wgt.RDat	CHMP4B	20	32399155	32442172	0.2144	rs734484	3.11	rs736953	0.25212	20.9	-2.858	102	9	enet	0.25746	4.57e-114	-3.0642	0.00218	0	0.844	0	0.001	0.155
COL9A3-out.wgt.RDat	/u/home/t/tboltz/project-ophoff/rna_whole_blood/cts_TWAS_latest/T_Cells_CD4_Naive_weights2//COL9A3-out.wgt.RDat	COL9A3	20	61447597	61472511	0.0491	rs6011628	2.69	rs6122279	0.01986	5.99	1.213	109	19	enet	0.02984	2.83e-13	1.0434	0.297	NA	NA	NA	NA	NA
CPNE1-out.wgt.RDat	/u/home/t/tboltz/project-ophoff/rna_whole_blood/cts_TWAS_latest/T_Cells_CD4_Naive_weights2//CPNE1-out.wgt.RDat	CPNE1	20	34213954	34252878	0.0232	rs6060331	4.4	rs11699815	0.03376	-8.12	0.631	158	1	lasso	0.03315	1.4e-14	-0.631	0.528	NA	NA	NA	NA	NA
CSE1L-out.wgt.RDat	/u/home/t/tboltz/project-ophoff/rna_whole_blood/cts_TWAS_latest/T_Cells_CD4_Naive_weights2//CSE1L-out.wgt.RDat	CSE1L	20	47662784	47713497	0.0119	rs6019621	-2.68	rs6019621	0.00469	4.8	-2.683	212	8	enet	0.00928	3.53e-05	-2.6877	0.00719	0.147	0.811	0	0.001	0.04
CST3-out.wgt.RDat	/u/home/t/tboltz/project-ophoff/rna_whole_blood/cts_TWAS_latest/T_Cells_CD4_Naive_weights2//CST3-out.wgt.RDat	CST3	20	23607344	23619110	0.1311	rs8125708	2.49	rs6036478	0.2052	-19.1	0.423	260	7	lasso	0.20673	3.21e-89	-0.3391	0.735	NA	NA	NA	NA	NA
CYP24A1-out.wgt.RDat	/u/home/t/tboltz/project-ophoff/rna_whole_blood/cts_TWAS_latest/T_Cells_CD4_Naive_weights2//CYP24A1-out.wgt.RDat	CYP24A1	20	52769986	52790525	0.0201	rs208380	2.49	rs927651	0.01567	-5.54	0.344	133	2	lasso	0.01326	9.38e-07	-0.344	0.731	NA	NA	NA	NA	NA
DDRGK1-out.wgt.RDat	/u/home/t/tboltz/project-ophoff/rna_whole_blood/cts_TWAS_latest/T_Cells_CD4_Naive_weights2//DDRGK1-out.wgt.RDat	DDRGK1	20	3170997	3185331	0.0804	rs2246799	-2.34	rs11087571	0.04089	-8.53	-0.549	124	2	lasso	0.04024	2.21e-17	0.5588	0.576	NA	NA	NA	NA	NA
DHX35-out.wgt.RDat	/u/home/t/tboltz/project-ophoff/rna_whole_blood/cts_TWAS_latest/T_Cells_CD4_Naive_weights2//DHX35-out.wgt.RDat	DHX35	20	37590943	37668364	0.0272	rs6027273	3.01	rs6129168	0.00893	-5.77	0.908	214	4	lasso	0.0152	1.61e-07	-1.487	0.137	NA	NA	NA	NA	NA
DNTTIP1-out.wgt.RDat	/u/home/t/tboltz/project-ophoff/rna_whole_blood/cts_TWAS_latest/T_Cells_CD4_Naive_weights2//DNTTIP1-out.wgt.RDat	DNTTIP1	20	44420594	44440066	0.0974	rs6074022	4.09	rs6032537	0.15712	-16.51	-1.352	247	32	enet	0.16128	2.91e-68	1.3097	0.19	NA	NA	NA	NA	NA
EDEM2-out.wgt.RDat	/u/home/t/tboltz/project-ophoff/rna_whole_blood/cts_TWAS_latest/T_Cells_CD4_Naive_weights2//EDEM2-out.wgt.RDat	EDEM2	20	33703168	33735139	0.0393	rs6060331	4.4	rs752448	0.0332	8.37	-0.584	184	17	enet	0.03942	4.64e-17	-0.8948	0.371	NA	NA	NA	NA	NA
EDN3-out.wgt.RDat	/u/home/t/tboltz/project-ophoff/rna_whole_blood/cts_TWAS_latest/T_Cells_CD4_Naive_weights2//EDN3-out.wgt.RDat	EDN3	20	57875499	57901047	0.0268	rs6100536	2.37	rs259964	0.02726	-7.35	0.194	125	3	lasso	0.02493	2.41e-11	-0.1079	0.914	NA	NA	NA	NA	NA
ERGIC3-out.wgt.RDat	/u/home/t/tboltz/project-ophoff/rna_whole_blood/cts_TWAS_latest/T_Cells_CD4_Naive_weights2//ERGIC3-out.wgt.RDat	ERGIC3	20	34129771	34145405	0.0158	rs6060331	4.4	rs6058296	0.00744	4.98	-0.484	169	10	enet	0.01212	2.64e-06	-2.2619	0.0237	0.076	0.858	0.005	0.056	0.006
FAM110A-out.wgt.RDat	/u/home/t/tboltz/project-ophoff/rna_whole_blood/cts_TWAS_latest/T_Cells_CD4_Naive_weights2//FAM110A-out.wgt.RDat	FAM110A	20	814359	838106	0.0468	rs6078117	-2.09	rs805883	0.02277	6.41	0.559	100	17	enet	0.03892	7.36e-17	-1.1246	0.261	NA	NA	NA	NA	NA
FAM210B-out.wgt.RDat	/u/home/t/tboltz/project-ophoff/rna_whole_blood/cts_TWAS_latest/T_Cells_CD4_Naive_weights2//FAM210B-out.wgt.RDat	FAM210B	20	54934031	54943719	0.1112	rs1467704	2.63	rs6099115	0.07493	-11.58	1.715	125	4	lasso	0.07409	5.52e-31	-1.8111	0.0701	NA	NA	NA	NA	NA
FKBP1A-out.wgt.RDat	/u/home/t/tboltz/project-ophoff/rna_whole_blood/cts_TWAS_latest/T_Cells_CD4_Naive_weights2//FKBP1A-out.wgt.RDat	FKBP1A	20	1349623	1373816	0.0159	rs2253427	4.33	rs6033557	0.01856	5.88	0.819	154	4	lasso	0.01422	3.91e-07	0.9065	0.365	NA	NA	NA	NA	NA
GMEB2-out.wgt.RDat	/u/home/t/tboltz/project-ophoff/rna_whole_blood/cts_TWAS_latest/T_Cells_CD4_Naive_weights2//GMEB2-out.wgt.RDat	GMEB2	20	62218956	62258454	0.0351	rs6090265	-2.23	rs4809585	0.02181	-6.59	1.29	91	14	enet	0.02864	8.35e-13	-0.7761	0.438	NA	NA	NA	NA	NA
HM13-out.wgt.RDat	/u/home/t/tboltz/project-ophoff/rna_whole_blood/cts_TWAS_latest/T_Cells_CD4_Naive_weights2//HM13-out.wgt.RDat	HM13	20	30102214	30165726	0.0246	rs6061043	1.57	rs6060381	0.02004	6.05	0.866	23	2	lasso	0.01633	5.76e-08	0.7751	0.438	NA	NA	NA	NA	NA
ISM1-out.wgt.RDat	/u/home/t/tboltz/project-ophoff/rna_whole_blood/cts_TWAS_latest/T_Cells_CD4_Naive_weights2//ISM1-out.wgt.RDat	ISM1	20	13201922	13281298	0.0578	rs2327771	-2.08	rs6109781	0.04021	-8.49	0.944	178	4	lasso	0.0438	8.53e-19	-1.25	0.211	NA	NA	NA	NA	NA
KIF16B-out.wgt.RDat	/u/home/t/tboltz/project-ophoff/rna_whole_blood/cts_TWAS_latest/T_Cells_CD4_Naive_weights2//KIF16B-out.wgt.RDat	KIF16B	20	16252750	16554079	0.1466	rs6044214	-2.88	rs6514692	0.1374	-15.5	1.312	346	45	enet	0.18146	2e-77	0.0497	0.96	NA	NA	NA	NA	NA
LIME1-out.wgt.RDat	/u/home/t/tboltz/project-ophoff/rna_whole_blood/cts_TWAS_latest/T_Cells_CD4_Naive_weights2//LIME1-out.wgt.RDat	LIME1	20	62367636	62370456	0.035	rs6090392	-2.05	rs6011058	0.05908	10.35	0.745	88	9	enet	0.05971	3.71e-25	0.5372	0.591	NA	NA	NA	NA	NA
MAP1LC3A-out.wgt.RDat	/u/home/t/tboltz/project-ophoff/rna_whole_blood/cts_TWAS_latest/T_Cells_CD4_Naive_weights2//MAP1LC3A-out.wgt.RDat	MAP1LC3A	20	33134659	33148149	0.0563	rs7261167	2.29	rs2144956	0.0723	-11.45	0.935	156	156	blup	0.07007	2.39e-29	-1.1367	0.256	NA	NA	NA	NA	NA
MAPRE1-out.wgt.RDat	/u/home/t/tboltz/project-ophoff/rna_whole_blood/cts_TWAS_latest/T_Cells_CD4_Naive_weights2//MAPRE1-out.wgt.RDat	MAPRE1	20	31407761	31438211	0.0365	rs17124372	2.29	rs2424914	0.02315	7.25	1.37	137	15	enet	0.03415	5.62e-15	1.3816	0.167	NA	NA	NA	NA	NA
MCM8-out.wgt.RDat	/u/home/t/tboltz/project-ophoff/rna_whole_blood/cts_TWAS_latest/T_Cells_CD4_Naive_weights2//MCM8-out.wgt.RDat	MCM8	20	5931299	5979623	0.0739	rs13041415	2.12	rs236110	0.0236	-6.63	0.668	182	36	enet	0.03219	3.33e-14	-0.5215	0.602	NA	NA	NA	NA	NA
MGME1-out.wgt.RDat	/u/home/t/tboltz/project-ophoff/rna_whole_blood/cts_TWAS_latest/T_Cells_CD4_Naive_weights2//MGME1-out.wgt.RDat	MGME1	20	17949662	17971765	0.1736	rs6131987	-2.65	rs6080918	0.08653	12.4	0.755	198	7	lasso	0.11614	1.61e-48	0.4794	0.632	NA	NA	NA	NA	NA
MKKS-out.wgt.RDat	/u/home/t/tboltz/project-ophoff/rna_whole_blood/cts_TWAS_latest/T_Cells_CD4_Naive_weights2//MKKS-out.wgt.RDat	MKKS	20	10381658	10414870	0.0156	rs6040061	-3.05	rs2026316	0.01179	-4.78	-1.451	148	148	blup	0.0114	5.1e-06	0.852	0.394	NA	NA	NA	NA	NA
MMP24OS-out.wgt.RDat	/u/home/t/tboltz/project-ophoff/rna_whole_blood/cts_TWAS_latest/T_Cells_CD4_Naive_weights2//MMP24OS-out.wgt.RDat	MMP24OS	20	33789549	33865934	0.0101	rs6060331	4.4	rs6060301	0.01254	-4.91	-0.483	198	3	lasso	0.00937	3.25e-05	0.2593	0.795	NA	NA	NA	NA	NA
MROH8-out.wgt.RDat	/u/home/t/tboltz/project-ophoff/rna_whole_blood/cts_TWAS_latest/T_Cells_CD4_Naive_weights2//MROH8-out.wgt.RDat	MROH8	20	35729630	35807991	0.0169	rs6017232	3.79	rs6031882	0.00779	-3.98	-1.709	87	87	blup	0.00914	4.01e-05	1.5062	0.132	NA	NA	NA	NA	NA
MTG2-out.wgt.RDat	/u/home/t/tboltz/project-ophoff/rna_whole_blood/cts_TWAS_latest/T_Cells_CD4_Naive_weights2//MTG2-out.wgt.RDat	MTG2	20	60758086	60778624	0.1263	rs1739587	-2.9	rs6062130	0.02979	7.34	-1.175	105	26	enet	0.07237	2.77e-30	-0.8516	0.394	NA	NA	NA	NA	NA
MYBL2-out.wgt.RDat	/u/home/t/tboltz/project-ophoff/rna_whole_blood/cts_TWAS_latest/T_Cells_CD4_Naive_weights2//MYBL2-out.wgt.RDat	MYBL2	20	42295660	42345135	0.0289	rs6031114	-2.78	rs452734	0.04337	8.73	-0.007	136	3	lasso	0.04243	3e-18	-0.0821	0.935	NA	NA	NA	NA	NA
NANP-out.wgt.RDat	/u/home/t/tboltz/project-ophoff/rna_whole_blood/cts_TWAS_latest/T_Cells_CD4_Naive_weights2//NANP-out.wgt.RDat	NANP	20	25593572	25604650	0.0144	rs6050788	2.38	rs6138569	0.00186	-4.35	-1.206	124	124	blup	0.00679	0.000353	0.8857	0.376	NA	NA	NA	NA	NA
NAPB-out.wgt.RDat	/u/home/t/tboltz/project-ophoff/rna_whole_blood/cts_TWAS_latest/T_Cells_CD4_Naive_weights2//NAPB-out.wgt.RDat	NAPB	20	23355157	23402156	0.0304	rs2995724	-2.14	rs6137945	0.02582	7.22	-0.959	247	6	lasso	0.02404	5.4e-11	-0.8273	0.408	NA	NA	NA	NA	NA
NCOA3-out.wgt.RDat	/u/home/t/tboltz/project-ophoff/rna_whole_blood/cts_TWAS_latest/T_Cells_CD4_Naive_weights2//NCOA3-out.wgt.RDat	NCOA3	20	46130632	46285621	0.0205	rs873302	3.08	rs6018604	0.01936	6.24	-0.689	149	2	lasso	0.0169	3.43e-08	-0.7918	0.428	NA	NA	NA	NA	NA
NELFCD-out.wgt.RDat	/u/home/t/tboltz/project-ophoff/rna_whole_blood/cts_TWAS_latest/T_Cells_CD4_Naive_weights2//NELFCD-out.wgt.RDat	NELFCD	20	57556264	57570188	0.0499	rs6123832	-2.32	rs6070684	0.0558	-9.93	0.93	126	3	lasso	0.06187	5.01e-26	-0.6353	0.525	NA	NA	NA	NA	NA
NINL-out.wgt.RDat	/u/home/t/tboltz/project-ophoff/rna_whole_blood/cts_TWAS_latest/T_Cells_CD4_Naive_weights2//NINL-out.wgt.RDat	NINL	20	25433334	25566167	0.2018	rs6050788	2.38	rs2281212	0.0421	8.66	1.481	133	4	lasso	0.04306	1.68e-18	1.2868	0.198	NA	NA	NA	NA	NA
NOP56-out.wgt.RDat	/u/home/t/tboltz/project-ophoff/rna_whole_blood/cts_TWAS_latest/T_Cells_CD4_Naive_weights2//NOP56-out.wgt.RDat	NOP56	20	2633240	2639039	0.124	rs6049839	1.97	rs6132905	0.09282	12.71	-0.4	148	4	lasso	0.11009	6e-46	-0.3624	0.717	NA	NA	NA	NA	NA
NPEPL1-out.wgt.RDat	/u/home/t/tboltz/project-ophoff/rna_whole_blood/cts_TWAS_latest/T_Cells_CD4_Naive_weights2//NPEPL1-out.wgt.RDat	NPEPL1	20	57264188	57290900	0.0259	rs6100154	-2.39	rs6026478	0.01619	-5.72	-1.648	140	9	enet	0.01556	1.15e-07	1.517	0.129	NA	NA	NA	NA	NA
NSFL1C-out.wgt.RDat	/u/home/t/tboltz/project-ophoff/rna_whole_blood/cts_TWAS_latest/T_Cells_CD4_Naive_weights2//NSFL1C-out.wgt.RDat	NSFL1C	20	1422808	1454487	0.0203	rs2253427	4.33	rs6131399	0.00373	4.16	-0.127	149	4	lasso	0.007	0.000291	-0.5271	0.598	NA	NA	NA	NA	NA
PABPC1L-out.wgt.RDat	/u/home/t/tboltz/project-ophoff/rna_whole_blood/cts_TWAS_latest/T_Cells_CD4_Naive_weights2//PABPC1L-out.wgt.RDat	PABPC1L	20	43538704	43587676	0.0326	rs1061662	-2.5	rs2425663	0.01233	-5.62	1.16	126	15	enet	0.02046	1.37e-09	0.7664	0.443	NA	NA	NA	NA	NA
PI3-out.wgt.RDat	/u/home/t/tboltz/project-ophoff/rna_whole_blood/cts_TWAS_latest/T_Cells_CD4_Naive_weights2//PI3-out.wgt.RDat	PI3	20	43803544	43805185	0.0428	rs2272955	2.85	rs17333555	0.07041	-11.31	0.284	196	4	lasso	0.07347	9.91e-31	-0.5243	0.6	NA	NA	NA	NA	NA
PLCB1-out.wgt.RDat	/u/home/t/tboltz/project-ophoff/rna_whole_blood/cts_TWAS_latest/T_Cells_CD4_Naive_weights2//PLCB1-out.wgt.RDat	PLCB1	20	8057899	8949007	0.0361	rs4816043	-3.13	rs6140613	0.0044	-4.65	0.87	387	27	enet	0.01535	1.4e-07	-0.2125	0.832	NA	NA	NA	NA	NA
PLTP-out.wgt.RDat	/u/home/t/tboltz/project-ophoff/rna_whole_blood/cts_TWAS_latest/T_Cells_CD4_Naive_weights2//PLTP-out.wgt.RDat	PLTP	20	44527261	44540794	0.0429	rs6074022	4.09	rs394643	0.03205	7.59	0.21	235	3	lasso	0.031	9.85e-14	0.2563	0.798	NA	NA	NA	NA	NA
PRPF6-out.wgt.RDat	/u/home/t/tboltz/project-ophoff/rna_whole_blood/cts_TWAS_latest/T_Cells_CD4_Naive_weights2//PRPF6-out.wgt.RDat	PRPF6	20	62612486	62664453	0.2385	rs2261092	1.99	rs6011248	0.09233	12.93	-0.255	75	27	enet	0.11091	2.69e-46	0.0511	0.959	NA	NA	NA	NA	NA
PSMF1-out.wgt.RDat	/u/home/t/tboltz/project-ophoff/rna_whole_blood/cts_TWAS_latest/T_Cells_CD4_Naive_weights2//PSMF1-out.wgt.RDat	PSMF1	20	1093884	1170059	0.0434	rs2253427	4.33	rs6074148	0.03674	-8.1	-0.1	142	1	lasso	0.03627	8.19e-16	0.1	0.92	NA	NA	NA	NA	NA
PYGB-out.wgt.RDat	/u/home/t/tboltz/project-ophoff/rna_whole_blood/cts_TWAS_latest/T_Cells_CD4_Naive_weights2//PYGB-out.wgt.RDat	PYGB	20	25228722	25278648	0.426	rs6050788	2.38	rs3746337	0.21232	19.22	-0.157	155	20	enet	0.2374	4.8e-104	-0.5026	0.615	NA	NA	NA	NA	NA
RIN2-out.wgt.RDat	/u/home/t/tboltz/project-ophoff/rna_whole_blood/cts_TWAS_latest/T_Cells_CD4_Naive_weights2//RIN2-out.wgt.RDat	RIN2	20	19738251	19983103	0.0563	rs6112745	-2.92	rs746804	0.03026	-7.37	-0.142	251	25	enet	0.03277	1.97e-14	-0.6419	0.521	NA	NA	NA	NA	NA
SAMD10-out.wgt.RDat	/u/home/t/tboltz/project-ophoff/rna_whole_blood/cts_TWAS_latest/T_Cells_CD4_Naive_weights2//SAMD10-out.wgt.RDat	SAMD10	20	62605470	62611361	0.0553	rs2261092	1.99	rs817354	0.04203	8.68	-0.206	76	9	enet	0.04273	2.26e-18	-0.4598	0.646	NA	NA	NA	NA	NA
SAMHD1-out.wgt.RDat	/u/home/t/tboltz/project-ophoff/rna_whole_blood/cts_TWAS_latest/T_Cells_CD4_Naive_weights2//SAMHD1-out.wgt.RDat	SAMHD1	20	35518177	35580304	0.0202	rs6017232	3.79	rs1291141	0.01396	6.41	-2.022	73	73	blup	0.02284	1.6e-10	-3.3257	0.000882	0	0.958	0	0.013	0.029
SCAND1-out.wgt.RDat	/u/home/t/tboltz/project-ophoff/rna_whole_blood/cts_TWAS_latest/T_Cells_CD4_Naive_weights2//SCAND1-out.wgt.RDat	SCAND1	20	34541540	34547394	0.0351	rs4494819	2.27	rs11699815	0.06353	-10.63	0.631	120	3	lasso	0.06118	9.54e-26	-0.5536	0.58	NA	NA	NA	NA	NA
SDCBP2-out.wgt.RDat	/u/home/t/tboltz/project-ophoff/rna_whole_blood/cts_TWAS_latest/T_Cells_CD4_Naive_weights2//SDCBP2-out.wgt.RDat	SDCBP2	20	1290554	1309783	0.0242	rs2253427	4.33	rs754363	0.00122	4.35	-0.022	155	155	blup	0.00858	6.71e-05	1.6089	0.108	NA	NA	NA	NA	NA
SEC23B-out.wgt.RDat	/u/home/t/tboltz/project-ophoff/rna_whole_blood/cts_TWAS_latest/T_Cells_CD4_Naive_weights2//SEC23B-out.wgt.RDat	SEC23B	20	18488165	18542059	0.0321	rs6081411	3.02	rs1055177	0.01912	-6.36	1.472	219	219	blup	0.02502	2.22e-11	-1.5253	0.127	NA	NA	NA	NA	NA
SEMG1-out.wgt.RDat	/u/home/t/tboltz/project-ophoff/rna_whole_blood/cts_TWAS_latest/T_Cells_CD4_Naive_weights2//SEMG1-out.wgt.RDat	SEMG1	20	43835675	43838409	0.015	rs2272955	2.85	rs2664581	0.01151	-4.87	0.321	201	2	lasso	0.0093	3.47e-05	-0.3269	0.744	NA	NA	NA	NA	NA
SHLD1-out.wgt.RDat	/u/home/t/tboltz/project-ophoff/rna_whole_blood/cts_TWAS_latest/T_Cells_CD4_Naive_weights2//SHLD1-out.wgt.RDat	SHLD1	20	5731040	5845041	0.0761	rs6139720	2.46	rs6053693	0.0255	-6.77	0.317	177	5	lasso	0.04679	5.51e-20	-0.2771	0.782	NA	NA	NA	NA	NA
SIRPA-out.wgt.RDat	/u/home/t/tboltz/project-ophoff/rna_whole_blood/cts_TWAS_latest/T_Cells_CD4_Naive_weights2//SIRPA-out.wgt.RDat	SIRPA	20	1874814	1921238	0.0315	rs2253427	4.33	rs6112072	0.01592	5.53	-0.219	192	35	enet	0.01786	1.44e-08	-0.2073	0.836	NA	NA	NA	NA	NA
SIRPB1-out.wgt.RDat	/u/home/t/tboltz/project-ophoff/rna_whole_blood/cts_TWAS_latest/T_Cells_CD4_Naive_weights2//SIRPB1-out.wgt.RDat	SIRPB1	20	1544168	1600707	0.2673	rs2253427	4.33	rs2253427	0.2528	20.93	4.333	163	19	enet	0.28409	8.63e-128	3.9227	8.76e-05	0	0.029	0	0.001	0.97
SIRPB2-out.wgt.RDat	/u/home/t/tboltz/project-ophoff/rna_whole_blood/cts_TWAS_latest/T_Cells_CD4_Naive_weights2//SIRPB2-out.wgt.RDat	SIRPB2	20	1451387	1472233	0.2453	rs2253427	4.33	rs13063	0.08755	12.36	-1.485	147	60	enet	0.20696	2.51e-89	-0.7528	0.452	NA	NA	NA	NA	NA
SIRPD-out.wgt.RDat	/u/home/t/tboltz/project-ophoff/rna_whole_blood/cts_TWAS_latest/T_Cells_CD4_Naive_weights2//SIRPD-out.wgt.RDat	SIRPD	20	1514898	1538351	0.0116	rs2253427	4.33	rs2263664	0.01558	-5.39	3.836	150	7	enet	0.01415	4.15e-07	-3.4121	0.000645	0.008	0.197	0	0.01	0.785
SIRPG-out.wgt.RDat	/u/home/t/tboltz/project-ophoff/rna_whole_blood/cts_TWAS_latest/T_Cells_CD4_Naive_weights2//SIRPG-out.wgt.RDat	SIRPG	20	1609799	1638425	0.0262	rs2253427	4.33	rs6074927	0.01772	5.72	-1.284	161	5	lasso	0.01505	1.83e-07	-1.4111	0.158	NA	NA	NA	NA	NA
SLC17A9-out.wgt.RDat	/u/home/t/tboltz/project-ophoff/rna_whole_blood/cts_TWAS_latest/T_Cells_CD4_Naive_weights2//SLC17A9-out.wgt.RDat	SLC17A9	20	61584060	61600937	0.0413	rs6011628	2.69	rs11907335	0.01976	6.1	-1.236	90	6	lasso	0.02888	6.71e-13	-1.5861	0.113	NA	NA	NA	NA	NA
SLC24A3-out.wgt.RDat	/u/home/t/tboltz/project-ophoff/rna_whole_blood/cts_TWAS_latest/T_Cells_CD4_Naive_weights2//SLC24A3-out.wgt.RDat	SLC24A3	20	19193287	19703570	0.0365	rs3748483	-3.56	rs1321342	0.01154	-5.86	-0.737	330	4	lasso	0.03241	2.73e-14	-0.2659	0.79	NA	NA	NA	NA	NA
SLPI-out.wgt.RDat	/u/home/t/tboltz/project-ophoff/rna_whole_blood/cts_TWAS_latest/T_Cells_CD4_Naive_weights2//SLPI-out.wgt.RDat	SLPI	20	43880881	43883205	0.0568	rs2272955	2.85	rs17422688	0.01623	-6.18	0.901	224	26	enet	0.03486	2.96e-15	0.2134	0.831	NA	NA	NA	NA	NA
SLX4IP-out.wgt.RDat	/u/home/t/tboltz/project-ophoff/rna_whole_blood/cts_TWAS_latest/T_Cells_CD4_Naive_weights2//SLX4IP-out.wgt.RDat	SLX4IP	20	10415954	10617477	0.0289	rs6040339	-3.06	rs2026316	0.01111	5.43	-1.451	212	5	lasso	0.01658	4.59e-08	-1.1129	0.266	NA	NA	NA	NA	NA
SNPH-out.wgt.RDat	/u/home/t/tboltz/project-ophoff/rna_whole_blood/cts_TWAS_latest/T_Cells_CD4_Naive_weights2//SNPH-out.wgt.RDat	SNPH	20	1246925	1289972	0.111	rs2253427	4.33	rs1040974	0.05681	-10.06	0.137	158	19	enet	0.06547	1.75e-27	-0.6472	0.517	NA	NA	NA	NA	NA
SNX5-out.wgt.RDat	/u/home/t/tboltz/project-ophoff/rna_whole_blood/cts_TWAS_latest/T_Cells_CD4_Naive_weights2//SNX5-out.wgt.RDat	SNX5	20	17922242	17949623	0.0274	rs6131987	-2.65	rs6136251	0.00133	4.54	0.212	202	202	blup	0.00831	8.63e-05	0.1327	0.894	NA	NA	NA	NA	NA
SRXN1-out.wgt.RDat	/u/home/t/tboltz/project-ophoff/rna_whole_blood/cts_TWAS_latest/T_Cells_CD4_Naive_weights2//SRXN1-out.wgt.RDat	SRXN1	20	627260	634014	0.4185	rs6032887	2.52	rs6107696	0.2483	20.76	-0.841	113	17	enet	0.27217	1.39e-121	-0.7478	0.455	NA	NA	NA	NA	NA
SULF2-out.wgt.RDat	/u/home/t/tboltz/project-ophoff/rna_whole_blood/cts_TWAS_latest/T_Cells_CD4_Naive_weights2//SULF2-out.wgt.RDat	SULF2	20	46285093	46415360	0.1358	rs13038759	2.59	rs6125084	0.04046	-9.49	-0.319	183	7	lasso	0.09799	7.4e-41	0.0384	0.969	NA	NA	NA	NA	NA
SYS1-out.wgt.RDat	/u/home/t/tboltz/project-ophoff/rna_whole_blood/cts_TWAS_latest/T_Cells_CD4_Naive_weights2//SYS1-out.wgt.RDat	SYS1	20	43990578	44005438	0.0977	rs2272955	2.85	rs1548226	0.04916	-10.33	0.688	238	3	lasso	0.0627	2.32e-26	-0.7625	0.446	NA	NA	NA	NA	NA
TGM3-out.wgt.RDat	/u/home/t/tboltz/project-ophoff/rna_whole_blood/cts_TWAS_latest/T_Cells_CD4_Naive_weights2//TGM3-out.wgt.RDat	TGM3	20	2276648	2321725	0.0798	rs6049839	1.97	rs214781	0.06261	-10.73	-0.009	179	3	lasso	0.06269	2.35e-26	-0.0242	0.981	NA	NA	NA	NA	NA
THBD-out.wgt.RDat	/u/home/t/tboltz/project-ophoff/rna_whole_blood/cts_TWAS_latest/T_Cells_CD4_Naive_weights2//THBD-out.wgt.RDat	THBD	20	23026271	23030309	0.2383	rs2995724	-2.14	rs844888	0.25212	-21.11	1.044	218	8	lasso	0.25426	1.9e-112	-1.0383	0.299	NA	NA	NA	NA	NA
TNNC2-out.wgt.RDat	/u/home/t/tboltz/project-ophoff/rna_whole_blood/cts_TWAS_latest/T_Cells_CD4_Naive_weights2//TNNC2-out.wgt.RDat	TNNC2	20	44451854	44462384	0.0116	rs6074022	4.09	rs390386	0.01104	4.87	-0.864	242	2	lasso	0.00875	5.77e-05	-0.9986	0.318	NA	NA	NA	NA	NA
TOMM34-out.wgt.RDat	/u/home/t/tboltz/project-ophoff/rna_whole_blood/cts_TWAS_latest/T_Cells_CD4_Naive_weights2//TOMM34-out.wgt.RDat	TOMM34	20	43570772	43589038	0.0511	rs1061662	-2.5	rs1980577	0.00544	-4.72	-1.428	119	27	enet	0.0304	1.69e-13	1.5166	0.129	NA	NA	NA	NA	NA
TRIB3-out.wgt.RDat	/u/home/t/tboltz/project-ophoff/rna_whole_blood/cts_TWAS_latest/T_Cells_CD4_Naive_weights2//TRIB3-out.wgt.RDat	TRIB3	20	343480	378203	0.0864	rs6032887	2.52	rs6051520	0.01719	-5.74	-0.298	74	3	lasso	0.04292	1.91e-18	0.3457	0.73	NA	NA	NA	NA	NA
TSHZ2-out.wgt.RDat	/u/home/t/tboltz/project-ophoff/rna_whole_blood/cts_TWAS_latest/T_Cells_CD4_Naive_weights2//TSHZ2-out.wgt.RDat	TSHZ2	20	51588898	52111869	0.0188	rs861333	-3.95	rs6097043	0.01327	-5.15	-1.706	198	4	lasso	0.0115	4.62e-06	1.6042	0.109	NA	NA	NA	NA	NA
YWHAB-out.wgt.RDat	/u/home/t/tboltz/project-ophoff/rna_whole_blood/cts_TWAS_latest/T_Cells_CD4_Naive_weights2//YWHAB-out.wgt.RDat	YWHAB	20	43514344	43537173	0.106	rs1061662	-2.5	rs2239535	0.04383	9.41	1.62	127	5	lasso	0.05832	1.35e-24	1.2801	0.201	NA	NA	NA	NA	NA
ZNF831-out.wgt.RDat	/u/home/t/tboltz/project-ophoff/rna_whole_blood/cts_TWAS_latest/T_Cells_CD4_Naive_weights2//ZNF831-out.wgt.RDat	ZNF831	20	57698437	57834168	0.0185	rs6100536	2.37	rs259962	0.01163	-4.79	0.178	135	4	lasso	0.00777	0.000142	-0.3565	0.721	NA	NA	NA	NA	NA
ZNFX1-out.wgt.RDat	/u/home/t/tboltz/project-ophoff/rna_whole_blood/cts_TWAS_latest/T_Cells_CD4_Naive_weights2//ZNFX1-out.wgt.RDat	ZNFX1	20	47854484	47894963	0.0256	rs6019621	-2.68	rs237730	0.00823	-5.42	0.264	186	5	lasso	0.01958	3.03e-09	0.7339	0.463	NA	NA	NA	NA	NA
PANEL	FILE	ID	CHR	P0	P1	HSQ	BEST.GWAS.ID	BEST.GWAS.Z	EQTL.ID	EQTL.R2	EQTL.Z	EQTL.GWAS.Z	NSNP	NWGT	MODEL	MODELCV.R2	MODELCV.PV	TWAS.Z	TWAS.P	COLOC.PP0	COLOC.PP1	COLOC.PP2	COLOC.PP3	COLOC.PP4
ADAMTS5-out.wgt.RDat	/u/home/t/tboltz/project-ophoff/rna_whole_blood/cts_TWAS_latest/T_Cells_CD4_Naive_weights2//ADAMTS5-out.wgt.RDat	ADAMTS5	21	28290242	28339407	0.06602	rs2830378	-2.77	rs2830596	0.003735	4.4	1.263	231	231	blup	0.0199	2.27e-09	0.1239	0.901384	NA	NA	NA	NA	NA
APP-out.wgt.RDat	/u/home/t/tboltz/project-ophoff/rna_whole_blood/cts_TWAS_latest/T_Cells_CD4_Naive_weights2//APP-out.wgt.RDat	APP	21	27252862	27543446	0.0217	rs2830165	2.81	rs436011	0.018447	6.56	-1.507	221	6	enet	0.01833	9.41e-09	-1.4217	0.155124	NA	NA	NA	NA	NA
BACE2-out.wgt.RDat	/u/home/t/tboltz/project-ophoff/rna_whole_blood/cts_TWAS_latest/T_Cells_CD4_Naive_weights2//BACE2-out.wgt.RDat	BACE2	21	42539729	42654457	0.02659	rs2150422	4.08	rs746064	0.019192	5.96	-3.565	119	13	enet	0.02775	1.87e-12	-3.8632	0.000112	0.001	0.383	0	0.005	0.611
BRWD1-out.wgt.RDat	/u/home/t/tboltz/project-ophoff/rna_whole_blood/cts_TWAS_latest/T_Cells_CD4_Naive_weights2//BRWD1-out.wgt.RDat	BRWD1	21	40556103	40693485	0.01741	rs463903	2.06	rs2836994	0.007523	-4.24	0.09	241	6	lasso	0.00676	0.000363	-0.082	0.934609	NA	NA	NA	NA	NA
CBR3-out.wgt.RDat	/u/home/t/tboltz/project-ophoff/rna_whole_blood/cts_TWAS_latest/T_Cells_CD4_Naive_weights2//CBR3-out.wgt.RDat	CBR3	21	37507378	37518860	0.14269	rs4378885	-2.95	rs2835281	0.18075	-17.91	1.38	175	14	enet	0.20107	1.52e-86	-1.1728	0.240878	NA	NA	NA	NA	NA
CBSL-out.wgt.RDat	/u/home/t/tboltz/project-ophoff/rna_whole_blood/cts_TWAS_latest/T_Cells_CD4_Naive_weights2//CBSL-out.wgt.RDat	CBSL	21	44473302	44496472	0.07502	rs1888523	-3.4	rs706208	0.078446	11.82	0.391	130	3	lasso	0.07806	1.31e-32	0.3812	0.703087	NA	NA	NA	NA	NA
CBS-out.wgt.RDat	/u/home/t/tboltz/project-ophoff/rna_whole_blood/cts_TWAS_latest/T_Cells_CD4_Naive_weights2//CBS-out.wgt.RDat	CBS	21	44473302	44497053	0.11496	rs1888523	-3.4	rs706209	0.154224	16.44	0.359	130	10	enet	0.1594	2.03e-67	0.412	0.680311	NA	NA	NA	NA	NA
CCT8-out.wgt.RDat	/u/home/t/tboltz/project-ophoff/rna_whole_blood/cts_TWAS_latest/T_Cells_CD4_Naive_weights2//CCT8-out.wgt.RDat	CCT8	21	30428127	30446118	0.05692	rs363497	2.31	rs8133819	0.058488	10.4	1.192	263	5	lasso	0.06506	2.58e-27	0.9563	0.338937	NA	NA	NA	NA	NA
COL18A1-out.wgt.RDat	/u/home/t/tboltz/project-ophoff/rna_whole_blood/cts_TWAS_latest/T_Cells_CD4_Naive_weights2//COL18A1-out.wgt.RDat	COL18A1	21	46825081	46933634	0.31826	rs8134789	-3.63	rs2236470	0.338565	-24.27	0.385	125	32	enet	0.39381	2.78e-190	-0.0704	0.943847	NA	NA	NA	NA	NA
COL6A1-out.wgt.RDat	/u/home/t/tboltz/project-ophoff/rna_whole_blood/cts_TWAS_latest/T_Cells_CD4_Naive_weights2//COL6A1-out.wgt.RDat	COL6A1	21	47401684	47424964	0.07004	rs12483377	2.5	rs3827270	0.022718	6.42	-1.536	190	27	enet	0.03413	5.73e-15	-1.7254	0.084462	NA	NA	NA	NA	NA
COL6A2-out.wgt.RDat	/u/home/t/tboltz/project-ophoff/rna_whole_blood/cts_TWAS_latest/T_Cells_CD4_Naive_weights2//COL6A2-out.wgt.RDat	COL6A2	21	47518027	47552762	0.17952	rs420270	-2.38	rs2839155	0.009116	-5.27	0.058	192	44	enet	0.07328	1.19e-30	0.3913	0.695566	NA	NA	NA	NA	NA
CSTB-out.wgt.RDat	/u/home/t/tboltz/project-ophoff/rna_whole_blood/cts_TWAS_latest/T_Cells_CD4_Naive_weights2//CSTB-out.wgt.RDat	CSTB	21	45192393	45196326	0.22337	rs8134178	-3.2	rs2329577	0.159194	-16.67	-0.989	140	30	enet	0.22534	3.79e-98	0.8743	0.381932	NA	NA	NA	NA	NA
DIP2A-out.wgt.RDat	/u/home/t/tboltz/project-ophoff/rna_whole_blood/cts_TWAS_latest/T_Cells_CD4_Naive_weights2//DIP2A-out.wgt.RDat	DIP2A	21	47878805	47989928	0.15731	rs2839235	-1.64	rs2070432	0.447555	27.83	0.721	143	23	enet	0.45861	9.65e-233	0.6907	0.489725	NA	NA	NA	NA	NA
ETS2-out.wgt.RDat	/u/home/t/tboltz/project-ophoff/rna_whole_blood/cts_TWAS_latest/T_Cells_CD4_Naive_weights2//ETS2-out.wgt.RDat	ETS2	21	40177108	40196879	0.0416	rs459094	2.54	rs28420538	0.01825	-6.15	1.591	184	23	enet	0.02188	3.78e-10	-0.929	0.352905	NA	NA	NA	NA	NA
FAM3B-out.wgt.RDat	/u/home/t/tboltz/project-ophoff/rna_whole_blood/cts_TWAS_latest/T_Cells_CD4_Naive_weights2//FAM3B-out.wgt.RDat	FAM3B	21	42676140	42729654	0.37707	rs2150422	4.08	rs369413	0.293713	22.57	1.014	120	5	lasso	0.39211	3.11e-189	1.1629	0.244878	NA	NA	NA	NA	NA
GET1-out.wgt.RDat	/u/home/t/tboltz/project-ophoff/rna_whole_blood/cts_TWAS_latest/T_Cells_CD4_Naive_weights2//GET1-out.wgt.RDat	GET1	21	40749625	40800454	0.14084	rs2249609	2.5	rs2836999	0.200218	18.74	0.03	251	2	lasso	0.20026	3.65e-86	0.03	0.976066	NA	NA	NA	NA	NA
HLCS-out.wgt.RDat	/u/home/t/tboltz/project-ophoff/rna_whole_blood/cts_TWAS_latest/T_Cells_CD4_Naive_weights2//HLCS-out.wgt.RDat	HLCS	21	38123190	38362536	0.02813	rs4378885	-2.95	rs1571702	0.030733	7.54	0.842	185	9	enet	0.03012	2.19e-13	0.6063	0.544343	NA	NA	NA	NA	NA
HMGN1-out.wgt.RDat	/u/home/t/tboltz/project-ophoff/rna_whole_blood/cts_TWAS_latest/T_Cells_CD4_Naive_weights2//HMGN1-out.wgt.RDat	HMGN1	21	40714242	40721573	0.04579	rs94967	2.21	rs2836994	0.03233	8.73	0.09	235	14	enet	0.0548	3.48e-23	-0.0378	0.969873	NA	NA	NA	NA	NA
ITSN1-out.wgt.RDat	/u/home/t/tboltz/project-ophoff/rna_whole_blood/cts_TWAS_latest/T_Cells_CD4_Naive_weights2//ITSN1-out.wgt.RDat	ITSN1	21	35014707	35272165	0.08876	rs12483293	2.28	rs2251854	0.079033	-11.86	0.429	172	1	lasso	0.07774	1.77e-32	-0.429	0.667923	NA	NA	NA	NA	NA
KCNE1-out.wgt.RDat	/u/home/t/tboltz/project-ophoff/rna_whole_blood/cts_TWAS_latest/T_Cells_CD4_Naive_weights2//KCNE1-out.wgt.RDat	KCNE1	21	35818987	35884508	0.06319	rs2300386	-2.29	rs8131131	0.011668	-5.74	1.514	155	30	enet	0.02276	1.71e-10	-2.2948	0.021742	0.006	0.984	0	0.001	0.009
KCNJ15-out.wgt.RDat	/u/home/t/tboltz/project-ophoff/rna_whole_blood/cts_TWAS_latest/T_Cells_CD4_Naive_weights2//KCNJ15-out.wgt.RDat	KCNJ15	21	39527644	39679279	0.11294	rs2835886	2.71	rs2186344	0.232095	-20.11	0.828	225	16	enet	0.24082	9.85e-106	-0.8375	0.402334	NA	NA	NA	NA	NA
MAP3K7CL-out.wgt.RDat	/u/home/t/tboltz/project-ophoff/rna_whole_blood/cts_TWAS_latest/T_Cells_CD4_Naive_weights2//MAP3K7CL-out.wgt.RDat	MAP3K7CL	21	30449793	30548210	0.02182	rs363497	2.31	rs2251087	0.015466	5.77	0.022	293	4	lasso	0.01545	1.28e-07	-0.0993	0.920928	NA	NA	NA	NA	NA
MCM3AP-out.wgt.RDat	/u/home/t/tboltz/project-ophoff/rna_whole_blood/cts_TWAS_latest/T_Cells_CD4_Naive_weights2//MCM3AP-out.wgt.RDat	MCM3AP	21	47655048	47706211	0.01794	rs420270	-2.38	rs2096507	0.007212	-5.49	1.412	190	6	lasso	0.01648	5.02e-08	-0.8334	0.40464	NA	NA	NA	NA	NA
MORC3-out.wgt.RDat	/u/home/t/tboltz/project-ophoff/rna_whole_blood/cts_TWAS_latest/T_Cells_CD4_Naive_weights2//MORC3-out.wgt.RDat	MORC3	21	37692496	37758446	0.16229	rs4378885	-2.95	rs3827183	0.072239	11.29	-0.041	171	2	lasso	0.07152	6.17e-30	-0.0475	0.962083	NA	NA	NA	NA	NA
MRPS6-out.wgt.RDat	/u/home/t/tboltz/project-ophoff/rna_whole_blood/cts_TWAS_latest/T_Cells_CD4_Naive_weights2//MRPS6-out.wgt.RDat	MRPS6	21	35445525	35515334	0.022	rs2300386	-2.29	rs2834305	0.01728	-6.05	-0.354	174	174	blup	0.02049	1.33e-09	-0.0711	0.943317	NA	NA	NA	NA	NA
MX1-out.wgt.RDat	/u/home/t/tboltz/project-ophoff/rna_whole_blood/cts_TWAS_latest/T_Cells_CD4_Naive_weights2//MX1-out.wgt.RDat	MX1	21	42792232	42831141	0.11294	rs2150422	4.08	rs459498	0.107444	-13.76	-0.626	128	2	lasso	0.10645	2.07e-44	0.627	0.530686	NA	NA	NA	NA	NA
N6AMT1-out.wgt.RDat	/u/home/t/tboltz/project-ophoff/rna_whole_blood/cts_TWAS_latest/T_Cells_CD4_Naive_weights2//N6AMT1-out.wgt.RDat	N6AMT1	21	30244514	30257693	0.02558	rs2831890	-2.35	rs2026242	0.040667	8.54	-0.596	258	4	lasso	0.03827	1.33e-16	-0.5657	0.571619	NA	NA	NA	NA	NA
NDUFV3-out.wgt.RDat	/u/home/t/tboltz/project-ophoff/rna_whole_blood/cts_TWAS_latest/T_Cells_CD4_Naive_weights2//NDUFV3-out.wgt.RDat	NDUFV3	21	44299755	44333414	0.02281	rs1888523	-3.4	rs9974410	0.000887	-4.09	0.01	145	19	enet	0.01436	3.44e-07	-1.2805	0.20037	NA	NA	NA	NA	NA
OLIG1-out.wgt.RDat	/u/home/t/tboltz/project-ophoff/rna_whole_blood/cts_TWAS_latest/T_Cells_CD4_Naive_weights2//OLIG1-out.wgt.RDat	OLIG1	21	34442448	34444719	0.02155	rs9984627	3.22	rs8128907	0.010513	4.54	-2.781	146	3	lasso	0.00766	0.000157	-3.0849	0.002036	0.49	0.448	0.001	0.001	0.059
PCBP3-out.wgt.RDat	/u/home/t/tboltz/project-ophoff/rna_whole_blood/cts_TWAS_latest/T_Cells_CD4_Naive_weights2//PCBP3-out.wgt.RDat	PCBP3	21	47063609	47362368	0.03124	rs8134789	-3.63	rs8132054	0.022348	6.41	1.412	194	4	lasso	0.0239	6.11e-11	0.8688	0.384979	NA	NA	NA	NA	NA
PDE9A-out.wgt.RDat	/u/home/t/tboltz/project-ophoff/rna_whole_blood/cts_TWAS_latest/T_Cells_CD4_Naive_weights2//PDE9A-out.wgt.RDat	PDE9A	21	44073732	44195619	0.03847	rs1888523	-3.4	rs2284965	0.02429	-6.78	1.853	172	2	lasso	0.02788	1.66e-12	-1.949	0.051293	NA	NA	NA	NA	NA
PDXK-out.wgt.RDat	/u/home/t/tboltz/project-ophoff/rna_whole_blood/cts_TWAS_latest/T_Cells_CD4_Naive_weights2//PDXK-out.wgt.RDat	PDXK	21	45138976	45182188	0.01967	rs8134178	-3.2	rs6518323	0.011492	5.26	-1.527	140	5	enet	0.00934	3.34e-05	-1.4892	0.136443	NA	NA	NA	NA	NA
PIGP-out.wgt.RDat	/u/home/t/tboltz/project-ophoff/rna_whole_blood/cts_TWAS_latest/T_Cells_CD4_Naive_weights2//PIGP-out.wgt.RDat	PIGP	21	38431471	38445470	0.02718	rs1003721	-2.14	rs7275582	0.030662	8.28	-1.45	162	6	lasso	0.04267	2.39e-18	-1.1167	0.264111	NA	NA	NA	NA	NA
PKNOX1-out.wgt.RDat	/u/home/t/tboltz/project-ophoff/rna_whole_blood/cts_TWAS_latest/T_Cells_CD4_Naive_weights2//PKNOX1-out.wgt.RDat	PKNOX1	21	44394621	44454041	0.0373	rs1888523	-3.4	rs11700748	0.023874	7.55	0.346	128	10	enet	0.03687	4.74e-16	1.5179	0.129035	NA	NA	NA	NA	NA
PTTG1IP-out.wgt.RDat	/u/home/t/tboltz/project-ophoff/rna_whole_blood/cts_TWAS_latest/T_Cells_CD4_Naive_weights2//PTTG1IP-out.wgt.RDat	PTTG1IP	21	46269501	46293818	0.19382	rs8134789	-3.63	rs235282	0.094736	-12.85	-0.247	108	2	lasso	0.09384	3.98e-39	0.261	0.794095	NA	NA	NA	NA	NA
RBM11-out.wgt.RDat	/u/home/t/tboltz/project-ophoff/rna_whole_blood/cts_TWAS_latest/T_Cells_CD4_Naive_weights2//RBM11-out.wgt.RDat	RBM11	21	15588452	15600693	0.08223	rs2822830	-2.97	rs2822493	0.042752	8.72	0.206	147	5	lasso	0.07585	1.05e-31	-0.2653	0.79074	NA	NA	NA	NA	NA
RWDD2B-out.wgt.RDat	/u/home/t/tboltz/project-ophoff/rna_whole_blood/cts_TWAS_latest/T_Cells_CD4_Naive_weights2//RWDD2B-out.wgt.RDat	RWDD2B	21	30376706	30391681	0.00805	rs2831890	-2.35	rs2247809	0.013404	5.15	-0.223	268	8	enet	0.01044	1.23e-05	-0.2993	0.764698	NA	NA	NA	NA	NA
S100B-out.wgt.RDat	/u/home/t/tboltz/project-ophoff/rna_whole_blood/cts_TWAS_latest/T_Cells_CD4_Naive_weights2//S100B-out.wgt.RDat	S100B	21	48018518	48025121	0.13162	rs2839235	-1.64	rs1029231	0.273971	21.78	0.872	128	33	enet	0.4071	1.3e-198	0.3834	0.70145	NA	NA	NA	NA	NA
[truncated: 823 more rows]

## Sheet: Alcohol_Dependence.sumstats.tri
PANEL	FILE	ID	CHR	P0	P1	HSQ	BEST.GWAS.ID	BEST.GWAS.Z	EQTL.ID	EQTL.R2	EQTL.Z	EQTL.GWAS.Z	NSNP	NWGT	MODEL	MODELCV.R2	MODELCV.PV	TWAS.Z	TWAS.P	COLOC.PP0	COLOC.PP1	COLOC.PP2	COLOC.PP3	COLOC.PP4
[truncated: 2,287 more rows]

[truncated: 17 more sheets: Alzheimer.sumstats.trimmed.all_, BP.sumstats.trimmed.all_chr_out, Cannabis_Use_Disorder.sumstats., Insomnia.sumstats.trimmed.all_c, MCV_EUR_2016.trimmed2.all_chr_o, MDD.sumstats.trimmed.all_chr_ou, Migraine.sumstats.trimmed.all_c, SCZ.sumstats.trimmed.all_chr_ou, SLE_2015.trimmed2.all_chr_out, UKB_460K.blood_EOSINOPHIL_COUNT, UKB_460K.blood_LYMPHOCYTE_COUNT, UKB_460K.blood_MEAN_CORPUSCULAR, UKB_460K.blood_MONOCYTE_COUNT.a, UKB_460K.blood_PLATELET_COUNT.a, UKB_460K.blood_RBC_DISTRIB_WIDT, UKB_460K.blood_RED_COUNT.all_ch, UKB_460K.blood_WHITE_COUNT.all_]
