# Supplementary material for: Cell-type deconvolution of bulk-blood RNA-seq reveals biological insights into neuropsychiatric disorders
Source: Am J Hum Genet. 2024 Feb 1;111(2):323–37. doi: 10.1016/j.ajhg.2023.12.018 (PMC10870131; doi:10.1016/j.ajhg.2023.12.018)
Supplement: Table S12. FUSION/TWAS and colocalization results for CD8 T cell gene expression, build GRCh37 [file mmc13.xlsx]

## Sheet: ADHD.sumstats.trimmed.all_chr_o
Table S12: FUSION/TWAS and colocalization results for T cells CD8 gene expression, build GRCh37. .
PANEL	FILE	ID	CHR	P0	P1	HSQ	BEST.GWAS.ID	BEST.GWAS.Z	EQTL.ID	EQTL.R2	EQTL.Z	EQTL.GWAS.Z	NSNP	NWGT	MODEL	MODELCV.R2	MODELCV.PV	TWAS.Z	TWAS.P	COLOC.PP0	COLOC.PP1	COLOC.PP2	COLOC.PP3	COLOC.PP4
ACSL5-out.wgt.RDat	/u/home/t/tboltz/project-ophoff/rna_whole_blood/cts_TWAS_latest/T_Cells_CD8_weights2//ACSL5-out.wgt.RDat	ACSL5	10	114000000	114000000	0.05801	rs1926565	-2.85	rs11195940	0.0578	-10.1	2.011	140	4	lasso	0.05789	2e-24	-1.9009	0.05732	NA	NA	NA	NA	NA
ACTA2-out.wgt.RDat	/u/home/t/tboltz/project-ophoff/rna_whole_blood/cts_TWAS_latest/T_Cells_CD8_weights2//ACTA2-out.wgt.RDat	ACTA2	10	90700000	90800000	0.21423	rs2297473	2.66	rs1800682	0.205	-18.91	-1.43	170	9	lasso	0.21511	3.26e-93	1.1311	0.257994	NA	NA	NA	NA	NA
ADAM12-out.wgt.RDat	/u/home/t/tboltz/project-ophoff/rna_whole_blood/cts_TWAS_latest/T_Cells_CD8_weights2//ADAM12-out.wgt.RDat	ADAM12	10	128000000	128000000	0.03484	rs7917910	-2.74	rs11244752	0.000619	-3.96	-1.249	226	226	blup	0.01152	4.58e-06	0.9548	0.339685	NA	NA	NA	NA	NA
ADARB2-out.wgt.RDat	/u/home/t/tboltz/project-ophoff/rna_whole_blood/cts_TWAS_latest/T_Cells_CD8_weights2//ADARB2-out.wgt.RDat	ADARB2	10	1220000	1780000	0.3186	rs11250935	3.67	rs2804102	0.09	-12.53	-0.879	327	75	enet	0.20847	4.78e-90	0.8192	0.412653	NA	NA	NA	NA	NA
ADK-out.wgt.RDat	/u/home/t/tboltz/project-ophoff/rna_whole_blood/cts_TWAS_latest/T_Cells_CD8_weights2//ADK-out.wgt.RDat	ADK	10	75900000	76500000	0.25862	rs2688608	-2.82	rs4414157	0.109	-13.84	0.209	234	51	enet	0.16296	5.14e-69	-0.1785	0.858324	NA	NA	NA	NA	NA
ADRB1-out.wgt.RDat	/u/home/t/tboltz/project-ophoff/rna_whole_blood/cts_TWAS_latest/T_Cells_CD8_weights2//ADRB1-out.wgt.RDat	ADRB1	10	116000000	116000000	0.0523	rs11814528	3.65	rs10787516	0.00498	-4.88	1.001	195	19	enet	0.03578	1.29e-15	-0.9588	0.337663	NA	NA	NA	NA	NA
AGAP4-out.wgt.RDat	/u/home/t/tboltz/project-ophoff/rna_whole_blood/cts_TWAS_latest/T_Cells_CD8_weights2//AGAP4-out.wgt.RDat	AGAP4	10	46300000	46300000	0.04236	rs35267934	2.25	rs702366	0.0146	5.34	-0.047	67	12	enet	0.01537	1.37e-07	-0.2717	0.785856	NA	NA	NA	NA	NA
AKR1C2-out.wgt.RDat	/u/home/t/tboltz/project-ophoff/rna_whole_blood/cts_TWAS_latest/T_Cells_CD8_weights2//AKR1C2-out.wgt.RDat	AKR1C2	10	5030000	5060000	0.0361	rs1826976	-2.87	rs7922153	0.0224	6.58	0.488	229	1	lasso	0.02138	5.96e-10	0.488	0.62555	NA	NA	NA	NA	NA
AKR1C3-out.wgt.RDat	/u/home/t/tboltz/project-ophoff/rna_whole_blood/cts_TWAS_latest/T_Cells_CD8_weights2//AKR1C3-out.wgt.RDat	AKR1C3	10	5080000	5150000	0.05952	rs1826976	-2.87	rs1987511	0.0175	6.89	0.617	251	23	enet	0.03786	1.93e-16	-0.6416	0.521112	NA	NA	NA	NA	NA
AKR1C8P-out.wgt.RDat	/u/home/t/tboltz/project-ophoff/rna_whole_blood/cts_TWAS_latest/T_Cells_CD8_weights2//AKR1C8P-out.wgt.RDat	AKR1C8P	10	5200000	5230000	0.0994	rs4881483	2.44	rs2398203	0.0294	-7.56	0.328	248	248	blup	0.05224	3.71e-22	-0.8429	0.399305	NA	NA	NA	NA	NA
ANK3-out.wgt.RDat	/u/home/t/tboltz/project-ophoff/rna_whole_blood/cts_TWAS_latest/T_Cells_CD8_weights2//ANK3-out.wgt.RDat	ANK3	10	61800000	62500000	0.25374	rs10994397	3.47	rs2028564	0.059	-10.54	1.206	333	55	enet	0.13944	1.39e-58	-0.5859	0.557921	NA	NA	NA	NA	NA
AP3M1-out.wgt.RDat	/u/home/t/tboltz/project-ophoff/rna_whole_blood/cts_TWAS_latest/T_Cells_CD8_weights2//AP3M1-out.wgt.RDat	AP3M1	10	75900000	75900000	0.06876	rs2688608	-2.82	rs4414157	0.0142	-5.21	0.209	126	2	lasso	0.01141	5.05e-06	-0.1299	0.896606	NA	NA	NA	NA	NA
APBB1IP-out.wgt.RDat	/u/home/t/tboltz/project-ophoff/rna_whole_blood/cts_TWAS_latest/T_Cells_CD8_weights2//APBB1IP-out.wgt.RDat	APBB1IP	10	26700000	26900000	0.08841	rs10828978	2.17	rs9299820	0.0466	-9.05	0.984	173	26	enet	0.04919	6.14e-21	-1.2737	0.20276	NA	NA	NA	NA	NA
ARHGAP12-out.wgt.RDat	/u/home/t/tboltz/project-ophoff/rna_whole_blood/cts_TWAS_latest/T_Cells_CD8_weights2//ARHGAP12-out.wgt.RDat	ARHGAP12	10	32100000	32200000	0.03451	rs2769202	2.97	rs2778650	0.0264	8.21	0.019	113	6	lasso	0.04274	2.25e-18	-0.3041	0.76105	NA	NA	NA	NA	NA
ARHGAP19-out.wgt.RDat	/u/home/t/tboltz/project-ophoff/rna_whole_blood/cts_TWAS_latest/T_Cells_CD8_weights2//ARHGAP19-out.wgt.RDat	ARHGAP19	10	99000000	99100000	0.03156	rs2636774	-2.21	rs11189092	0.0343	-7.85	1.181	181	2	lasso	0.03366	8.81e-15	-1.0872	0.276937	NA	NA	NA	NA	NA
ARHGAP21-out.wgt.RDat	/u/home/t/tboltz/project-ophoff/rna_whole_blood/cts_TWAS_latest/T_Cells_CD8_weights2//ARHGAP21-out.wgt.RDat	ARHGAP21	10	24900000	25000000	0.01989	rs12414747	-3.52	rs10828675	0.0109	-4.78	1.691	103	103	blup	0.01081	8.69e-06	-2.1973	0.028	0.249	0.623	0.001	0.003	0.123
ARHGAP22-out.wgt.RDat	/u/home/t/tboltz/project-ophoff/rna_whole_blood/cts_TWAS_latest/T_Cells_CD8_weights2//ARHGAP22-out.wgt.RDat	ARHGAP22	10	49700000	49900000	0.04448	rs12264297	3.31	rs11599380	0.0173	6.47	-2.065	204	22	enet	0.03355	9.74e-15	-0.7131	0.475788	NA	NA	NA	NA	NA
ARL5B-out.wgt.RDat	/u/home/t/tboltz/project-ophoff/rna_whole_blood/cts_TWAS_latest/T_Cells_CD8_weights2//ARL5B-out.wgt.RDat	ARL5B	10	18900000	19000000	0.02243	rs16917298	2.48	rs2272274	0.018	-5.8	1.306	205	2	lasso	0.01592	8.36e-08	-1.2783	0.201154	NA	NA	NA	NA	NA
ARMC3-out.wgt.RDat	/u/home/t/tboltz/project-ophoff/rna_whole_blood/cts_TWAS_latest/T_Cells_CD8_weights2//ARMC3-out.wgt.RDat	ARMC3	10	23200000	23300000	0.02523	rs10508654	3.45	rs10828351	0.0178	-5.84	-1.708	163	14	enet	0.01826	1e-08	1.0652	0.286778	NA	NA	NA	NA	NA
AS3MT-out.wgt.RDat	/u/home/t/tboltz/project-ophoff/rna_whole_blood/cts_TWAS_latest/T_Cells_CD8_weights2//AS3MT-out.wgt.RDat	AS3MT	10	105000000	105000000	0.03711	rs4147155	-3.73	rs12416687	0.0454	-9.45	0.764	209	8	lasso	0.05331	1.38e-22	-0.0954	0.924028	NA	NA	NA	NA	NA
ASAH2B-out.wgt.RDat	/u/home/t/tboltz/project-ophoff/rna_whole_blood/cts_TWAS_latest/T_Cells_CD8_weights2//ASAH2B-out.wgt.RDat	ASAH2B	10	52500000	52600000	0.01676	rs2574983	3.48	rs4245008	0.00986	5.32	-0.443	226	10	enet	0.00872	5.91e-05	-0.2056	0.837069	NA	NA	NA	NA	NA
ATP5F1C-out.wgt.RDat	/u/home/t/tboltz/project-ophoff/rna_whole_blood/cts_TWAS_latest/T_Cells_CD8_weights2//ATP5F1C-out.wgt.RDat	ATP5F1C	10	7830000	7850000	0.01959	rs11255149	2.71	rs2778475	0.0124	-5.3	-0.362	121	3	lasso	0.01187	3.32e-06	0.0582	0.953606	NA	NA	NA	NA	NA
BAMBI-out.wgt.RDat	/u/home/t/tboltz/project-ophoff/rna_whole_blood/cts_TWAS_latest/T_Cells_CD8_weights2//BAMBI-out.wgt.RDat	BAMBI	10	29000000	29000000	0.07227	rs7085567	-2.43	rs2797470	0.045	9.08	-0.999	186	4	lasso	0.04767	2.47e-20	-1.2516	0.210717	NA	NA	NA	NA	NA
BEND7-out.wgt.RDat	/u/home/t/tboltz/project-ophoff/rna_whole_blood/cts_TWAS_latest/T_Cells_CD8_weights2//BEND7-out.wgt.RDat	BEND7	10	13500000	13600000	0.03198	rs7072705	2.26	rs4750379	0.0267	6.99	-0.318	173	5	lasso	0.02465	3.08e-11	-0.2081	0.835118	NA	NA	NA	NA	NA
BICC1-out.wgt.RDat	/u/home/t/tboltz/project-ophoff/rna_whole_blood/cts_TWAS_latest/T_Cells_CD8_weights2//BICC1-out.wgt.RDat	BICC1	10	60300000	60600000	0.02648	rs3844160	-1.97	rs920259	0.00353	-4.33	0.264	170	15	enet	0.0125	1.87e-06	-0.569	0.569364	NA	NA	NA	NA	NA
BORCS7-out.wgt.RDat	/u/home/t/tboltz/project-ophoff/rna_whole_blood/cts_TWAS_latest/T_Cells_CD8_weights2//BORCS7-out.wgt.RDat	BORCS7	10	105000000	105000000	0.04749	rs4147155	-3.73	rs12416687	0.0428	8.93	0.764	209	209	blup	0.04278	2.17e-18	0.6509	0.515105	NA	NA	NA	NA	NA
CALHM2-out.wgt.RDat	/u/home/t/tboltz/project-ophoff/rna_whole_blood/cts_TWAS_latest/T_Cells_CD8_weights2//CALHM2-out.wgt.RDat	CALHM2	10	105000000	105000000	0.14006	rs7068070	2.44	rs3014190	0.0356	-8.45	-0.261	181	15	enet	0.05124	9.26e-22	0.5335	0.593708	NA	NA	NA	NA	NA
CASP7-out.wgt.RDat	/u/home/t/tboltz/project-ophoff/rna_whole_blood/cts_TWAS_latest/T_Cells_CD8_weights2//CASP7-out.wgt.RDat	CASP7	10	115000000	115000000	0.09296	rs7915609	-3.73	rs4353229	0.057	10.09	-1.685	230	9	lasso	0.11543	3.24e-48	-1.3872	0.165371	NA	NA	NA	NA	NA
CC2D2B-out.wgt.RDat	/u/home/t/tboltz/project-ophoff/rna_whole_blood/cts_TWAS_latest/T_Cells_CD8_weights2//CC2D2B-out.wgt.RDat	CC2D2B	10	97700000	97800000	0.01987	rs1132913	2.75	rs12242918	0.0128	5.48	0.391	277	9	enet	0.01235	2.13e-06	0.2661	0.790171	NA	NA	NA	NA	NA
CCDC7-out.wgt.RDat	/u/home/t/tboltz/project-ophoff/rna_whole_blood/cts_TWAS_latest/T_Cells_CD8_weights2//CCDC7-out.wgt.RDat	CCDC7	10	32700000	33200000	0.07531	rs17296170	3.35	rs7099897	0.0501	-9.4	1.851	186	186	blup	0.07751	2.2e-32	-1.2763	0.201845	NA	NA	NA	NA	NA
CCNY-out.wgt.RDat	/u/home/t/tboltz/project-ophoff/rna_whole_blood/cts_TWAS_latest/T_Cells_CD8_weights2//CCNY-out.wgt.RDat	CCNY	10	35500000	35900000	0.05273	rs10764063	1.96	rs4934753	0.0434	8.98	-0.36	190	13	enet	0.04423	5.77e-19	-0.5566	0.577805	NA	NA	NA	NA	NA
CCSER2-out.wgt.RDat	/u/home/t/tboltz/project-ophoff/rna_whole_blood/cts_TWAS_latest/T_Cells_CD8_weights2//CCSER2-out.wgt.RDat	CCSER2	10	86100000	86300000	0.04787	rs4366428	2.71	rs7082351	0.0389	8.42	0.944	296	5	lasso	0.03944	4.58e-17	1.4137	0.157459	NA	NA	NA	NA	NA
CDC123-out.wgt.RDat	/u/home/t/tboltz/project-ophoff/rna_whole_blood/cts_TWAS_latest/T_Cells_CD8_weights2//CDC123-out.wgt.RDat	CDC123	10	12200000	12300000	0.02866	rs723210	3.17	rs7068966	0.0218	-6.71	1.066	122	14	enet	0.02703	3.6e-12	-0.4078	0.683413	NA	NA	NA	NA	NA
CDH23-out.wgt.RDat	/u/home/t/tboltz/project-ophoff/rna_whole_blood/cts_TWAS_latest/T_Cells_CD8_weights2//CDH23-out.wgt.RDat	CDH23	10	73200000	73600000	0.04026	rs16928377	3.58	rs1665688	0.0315	7.91	1.172	339	17	enet	0.03337	1.14e-14	1.4554	0.145548	NA	NA	NA	NA	NA
CDHR1-out.wgt.RDat	/u/home/t/tboltz/project-ophoff/rna_whole_blood/cts_TWAS_latest/T_Cells_CD8_weights2//CDHR1-out.wgt.RDat	CDHR1	10	86000000	86000000	0.01637	rs594467	-2.73	rs7099098	0.0142	5.31	1.153	226	5	lasso	0.01189	3.26e-06	1.2107	0.226001	NA	NA	NA	NA	NA
CISD1-out.wgt.RDat	/u/home/t/tboltz/project-ophoff/rna_whole_blood/cts_TWAS_latest/T_Cells_CD8_weights2//CISD1-out.wgt.RDat	CISD1	10	60000000	60000000	0.04953	rs16911377	2.09	rs2590339	0.0727	11.43	-0.646	173	5	lasso	0.08376	5.99e-35	-0.4557	0.648581	NA	NA	NA	NA	NA
COL17A1-out.wgt.RDat	/u/home/t/tboltz/project-ophoff/rna_whole_blood/cts_TWAS_latest/T_Cells_CD8_weights2//COL17A1-out.wgt.RDat	COL17A1	10	106000000	106000000	0.0093	rs2864022	-3.05	rs6584583	0.0134	5.05	0.286	193	1	lasso	0.0128	1.42e-06	0.286	0.774878	NA	NA	NA	NA	NA
CTNNA3-out.wgt.RDat	/u/home/t/tboltz/project-ophoff/rna_whole_blood/cts_TWAS_latest/T_Cells_CD8_weights2//CTNNA3-out.wgt.RDat	CTNNA3	10	67700000	69500000	0.02293	rs10509235	-3.04	rs10997656	0.0127	5.76	-0.207	668	15	enet	0.00942	3.1e-05	-0.1995	0.841833	NA	NA	NA	NA	NA
CUBN-out.wgt.RDat	/u/home/t/tboltz/project-ophoff/rna_whole_blood/cts_TWAS_latest/T_Cells_CD8_weights2//CUBN-out.wgt.RDat	CUBN	10	16900000	17200000	0.11842	rs4335444	4.47	rs7912064	0.0668	10.83	-0.84	329	30	enet	0.07788	1.56e-32	0.1143	0.908966	NA	NA	NA	NA	NA
DHX32-out.wgt.RDat	/u/home/t/tboltz/project-ophoff/rna_whole_blood/cts_TWAS_latest/T_Cells_CD8_weights2//DHX32-out.wgt.RDat	DHX32	10	128000000	128000000	0.09332	rs11813475	2.68	rs10901483	0.0828	-12.69	-1.313	187	13	enet	0.08979	1.93e-37	1.0075	0.313716	NA	NA	NA	NA	NA
DIP2C-out.wgt.RDat	/u/home/t/tboltz/project-ophoff/rna_whole_blood/cts_TWAS_latest/T_Cells_CD8_weights2//DIP2C-out.wgt.RDat	DIP2C	10	320000	736000	0.01338	rs7916145	-2.51	rs947469	0.0103	4.79	1.055	148	3	lasso	0.00818	9.71e-05	1.0483	0.294483	NA	NA	NA	NA	NA
DNA2-out.wgt.RDat	/u/home/t/tboltz/project-ophoff/rna_whole_blood/cts_TWAS_latest/T_Cells_CD8_weights2//DNA2-out.wgt.RDat	DNA2	10	70200000	70200000	0.02182	rs1417941	-3.05	rs12219699	0.0225	-6.51	0.953	173	2	lasso	0.02102	8.27e-10	-0.9811	0.326561	NA	NA	NA	NA	NA
DNAJC9-out.wgt.RDat	/u/home/t/tboltz/project-ophoff/rna_whole_blood/cts_TWAS_latest/T_Cells_CD8_weights2//DNAJC9-out.wgt.RDat	DNAJC9	10	74900000	75000000	0.01637	rs7076585	-2.19	rs7097343	0.0161	6.03	0.382	194	194	blup	0.01772	1.63e-08	0.732	0.464175	NA	NA	NA	NA	NA
DNMBP-out.wgt.RDat	/u/home/t/tboltz/project-ophoff/rna_whole_blood/cts_TWAS_latest/T_Cells_CD8_weights2//DNMBP-out.wgt.RDat	DNMBP	10	102000000	102000000	0.01968	rs7897454	3.24	rs4919402	0.021	6.25	-0.534	231	1	lasso	0.01885	5.87e-09	-0.534	0.593342	NA	NA	NA	NA	NA
DPCD-out.wgt.RDat	/u/home/t/tboltz/project-ophoff/rna_whole_blood/cts_TWAS_latest/T_Cells_CD8_weights2//DPCD-out.wgt.RDat	DPCD	10	103000000	103000000	0.00944	rs644633	2.08	rs9420857	0.00611	-4.35	0.672	144	3	lasso	0.00526	0.00148	-0.3515	0.725208	NA	NA	NA	NA	NA
DPYSL4-out.wgt.RDat	/u/home/t/tboltz/project-ophoff/rna_whole_blood/cts_TWAS_latest/T_Cells_CD8_weights2//DPYSL4-out.wgt.RDat	DPYSL4	10	134000000	134000000	0.05263	rs7911172	2.83	rs2818413	0.013	6.18	1.105	100	17	enet	0.03441	4.45e-15	0.7784	0.436338	NA	NA	NA	NA	NA
ECHS1-out.wgt.RDat	/u/home/t/tboltz/project-ophoff/rna_whole_blood/cts_TWAS_latest/T_Cells_CD8_weights2//ECHS1-out.wgt.RDat	ECHS1	10	135000000	135000000	0.02148	rs3818602	2.77	rs3008337	0.0109	-5.15	2.401	171	171	blup	0.01658	4.6e-08	-2.4239	0.015354	0.029	0.933	0	0.002	0.036
EEF1AKMT2-out.wgt.RDat	/u/home/t/tboltz/project-ophoff/rna_whole_blood/cts_TWAS_latest/T_Cells_CD8_weights2//EEF1AKMT2-out.wgt.RDat	EEF1AKMT2	10	126000000	126000000	0.02604	rs12247671	-3.46	rs7097254	0.00997	-4.99	-0.921	150	11	enet	0.01092	7.86e-06	2.221	0.02635	0.194	0.8	0	0.002	0.004
EIF4EBP2-out.wgt.RDat	/u/home/t/tboltz/project-ophoff/rna_whole_blood/cts_TWAS_latest/T_Cells_CD8_weights2//EIF4EBP2-out.wgt.RDat	EIF4EBP2	10	72200000	72200000	0.02118	rs7071474	-2.65	rs2279253	0.00958	5.39	0.619	185	7	enet	0.01345	7.88e-07	0.8241	0.409898	NA	NA	NA	NA	NA
ENTPD1-out.wgt.RDat	/u/home/t/tboltz/project-ophoff/rna_whole_blood/cts_TWAS_latest/T_Cells_CD8_weights2//ENTPD1-out.wgt.RDat	ENTPD1	10	97500000	97600000	0.11589	rs7911684	2.49	rs3176893	0.121	-14.83	0.554	318	25	enet	0.12626	7.36e-53	-0.5184	0.604208	NA	NA	NA	NA	NA
ERCC6-out.wgt.RDat	/u/home/t/tboltz/project-ophoff/rna_whole_blood/cts_TWAS_latest/T_Cells_CD8_weights2//ERCC6-out.wgt.RDat	ERCC6	10	50700000	50700000	0.02894	rs3810947	2.59	rs17177717	0.00782	-5.48	0.262	163	6	lasso	0.02398	5.66e-11	1.108	0.267875	NA	NA	NA	NA	NA
FAM107B-out.wgt.RDat	/u/home/t/tboltz/project-ophoff/rna_whole_blood/cts_TWAS_latest/T_Cells_CD8_weights2//FAM107B-out.wgt.RDat	FAM107B	10	14600000	14800000	0.1809	rs17155173	2.65	rs11259266	0.0587	-10.47	-0.308	300	36	enet	0.09827	5.65e-41	1.1719	0.241243	NA	NA	NA	NA	NA
FAM170B-out.wgt.RDat	/u/home/t/tboltz/project-ophoff/rna_whole_blood/cts_TWAS_latest/T_Cells_CD8_weights2//FAM170B-out.wgt.RDat	FAM170B	10	50300000	50300000	0.03869	rs12264297	3.31	rs12249370	0.0175	6.61	-0.059	228	4	lasso	0.02464	3.11e-11	-0.4998	0.617216	NA	NA	NA	NA	NA
FANK1-out.wgt.RDat	/u/home/t/tboltz/project-ophoff/rna_whole_blood/cts_TWAS_latest/T_Cells_CD8_weights2//FANK1-out.wgt.RDat	FANK1	10	128000000	128000000	0.01376	rs11813475	2.68	rs4420176	0.00772	-4.49	-1.362	188	17	enet	0.00804	0.000111	0.9525	0.340859	NA	NA	NA	NA	NA
FAS-out.wgt.RDat	/u/home/t/tboltz/project-ophoff/rna_whole_blood/cts_TWAS_latest/T_Cells_CD8_weights2//FAS-out.wgt.RDat	FAS	10	90800000	90800000	0.16745	rs2297473	2.66	rs1800682	0.173	17.4	-1.43	169	6	lasso	0.19735	8.5e-85	-0.9404	0.34702	NA	NA	NA	NA	NA
FGFR2-out.wgt.RDat	/u/home/t/tboltz/project-ophoff/rna_whole_blood/cts_TWAS_latest/T_Cells_CD8_weights2//FGFR2-out.wgt.RDat	FGFR2	10	123000000	123000000	0.18987	rs11200052	2.36	rs7918550	0.177	17.54	-0.006	189	20	enet	0.19721	9.85e-85	0.5573	0.57731	NA	NA	NA	NA	NA
GDI2-out.wgt.RDat	/u/home/t/tboltz/project-ophoff/rna_whole_blood/cts_TWAS_latest/T_Cells_CD8_weights2//GDI2-out.wgt.RDat	GDI2	10	5810000	5880000	0.1703	rs4881483	2.44	rs2386620	0.0573	-12.19	-0.114	207	35	enet	0.1362	3.63e-57	0.6468	0.517767	NA	NA	NA	NA	NA
GHITM-out.wgt.RDat	/u/home/t/tboltz/project-ophoff/rna_whole_blood/cts_TWAS_latest/T_Cells_CD8_weights2//GHITM-out.wgt.RDat	GHITM	10	85900000	85900000	0.03126	rs594467	-2.73	rs11200839	0.00147	4.67	-0.667	224	224	blup	0.00627	0.000573	-1.1359	0.255986	NA	NA	NA	NA	NA
GRK5-out.wgt.RDat	/u/home/t/tboltz/project-ophoff/rna_whole_blood/cts_TWAS_latest/T_Cells_CD8_weights2//GRK5-out.wgt.RDat	GRK5	10	121000000	121000000	0.01617	rs3847492	3.35	rs12573657	0.000858	-3.88	-1.003	179	10	enet	0.00463	0.00268	-0.3496	0.726614	NA	NA	NA	NA	NA
GSTO1-out.wgt.RDat	/u/home/t/tboltz/project-ophoff/rna_whole_blood/cts_TWAS_latest/T_Cells_CD8_weights2//GSTO1-out.wgt.RDat	GSTO1	10	106000000	106000000	0.02396	rs3896224	-3.67	rs4925	0.0201	-6.13	-1.226	174	18	enet	0.02067	1.14e-09	1.0713	0.284036	NA	NA	NA	NA	NA
HELLS-out.wgt.RDat	/u/home/t/tboltz/project-ophoff/rna_whole_blood/cts_TWAS_latest/T_Cells_CD8_weights2//HELLS-out.wgt.RDat	HELLS	10	96300000	96400000	0.06488	rs2475377	-2.39	rs4494250	0.0282	-7.2	0.942	235	25	enet	0.03712	3.79e-16	-0.8813	0.378178	NA	NA	NA	NA	NA
HIF1AN-out.wgt.RDat	/u/home/t/tboltz/project-ophoff/rna_whole_blood/cts_TWAS_latest/T_Cells_CD8_weights2//HIF1AN-out.wgt.RDat	HIF1AN	10	102000000	102000000	0.0105	rs7897454	3.24	rs3750627	0.0152	-5.34	0.874	151	6	lasso	0.01289	1.31e-06	-0.8701	0.384256	NA	NA	NA	NA	NA
HKDC1-out.wgt.RDat	/u/home/t/tboltz/project-ophoff/rna_whole_blood/cts_TWAS_latest/T_Cells_CD8_weights2//HKDC1-out.wgt.RDat	HKDC1	10	71000000	71000000	0.04456	rs1417941	-3.05	rs5030933	0.0122	5.92	0.711	187	4	lasso	0.03184	4.58e-14	-0.1147	0.908696	NA	NA	NA	NA	NA
HPS1-out.wgt.RDat	/u/home/t/tboltz/project-ophoff/rna_whole_blood/cts_TWAS_latest/T_Cells_CD8_weights2//HPS1-out.wgt.RDat	HPS1	10	100000000	100000000	0.31126	rs11189556	3.13	rs1060445	0.0718	-11.2	0.748	187	8	lasso	0.12888	5.43e-54	0.6321	0.527333	NA	NA	NA	NA	NA
HPS6-out.wgt.RDat	/u/home/t/tboltz/project-ophoff/rna_whole_blood/cts_TWAS_latest/T_Cells_CD8_weights2//HPS6-out.wgt.RDat	HPS6	10	104000000	104000000	0.04702	rs10786667	-1.71	rs17094373	0.0398	-8.86	-1.09	127	127	blup	0.04178	5.42e-18	0.4696	0.638653	NA	NA	NA	NA	NA
IFIT1B-out.wgt.RDat	/u/home/t/tboltz/project-ophoff/rna_whole_blood/cts_TWAS_latest/T_Cells_CD8_weights2//IFIT1B-out.wgt.RDat	IFIT1B	10	91100000	91100000	0.01221	rs2297473	2.66	rs304500	0.00245	4.02	0.819	209	10	enet	0.00549	0.00119	1.7783	0.07536	NA	NA	NA	NA	NA
IFIT1-out.wgt.RDat	/u/home/t/tboltz/project-ophoff/rna_whole_blood/cts_TWAS_latest/T_Cells_CD8_weights2//IFIT1-out.wgt.RDat	IFIT1	10	91200000	91200000	0.01827	rs2297473	2.66	rs304437	0.0138	5.11	0.924	206	2	lasso	0.01171	3.84e-06	0.9936	0.320431	NA	NA	NA	NA	NA
IFIT5-out.wgt.RDat	/u/home/t/tboltz/project-ophoff/rna_whole_blood/cts_TWAS_latest/T_Cells_CD8_weights2//IFIT5-out.wgt.RDat	IFIT5	10	91200000	91200000	0.13665	rs2297473	2.66	rs303210	0.117	14.54	0.839	193	7	lasso	0.12542	1.7e-52	1.4732	0.140704	NA	NA	NA	NA	NA
INSYN2A-out.wgt.RDat	/u/home/t/tboltz/project-ophoff/rna_whole_blood/cts_TWAS_latest/T_Cells_CD8_weights2//INSYN2A-out.wgt.RDat	INSYN2A	10	129000000	129000000	0.01566	rs10830126	-2.47	rs1892135	0.00573	5.06	0.043	228	6	lasso	0.01765	1.75e-08	0.2059	0.836875	NA	NA	NA	NA	NA
IPMK-out.wgt.RDat	/u/home/t/tboltz/project-ophoff/rna_whole_blood/cts_TWAS_latest/T_Cells_CD8_weights2//IPMK-out.wgt.RDat	IPMK	10	60000000	60000000	0.05699	rs16911377	2.09	rs2790170	0.0351	9.19	-0.699	188	8	lasso	0.0638	8.35e-27	-0.1678	0.866777	NA	NA	NA	NA	NA
KCNMA1-out.wgt.RDat	/u/home/t/tboltz/project-ophoff/rna_whole_blood/cts_TWAS_latest/T_Cells_CD8_weights2//KCNMA1-out.wgt.RDat	KCNMA1	10	78600000	79400000	0.27363	rs2670128	-3.54	rs816852	0.2	-18.76	-1.18	350	11	enet	0.21087	3.45e-91	0.8921	0.37236	NA	NA	NA	NA	NA
KIF5B-out.wgt.RDat	/u/home/t/tboltz/project-ophoff/rna_whole_blood/cts_TWAS_latest/T_Cells_CD8_weights2//KIF5B-out.wgt.RDat	KIF5B	10	32300000	32300000	0.03658	rs2769202	2.97	rs9299674	-6.42e-05	-4.45	0.965	119	119	blup	0.01693	3.35e-08	-0.1204	0.904197	NA	NA	NA	NA	NA
KNDC1-out.wgt.RDat	/u/home/t/tboltz/project-ophoff/rna_whole_blood/cts_TWAS_latest/T_Cells_CD8_weights2//KNDC1-out.wgt.RDat	KNDC1	10	135000000	135000000	0.06318	rs3818602	2.77	rs10857665	0.0371	8.11	-0.279	186	3	lasso	0.0375	2.68e-16	0.1112	0.911479	NA	NA	NA	NA	NA
LIPA-out.wgt.RDat	/u/home/t/tboltz/project-ophoff/rna_whole_blood/cts_TWAS_latest/T_Cells_CD8_weights2//LIPA-out.wgt.RDat	LIPA	10	91000000	91200000	0.40532	rs2297473	2.66	rs1412444	0.354	-24.75	0.678	231	6	lasso	0.38619	1.37e-185	-0.6263	0.531107	NA	NA	NA	NA	NA
LIPN-out.wgt.RDat	/u/home/t/tboltz/project-ophoff/rna_whole_blood/cts_TWAS_latest/T_Cells_CD8_weights2//LIPN-out.wgt.RDat	LIPN	10	90500000	90500000	0.35559	rs2297473	2.66	rs10788613	0.0503	10.26	2.294	162	49	enet	0.20041	3.1e-86	1.4162	0.156726	NA	NA	NA	NA	NA
LRRC27-out.wgt.RDat	/u/home/t/tboltz/project-ophoff/rna_whole_blood/cts_TWAS_latest/T_Cells_CD8_weights2//LRRC27-out.wgt.RDat	LRRC27	10	134000000	134000000	0.02741	rs7911172	2.83	rs2474329	0.0276	-7.48	1.451	98	6	enet	0.03314	1.42e-14	-1.6252	0.104118	NA	NA	NA	NA	NA
MARCHF5-out.wgt.RDat	/u/home/t/tboltz/project-ophoff/rna_whole_blood/cts_TWAS_latest/T_Cells_CD8_weights2//MARCHF5-out.wgt.RDat	MARCHF5	10	94100000	94100000	0.02108	rs701846	-3.47	rs7088903	0.0318	-7.81	1.628	154	4	lasso	0.03061	1.41e-13	-1.7597	0.078451	NA	NA	NA	NA	NA
MARCHF8-out.wgt.RDat	/u/home/t/tboltz/project-ophoff/rna_whole_blood/cts_TWAS_latest/T_Cells_CD8_weights2//MARCHF8-out.wgt.RDat	MARCHF8	10	46000000	46100000	0.05061	rs11239303	-2.46	rs34670342	0.0879	12.44	0.438	104	6	lasso	0.09464	1.85e-39	0.5668	0.570861	NA	NA	NA	NA	NA
MASTL-out.wgt.RDat	/u/home/t/tboltz/project-ophoff/rna_whole_blood/cts_TWAS_latest/T_Cells_CD8_weights2//MASTL-out.wgt.RDat	MASTL	10	27400000	27500000	0.28311	rs2815551	3.04	rs10764686	0.295	22.61	-1.035	225	64	enet	0.30184	3.2e-137	-1.215	0.224369	NA	NA	NA	NA	NA
MCMBP-out.wgt.RDat	/u/home/t/tboltz/project-ophoff/rna_whole_blood/cts_TWAS_latest/T_Cells_CD8_weights2//MCMBP-out.wgt.RDat	MCMBP	10	122000000	122000000	0.10421	rs3847492	3.35	rs12772503	0.0179	7.29	0.57	205	9	lasso	0.07777	1.73e-32	0.1354	0.892333	NA	NA	NA	NA	NA
MFSD13A-out.wgt.RDat	/u/home/t/tboltz/project-ophoff/rna_whole_blood/cts_TWAS_latest/T_Cells_CD8_weights2//MFSD13A-out.wgt.RDat	MFSD13A	10	104000000	104000000	0.01061	rs4147155	-3.73	rs2025713	0.00701	4.22	-0.444	165	165	blup	0.00188	0.0394	-1.2492	0.211604	NA	NA	NA	NA	NA
MGMT-out.wgt.RDat	/u/home/t/tboltz/project-ophoff/rna_whole_blood/cts_TWAS_latest/T_Cells_CD8_weights2//MGMT-out.wgt.RDat	MGMT	10	131000000	132000000	0.06392	rs7069581	2.55	rs477692	0.0584	-10.21	0.357	199	19	enet	0.08163	4.49e-34	-0.5381	0.590511	NA	NA	NA	NA	NA
MORN4-out.wgt.RDat	/u/home/t/tboltz/project-ophoff/rna_whole_blood/cts_TWAS_latest/T_Cells_CD8_weights2//MORN4-out.wgt.RDat	MORN4	10	99400000	99400000	0.01444	rs2636774	-2.21	rs11189310	0.0111	-4.53	0.495	161	2	lasso	0.00771	0.00015	-0.6497	0.515885	NA	NA	NA	NA	NA
MRPL43-out.wgt.RDat	/u/home/t/tboltz/project-ophoff/rna_whole_blood/cts_TWAS_latest/T_Cells_CD8_weights2//MRPL43-out.wgt.RDat	MRPL43	10	103000000	103000000	0.01989	rs912474	-2.27	rs2181834	0.0199	-6.07	-0.57	136	1	lasso	0.01851	7.97e-09	0.57	0.568678	NA	NA	NA	NA	NA
MSRB2-out.wgt.RDat	/u/home/t/tboltz/project-ophoff/rna_whole_blood/cts_TWAS_latest/T_Cells_CD8_weights2//MSRB2-out.wgt.RDat	MSRB2	10	23400000	23400000	0.14343	rs10508654	3.45	rs7911289	0.0319	7.88	-1.65	162	42	enet	0.06744	2.8e-28	-3.147	0.00165	0	0.985	0	0.004	0.011
MXI1-out.wgt.RDat	/u/home/t/tboltz/project-ophoff/rna_whole_blood/cts_TWAS_latest/T_Cells_CD8_weights2//MXI1-out.wgt.RDat	MXI1	10	112000000	112000000	0.04298	rs7081449	2.36	rs11195062	0.013	6.44	0.066	163	163	blup	0.02888	6.72e-13	1.3144	0.188711	NA	NA	NA	NA	NA
MYOF-out.wgt.RDat	/u/home/t/tboltz/project-ophoff/rna_whole_blood/cts_TWAS_latest/T_Cells_CD8_weights2//MYOF-out.wgt.RDat	MYOF	10	95100000	95200000	0.01367	rs863800	2.38	rs7091625	0.0103	-5.02	0.502	217	4	lasso	0.00819	9.67e-05	-0.3848	0.700369	NA	NA	NA	NA	NA
NCOA4-out.wgt.RDat	/u/home/t/tboltz/project-ophoff/rna_whole_blood/cts_TWAS_latest/T_Cells_CD8_weights2//NCOA4-out.wgt.RDat	NCOA4	10	51600000	51600000	0.04073	rs2574983	3.48	rs10993994	0.00748	-5.34	1.494	33	11	enet	0.01985	2.38e-09	0.5254	0.599338	NA	NA	NA	NA	NA
NEBL-out.wgt.RDat	/u/home/t/tboltz/project-ophoff/rna_whole_blood/cts_TWAS_latest/T_Cells_CD8_weights2//NEBL-out.wgt.RDat	NEBL	10	21100000	21500000	0.41749	rs2359342	3.29	rs10828213	0.21	19.25	0.333	220	16	enet	0.25098	8.43e-111	1.2065	0.227623	NA	NA	NA	NA	NA
NMT2-out.wgt.RDat	/u/home/t/tboltz/project-ophoff/rna_whole_blood/cts_TWAS_latest/T_Cells_CD8_weights2//NMT2-out.wgt.RDat	NMT2	10	15100000	15200000	0.26194	rs11259456	-2.47	rs3814168	0.0704	-11.1	-1.872	208	16	enet	0.12212	4.42e-51	1.2644	0.206103	NA	NA	NA	NA	NA
NOC3L-out.wgt.RDat	/u/home/t/tboltz/project-ophoff/rna_whole_blood/cts_TWAS_latest/T_Cells_CD8_weights2//NOC3L-out.wgt.RDat	NOC3L	10	96100000	96100000	0.03528	rs6583954	2.13	rs3781264	0.0329	-7.69	-1.191	155	17	enet	0.03578	1.28e-15	0.0213	0.982969	NA	NA	NA	NA	NA
NRBF2-out.wgt.RDat	/u/home/t/tboltz/project-ophoff/rna_whole_blood/cts_TWAS_latest/T_Cells_CD8_weights2//NRBF2-out.wgt.RDat	NRBF2	10	64900000	64900000	0.08236	rs2136577	3.1	rs16918239	0.0271	-7.26	-1.672	263	17	enet	0.03178	4.84e-14	1.6523	0.098472	NA	NA	NA	NA	NA
NT5C2-out.wgt.RDat	/u/home/t/tboltz/project-ophoff/rna_whole_blood/cts_TWAS_latest/T_Cells_CD8_weights2//NT5C2-out.wgt.RDat	NT5C2	10	105000000	105000000	0.02857	rs4147155	-3.73	rs11191548	0.028	7.25	-2.161	229	3	lasso	0.02712	3.32e-12	-2.4017	0.01632	0	0.963	0	0.007	0.029
NUDT13-out.wgt.RDat	/u/home/t/tboltz/project-ophoff/rna_whole_blood/cts_TWAS_latest/T_Cells_CD8_weights2//NUDT13-out.wgt.RDat	NUDT13	10	74900000	74900000	0.00781	NA	NA	NA	NA	NA	NA	189	0	lasso	0.00879	5.56e-05	NA	NA	NA	NA	NA	NA	NA
NUDT5-out.wgt.RDat	/u/home/t/tboltz/project-ophoff/rna_whole_blood/cts_TWAS_latest/T_Cells_CD8_weights2//NUDT5-out.wgt.RDat	NUDT5	10	12200000	12200000	0.04429	rs12251362	2.44	rs11257655	0.0437	-8.99	0.005	122	3	lasso	0.05285	2.11e-22	-0.5129	0.607989	NA	NA	NA	NA	NA
OR13A1-out.wgt.RDat	/u/home/t/tboltz/project-ophoff/rna_whole_blood/cts_TWAS_latest/T_Cells_CD8_weights2//OR13A1-out.wgt.RDat	OR13A1	10	45800000	45800000	0.03533	rs11239303	-2.46	rs6413416	0.0348	-8.39	1.601	121	20	enet	0.04352	1.1e-18	-0.8895	0.373745	NA	NA	NA	NA	NA
PDZD8-out.wgt.RDat	/u/home/t/tboltz/project-ophoff/rna_whole_blood/cts_TWAS_latest/T_Cells_CD8_weights2//PDZD8-out.wgt.RDat	PDZD8	10	119000000	119000000	0.04874	rs703419	-2.96	rs2532841	0.0196	6.01	2.033	138	15	enet	0.01726	2.47e-08	2.1438	0.032046	0.001	0.976	0	0.001	0.022
PFKP-out.wgt.RDat	/u/home/t/tboltz/project-ophoff/rna_whole_blood/cts_TWAS_latest/T_Cells_CD8_weights2//PFKP-out.wgt.RDat	PFKP	10	3110000	3180000	0.04981	rs945142	2.62	rs4881109	0.0397	-8.43	-1.197	237	8	enet	0.0448	3.42e-19	1.2185	0.223045	NA	NA	NA	NA	NA
PIP4K2A-out.wgt.RDat	/u/home/t/tboltz/project-ophoff/rna_whole_blood/cts_TWAS_latest/T_Cells_CD8_weights2//PIP4K2A-out.wgt.RDat	PIP4K2A	10	22800000	23000000	0.07287	rs10508654	3.45	rs10828316	0.0427	-8.79	-1.933	164	2	lasso	0.0398	3.3e-17	1.9756	0.048197	0	0.977	0	0.005	0.018
PKD2L1-out.wgt.RDat	/u/home/t/tboltz/project-ophoff/rna_whole_blood/cts_TWAS_latest/T_Cells_CD8_weights2//PKD2L1-out.wgt.RDat	PKD2L1	10	102000000	102000000	0.06739	rs7897454	3.24	rs7897454	0.0505	9.46	3.243	205	8	lasso	0.05158	6.78e-22	3.3042	0.000953	0	0.67	0	0.003	0.327
PLAU-out.wgt.RDat	/u/home/t/tboltz/project-ophoff/rna_whole_blood/cts_TWAS_latest/T_Cells_CD8_weights2//PLAU-out.wgt.RDat	PLAU	10	75700000	75700000	0.01059	rs2688608	-2.82	rs2459449	0.011	4.83	-0.339	146	2	lasso	0.00928	3.54e-05	-0.3416	0.732669	NA	NA	NA	NA	NA
PLEKHA1-out.wgt.RDat	/u/home/t/tboltz/project-ophoff/rna_whole_blood/cts_TWAS_latest/T_Cells_CD8_weights2//PLEKHA1-out.wgt.RDat	PLEKHA1	10	124000000	124000000	0.02313	rs10887154	3.14	rs10510110	0.0244	7.14	-1.175	221	8	enet	0.02577	1.12e-11	-1.2077	0.227178	NA	NA	NA	NA	NA
PPA1-out.wgt.RDat	/u/home/t/tboltz/project-ophoff/rna_whole_blood/cts_TWAS_latest/T_Cells_CD8_weights2//PPA1-out.wgt.RDat	PPA1	10	72000000	72000000	0.17383	rs7071474	-2.65	rs10999211	0.104	-13.53	-0.519	212	29	enet	0.13754	9.37e-58	0.3822	0.7023	NA	NA	NA	NA	NA
PRDX3-out.wgt.RDat	/u/home/t/tboltz/project-ophoff/rna_whole_blood/cts_TWAS_latest/T_Cells_CD8_weights2//PRDX3-out.wgt.RDat	PRDX3	10	121000000	121000000	0.0454	rs7084494	-3	rs915272	0.0257	-7.03	0.386	148	6	lasso	0.02641	6.31e-12	0.2845	0.775994	NA	NA	NA	NA	NA
PRXL2A-out.wgt.RDat	/u/home/t/tboltz/project-ophoff/rna_whole_blood/cts_TWAS_latest/T_Cells_CD8_weights2//PRXL2A-out.wgt.RDat	PRXL2A	10	82200000	82200000	0.02504	rs1002745	-2.41	rs1870145	0.0242	-6.79	-0.05	236	5	lasso	0.0242	4.64e-11	-0.1009	0.919637	NA	NA	NA	NA	NA
PTER-out.wgt.RDat	/u/home/t/tboltz/project-ophoff/rna_whole_blood/cts_TWAS_latest/T_Cells_CD8_weights2//PTER-out.wgt.RDat	PTER	10	16500000	16600000	0.09816	rs4335444	4.47	rs2078518	0.027	7.6	1.706	228	7	lasso	0.05696	4.74e-24	1.6694	0.095045	NA	NA	NA	NA	NA
RASSF4-out.wgt.RDat	/u/home/t/tboltz/project-ophoff/rna_whole_blood/cts_TWAS_latest/T_Cells_CD8_weights2//RASSF4-out.wgt.RDat	RASSF4	10	45500000	45500000	0.03777	rs7897547	-2.67	rs883735	0.0215	6.24	-0.627	179	15	enet	0.02971	3.17e-13	-0.5809	0.561319	NA	NA	NA	NA	NA
RPS24-out.wgt.RDat	/u/home/t/tboltz/project-ophoff/rna_whole_blood/cts_TWAS_latest/T_Cells_CD8_weights2//RPS24-out.wgt.RDat	RPS24	10	79800000	79800000	0.00981	rs2670128	-3.54	rs2256986	0.00955	-4.69	-2.181	193	5	enet	0.00606	0.000697	2.013	0.044111	0.248	0.721	0.001	0.004	0.026
RRP12-out.wgt.RDat	/u/home/t/tboltz/project-ophoff/rna_whole_blood/cts_TWAS_latest/T_Cells_CD8_weights2//RRP12-out.wgt.RDat	RRP12	10	99100000	99200000	0.073	rs2636774	-2.21	rs9888026	0.105	-13.51	1.36	185	3	lasso	0.10439	1.53e-43	-1.3637	0.172653	NA	NA	NA	NA	NA
RSU1-out.wgt.RDat	/u/home/t/tboltz/project-ophoff/rna_whole_blood/cts_TWAS_latest/T_Cells_CD8_weights2//RSU1-out.wgt.RDat	RSU1	10	16600000	16900000	0.07949	rs4335444	4.47	rs780632	0.0279	-7.4	0.76	264	29	enet	0.04329	1.36e-18	0.5124	0.60839	NA	NA	NA	NA	NA
RTKN2-out.wgt.RDat	/u/home/t/tboltz/project-ophoff/rna_whole_blood/cts_TWAS_latest/T_Cells_CD8_weights2//RTKN2-out.wgt.RDat	RTKN2	10	63900000	64000000	0.12772	rs4948496	-4.84	rs1368158	0.069	-11.16	1.512	211	35	enet	0.09067	8.26e-38	-1.3639	0.172594	NA	NA	NA	NA	NA
SEC61A2-out.wgt.RDat	/u/home/t/tboltz/project-ophoff/rna_whole_blood/cts_TWAS_latest/T_Cells_CD8_weights2//SEC61A2-out.wgt.RDat	SEC61A2	10	12200000	12200000	0.02188	rs6602555	-2.43	rs10906086	0.0146	5.36	-0.724	124	21	enet	0.01348	7.62e-07	-0.1704	0.864676	NA	NA	NA	NA	NA
SFRP5-out.wgt.RDat	/u/home/t/tboltz/project-ophoff/rna_whole_blood/cts_TWAS_latest/T_Cells_CD8_weights2//SFRP5-out.wgt.RDat	SFRP5	10	99500000	99500000	0.01996	rs3740526	-2.14	rs10748709	0.0113	6.16	0.441	147	5	enet	0.01355	7.14e-07	0.3198	0.749139	NA	NA	NA	NA	NA
SFXN4-out.wgt.RDat	/u/home/t/tboltz/project-ophoff/rna_whole_blood/cts_TWAS_latest/T_Cells_CD8_weights2//SFXN4-out.wgt.RDat	SFXN4	10	121000000	121000000	0.0809	rs7084494	-3	rs925388	0.0777	-11.67	0.111	148	11	enet	0.07906	5.09e-33	0.094	0.925116	NA	NA	NA	NA	NA
SHTN1-out.wgt.RDat	/u/home/t/tboltz/project-ophoff/rna_whole_blood/cts_TWAS_latest/T_Cells_CD8_weights2//SHTN1-out.wgt.RDat	SHTN1	10	119000000	119000000	0.25692	rs703419	-2.96	rs740600	0.184	17.89	1.426	205	2	lasso	0.18437	9.13e-79	1.3989	0.161844	NA	NA	NA	NA	NA
SIRT1-out.wgt.RDat	/u/home/t/tboltz/project-ophoff/rna_whole_blood/cts_TWAS_latest/T_Cells_CD8_weights2//SIRT1-out.wgt.RDat	SIRT1	10	69600000	69700000	0.07672	rs6480281	-1.79	rs10997885	0.0529	-9.69	1.129	183	9	lasso	0.04656	6.81e-20	-1.1643	0.244292	NA	NA	NA	NA	NA
SLC35G1-out.wgt.RDat	/u/home/t/tboltz/project-ophoff/rna_whole_blood/cts_TWAS_latest/T_Cells_CD8_weights2//SLC35G1-out.wgt.RDat	SLC35G1	10	95700000	95700000	0.02649	rs863800	2.38	rs1223471	0.0155	5.44	1.965	169	5	lasso	0.01323	9.63e-07	1.9623	0.049733	0.012	0.968	0	0.001	0.019
SLK-out.wgt.RDat	/u/home/t/tboltz/project-ophoff/rna_whole_blood/cts_TWAS_latest/T_Cells_CD8_weights2//SLK-out.wgt.RDat	SLK	10	106000000	106000000	0.02499	rs11192039	-2.88	rs805688	0.0155	-5.54	0.081	203	16	enet	0.01389	5.25e-07	1.0274	0.304228	NA	NA	NA	NA	NA
SPOCK2-out.wgt.RDat	/u/home/t/tboltz/project-ophoff/rna_whole_blood/cts_TWAS_latest/T_Cells_CD8_weights2//SPOCK2-out.wgt.RDat	SPOCK2	10	73800000	73800000	0.02278	rs4747211	-3.24	rs1049269	0.00453	4.74	-0.579	257	2	lasso	0.00966	2.49e-05	-0.827	0.408249	NA	NA	NA	NA	NA
STAM-out.wgt.RDat	/u/home/t/tboltz/project-ophoff/rna_whole_blood/cts_TWAS_latest/T_Cells_CD8_weights2//STAM-out.wgt.RDat	STAM	10	17700000	17800000	0.02148	rs4561106	-3.1	rs12221	0.0125	5.19	-0.967	137	4	lasso	0.0136	6.84e-07	-1.0094	0.312797	NA	NA	NA	NA	NA
STN1-out.wgt.RDat	/u/home/t/tboltz/project-ophoff/rna_whole_blood/cts_TWAS_latest/T_Cells_CD8_weights2//STN1-out.wgt.RDat	STN1	10	106000000	106000000	0.0186	rs11192039	-2.88	rs7074532	0.00906	-4.87	-0.307	194	194	blup	0.00555	0.00112	-0.287	0.774078	NA	NA	NA	NA	NA
STOX1-out.wgt.RDat	/u/home/t/tboltz/project-ophoff/rna_whole_blood/cts_TWAS_latest/T_Cells_CD8_weights2//STOX1-out.wgt.RDat	STOX1	10	70600000	70700000	0.19216	rs1417941	-3.05	rs3998856	0.238	20.45	-1.123	158	38	enet	0.35473	8.07e-167	-1.1427	0.253171	NA	NA	NA	NA	NA
TBC1D12-out.wgt.RDat	/u/home/t/tboltz/project-ophoff/rna_whole_blood/cts_TWAS_latest/T_Cells_CD8_weights2//TBC1D12-out.wgt.RDat	TBC1D12	10	96200000	96300000	0.05619	rs2475377	-2.39	rs3818432	0.0198	6.28	-0.564	203	22	enet	0.03349	1.03e-14	-0.6739	0.500374	NA	NA	NA	NA	NA
TCTN3-out.wgt.RDat	/u/home/t/tboltz/project-ophoff/rna_whole_blood/cts_TWAS_latest/T_Cells_CD8_weights2//TCTN3-out.wgt.RDat	TCTN3	10	97400000	97500000	0.023	rs549062	2.43	rs12242918	0.0172	-5.74	0.391	277	4	lasso	0.01495	2.01e-07	-0.6918	0.489091	NA	NA	NA	NA	NA
TFAM-out.wgt.RDat	/u/home/t/tboltz/project-ophoff/rna_whole_blood/cts_TWAS_latest/T_Cells_CD8_weights2//TFAM-out.wgt.RDat	TFAM	10	60100000	60200000	0.15074	rs16911377	2.09	rs2306604	0.132	15.47	0.478	167	3	lasso	0.13328	6.76e-56	0.4897	0.624375	NA	NA	NA	NA	NA
TMEM273-out.wgt.RDat	/u/home/t/tboltz/project-ophoff/rna_whole_blood/cts_TWAS_latest/T_Cells_CD8_weights2//TMEM273-out.wgt.RDat	TMEM273	10	50400000	50400000	0.30662	rs12264297	3.31	rs12249370	0.123	14.69	-0.059	243	18	enet	0.14723	5.22e-62	-0.2304	0.817794	NA	NA	NA	NA	NA
TNKS2-out.wgt.RDat	/u/home/t/tboltz/project-ophoff/rna_whole_blood/cts_TWAS_latest/T_Cells_CD8_weights2//TNKS2-out.wgt.RDat	TNKS2	10	93600000	93600000	0.02899	rs701846	-3.47	rs11186719	0.013	5.51	-0.855	130	11	enet	0.01649	5e-08	-1.9485	0.05136	NA	NA	NA	NA	NA
TRDMT1-out.wgt.RDat	/u/home/t/tboltz/project-ophoff/rna_whole_blood/cts_TWAS_latest/T_Cells_CD8_weights2//TRDMT1-out.wgt.RDat	TRDMT1	10	17200000	17200000	0.02092	rs4335444	4.47	rs10490958	0.00363	-4.41	-0.804	295	17	enet	0.0064	0.000506	-0.108	0.914028	NA	NA	NA	NA	NA
TRIM8-out.wgt.RDat	/u/home/t/tboltz/project-ophoff/rna_whole_blood/cts_TWAS_latest/T_Cells_CD8_weights2//TRIM8-out.wgt.RDat	TRIM8	10	104000000	104000000	0.02282	rs4147155	-3.73	rs1056738	0.00612	4.91	0.366	220	7	lasso	0.00955	2.76e-05	-0.1462	0.883776	NA	NA	NA	NA	NA
TSPAN14-out.wgt.RDat	/u/home/t/tboltz/project-ophoff/rna_whole_blood/cts_TWAS_latest/T_Cells_CD8_weights2//TSPAN14-out.wgt.RDat	TSPAN14	10	82200000	82300000	0.02736	rs1002745	-2.41	rs12264252	0.0214	-6.73	-1.263	230	4	lasso	0.02145	5.61e-10	1.6216	0.104891	NA	NA	NA	NA	NA
UBE2D1-out.wgt.RDat	/u/home/t/tboltz/project-ophoff/rna_whole_blood/cts_TWAS_latest/T_Cells_CD8_weights2//UBE2D1-out.wgt.RDat	UBE2D1	10	60100000	60100000	0.09582	rs16911377	2.09	rs10826178	0.0966	13.05	0.505	177	4	lasso	0.09443	2.27e-39	0.5593	0.575947	NA	NA	NA	NA	NA
UROS-out.wgt.RDat	/u/home/t/tboltz/project-ophoff/rna_whole_blood/cts_TWAS_latest/T_Cells_CD8_weights2//UROS-out.wgt.RDat	UROS	10	127000000	128000000	0.01041	rs11813475	2.68	rs10901483	0.0124	5.34	-1.313	194	2	lasso	0.01184	3.41e-06	-1.381	0.167288	NA	NA	NA	NA	NA
VPS26A-out.wgt.RDat	/u/home/t/tboltz/project-ophoff/rna_whole_blood/cts_TWAS_latest/T_Cells_CD8_weights2//VPS26A-out.wgt.RDat	VPS26A	10	70900000	70900000	0.04788	rs1417941	-3.05	rs12257763	0.0609	-10.4	0.07	160	2	lasso	0.05995	2.98e-25	-0.0755	0.939799	NA	NA	NA	NA	NA
WAPL-out.wgt.RDat	/u/home/t/tboltz/project-ophoff/rna_whole_blood/cts_TWAS_latest/T_Cells_CD8_weights2//WAPL-out.wgt.RDat	WAPL	10	88200000	88300000	0.04231	rs2353840	-2.74	rs10887606	0.0434	8.79	-0.733	152	5	lasso	0.03962	3.88e-17	-0.685	0.493345	NA	NA	NA	NA	NA
WASHC2C-out.wgt.RDat	/u/home/t/tboltz/project-ophoff/rna_whole_blood/cts_TWAS_latest/T_Cells_CD8_weights2//WASHC2C-out.wgt.RDat	WASHC2C	10	46200000	46300000	0.06386	rs35267934	2.25	rs17157941	0.00742	5.72	-0.138	70	18	enet	0.03757	2.52e-16	-1.2367	0.216205	NA	NA	NA	NA	NA
WDFY4-out.wgt.RDat	/u/home/t/tboltz/project-ophoff/rna_whole_blood/cts_TWAS_latest/T_Cells_CD8_weights2//WDFY4-out.wgt.RDat	WDFY4	10	49900000	50200000	0.12652	rs12264297	3.31	rs7072606	0.0765	11.55	0.285	260	3	lasso	0.07586	1.04e-31	0.2682	0.78854	NA	NA	NA	NA	NA
WDR11-out.wgt.RDat	/u/home/t/tboltz/project-ophoff/rna_whole_blood/cts_TWAS_latest/T_Cells_CD8_weights2//WDR11-out.wgt.RDat	WDR11	10	123000000	123000000	0.04156	rs7077126	-3.96	rs17500035	0.0167	-6.14	-0.385	218	5	lasso	0.01778	1.56e-08	0.682	0.495266	NA	NA	NA	NA	NA
XPNPEP1-out.wgt.RDat	/u/home/t/tboltz/project-ophoff/rna_whole_blood/cts_TWAS_latest/T_Cells_CD8_weights2//XPNPEP1-out.wgt.RDat	XPNPEP1	10	112000000	112000000	0.02011	rs7081449	2.36	rs944968	0.00961	5.66	1.767	175	15	lasso	0.01227	2.29e-06	1.6495	0.09904	NA	NA	NA	NA	NA
ZFAND4-out.wgt.RDat	/u/home/t/tboltz/project-ophoff/rna_whole_blood/cts_TWAS_latest/T_Cells_CD8_weights2//ZFAND4-out.wgt.RDat	ZFAND4	10	46100000	46200000	0.02535	rs35267934	2.25	rs10751384	0.0069	-5.33	-0.277	88	88	blup	0.0265	5.78e-12	-0.3904	0.696243	NA	NA	NA	NA	NA
ZNF438-out.wgt.RDat	/u/home/t/tboltz/project-ophoff/rna_whole_blood/cts_TWAS_latest/T_Cells_CD8_weights2//ZNF438-out.wgt.RDat	ZNF438	10	31100000	31300000	0.03698	rs793105	-2.69	rs2797910	0.00807	-4.86	0.431	205	205	blup	0.02107	7.88e-10	-2.0387	0.041478	0.096	0.9	0	0.001	0.003
PANEL	FILE	ID	CHR	P0	P1	HSQ	BEST.GWAS.ID	BEST.GWAS.Z	EQTL.ID	EQTL.R2	EQTL.Z	EQTL.GWAS.Z	NSNP	NWGT	MODEL	MODELCV.R2	MODELCV.PV	TWAS.Z	TWAS.P	COLOC.PP0	COLOC.PP1	COLOC.PP2	COLOC.PP3	COLOC.PP4
ADM-out.wgt.RDat	/u/home/t/tboltz/project-ophoff/rna_whole_blood/cts_TWAS_latest/T_Cells_CD8_weights2//ADM-out.wgt.RDat	ADM	11	10326621	10328944	0.0782	rs16907959	2.38	rs10840332	0.04397	-8.98	-1.29	133	24	enet	0.05406	6.89e-23	1.7477	0.080516	NA	NA	NA	NA	NA
AKIP1-out.wgt.RDat	/u/home/t/tboltz/project-ophoff/rna_whole_blood/cts_TWAS_latest/T_Cells_CD8_weights2//AKIP1-out.wgt.RDat	AKIP1	11	8932687	8941631	0.0209	rs10840037	-2.62	rs2742552	0.02054	-6.44	1.491	148	5	lasso	0.0195	3.27e-09	-2.01628	0.043771	0	0.99	0	0.001	0.009
ANO5-out.wgt.RDat	/u/home/t/tboltz/project-ophoff/rna_whole_blood/cts_TWAS_latest/T_Cells_CD8_weights2//ANO5-out.wgt.RDat	ANO5	11	21821481	22304903	0.0521	rs12788989	-3.78	rs4565894	0.0522	9.69	-0.415	204	2	lasso	0.05241	3.17e-22	-0.4151	0.67807	NA	NA	NA	NA	NA
ANO9-out.wgt.RDat	/u/home/t/tboltz/project-ophoff/rna_whole_blood/cts_TWAS_latest/T_Cells_CD8_weights2//ANO9-out.wgt.RDat	ANO9	11	417939	442011	0.043	rs10902221	4.9	rs10902164	0.02038	6.4	-0.154	81	15	enet	0.02254	2.09e-10	0.43716	0.661995	NA	NA	NA	NA	NA
ARNTL-out.wgt.RDat	/u/home/t/tboltz/project-ophoff/rna_whole_blood/cts_TWAS_latest/T_Cells_CD8_weights2//ARNTL-out.wgt.RDat	ARNTL	11	13298200	13408813	0.0764	rs4757060	2.75	rs11022762	0.06341	-10.78	-0.718	227	34	enet	0.06736	3.02e-28	0.47584	0.634185	NA	NA	NA	NA	NA
ASCL2-out.wgt.RDat	/u/home/t/tboltz/project-ophoff/rna_whole_blood/cts_TWAS_latest/T_Cells_CD8_weights2//ASCL2-out.wgt.RDat	ASCL2	11	2289726	2292182	0.0371	rs11041476	2.69	rs2077078	0.00738	-5.59	0.214	89	15	enet	0.02104	8.08e-10	-0.75004	0.45323	NA	NA	NA	NA	NA
BTBD10-out.wgt.RDat	/u/home/t/tboltz/project-ophoff/rna_whole_blood/cts_TWAS_latest/T_Cells_CD8_weights2//BTBD10-out.wgt.RDat	BTBD10	11	13409549	13484844	0.0269	rs2403712	-2.61	rs10500785	0.03573	8.26	-0.391	244	2	lasso	0.03485	2.98e-15	-0.39828	0.690427	NA	NA	NA	NA	NA
C11orf21-out.wgt.RDat	/u/home/t/tboltz/project-ophoff/rna_whole_blood/cts_TWAS_latest/T_Cells_CD8_weights2//C11orf21-out.wgt.RDat	C11orf21	11	2316876	2324279	0.0601	rs11041476	2.7	rs11022157	0.04597	9.03	-0.55	90	3	lasso	0.06275	2.22e-26	-0.03667	0.970746	NA	NA	NA	NA	NA
CAVIN3-out.wgt.RDat	/u/home/t/tboltz/project-ophoff/rna_whole_blood/cts_TWAS_latest/T_Cells_CD8_weights2//CAVIN3-out.wgt.RDat	CAVIN3	11	6340177	6341762	0.0867	rs6578753	2.09	rs4758408	0.02496	-6.9	1.094	172	43	enet	0.04667	6.15e-20	-0.81314	0.416136	NA	NA	NA	NA	NA
CD151-out.wgt.RDat	/u/home/t/tboltz/project-ophoff/rna_whole_blood/cts_TWAS_latest/T_Cells_CD8_weights2//CD151-out.wgt.RDat	CD151	11	832888	839831	0.3025	rs10902221	4.9	rs5030780	0.23863	20.39	-2.252	103	24	enet	0.25187	3.04e-111	-2.31217	0.020769	0	0.427	0	0.558	0.015
COPB1-out.wgt.RDat	/u/home/t/tboltz/project-ophoff/rna_whole_blood/cts_TWAS_latest/T_Cells_CD8_weights2//COPB1-out.wgt.RDat	COPB1	11	14464987	14521573	0.0335	rs7948160	-3.09	rs2575852	0.05197	9.66	-2.401	129	9	enet	0.05141	7.96e-22	-2.31373	0.020682	0	0.951	0	0.002	0.047
CYB5R2-out.wgt.RDat	/u/home/t/tboltz/project-ophoff/rna_whole_blood/cts_TWAS_latest/T_Cells_CD8_weights2//CYB5R2-out.wgt.RDat	CYB5R2	11	7686332	7698453	0.1023	rs7948390	-2.9	rs11607941	0.09009	12.53	-0.883	257	21	enet	0.103	5.88e-43	-0.45722	0.647516	NA	NA	NA	NA	NA
DCHS1-out.wgt.RDat	/u/home/t/tboltz/project-ophoff/rna_whole_blood/cts_TWAS_latest/T_Cells_CD8_weights2//DCHS1-out.wgt.RDat	DCHS1	11	6642562	6677040	0.0868	rs998365	-2.35	rs17262495	0.0262	-7.97	0.49	205	7	lasso	0.06458	4.01e-27	0.05281	0.957885	NA	NA	NA	NA	NA
DKK3-out.wgt.RDat	/u/home/t/tboltz/project-ophoff/rna_whole_blood/cts_TWAS_latest/T_Cells_CD8_weights2//DKK3-out.wgt.RDat	DKK3	11	11977755	12031316	0.0634	rs2641940	-2.7	rs4243942	0.01743	-7.3	1.958	180	32	enet	0.05011	2.63e-21	-2.04096	0.041255	0	0.984	0	0.002	0.014
EIF3F-out.wgt.RDat	/u/home/t/tboltz/project-ophoff/rna_whole_blood/cts_TWAS_latest/T_Cells_CD8_weights2//EIF3F-out.wgt.RDat	EIF3F	11	7991799	8023409	0.0888	rs7942490	2.71	rs11041679	0.02602	8.57	0.342	238	26	enet	0.0719	4.32e-30	0.59921	0.54903	NA	NA	NA	NA	NA
FANCF-out.wgt.RDat	/u/home/t/tboltz/project-ophoff/rna_whole_blood/cts_TWAS_latest/T_Cells_CD8_weights2//FANCF-out.wgt.RDat	FANCF	11	22644080	22647369	0.0201	rs16909431	2.28	rs1514084	0.00478	-4.17	0.95	94	13	enet	0.00661	0.000416	0.00291	0.997677	NA	NA	NA	NA	NA
GAS2-out.wgt.RDat	/u/home/t/tboltz/project-ophoff/rna_whole_blood/cts_TWAS_latest/T_Cells_CD8_weights2//GAS2-out.wgt.RDat	GAS2	11	22647056	22834601	0.0139	rs16909431	2.28	rs4447177	0.01163	4.93	1.072	167	5	lasso	0.00894	4.84e-05	1.08329	0.278681	NA	NA	NA	NA	NA
HBG1-out.wgt.RDat	/u/home/t/tboltz/project-ophoff/rna_whole_blood/cts_TWAS_latest/T_Cells_CD8_weights2//HBG1-out.wgt.RDat	HBG1	11	5269310	5271089	0.1526	rs1433901	-2.67	rs5010979	0.08758	12.49	-0.102	489	2	lasso	0.08648	4.49e-36	-0.10201	0.91875	NA	NA	NA	NA	NA
HBG2-out.wgt.RDat	/u/home/t/tboltz/project-ophoff/rna_whole_blood/cts_TWAS_latest/T_Cells_CD8_weights2//HBG2-out.wgt.RDat	HBG2	11	5274419	5276011	0.0837	rs1433901	-2.67	rs2855039	0.04332	8.8	-1.177	490	2	lasso	0.04059	1.6e-17	-1.17816	0.238734	NA	NA	NA	NA	NA
HTATIP2-out.wgt.RDat	/u/home/t/tboltz/project-ophoff/rna_whole_blood/cts_TWAS_latest/T_Cells_CD8_weights2//HTATIP2-out.wgt.RDat	HTATIP2	11	20385232	20405329	0.0229	rs988659	-2.94	rs4757930	0.01695	5.55	-1.963	192	4	lasso	0.01594	8.24e-08	-2.1109	0.034781	0.016	0.964	0	0.002	0.018
IFITM2-out.wgt.RDat	/u/home/t/tboltz/project-ophoff/rna_whole_blood/cts_TWAS_latest/T_Cells_CD8_weights2//IFITM2-out.wgt.RDat	IFITM2	11	307632	315272	0.0372	rs10902221	4.9	rs10398	0.02067	-6.19	0.506	77	2	lasso	0.01966	2.83e-09	-0.53741	0.590987	NA	NA	NA	NA	NA
IFITM3-out.wgt.RDat	/u/home/t/tboltz/project-ophoff/rna_whole_blood/cts_TWAS_latest/T_Cells_CD8_weights2//IFITM3-out.wgt.RDat	IFITM3	11	319677	327537	0.1616	rs10902221	4.9	rs741738	0.11639	-14.29	0.565	77	1	lasso	0.11493	5.26e-48	-0.565	0.572074	NA	NA	NA	NA	NA
INSC-out.wgt.RDat	/u/home/t/tboltz/project-ophoff/rna_whole_blood/cts_TWAS_latest/T_Cells_CD8_weights2//INSC-out.wgt.RDat	INSC	11	15133971	15268754	0.0524	rs2271830	-3.43	rs1108010	0.01768	6.4	-1.351	166	4	lasso	0.02369	7.39e-11	-1.18357	0.236582	NA	NA	NA	NA	NA
LDHA-out.wgt.RDat	/u/home/t/tboltz/project-ophoff/rna_whole_blood/cts_TWAS_latest/T_Cells_CD8_weights2//LDHA-out.wgt.RDat	LDHA	11	18416108	18429972	0.0437	rs10832918	3.29	rs4274186	0.03944	-8.36	-0.601	154	5	lasso	0.03777	2.1e-16	0.35692	0.721153	NA	NA	NA	NA	NA
LDHC-out.wgt.RDat	/u/home/t/tboltz/project-ophoff/rna_whole_blood/cts_TWAS_latest/T_Cells_CD8_weights2//LDHC-out.wgt.RDat	LDHC	11	18433866	18473610	0.2129	rs10832918	3.29	rs2403279	0.12065	14.67	-1.242	161	22	enet	0.15778	1.08e-66	-0.738	0.460513	NA	NA	NA	NA	NA
LRRC56-out.wgt.RDat	/u/home/t/tboltz/project-ophoff/rna_whole_blood/cts_TWAS_latest/T_Cells_CD8_weights2//LRRC56-out.wgt.RDat	LRRC56	11	537528	554912	0.0285	rs10902221	4.9	rs936466	0.01481	-6.68	0.119	97	8	enet	0.02495	2.35e-11	-0.58057	0.561532	NA	NA	NA	NA	NA
LSP1-out.wgt.RDat	/u/home/t/tboltz/project-ophoff/rna_whole_blood/cts_TWAS_latest/T_Cells_CD8_weights2//LSP1-out.wgt.RDat	LSP1	11	1874201	1913497	0.064	NA	NA	NA	NA	NA	NA	113	0	lasso	0.03705	4.05e-16	NA	NA	NA	NA	NA	NA	NA
OR52H1-out.wgt.RDat	/u/home/t/tboltz/project-ophoff/rna_whole_blood/cts_TWAS_latest/T_Cells_CD8_weights2//OR52H1-out.wgt.RDat	OR52H1	11	5565720	5569763	0.0289	rs7944388	2.54	rs7939159	0.01711	5.69	1.337	438	20	enet	0.01986	2.36e-09	0.78867	0.430303	NA	NA	NA	NA	NA
OR52K1-out.wgt.RDat	/u/home/t/tboltz/project-ophoff/rna_whole_blood/cts_TWAS_latest/T_Cells_CD8_weights2//OR52K1-out.wgt.RDat	OR52K1	11	4503877	4514727	0.0705	rs1433901	-2.67	rs10836031	0.01817	6.84	0.02	239	27	enet	0.03663	5.9e-16	-0.72702	0.467214	NA	NA	NA	NA	NA
OR6A2-out.wgt.RDat	/u/home/t/tboltz/project-ophoff/rna_whole_blood/cts_TWAS_latest/T_Cells_CD8_weights2//OR6A2-out.wgt.RDat	OR6A2	11	6812968	6820920	0.0316	rs16924349	-2.47	rs10839663	0.02596	6.86	-0.024	207	1	lasso	0.02514	1.99e-11	-0.024	0.980853	NA	NA	NA	NA	NA
PGGHG-out.wgt.RDat	/u/home/t/tboltz/project-ophoff/rna_whole_blood/cts_TWAS_latest/T_Cells_CD8_weights2//PGGHG-out.wgt.RDat	PGGHG	11	289127	296107	0.0356	rs7937869	-2.25	rs17655730	0.00824	4.3	0.034	73	73	blup	0.00941	3.15e-05	0.78672	0.431443	NA	NA	NA	NA	NA
PLEKHA7-out.wgt.RDat	/u/home/t/tboltz/project-ophoff/rna_whole_blood/cts_TWAS_latest/T_Cells_CD8_weights2//PLEKHA7-out.wgt.RDat	PLEKHA7	11	16798845	17035961	0.0284	rs10741720	2.65	rs10741719	0.01584	5.85	2.651	160	6	enet	0.01987	2.34e-09	3.50332	0.00046	0.001	0.913	0	0.002	0.084
POLR2L-out.wgt.RDat	/u/home/t/tboltz/project-ophoff/rna_whole_blood/cts_TWAS_latest/T_Cells_CD8_weights2//POLR2L-out.wgt.RDat	POLR2L	11	837357	842529	0.0376	rs10902221	4.9	rs5030780	0.02446	6.69	-2.252	103	6	lasso	0.02681	4.39e-12	-2.59771	0.009385	0	0.427	0	0.558	0.015
PSMD13-out.wgt.RDat	/u/home/t/tboltz/project-ophoff/rna_whole_blood/cts_TWAS_latest/T_Cells_CD8_weights2//PSMD13-out.wgt.RDat	PSMD13	11	236967	252984	0.0565	rs11607049	2	rs1045454	0.02977	-7.38	-0.365	69	4	lasso	0.03371	8.38e-15	0.614	0.539216	NA	NA	NA	NA	NA
RNF141-out.wgt.RDat	/u/home/t/tboltz/project-ophoff/rna_whole_blood/cts_TWAS_latest/T_Cells_CD8_weights2//RNF141-out.wgt.RDat	RNF141	11	10533221	10562777	0.0471	rs16907959	2.38	rs4146830	0.01612	6.53	-0.008	186	6	lasso	0.03493	2.78e-15	-0.5817	0.560767	NA	NA	NA	NA	NA
RPL27A-out.wgt.RDat	/u/home/t/tboltz/project-ophoff/rna_whole_blood/cts_TWAS_latest/T_Cells_CD8_weights2//RPL27A-out.wgt.RDat	RPL27A	11	8704336	8736306	0.1573	rs7942490	2.71	rs2073685	0.10902	-13.91	0.304	166	3	lasso	0.13685	1.88e-57	-0.68808	0.491401	NA	NA	NA	NA	NA
RPLP2-out.wgt.RDat	/u/home/t/tboltz/project-ophoff/rna_whole_blood/cts_TWAS_latest/T_Cells_CD8_weights2//RPLP2-out.wgt.RDat	RPLP2	11	809966	812880	0.2426	rs10902221	4.9	rs11246306	0.20306	18.76	-1.966	97	32	enet	0.28608	7.78e-129	-3.58444	0.000338	0	0.43	0	0.562	0.008
SAAL1-out.wgt.RDat	/u/home/t/tboltz/project-ophoff/rna_whole_blood/cts_TWAS_latest/T_Cells_CD8_weights2//SAAL1-out.wgt.RDat	SAAL1	11	18091483	18127634	0.0209	rs10832918	3.29	rs7939791	0.02228	6.36	0.163	125	3	lasso	0.02143	5.71e-10	0.41625	0.677224	NA	NA	NA	NA	NA
SBF2-out.wgt.RDat	/u/home/t/tboltz/project-ophoff/rna_whole_blood/cts_TWAS_latest/T_Cells_CD8_weights2//SBF2-out.wgt.RDat	SBF2	11	9800215	10315754	0.0387	rs16907959	2.38	rs11042623	0.015	6.13	0.58	213	4	lasso	0.01691	3.42e-08	0.97498	0.329569	NA	NA	NA	NA	NA
SCGB1C2-out.wgt.RDat	/u/home/t/tboltz/project-ophoff/rna_whole_blood/cts_TWAS_latest/T_Cells_CD8_weights2//SCGB1C2-out.wgt.RDat	SCGB1C2	11	193036	194575	0.0429	rs11607049	2	rs17655730	0.02668	7.01	0.034	67	1	lasso	0.02565	1.25e-11	0.034	0.972877	NA	NA	NA	NA	NA
SLC22A18-out.wgt.RDat	/u/home/t/tboltz/project-ophoff/rna_whole_blood/cts_TWAS_latest/T_Cells_CD8_weights2//SLC22A18-out.wgt.RDat	SLC22A18	11	2920952	2946476	0.015	rs11025909	3.83	rs367035	0.01503	5.44	-1.027	104	2	lasso	0.01305	1.13e-06	-1.06915	0.285002	NA	NA	NA	NA	NA
TMEM41B-out.wgt.RDat	/u/home/t/tboltz/project-ophoff/rna_whole_blood/cts_TWAS_latest/T_Cells_CD8_weights2//TMEM41B-out.wgt.RDat	TMEM41B	11	9302202	9336183	0.0504	rs2243566	2.13	rs2133215	0.04116	8.78	1.415	151	11	enet	0.04163	6.2e-18	1.35705	0.174767	NA	NA	NA	NA	NA
TMEM80-out.wgt.RDat	/u/home/t/tboltz/project-ophoff/rna_whole_blood/cts_TWAS_latest/T_Cells_CD8_weights2//TMEM80-out.wgt.RDat	TMEM80	11	695429	705028	0.0925	rs10902221	4.9	rs11246262	0.04403	8.82	-1.129	111	29	enet	0.04952	4.52e-21	-1.2242	0.220878	NA	NA	NA	NA	NA
TNNT3-out.wgt.RDat	/u/home/t/tboltz/project-ophoff/rna_whole_blood/cts_TWAS_latest/T_Cells_CD8_weights2//TNNT3-out.wgt.RDat	TNNT3	11	1940934	1959936	0.0543	rs11041476	3.01	rs4980379	0.03859	-8.33	0.312	110	5	lasso	0.03686	4.81e-16	-0.33151	0.740262	NA	NA	NA	NA	NA
TOLLIP-out.wgt.RDat	/u/home/t/tboltz/project-ophoff/rna_whole_blood/cts_TWAS_latest/T_Cells_CD8_weights2//TOLLIP-out.wgt.RDat	TOLLIP	11	1295602	1330884	0.0153	rs10902221	4.9	rs5744030	0.01065	4.69	-0.065	101	4	lasso	0.00751	0.000181	-0.32471	0.745398	NA	NA	NA	NA	NA
TRIM22-out.wgt.RDat	/u/home/t/tboltz/project-ophoff/rna_whole_blood/cts_TWAS_latest/T_Cells_CD8_weights2//TRIM22-out.wgt.RDat	TRIM22	11	5710928	5758319	0.0262	rs11038833	-2.6	rs1498555	0.02159	-6.5	0.044	408	2	lasso	0.01825	1.02e-08	0.03736	0.970195	NA	NA	NA	NA	NA
TSPAN32-out.wgt.RDat	/u/home/t/tboltz/project-ophoff/rna_whole_blood/cts_TWAS_latest/T_Cells_CD8_weights2//TSPAN32-out.wgt.RDat	TSPAN32	11	2323228	2339430	0.0596	rs11041476	2.68	rs11022157	0.03676	8.24	-0.55	92	15	enet	0.04038	1.94e-17	-0.34427	0.730645	NA	NA	NA	NA	NA
TSPAN4-out.wgt.RDat	/u/home/t/tboltz/project-ophoff/rna_whole_blood/cts_TWAS_latest/T_Cells_CD8_weights2//TSPAN4-out.wgt.RDat	TSPAN4	11	842813	867116	0.0802	rs10902221	4.9	rs5030780	0.05279	9.78	-2.252	103	3	lasso	0.05182	5.46e-22	-2.66068	0.007798	0	0.427	0	0.558	0.015
ZNF195-out.wgt.RDat	/u/home/t/tboltz/project-ophoff/rna_whole_blood/cts_TWAS_latest/T_Cells_CD8_weights2//ZNF195-out.wgt.RDat	ZNF195	11	3360492	3400452	0.0469	rs11025909	3.83	rs6578341	0.05508	10.02	-0.891	106	10	enet	0.0556	1.67e-23	-0.88955	0.373706	NA	NA	NA	NA	NA
ZNF215-out.wgt.RDat	/u/home/t/tboltz/project-ophoff/rna_whole_blood/cts_TWAS_latest/T_Cells_CD8_weights2//ZNF215-out.wgt.RDat	ZNF215	11	6947636	7022235	0.204	rs7948390	-2.9	rs10839663	0.13757	15.46	-0.024	265	3	lasso	0.13632	3.19e-57	-0.04214	0.966386	NA	NA	NA	NA	NA
PANEL	FILE	ID	CHR	P0	P1	HSQ	BEST.GWAS.ID	BEST.GWAS.Z	EQTL.ID	EQTL.R2	EQTL.Z	EQTL.GWAS.Z	NSNP	NWGT	MODEL	MODELCV.R2	MODELCV.PV	TWAS.Z	TWAS.P	COLOC.PP0	COLOC.PP1	COLOC.PP2	COLOC.PP3	COLOC.PP4
ABCD2-out.wgt.RDat	/u/home/t/tboltz/project-ophoff/rna_whole_blood/cts_TWAS_latest/T_Cells_CD8_weights2//ABCD2-out.wgt.RDat	ABCD2	12	39900000	40000000	0.02923	rs12228013	2.92	rs10876972	0.019372	6.2	1.381	142	142	blup	0.02239	2.4e-10	3.46065	0.000539	0	0.988	0	0.002	0.009
ACACB-out.wgt.RDat	/u/home/t/tboltz/project-ophoff/rna_whole_blood/cts_TWAS_latest/T_Cells_CD8_weights2//ACACB-out.wgt.RDat	ACACB	12	110000000	110000000	0.03123	rs10774641	-3.25	rs2268405	0.0119	-5.3	-0.019	195	3	lasso	0.0112	6.13e-06	0.06503	0.948154	NA	NA	NA	NA	NA
ACADS-out.wgt.RDat	/u/home/t/tboltz/project-ophoff/rna_whole_blood/cts_TWAS_latest/T_Cells_CD8_weights2//ACADS-out.wgt.RDat	ACADS	12	121000000	121000000	0.05366	rs540520	-2.57	rs3829290	0.021438	6.37	-0.865	268	27	enet	0.02674	4.67e-12	-1.34075	0.180002	NA	NA	NA	NA	NA
ACSS3-out.wgt.RDat	/u/home/t/tboltz/project-ophoff/rna_whole_blood/cts_TWAS_latest/T_Cells_CD8_weights2//ACSS3-out.wgt.RDat	ACSS3	12	81300000	81700000	0.1705	rs2293652	2.54	rs2037407	0.074055	-11.39	-1.234	273	38	enet	0.08049	1.32e-33	0.34663	0.728868	NA	NA	NA	NA	NA
ADGRD1-out.wgt.RDat	/u/home/t/tboltz/project-ophoff/rna_whole_blood/cts_TWAS_latest/T_Cells_CD8_weights2//ADGRD1-out.wgt.RDat	ADGRD1	12	131000000	132000000	0.04305	rs13377643	-2.34	rs1316894	0.001992	-3.87	1.274	218	34	enet	0.0086	6.6e-05	-1.44206	0.149285	NA	NA	NA	NA	NA
ALG10-out.wgt.RDat	/u/home/t/tboltz/project-ophoff/rna_whole_blood/cts_TWAS_latest/T_Cells_CD8_weights2//ALG10-out.wgt.RDat	ALG10	12	34200000	34200000	0.01494	rs11053060	2.52	rs2129428	0.003254	3.51	0.235	60	60	blup	0.00769	0.000153	-0.91516	0.360109	NA	NA	NA	NA	NA
AMDHD1-out.wgt.RDat	/u/home/t/tboltz/project-ophoff/rna_whole_blood/cts_TWAS_latest/T_Cells_CD8_weights2//AMDHD1-out.wgt.RDat	AMDHD1	12	96300000	96400000	0.06544	rs7959749	2.67	rs7486703	0.044753	-9.05	0.382	234	6	lasso	0.04696	4.74e-20	-0.20834	0.834967	NA	NA	NA	NA	NA
AMIGO2-out.wgt.RDat	/u/home/t/tboltz/project-ophoff/rna_whole_blood/cts_TWAS_latest/T_Cells_CD8_weights2//AMIGO2-out.wgt.RDat	AMIGO2	12	47500000	47500000	0.02713	rs2111772	3.2	rs58616	0.014489	-5.34	0.101	169	19	enet	0.01452	2.96e-07	-0.3368	0.736266	NA	NA	NA	NA	NA
ANKLE2-out.wgt.RDat	/u/home/t/tboltz/project-ophoff/rna_whole_blood/cts_TWAS_latest/T_Cells_CD8_weights2//ANKLE2-out.wgt.RDat	ANKLE2	12	133000000	133000000	0.05443	rs5744751	-2.69	rs12824438	0.007153	5.07	1.446	85	31	enet	0.02337	9.88e-11	0.72024	0.471378	NA	NA	NA	NA	NA
APOLD1-out.wgt.RDat	/u/home/t/tboltz/project-ophoff/rna_whole_blood/cts_TWAS_latest/T_Cells_CD8_weights2//APOLD1-out.wgt.RDat	APOLD1	12	12900000	13000000	0.05153	rs17820032	3.09	rs10845606	0.015141	-6.74	1.119	180	8	lasso	0.03669	5.62e-16	-1.3863	0.165656	NA	NA	NA	NA	NA
APPL2-out.wgt.RDat	/u/home/t/tboltz/project-ophoff/rna_whole_blood/cts_TWAS_latest/T_Cells_CD8_weights2//APPL2-out.wgt.RDat	APPL2	12	106000000	106000000	0.01483	rs12300811	2.49	rs2374448	0.009932	4.63	-1.39	251	2	lasso	0.00638	0.000515	-1.45804	0.144828	NA	NA	NA	NA	NA
ART4-out.wgt.RDat	/u/home/t/tboltz/project-ophoff/rna_whole_blood/cts_TWAS_latest/T_Cells_CD8_weights2//ART4-out.wgt.RDat	ART4	12	15000000	15000000	0.01081	rs991532	2.59	rs918121	0.009203	-4.57	-0.719	121	4	lasso	0.01367	6.41e-07	-0.62593	0.531358	NA	NA	NA	NA	NA
ATF1-out.wgt.RDat	/u/home/t/tboltz/project-ophoff/rna_whole_blood/cts_TWAS_latest/T_Cells_CD8_weights2//ATF1-out.wgt.RDat	ATF1	12	51200000	51200000	0.03885	rs7312857	-1.91	rs7979165	0.035963	-8.63	-1.188	207	2	lasso	0.04128	8.51e-18	1.24541	0.212981	NA	NA	NA	NA	NA
ATP23-out.wgt.RDat	/u/home/t/tboltz/project-ophoff/rna_whole_blood/cts_TWAS_latest/T_Cells_CD8_weights2//ATP23-out.wgt.RDat	ATP23	12	58300000	58400000	0.05739	rs931552	-3.88	rs7314066	0.065049	-10.89	2.365	167	5	lasso	0.06183	5.18e-26	-2.36865	0.017853	0	0.944	0	0.016	0.039
AVIL-out.wgt.RDat	/u/home/t/tboltz/project-ophoff/rna_whole_blood/cts_TWAS_latest/T_Cells_CD8_weights2//AVIL-out.wgt.RDat	AVIL	12	58200000	58200000	0.01736	rs1729794	-3.53	rs8181644	0.018888	-6.41	1.267	130	6	lasso	0.01653	4.79e-08	-0.98351	0.325358	NA	NA	NA	NA	NA
AVPR1A-out.wgt.RDat	/u/home/t/tboltz/project-ophoff/rna_whole_blood/cts_TWAS_latest/T_Cells_CD8_weights2//AVPR1A-out.wgt.RDat	AVPR1A	12	63500000	63500000	0.02451	rs11615212	3.01	rs11612942	0.010184	-5.49	1.487	208	4	lasso	0.0183	9.66e-09	-0.60469	0.545385	NA	NA	NA	NA	NA
B4GALNT3-out.wgt.RDat	/u/home/t/tboltz/project-ophoff/rna_whole_blood/cts_TWAS_latest/T_Cells_CD8_weights2//B4GALNT3-out.wgt.RDat	B4GALNT3	12	569000	673000	0.31709	rs7137188	2.44	rs11063544	0.338421	24.26	-0.08	125	9	enet	0.33744	6.95e-157	-0.00932	0.992563	NA	NA	NA	NA	NA
BCAT1-out.wgt.RDat	/u/home/t/tboltz/project-ophoff/rna_whole_blood/cts_TWAS_latest/T_Cells_CD8_weights2//BCAT1-out.wgt.RDat	BCAT1	12	25000000	25100000	0.1722	rs10842327	2.8	rs3759085	0.03671	8.55	0.247	173	27	enet	0.0913	4.53e-38	-0.84657	0.397233	NA	NA	NA	NA	NA
BCL7A-out.wgt.RDat	/u/home/t/tboltz/project-ophoff/rna_whole_blood/cts_TWAS_latest/T_Cells_CD8_weights2//BCL7A-out.wgt.RDat	BCL7A	12	122000000	122000000	0.01228	rs2173581	2.35	rs3847694	0.004937	-4.44	-0.055	124	4	lasso	0.00811	0.000104	0.14971	0.880995	NA	NA	NA	NA	NA
BIN2-out.wgt.RDat	/u/home/t/tboltz/project-ophoff/rna_whole_blood/cts_TWAS_latest/T_Cells_CD8_weights2//BIN2-out.wgt.RDat	BIN2	12	51700000	51700000	0.01816	rs4026022	1.97	rs3210837	0.013179	5.15	-1.582	194	194	blup	0.01013	1.62e-05	-0.8213	0.411477	NA	NA	NA	NA	NA
CAPS2-out.wgt.RDat	/u/home/t/tboltz/project-ophoff/rna_whole_blood/cts_TWAS_latest/T_Cells_CD8_weights2//CAPS2-out.wgt.RDat	CAPS2	12	75700000	75800000	0.03063	rs10506663	-3.16	rs6582294	0.022572	-6.37	-0.365	146	14	enet	0.0257	1.19e-11	-0.37693	0.706227	NA	NA	NA	NA	NA
CD9-out.wgt.RDat	/u/home/t/tboltz/project-ophoff/rna_whole_blood/cts_TWAS_latest/T_Cells_CD8_weights2//CD9-out.wgt.RDat	CD9	12	6310000	6350000	0.16459	rs2270151	-2.2	rs11064058	0.064867	-10.68	-1.527	156	24	enet	0.07422	4.89e-31	1.46452	0.143053	NA	NA	NA	NA	NA
CDK2AP1-out.wgt.RDat	/u/home/t/tboltz/project-ophoff/rna_whole_blood/cts_TWAS_latest/T_Cells_CD8_weights2//CDK2AP1-out.wgt.RDat	CDK2AP1	12	124000000	124000000	0.08305	rs1260317	-2.78	rs10773005	0.064383	-11.02	-0.118	238	238	blup	0.06614	9.41e-28	-0.3822	0.702316	NA	NA	NA	NA	NA
CELA1-out.wgt.RDat	/u/home/t/tboltz/project-ophoff/rna_whole_blood/cts_TWAS_latest/T_Cells_CD8_weights2//CELA1-out.wgt.RDat	CELA1	12	51700000	51700000	0.05236	rs4026022	1.98	rs12816187	0.034103	8.31	-1.587	189	5	lasso	0.04029	2.11e-17	-1.47213	0.140986	NA	NA	NA	NA	NA
CHPT1-out.wgt.RDat	/u/home/t/tboltz/project-ophoff/rna_whole_blood/cts_TWAS_latest/T_Cells_CD8_weights2//CHPT1-out.wgt.RDat	CHPT1	12	102000000	102000000	0.28974	rs7312533	3.46	rs2559855	0.293469	-22.61	-1.834	190	20	enet	0.34109	5.81e-159	2.06009	0.03939	0	0.982	0	0.004	0.015
CLEC12A-out.wgt.RDat	/u/home/t/tboltz/project-ophoff/rna_whole_blood/cts_TWAS_latest/T_Cells_CD8_weights2//CLEC12A-out.wgt.RDat	CLEC12A	12	10100000	10100000	0.54731	rs4764327	-2.29	rs7313235	0.567349	31.33	-0.638	158	16	enet	0.56754	4.47e-317	-0.59036	0.554946	NA	NA	NA	NA	NA
CLEC12B-out.wgt.RDat	/u/home/t/tboltz/project-ophoff/rna_whole_blood/cts_TWAS_latest/T_Cells_CD8_weights2//CLEC12B-out.wgt.RDat	CLEC12B	12	10200000	10200000	0.05105	rs4764327	-2.29	rs7313235	0.045856	-9.16	-0.638	163	2	lasso	0.04531	2.15e-19	0.6296	0.528957	NA	NA	NA	NA	NA
CLEC1B-out.wgt.RDat	/u/home/t/tboltz/project-ophoff/rna_whole_blood/cts_TWAS_latest/T_Cells_CD8_weights2//CLEC1B-out.wgt.RDat	CLEC1B	12	10100000	10200000	0.05803	rs4764327	-2.29	rs582968	0.066098	-10.94	0.135	162	7	lasso	0.075	2.35e-31	-0.07417	0.940874	NA	NA	NA	NA	NA
CLEC2A-out.wgt.RDat	/u/home/t/tboltz/project-ophoff/rna_whole_blood/cts_TWAS_latest/T_Cells_CD8_weights2//CLEC2A-out.wgt.RDat	CLEC2A	12	10100000	10100000	0.07854	rs4764327	-2.29	rs10505741	0.052335	9.71	-1.248	148	5	lasso	0.05428	5.64e-23	-0.68679	0.492215	NA	NA	NA	NA	NA
CLEC7A-out.wgt.RDat	/u/home/t/tboltz/project-ophoff/rna_whole_blood/cts_TWAS_latest/T_Cells_CD8_weights2//CLEC7A-out.wgt.RDat	CLEC7A	12	10300000	10300000	0.03112	rs4764327	-2.29	rs10505753	0.008849	-4.75	-1.507	173	173	blup	0.01158	4.3e-06	0.52729	0.597995	NA	NA	NA	NA	NA
CLEC9A-out.wgt.RDat	/u/home/t/tboltz/project-ophoff/rna_whole_blood/cts_TWAS_latest/T_Cells_CD8_weights2//CLEC9A-out.wgt.RDat	CLEC9A	12	10200000	10200000	0.17485	rs4764327	-2.29	rs6488244	0.106346	13.66	-1.289	173	14	enet	0.12992	1.93e-54	-1.45406	0.145931	NA	NA	NA	NA	NA
COQ5-out.wgt.RDat	/u/home/t/tboltz/project-ophoff/rna_whole_blood/cts_TWAS_latest/T_Cells_CD8_weights2//COQ5-out.wgt.RDat	COQ5	12	121000000	121000000	0.05387	rs540520	-2.57	rs1050187	0.044194	-8.89	1.648	219	3	lasso	0.04239	3.11e-18	-1.68046	0.092867	NA	NA	NA	NA	NA
CORO1C-out.wgt.RDat	/u/home/t/tboltz/project-ophoff/rna_whole_blood/cts_TWAS_latest/T_Cells_CD8_weights2//CORO1C-out.wgt.RDat	CORO1C	12	109000000	109000000	0.08087	rs7976901	3.02	rs4581499	0.059253	-10.47	-0.128	192	14	enet	0.07	2.56e-29	0.01726	0.986226	NA	NA	NA	NA	NA
COX14-out.wgt.RDat	/u/home/t/tboltz/project-ophoff/rna_whole_blood/cts_TWAS_latest/T_Cells_CD8_weights2//COX14-out.wgt.RDat	COX14	12	50500000	50500000	0.01342	rs7952734	-3.68	rs2242507	0.010489	4.42	0.789	170	7	lasso	0.00892	4.93e-05	0.7748	0.438459	NA	NA	NA	NA	NA
DDX55-out.wgt.RDat	/u/home/t/tboltz/project-ophoff/rna_whole_blood/cts_TWAS_latest/T_Cells_CD8_weights2//DDX55-out.wgt.RDat	DDX55	12	124000000	124000000	0.01846	rs1260319	-3.13	rs7971779	0.008891	4.86	-0.711	205	13	enet	0.00967	2.46e-05	0.02786	0.977771	NA	NA	NA	NA	NA
DENND5B-out.wgt.RDat	/u/home/t/tboltz/project-ophoff/rna_whole_blood/cts_TWAS_latest/T_Cells_CD8_weights2//DENND5B-out.wgt.RDat	DENND5B	12	31500000	31700000	0.01237	rs1038066	2.79	rs7313118	0.008358	-4.72	0.544	190	190	blup	0.00897	4.71e-05	0.49109	0.623365	NA	NA	NA	NA	NA
DPY19L2-out.wgt.RDat	/u/home/t/tboltz/project-ophoff/rna_whole_blood/cts_TWAS_latest/T_Cells_CD8_weights2//DPY19L2-out.wgt.RDat	DPY19L2	12	64000000	64100000	0.08121	rs11615212	3.01	rs4107159	0.012842	-6.47	-1.522	185	185	blup	0.03865	9.41e-17	-0.35682	0.721225	NA	NA	NA	NA	NA
DUSP16-out.wgt.RDat	/u/home/t/tboltz/project-ophoff/rna_whole_blood/cts_TWAS_latest/T_Cells_CD8_weights2//DUSP16-out.wgt.RDat	DUSP16	12	12600000	12700000	0.04319	rs1291345	-2.44	rs11834080	0.016533	-6.27	1.117	169	19	enet	0.02881	7.15e-13	-1.27916	0.20084	NA	NA	NA	NA	NA
DYNLL1-out.wgt.RDat	/u/home/t/tboltz/project-ophoff/rna_whole_blood/cts_TWAS_latest/T_Cells_CD8_weights2//DYNLL1-out.wgt.RDat	DYNLL1	12	121000000	121000000	0.02503	rs540520	-2.57	rs7963543	0.014918	-5.46	-0.767	212	17	enet	0.01512	1.73e-07	1.26444	0.206071	NA	NA	NA	NA	NA
EEA1-out.wgt.RDat	/u/home/t/tboltz/project-ophoff/rna_whole_blood/cts_TWAS_latest/T_Cells_CD8_weights2//EEA1-out.wgt.RDat	EEA1	12	93200000	93300000	0.01001	rs4006658	2.78	rs1979803	0.011271	-4.57	-0.596	191	4	lasso	0.00861	6.54e-05	0.59594	0.551215	NA	NA	NA	NA	NA
EEF1AKMT3-out.wgt.RDat	/u/home/t/tboltz/project-ophoff/rna_whole_blood/cts_TWAS_latest/T_Cells_CD8_weights2//EEF1AKMT3-out.wgt.RDat	EEF1AKMT3	12	58200000	58200000	0.06641	rs7965494	-3.29	rs10877012	0.088714	12.49	1.397	126	6	lasso	0.08848	6.71e-37	1.39642	0.162587	NA	NA	NA	NA	NA
ERP27-out.wgt.RDat	/u/home/t/tboltz/project-ophoff/rna_whole_blood/cts_TWAS_latest/T_Cells_CD8_weights2//ERP27-out.wgt.RDat	ERP27	12	15100000	15100000	0.01661	rs991532	2.59	rs4764137	0.014445	5.12	-0.011	131	14	enet	0.01848	8.23e-09	-0.20352	0.838728	NA	NA	NA	NA	NA
ETFRF1-out.wgt.RDat	/u/home/t/tboltz/project-ophoff/rna_whole_blood/cts_TWAS_latest/T_Cells_CD8_weights2//ETFRF1-out.wgt.RDat	ETFRF1	12	25300000	25400000	0.04871	rs12579869	2.23	rs12229161	0.022464	-6.41	0.165	191	3	lasso	0.02521	1.87e-11	-0.72634	0.467628	NA	NA	NA	NA	NA
FAM216A-out.wgt.RDat	/u/home/t/tboltz/project-ophoff/rna_whole_blood/cts_TWAS_latest/T_Cells_CD8_weights2//FAM216A-out.wgt.RDat	FAM216A	12	111000000	111000000	0.02274	rs11837455	-2.57	rs28609096	0.007962	5.75	-1.267	122	122	blup	0.02105	8.01e-10	-1.48036	0.138776	NA	NA	NA	NA	NA
FBXW8-out.wgt.RDat	/u/home/t/tboltz/project-ophoff/rna_whole_blood/cts_TWAS_latest/T_Cells_CD8_weights2//FBXW8-out.wgt.RDat	FBXW8	12	117000000	117000000	0.02845	rs17500871	-2.6	rs4767473	0.021786	7.12	0.936	169	4	lasso	0.04008	2.56e-17	0.32457	0.745505	NA	NA	NA	NA	NA
FGD6-out.wgt.RDat	/u/home/t/tboltz/project-ophoff/rna_whole_blood/cts_TWAS_latest/T_Cells_CD8_weights2//FGD6-out.wgt.RDat	FGD6	12	95500000	95600000	0.01899	rs7959749	2.67	rs864450	0.021611	-6.28	0.658	302	4	lasso	0.01912	4.6e-09	-0.66984	0.502958	NA	NA	NA	NA	NA
GALNT8-out.wgt.RDat	/u/home/t/tboltz/project-ophoff/rna_whole_blood/cts_TWAS_latest/T_Cells_CD8_weights2//GALNT8-out.wgt.RDat	GALNT8	12	4830000	4960000	0.02448	rs758533	-3.44	rs7978162	0.003453	4.55	0.887	217	18	enet	0.00628	0.000567	1.12811	0.259272	NA	NA	NA	NA	NA
GAPDH-out.wgt.RDat	/u/home/t/tboltz/project-ophoff/rna_whole_blood/cts_TWAS_latest/T_Cells_CD8_weights2//GAPDH-out.wgt.RDat	GAPDH	12	6640000	6650000	0.0885	rs1045553	-2.09	rs11064213	0.073056	11.28	-0.391	109	109	blup	0.07936	3.87e-33	-0.60427	0.545663	NA	NA	NA	NA	NA
GATC-out.wgt.RDat	/u/home/t/tboltz/project-ophoff/rna_whole_blood/cts_TWAS_latest/T_Cells_CD8_weights2//GATC-out.wgt.RDat	GATC	12	121000000	121000000	0.05383	rs540520	-2.57	rs671566	0.038025	8.33	0.6	195	23	enet	0.0479	2e-20	1.96982	0.04886	0	0.995	0	0.001	0.004
GLIPR1L2-out.wgt.RDat	/u/home/t/tboltz/project-ophoff/rna_whole_blood/cts_TWAS_latest/T_Cells_CD8_weights2//GLIPR1L2-out.wgt.RDat	GLIPR1L2	12	75800000	75800000	0.06377	rs10506663	-3.16	rs10879910	0.031646	8.53	-0.72	135	23	enet	0.05986	3.25e-25	0.24747	0.804541	NA	NA	NA	NA	NA
GLIPR1-out.wgt.RDat	/u/home/t/tboltz/project-ophoff/rna_whole_blood/cts_TWAS_latest/T_Cells_CD8_weights2//GLIPR1-out.wgt.RDat	GLIPR1	12	75900000	75900000	0.06197	rs10506663	-3.16	rs2700521	0.036169	-8.87	1.798	120	5	lasso	0.04932	5.43e-21	-1.21901	0.222842	NA	NA	NA	NA	NA
GNPTAB-out.wgt.RDat	/u/home/t/tboltz/project-ophoff/rna_whole_blood/cts_TWAS_latest/T_Cells_CD8_weights2//GNPTAB-out.wgt.RDat	GNPTAB	12	102000000	102000000	0.02649	rs7312533	3.46	rs10860794	0.010107	4.66	-1.14	191	191	blup	0.00705	0.000277	-0.23417	0.81485	NA	NA	NA	NA	NA
GNS-out.wgt.RDat	/u/home/t/tboltz/project-ophoff/rna_whole_blood/cts_TWAS_latest/T_Cells_CD8_weights2//GNS-out.wgt.RDat	GNS	12	65100000	65200000	0.07324	rs939876	2.54	rs2620733	0.055454	-9.9	1.67	131	4	lasso	0.05697	4.7e-24	-1.79087	0.073314	NA	NA	NA	NA	NA
GOLGA3-out.wgt.RDat	/u/home/t/tboltz/project-ophoff/rna_whole_blood/cts_TWAS_latest/T_Cells_CD8_weights2//GOLGA3-out.wgt.RDat	GOLGA3	12	133000000	133000000	0.02725	rs5744751	-2.69	rs7778	0.009855	4.46	-1.452	85	12	enet	0.0114	5.1e-06	0.41174	0.680532	NA	NA	NA	NA	NA
GPN3-out.wgt.RDat	/u/home/t/tboltz/project-ophoff/rna_whole_blood/cts_TWAS_latest/T_Cells_CD8_weights2//GPN3-out.wgt.RDat	GPN3	12	111000000	111000000	0.05589	rs11837455	-2.57	rs28609096	0.054835	10.04	-1.267	123	8	enet	0.05599	1.16e-23	-0.95829	0.337916	NA	NA	NA	NA	NA
GPR162-out.wgt.RDat	/u/home/t/tboltz/project-ophoff/rna_whole_blood/cts_TWAS_latest/T_Cells_CD8_weights2//GPR162-out.wgt.RDat	GPR162	12	6930000	6940000	0.15258	rs1045553	-2.09	rs11064391	0.032006	7.71	1.916	83	83	blup	0.04635	8.23e-20	0.73491	0.462395	NA	NA	NA	NA	NA
H2AJ-out.wgt.RDat	/u/home/t/tboltz/project-ophoff/rna_whole_blood/cts_TWAS_latest/T_Cells_CD8_weights2//H2AJ-out.wgt.RDat	H2AJ	12	14900000	14900000	0.04261	rs991532	2.59	rs2041909	0.000941	-4.21	-1.889	122	122	blup	0.02291	1.49e-10	2.97395	0.00294	0.645	0.349	0.001	0	0.005
HAL-out.wgt.RDat	/u/home/t/tboltz/project-ophoff/rna_whole_blood/cts_TWAS_latest/T_Cells_CD8_weights2//HAL-out.wgt.RDat	HAL	12	96400000	96400000	0.10249	rs7959749	2.67	rs12301817	0.076606	-11.58	-0.133	235	25	enet	0.09347	5.67e-39	0.87427	0.381972	NA	NA	NA	NA	NA
HCAR2-out.wgt.RDat	/u/home/t/tboltz/project-ophoff/rna_whole_blood/cts_TWAS_latest/T_Cells_CD8_weights2//HCAR2-out.wgt.RDat	HCAR2	12	123000000	123000000	0.04198	rs1790108	-2.62	rs10847570	0.019069	6.02	0.467	158	16	enet	0.02069	1.11e-09	1.12415	0.260948	NA	NA	NA	NA	NA
HCAR3-out.wgt.RDat	/u/home/t/tboltz/project-ophoff/rna_whole_blood/cts_TWAS_latest/T_Cells_CD8_weights2//HCAR3-out.wgt.RDat	HCAR3	12	123000000	123000000	0.02658	rs1790108	-2.62	rs1798192	0.010314	4.72	-0.419	163	5	lasso	0.01241	2.02e-06	-0.11253	0.910404	NA	NA	NA	NA	NA
HRK-out.wgt.RDat	/u/home/t/tboltz/project-ophoff/rna_whole_blood/cts_TWAS_latest/T_Cells_CD8_weights2//HRK-out.wgt.RDat	HRK	12	117000000	117000000	0.15626	rs17500871	-2.6	rs11068219	0.015595	6.75	-0.376	151	5	lasso	0.06877	8.04e-29	0.74754	0.45474	NA	NA	NA	NA	NA
IFFO1-out.wgt.RDat	/u/home/t/tboltz/project-ophoff/rna_whole_blood/cts_TWAS_latest/T_Cells_CD8_weights2//IFFO1-out.wgt.RDat	IFFO1	12	6650000	6670000	0.04983	rs1045553	-2.09	rs2286724	0.032515	7.75	0.517	105	4	lasso	0.03178	4.84e-14	0.82396	0.409961	NA	NA	NA	NA	NA
IKBIP-out.wgt.RDat	/u/home/t/tboltz/project-ophoff/rna_whole_blood/cts_TWAS_latest/T_Cells_CD8_weights2//IKBIP-out.wgt.RDat	IKBIP	12	99000000	99000000	0.04859	rs11109650	-2.85	rs7964472	0.012515	4.96	0.424	117	117	blup	0.018	1.27e-08	1.83026	0.067211	NA	NA	NA	NA	NA
ISCU-out.wgt.RDat	/u/home/t/tboltz/project-ophoff/rna_whole_blood/cts_TWAS_latest/T_Cells_CD8_weights2//ISCU-out.wgt.RDat	ISCU	12	109000000	109000000	0.12823	rs7976901	3.02	rs888551	0.040576	-9.23	1.427	159	33	enet	0.09196	2.42e-38	-0.50795	0.611489	NA	NA	NA	NA	NA
ITGB7-out.wgt.RDat	/u/home/t/tboltz/project-ophoff/rna_whole_blood/cts_TWAS_latest/T_Cells_CD8_weights2//ITGB7-out.wgt.RDat	ITGB7	12	53600000	53600000	0.02826	rs7488334	3.19	rs12161793	0.020793	-6.19	-0.3	249	3	lasso	0.01877	6.35e-09	0.31975	0.74916	NA	NA	NA	NA	NA
ITPR2-out.wgt.RDat	/u/home/t/tboltz/project-ophoff/rna_whole_blood/cts_TWAS_latest/T_Cells_CD8_weights2//ITPR2-out.wgt.RDat	ITPR2	12	26500000	27000000	0.05385	rs10842825	2.64	rs7294330	0.026203	7.25	1.374	283	4	lasso	0.04917	6.24e-21	0.29552	0.7676	NA	NA	NA	NA	NA
KCTD10-out.wgt.RDat	/u/home/t/tboltz/project-ophoff/rna_whole_blood/cts_TWAS_latest/T_Cells_CD8_weights2//KCTD10-out.wgt.RDat	KCTD10	12	110000000	110000000	0.05613	rs10774641	-3.25	rs2241209	0.032986	-7.7	0.574	198	6	lasso	0.03059	1.43e-13	-0.37499	0.707668	NA	NA	NA	NA	NA
KLRC1-out.wgt.RDat	/u/home/t/tboltz/project-ophoff/rna_whole_blood/cts_TWAS_latest/T_Cells_CD8_weights2//KLRC1-out.wgt.RDat	KLRC1	12	10600000	10600000	0.10315	rs4764327	-2.29	rs2734442	0.101632	-13.53	0.392	192	11	lasso	0.12164	7.16e-51	-0.62149	0.534276	NA	NA	NA	NA	NA
KLRC2-out.wgt.RDat	/u/home/t/tboltz/project-ophoff/rna_whole_blood/cts_TWAS_latest/T_Cells_CD8_weights2//KLRC2-out.wgt.RDat	KLRC2	12	10600000	10600000	0.15729	rs4764327	-2.29	rs1478309	0.130451	-15.4	-0.289	198	6	lasso	0.1891	5.93e-81	0.46966	0.638595	NA	NA	NA	NA	NA
KLRC4-out.wgt.RDat	/u/home/t/tboltz/project-ophoff/rna_whole_blood/cts_TWAS_latest/T_Cells_CD8_weights2//KLRC4-out.wgt.RDat	KLRC4	12	10600000	10600000	0.12356	rs4764327	-2.29	rs2734562	0.051484	-9.52	0.837	196	34	enet	0.06427	5.38e-27	-1.03839	0.299086	NA	NA	NA	NA	NA
KMT5A-out.wgt.RDat	/u/home/t/tboltz/project-ophoff/rna_whole_blood/cts_TWAS_latest/T_Cells_CD8_weights2//KMT5A-out.wgt.RDat	KMT5A	12	124000000	124000000	0.02024	rs1260317	-2.88	rs10773003	0.00805	-5.53	-0.173	208	208	blup	0.0183	9.7e-09	1.0221	0.306735	NA	NA	NA	NA	NA
KRT1-out.wgt.RDat	/u/home/t/tboltz/project-ophoff/rna_whole_blood/cts_TWAS_latest/T_Cells_CD8_weights2//KRT1-out.wgt.RDat	KRT1	12	53100000	53100000	0.34046	rs7488334	3.19	rs1567757	0.285411	22.29	0.408	402	73	enet	0.41114	3.52e-201	-0.16304	0.87049	NA	NA	NA	NA	NA
KRT72-out.wgt.RDat	/u/home/t/tboltz/project-ophoff/rna_whole_blood/cts_TWAS_latest/T_Cells_CD8_weights2//KRT72-out.wgt.RDat	KRT72	12	53000000	53000000	0.28759	rs7488334	3.19	rs7975662	0.138226	-15.56	0.878	409	50	enet	0.23912	6.8e-105	0.77529	0.438169	NA	NA	NA	NA	NA
KRT77-out.wgt.RDat	/u/home/t/tboltz/project-ophoff/rna_whole_blood/cts_TWAS_latest/T_Cells_CD8_weights2//KRT77-out.wgt.RDat	KRT77	12	53100000	53100000	0.46444	rs7488334	3.19	rs7963098	0.15801	16.69	0.501	402	94	enet	0.26082	9.02e-116	0.63564	0.525013	NA	NA	NA	NA	NA
KRT79-out.wgt.RDat	/u/home/t/tboltz/project-ophoff/rna_whole_blood/cts_TWAS_latest/T_Cells_CD8_weights2//KRT79-out.wgt.RDat	KRT79	12	53200000	53200000	0.04589	rs7488334	3.19	rs9668186	0.033127	7.74	-1.366	374	12	enet	0.0341	5.88e-15	-1.12583	0.260236	NA	NA	NA	NA	NA
LETMD1-out.wgt.RDat	/u/home/t/tboltz/project-ophoff/rna_whole_blood/cts_TWAS_latest/T_Cells_CD8_weights2//LETMD1-out.wgt.RDat	LETMD1	12	51400000	51500000	0.04802	rs7312857	-1.91	rs3759405	0.036036	-8.83	1.046	214	6	lasso	0.03921	5.64e-17	-0.92985	0.352447	NA	NA	NA	NA	NA
LIMA1-out.wgt.RDat	/u/home/t/tboltz/project-ophoff/rna_whole_blood/cts_TWAS_latest/T_Cells_CD8_weights2//LIMA1-out.wgt.RDat	LIMA1	12	50600000	50700000	0.01623	rs11834380	-3.49	rs6580729	0.01448	5.86	-0.773	187	3	lasso	0.01423	3.86e-07	-0.80762	0.419309	NA	NA	NA	NA	NA
LIN7A-out.wgt.RDat	/u/home/t/tboltz/project-ophoff/rna_whole_blood/cts_TWAS_latest/T_Cells_CD8_weights2//LIN7A-out.wgt.RDat	LIN7A	12	81200000	81300000	0.02025	rs2293652	2.54	rs2037407	-0.000375	4.32	-1.234	305	305	blup	0.00357	0.0074	-0.15286	0.878505	NA	NA	NA	NA	NA
LRP6-out.wgt.RDat	/u/home/t/tboltz/project-ophoff/rna_whole_blood/cts_TWAS_latest/T_Cells_CD8_weights2//LRP6-out.wgt.RDat	LRP6	12	12300000	12400000	0.02934	rs11614722	-2.14	rs1181334	0.025285	6.8	0.329	162	2	lasso	0.0246	3.24e-11	0.32661	0.743962	NA	NA	NA	NA	NA
LRRK2-out.wgt.RDat	/u/home/t/tboltz/project-ophoff/rna_whole_blood/cts_TWAS_latest/T_Cells_CD8_weights2//LRRK2-out.wgt.RDat	LRRK2	12	40600000	40800000	0.06502	rs7300813	2.51	rs2708485	0.070484	-11.14	0.932	333	9	lasso	0.07638	6.4e-32	-0.66276	0.507487	NA	NA	NA	NA	NA
LTA4H-out.wgt.RDat	/u/home/t/tboltz/project-ophoff/rna_whole_blood/cts_TWAS_latest/T_Cells_CD8_weights2//LTA4H-out.wgt.RDat	LTA4H	12	96400000	96400000	0.25537	rs7959749	2.67	rs763875	0.135924	15.39	1.491	250	51	enet	0.2082	6.41e-90	0.57298	0.566658	NA	NA	NA	NA	NA
LYZ-out.wgt.RDat	/u/home/t/tboltz/project-ophoff/rna_whole_blood/cts_TWAS_latest/T_Cells_CD8_weights2//LYZ-out.wgt.RDat	LYZ	12	69700000	69700000	0.04848	rs776421	-3.79	rs2617834	0.049157	9.41	-0.902	205	15	enet	0.05154	7.03e-22	-1.49493	0.134933	NA	NA	NA	NA	NA
MDM1-out.wgt.RDat	/u/home/t/tboltz/project-ophoff/rna_whole_blood/cts_TWAS_latest/T_Cells_CD8_weights2//MDM1-out.wgt.RDat	MDM1	12	68700000	68700000	0.03399	rs7316826	2.79	rs11611296	0.008259	5.54	-0.163	160	160	blup	0.01484	2.23e-07	-1.34731	0.17788	NA	NA	NA	NA	NA
MDM2-out.wgt.RDat	/u/home/t/tboltz/project-ophoff/rna_whole_blood/cts_TWAS_latest/T_Cells_CD8_weights2//MDM2-out.wgt.RDat	MDM2	12	69200000	69200000	0.23664	rs11177577	-2.39	rs11177361	0.153003	-16.6	0.542	117	20	enet	0.20615	6.07e-89	-0.22156	0.824659	NA	NA	NA	NA	NA
METTL7A-out.wgt.RDat	/u/home/t/tboltz/project-ophoff/rna_whole_blood/cts_TWAS_latest/T_Cells_CD8_weights2//METTL7A-out.wgt.RDat	METTL7A	12	51300000	51300000	0.03737	rs4026022	1.94	rs12831858	0.034855	7.87	0.236	192	3	lasso	0.03826	1.34e-16	-0.30587	0.759706	NA	NA	NA	NA	NA
MLF2-out.wgt.RDat	/u/home/t/tboltz/project-ophoff/rna_whole_blood/cts_TWAS_latest/T_Cells_CD8_weights2//MLF2-out.wgt.RDat	MLF2	12	6860000	6880000	0.02876	rs1045553	-2.09	rs2178692	0.006051	-3.75	0.136	83	83	blup	0.0086	6.63e-05	-0.68551	0.493022	NA	NA	NA	NA	NA
MMAB-out.wgt.RDat	/u/home/t/tboltz/project-ophoff/rna_whole_blood/cts_TWAS_latest/T_Cells_CD8_weights2//MMAB-out.wgt.RDat	MMAB	12	110000000	110000000	0.01934	rs10774641	-3.25	rs12817689	0.0212	-6.38	1.357	213	2	lasso	0.02027	1.63e-09	-1.3945	0.163167	NA	NA	NA	NA	NA
MORN3-out.wgt.RDat	/u/home/t/tboltz/project-ophoff/rna_whole_blood/cts_TWAS_latest/T_Cells_CD8_weights2//MORN3-out.wgt.RDat	MORN3	12	122000000	122000000	0.11468	rs4069668	2.09	rs12320939	0.07216	11.25	-1.122	162	4	lasso	0.09035	1.13e-37	-1.45876	0.14463	NA	NA	NA	NA	NA
MPHOSPH9-out.wgt.RDat	/u/home/t/tboltz/project-ophoff/rna_whole_blood/cts_TWAS_latest/T_Cells_CD8_weights2//MPHOSPH9-out.wgt.RDat	MPHOSPH9	12	124000000	124000000	0.01469	rs1260317	-2.77	rs940904	0.023819	-6.67	-0.628	244	2	lasso	0.02276	1.72e-10	1.25083	0.210997	NA	NA	NA	NA	NA
MRPL42-out.wgt.RDat	/u/home/t/tboltz/project-ophoff/rna_whole_blood/cts_TWAS_latest/T_Cells_CD8_weights2//MRPL42-out.wgt.RDat	MRPL42	12	93900000	93900000	0.07521	rs7295551	2.5	rs11107052	0.079596	-11.82	-0.206	154	13	lasso	0.10518	7.11e-44	-0.51724	0.60499	NA	NA	NA	NA	NA
MTRFR-out.wgt.RDat	/u/home/t/tboltz/project-ophoff/rna_whole_blood/cts_TWAS_latest/T_Cells_CD8_weights2//MTRFR-out.wgt.RDat	MTRFR	12	124000000	124000000	0.01215	rs1260317	-2.78	rs1615350	0.012821	-5.85	-2.05	239	4	lasso	0.0121	2.68e-06	1.89218	0.058467	NA	NA	NA	NA	NA
MYRFL-out.wgt.RDat	/u/home/t/tboltz/project-ophoff/rna_whole_blood/cts_TWAS_latest/T_Cells_CD8_weights2//MYRFL-out.wgt.RDat	MYRFL	12	70200000	70400000	0.10909	rs776421	-3.79	rs1586983	0.097436	13.14	-0.784	354	1	lasso	0.09818	6.17e-41	-0.784	0.43304	NA	NA	NA	NA	NA
NCAPD2-out.wgt.RDat	/u/home/t/tboltz/project-ophoff/rna_whole_blood/cts_TWAS_latest/T_Cells_CD8_weights2//NCAPD2-out.wgt.RDat	NCAPD2	12	6600000	6640000	0.01933	rs1045553	-2.09	rs917634	0.017452	6.63	-0.135	114	3	lasso	0.02518	1.91e-11	0.29429	0.768537	NA	NA	NA	NA	NA
NDUFA12-out.wgt.RDat	/u/home/t/tboltz/project-ophoff/rna_whole_blood/cts_TWAS_latest/T_Cells_CD8_weights2//NDUFA12-out.wgt.RDat	NDUFA12	12	95300000	95400000	0.07623	rs7310432	-2.52	rs249171	0.048711	-9.59	1.95	280	6	lasso	0.05392	7.84e-23	-2.26444	0.023547	0	0.973	0	0.001	0.026
NEDD1-out.wgt.RDat	/u/home/t/tboltz/project-ophoff/rna_whole_blood/cts_TWAS_latest/T_Cells_CD8_weights2//NEDD1-out.wgt.RDat	NEDD1	12	97300000	97300000	0.0506	rs7307354	2.33	rs10860105	0.038922	-9.1	-0.987	274	5	lasso	0.04836	1.31e-20	1.03859	0.298997	NA	NA	NA	NA	NA
NELL2-out.wgt.RDat	/u/home/t/tboltz/project-ophoff/rna_whole_blood/cts_TWAS_latest/T_Cells_CD8_weights2//NELL2-out.wgt.RDat	NELL2	12	44900000	45300000	0.02448	rs12308701	1.93	rs2710459	0.017387	6.01	0.971	246	4	lasso	0.01627	6.06e-08	0.73266	0.463766	NA	NA	NA	NA	NA
NFE2-out.wgt.RDat	/u/home/t/tboltz/project-ophoff/rna_whole_blood/cts_TWAS_latest/T_Cells_CD8_weights2//NFE2-out.wgt.RDat	NFE2	12	54700000	54700000	0.0392	rs10876561	-4.05	rs6580981	0.008632	4.5	-1.64	91	91	blup	0.016	7.74e-08	0.18251	0.855181	NA	NA	NA	NA	NA
NINJ2-out.wgt.RDat	/u/home/t/tboltz/project-ophoff/rna_whole_blood/cts_TWAS_latest/T_Cells_CD8_weights2//NINJ2-out.wgt.RDat	NINJ2	12	673000	773000	0.10567	rs7137188	2.44	rs10849347	0.06424	-10.82	0.079	130	17	enet	0.08523	1.48e-35	0.13329	0.893961	NA	NA	NA	NA	NA
NT5DC3-out.wgt.RDat	/u/home/t/tboltz/project-ophoff/rna_whole_blood/cts_TWAS_latest/T_Cells_CD8_weights2//NT5DC3-out.wgt.RDat	NT5DC3	12	104000000	104000000	0.05056	rs10861032	2.59	rs11111803	0.052164	9.91	1.083	244	5	lasso	0.05122	9.47e-22	0.79724	0.425313	NA	NA	NA	NA	NA
NUDT4-out.wgt.RDat	/u/home/t/tboltz/project-ophoff/rna_whole_blood/cts_TWAS_latest/T_Cells_CD8_weights2//NUDT4-out.wgt.RDat	NUDT4	12	93800000	93800000	0.06803	rs11107008	1.97	rs17790482	0.018683	7.34	0.396	127	7	lasso	0.0476	2.64e-20	-0.95946	0.337325	NA	NA	NA	NA	NA
OAS1-out.wgt.RDat	/u/home/t/tboltz/project-ophoff/rna_whole_blood/cts_TWAS_latest/T_Cells_CD8_weights2//OAS1-out.wgt.RDat	OAS1	12	113000000	113000000	0.06561	rs7976649	2.64	rs10774675	0.067873	-11.04	0.215	129	4	lasso	0.07194	4.14e-30	-0.7764	0.43751	NA	NA	NA	NA	NA
OASL-out.wgt.RDat	/u/home/t/tboltz/project-ophoff/rna_whole_blood/cts_TWAS_latest/T_Cells_CD8_weights2//OASL-out.wgt.RDat	OASL	12	121000000	121000000	0.17628	rs523581	1.89	rs2254779	0.050466	-9.47	-0.3	263	46	enet	0.07409	5.53e-31	-0.28764	0.77362	NA	NA	NA	NA	NA
OSBPL8-out.wgt.RDat	/u/home/t/tboltz/project-ophoff/rna_whole_blood/cts_TWAS_latest/T_Cells_CD8_weights2//OSBPL8-out.wgt.RDat	OSBPL8	12	76700000	77000000	0.02945	rs10506663	-3.16	rs1512504	0.018513	-5.92	-0.525	117	24	enet	0.01959	3e-09	1.15522	0.248001	NA	NA	NA	NA	NA
P2RX4-out.wgt.RDat	/u/home/t/tboltz/project-ophoff/rna_whole_blood/cts_TWAS_latest/T_Cells_CD8_weights2//P2RX4-out.wgt.RDat	P2RX4	12	122000000	122000000	0.05375	rs523581	1.89	rs3794207	0.002494	4.85	0.788	245	10	enet	0.01673	4.01e-08	0.30671	0.75906	NA	NA	NA	NA	NA
PLEKHA5-out.wgt.RDat	/u/home/t/tboltz/project-ophoff/rna_whole_blood/cts_TWAS_latest/T_Cells_CD8_weights2//PLEKHA5-out.wgt.RDat	PLEKHA5	12	19300000	19500000	0.07544	rs10841335	-3.03	rs10841162	0.044783	-9.09	1.06	258	22	enet	0.05603	1.12e-23	-1.4349	0.151316	NA	NA	NA	NA	NA
POC1B-out.wgt.RDat	/u/home/t/tboltz/project-ophoff/rna_whole_blood/cts_TWAS_latest/T_Cells_CD8_weights2//POC1B-out.wgt.RDat	POC1B	12	89800000	89900000	0.03816	rs704061	5.99	rs7134172	0.030183	-8.18	-0.257	125	19	enet	0.03546	1.71e-15	0.63109	0.527982	NA	NA	NA	NA	NA
PPHLN1-out.wgt.RDat	/u/home/t/tboltz/project-ophoff/rna_whole_blood/cts_TWAS_latest/T_Cells_CD8_weights2//PPHLN1-out.wgt.RDat	PPHLN1	12	42600000	42900000	0.03794	rs6582425	-3.5	rs17091102	0.019774	6.76	-2.038	179	20	enet	0.03029	1.88e-13	-0.88844	0.374307	NA	NA	NA	NA	NA
PPM1H-out.wgt.RDat	/u/home/t/tboltz/project-ophoff/rna_whole_blood/cts_TWAS_latest/T_Cells_CD8_weights2//PPM1H-out.wgt.RDat	PPM1H	12	63000000	63300000	0.02038	rs11174461	3.61	rs2246214	0.013926	5.27	-2.564	261	3	lasso	0.0112	6.12e-06	-2.48229	0.013054	0.038	0.889	0	0.006	0.068
PRDM4-out.wgt.RDat	/u/home/t/tboltz/project-ophoff/rna_whole_blood/cts_TWAS_latest/T_Cells_CD8_weights2//PRDM4-out.wgt.RDat	PRDM4	12	108000000	108000000	0.04638	rs10746091	-2.41	rs11113426	0.031095	-7.46	0.635	146	2	lasso	0.02961	3.46e-13	-0.66485	0.506146	NA	NA	NA	NA	NA
PWP1-out.wgt.RDat	/u/home/t/tboltz/project-ophoff/rna_whole_blood/cts_TWAS_latest/T_Cells_CD8_weights2//PWP1-out.wgt.RDat	PWP1	12	108000000	108000000	0.03019	rs10746091	-2.41	rs11113426	0.012381	-5.86	0.635	146	3	lasso	0.01637	5.53e-08	-0.46884	0.639185	NA	NA	NA	NA	NA
PYROXD1-out.wgt.RDat	/u/home/t/tboltz/project-ophoff/rna_whole_blood/cts_TWAS_latest/T_Cells_CD8_weights2//PYROXD1-out.wgt.RDat	PYROXD1	12	21600000	21600000	0.05673	rs11046012	2.75	rs6487233	0.017463	-6.93	-1.065	319	5	lasso	0.02489	2.48e-11	0.97597	0.32908	NA	NA	NA	NA	NA
RAB5B-out.wgt.RDat	/u/home/t/tboltz/project-ophoff/rna_whole_blood/cts_TWAS_latest/T_Cells_CD8_weights2//RAB5B-out.wgt.RDat	RAB5B	12	56400000	56400000	0.02284	rs41392645	-3.19	rs41392645	0.02563	6.92	-3.19	95	95	blup	0.02635	6.65e-12	-2.81732	0.004843	0	0.73	0	0.005	0.265
RAPGEF3-out.wgt.RDat	/u/home/t/tboltz/project-ophoff/rna_whole_blood/cts_TWAS_latest/T_Cells_CD8_weights2//RAPGEF3-out.wgt.RDat	RAPGEF3	12	48100000	48200000	0.02224	rs12721427	3.34	rs12422983	0.022147	6.49	-1.365	228	1	lasso	0.0206	1.21e-09	-1.365	0.172253	NA	NA	NA	NA	NA
RBMS2-out.wgt.RDat	/u/home/t/tboltz/project-ophoff/rna_whole_blood/cts_TWAS_latest/T_Cells_CD8_weights2//RBMS2-out.wgt.RDat	RBMS2	12	56900000	57000000	0.05414	rs41392645	-3.19	rs7299115	0.031199	-7.67	1.439	158	5	lasso	0.02654	5.59e-12	-1.65924	0.097067	NA	NA	NA	NA	NA
RESF1-out.wgt.RDat	/u/home/t/tboltz/project-ophoff/rna_whole_blood/cts_TWAS_latest/T_Cells_CD8_weights2//RESF1-out.wgt.RDat	RESF1	12	32100000	32100000	0.06414	rs11051905	-3.21	rs7300260	0.01856	-6.18	0.264	227	227	blup	0.02864	8.33e-13	-0.90805	0.363853	NA	NA	NA	NA	NA
RILPL2-out.wgt.RDat	/u/home/t/tboltz/project-ophoff/rna_whole_blood/cts_TWAS_latest/T_Cells_CD8_weights2//RILPL2-out.wgt.RDat	RILPL2	12	124000000	124000000	0.0124	rs10734978	-2.95	rs1106240	0.00526	4.19	-1.969	213	78	enet	0.01226	2.33e-06	-1.38061	0.167398	NA	NA	NA	NA	NA
RPAP3-out.wgt.RDat	/u/home/t/tboltz/project-ophoff/rna_whole_blood/cts_TWAS_latest/T_Cells_CD8_weights2//RPAP3-out.wgt.RDat	RPAP3	12	48100000	48100000	0.05739	rs12721427	3.34	rs653136	0.004441	-4.68	0.27	220	26	enet	0.01233	2.18e-06	0.6721	0.501523	NA	NA	NA	NA	NA
RPH3A-out.wgt.RDat	/u/home/t/tboltz/project-ophoff/rna_whole_blood/cts_TWAS_latest/T_Cells_CD8_weights2//RPH3A-out.wgt.RDat	RPH3A	12	113000000	113000000	0.02531	rs7976649	2.64	rs886479	0.018475	6.3	-0.125	161	1	lasso	0.01631	5.87e-08	-0.125	0.900524	NA	NA	NA	NA	NA
RPS26-out.wgt.RDat	/u/home/t/tboltz/project-ophoff/rna_whole_blood/cts_TWAS_latest/T_Cells_CD8_weights2//RPS26-out.wgt.RDat	RPS26	12	56400000	56400000	0.55057	rs41392645	-3.19	rs1701704	0.350278	24.65	-1.633	95	6	lasso	0.53211	1.6e-287	-1.4618	0.143797	NA	NA	NA	NA	NA
SCN8A-out.wgt.RDat	/u/home/t/tboltz/project-ophoff/rna_whole_blood/cts_TWAS_latest/T_Cells_CD8_weights2//SCN8A-out.wgt.RDat	SCN8A	12	52000000	52200000	0.10307	rs4026022	2.05	rs12369744	0.035571	8.11	0.386	184	30	enet	0.04968	3.88e-21	0.19792	0.843107	NA	NA	NA	NA	NA
SLC48A1-out.wgt.RDat	/u/home/t/tboltz/project-ophoff/rna_whole_blood/cts_TWAS_latest/T_Cells_CD8_weights2//SLC48A1-out.wgt.RDat	SLC48A1	12	48100000	48200000	0.13596	rs12721427	3.34	rs7135791	0.034197	7.89	0.628	226	5	lasso	0.05299	1.86e-22	0.63214	0.527292	NA	NA	NA	NA	NA
SMIM10L1-out.wgt.RDat	/u/home/t/tboltz/project-ophoff/rna_whole_blood/cts_TWAS_latest/T_Cells_CD8_weights2//SMIM10L1-out.wgt.RDat	SMIM10L1	12	11300000	11300000	0.03272	rs6488361	1.67	rs7132674	0.038939	-8.49	0.276	140	11	enet	0.03925	5.42e-17	-0.07722	0.938446	NA	NA	NA	NA	NA
SOCS2-out.wgt.RDat	/u/home/t/tboltz/project-ophoff/rna_whole_blood/cts_TWAS_latest/T_Cells_CD8_weights2//SOCS2-out.wgt.RDat	SOCS2	12	94000000	94000000	0.01061	rs11107382	3.21	rs9971690	0.013805	-5.42	-0.75	163	5	enet	0.01079	8.9e-06	0.83319	0.404738	NA	NA	NA	NA	NA
SP1-out.wgt.RDat	/u/home/t/tboltz/project-ophoff/rna_whole_blood/cts_TWAS_latest/T_Cells_CD8_weights2//SP1-out.wgt.RDat	SP1	12	53800000	53800000	0.02058	rs7307804	2.43	rs10876450	0.019562	6.33	-0.827	181	7	lasso	0.01815	1.11e-08	-0.57566	0.564847	NA	NA	NA	NA	NA
SPPL3-out.wgt.RDat	/u/home/t/tboltz/project-ophoff/rna_whole_blood/cts_TWAS_latest/T_Cells_CD8_weights2//SPPL3-out.wgt.RDat	SPPL3	12	121000000	121000000	0.01291	rs540520	-2.57	rs2948150	0.01356	4.98	-0.685	287	3	lasso	0.0107	9.61e-06	-0.62813	0.52992	NA	NA	NA	NA	NA
SPX-out.wgt.RDat	/u/home/t/tboltz/project-ophoff/rna_whole_blood/cts_TWAS_latest/T_Cells_CD8_weights2//SPX-out.wgt.RDat	SPX	12	21700000	21700000	0.09165	rs11046012	2.75	rs1054637	0.035598	8.17	1.65	300	23	enet	0.03624	8.47e-16	1.53776	0.124108	NA	NA	NA	NA	NA
SRSF9-out.wgt.RDat	/u/home/t/tboltz/project-ophoff/rna_whole_blood/cts_TWAS_latest/T_Cells_CD8_weights2//SRSF9-out.wgt.RDat	SRSF9	12	121000000	121000000	0.02715	rs540520	-2.57	rs11613214	0.011351	-5.17	-2.276	201	4	lasso	0.00812	0.000103	2.26418	0.023563	0.027	0.937	0	0.001	0.034
ST8SIA1-out.wgt.RDat	/u/home/t/tboltz/project-ophoff/rna_whole_blood/cts_TWAS_latest/T_Cells_CD8_weights2//ST8SIA1-out.wgt.RDat	ST8SIA1	12	22200000	22600000	0.19883	rs10770872	-2.37	rs7968922	0.156981	16.84	0.536	180	19	enet	0.16205	1.31e-68	0.80505	0.420789	NA	NA	NA	NA	NA
STAT6-out.wgt.RDat	/u/home/t/tboltz/project-ophoff/rna_whole_blood/cts_TWAS_latest/T_Cells_CD8_weights2//STAT6-out.wgt.RDat	STAT6	12	57500000	57500000	0.08332	rs17544455	3.04	rs324015	0.033082	7.69	1.128	143	9	lasso	0.04569	1.51e-19	0.2799	0.779556	NA	NA	NA	NA	NA
STX2-out.wgt.RDat	/u/home/t/tboltz/project-ophoff/rna_whole_blood/cts_TWAS_latest/T_Cells_CD8_weights2//STX2-out.wgt.RDat	STX2	12	131000000	131000000	0.03241	rs3736333	2.51	rs1106369	0.042861	-8.83	0.686	181	2	lasso	0.04252	2.75e-18	-0.57158	0.567606	NA	NA	NA	NA	NA
TAFA2-out.wgt.RDat	/u/home/t/tboltz/project-ophoff/rna_whole_blood/cts_TWAS_latest/T_Cells_CD8_weights2//TAFA2-out.wgt.RDat	TAFA2	12	62100000	62700000	0.11524	rs11174461	3.61	rs11174365	0.020067	-7.43	-0.97	240	51	enet	0.08045	1.37e-33	1.36949	0.170846	NA	NA	NA	NA	NA
TAPBPL-out.wgt.RDat	/u/home/t/tboltz/project-ophoff/rna_whole_blood/cts_TWAS_latest/T_Cells_CD8_weights2//TAPBPL-out.wgt.RDat	TAPBPL	12	6560000	6580000	0.03814	rs2270151	-2.2	rs2041387	0.056242	-10.33	-0.599	126	10	enet	0.05986	3.25e-25	0.76528	0.444102	NA	NA	NA	NA	NA
TAS2R10-out.wgt.RDat	/u/home/t/tboltz/project-ophoff/rna_whole_blood/cts_TWAS_latest/T_Cells_CD8_weights2//TAS2R10-out.wgt.RDat	TAS2R10	12	11000000	11000000	0.01923	rs7350597	1.93	rs7310849	0.022495	-6.56	0.437	152	4	lasso	0.02305	1.32e-10	-0.28217	0.77781	NA	NA	NA	NA	NA
TAS2R13-out.wgt.RDat	/u/home/t/tboltz/project-ophoff/rna_whole_blood/cts_TWAS_latest/T_Cells_CD8_weights2//TAS2R13-out.wgt.RDat	TAS2R13	12	11100000	11100000	0.03727	rs7350597	1.93	rs7310849	0.063155	-10.68	0.437	133	3	lasso	0.06984	2.98e-29	-0.18102	0.856349	NA	NA	NA	NA	NA
TAS2R14-out.wgt.RDat	/u/home/t/tboltz/project-ophoff/rna_whole_blood/cts_TWAS_latest/T_Cells_CD8_weights2//TAS2R14-out.wgt.RDat	TAS2R14	12	11100000	11300000	0.09149	rs7350597	1.93	rs7132674	0.172783	-17.88	0.276	163	26	enet	0.23753	4.13e-104	0.11681	0.907011	NA	NA	NA	NA	NA
TAS2R19-out.wgt.RDat	/u/home/t/tboltz/project-ophoff/rna_whole_blood/cts_TWAS_latest/T_Cells_CD8_weights2//TAS2R19-out.wgt.RDat	TAS2R19	12	11200000	11200000	0.03688	rs7350597	1.93	rs7968647	0.044913	-9.12	-0.005	137	18	enet	0.05068	1.55e-21	0.01011	0.991934	NA	NA	NA	NA	NA
TAS2R20-out.wgt.RDat	/u/home/t/tboltz/project-ophoff/rna_whole_blood/cts_TWAS_latest/T_Cells_CD8_weights2//TAS2R20-out.wgt.RDat	TAS2R20	12	11100000	11200000	0.03644	rs7350597	1.93	rs7310849	0.056871	-10.31	0.437	136	3	lasso	0.05531	2.18e-23	-0.44434	0.656798	NA	NA	NA	NA	NA
TAS2R30-out.wgt.RDat	/u/home/t/tboltz/project-ophoff/rna_whole_blood/cts_TWAS_latest/T_Cells_CD8_weights2//TAS2R30-out.wgt.RDat	TAS2R30	12	11300000	11300000	0.07326	rs7350597	1.93	rs1551191	0.063818	-10.74	-0.356	135	2	lasso	0.06581	1.28e-27	0.23403	0.814961	NA	NA	NA	NA	NA
TAS2R31-out.wgt.RDat	/u/home/t/tboltz/project-ophoff/rna_whole_blood/cts_TWAS_latest/T_Cells_CD8_weights2//TAS2R31-out.wgt.RDat	TAS2R31	12	11200000	11200000	0.03396	rs7350597	1.93	rs7132674	0.036215	-8.64	0.276	135	4	lasso	0.04952	4.53e-21	-0.52452	0.599918	NA	NA	NA	NA	NA
TAS2R43-out.wgt.RDat	/u/home/t/tboltz/project-ophoff/rna_whole_blood/cts_TWAS_latest/T_Cells_CD8_weights2//TAS2R43-out.wgt.RDat	TAS2R43	12	11200000	11200000	0.28916	rs7350597	1.93	rs1376250	0.455268	-28.08	-0.98	128	40	enet	0.45542	1.57e-230	1.02155	0.306993	NA	NA	NA	NA	NA
TAS2R46-out.wgt.RDat	/u/home/t/tboltz/project-ophoff/rna_whole_blood/cts_TWAS_latest/T_Cells_CD8_weights2//TAS2R46-out.wgt.RDat	TAS2R46	12	11200000	11200000	0.05031	rs7350597	1.93	rs10772420	0.037686	-9.38	0.87	128	3	lasso	0.05829	1.39e-24	-0.64878	0.516481	NA	NA	NA	NA	NA
TAS2R50-out.wgt.RDat	/u/home/t/tboltz/project-ophoff/rna_whole_blood/cts_TWAS_latest/T_Cells_CD8_weights2//TAS2R50-out.wgt.RDat	TAS2R50	12	11100000	11100000	0.04728	rs7350597	1.93	rs7310849	0.089844	-12.58	0.437	134	7	lasso	0.09356	5.21e-39	-0.43673	0.662304	NA	NA	NA	NA	NA
TAS2R9-out.wgt.RDat	/u/home/t/tboltz/project-ophoff/rna_whole_blood/cts_TWAS_latest/T_Cells_CD8_weights2//TAS2R9-out.wgt.RDat	TAS2R9	12	11000000	11000000	0.01528	rs7350597	1.93	rs7135941	0.006871	-4.76	0.55	155	5	lasso	0.01345	7.87e-07	-0.78723	0.43115	NA	NA	NA	NA	NA
TBC1D30-out.wgt.RDat	/u/home/t/tboltz/project-ophoff/rna_whole_blood/cts_TWAS_latest/T_Cells_CD8_weights2//TBC1D30-out.wgt.RDat	TBC1D30	12	65200000	65300000	0.02131	rs939876	2.54	rs1147095	0.0089	-5.49	1.918	130	2	lasso	0.0154	1.34e-07	-1.59979	0.109645	NA	NA	NA	NA	NA
TCP11L2-out.wgt.RDat	/u/home/t/tboltz/project-ophoff/rna_whole_blood/cts_TWAS_latest/T_Cells_CD8_weights2//TCP11L2-out.wgt.RDat	TCP11L2	12	107000000	107000000	0.02209	rs2436618	-2.1	rs1532587	0.020429	6.31	1.294	109	2	lasso	0.01753	1.94e-08	1.2636	0.206373	NA	NA	NA	NA	NA
TESC-out.wgt.RDat	/u/home/t/tboltz/project-ophoff/rna_whole_blood/cts_TWAS_latest/T_Cells_CD8_weights2//TESC-out.wgt.RDat	TESC	12	117000000	118000000	0.04851	NA	NA	NA	NA	NA	NA	169	0	lasso	0.03131	7.43e-14	NA	NA	NA	NA	NA	NA	NA
TESPA1-out.wgt.RDat	/u/home/t/tboltz/project-ophoff/rna_whole_blood/cts_TWAS_latest/T_Cells_CD8_weights2//TESPA1-out.wgt.RDat	TESPA1	12	55300000	55400000	0.02623	rs10876561	-4.05	rs7311161	0.017531	6.33	-1.559	191	4	lasso	0.01995	2.17e-09	-1.81382	0.069705	NA	NA	NA	NA	NA
TFCP2-out.wgt.RDat	/u/home/t/tboltz/project-ophoff/rna_whole_blood/cts_TWAS_latest/T_Cells_CD8_weights2//TFCP2-out.wgt.RDat	TFCP2	12	51500000	51600000	0.00998	rs4026022	1.92	rs1056897	0.014736	-5.28	-0.291	215	1	lasso	0.01363	6.7e-07	0.291	0.771051	NA	NA	NA	NA	NA
TMBIM4-out.wgt.RDat	/u/home/t/tboltz/project-ophoff/rna_whole_blood/cts_TWAS_latest/T_Cells_CD8_weights2//TMBIM4-out.wgt.RDat	TMBIM4	12	66500000	66600000	0.04152	rs10878353	4.14	rs10878382	0.03806	8.41	0.602	187	4	lasso	0.041	1.1e-17	0.36637	0.714086	NA	NA	NA	NA	NA
TMEM106C-out.wgt.RDat	/u/home/t/tboltz/project-ophoff/rna_whole_blood/cts_TWAS_latest/T_Cells_CD8_weights2//TMEM106C-out.wgt.RDat	TMEM106C	12	48400000	48400000	0.01452	rs12721427	3.34	rs4760670	0.0052	4.79	0.18	218	218	blup	0.00275	0.0164	0.28939	0.772286	NA	NA	NA	NA	NA
TMEM116-out.wgt.RDat	/u/home/t/tboltz/project-ophoff/rna_whole_blood/cts_TWAS_latest/T_Cells_CD8_weights2//TMEM116-out.wgt.RDat	TMEM116	12	112000000	112000000	0.03329	rs876896	4	rs441	0.028578	-7.61	1.728	141	141	blup	0.03388	7.18e-15	-0.79777	0.425002	NA	NA	NA	NA	NA
TMEM263-out.wgt.RDat	/u/home/t/tboltz/project-ophoff/rna_whole_blood/cts_TWAS_latest/T_Cells_CD8_weights2//TMEM263-out.wgt.RDat	TMEM263	12	107000000	107000000	0.01955	rs10746091	-2.41	rs4964518	0.006295	4.57	0.189	131	131	blup	0.0095	2.89e-05	-0.89993	0.36816	NA	NA	NA	NA	NA
TMPO-out.wgt.RDat	/u/home/t/tboltz/project-ophoff/rna_whole_blood/cts_TWAS_latest/T_Cells_CD8_weights2//TMPO-out.wgt.RDat	TMPO	12	98900000	98900000	0.01245	rs12300760	-2.9	rs1347956	0.005973	4.54	-1.187	124	3	lasso	0.00996	1.9e-05	-0.47139	0.63736	NA	NA	NA	NA	NA
TMTC1-out.wgt.RDat	/u/home/t/tboltz/project-ophoff/rna_whole_blood/cts_TWAS_latest/T_Cells_CD8_weights2//TMTC1-out.wgt.RDat	TMTC1	12	29700000	29900000	0.38582	rs302358	2.86	rs302335	0.204414	18.92	-2.683	338	58	enet	0.30711	4.54e-140	-2.07002	0.03845	0	0.919	0	0.002	0.079
TUBA1C-out.wgt.RDat	/u/home/t/tboltz/project-ophoff/rna_whole_blood/cts_TWAS_latest/T_Cells_CD8_weights2//TUBA1C-out.wgt.RDat	TUBA1C	12	49600000	49700000	0.04624	rs2278069	-4.38	rs11168955	0.006701	4.69	-0.99	138	2	lasso	0.01256	1.77e-06	0.88725	0.374943	NA	NA	NA	NA	NA
TXNRD1-out.wgt.RDat	/u/home/t/tboltz/project-ophoff/rna_whole_blood/cts_TWAS_latest/T_Cells_CD8_weights2//TXNRD1-out.wgt.RDat	TXNRD1	12	105000000	105000000	0.03332	rs7980326	3.58	rs7977553	0.017658	-6.35	-0.141	379	4	lasso	0.02093	8.98e-10	0.06631	0.947134	NA	NA	NA	NA	NA
UBC-out.wgt.RDat	/u/home/t/tboltz/project-ophoff/rna_whole_blood/cts_TWAS_latest/T_Cells_CD8_weights2//UBC-out.wgt.RDat	UBC	12	125000000	125000000	0.0302	rs11058137	-3.1	rs10846771	0.004509	4.71	-0.418	97	21	enet	0.01268	1.58e-06	-0.69464	0.487284	NA	NA	NA	NA	NA
UBE3B-out.wgt.RDat	/u/home/t/tboltz/project-ophoff/rna_whole_blood/cts_TWAS_latest/T_Cells_CD8_weights2//UBE3B-out.wgt.RDat	UBE3B	12	110000000	110000000	0.05752	rs10774641	-3.25	rs2241209	0.03353	-7.74	0.574	209	3	lasso	0.03349	1.02e-14	-0.78935	0.429906	NA	NA	NA	NA	NA
UHRF1BP1L-out.wgt.RDat	/u/home/t/tboltz/project-ophoff/rna_whole_blood/cts_TWAS_latest/T_Cells_CD8_weights2//UHRF1BP1L-out.wgt.RDat	UHRF1BP1L	12	100000000	101000000	0.04143	rs12581603	2.33	rs12370791	0.043801	-8.88	-1.391	152	2	lasso	0.04164	6.16e-18	1.37795	0.168219	NA	NA	NA	NA	NA
UNC119B-out.wgt.RDat	/u/home/t/tboltz/project-ophoff/rna_whole_blood/cts_TWAS_latest/T_Cells_CD8_weights2//UNC119B-out.wgt.RDat	UNC119B	12	121000000	121000000	0.03135	rs540520	-2.57	rs2948150	0.005915	5.9	-0.685	255	26	enet	0.01872	6.63e-09	-1.53029	0.125944	NA	NA	NA	NA	NA
UNG-out.wgt.RDat	/u/home/t/tboltz/project-ophoff/rna_whole_blood/cts_TWAS_latest/T_Cells_CD8_weights2//UNG-out.wgt.RDat	UNG	12	110000000	110000000	0.03747	rs10774641	-3.25	rs34263	0.013639	6.29	-0.792	185	185	blup	0.01722	2.57e-08	0.06688	0.946678	NA	NA	NA	NA	NA
USP15-out.wgt.RDat	/u/home/t/tboltz/project-ophoff/rna_whole_blood/cts_TWAS_latest/T_Cells_CD8_weights2//USP15-out.wgt.RDat	USP15	12	62700000	62800000	0.07532	rs11174461	3.61	rs1920088	0.019438	6.1	-0.758	163	20	enet	0.06002	2.79e-25	0.60454	0.545483	NA	NA	NA	NA	NA
USP44-out.wgt.RDat	/u/home/t/tboltz/project-ophoff/rna_whole_blood/cts_TWAS_latest/T_Cells_CD8_weights2//USP44-out.wgt.RDat	USP44	12	95900000	95900000	0.07499	rs7959749	2.67	rs7304754	0.034581	-7.91	-0.237	304	4	lasso	0.03526	2.05e-15	0.52447	0.599951	NA	NA	NA	NA	NA
VAMP1-out.wgt.RDat	/u/home/t/tboltz/project-ophoff/rna_whole_blood/cts_TWAS_latest/T_Cells_CD8_weights2//VAMP1-out.wgt.RDat	VAMP1	12	6570000	6580000	0.03186	rs1045553	-2.09	rs2109427	0.050666	-10.07	-0.043	120	15	enet	0.04877	8.98e-21	-0.11158	0.911155	NA	NA	NA	NA	NA
VPS37B-out.wgt.RDat	/u/home/t/tboltz/project-ophoff/rna_whole_blood/cts_TWAS_latest/T_Cells_CD8_weights2//VPS37B-out.wgt.RDat	VPS37B	12	123000000	123000000	0.01383	rs1260317	-2.83	rs6489245	0.003919	4.23	1.191	199	199	blup	0.00955	2.76e-05	0.26623	0.79006	NA	NA	NA	NA	NA
WNT5B-out.wgt.RDat	/u/home/t/tboltz/project-ophoff/rna_whole_blood/cts_TWAS_latest/T_Cells_CD8_weights2//WNT5B-out.wgt.RDat	WNT5B	12	1640000	1760000	0.06832	rs4141130	-2.62	rs4765829	0.044689	8.89	-0.684	137	1	lasso	0.04447	4.61e-19	-0.684	0.493975	NA	NA	NA	NA	NA
YAF2-out.wgt.RDat	/u/home/t/tboltz/project-ophoff/rna_whole_blood/cts_TWAS_latest/T_Cells_CD8_weights2//YAF2-out.wgt.RDat	YAF2	12	42600000	42600000	0.01226	rs10880264	2.27	rs11181463	0.014054	5.18	2.221	159	2	lasso	0.01235	2.14e-06	2.2226	0.026243	0.03	0.941	0	0.001	0.027
YBX3-out.wgt.RDat	/u/home/t/tboltz/project-ophoff/rna_whole_blood/cts_TWAS_latest/T_Cells_CD8_weights2//YBX3-out.wgt.RDat	YBX3	12	10900000	10900000	0.10994	rs4764327	-2.29	rs753202	0.024105	-6.69	0.32	176	39	enet	0.04473	3.66e-19	-0.83449	0.404003	NA	NA	NA	NA	NA
YEATS4-out.wgt.RDat	/u/home/t/tboltz/project-ophoff/rna_whole_blood/cts_TWAS_latest/T_Cells_CD8_weights2//YEATS4-out.wgt.RDat	YEATS4	12	69800000	69800000	0.11521	rs776421	-3.79	rs2617834	0.106412	13.77	-0.902	211	7	lasso	0.12894	5.11e-54	-1.31347	0.189026	NA	NA	NA	NA	NA
ZDHHC17-out.wgt.RDat	/u/home/t/tboltz/project-ophoff/rna_whole_blood/cts_TWAS_latest/T_Cells_CD8_weights2//ZDHHC17-out.wgt.RDat	ZDHHC17	12	77200000	77200000	0.11039	rs17813975	2.63	rs1512504	0.052292	-9.62	-0.525	169	18	enet	0.06147	7.25e-26	0.87011	0.384241	NA	NA	NA	NA	NA
ZNF605-out.wgt.RDat	/u/home/t/tboltz/project-ophoff/rna_whole_blood/cts_TWAS_latest/T_Cells_CD8_weights2//ZNF605-out.wgt.RDat	ZNF605	12	133000000	134000000	0.01302	rs5744751	-2.69	rs7960480	0.00813	-4.34	-1.282	85	11	enet	0.00936	3.28e-05	0.31396	0.753555	NA	NA	NA	NA	NA
ZNF641-out.wgt.RDat	/u/home/t/tboltz/project-ophoff/rna_whole_blood/cts_TWAS_latest/T_Cells_CD8_weights2//ZNF641-out.wgt.RDat	ZNF641	12	48700000	48700000	0.2061	rs11168599	-3.51	rs2634663	0.259458	-21.2	2.107	216	4	lasso	0.26467	9.85e-118	-1.93915	0.052484	NA	NA	NA	NA	NA
ZNF740-out.wgt.RDat	/u/home/t/tboltz/project-ophoff/rna_whole_blood/cts_TWAS_latest/T_Cells_CD8_weights2//ZNF740-out.wgt.RDat	ZNF740	12	53600000	53600000	0.04803	rs7488334	3.19	rs2272306	0.017463	-5.9	-1.089	257	4	lasso	0.01547	1.26e-07	1.30423	0.192157	NA	NA	NA	NA	NA
ZNF84-out.wgt.RDat	/u/home/t/tboltz/project-ophoff/rna_whole_blood/cts_TWAS_latest/T_Cells_CD8_weights2//ZNF84-out.wgt.RDat	ZNF84	12	134000000	134000000	0.04289	rs5744751	-2.69	rs7298102	0.033566	-8.01	-1.139	79	6	lasso	0.03897	6.99e-17	0.89654	0.369967	NA	NA	NA	NA	NA
PANEL	FILE	ID	CHR	P0	P1	HSQ	BEST.GWAS.ID	BEST.GWAS.Z	EQTL.ID	EQTL.R2	EQTL.Z	EQTL.GWAS.Z	NSNP	NWGT	MODEL	MODELCV.R2	MODELCV.PV	TWAS.Z	TWAS.P	COLOC.PP0	COLOC.PP1	COLOC.PP2	COLOC.PP3	COLOC.PP4
ABCC4-out.wgt.RDat	/u/home/t/tboltz/project-ophoff/rna_whole_blood/cts_TWAS_latest/T_Cells_CD8_weights2//ABCC4-out.wgt.RDat	ABCC4	13	95672090	95953729	0.0806	rs9301996	2.73	rs1678386	0.021942	-6.44	1.883	374	374	blup	0.04375	8.91e-19	-2.2337	0.0255	0	0.981	0	0.003	0.016
AKAP11-out.wgt.RDat	/u/home/t/tboltz/project-ophoff/rna_whole_blood/cts_TWAS_latest/T_Cells_CD8_weights2//AKAP11-out.wgt.RDat	AKAP11	13	42846289	42897397	0.0496	rs7318683	2.45	rs7994365	0.018901	-5.99	-0.235	255	23	enet	0.02518	1.91e-11	0.3811	0.7031	NA	NA	NA	NA	NA
ALOX5AP-out.wgt.RDat	/u/home/t/tboltz/project-ophoff/rna_whole_blood/cts_TWAS_latest/T_Cells_CD8_weights2//ALOX5AP-out.wgt.RDat	ALOX5AP	13	31287616	31338563	0.1126	rs7981107	4.37	rs11841107	0.071178	-11.16	0.894	158	6	lasso	0.11631	1.36e-48	-1.2986	0.1941	NA	NA	NA	NA	NA
ATP7B-out.wgt.RDat	/u/home/t/tboltz/project-ophoff/rna_whole_blood/cts_TWAS_latest/T_Cells_CD8_weights2//ATP7B-out.wgt.RDat	ATP7B	13	52504573	52586261	0.0326	rs7325826	2.16	rs3742290	0.016229	-5.66	1.136	154	2	lasso	0.01582	9.13e-08	-1.1901	0.234	NA	NA	NA	NA	NA
BORA-out.wgt.RDat	/u/home/t/tboltz/project-ophoff/rna_whole_blood/cts_TWAS_latest/T_Cells_CD8_weights2//BORA-out.wgt.RDat	BORA	13	73301888	73330336	0.0289	rs9543003	3.19	rs17260329	0.003616	4.03	-0.558	142	19	enet	0.01204	2.83e-06	-1.3993	0.1617	NA	NA	NA	NA	NA
CCDC122-out.wgt.RDat	/u/home/t/tboltz/project-ophoff/rna_whole_blood/cts_TWAS_latest/T_Cells_CD8_weights2//CCDC122-out.wgt.RDat	CCDC122	13	44398046	44453876	0.1268	rs1466005	2.39	rs6561150	0.108287	13.83	-1.703	297	35	enet	0.135	1.21e-56	-1.3247	0.1853	NA	NA	NA	NA	NA
CKAP2-out.wgt.RDat	/u/home/t/tboltz/project-ophoff/rna_whole_blood/cts_TWAS_latest/T_Cells_CD8_weights2//CKAP2-out.wgt.RDat	CKAP2	13	53029565	53050763	0.1173	rs7325826	2.16	rs9526951	0.071118	11.26	-1.339	139	23	enet	0.08358	7.07e-35	-1.9589	0.0501	NA	NA	NA	NA	NA
COMMD6-out.wgt.RDat	/u/home/t/tboltz/project-ophoff/rna_whole_blood/cts_TWAS_latest/T_Cells_CD8_weights2//COMMD6-out.wgt.RDat	COMMD6	13	76099356	76123575	0.0215	rs9318373	-3.03	rs9318351	0.014202	-5.25	0.994	238	3	lasso	0.01193	3.13e-06	-0.952	0.3411	NA	NA	NA	NA	NA
CRYL1-out.wgt.RDat	/u/home/t/tboltz/project-ophoff/rna_whole_blood/cts_TWAS_latest/T_Cells_CD8_weights2//CRYL1-out.wgt.RDat	CRYL1	13	20977806	21100012	0.0483	rs2497497	2.55	rs9285125	0.03192	7.51	-0.487	177	1	lasso	0.03116	8.52e-14	-0.487	0.6263	NA	NA	NA	NA	NA
DCT-out.wgt.RDat	/u/home/t/tboltz/project-ophoff/rna_whole_blood/cts_TWAS_latest/T_Cells_CD8_weights2//DCT-out.wgt.RDat	DCT	13	95089066	95131936	0.0287	rs9524432	2.94	rs7337026	0.027743	7.38	0.597	159	3	lasso	0.02364	7.69e-11	0.6262	0.5312	NA	NA	NA	NA	NA
DHRS12-out.wgt.RDat	/u/home/t/tboltz/project-ophoff/rna_whole_blood/cts_TWAS_latest/T_Cells_CD8_weights2//DHRS12-out.wgt.RDat	DHRS12	13	52342130	52378298	0.0337	rs4942995	2.18	rs4459459	-0.000112	3.49	0.755	158	25	enet	0.00897	4.71e-05	-1.0662	0.2863	NA	NA	NA	NA	NA
DNAJC15-out.wgt.RDat	/u/home/t/tboltz/project-ophoff/rna_whole_blood/cts_TWAS_latest/T_Cells_CD8_weights2//DNAJC15-out.wgt.RDat	DNAJC15	13	43597340	43688349	0.1659	rs9315961	3.49	rs17553284	0.175315	17.47	-0.804	248	2	lasso	0.17322	1.18e-73	-0.8069	0.4197	NA	NA	NA	NA	NA
EBPL-out.wgt.RDat	/u/home/t/tboltz/project-ophoff/rna_whole_blood/cts_TWAS_latest/T_Cells_CD8_weights2//EBPL-out.wgt.RDat	EBPL	13	50234811	50265622	0.1005	rs1063183	2.09	rs3809325	0.054137	-10.38	-0.844	225	10	lasso	0.07078	1.23e-29	0.8657	0.3866	NA	NA	NA	NA	NA
ELF1-out.wgt.RDat	/u/home/t/tboltz/project-ophoff/rna_whole_blood/cts_TWAS_latest/T_Cells_CD8_weights2//ELF1-out.wgt.RDat	ELF1	13	41506061	41635576	0.022	rs7334701	3.83	rs7320344	0.004893	5.2	-2.068	95	15	enet	0.01115	6.4e-06	-2.7945	0.0052	0.074	0.799	0.001	0.008	0.118
EPSTI1-out.wgt.RDat	/u/home/t/tboltz/project-ophoff/rna_whole_blood/cts_TWAS_latest/T_Cells_CD8_weights2//EPSTI1-out.wgt.RDat	EPSTI1	13	43460525	43566385	0.2719	rs9315961	3.49	rs9533339	0.153066	-16.42	-0.15	245	37	enet	0.15591	7.38e-66	0.5948	0.552	NA	NA	NA	NA	NA
FBXL3-out.wgt.RDat	/u/home/t/tboltz/project-ophoff/rna_whole_blood/cts_TWAS_latest/T_Cells_CD8_weights2//FBXL3-out.wgt.RDat	FBXL3	13	77566734	77601330	0.0102	rs9565295	-2.63	rs9573972	0.003441	-4.78	-1.01	186	2	lasso	0.00558	0.00109	1.2442	0.2134	NA	NA	NA	NA	NA
FLT1-out.wgt.RDat	/u/home/t/tboltz/project-ophoff/rna_whole_blood/cts_TWAS_latest/T_Cells_CD8_weights2//FLT1-out.wgt.RDat	FLT1	13	28874484	29069282	0.0617	rs9579176	-2.61	rs589809	0.007727	-5.71	-0.571	187	42	enet	0.02124	6.77e-10	-1.275	0.2023	NA	NA	NA	NA	NA
GJB6-out.wgt.RDat	/u/home/t/tboltz/project-ophoff/rna_whole_blood/cts_TWAS_latest/T_Cells_CD8_weights2//GJB6-out.wgt.RDat	GJB6	13	20796102	20806504	0.0678	rs2497497	2.55	rs9285125	0.056609	10.65	-0.487	155	5	lasso	0.06519	2.28e-27	-0.5711	0.568	NA	NA	NA	NA	NA
GPC6-out.wgt.RDat	/u/home/t/tboltz/project-ophoff/rna_whole_blood/cts_TWAS_latest/T_Cells_CD8_weights2//GPC6-out.wgt.RDat	GPC6	13	93879061	95060274	0.0463	rs9524432	2.94	rs12855239	0.027774	7.1	0.477	436	26	enet	0.02896	6.25e-13	-0.3128	0.7545	NA	NA	NA	NA	NA
GPR180-out.wgt.RDat	/u/home/t/tboltz/project-ophoff/rna_whole_blood/cts_TWAS_latest/T_Cells_CD8_weights2//GPR180-out.wgt.RDat	GPR180	13	95254112	95286915	0.2005	rs9524432	2.94	rs9556402	0.201687	18.75	0.72	228	18	enet	0.20785	9.43e-90	0.7193	0.472	NA	NA	NA	NA	NA
GTF2F2-out.wgt.RDat	/u/home/t/tboltz/project-ophoff/rna_whole_blood/cts_TWAS_latest/T_Cells_CD8_weights2//GTF2F2-out.wgt.RDat	GTF2F2	13	45694646	45859028	0.0318	rs17066609	-2.08	rs11618944	0.024037	-6.83	-0.215	152	10	enet	0.02154	5.15e-10	-0.0448	0.9643	NA	NA	NA	NA	NA
GTF3A-out.wgt.RDat	/u/home/t/tboltz/project-ophoff/rna_whole_blood/cts_TWAS_latest/T_Cells_CD8_weights2//GTF3A-out.wgt.RDat	GTF3A	13	27998757	28009960	0.0215	rs1410432	-2.98	rs3759434	0.015618	5.54	-0.729	176	6	lasso	0.01215	2.56e-06	-0.6662	0.5053	NA	NA	NA	NA	NA
HMGB1-out.wgt.RDat	/u/home/t/tboltz/project-ophoff/rna_whole_blood/cts_TWAS_latest/T_Cells_CD8_weights2//HMGB1-out.wgt.RDat	HMGB1	13	31030842	31191734	0.0336	rs7981107	4.37	rs12877352	0.024961	-6.69	2.433	172	20	enet	0.03016	2.1e-13	-1.4333	0.1518	NA	NA	NA	NA	NA
IFT88-out.wgt.RDat	/u/home/t/tboltz/project-ophoff/rna_whole_blood/cts_TWAS_latest/T_Cells_CD8_weights2//IFT88-out.wgt.RDat	IFT88	13	21141209	21265576	0.0548	rs2497497	2.55	rs12873775	0.07654	-11.65	1.134	203	5	lasso	0.07885	6.21e-33	-1.1695	0.2422	NA	NA	NA	NA	NA
KBTBD7-out.wgt.RDat	/u/home/t/tboltz/project-ophoff/rna_whole_blood/cts_TWAS_latest/T_Cells_CD8_weights2//KBTBD7-out.wgt.RDat	KBTBD7	13	41763971	41768705	0.0679	rs7334701	3.83	rs1572018	0.061632	-10.66	0.136	86	2	lasso	0.06012	2.55e-25	-0.118	0.9061	NA	NA	NA	NA	NA
KLF12-out.wgt.RDat	/u/home/t/tboltz/project-ophoff/rna_whole_blood/cts_TWAS_latest/T_Cells_CD8_weights2//KLF12-out.wgt.RDat	KLF12	13	74260227	74569186	0.0497	rs1408675	-2.54	rs9600235	0.040528	8.66	-0.033	267	9	enet	0.04476	3.56e-19	-0.3102	0.7564	NA	NA	NA	NA	NA
KL-out.wgt.RDat	/u/home/t/tboltz/project-ophoff/rna_whole_blood/cts_TWAS_latest/T_Cells_CD8_weights2//KL-out.wgt.RDat	KL	13	33590562	33640280	0.0293	rs524673	2.25	rs623629	0.019185	6.17	-0.593	192	9	lasso	0.0176	1.82e-08	-0.424	0.6716	NA	NA	NA	NA	NA
LNX2-out.wgt.RDat	/u/home/t/tboltz/project-ophoff/rna_whole_blood/cts_TWAS_latest/T_Cells_CD8_weights2//LNX2-out.wgt.RDat	LNX2	13	28120051	28194666	0.0657	rs995424	-2.77	rs9512759	0.048519	9.29	1.576	201	3	lasso	0.05157	6.86e-22	1.3973	0.1623	NA	NA	NA	NA	NA
MED4-out.wgt.RDat	/u/home/t/tboltz/project-ophoff/rna_whole_blood/cts_TWAS_latest/T_Cells_CD8_weights2//MED4-out.wgt.RDat	MED4	13	48627460	48669267	0.0194	rs645833	2.72	rs7997347	0.009172	-5.06	-0.415	209	209	blup	0.01036	1.31e-05	1.2938	0.1957	NA	NA	NA	NA	NA
MTIF3-out.wgt.RDat	/u/home/t/tboltz/project-ophoff/rna_whole_blood/cts_TWAS_latest/T_Cells_CD8_weights2//MTIF3-out.wgt.RDat	MTIF3	13	28009781	28024728	0.0121	rs1410432	-2.98	rs912245	0.007314	4.28	0.415	177	3	lasso	0.00499	0.00189	0.8839	0.3767	NA	NA	NA	NA	NA
MTRF1-out.wgt.RDat	/u/home/t/tboltz/project-ophoff/rna_whole_blood/cts_TWAS_latest/T_Cells_CD8_weights2//MTRF1-out.wgt.RDat	MTRF1	13	41790506	41837713	0.0247	rs7334701	3.83	rs2297555	0.018908	5.87	0.411	108	4	lasso	0.01911	4.66e-09	0.5516	0.5812	NA	NA	NA	NA	NA
OBI1-out.wgt.RDat	/u/home/t/tboltz/project-ophoff/rna_whole_blood/cts_TWAS_latest/T_Cells_CD8_weights2//OBI1-out.wgt.RDat	OBI1	13	79188425	79233290	0.0526	rs2243517	5.28	rs12585725	0.030898	7.72	1.109	189	5	lasso	0.02984	2.8e-13	1.2536	0.21	NA	NA	NA	NA	NA
OLFM4-out.wgt.RDat	/u/home/t/tboltz/project-ophoff/rna_whole_blood/cts_TWAS_latest/T_Cells_CD8_weights2//OLFM4-out.wgt.RDat	OLFM4	13	53602949	53626192	0.0434	rs9596788	-4.26	rs12868253	0.01382	-5.43	2.228	151	151	blup	0.02174	4.29e-10	-2.007	0.0447	0.017	0.845	0.001	0.043	0.094
PARP4-out.wgt.RDat	/u/home/t/tboltz/project-ophoff/rna_whole_blood/cts_TWAS_latest/T_Cells_CD8_weights2//PARP4-out.wgt.RDat	PARP4	13	24995070	25086916	0.0708	rs9553322	3.74	rs3783072	0.037737	-8.2	-0.985	186	4	lasso	0.06198	4.54e-26	1.3658	0.172	NA	NA	NA	NA	NA
PCDH8-out.wgt.RDat	/u/home/t/tboltz/project-ophoff/rna_whole_blood/cts_TWAS_latest/T_Cells_CD8_weights2//PCDH8-out.wgt.RDat	PCDH8	13	53417025	53422776	0.1654	rs17053844	3.15	rs7992163	0.169718	17.16	1.409	151	3	lasso	0.16913	8.49e-72	1.43	0.1527	NA	NA	NA	NA	NA
PHF11-out.wgt.RDat	/u/home/t/tboltz/project-ophoff/rna_whole_blood/cts_TWAS_latest/T_Cells_CD8_weights2//PHF11-out.wgt.RDat	PHF11	13	50069802	50103117	0.0317	rs1063183	2.09	rs7991031	0.032831	8.03	1.425	211	7	lasso	0.0333	1.22e-14	1.4573	0.145	NA	NA	NA	NA	NA
POLR1D-out.wgt.RDat	/u/home/t/tboltz/project-ophoff/rna_whole_blood/cts_TWAS_latest/T_Cells_CD8_weights2//POLR1D-out.wgt.RDat	POLR1D	13	28194880	28318374	0.0209	rs995424	-2.77	rs8002697	0.010765	4.97	1.918	203	3	lasso	0.0101	1.66e-05	2.0202	0.0434	0.107	0.876	0	0.002	0.015
PSPC1-out.wgt.RDat	/u/home/t/tboltz/project-ophoff/rna_whole_blood/cts_TWAS_latest/T_Cells_CD8_weights2//PSPC1-out.wgt.RDat	PSPC1	13	20248897	20357159	0.0296	rs9554181	2.35	rs9508901	0.039862	9.26	0.464	128	128	blup	0.04185	5.06e-18	0.7135	0.4756	NA	NA	NA	NA	NA
RAP2A-out.wgt.RDat	/u/home/t/tboltz/project-ophoff/rna_whole_blood/cts_TWAS_latest/T_Cells_CD8_weights2//RAP2A-out.wgt.RDat	RAP2A	13	98086424	98121382	0.0235	rs16952071	1.94	rs9513245	0.011127	5.68	0.327	148	7	enet	0.01116	6.35e-06	0.1034	0.9177	NA	NA	NA	NA	NA
RASL11A-out.wgt.RDat	/u/home/t/tboltz/project-ophoff/rna_whole_blood/cts_TWAS_latest/T_Cells_CD8_weights2//RASL11A-out.wgt.RDat	RASL11A	13	27844465	27847827	0.0239	rs1410432	-2.98	rs41485749	0.01534	5.51	-1.885	160	160	blup	0.01399	4.8e-07	-2.5161	0.0119	0.02	0.963	0	0.002	0.016
RBM26-out.wgt.RDat	/u/home/t/tboltz/project-ophoff/rna_whole_blood/cts_TWAS_latest/T_Cells_CD8_weights2//RBM26-out.wgt.RDat	RBM26	13	79885960	79980356	0.0202	rs7996943	-2.81	rs2274554	0.021163	-6.4	-1.047	202	5	lasso	0.02067	1.14e-09	1.042	0.2974	NA	NA	NA	NA	NA
RCBTB1-out.wgt.RDat	/u/home/t/tboltz/project-ophoff/rna_whole_blood/cts_TWAS_latest/T_Cells_CD8_weights2//RCBTB1-out.wgt.RDat	RCBTB1	13	50106083	50159694	0.0975	rs1063183	2.09	rs7332010	0.078489	13.04	-0.801	213	12	lasso	0.15224	3.15e-64	0.5699	0.5688	NA	NA	NA	NA	NA
RUBCNL-out.wgt.RDat	/u/home/t/tboltz/project-ophoff/rna_whole_blood/cts_TWAS_latest/T_Cells_CD8_weights2//RUBCNL-out.wgt.RDat	RUBCNL	13	46916136	47012325	0.0905	rs4142900	-2.51	rs259697	0.105692	-13.9	-1.41	231	5	lasso	0.11645	1.19e-48	1.256	0.2091	NA	NA	NA	NA	NA
SLITRK5-out.wgt.RDat	/u/home/t/tboltz/project-ophoff/rna_whole_blood/cts_TWAS_latest/T_Cells_CD8_weights2//SLITRK5-out.wgt.RDat	SLITRK5	13	88324871	88348527	0.0222	rs9513974	-2.81	rs969962	0.001747	3.66	-1.916	150	4	lasso	0.00774	0.000146	0.0571	0.9545	NA	NA	NA	NA	NA
SPART-out.wgt.RDat	/u/home/t/tboltz/project-ophoff/rna_whole_blood/cts_TWAS_latest/T_Cells_CD8_weights2//SPART-out.wgt.RDat	SPART	13	36875776	36944317	0.0568	rs7331892	3.28	rs7327598	0.087704	-12.6	-1.094	190	15	enet	0.08569	9.52e-36	0.9314	0.3516	NA	NA	NA	NA	NA
STK24-out.wgt.RDat	/u/home/t/tboltz/project-ophoff/rna_whole_blood/cts_TWAS_latest/T_Cells_CD8_weights2//STK24-out.wgt.RDat	STK24	13	99097440	99230194	0.0815	rs2892734	2.26	rs2281767	0.023283	7.56	-0.355	237	19	enet	0.05024	2.34e-21	0.1969	0.8439	NA	NA	NA	NA	NA
SUCLA2-out.wgt.RDat	/u/home/t/tboltz/project-ophoff/rna_whole_blood/cts_TWAS_latest/T_Cells_CD8_weights2//SUCLA2-out.wgt.RDat	SUCLA2	13	48319872	48612104	0.0183	rs645833	2.72	rs12429348	0.005915	-4.85	-0.098	255	18	enet	0.01376	5.9e-07	-0.0638	0.9491	NA	NA	NA	NA	NA
SUGT1-out.wgt.RDat	/u/home/t/tboltz/project-ophoff/rna_whole_blood/cts_TWAS_latest/T_Cells_CD8_weights2//SUGT1-out.wgt.RDat	SUGT1	13	53226845	53275044	0.0286	rs17053844	3.15	rs9526951	0.010448	4.99	-1.339	140	16	enet	0.00783	0.000135	-1.5117	0.1306	NA	NA	NA	NA	NA
SUPT20H-out.wgt.RDat	/u/home/t/tboltz/project-ophoff/rna_whole_blood/cts_TWAS_latest/T_Cells_CD8_weights2//SUPT20H-out.wgt.RDat	SUPT20H	13	37583450	37633850	0.0188	rs9532055	4.12	rs1543738	0.014508	-5.63	-2.267	154	19	enet	0.01127	5.73e-06	2.5103	0.0121	0.002	0.921	0	0.043	0.034
TBC1D4-out.wgt.RDat	/u/home/t/tboltz/project-ophoff/rna_whole_blood/cts_TWAS_latest/T_Cells_CD8_weights2//TBC1D4-out.wgt.RDat	TBC1D4	13	75857640	76056305	0.1106	rs9318373	-3.03	rs724543	0.055129	-10.3	0.059	218	7	lasso	0.07038	1.79e-29	-0.7313	0.4646	NA	NA	NA	NA	NA
UGGT2-out.wgt.RDat	/u/home/t/tboltz/project-ophoff/rna_whole_blood/cts_TWAS_latest/T_Cells_CD8_weights2//UGGT2-out.wgt.RDat	UGGT2	13	96453835	96705736	0.042	rs472010	-3.05	rs7993991	0.012614	-6.36	0.133	218	19	enet	0.02566	1.25e-11	-1.8788	0.0603	NA	NA	NA	NA	NA
USP12-out.wgt.RDat	/u/home/t/tboltz/project-ophoff/rna_whole_blood/cts_TWAS_latest/T_Cells_CD8_weights2//USP12-out.wgt.RDat	USP12	13	27640294	27745948	0.0296	rs1410432	-2.98	rs7998347	0.004526	-5.14	2.589	190	12	enet	0.01998	2.12e-09	-1.116	0.2644	NA	NA	NA	NA	NA
ZDHHC20-out.wgt.RDat	/u/home/t/tboltz/project-ophoff/rna_whole_blood/cts_TWAS_latest/T_Cells_CD8_weights2//ZDHHC20-out.wgt.RDat	ZDHHC20	13	21946713	22033509	0.0898	rs263923	-2.1	rs9509685	0.066442	-11.14	-0.718	111	13	enet	0.08088	9.19e-34	0.6738	0.5004	NA	NA	NA	NA	NA
PANEL	FILE	ID	CHR	P0	P1	HSQ	BEST.GWAS.ID	BEST.GWAS.Z	EQTL.ID	EQTL.R2	EQTL.Z	EQTL.GWAS.Z	NSNP	NWGT	MODEL	MODELCV.R2	MODELCV.PV	TWAS.Z	TWAS.P	COLOC.PP0	COLOC.PP1	COLOC.PP2	COLOC.PP3	COLOC.PP4
ACOT1-out.wgt.RDat	/u/home/t/tboltz/project-ophoff/rna_whole_blood/cts_TWAS_latest/T_Cells_CD8_weights2//ACOT1-out.wgt.RDat	ACOT1	14	74000000	74000000	0.03496	rs6574129	-2.57	rs758109	0.02194	-6.85	0.079	150	150	blup	0.02175	4.26e-10	0.1308	0.895941	NA	NA	NA	NA	NA
ACOT4-out.wgt.RDat	/u/home/t/tboltz/project-ophoff/rna_whole_blood/cts_TWAS_latest/T_Cells_CD8_weights2//ACOT4-out.wgt.RDat	ACOT4	14	74100000	74100000	0.05629	rs6574129	-2.57	rs3813563	0.02402	6.73	0.912	157	33	enet	0.03255	2.41e-14	1.0931	0.274347	NA	NA	NA	NA	NA
ACTR10-out.wgt.RDat	/u/home/t/tboltz/project-ophoff/rna_whole_blood/cts_TWAS_latest/T_Cells_CD8_weights2//ACTR10-out.wgt.RDat	ACTR10	14	58700000	58700000	0.01646	rs10145296	-2.28	rs4901852	0.00938	4.64	2.247	122	4	lasso	0.0082	9.59e-05	2.2265	0.025978	0.355	0.627	0	0	0.017
ADAM20-out.wgt.RDat	/u/home/t/tboltz/project-ophoff/rna_whole_blood/cts_TWAS_latest/T_Cells_CD8_weights2//ADAM20-out.wgt.RDat	ADAM20	14	71000000	71000000	0.027	rs983192	2.36	rs11158863	0.0318	-8.27	-1.037	214	5	lasso	0.03437	4.61e-15	1.0397	0.298501	NA	NA	NA	NA	NA
ADCK1-out.wgt.RDat	/u/home/t/tboltz/project-ophoff/rna_whole_blood/cts_TWAS_latest/T_Cells_CD8_weights2//ADCK1-out.wgt.RDat	ADCK1	14	78300000	78400000	0.07246	rs11159309	-3.46	rs17752707	0.06716	11.39	0.362	299	18	enet	0.06656	6.36e-28	-0.0555	0.955774	NA	NA	NA	NA	NA
AHSA1-out.wgt.RDat	/u/home/t/tboltz/project-ophoff/rna_whole_blood/cts_TWAS_latest/T_Cells_CD8_weights2//AHSA1-out.wgt.RDat	AHSA1	14	77900000	77900000	0.01008	rs11159309	-3.46	rs12435136	0.00817	4.27	1.166	207	9	enet	0.00372	0.00641	2.3977	0.0165	0.789	0.201	0.005	0.001	0.003
AKAP6-out.wgt.RDat	/u/home/t/tboltz/project-ophoff/rna_whole_blood/cts_TWAS_latest/T_Cells_CD8_weights2//AKAP6-out.wgt.RDat	AKAP6	14	32800000	33300000	0.04503	rs4261436	-4.09	rs17098553	0.02367	-6.52	-2.395	214	4	lasso	0.0205	1.32e-09	2.3643	0.018063	0	0.93	0	0.022	0.048
AKT1-out.wgt.RDat	/u/home/t/tboltz/project-ophoff/rna_whole_blood/cts_TWAS_latest/T_Cells_CD8_weights2//AKT1-out.wgt.RDat	AKT1	14	105000000	105000000	0.06468	rs4983559	-3.22	rs4983559	0.03491	8.08	-3.223	84	1	lasso	0.03338	1.13e-14	-3.223	0.001269	0	0.663	0	0	0.337
ANKRD9-out.wgt.RDat	/u/home/t/tboltz/project-ophoff/rna_whole_blood/cts_TWAS_latest/T_Cells_CD8_weights2//ANKRD9-out.wgt.RDat	ANKRD9	14	103000000	103000000	0.07954	rs10133111	3.92	rs11629266	0.03707	-8.09	2.033	91	23	enet	0.05116	1e-21	-0.7877	0.430864	NA	NA	NA	NA	NA
ARHGAP5-out.wgt.RDat	/u/home/t/tboltz/project-ophoff/rna_whole_blood/cts_TWAS_latest/T_Cells_CD8_weights2//ARHGAP5-out.wgt.RDat	ARHGAP5	14	32500000	32600000	0.10736	rs2383289	-3.66	rs1278923	0.06693	10.83	-1.273	147	6	lasso	0.07119	8.4e-30	-1.2362	0.2164	NA	NA	NA	NA	NA
ATXN3-out.wgt.RDat	/u/home/t/tboltz/project-ophoff/rna_whole_blood/cts_TWAS_latest/T_Cells_CD8_weights2//ATXN3-out.wgt.RDat	ATXN3	14	92500000	92600000	0.02027	rs7156567	2.77	rs7151632	0.01193	-4.77	1.55	190	3	lasso	0.00772	0.000149	-1.7357	0.082615	NA	NA	NA	NA	NA
BEGAIN-out.wgt.RDat	/u/home/t/tboltz/project-ophoff/rna_whole_blood/cts_TWAS_latest/T_Cells_CD8_weights2//BEGAIN-out.wgt.RDat	BEGAIN	14	101000000	101000000	0.1184	rs2295388	2.02	rs1190862	0.03119	-7.59	0.721	114	31	enet	0.0719	4.33e-30	-0.2678	0.788888	NA	NA	NA	NA	NA
C14orf132-out.wgt.RDat	/u/home/t/tboltz/project-ophoff/rna_whole_blood/cts_TWAS_latest/T_Cells_CD8_weights2//C14orf132-out.wgt.RDat	C14orf132	14	96500000	96600000	0.13984	rs4900279	2.62	rs941770	0.08977	12.53	1.113	239	4	lasso	0.13268	1.23e-55	0.6209	0.534662	NA	NA	NA	NA	NA
CBLN3-out.wgt.RDat	/u/home/t/tboltz/project-ophoff/rna_whole_blood/cts_TWAS_latest/T_Cells_CD8_weights2//CBLN3-out.wgt.RDat	CBLN3	14	24900000	24900000	0.17655	rs7146310	2.55	rs10143703	0.0865	-12.3	-0.166	232	5	lasso	0.08559	1.05e-35	0.1739	0.861947	NA	NA	NA	NA	NA
CDCA4-out.wgt.RDat	/u/home/t/tboltz/project-ophoff/rna_whole_blood/cts_TWAS_latest/T_Cells_CD8_weights2//CDCA4-out.wgt.RDat	CDCA4	14	105000000	105000000	0.03096	rs4983559	-3.22	rs10147672	0.04612	9.8	-0.386	71	5	lasso	0.05631	8.69e-24	-0.9433	0.345507	NA	NA	NA	NA	NA
CEP128-out.wgt.RDat	/u/home/t/tboltz/project-ophoff/rna_whole_blood/cts_TWAS_latest/T_Cells_CD8_weights2//CEP128-out.wgt.RDat	CEP128	14	80900000	81400000	0.03939	rs7160604	3.23	rs7150858	0.05136	-9.96	-2.029	231	11	enet	0.05863	1.01e-24	1.8137	0.069717	NA	NA	NA	NA	NA
CFL2-out.wgt.RDat	/u/home/t/tboltz/project-ophoff/rna_whole_blood/cts_TWAS_latest/T_Cells_CD8_weights2//CFL2-out.wgt.RDat	CFL2	14	35200000	35200000	0.01804	rs7149054	-2.52	rs9743965	0.01021	-5.02	-0.082	169	4	lasso	0.01025	1.46e-05	0.6936	0.487939	NA	NA	NA	NA	NA
CHURC1-out.wgt.RDat	/u/home/t/tboltz/project-ophoff/rna_whole_blood/cts_TWAS_latest/T_Cells_CD8_weights2//CHURC1-out.wgt.RDat	CHURC1	14	65400000	65400000	0.10253	rs2269296	-2.41	rs10141986	0.13967	-15.64	-0.984	216	8	lasso	0.13999	8.01e-59	0.7372	0.460987	NA	NA	NA	NA	NA
CPSF2-out.wgt.RDat	/u/home/t/tboltz/project-ophoff/rna_whole_blood/cts_TWAS_latest/T_Cells_CD8_weights2//CPSF2-out.wgt.RDat	CPSF2	14	92600000	92600000	0.07001	rs7156567	2.77	rs4548800	0.02426	6.66	0.036	179	8	lasso	0.05129	8.86e-22	-0.5371	0.59117	NA	NA	NA	NA	NA
CTSG-out.wgt.RDat	/u/home/t/tboltz/project-ophoff/rna_whole_blood/cts_TWAS_latest/T_Cells_CD8_weights2//CTSG-out.wgt.RDat	CTSG	14	25000000	25000000	0.04165	rs7146310	2.55	rs17257110	0.03288	7.71	-0.442	240	2	lasso	0.03091	1.06e-13	-0.4195	0.674853	NA	NA	NA	NA	NA
DCAF4-out.wgt.RDat	/u/home/t/tboltz/project-ophoff/rna_whole_blood/cts_TWAS_latest/T_Cells_CD8_weights2//DCAF4-out.wgt.RDat	DCAF4	14	73400000	73400000	0.03507	rs758913	-2.47	rs4903072	0.01154	5.7	-0.626	153	153	blup	0.02356	8.31e-11	-1.4797	0.138947	NA	NA	NA	NA	NA
DDHD1-out.wgt.RDat	/u/home/t/tboltz/project-ophoff/rna_whole_blood/cts_TWAS_latest/T_Cells_CD8_weights2//DDHD1-out.wgt.RDat	DDHD1	14	53500000	53600000	0.00763	rs8004624	2.93	rs4901343	0.01013	4.69	-0.58	128	128	blup	0.00764	0.00016	-0.0995	0.920739	NA	NA	NA	NA	NA
DHRS4L2-out.wgt.RDat	/u/home/t/tboltz/project-ophoff/rna_whole_blood/cts_TWAS_latest/T_Cells_CD8_weights2//DHRS4L2-out.wgt.RDat	DHRS4L2	14	24400000	24500000	0.02491	rs7146310	2.55	rs10141091	0.01177	5.93	-0.014	172	17	enet	0.01785	1.46e-08	0.1988	0.842401	NA	NA	NA	NA	NA
EGLN3-out.wgt.RDat	/u/home/t/tboltz/project-ophoff/rna_whole_blood/cts_TWAS_latest/T_Cells_CD8_weights2//EGLN3-out.wgt.RDat	EGLN3	14	34400000	34900000	0.17262	rs7149054	-2.52	rs1680726	0.07694	-11.65	-0.844	179	26	enet	0.10853	2.74e-45	0.8571	0.391413	NA	NA	NA	NA	NA
ENTPD5-out.wgt.RDat	/u/home/t/tboltz/project-ophoff/rna_whole_blood/cts_TWAS_latest/T_Cells_CD8_weights2//ENTPD5-out.wgt.RDat	ENTPD5	14	74400000	74500000	0.03132	rs6574129	-2.57	rs17096208	0.00987	-4.73	0.866	135	9	lasso	0.01472	2.47e-07	-0.3166	0.751581	NA	NA	NA	NA	NA
FAM161B-out.wgt.RDat	/u/home/t/tboltz/project-ophoff/rna_whole_blood/cts_TWAS_latest/T_Cells_CD8_weights2//FAM161B-out.wgt.RDat	FAM161B	14	74400000	74400000	0.02765	rs6574129	-2.57	rs12881125	0.018	-6.14	-1.245	133	133	blup	0.02099	8.5e-10	0.6483	0.516797	NA	NA	NA	NA	NA
FAM177A1-out.wgt.RDat	/u/home/t/tboltz/project-ophoff/rna_whole_blood/cts_TWAS_latest/T_Cells_CD8_weights2//FAM177A1-out.wgt.RDat	FAM177A1	14	35500000	35600000	0.04868	rs1712354	-2.52	rs8015200	0.05836	10.22	1.83	184	7	lasso	0.07138	7.03e-30	1.2864	0.198318	NA	NA	NA	NA	NA
FBLN5-out.wgt.RDat	/u/home/t/tboltz/project-ophoff/rna_whole_blood/cts_TWAS_latest/T_Cells_CD8_weights2//FBLN5-out.wgt.RDat	FBLN5	14	92300000	92400000	0.26068	rs2244158	-2.25	rs2430343	0.11675	14.36	-0.542	177	29	enet	0.19337	6.15e-83	-0.6148	0.538696	NA	NA	NA	NA	NA
FNTB-out.wgt.RDat	/u/home/t/tboltz/project-ophoff/rna_whole_blood/cts_TWAS_latest/T_Cells_CD8_weights2//FNTB-out.wgt.RDat	FNTB	14	65500000	65500000	0.01547	rs2269296	-2.41	rs7148144	0.01618	-5.51	-0.41	209	3	lasso	0.01696	3.25e-08	0.7254	0.468199	NA	NA	NA	NA	NA
FOXN3-out.wgt.RDat	/u/home/t/tboltz/project-ophoff/rna_whole_blood/cts_TWAS_latest/T_Cells_CD8_weights2//FOXN3-out.wgt.RDat	FOXN3	14	89600000	90100000	0.01942	rs763313	-2.68	rs11846050	0.01063	4.72	0.216	203	7	enet	0.00774	0.000145	0.4902	0.623988	NA	NA	NA	NA	NA
GCH1-out.wgt.RDat	/u/home/t/tboltz/project-ophoff/rna_whole_blood/cts_TWAS_latest/T_Cells_CD8_weights2//GCH1-out.wgt.RDat	GCH1	14	55300000	55400000	0.07981	rs17127526	2.5	rs17128050	0.05011	9.5	0.138	146	5	lasso	0.05652	7.15e-24	-0.1357	0.892028	NA	NA	NA	NA	NA
GLRX5-out.wgt.RDat	/u/home/t/tboltz/project-ophoff/rna_whole_blood/cts_TWAS_latest/T_Cells_CD8_weights2//GLRX5-out.wgt.RDat	GLRX5	14	96000000	96000000	0.06728	rs4900279	2.82	rs10484052	0.04867	10.04	-0.602	237	6	lasso	0.05418	6.16e-23	-1.1459	0.251837	NA	NA	NA	NA	NA
GPR135-out.wgt.RDat	/u/home/t/tboltz/project-ophoff/rna_whole_blood/cts_TWAS_latest/T_Cells_CD8_weights2//GPR135-out.wgt.RDat	GPR135	14	59900000	59900000	0.08087	rs17095757	-2.7	rs1262129	0.05287	9.77	0.16	193	6	lasso	0.06824	1.33e-28	-0.104	0.917199	NA	NA	NA	NA	NA
GPR65-out.wgt.RDat	/u/home/t/tboltz/project-ophoff/rna_whole_blood/cts_TWAS_latest/T_Cells_CD8_weights2//GPR65-out.wgt.RDat	GPR65	14	88500000	88500000	0.09631	rs17123783	2.07	rs979812	0.07745	-12.58	-0.183	191	6	lasso	0.09892	3.02e-41	-0.1271	0.898843	NA	NA	NA	NA	NA
GSKIP-out.wgt.RDat	/u/home/t/tboltz/project-ophoff/rna_whole_blood/cts_TWAS_latest/T_Cells_CD8_weights2//GSKIP-out.wgt.RDat	GSKIP	14	96800000	96900000	0.05402	rs4905542	-2.96	rs4905480	0.02347	-6.53	0.884	165	2	lasso	0.02428	4.33e-11	-0.6279	0.530059	NA	NA	NA	NA	NA
GSTZ1-out.wgt.RDat	/u/home/t/tboltz/project-ophoff/rna_whole_blood/cts_TWAS_latest/T_Cells_CD8_weights2//GSTZ1-out.wgt.RDat	GSTZ1	14	77800000	77800000	0.02155	rs4903567	3.24	rs2270421	0.01615	-5.62	-2.469	156	3	lasso	0.01454	2.92e-07	2.5318	0.011349	0.005	0.939	0	0.003	0.052
GZMH-out.wgt.RDat	/u/home/t/tboltz/project-ophoff/rna_whole_blood/cts_TWAS_latest/T_Cells_CD8_weights2//GZMH-out.wgt.RDat	GZMH	14	25100000	25100000	0.02767	rs7146310	2.55	rs4982988	0.0209	-6.2	-0.386	242	2	lasso	0.01812	1.14e-08	0.3823	0.702234	NA	NA	NA	NA	NA
HAUS4-out.wgt.RDat	/u/home/t/tboltz/project-ophoff/rna_whole_blood/cts_TWAS_latest/T_Cells_CD8_weights2//HAUS4-out.wgt.RDat	HAUS4	14	23400000	23400000	0.26132	rs8008775	-1.84	rs2180834	0.17805	17.64	-0.634	93	9	enet	0.20099	1.65e-86	-0.254	0.799514	NA	NA	NA	NA	NA
IFI27L2-out.wgt.RDat	/u/home/t/tboltz/project-ophoff/rna_whole_blood/cts_TWAS_latest/T_Cells_CD8_weights2//IFI27L2-out.wgt.RDat	IFI27L2	14	94600000	94600000	0.04626	rs1154824	2.21	rs878554	0.02179	6.42	-1.731	196	25	enet	0.03647	6.83e-16	-2.8777	0.004005	0	0.986	0	0.001	0.012
INF2-out.wgt.RDat	/u/home/t/tboltz/project-ophoff/rna_whole_blood/cts_TWAS_latest/T_Cells_CD8_weights2//INF2-out.wgt.RDat	INF2	14	105000000	105000000	0.04128	rs4983559	-3.22	rs11160817	0.00544	-4.84	-0.215	86	14	enet	0.02287	1.54e-10	-0.0543	0.956663	NA	NA	NA	NA	NA
ISCA2-out.wgt.RDat	/u/home/t/tboltz/project-ophoff/rna_whole_blood/cts_TWAS_latest/T_Cells_CD8_weights2//ISCA2-out.wgt.RDat	ISCA2	14	75000000	75000000	0.15222	rs3815328	1.85	rs7148018	0.08589	-12.26	0.508	116	2	enet	0.08619	5.93e-36	-0.4549	0.649151	NA	NA	NA	NA	NA
ITPK1-out.wgt.RDat	/u/home/t/tboltz/project-ophoff/rna_whole_blood/cts_TWAS_latest/T_Cells_CD8_weights2//ITPK1-out.wgt.RDat	ITPK1	14	93400000	93600000	0.04481	rs7156567	2.77	rs4905048	0.01931	6.25	0.091	152	6	lasso	0.01727	2.45e-08	0.0331	0.973563	NA	NA	NA	NA	NA
JKAMP-out.wgt.RDat	/u/home/t/tboltz/project-ophoff/rna_whole_blood/cts_TWAS_latest/T_Cells_CD8_weights2//JKAMP-out.wgt.RDat	JKAMP	14	60000000	60000000	0.0164	rs17095757	-2.76	rs17096221	0.00918	-5.29	-1.839	191	6	lasso	0.01176	3.65e-06	1.0133	0.310926	NA	NA	NA	NA	NA
KHNYN-out.wgt.RDat	/u/home/t/tboltz/project-ophoff/rna_whole_blood/cts_TWAS_latest/T_Cells_CD8_weights2//KHNYN-out.wgt.RDat	KHNYN	14	24900000	24900000	0.01714	rs7146310	2.55	rs10143703	0.0182	-5.83	-0.166	230	3	lasso	0.01475	2.41e-07	0.0912	0.927306	NA	NA	NA	NA	NA
KLC1-out.wgt.RDat	/u/home/t/tboltz/project-ophoff/rna_whole_blood/cts_TWAS_latest/T_Cells_CD8_weights2//KLC1-out.wgt.RDat	KLC1	14	104000000	104000000	0.06475	rs12892765	1.85	rs861547	0.0424	-9.8	-0.927	127	5	lasso	0.06993	2.73e-29	0.5819	0.560655	NA	NA	NA	NA	NA
LGALS3-out.wgt.RDat	/u/home/t/tboltz/project-ophoff/rna_whole_blood/cts_TWAS_latest/T_Cells_CD8_weights2//LGALS3-out.wgt.RDat	LGALS3	14	55600000	55600000	0.04321	rs12587011	-2.02	rs8007614	0.10509	-13.79	-1.384	141	7	lasso	0.11072	3.23e-46	1.381	0.167294	NA	NA	NA	NA	NA
LRR1-out.wgt.RDat	/u/home/t/tboltz/project-ophoff/rna_whole_blood/cts_TWAS_latest/T_Cells_CD8_weights2//LRR1-out.wgt.RDat	LRR1	14	50100000	50100000	0.0293	rs12879001	-2.84	rs2354445	0.0275	7.26	0.645	171	2	lasso	0.02886	6.86e-13	0.0911	0.927397	NA	NA	NA	NA	NA
MARK3-out.wgt.RDat	/u/home/t/tboltz/project-ophoff/rna_whole_blood/cts_TWAS_latest/T_Cells_CD8_weights2//MARK3-out.wgt.RDat	MARK3	14	104000000	104000000	0.06664	rs10133111	3.92	rs11625397	0.00779	5.11	-1.178	142	32	enet	0.04537	2.03e-19	-0.6327	0.526905	NA	NA	NA	NA	NA
MED6-out.wgt.RDat	/u/home/t/tboltz/project-ophoff/rna_whole_blood/cts_TWAS_latest/T_Cells_CD8_weights2//MED6-out.wgt.RDat	MED6	14	71000000	71100000	0.00713	rs17108548	-2.27	rs4902843	0.0043	-3.76	0.329	190	3	lasso	0.00322	0.0103	-0.6117	0.540719	NA	NA	NA	NA	NA
MGAT2-out.wgt.RDat	/u/home/t/tboltz/project-ophoff/rna_whole_blood/cts_TWAS_latest/T_Cells_CD8_weights2//MGAT2-out.wgt.RDat	MGAT2	14	50100000	50100000	0.01855	rs12879001	-2.84	rs9989177	0.02595	6.91	0.444	166	1	lasso	0.0233	1.05e-10	0.444	0.657043	NA	NA	NA	NA	NA
NDUFB1-out.wgt.RDat	/u/home/t/tboltz/project-ophoff/rna_whole_blood/cts_TWAS_latest/T_Cells_CD8_weights2//NDUFB1-out.wgt.RDat	NDUFB1	14	92600000	92600000	0.0551	rs7156567	2.77	rs35609412	0.02487	-6.8	-0.855	173	10	enet	0.0464	7.88e-20	0.7373	0.460917	NA	NA	NA	NA	NA
NEDD8-out.wgt.RDat	/u/home/t/tboltz/project-ophoff/rna_whole_blood/cts_TWAS_latest/T_Cells_CD8_weights2//NEDD8-out.wgt.RDat	NEDD8	14	24700000	24700000	0.02501	rs7146310	2.55	rs12433338	0.00643	4.62	-0.72	196	4	lasso	0.00911	4.14e-05	-1.1712	0.241515	NA	NA	NA	NA	NA
NFKBIA-out.wgt.RDat	/u/home/t/tboltz/project-ophoff/rna_whole_blood/cts_TWAS_latest/T_Cells_CD8_weights2//NFKBIA-out.wgt.RDat	NFKBIA	14	35900000	35900000	0.04455	rs1712354	-2.52	rs12100841	0.04512	-9.57	0.771	157	157	blup	0.04531	2.14e-19	-1.1785	0.238584	NA	NA	NA	NA	NA
NPC2-out.wgt.RDat	/u/home/t/tboltz/project-ophoff/rna_whole_blood/cts_TWAS_latest/T_Cells_CD8_weights2//NPC2-out.wgt.RDat	NPC2	14	74900000	75000000	0.02749	rs3815328	1.85	rs4903231	0.0092	-4.6	0.359	119	119	blup	0.00927	3.56e-05	-0.4337	0.664501	NA	NA	NA	NA	NA
NRXN3-out.wgt.RDat	/u/home/t/tboltz/project-ophoff/rna_whole_blood/cts_TWAS_latest/T_Cells_CD8_weights2//NRXN3-out.wgt.RDat	NRXN3	14	78600000	80300000	0.02198	rs11159309	-3.46	rs4903758	0.01073	-5.06	0.85	539	1	lasso	0.00723	0.000235	-0.85	0.395325	NA	NA	NA	NA	NA
OSGEP-out.wgt.RDat	/u/home/t/tboltz/project-ophoff/rna_whole_blood/cts_TWAS_latest/T_Cells_CD8_weights2//OSGEP-out.wgt.RDat	OSGEP	14	20900000	20900000	0.07083	rs17210983	-2.18	rs4465523	0.03775	-8.75	-0.733	172	2	lasso	0.04849	1.16e-20	0.6766	0.498681	NA	NA	NA	NA	NA
PCNX1-out.wgt.RDat	/u/home/t/tboltz/project-ophoff/rna_whole_blood/cts_TWAS_latest/T_Cells_CD8_weights2//PCNX1-out.wgt.RDat	PCNX1	14	71400000	71600000	0.09992	rs4902904	2.8	rs2240531	0.05863	-10.17	-1.091	185	7	lasso	0.07391	6.53e-31	0.8714	0.383538	NA	NA	NA	NA	NA
PPP2R3C-out.wgt.RDat	/u/home/t/tboltz/project-ophoff/rna_whole_blood/cts_TWAS_latest/T_Cells_CD8_weights2//PPP2R3C-out.wgt.RDat	PPP2R3C	14	35600000	35600000	0.01593	rs1712354	-2.52	rs12100841	0.00374	-5.02	0.771	181	181	blup	0.00945	3.01e-05	-0.0544	0.956616	NA	NA	NA	NA	NA
PPP4R4-out.wgt.RDat	/u/home/t/tboltz/project-ophoff/rna_whole_blood/cts_TWAS_latest/T_Cells_CD8_weights2//PPP4R4-out.wgt.RDat	PPP4R4	14	94600000	94700000	0.09145	rs1955651	3.07	rs10130697	0.05244	10.33	-0.987	237	5	lasso	0.07284	1.78e-30	-1.327	0.184515	NA	NA	NA	NA	NA
PRKD1-out.wgt.RDat	/u/home/t/tboltz/project-ophoff/rna_whole_blood/cts_TWAS_latest/T_Cells_CD8_weights2//PRKD1-out.wgt.RDat	PRKD1	14	30000000	30700000	0.04014	rs229150	-3.66	rs1958980	0.04186	8.62	-0.185	160	1	lasso	0.04177	5.46e-18	-0.185	0.853229	NA	NA	NA	NA	NA
PRMT5-out.wgt.RDat	/u/home/t/tboltz/project-ophoff/rna_whole_blood/cts_TWAS_latest/T_Cells_CD8_weights2//PRMT5-out.wgt.RDat	PRMT5	14	23400000	23400000	0.0268	rs8008775	-1.84	rs2180834	0.01656	-5.69	-0.634	91	10	enet	0.02114	7.41e-10	0.6508	0.515147	NA	NA	NA	NA	NA
PRORP-out.wgt.RDat	/u/home/t/tboltz/project-ophoff/rna_whole_blood/cts_TWAS_latest/T_Cells_CD8_weights2//PRORP-out.wgt.RDat	PRORP	14	35600000	35700000	0.13051	rs1712354	-2.52	rs12100841	0.20443	-18.85	0.771	188	5	lasso	0.21224	7.68e-92	-0.8068	0.419784	NA	NA	NA	NA	NA
PSEN1-out.wgt.RDat	/u/home/t/tboltz/project-ophoff/rna_whole_blood/cts_TWAS_latest/T_Cells_CD8_weights2//PSEN1-out.wgt.RDat	PSEN1	14	73600000	73700000	0.02178	rs6574129	-2.57	rs362429	0.00299	5.52	-0.154	140	12	enet	0.01743	2.12e-08	-0.8515	0.394481	NA	NA	NA	NA	NA
PTGR2-out.wgt.RDat	/u/home/t/tboltz/project-ophoff/rna_whole_blood/cts_TWAS_latest/T_Cells_CD8_weights2//PTGR2-out.wgt.RDat	PTGR2	14	74300000	74400000	0.0491	rs6574129	-2.57	rs8013446	0.02779	7.07	-1.59	134	134	blup	0.02949	3.85e-13	-1.4951	0.13489	NA	NA	NA	NA	NA
RAB15-out.wgt.RDat	/u/home/t/tboltz/project-ophoff/rna_whole_blood/cts_TWAS_latest/T_Cells_CD8_weights2//RAB15-out.wgt.RDat	RAB15	14	65400000	65400000	0.07389	rs2269296	-2.41	rs10141986	0.0045	5.53	-0.984	216	70	enet	0.02114	7.41e-10	-0.4696	0.638614	NA	NA	NA	NA	NA
RAB2B-out.wgt.RDat	/u/home/t/tboltz/project-ophoff/rna_whole_blood/cts_TWAS_latest/T_Cells_CD8_weights2//RAB2B-out.wgt.RDat	RAB2B	14	21900000	21900000	0.01014	rs8009501	-2.5	rs7155867	0.00669	4.2	0.603	202	9	enet	0.00435	0.00348	1.2056	0.227964	NA	NA	NA	NA	NA
RGS6-out.wgt.RDat	/u/home/t/tboltz/project-ophoff/rna_whole_blood/cts_TWAS_latest/T_Cells_CD8_weights2//RGS6-out.wgt.RDat	RGS6	14	72400000	73000000	0.0632	rs758913	-2.47	rs4899409	0.03276	8.38	-1.126	358	23	enet	0.05612	1.03e-23	-0.655	0.512493	NA	NA	NA	NA	NA
RIN3-out.wgt.RDat	/u/home/t/tboltz/project-ophoff/rna_whole_blood/cts_TWAS_latest/T_Cells_CD8_weights2//RIN3-out.wgt.RDat	RIN3	14	93000000	93200000	0.05924	rs7156567	2.77	rs17783630	0.03304	7.64	0.163	184	2	lasso	0.03152	6.13e-14	0.1562	0.875862	NA	NA	NA	NA	NA
RIOX1-out.wgt.RDat	/u/home/t/tboltz/project-ophoff/rna_whole_blood/cts_TWAS_latest/T_Cells_CD8_weights2//RIOX1-out.wgt.RDat	RIOX1	14	74000000	74000000	0.01554	rs6574129	-2.57	rs8012627	0.01109	4.82	0.017	171	5	lasso	0.01439	3.35e-07	-0.5022	0.615493	NA	NA	NA	NA	NA
RNASE2-out.wgt.RDat	/u/home/t/tboltz/project-ophoff/rna_whole_blood/cts_TWAS_latest/T_Cells_CD8_weights2//RNASE2-out.wgt.RDat	RNASE2	14	21400000	21400000	0.02459	rs17092373	2.11	rs10142804	0.01276	5.14	0.828	93	2	lasso	0.00966	2.5e-05	0.7932	0.427657	NA	NA	NA	NA	NA
RNASE3-out.wgt.RDat	/u/home/t/tboltz/project-ophoff/rna_whole_blood/cts_TWAS_latest/T_Cells_CD8_weights2//RNASE3-out.wgt.RDat	RNASE3	14	21400000	21400000	0.10354	rs17092373	2.11	rs10142804	0.01866	7.28	0.828	97	4	lasso	0.06354	1.06e-26	0.6498	0.51583	NA	NA	NA	NA	NA
RNASE4-out.wgt.RDat	/u/home/t/tboltz/project-ophoff/rna_whole_blood/cts_TWAS_latest/T_Cells_CD8_weights2//RNASE4-out.wgt.RDat	RNASE4	14	21200000	21200000	0.04992	rs17092373	2.11	rs1010461	0.02275	-6.41	-0.864	142	2	lasso	0.01994	2.19e-09	0.7792	0.435837	NA	NA	NA	NA	NA
RNASE6-out.wgt.RDat	/u/home/t/tboltz/project-ophoff/rna_whole_blood/cts_TWAS_latest/T_Cells_CD8_weights2//RNASE6-out.wgt.RDat	RNASE6	14	21200000	21300000	0.21217	rs17092373	2.11	rs4982347	0.09877	-13.11	-1.5	113	30	enet	0.13929	1.61e-58	1.1614	0.245466	NA	NA	NA	NA	NA
RPL36AL-out.wgt.RDat	/u/home/t/tboltz/project-ophoff/rna_whole_blood/cts_TWAS_latest/T_Cells_CD8_weights2//RPL36AL-out.wgt.RDat	RPL36AL	14	50100000	50100000	0.18035	rs12879001	-2.84	rs9989177	0.26207	21.32	0.444	166	13	enet	0.28537	1.83e-128	1.0325	0.301818	NA	NA	NA	NA	NA
SCFD1-out.wgt.RDat	/u/home/t/tboltz/project-ophoff/rna_whole_blood/cts_TWAS_latest/T_Cells_CD8_weights2//SCFD1-out.wgt.RDat	SCFD1	14	31100000	31200000	0.01761	rs229150	-3.66	rs229209	0.02434	7.15	-3.645	92	3	lasso	0.02616	7.92e-12	-3.2954	0.000983	0	0.365	0	0.002	0.632
SLC24A4-out.wgt.RDat	/u/home/t/tboltz/project-ophoff/rna_whole_blood/cts_TWAS_latest/T_Cells_CD8_weights2//SLC24A4-out.wgt.RDat	SLC24A4	14	92800000	93000000	0.11187	rs7156567	2.77	rs10145865	0.03766	-8.37	-0.031	201	6	lasso	0.05822	1.48e-24	-0.3801	0.70385	NA	NA	NA	NA	NA
SLC25A21-out.wgt.RDat	/u/home/t/tboltz/project-ophoff/rna_whole_blood/cts_TWAS_latest/T_Cells_CD8_weights2//SLC25A21-out.wgt.RDat	SLC25A21	14	37100000	37600000	0.02254	rs4900717	3.27	rs17106539	0.02094	6.72	-3.194	271	271	blup	0.0246	3.25e-11	-3.0901	0.002001	0	0.726	0	0.009	0.265
SLC25A29-out.wgt.RDat	/u/home/t/tboltz/project-ophoff/rna_whole_blood/cts_TWAS_latest/T_Cells_CD8_weights2//SLC25A29-out.wgt.RDat	SLC25A29	14	101000000	101000000	0.14598	rs8007756	-1.94	rs7159187	0.05813	10.11	-1.002	107	35	enet	0.10188	1.74e-42	-1.3796	0.167716	NA	NA	NA	NA	NA
SLC39A9-out.wgt.RDat	/u/home/t/tboltz/project-ophoff/rna_whole_blood/cts_TWAS_latest/T_Cells_CD8_weights2//SLC39A9-out.wgt.RDat	SLC39A9	14	69900000	69900000	0.03481	rs2105269	2.67	rs17764155	0.01869	5.93	0.508	121	4	lasso	0.02449	3.58e-11	0.1777	0.858977	NA	NA	NA	NA	NA
SNAPC1-out.wgt.RDat	/u/home/t/tboltz/project-ophoff/rna_whole_blood/cts_TWAS_latest/T_Cells_CD8_weights2//SNAPC1-out.wgt.RDat	SNAPC1	14	62200000	62300000	0.03692	rs12147829	-2.6	rs6573401	0.02437	6.71	-1.332	189	6	lasso	0.02236	2.46e-10	-0.929	0.35288	NA	NA	NA	NA	NA
SNX6-out.wgt.RDat	/u/home/t/tboltz/project-ophoff/rna_whole_blood/cts_TWAS_latest/T_Cells_CD8_weights2//SNX6-out.wgt.RDat	SNX6	14	35000000	35100000	0.04483	rs7149054	-2.52	rs12050290	0.04935	9.37	0.056	163	2	lasso	0.0498	3.47e-21	-0.0377	0.969896	NA	NA	NA	NA	NA
SRP54-out.wgt.RDat	/u/home/t/tboltz/project-ophoff/rna_whole_blood/cts_TWAS_latest/T_Cells_CD8_weights2//SRP54-out.wgt.RDat	SRP54	14	35500000	35500000	0.01614	rs1712354	-2.52	rs712311	0.0099	4.52	0.157	195	195	blup	0.01308	1.1e-06	-0.2611	0.794026	NA	NA	NA	NA	NA
STON2-out.wgt.RDat	/u/home/t/tboltz/project-ophoff/rna_whole_blood/cts_TWAS_latest/T_Cells_CD8_weights2//STON2-out.wgt.RDat	STON2	14	81700000	81900000	0.02921	rs1885600	2.79	rs12888000	0.02389	6.67	1.129	172	12	enet	0.02552	1.41e-11	0.2988	0.765063	NA	NA	NA	NA	NA
SYNE2-out.wgt.RDat	/u/home/t/tboltz/project-ophoff/rna_whole_blood/cts_TWAS_latest/T_Cells_CD8_weights2//SYNE2-out.wgt.RDat	SYNE2	14	64200000	64700000	0.04573	rs1256049	3.08	rs17101326	0.0253	-6.78	-0.997	291	21	enet	0.03433	4.8e-15	0.7872	0.431151	NA	NA	NA	NA	NA
TC2N-out.wgt.RDat	/u/home/t/tboltz/project-ophoff/rna_whole_blood/cts_TWAS_latest/T_Cells_CD8_weights2//TC2N-out.wgt.RDat	TC2N	14	92200000	92300000	0.11042	rs2244158	-2.25	rs2017488	0.00161	-5.29	0.395	169	40	enet	0.05125	9.18e-22	-0.704	0.481413	NA	NA	NA	NA	NA
TDRD9-out.wgt.RDat	/u/home/t/tboltz/project-ophoff/rna_whole_blood/cts_TWAS_latest/T_Cells_CD8_weights2//TDRD9-out.wgt.RDat	TDRD9	14	104000000	105000000	0.14244	rs8003187	-1.9	rs10149651	0.0985	13.16	1.164	107	6	lasso	0.09772	9.63e-41	1.1574	0.247102	NA	NA	NA	NA	NA
TMEM63C-out.wgt.RDat	/u/home/t/tboltz/project-ophoff/rna_whole_blood/cts_TWAS_latest/T_Cells_CD8_weights2//TMEM63C-out.wgt.RDat	TMEM63C	14	77600000	77700000	0.13271	rs4903567	3.24	rs1911728	0.06794	10.92	-1.155	171	18	enet	0.10572	4.19e-44	-0.1418	0.88725	NA	NA	NA	NA	NA
TRIP11-out.wgt.RDat	/u/home/t/tboltz/project-ophoff/rna_whole_blood/cts_TWAS_latest/T_Cells_CD8_weights2//TRIP11-out.wgt.RDat	TRIP11	14	92400000	92500000	0.01473	rs7156567	2.77	rs11849778	0.01188	-5.31	-0.555	186	15	enet	0.01229	2.27e-06	0.2369	0.81273	NA	NA	NA	NA	NA
TSHR-out.wgt.RDat	/u/home/t/tboltz/project-ophoff/rna_whole_blood/cts_TWAS_latest/T_Cells_CD8_weights2//TSHR-out.wgt.RDat	TSHR	14	81400000	81600000	0.01204	rs7160604	3.23	rs2284720	0.00641	-4.64	1.087	181	4	lasso	0.00813	0.000102	-0.8469	0.397072	NA	NA	NA	NA	NA
VASH1-out.wgt.RDat	/u/home/t/tboltz/project-ophoff/rna_whole_blood/cts_TWAS_latest/T_Cells_CD8_weights2//VASH1-out.wgt.RDat	VASH1	14	77200000	77200000	0.16253	rs11624232	-2.75	rs11623512	0.20847	19.02	-0.254	139	3	lasso	0.21828	9.77e-95	-0.2396	0.810673	NA	NA	NA	NA	NA
VCPKMT-out.wgt.RDat	/u/home/t/tboltz/project-ophoff/rna_whole_blood/cts_TWAS_latest/T_Cells_CD8_weights2//VCPKMT-out.wgt.RDat	VCPKMT	14	50600000	50600000	0.0246	rs8003924	2.3	rs9788447	0.01979	6.12	0.729	122	2	lasso	0.01813	1.13e-08	0.7203	0.471315	NA	NA	NA	NA	NA
WARS1-out.wgt.RDat	/u/home/t/tboltz/project-ophoff/rna_whole_blood/cts_TWAS_latest/T_Cells_CD8_weights2//WARS1-out.wgt.RDat	WARS1	14	101000000	101000000	0.24873	rs2295388	2.02	rs7142064	0.02084	-6.94	-0.011	114	72	enet	0.13088	7.44e-55	0.0332	0.973554	NA	NA	NA	NA	NA
WDR25-out.wgt.RDat	/u/home/t/tboltz/project-ophoff/rna_whole_blood/cts_TWAS_latest/T_Cells_CD8_weights2//WDR25-out.wgt.RDat	WDR25	14	101000000	101000000	0.05342	rs2295388	2.02	rs4905963	0.02851	-8.09	-0.079	125	2	lasso	0.05268	2.47e-22	0.4429	0.657857	NA	NA	NA	NA	NA
YLPM1-out.wgt.RDat	/u/home/t/tboltz/project-ophoff/rna_whole_blood/cts_TWAS_latest/T_Cells_CD8_weights2//YLPM1-out.wgt.RDat	YLPM1	14	75200000	75300000	0.02083	rs7143114	-2.01	rs2359239	0.0168	-6.12	-1.323	102	102	blup	0.01796	1.31e-08	1.0555	0.291192	NA	NA	NA	NA	NA
ZBTB1-out.wgt.RDat	/u/home/t/tboltz/project-ophoff/rna_whole_blood/cts_TWAS_latest/T_Cells_CD8_weights2//ZBTB1-out.wgt.RDat	ZBTB1	14	65000000	65000000	0.01139	rs1256049	3.08	rs12588509	0.01072	-4.59	0.376	264	3	lasso	0.00858	6.71e-05	-0.5504	0.582032	NA	NA	NA	NA	NA
ZFP36L1-out.wgt.RDat	/u/home/t/tboltz/project-ophoff/rna_whole_blood/cts_TWAS_latest/T_Cells_CD8_weights2//ZFP36L1-out.wgt.RDat	ZFP36L1	14	69300000	69300000	0.02134	rs2105269	2.67	rs12148044	0.00911	-5.2	-0.511	174	3	lasso	0.01713	2.79e-08	0.0727	0.942031	NA	NA	NA	NA	NA
PANEL	FILE	ID	CHR	P0	P1	HSQ	BEST.GWAS.ID	BEST.GWAS.Z	EQTL.ID	EQTL.R2	EQTL.Z	EQTL.GWAS.Z	NSNP	NWGT	MODEL	MODELCV.R2	MODELCV.PV	TWAS.Z	TWAS.P	COLOC.PP0	COLOC.PP1	COLOC.PP2	COLOC.PP3	COLOC.PP4
ABHD17C-out.wgt.RDat	/u/home/t/tboltz/project-ophoff/rna_whole_blood/cts_TWAS_latest/T_Cells_CD8_weights2//ABHD17C-out.wgt.RDat	ABHD17C	15	81000000	81000000	0.04301	rs12442068	-4.27	rs11633987	0.02292	-6.52	-1.492	182	15	enet	0.03804	1.65e-16	3.4769	0.000507	0	0.947	0	0.045	0.009
ADAL-out.wgt.RDat	/u/home/t/tboltz/project-ophoff/rna_whole_blood/cts_TWAS_latest/T_Cells_CD8_weights2//ADAL-out.wgt.RDat	ADAL	15	43600000	43600000	0.0193	rs28410121	-2.45	rs3742971	0.01319	5.04	-0.754	125	2	lasso	0.01249	1.88e-06	-0.8048	0.420928	NA	NA	NA	NA	NA
ADPGK-out.wgt.RDat	/u/home/t/tboltz/project-ophoff/rna_whole_blood/cts_TWAS_latest/T_Cells_CD8_weights2//ADPGK-out.wgt.RDat	ADPGK	15	73000000	73100000	0.01812	rs12904334	-2.6	rs4777534	0.0148	-5.23	-1.713	137	3	lasso	0.01227	2.29e-06	2.0633	0.039087	0.073	0.912	0	0.001	0.013
AKAP13-out.wgt.RDat	/u/home/t/tboltz/project-ophoff/rna_whole_blood/cts_TWAS_latest/T_Cells_CD8_weights2//AKAP13-out.wgt.RDat	AKAP13	15	85900000	86300000	0.02807	rs4843020	-2.84	rs338523	0.0322	7.7	0.132	353	18	enet	0.03329	1.23e-14	-0.2488	0.803544	NA	NA	NA	NA	NA
ANKDD1A-out.wgt.RDat	/u/home/t/tboltz/project-ophoff/rna_whole_blood/cts_TWAS_latest/T_Cells_CD8_weights2//ANKDD1A-out.wgt.RDat	ANKDD1A	15	65200000	65300000	0.36724	rs2056497	2.41	rs1719273	0.36582	25.18	0.998	139	2	lasso	0.37253	2.5e-177	1.1723	0.24107	NA	NA	NA	NA	NA
ANPEP-out.wgt.RDat	/u/home/t/tboltz/project-ophoff/rna_whole_blood/cts_TWAS_latest/T_Cells_CD8_weights2//ANPEP-out.wgt.RDat	ANPEP	15	90300000	90400000	0.05538	rs16944155	3.11	rs12440213	0.02118	6.64	-0.529	77	4	lasso	0.03865	9.41e-17	-0.2157	0.829249	NA	NA	NA	NA	NA
AP3S2-out.wgt.RDat	/u/home/t/tboltz/project-ophoff/rna_whole_blood/cts_TWAS_latest/T_Cells_CD8_weights2//AP3S2-out.wgt.RDat	AP3S2	15	90400000	90400000	0.0508	rs16944155	3.11	rs7111	0.03648	-8.07	-0.057	92	2	lasso	0.03615	9.16e-16	0.0571	0.954454	NA	NA	NA	NA	NA
AP4E1-out.wgt.RDat	/u/home/t/tboltz/project-ophoff/rna_whole_blood/cts_TWAS_latest/T_Cells_CD8_weights2//AP4E1-out.wgt.RDat	AP4E1	15	51200000	51300000	0.0351	rs8033015	3.81	rs6493470	0.02214	-7.1	2.936	218	5	lasso	0.02405	5.33e-11	-3.4813	0.000499	0	0.739	0	0.012	0.249
ARPIN-out.wgt.RDat	/u/home/t/tboltz/project-ophoff/rna_whole_blood/cts_TWAS_latest/T_Cells_CD8_weights2//ARPIN-out.wgt.RDat	ARPIN	15	90400000	90500000	0.02306	rs16944155	3.11	rs17821167	0.00347	4.41	0.871	88	6	enet	0.00274	0.0166	0.6349	0.525494	NA	NA	NA	NA	NA
ARRDC4-out.wgt.RDat	/u/home/t/tboltz/project-ophoff/rna_whole_blood/cts_TWAS_latest/T_Cells_CD8_weights2//ARRDC4-out.wgt.RDat	ARRDC4	15	98500000	98500000	0.15409	rs12905250	3.76	rs2130882	0.05751	-10.05	-1.044	107	22	enet	0.06697	4.33e-28	1.491	0.13597	NA	NA	NA	NA	NA
ATP10A-out.wgt.RDat	/u/home/t/tboltz/project-ophoff/rna_whole_blood/cts_TWAS_latest/T_Cells_CD8_weights2//ATP10A-out.wgt.RDat	ATP10A	15	25900000	26100000	0.02436	rs28585639	-3.06	rs1345098	0.02116	-6.33	0.125	187	5	enet	0.0201	1.9e-09	-0.3103	0.756316	NA	NA	NA	NA	NA
BLM-out.wgt.RDat	/u/home/t/tboltz/project-ophoff/rna_whole_blood/cts_TWAS_latest/T_Cells_CD8_weights2//BLM-out.wgt.RDat	BLM	15	91300000	91400000	0.01966	rs16944155	3.11	rs2270132	0.01946	-6.43	-0.829	159	3	lasso	0.01832	9.46e-09	0.8832	0.377131	NA	NA	NA	NA	NA
C15orf40-out.wgt.RDat	/u/home/t/tboltz/project-ophoff/rna_whole_blood/cts_TWAS_latest/T_Cells_CD8_weights2//C15orf40-out.wgt.RDat	C15orf40	15	83700000	83700000	0.03046	rs4842976	-1.75	rs869498	0.00992	4.44	-1.319	107	107	blup	0.01307	1.11e-06	-0.2851	0.775601	NA	NA	NA	NA	NA
C15orf48-out.wgt.RDat	/u/home/t/tboltz/project-ophoff/rna_whole_blood/cts_TWAS_latest/T_Cells_CD8_weights2//C15orf48-out.wgt.RDat	C15orf48	15	45700000	45700000	0.00653	rs6493180	1.97	rs1719247	0.00898	4.45	-0.548	164	1	lasso	0.00756	0.000173	-0.548	0.583692	NA	NA	NA	NA	NA
C15orf65-out.wgt.RDat	/u/home/t/tboltz/project-ophoff/rna_whole_blood/cts_TWAS_latest/T_Cells_CD8_weights2//C15orf65-out.wgt.RDat	C15orf65	15	55700000	55700000	0.02383	rs16976432	2.22	rs7169460	0.01638	5.8	-0.413	132	6	enet	0.01664	4.33e-08	0.164	0.869743	NA	NA	NA	NA	NA
CALML4-out.wgt.RDat	/u/home/t/tboltz/project-ophoff/rna_whole_blood/cts_TWAS_latest/T_Cells_CD8_weights2//CALML4-out.wgt.RDat	CALML4	15	68500000	68500000	0.02806	rs1491636	2.11	rs902117	0.01451	-5.5	1.415	147	13	enet	0.01142	4.99e-06	-1.3388	0.180651	NA	NA	NA	NA	NA
CERS3-out.wgt.RDat	/u/home/t/tboltz/project-ophoff/rna_whole_blood/cts_TWAS_latest/T_Cells_CD8_weights2//CERS3-out.wgt.RDat	CERS3	15	101000000	101000000	0.06256	rs4965623	-3.34	rs1566775	0.00279	-4.06	1.157	210	210	blup	0.01829	9.75e-09	-1.5906	0.111689	NA	NA	NA	NA	NA
CHP1-out.wgt.RDat	/u/home/t/tboltz/project-ophoff/rna_whole_blood/cts_TWAS_latest/T_Cells_CD8_weights2//CHP1-out.wgt.RDat	CHP1	15	41500000	41600000	0.01691	rs11070293	-2.91	rs2164996	0.01327	-5.11	0.073	104	2	lasso	0.01176	3.64e-06	-0.2564	0.797671	NA	NA	NA	NA	NA
CHRNA5-out.wgt.RDat	/u/home/t/tboltz/project-ophoff/rna_whole_blood/cts_TWAS_latest/T_Cells_CD8_weights2//CHRNA5-out.wgt.RDat	CHRNA5	15	78900000	78900000	0.03022	rs3743200	2.6	rs621849	0.04133	9.12	-0.377	162	162	blup	0.04675	5.76e-20	0.1174	0.906571	NA	NA	NA	NA	NA
CHSY1-out.wgt.RDat	/u/home/t/tboltz/project-ophoff/rna_whole_blood/cts_TWAS_latest/T_Cells_CD8_weights2//CHSY1-out.wgt.RDat	CHSY1	15	102000000	102000000	0.02732	rs2073595	2.46	rs8036393	0.01158	-5.52	0.448	171	11	enet	0.02357	8.24e-11	-1.1765	0.239395	NA	NA	NA	NA	NA
CIB1-out.wgt.RDat	/u/home/t/tboltz/project-ophoff/rna_whole_blood/cts_TWAS_latest/T_Cells_CD8_weights2//CIB1-out.wgt.RDat	CIB1	15	90800000	90800000	0.22412	rs16944155	3.11	rs2073703	0.22975	20	0.594	101	6	lasso	0.28214	9.11e-127	1.4268	0.153647	NA	NA	NA	NA	NA
CLN6-out.wgt.RDat	/u/home/t/tboltz/project-ophoff/rna_whole_blood/cts_TWAS_latest/T_Cells_CD8_weights2//CLN6-out.wgt.RDat	CLN6	15	68500000	68500000	0.13026	rs1491636	2.11	rs1387556	0.04087	-8.54	1.471	152	28	enet	0.05404	7.06e-23	-1.4116	0.158077	NA	NA	NA	NA	NA
CPEB1-out.wgt.RDat	/u/home/t/tboltz/project-ophoff/rna_whole_blood/cts_TWAS_latest/T_Cells_CD8_weights2//CPEB1-out.wgt.RDat	CPEB1	15	83200000	83300000	0.04798	rs4842976	-1.75	rs4779046	0.01545	5.46	0.308	79	16	enet	0.01433	3.53e-07	0.3102	0.75644	NA	NA	NA	NA	NA
CTSH-out.wgt.RDat	/u/home/t/tboltz/project-ophoff/rna_whole_blood/cts_TWAS_latest/T_Cells_CD8_weights2//CTSH-out.wgt.RDat	CTSH	15	79200000	79200000	0.31626	rs7175793	2.73	rs11638844	0.07216	11.36	-1.605	189	44	enet	0.15775	1.11e-66	-0.7931	0.427723	NA	NA	NA	NA	NA
DAPK2-out.wgt.RDat	/u/home/t/tboltz/project-ophoff/rna_whole_blood/cts_TWAS_latest/T_Cells_CD8_weights2//DAPK2-out.wgt.RDat	DAPK2	15	64200000	64400000	0.08128	rs4776415	-2.96	rs427789	0.04713	9.35	1.636	155	21	enet	0.05156	6.88e-22	1.7606	0.0783	NA	NA	NA	NA	NA
DENND4A-out.wgt.RDat	/u/home/t/tboltz/project-ophoff/rna_whole_blood/cts_TWAS_latest/T_Cells_CD8_weights2//DENND4A-out.wgt.RDat	DENND4A	15	66000000	66100000	0.02942	rs1018284	3.74	rs2727099	0.01689	-5.7	0.971	96	17	enet	0.02055	1.26e-09	0.4819	0.629904	NA	NA	NA	NA	NA
DMXL2-out.wgt.RDat	/u/home/t/tboltz/project-ophoff/rna_whole_blood/cts_TWAS_latest/T_Cells_CD8_weights2//DMXL2-out.wgt.RDat	DMXL2	15	51700000	51900000	0.054	rs11857810	-3.65	rs8024233	0.02215	6.5	0.817	240	23	enet	0.02268	1.83e-10	0.5123	0.608412	NA	NA	NA	NA	NA
DNAAF4-out.wgt.RDat	/u/home/t/tboltz/project-ophoff/rna_whole_blood/cts_TWAS_latest/T_Cells_CD8_weights2//DNAAF4-out.wgt.RDat	DNAAF4	15	55700000	55800000	0.0221	rs16976432	2.22	rs17819126	0.01707	5.56	0.78	136	3	lasso	0.0126	1.7e-06	0.6508	0.51515	NA	NA	NA	NA	NA
DNAJA4-out.wgt.RDat	/u/home/t/tboltz/project-ophoff/rna_whole_blood/cts_TWAS_latest/T_Cells_CD8_weights2//DNAJA4-out.wgt.RDat	DNAJA4	15	78600000	78600000	0.13614	rs11631180	2.47	rs11639191	0.02748	7.04	-0.931	162	22	enet	0.04754	2.79e-20	-0.1534	0.878108	NA	NA	NA	NA	NA
DUT-out.wgt.RDat	/u/home/t/tboltz/project-ophoff/rna_whole_blood/cts_TWAS_latest/T_Cells_CD8_weights2//DUT-out.wgt.RDat	DUT	15	48600000	48600000	0.053	rs668842	-2.66	rs12592155	0.07903	-12.15	0.429	123	22	enet	0.08761	1.53e-36	-0.7365	0.461424	NA	NA	NA	NA	NA
EHD4-out.wgt.RDat	/u/home/t/tboltz/project-ophoff/rna_whole_blood/cts_TWAS_latest/T_Cells_CD8_weights2//EHD4-out.wgt.RDat	EHD4	15	42200000	42300000	0.02301	rs16973097	2.76	rs1197688	0.00868	4.41	0.415	164	10	enet	0.00931	3.44e-05	-0.3203	0.748716	NA	NA	NA	NA	NA
ETFA-out.wgt.RDat	/u/home/t/tboltz/project-ophoff/rna_whole_blood/cts_TWAS_latest/T_Cells_CD8_weights2//ETFA-out.wgt.RDat	ETFA	15	76500000	76600000	0.02892	rs8182037	2.68	rs11631423	0.02144	-6.23	1.198	106	4	lasso	0.01996	2.16e-09	-1.2218	0.221788	NA	NA	NA	NA	NA
FAN1-out.wgt.RDat	/u/home/t/tboltz/project-ophoff/rna_whole_blood/cts_TWAS_latest/T_Cells_CD8_weights2//FAN1-out.wgt.RDat	FAN1	15	31200000	31200000	0.15875	rs17815774	-3.09	rs2140733	0.13705	-15.51	-0.693	93	7	lasso	0.23403	2.19e-102	0.0901	0.928228	NA	NA	NA	NA	NA
FBN1-out.wgt.RDat	/u/home/t/tboltz/project-ophoff/rna_whole_blood/cts_TWAS_latest/T_Cells_CD8_weights2//FBN1-out.wgt.RDat	FBN1	15	48700000	48900000	0.05339	rs11070675	-3.1	rs1678979	0.06491	-10.69	-1.725	148	6	lasso	0.06313	1.56e-26	1.8165	0.06929	NA	NA	NA	NA	NA
FBXL22-out.wgt.RDat	/u/home/t/tboltz/project-ophoff/rna_whole_blood/cts_TWAS_latest/T_Cells_CD8_weights2//FBXL22-out.wgt.RDat	FBXL22	15	63900000	63900000	0.0068	rs7173285	2.27	rs35018260	0.01088	-4.83	-1.117	147	2	lasso	0.0106	1.06e-05	1.1331	0.25716	NA	NA	NA	NA	NA
FES-out.wgt.RDat	/u/home/t/tboltz/project-ophoff/rna_whole_blood/cts_TWAS_latest/T_Cells_CD8_weights2//FES-out.wgt.RDat	FES	15	91400000	91400000	0.08833	rs10852143	-2.9	rs4932178	0.04097	8.69	-2.038	132	4	lasso	0.04844	1.21e-20	-2.2602	0.023807	0	0.977	0	0.001	0.022
FMN1-out.wgt.RDat	/u/home/t/tboltz/project-ophoff/rna_whole_blood/cts_TWAS_latest/T_Cells_CD8_weights2//FMN1-out.wgt.RDat	FMN1	15	33100000	33500000	0.45342	rs2251107	2.78	rs345781	0.53644	30.51	1.227	238	16	enet	0.54608	6.69e-299	1.407	0.159431	NA	NA	NA	NA	NA
GALK2-out.wgt.RDat	/u/home/t/tboltz/project-ophoff/rna_whole_blood/cts_TWAS_latest/T_Cells_CD8_weights2//GALK2-out.wgt.RDat	GALK2	15	49400000	49700000	0.0522	rs11070675	-3.1	rs7167402	0.0303	7.54	-0.205	166	4	lasso	0.03413	5.75e-15	-0.2004	0.84118	NA	NA	NA	NA	NA
GATM-out.wgt.RDat	/u/home/t/tboltz/project-ophoff/rna_whole_blood/cts_TWAS_latest/T_Cells_CD8_weights2//GATM-out.wgt.RDat	GATM	15	45700000	45700000	0.02906	rs6493180	1.97	rs2467864	0.04149	9	-0.886	149	149	blup	0.04041	1.89e-17	-0.4856	0.627216	NA	NA	NA	NA	NA
GCHFR-out.wgt.RDat	/u/home/t/tboltz/project-ophoff/rna_whole_blood/cts_TWAS_latest/T_Cells_CD8_weights2//GCHFR-out.wgt.RDat	GCHFR	15	41100000	41100000	0.02109	rs11070293	-2.91	rs7171945	0.01207	5.58	-2.349	119	4	lasso	0.01701	3.12e-08	-3.1545	0.001608	0.002	0.904	0	0.003	0.092
GCOM1-out.wgt.RDat	/u/home/t/tboltz/project-ophoff/rna_whole_blood/cts_TWAS_latest/T_Cells_CD8_weights2//GCOM1-out.wgt.RDat	GCOM1	15	57900000	57900000	0.24254	rs12050751	-2.81	rs4774966	0.20053	18.7	-0.243	210	8	lasso	0.21324	2.56e-92	-0.2292	0.818696	NA	NA	NA	NA	NA
GLCE-out.wgt.RDat	/u/home/t/tboltz/project-ophoff/rna_whole_blood/cts_TWAS_latest/T_Cells_CD8_weights2//GLCE-out.wgt.RDat	GLCE	15	69500000	69600000	0.02185	rs438866	2.25	rs4777120	0.01544	5.4	1.592	168	9	enet	0.01585	8.88e-08	0.9337	0.350465	NA	NA	NA	NA	NA
GNB5-out.wgt.RDat	/u/home/t/tboltz/project-ophoff/rna_whole_blood/cts_TWAS_latest/T_Cells_CD8_weights2//GNB5-out.wgt.RDat	GNB5	15	52400000	52500000	0.03554	rs4776063	-2.58	rs7168334	0.01402	-5.79	0.516	116	12	enet	0.01472	2.48e-07	-1.3712	0.170319	NA	NA	NA	NA	NA
GOLGA6L4-out.wgt.RDat	/u/home/t/tboltz/project-ophoff/rna_whole_blood/cts_TWAS_latest/T_Cells_CD8_weights2//GOLGA6L4-out.wgt.RDat	GOLGA6L4	15	84900000	84900000	0.01036	rs1480821	-3.37	rs2292462	0.00567	4.19	-0.97	149	149	blup	0.00733	0.000214	-1.339	0.180568	NA	NA	NA	NA	NA
GOLGA8A-out.wgt.RDat	/u/home/t/tboltz/project-ophoff/rna_whole_blood/cts_TWAS_latest/T_Cells_CD8_weights2//GOLGA8A-out.wgt.RDat	GOLGA8A	15	34700000	34700000	0.04893	rs646950	-1.69	rs8039908	0.03351	-7.89	0.23	101	3	lasso	0.03368	8.64e-15	-0.304	0.761122	NA	NA	NA	NA	NA
GOLGA8B-out.wgt.RDat	/u/home/t/tboltz/project-ophoff/rna_whole_blood/cts_TWAS_latest/T_Cells_CD8_weights2//GOLGA8B-out.wgt.RDat	GOLGA8B	15	34800000	34900000	0.15739	rs6495710	1.44	rs2879515	0.11435	-14.16	0.26	73	5	lasso	0.1126	5.18e-47	-0.234	0.814976	NA	NA	NA	NA	NA
GOLGA8O-out.wgt.RDat	/u/home/t/tboltz/project-ophoff/rna_whole_blood/cts_TWAS_latest/T_Cells_CD8_weights2//GOLGA8O-out.wgt.RDat	GOLGA8O	15	32700000	32700000	0.05713	rs12438604	2.59	rs6494165	0.01997	-6.38	0.095	123	123	blup	0.02884	6.97e-13	-0.6878	0.49159	NA	NA	NA	NA	NA
GOLGA8R-out.wgt.RDat	/u/home/t/tboltz/project-ophoff/rna_whole_blood/cts_TWAS_latest/T_Cells_CD8_weights2//GOLGA8R-out.wgt.RDat	GOLGA8R	15	30700000	30700000	0.07595	rs4779779	1.78	rs3964705	0.04043	8.5	-0.948	22	16	enet	0.06474	3.47e-27	-0.8833	0.377078	NA	NA	NA	NA	NA
HDGFL3-out.wgt.RDat	/u/home/t/tboltz/project-ophoff/rna_whole_blood/cts_TWAS_latest/T_Cells_CD8_weights2//HDGFL3-out.wgt.RDat	HDGFL3	15	83800000	83900000	0.09006	rs4842976	-1.75	rs7167364	0.05864	10.14	0.127	127	5	lasso	0.06988	2.87e-29	0.1338	0.89353	NA	NA	NA	NA	NA
HERC2-out.wgt.RDat	/u/home/t/tboltz/project-ophoff/rna_whole_blood/cts_TWAS_latest/T_Cells_CD8_weights2//HERC2-out.wgt.RDat	HERC2	15	28400000	28600000	0.04627	rs2126706	1.95	rs8028689	0.0416	8.71	-0.281	87	18	enet	0.04339	1.25e-18	-0.8029	0.422048	NA	NA	NA	NA	NA
IMP3-out.wgt.RDat	/u/home/t/tboltz/project-ophoff/rna_whole_blood/cts_TWAS_latest/T_Cells_CD8_weights2//IMP3-out.wgt.RDat	IMP3	15	75900000	75900000	0.01225	rs3210683	-2.9	rs7163907	0.0145	-5.24	0.115	61	1	lasso	0.01308	1.1e-06	-0.115	0.908445	NA	NA	NA	NA	NA
IQGAP1-out.wgt.RDat	/u/home/t/tboltz/project-ophoff/rna_whole_blood/cts_TWAS_latest/T_Cells_CD8_weights2//IQGAP1-out.wgt.RDat	IQGAP1	15	90900000	91000000	0.03389	rs16944155	3.11	rs17263706	0.05219	9.61	1.022	131	3	lasso	0.04987	3.28e-21	1.0506	0.293437	NA	NA	NA	NA	NA
ISG20-out.wgt.RDat	/u/home/t/tboltz/project-ophoff/rna_whole_blood/cts_TWAS_latest/T_Cells_CD8_weights2//ISG20-out.wgt.RDat	ISG20	15	89200000	89200000	0.04656	rs11854658	2.19	rs4932187	0.01993	6.78	-0.698	133	17	enet	0.03439	4.55e-15	-0.8012	0.423002	NA	NA	NA	NA	NA
ISL2-out.wgt.RDat	/u/home/t/tboltz/project-ophoff/rna_whole_blood/cts_TWAS_latest/T_Cells_CD8_weights2//ISL2-out.wgt.RDat	ISL2	15	76600000	76600000	0.12316	rs8182037	2.68	rs2460161	0.04827	-9.38	-0.081	101	8	lasso	0.08071	1.07e-33	-0.0768	0.938752	NA	NA	NA	NA	NA
KATNBL1-out.wgt.RDat	/u/home/t/tboltz/project-ophoff/rna_whole_blood/cts_TWAS_latest/T_Cells_CD8_weights2//KATNBL1-out.wgt.RDat	KATNBL1	15	34400000	34500000	0.02206	rs12909708	1.91	rs2290942	0.01098	5.79	0.211	134	134	blup	0.01691	3.41e-08	-0.219	0.826638	NA	NA	NA	NA	NA
KNSTRN-out.wgt.RDat	/u/home/t/tboltz/project-ophoff/rna_whole_blood/cts_TWAS_latest/T_Cells_CD8_weights2//KNSTRN-out.wgt.RDat	KNSTRN	15	40700000	40700000	0.06863	rs11070293	-2.91	rs7164132	0.05858	-10.27	-1.739	179	3	lasso	0.05891	7.82e-25	1.739	0.082031	NA	NA	NA	NA	NA
LACTB-out.wgt.RDat	/u/home/t/tboltz/project-ophoff/rna_whole_blood/cts_TWAS_latest/T_Cells_CD8_weights2//LACTB-out.wgt.RDat	LACTB	15	63400000	63400000	0.03282	rs937415	-2.33	rs1472631	0.02631	-7.64	0.163	189	189	blup	0.02905	5.78e-13	0.6131	0.539807	NA	NA	NA	NA	NA
LCMT2-out.wgt.RDat	/u/home/t/tboltz/project-ophoff/rna_whole_blood/cts_TWAS_latest/T_Cells_CD8_weights2//LCMT2-out.wgt.RDat	LCMT2	15	43600000	43600000	0.05473	rs28410121	-2.45	rs570272	0.02268	6.96	-1.691	124	124	blup	0.02936	4.33e-13	-1.6493	0.099094	NA	NA	NA	NA	NA
LINS1-out.wgt.RDat	/u/home/t/tboltz/project-ophoff/rna_whole_blood/cts_TWAS_latest/T_Cells_CD8_weights2//LINS1-out.wgt.RDat	LINS1	15	101000000	101000000	0.08479	rs4965623	-3.34	rs12460	0.05615	9.94	1.065	177	21	enet	0.08811	9.51e-37	-0.8104	0.417716	NA	NA	NA	NA	NA
LIPC-out.wgt.RDat	/u/home/t/tboltz/project-ophoff/rna_whole_blood/cts_TWAS_latest/T_Cells_CD8_weights2//LIPC-out.wgt.RDat	LIPC	15	58700000	58900000	0.0473	rs1874158	-2.66	rs573922	0.02201	6.37	0.495	193	3	lasso	0.01754	1.92e-08	0.4532	0.650384	NA	NA	NA	NA	NA
LYSMD4-out.wgt.RDat	/u/home/t/tboltz/project-ophoff/rna_whole_blood/cts_TWAS_latest/T_Cells_CD8_weights2//LYSMD4-out.wgt.RDat	LYSMD4	15	100000000	100000000	0.08416	rs11637820	2.86	rs12898636	0.01671	-7.55	0.156	151	9	lasso	0.04719	3.83e-20	-0.0228	0.981813	NA	NA	NA	NA	NA
MAN2C1-out.wgt.RDat	/u/home/t/tboltz/project-ophoff/rna_whole_blood/cts_TWAS_latest/T_Cells_CD8_weights2//MAN2C1-out.wgt.RDat	MAN2C1	15	75600000	75700000	0.13035	rs3210683	-2.9	rs4299117	0.27608	-21.98	0.066	68	3	lasso	0.27671	6.15e-124	-0.0793	0.936761	NA	NA	NA	NA	NA
MAP2K5-out.wgt.RDat	/u/home/t/tboltz/project-ophoff/rna_whole_blood/cts_TWAS_latest/T_Cells_CD8_weights2//MAP2K5-out.wgt.RDat	MAP2K5	15	67800000	68100000	0.02609	rs12591605	-2.69	rs4776943	0.0328	7.61	0.846	163	2	lasso	0.03301	1.58e-14	0.6437	0.519738	NA	NA	NA	NA	NA
MEF2A-out.wgt.RDat	/u/home/t/tboltz/project-ophoff/rna_whole_blood/cts_TWAS_latest/T_Cells_CD8_weights2//MEF2A-out.wgt.RDat	MEF2A	15	100000000	100000000	0.02584	rs11637820	2.86	rs8026614	0.00215	4.26	0.238	206	206	blup	0.00825	9.14e-05	0.9532	0.340496	NA	NA	NA	NA	NA
MINAR1-out.wgt.RDat	/u/home/t/tboltz/project-ophoff/rna_whole_blood/cts_TWAS_latest/T_Cells_CD8_weights2//MINAR1-out.wgt.RDat	MINAR1	15	79700000	79800000	0.09508	rs16971353	-3.53	rs2865213	0.04358	-8.83	-0.88	282	282	blup	0.08094	8.68e-34	-0.2942	0.768639	NA	NA	NA	NA	NA
MINDY2-out.wgt.RDat	/u/home/t/tboltz/project-ophoff/rna_whole_blood/cts_TWAS_latest/T_Cells_CD8_weights2//MINDY2-out.wgt.RDat	MINDY2	15	59100000	59200000	0.04815	rs2087123	-2.12	rs387812	0.04029	8.63	-1.779	152	18	enet	0.04669	6.04e-20	-0.8467	0.397146	NA	NA	NA	NA	NA
MPI-out.wgt.RDat	/u/home/t/tboltz/project-ophoff/rna_whole_blood/cts_TWAS_latest/T_Cells_CD8_weights2//MPI-out.wgt.RDat	MPI	15	75200000	75200000	0.01098	rs16972486	1.74	rs8031937	0.00744	4.55	0.063	151	2	lasso	0.00768	0.000154	0.0183	0.985379	NA	NA	NA	NA	NA
MYO5C-out.wgt.RDat	/u/home/t/tboltz/project-ophoff/rna_whole_blood/cts_TWAS_latest/T_Cells_CD8_weights2//MYO5C-out.wgt.RDat	MYO5C	15	52500000	52600000	0.03179	rs4776063	-2.58	rs16964505	0.01628	5.91	-1.314	113	113	blup	0.02172	4.4e-10	-1.8088	0.070481	NA	NA	NA	NA	NA
MYZAP-out.wgt.RDat	/u/home/t/tboltz/project-ophoff/rna_whole_blood/cts_TWAS_latest/T_Cells_CD8_weights2//MYZAP-out.wgt.RDat	MYZAP	15	57900000	58000000	0.26921	rs12050751	-2.81	rs4774966	0.21601	19.35	-0.243	225	31	enet	0.24349	4.63e-107	-0.8409	0.400382	NA	NA	NA	NA	NA
NDUFAF1-out.wgt.RDat	/u/home/t/tboltz/project-ophoff/rna_whole_blood/cts_TWAS_latest/T_Cells_CD8_weights2//NDUFAF1-out.wgt.RDat	NDUFAF1	15	41700000	41700000	0.09252	rs2925337	1.78	rs3759794	0.00115	-3.35	0.537	118	29	enet	0.00868	6.16e-05	-0.5157	0.606092	NA	NA	NA	NA	NA
NIPA1-out.wgt.RDat	/u/home/t/tboltz/project-ophoff/rna_whole_blood/cts_TWAS_latest/T_Cells_CD8_weights2//NIPA1-out.wgt.RDat	NIPA1	15	23000000	23100000	0.06768	rs11634023	-2.55	rs11636068	0.01934	6.15	-0.913	21	21	blup	0.01688	3.5e-08	-1.9761	0.048144	0.001	0.995	0	0	0.004
NOP10-out.wgt.RDat	/u/home/t/tboltz/project-ophoff/rna_whole_blood/cts_TWAS_latest/T_Cells_CD8_weights2//NOP10-out.wgt.RDat	NOP10	15	34600000	34600000	0.02534	rs646950	-1.69	rs12591967	0.02052	-6.79	0.37	112	9	enet	0.0195	3.25e-09	-0.3708	0.710773	NA	NA	NA	NA	NA
NUSAP1-out.wgt.RDat	/u/home/t/tboltz/project-ophoff/rna_whole_blood/cts_TWAS_latest/T_Cells_CD8_weights2//NUSAP1-out.wgt.RDat	NUSAP1	15	41600000	41700000	0.0184	rs690660	2.44	rs7168307	0.02309	-6.98	0.078	130	12	enet	0.02343	9.35e-11	-0.08	0.936249	NA	NA	NA	NA	NA
PDCD7-out.wgt.RDat	/u/home/t/tboltz/project-ophoff/rna_whole_blood/cts_TWAS_latest/T_Cells_CD8_weights2//PDCD7-out.wgt.RDat	PDCD7	15	65400000	65400000	0.01464	rs2056497	2.41	rs4468555	0.01601	-5.52	-0.499	117	1	lasso	0.01294	1.25e-06	0.499	0.617779	NA	NA	NA	NA	NA
PEX11A-out.wgt.RDat	/u/home/t/tboltz/project-ophoff/rna_whole_blood/cts_TWAS_latest/T_Cells_CD8_weights2//PEX11A-out.wgt.RDat	PEX11A	15	90200000	90200000	0.02163	rs8039185	-2.38	rs8023357	0.02445	7.09	-0.158	73	2	lasso	0.02218	2.88e-10	-0.1573	0.875038	NA	NA	NA	NA	NA
PIAS1-out.wgt.RDat	/u/home/t/tboltz/project-ophoff/rna_whole_blood/cts_TWAS_latest/T_Cells_CD8_weights2//PIAS1-out.wgt.RDat	PIAS1	15	68300000	68500000	0.02005	rs1491636	2.11	rs2306022	0.00324	4.5	-1.929	164	17	enet	0.0112	6.13e-06	0.0833	0.933631	NA	NA	NA	NA	NA
PLCB2-out.wgt.RDat	/u/home/t/tboltz/project-ophoff/rna_whole_blood/cts_TWAS_latest/T_Cells_CD8_weights2//PLCB2-out.wgt.RDat	PLCB2	15	40600000	40600000	0.04368	rs11070293	-2.91	rs1869901	0.03253	7.66	0.834	179	2	lasso	0.03078	1.2e-13	0.8291	0.40706	NA	NA	NA	NA	NA
PLEKHO2-out.wgt.RDat	/u/home/t/tboltz/project-ophoff/rna_whole_blood/cts_TWAS_latest/T_Cells_CD8_weights2//PLEKHO2-out.wgt.RDat	PLEKHO2	15	65100000	65200000	0.1425	rs2056497	2.41	rs4777615	0.11765	-14.61	0.512	145	4	lasso	0.13835	4.18e-58	-0.4741	0.635415	NA	NA	NA	NA	NA
PPIP5K1-out.wgt.RDat	/u/home/t/tboltz/project-ophoff/rna_whole_blood/cts_TWAS_latest/T_Cells_CD8_weights2//PPIP5K1-out.wgt.RDat	PPIP5K1	15	43800000	43900000	0.00718	rs28410121	-2.45	rs8023458	0.00662	-4.13	-0.105	147	147	blup	0.0062	0.000613	0.1531	0.878297	NA	NA	NA	NA	NA
PSTPIP1-out.wgt.RDat	/u/home/t/tboltz/project-ophoff/rna_whole_blood/cts_TWAS_latest/T_Cells_CD8_weights2//PSTPIP1-out.wgt.RDat	PSTPIP1	15	77300000	77300000	0.04925	rs7178572	-4.06	rs4886857	0.01284	-5.09	0.101	110	26	enet	0.01714	2.77e-08	-0.517	0.605169	NA	NA	NA	NA	NA
RAMAC-out.wgt.RDat	/u/home/t/tboltz/project-ophoff/rna_whole_blood/cts_TWAS_latest/T_Cells_CD8_weights2//RAMAC-out.wgt.RDat	RAMAC	15	83700000	83700000	0.16662	rs4842976	-1.75	rs7167364	0.03588	9.45	0.127	106	3	lasso	0.0875	1.71e-36	0.8155	0.414782	NA	NA	NA	NA	NA
RBPMS2-out.wgt.RDat	/u/home/t/tboltz/project-ophoff/rna_whole_blood/cts_TWAS_latest/T_Cells_CD8_weights2//RBPMS2-out.wgt.RDat	RBPMS2	15	65000000	65100000	0.02322	rs4776415	-2.96	rs4777558	0.01893	7.28	0.135	149	149	blup	0.02868	8.05e-13	0.4206	0.674047	NA	NA	NA	NA	NA
RPS17-out.wgt.RDat	/u/home/t/tboltz/project-ophoff/rna_whole_blood/cts_TWAS_latest/T_Cells_CD8_weights2//RPS17-out.wgt.RDat	RPS17	15	83200000	83200000	0.05394	rs4842976	-1.75	rs4779046	0.02226	-6.33	0.308	55	2	lasso	0.02266	1.87e-10	-0.1278	0.898338	NA	NA	NA	NA	NA
RSL24D1-out.wgt.RDat	/u/home/t/tboltz/project-ophoff/rna_whole_blood/cts_TWAS_latest/T_Cells_CD8_weights2//RSL24D1-out.wgt.RDat	RSL24D1	15	55500000	55500000	0.01894	rs13329391	-2.59	rs28589384	0.01194	-5.06	-1.479	137	137	blup	0.01174	3.73e-06	1.0888	0.276225	NA	NA	NA	NA	NA
SAXO2-out.wgt.RDat	/u/home/t/tboltz/project-ophoff/rna_whole_blood/cts_TWAS_latest/T_Cells_CD8_weights2//SAXO2-out.wgt.RDat	SAXO2	15	82600000	82600000	0.15013	rs12909073	2.45	rs9972386	0.18889	18.1	0.561	55	2	lasso	0.18858	1.04e-80	0.561	0.574797	NA	NA	NA	NA	NA
SCAMP2-out.wgt.RDat	/u/home/t/tboltz/project-ophoff/rna_whole_blood/cts_TWAS_latest/T_Cells_CD8_weights2//SCAMP2-out.wgt.RDat	SCAMP2	15	75100000	75200000	0.02709	rs16972486	1.73	rs6495122	0.01387	5.46	0.148	152	5	lasso	0.01304	1.15e-06	0.1623	0.871093	NA	NA	NA	NA	NA
SCAPER-out.wgt.RDat	/u/home/t/tboltz/project-ophoff/rna_whole_blood/cts_TWAS_latest/T_Cells_CD8_weights2//SCAPER-out.wgt.RDat	SCAPER	15	76600000	77200000	0.01976	rs11857294	-3.88	rs12904417	0.0192	-6.18	1.867	147	5	lasso	0.01751	1.97e-08	-1.7123	0.086833	NA	NA	NA	NA	NA
SNAP23-out.wgt.RDat	/u/home/t/tboltz/project-ophoff/rna_whole_blood/cts_TWAS_latest/T_Cells_CD8_weights2//SNAP23-out.wgt.RDat	SNAP23	15	42800000	42800000	0.03539	rs11632169	2.93	rs4923948	0.02446	-7.04	0.767	162	162	blup	0.02595	9.5e-12	-1.3464	0.17816	NA	NA	NA	NA	NA
SNRPN-out.wgt.RDat	/u/home/t/tboltz/project-ophoff/rna_whole_blood/cts_TWAS_latest/T_Cells_CD8_weights2//SNRPN-out.wgt.RDat	SNRPN	15	25100000	25200000	0.02239	rs6576425	-2.12	rs3742952	0.01142	5.34	-1.573	72	3	lasso	0.01274	1.5e-06	-1.3294	0.183726	NA	NA	NA	NA	NA
SPATA5L1-out.wgt.RDat	/u/home/t/tboltz/project-ophoff/rna_whole_blood/cts_TWAS_latest/T_Cells_CD8_weights2//SPATA5L1-out.wgt.RDat	SPATA5L1	15	45700000	45700000	0.08048	rs6493180	1.97	rs1049508	0.17591	-17.53	-0.881	155	6	lasso	0.1752	1.47e-74	0.8765	0.380754	NA	NA	NA	NA	NA
SPTBN5-out.wgt.RDat	/u/home/t/tboltz/project-ophoff/rna_whole_blood/cts_TWAS_latest/T_Cells_CD8_weights2//SPTBN5-out.wgt.RDat	SPTBN5	15	42100000	42200000	0.03529	rs16973097	2.76	rs1618332	0.00674	4.81	-0.66	148	148	blup	0.01732	2.35e-08	-0.3293	0.74195	NA	NA	NA	NA	NA
SYNM-out.wgt.RDat	/u/home/t/tboltz/project-ophoff/rna_whole_blood/cts_TWAS_latest/T_Cells_CD8_weights2//SYNM-out.wgt.RDat	SYNM	15	99600000	99700000	0.20385	rs4966008	3.92	rs8036962	0.31513	-23.4	-0.55	172	38	enet	0.34224	1.28e-159	0.7573	0.448896	NA	NA	NA	NA	NA
THBS1-out.wgt.RDat	/u/home/t/tboltz/project-ophoff/rna_whole_blood/cts_TWAS_latest/T_Cells_CD8_weights2//THBS1-out.wgt.RDat	THBS1	15	39900000	39900000	0.03301	rs16970035	2.42	rs16968678	0.01558	-5.42	0.629	229	18	enet	0.02232	2.55e-10	-0.2939	0.768844	NA	NA	NA	NA	NA
TM6SF1-out.wgt.RDat	/u/home/t/tboltz/project-ophoff/rna_whole_blood/cts_TWAS_latest/T_Cells_CD8_weights2//TM6SF1-out.wgt.RDat	TM6SF1	15	83800000	83800000	0.06367	rs4842976	-1.75	rs13379920	0.01787	-5.77	-0.086	116	19	enet	0.0303	1.85e-13	0.2434	0.807674	NA	NA	NA	NA	NA
TMOD2-out.wgt.RDat	/u/home/t/tboltz/project-ophoff/rna_whole_blood/cts_TWAS_latest/T_Cells_CD8_weights2//TMOD2-out.wgt.RDat	TMOD2	15	52000000	52100000	0.11177	rs10519302	-2.4	rs2959285	0.17001	17.37	-1.145	194	5	lasso	0.17493	1.96e-74	-0.978	0.328054	NA	NA	NA	NA	NA
TMOD3-out.wgt.RDat	/u/home/t/tboltz/project-ophoff/rna_whole_blood/cts_TWAS_latest/T_Cells_CD8_weights2//TMOD3-out.wgt.RDat	TMOD3	15	52100000	52200000	0.01614	rs3825801	-1.99	rs16964596	0.01612	5.47	-1.51	152	2	lasso	0.01437	3.4e-07	-1.5059	0.132094	NA	NA	NA	NA	NA
TPM1-out.wgt.RDat	/u/home/t/tboltz/project-ophoff/rna_whole_blood/cts_TWAS_latest/T_Cells_CD8_weights2//TPM1-out.wgt.RDat	TPM1	15	63300000	63400000	0.0476	rs937415	-2.33	rs4775606	0.01985	6.28	0.496	185	185	blup	0.02717	3.16e-12	0.0647	0.948379	NA	NA	NA	NA	NA
TRIM69-out.wgt.RDat	/u/home/t/tboltz/project-ophoff/rna_whole_blood/cts_TWAS_latest/T_Cells_CD8_weights2//TRIM69-out.wgt.RDat	TRIM69	15	45000000	45100000	0.06549	rs7165146	-1.92	rs7182487	0.03627	8.97	0.366	133	7	lasso	0.04211	3.99e-18	0.1493	0.881279	NA	NA	NA	NA	NA
TTC23-out.wgt.RDat	/u/home/t/tboltz/project-ophoff/rna_whole_blood/cts_TWAS_latest/T_Cells_CD8_weights2//TTC23-out.wgt.RDat	TTC23	15	99700000	99800000	0.04635	rs4966008	3.92	rs8031175	0.03086	-7.92	0.373	184	5	lasso	0.0358	1.26e-15	-0.2498	0.802746	NA	NA	NA	NA	NA
UACA-out.wgt.RDat	/u/home/t/tboltz/project-ophoff/rna_whole_blood/cts_TWAS_latest/T_Cells_CD8_weights2//UACA-out.wgt.RDat	UACA	15	70900000	71100000	0.01412	rs4777266	-2.5	rs934005	0.01667	5.66	0.299	117	9	enet	0.01795	1.32e-08	0.0263	0.979013	NA	NA	NA	NA	NA
USP3-out.wgt.RDat	/u/home/t/tboltz/project-ophoff/rna_whole_blood/cts_TWAS_latest/T_Cells_CD8_weights2//USP3-out.wgt.RDat	USP3	15	63800000	63900000	0.0231	rs7173285	2.27	rs7175750	0.01036	-4.65	-1.658	165	14	enet	0.01236	2.13e-06	0.142	0.88711	NA	NA	NA	NA	NA
VPS13C-out.wgt.RDat	/u/home/t/tboltz/project-ophoff/rna_whole_blood/cts_TWAS_latest/T_Cells_CD8_weights2//VPS13C-out.wgt.RDat	VPS13C	15	62100000	62400000	0.02285	rs4506837	3.09	rs4587915	0.02912	8	-0.556	240	10	enet	0.03582	1.23e-15	-0.7395	0.459591	NA	NA	NA	NA	NA
ZFYVE19-out.wgt.RDat	/u/home/t/tboltz/project-ophoff/rna_whole_blood/cts_TWAS_latest/T_Cells_CD8_weights2//ZFYVE19-out.wgt.RDat	ZFYVE19	15	41100000	41100000	0.13287	rs11070293	-2.91	rs12908114	0.05397	10.35	0.317	117	13	lasso	0.08129	6.23e-34	0.6626	0.50758	NA	NA	NA	NA	NA
ZNF592-out.wgt.RDat	/u/home/t/tboltz/project-ophoff/rna_whole_blood/cts_TWAS_latest/T_Cells_CD8_weights2//ZNF592-out.wgt.RDat	ZNF592	15	85300000	85300000	0.01389	rs4843020	-2.84	rs3748376	0.00416	4.15	0.554	197	2	lasso	0.01204	2.84e-06	0.5616	0.574394	NA	NA	NA	NA	NA
PANEL	FILE	ID	CHR	P0	P1	HSQ	BEST.GWAS.ID	BEST.GWAS.Z	EQTL.ID	EQTL.R2	EQTL.Z	EQTL.GWAS.Z	NSNP	NWGT	MODEL	MODELCV.R2	MODELCV.PV	TWAS.Z	TWAS.P	COLOC.PP0	COLOC.PP1	COLOC.PP2	COLOC.PP3	COLOC.PP4
ABAT-out.wgt.RDat	/u/home/t/tboltz/project-ophoff/rna_whole_blood/cts_TWAS_latest/T_Cells_CD8_weights2//ABAT-out.wgt.RDat	ABAT	16	8768454	8878432	0.0904	rs4787235	4.49	rs9923816	0.0383	8.23	-0.161	150	29	enet	0.05868	9.62e-25	-0.023555	0.98121	NA	NA	NA	NA	NA
ACSM1-out.wgt.RDat	/u/home/t/tboltz/project-ophoff/rna_whole_blood/cts_TWAS_latest/T_Cells_CD8_weights2//ACSM1-out.wgt.RDat	ACSM1	16	20634560	20710212	0.04253	rs9926996	1.83	rs163242	0.0359	8.11	-0.063	129	12	enet	0.03554	1.59e-15	-0.039881	0.96819	NA	NA	NA	NA	NA
ADAT1-out.wgt.RDat	/u/home/t/tboltz/project-ophoff/rna_whole_blood/cts_TWAS_latest/T_Cells_CD8_weights2//ADAT1-out.wgt.RDat	ADAT1	16	75630880	75657198	0.0337	rs9939124	-2.38	rs2550886	0.024	-6.89	-1.509	92	21	enet	0.0207	1.11e-09	-0.522611	0.60125	NA	NA	NA	NA	NA
ADCY9-out.wgt.RDat	/u/home/t/tboltz/project-ophoff/rna_whole_blood/cts_TWAS_latest/T_Cells_CD8_weights2//ADCY9-out.wgt.RDat	ADCY9	16	4003389	4166443	0.02862	rs758748	-2.74	rs7204987	0.0224	6.67	-0.376	69	1	lasso	0.02065	1.16e-09	-0.376	0.70692	NA	NA	NA	NA	NA
ADGRG3-out.wgt.RDat	/u/home/t/tboltz/project-ophoff/rna_whole_blood/cts_TWAS_latest/T_Cells_CD8_weights2//ADGRG3-out.wgt.RDat	ADGRG3	16	57702190	57723290	0.04853	rs16958302	3.05	rs8051301	0.0377	-8.24	0.94	152	1	lasso	0.03627	8.2e-16	-0.94	0.34722	NA	NA	NA	NA	NA
AHSP-out.wgt.RDat	/u/home/t/tboltz/project-ophoff/rna_whole_blood/cts_TWAS_latest/T_Cells_CD8_weights2//AHSP-out.wgt.RDat	AHSP	16	31539222	31540124	0.04048	rs8064209	-1.8	rs10843	0.0242	-6.58	0.283	133	8	lasso	0.0222	2.83e-10	-0.251099	0.80174	NA	NA	NA	NA	NA
AKTIP-out.wgt.RDat	/u/home/t/tboltz/project-ophoff/rna_whole_blood/cts_TWAS_latest/T_Cells_CD8_weights2//AKTIP-out.wgt.RDat	AKTIP	16	53524953	53538323	0.07998	rs10748	-2.78	rs10748	0.103	-13.62	-2.779	152	14	enet	0.10585	3.71e-44	2.59217	0.00954	0	0.899	0	0.001	0.1
ARL6IP1-out.wgt.RDat	/u/home/t/tboltz/project-ophoff/rna_whole_blood/cts_TWAS_latest/T_Cells_CD8_weights2//ARL6IP1-out.wgt.RDat	ARL6IP1	16	18802992	18812875	0.04637	rs4782216	2.62	rs12445870	0.098	13.14	-0.98	28	5	lasso	0.09742	1.28e-40	-1.04783	0.29472	NA	NA	NA	NA	NA
ATF7IP2-out.wgt.RDat	/u/home/t/tboltz/project-ophoff/rna_whole_blood/cts_TWAS_latest/T_Cells_CD8_weights2//ATF7IP2-out.wgt.RDat	ATF7IP2	16	10420292	10577495	0.03355	rs11646387	-2.67	rs12165003	0.0228	-6.49	-0.736	266	1	lasso	0.02184	3.95e-10	0.736	0.46173	NA	NA	NA	NA	NA
ATP6V0D1-out.wgt.RDat	/u/home/t/tboltz/project-ophoff/rna_whole_blood/cts_TWAS_latest/T_Cells_CD8_weights2//ATP6V0D1-out.wgt.RDat	ATP6V0D1	16	67471923	67515084	0.0948	rs7200919	-1.62	rs8056260	0.111	-14.11	-0.7	155	155	blup	0.11992	3.9e-50	0.962208	0.33594	NA	NA	NA	NA	NA
BAIAP3-out.wgt.RDat	/u/home/t/tboltz/project-ophoff/rna_whole_blood/cts_TWAS_latest/T_Cells_CD8_weights2//BAIAP3-out.wgt.RDat	BAIAP3	16	1383603	1399442	0.05074	rs1544800	2.33	rs4984803	0.0118	5.99	-0.646	103	4	lasso	0.02705	3.54e-12	-1.08843	0.2764	NA	NA	NA	NA	NA
BBS2-out.wgt.RDat	/u/home/t/tboltz/project-ophoff/rna_whole_blood/cts_TWAS_latest/T_Cells_CD8_weights2//BBS2-out.wgt.RDat	BBS2	16	56500749	56553968	0.02979	rs16956086	3.79	rs2432540	-5.57e-05	3.59	-0.32	162	162	blup	0.00505	0.00179	2.42309	0.01539	0.927	0.066	0.005	0	0.001
CARHSP1-out.wgt.RDat	/u/home/t/tboltz/project-ophoff/rna_whole_blood/cts_TWAS_latest/T_Cells_CD8_weights2//CARHSP1-out.wgt.RDat	CARHSP1	16	8946800	8962869	0.06702	rs4787235	4.49	rs17747560	0.0223	-6.33	-0.1	147	7	lasso	0.04522	2.34e-19	-0.17743	0.85917	NA	NA	NA	NA	NA
CDH1-out.wgt.RDat	/u/home/t/tboltz/project-ophoff/rna_whole_blood/cts_TWAS_latest/T_Cells_CD8_weights2//CDH1-out.wgt.RDat	CDH1	16	68771196	68869444	0.02077	rs2288036	2.49	rs16260	0.0218	6.81	-1.239	117	4	lasso	0.02266	1.87e-10	-1.16357	0.2446	NA	NA	NA	NA	NA
CDK10-out.wgt.RDat	/u/home/t/tboltz/project-ophoff/rna_whole_blood/cts_TWAS_latest/T_Cells_CD8_weights2//CDK10-out.wgt.RDat	CDK10	16	89747146	89762762	0.0668	rs12932016	-2.67	rs8058895	0.018	6.4	0.616	105	18	enet	0.03389	7.11e-15	1.39507	0.16299	NA	NA	NA	NA	NA
CDR2-out.wgt.RDat	/u/home/t/tboltz/project-ophoff/rna_whole_blood/cts_TWAS_latest/T_Cells_CD8_weights2//CDR2-out.wgt.RDat	CDR2	16	22357258	22448486	0.02572	rs457812	2.58	rs8055349	0.0121	4.81	-0.917	39	5	lasso	0.01499	1.94e-07	-0.11724	0.90667	NA	NA	NA	NA	NA
CENPBD1-out.wgt.RDat	/u/home/t/tboltz/project-ophoff/rna_whole_blood/cts_TWAS_latest/T_Cells_CD8_weights2//CENPBD1-out.wgt.RDat	CENPBD1	16	90036207	90038942	0.04658	rs1805007	2.37	rs8058895	0.00878	-4.79	0.616	80	19	enet	0.02172	4.39e-10	0.51815	0.60435	NA	NA	NA	NA	NA
CES1-out.wgt.RDat	/u/home/t/tboltz/project-ophoff/rna_whole_blood/cts_TWAS_latest/T_Cells_CD8_weights2//CES1-out.wgt.RDat	CES1	16	55836764	55867249	0.07895	rs16956086	3.79	rs9938863	0.0303	-8.12	-0.942	181	18	enet	0.06106	1.06e-25	0.722088	0.47024	NA	NA	NA	NA	NA
CLCN7-out.wgt.RDat	/u/home/t/tboltz/project-ophoff/rna_whole_blood/cts_TWAS_latest/T_Cells_CD8_weights2//CLCN7-out.wgt.RDat	CLCN7	16	1494937	1525085	0.02732	rs2667676	-2.31	rs12932780	0.0136	-5.13	-0.963	109	109	blup	0.01379	5.78e-07	1.70077	0.08899	NA	NA	NA	NA	NA
CLEC18A-out.wgt.RDat	/u/home/t/tboltz/project-ophoff/rna_whole_blood/cts_TWAS_latest/T_Cells_CD8_weights2//CLEC18A-out.wgt.RDat	CLEC18A	16	69984609	69998250	0.29417	rs4985527	1.96	rs3748388	0.176	17.51	-0.574	51	23	enet	0.19745	7.57e-85	-0.617751	0.53674	NA	NA	NA	NA	NA
CMTM1-out.wgt.RDat	/u/home/t/tboltz/project-ophoff/rna_whole_blood/cts_TWAS_latest/T_Cells_CD8_weights2//CMTM1-out.wgt.RDat	CMTM1	16	66600297	66613040	0.01315	rs11864887	2.41	rs3743712	0.0165	-5.78	-1.47	191	6	lasso	0.01579	9.41e-08	1.35613	0.17506	NA	NA	NA	NA	NA
CMTR2-out.wgt.RDat	/u/home/t/tboltz/project-ophoff/rna_whole_blood/cts_TWAS_latest/T_Cells_CD8_weights2//CMTR2-out.wgt.RDat	CMTR2	16	71315293	71323618	0.06557	rs12102284	-2.46	rs3826247	0.0678	-10.97	-0.945	107	7	lasso	0.07	2.55e-29	1.04867	0.29433	NA	NA	NA	NA	NA
CORO1A-out.wgt.RDat	/u/home/t/tboltz/project-ophoff/rna_whole_blood/cts_TWAS_latest/T_Cells_CD8_weights2//CORO1A-out.wgt.RDat	CORO1A	16	30194149	30200397	0.01152	rs13332078	-1.54	rs8046445	0.00641	4.54	0.846	33	33	blup	0.01015	1.59e-05	0.463624	0.64292	NA	NA	NA	NA	NA
CRISPLD2-out.wgt.RDat	/u/home/t/tboltz/project-ophoff/rna_whole_blood/cts_TWAS_latest/T_Cells_CD8_weights2//CRISPLD2-out.wgt.RDat	CRISPLD2	16	84853592	84954374	0.199	rs4589542	2.74	rs962682	0.105	-13.58	0.72	164	41	enet	0.14012	7.02e-59	-0.579731	0.5621	NA	NA	NA	NA	NA
CYLD-out.wgt.RDat	/u/home/t/tboltz/project-ophoff/rna_whole_blood/cts_TWAS_latest/T_Cells_CD8_weights2//CYLD-out.wgt.RDat	CYLD	16	50775962	50835846	0.01511	rs2066843	2.38	rs4785223	0.0147	5.17	-1.009	116	9	enet	0.01998	2.11e-09	-0.717072	0.47333	NA	NA	NA	NA	NA
DBNDD1-out.wgt.RDat	/u/home/t/tboltz/project-ophoff/rna_whole_blood/cts_TWAS_latest/T_Cells_CD8_weights2//DBNDD1-out.wgt.RDat	DBNDD1	16	90071280	90086536	0.01667	rs1805007	2.37	rs3803684	0.0165	5.74	0.146	80	1	lasso	0.01332	8.88e-07	0.146	0.88392	NA	NA	NA	NA	NA
DCTN5-out.wgt.RDat	/u/home/t/tboltz/project-ophoff/rna_whole_blood/cts_TWAS_latest/T_Cells_CD8_weights2//DCTN5-out.wgt.RDat	DCTN5	16	23652788	23688793	0.18875	rs2238493	-2.31	rs7588	0.246	-20.68	0.653	139	17	enet	0.25145	4.89e-111	-0.67568	0.49924	NA	NA	NA	NA	NA
DEXI-out.wgt.RDat	/u/home/t/tboltz/project-ophoff/rna_whole_blood/cts_TWAS_latest/T_Cells_CD8_weights2//DEXI-out.wgt.RDat	DEXI	16	11022749	11036325	0.02198	rs2719695	2.47	rs9941107	0.0159	-6.16	0.997	167	4	lasso	0.01916	4.44e-09	-0.8725	0.38294	NA	NA	NA	NA	NA
DHX38-out.wgt.RDat	/u/home/t/tboltz/project-ophoff/rna_whole_blood/cts_TWAS_latest/T_Cells_CD8_weights2//DHX38-out.wgt.RDat	DHX38	16	72127513	72146811	0.02933	rs12928056	4.47	rs11864453	0.0243	6.63	2.618	158	5	lasso	0.01965	2.85e-09	2.37915	0.01735	0	0.763	0	0.171	0.066
DNASE1-out.wgt.RDat	/u/home/t/tboltz/project-ophoff/rna_whole_blood/cts_TWAS_latest/T_Cells_CD8_weights2//DNASE1-out.wgt.RDat	DNASE1	16	3661730	3730144	0.04507	rs758748	-2.74	rs6500550	0.026	7.04	-1.896	71	15	enet	0.03467	3.51e-15	-2.31899	0.0204	0	0.982	0	0.001	0.017
DPEP2-out.wgt.RDat	/u/home/t/tboltz/project-ophoff/rna_whole_blood/cts_TWAS_latest/T_Cells_CD8_weights2//DPEP2-out.wgt.RDat	DPEP2	16	68021298	68034489	0.0156	rs1465467	1.87	rs16957590	0.0127	-6.05	-0.289	123	123	blup	0.01979	2.51e-09	0.808803	0.41863	NA	NA	NA	NA	NA
DPEP3-out.wgt.RDat	/u/home/t/tboltz/project-ophoff/rna_whole_blood/cts_TWAS_latest/T_Cells_CD8_weights2//DPEP3-out.wgt.RDat	DPEP3	16	68009567	68014452	0.00919	rs1465467	1.87	rs7190070	0.01	-5.14	-1.282	127	12	enet	0.00965	2.51e-05	1.34177	0.17967	NA	NA	NA	NA	NA
DUS2-out.wgt.RDat	/u/home/t/tboltz/project-ophoff/rna_whole_blood/cts_TWAS_latest/T_Cells_CD8_weights2//DUS2-out.wgt.RDat	DUS2	16	68021650	68113223	0.01921	rs1465467	1.87	rs7201591	0.0327	-7.69	-1.009	127	6	lasso	0.02917	5.15e-13	0.972711	0.3307	NA	NA	NA	NA	NA
FAHD1-out.wgt.RDat	/u/home/t/tboltz/project-ophoff/rna_whole_blood/cts_TWAS_latest/T_Cells_CD8_weights2//FAHD1-out.wgt.RDat	FAHD1	16	1876943	1890208	0.01626	rs2667676	-2.31	rs7199384	0.00967	-4.91	-0.465	101	6	enet	0.01164	4.07e-06	0.314238	0.75334	NA	NA	NA	NA	NA
FANCA-out.wgt.RDat	/u/home/t/tboltz/project-ophoff/rna_whole_blood/cts_TWAS_latest/T_Cells_CD8_weights2//FANCA-out.wgt.RDat	FANCA	16	89803958	89883065	0.13723	rs12932016	-2.81	rs8058895	0.108	13.74	0.616	94	9	lasso	0.12616	8.17e-53	0.437904	0.66146	NA	NA	NA	NA	NA
FLYWCH1-out.wgt.RDat	/u/home/t/tboltz/project-ophoff/rna_whole_blood/cts_TWAS_latest/T_Cells_CD8_weights2//FLYWCH1-out.wgt.RDat	FLYWCH1	16	2961939	3001209	0.06217	rs8050688	2.1	rs17136161	0.0107	-5.37	-0.692	78	6	lasso	0.03951	4.31e-17	-1.26554	0.20568	NA	NA	NA	NA	NA
FLYWCH2-out.wgt.RDat	/u/home/t/tboltz/project-ophoff/rna_whole_blood/cts_TWAS_latest/T_Cells_CD8_weights2//FLYWCH2-out.wgt.RDat	FLYWCH2	16	2933215	2949383	0.05534	rs8050688	2.1	rs9934223	0.0563	-10.03	1.191	68	2	lasso	0.05948	4.6e-25	-1.19965	0.23028	NA	NA	NA	NA	NA
GABARAPL2-out.wgt.RDat	/u/home/t/tboltz/project-ophoff/rna_whole_blood/cts_TWAS_latest/T_Cells_CD8_weights2//GABARAPL2-out.wgt.RDat	GABARAPL2	16	75600274	75611779	0.03356	rs9939124	-2.38	rs11556641	0.0403	8.84	-0.586	98	12	enet	0.04166	6.01e-18	-0.689378	0.49059	NA	NA	NA	NA	NA
GDE1-out.wgt.RDat	/u/home/t/tboltz/project-ophoff/rna_whole_blood/cts_TWAS_latest/T_Cells_CD8_weights2//GDE1-out.wgt.RDat	GDE1	16	19513016	19533445	0.0209	rs11861774	3	rs2074171	0.018	5.95	2.058	154	5	lasso	0.01504	1.85e-07	2.01407	0.044	0.001	0.973	0	0.002	0.024
GOT2-out.wgt.RDat	/u/home/t/tboltz/project-ophoff/rna_whole_blood/cts_TWAS_latest/T_Cells_CD8_weights2//GOT2-out.wgt.RDat	GOT2	16	58741036	58768246	0.03385	rs30842	2.49	rs185397	0.0208	-6.88	1.585	189	24	enet	0.02937	4.29e-13	-1.95151	0.051	NA	NA	NA	NA	NA
GSPT1-out.wgt.RDat	/u/home/t/tboltz/project-ophoff/rna_whole_blood/cts_TWAS_latest/T_Cells_CD8_weights2//GSPT1-out.wgt.RDat	GSPT1	16	11961986	12009939	0.10985	rs11639556	2.34	rs10852344	0.0714	11.34	0.447	148	31	enet	0.07197	4.04e-30	-0.147573	0.88268	NA	NA	NA	NA	NA
HAGH-out.wgt.RDat	/u/home/t/tboltz/project-ophoff/rna_whole_blood/cts_TWAS_latest/T_Cells_CD8_weights2//HAGH-out.wgt.RDat	HAGH	16	1845622	1877158	0.10302	rs2667676	-2.31	rs9806945	0.0998	-13.25	-0.381	102	28	enet	0.11893	1.03e-49	-0.24462	0.80675	NA	NA	NA	NA	NA
HBZ-out.wgt.RDat	/u/home/t/tboltz/project-ophoff/rna_whole_blood/cts_TWAS_latest/T_Cells_CD8_weights2//HBZ-out.wgt.RDat	HBZ	16	192728	204502	0.11213	rs710925	-2.52	rs12719801	0.0169	-5.6	0.589	39	23	enet	0.04376	8.87e-19	0.599051	0.54914	NA	NA	NA	NA	NA
HEATR3-out.wgt.RDat	/u/home/t/tboltz/project-ophoff/rna_whole_blood/cts_TWAS_latest/T_Cells_CD8_weights2//HEATR3-out.wgt.RDat	HEATR3	16	50099882	50141183	0.06388	rs12923113	3.15	rs4785201	0.0605	10.48	2.209	102	6	lasso	0.07659	5.24e-32	1.10315	0.26996	NA	NA	NA	NA	NA
HP-out.wgt.RDat	/u/home/t/tboltz/project-ophoff/rna_whole_blood/cts_TWAS_latest/T_Cells_CD8_weights2//HP-out.wgt.RDat	HP	16	72088492	72094954	0.03415	rs12928056	4.47	rs11864453	0.014	-6.06	2.618	159	3	lasso	0.02585	1.05e-11	-2.96856	0.00299	0.001	0.773	0	0.173	0.053
HSDL1-out.wgt.RDat	/u/home/t/tboltz/project-ophoff/rna_whole_blood/cts_TWAS_latest/T_Cells_CD8_weights2//HSDL1-out.wgt.RDat	HSDL1	16	84155747	84178782	0.03752	rs16962799	2.87	rs907045	0.0114	-6.23	-0.59	263	4	lasso	0.02005	1.98e-09	0.677282	0.49823	NA	NA	NA	NA	NA
HYDIN-out.wgt.RDat	/u/home/t/tboltz/project-ophoff/rna_whole_blood/cts_TWAS_latest/T_Cells_CD8_weights2//HYDIN-out.wgt.RDat	HYDIN	16	70835988	71264625	0.03469	rs12102284	-2.46	rs3094450	0.00436	5.28	-0.262	114	10	enet	0.01854	7.78e-09	-0.455247	0.64893	NA	NA	NA	NA	NA
IL32-out.wgt.RDat	/u/home/t/tboltz/project-ophoff/rna_whole_blood/cts_TWAS_latest/T_Cells_CD8_weights2//IL32-out.wgt.RDat	IL32	16	3115299	3132193	0.10733	rs35402060	-2.6	rs1004792	0.0224	6.41	0.596	82	25	enet	0.03592	1.13e-15	0.421351	0.6735	NA	NA	NA	NA	NA
IL4R-out.wgt.RDat	/u/home/t/tboltz/project-ophoff/rna_whole_blood/cts_TWAS_latest/T_Cells_CD8_weights2//IL4R-out.wgt.RDat	IL4R	16	27324990	27376099	0.1011	rs11074843	-2.1	rs2057768	0.0533	9.74	-0.589	85	12	enet	0.06413	6.13e-27	-0.601903	0.54724	NA	NA	NA	NA	NA
INO80E-out.wgt.RDat	/u/home/t/tboltz/project-ophoff/rna_whole_blood/cts_TWAS_latest/T_Cells_CD8_weights2//INO80E-out.wgt.RDat	INO80E	16	30007037	30017114	0.02446	rs12599318	1.83	rs12931955	0.00875	-4.72	1.268	38	38	blup	0.01389	5.28e-07	-0.480098	0.63116	NA	NA	NA	NA	NA
ITGAD-out.wgt.RDat	/u/home/t/tboltz/project-ophoff/rna_whole_blood/cts_TWAS_latest/T_Cells_CD8_weights2//ITGAD-out.wgt.RDat	ITGAD	16	31404657	31437826	0.01169	rs11150651	-1.79	rs8060268	0.000972	-3.42	0.709	138	14	enet	0.00601	0.00073	-0.970037	0.33203	NA	NA	NA	NA	NA
ITGAM-out.wgt.RDat	/u/home/t/tboltz/project-ophoff/rna_whole_blood/cts_TWAS_latest/T_Cells_CD8_weights2//ITGAM-out.wgt.RDat	ITGAM	16	31271289	31344213	0.01091	rs6565242	-1.32	rs11150612	0.0114	4.69	-0.493	134	8	enet	0.0102	1.52e-05	-0.565616	0.57165	NA	NA	NA	NA	NA
ITGAX-out.wgt.RDat	/u/home/t/tboltz/project-ophoff/rna_whole_blood/cts_TWAS_latest/T_Cells_CD8_weights2//ITGAX-out.wgt.RDat	ITGAX	16	31366456	31394318	0.18295	rs6565242	-1.32	rs8060268	0.204	18.92	0.709	134	6	lasso	0.20445	3.84e-88	0.81357	0.41589	NA	NA	NA	NA	NA
KIAA0513-out.wgt.RDat	/u/home/t/tboltz/project-ophoff/rna_whole_blood/cts_TWAS_latest/T_Cells_CD8_weights2//KIAA0513-out.wgt.RDat	KIAA0513	16	85061358	85127836	0.02725	rs4589542	2.74	rs16975170	0.0296	-7.43	2.313	119	1	lasso	0.02817	1.27e-12	-2.313	0.02072	0	0.963	0	0.002	0.036
KLHDC4-out.wgt.RDat	/u/home/t/tboltz/project-ophoff/rna_whole_blood/cts_TWAS_latest/T_Cells_CD8_weights2//KLHDC4-out.wgt.RDat	KLHDC4	16	87730092	87799598	0.05133	rs8045991	-4.28	rs7184429	0.0325	7.78	1.402	99	4	lasso	0.0343	4.93e-15	1.53052	0.12589	NA	NA	NA	NA	NA
KLHL36-out.wgt.RDat	/u/home/t/tboltz/project-ophoff/rna_whole_blood/cts_TWAS_latest/T_Cells_CD8_weights2//KLHL36-out.wgt.RDat	KLHL36	16	84682118	84701292	0.03517	rs4589542	2.74	rs11555907	0.0236	6.52	0.51	185	3	lasso	0.02109	7.75e-10	0.386768	0.69893	NA	NA	NA	NA	NA
LONP2-out.wgt.RDat	/u/home/t/tboltz/project-ophoff/rna_whole_blood/cts_TWAS_latest/T_Cells_CD8_weights2//LONP2-out.wgt.RDat	LONP2	16	48278212	48397033	0.4544	rs3095646	-3.09	rs9940038	0.0947	13.19	0.125	115	12	lasso	0.17613	5.51e-75	-0.149608	0.88107	NA	NA	NA	NA	NA
MAPK3-out.wgt.RDat	/u/home/t/tboltz/project-ophoff/rna_whole_blood/cts_TWAS_latest/T_Cells_CD8_weights2//MAPK3-out.wgt.RDat	MAPK3	16	30125427	30134827	0.01385	rs12599318	1.83	rs7204270	0.0131	4.89	0.768	39	39	blup	0.01255	1.78e-06	-1.1768	0.23928	NA	NA	NA	NA	NA
MC1R-out.wgt.RDat	/u/home/t/tboltz/project-ophoff/rna_whole_blood/cts_TWAS_latest/T_Cells_CD8_weights2//MC1R-out.wgt.RDat	MC1R	16	89979827	89987385	0.01509	rs1805007	2.37	rs9282681	0.019	6.48	0.688	82	4	lasso	0.01904	4.96e-09	0.543695	0.58665	NA	NA	NA	NA	NA
METTL26-out.wgt.RDat	/u/home/t/tboltz/project-ophoff/rna_whole_blood/cts_TWAS_latest/T_Cells_CD8_weights2//METTL26-out.wgt.RDat	METTL26	16	684428	686366	0.01948	rs4984906	-2.61	rs4984907	0.0148	-5.27	-2.409	74	3	lasso	0.01196	3.05e-06	2.24979	0.02446	0.071	0.882	0	0.001	0.046
METTL9-out.wgt.RDat	/u/home/t/tboltz/project-ophoff/rna_whole_blood/cts_TWAS_latest/T_Cells_CD8_weights2//METTL9-out.wgt.RDat	METTL9	16	21608540	21668794	0.15127	rs2967157	2.55	rs42750	0.0944	-12.92	-0.131	45	3	lasso	0.09338	6.21e-39	0.136949	0.89107	NA	NA	NA	NA	NA
MMP25-out.wgt.RDat	/u/home/t/tboltz/project-ophoff/rna_whole_blood/cts_TWAS_latest/T_Cells_CD8_weights2//MMP25-out.wgt.RDat	MMP25	16	3096563	3110727	0.22307	rs35402060	-2.6	rs2360166	0.0987	13.19	-1.211	81	27	enet	0.12637	6.61e-53	-1.10564	0.26888	NA	NA	NA	NA	NA
MON1B-out.wgt.RDat	/u/home/t/tboltz/project-ophoff/rna_whole_blood/cts_TWAS_latest/T_Cells_CD8_weights2//MON1B-out.wgt.RDat	MON1B	16	77224733	77236295	0.02977	rs285004	3.09	rs2232497	0.0322	7.75	-1.86	276	10	enet	0.03134	7.25e-14	-2.05918	0.03948	0	0.981	0	0.004	0.015
MPHOSPH6-out.wgt.RDat	/u/home/t/tboltz/project-ophoff/rna_whole_blood/cts_TWAS_latest/T_Cells_CD8_weights2//MPHOSPH6-out.wgt.RDat	MPHOSPH6	16	82181404	82203829	0.07116	rs7196909	3.03	rs2303266	0.0768	-12.52	1.292	225	6	lasso	0.09357	5.19e-39	-0.654772	0.51261	NA	NA	NA	NA	NA
MT2A-out.wgt.RDat	/u/home/t/tboltz/project-ophoff/rna_whole_blood/cts_TWAS_latest/T_Cells_CD8_weights2//MT2A-out.wgt.RDat	MT2A	16	56642497	56643409	0.07539	rs17282194	-2.94	rs12444489	0.0345	7.87	1.247	154	21	enet	0.04766	2.48e-20	0.824807	0.40948	NA	NA	NA	NA	NA
MVP-out.wgt.RDat	/u/home/t/tboltz/project-ophoff/rna_whole_blood/cts_TWAS_latest/T_Cells_CD8_weights2//MVP-out.wgt.RDat	MVP	16	29831716	29859360	0.02887	rs12599318	1.83	rs9938630	0.0525	-9.58	-1.332	27	2	lasso	0.05183	5.38e-22	1.44572	0.14826	NA	NA	NA	NA	NA
NDE1-out.wgt.RDat	/u/home/t/tboltz/project-ophoff/rna_whole_blood/cts_TWAS_latest/T_Cells_CD8_weights2//NDE1-out.wgt.RDat	NDE1	16	15737125	15820210	0.02684	rs8048077	3.67	rs4541094	0.002	4.3	-1.636	144	32	enet	0.00825	9.08e-05	-0.210381	0.83337	NA	NA	NA	NA	NA
NIP7-out.wgt.RDat	/u/home/t/tboltz/project-ophoff/rna_whole_blood/cts_TWAS_latest/T_Cells_CD8_weights2//NIP7-out.wgt.RDat	NIP7	16	69373472	69377009	0.01777	rs2288036	2.49	rs1541979	0.00483	4.44	0.183	92	5	lasso	0.00814	0.000101	0.180302	0.85692	NA	NA	NA	NA	NA
NLRC3-out.wgt.RDat	/u/home/t/tboltz/project-ophoff/rna_whole_blood/cts_TWAS_latest/T_Cells_CD8_weights2//NLRC3-out.wgt.RDat	NLRC3	16	3589034	3627404	0.02823	rs758748	-2.74	rs13335490	0.0138	-5.39	-2.655	71	71	blup	0.01527	1.5e-07	2.38926	0.01688	0.021	0.899	0	0.001	0.078
NLRC5-out.wgt.RDat	/u/home/t/tboltz/project-ophoff/rna_whole_blood/cts_TWAS_latest/T_Cells_CD8_weights2//NLRC5-out.wgt.RDat	NLRC5	16	57023398	57117443	0.03829	rs12596236	2.52	rs821470	0.0211	-6.4	0.1	160	3	lasso	0.01965	2.86e-09	0.265188	0.79086	NA	NA	NA	NA	NA
NMRAL1-out.wgt.RDat	/u/home/t/tboltz/project-ophoff/rna_whole_blood/cts_TWAS_latest/T_Cells_CD8_weights2//NMRAL1-out.wgt.RDat	NMRAL1	16	4511682	4545764	0.0454	rs8060576	3.35	rs10500325	0.0179	7.82	-0.406	81	14	enet	0.0614	7.73e-26	0.215547	0.82934	NA	NA	NA	NA	NA
NOD2-out.wgt.RDat	/u/home/t/tboltz/project-ophoff/rna_whole_blood/cts_TWAS_latest/T_Cells_CD8_weights2//NOD2-out.wgt.RDat	NOD2	16	50727500	50767952	0.06402	rs2066843	2.38	rs1981760	0.0666	-11.04	-1.073	113	4	lasso	0.06385	7.92e-27	1.23854	0.21552	NA	NA	NA	NA	NA
NPIPA5-out.wgt.RDat	/u/home/t/tboltz/project-ophoff/rna_whole_blood/cts_TWAS_latest/T_Cells_CD8_weights2//NPIPA5-out.wgt.RDat	NPIPA5	16	15457486	15474904	0.09309	rs8048077	3.67	rs10521101	0.0146	-6.6	-0.006	69	19	enet	0.0578	2.18e-24	1.21283	0.2252	NA	NA	NA	NA	NA
NPIPB13-out.wgt.RDat	/u/home/t/tboltz/project-ophoff/rna_whole_blood/cts_TWAS_latest/T_Cells_CD8_weights2//NPIPB13-out.wgt.RDat	NPIPB13	16	30234259	30265831	0.07182	rs13332078	-1.54	rs7204270	0.0468	10.4	0.768	34	9	enet	0.06732	3.13e-28	0.716629	0.4736	NA	NA	NA	NA	NA
NPRL3-out.wgt.RDat	/u/home/t/tboltz/project-ophoff/rna_whole_blood/cts_TWAS_latest/T_Cells_CD8_weights2//NPRL3-out.wgt.RDat	NPRL3	16	134274	188859	0.19293	rs710925	-2.52	rs2562189	0.0532	9.73	-0.414	38	21	enet	0.11361	1.91e-47	-2.10381	0.03539	0	0.996	0	0	0.003
PDPK1-out.wgt.RDat	/u/home/t/tboltz/project-ophoff/rna_whole_blood/cts_TWAS_latest/T_Cells_CD8_weights2//PDPK1-out.wgt.RDat	PDPK1	16	2587981	2653189	0.04886	rs8050688	2.1	rs11642783	0.023	6.47	1.996	48	4	lasso	0.02435	4.05e-11	1.73695	0.0824	NA	NA	NA	NA	NA
PGAP6-out.wgt.RDat	/u/home/t/tboltz/project-ophoff/rna_whole_blood/cts_TWAS_latest/T_Cells_CD8_weights2//PGAP6-out.wgt.RDat	PGAP6	16	420789	437113	0.08314	rs4984906	-2.64	rs11641742	0.0566	-9.98	-0.572	62	19	enet	0.06107	1.05e-25	1.04899	0.29418	NA	NA	NA	NA	NA
PGP-out.wgt.RDat	/u/home/t/tboltz/project-ophoff/rna_whole_blood/cts_TWAS_latest/T_Cells_CD8_weights2//PGP-out.wgt.RDat	PGP	16	2261595	2264841	0.0245	rs11642783	2	rs26828	0.00838	-4.32	-0.08	47	9	enet	0.00423	0.00393	0.016869	0.98654	NA	NA	NA	NA	NA
PIEZO1-out.wgt.RDat	/u/home/t/tboltz/project-ophoff/rna_whole_blood/cts_TWAS_latest/T_Cells_CD8_weights2//PIEZO1-out.wgt.RDat	PIEZO1	16	88781747	88851628	0.02947	NA	NA	NA	NA	NA	NA	85	0	lasso	0.01086	8.3e-06	NA	NA	NA	NA	NA	NA	NA
PKD1L3-out.wgt.RDat	/u/home/t/tboltz/project-ophoff/rna_whole_blood/cts_TWAS_latest/T_Cells_CD8_weights2//PKD1L3-out.wgt.RDat	PKD1L3	16	71963442	72033877	0.05976	rs12928056	4.47	rs1820248	0.0309	-7.71	-1.878	172	19	enet	0.03226	3.12e-14	2.00319	0.04516	0	0.806	0	0.181	0.013
PMM2-out.wgt.RDat	/u/home/t/tboltz/project-ophoff/rna_whole_blood/cts_TWAS_latest/T_Cells_CD8_weights2//PMM2-out.wgt.RDat	PMM2	16	8882681	8943182	0.08387	rs4787235	4.49	rs9926107	0.0623	-10.43	0.039	165	2	lasso	0.07881	6.48e-33	-0.000814	0.99935	NA	NA	NA	NA	NA
POLR3K-out.wgt.RDat	/u/home/t/tboltz/project-ophoff/rna_whole_blood/cts_TWAS_latest/T_Cells_CD8_weights2//POLR3K-out.wgt.RDat	POLR3K	16	96408	103608	0.02742	rs3852766	-2.04	rs216596	0.0309	7.66	-0.428	34	3	lasso	0.02863	8.39e-13	-0.404043	0.68618	NA	NA	NA	NA	NA
PRKCB-out.wgt.RDat	/u/home/t/tboltz/project-ophoff/rna_whole_blood/cts_TWAS_latest/T_Cells_CD8_weights2//PRKCB-out.wgt.RDat	PRKCB	16	23847305	24231932	0.09302	rs198178	-3.33	rs7404095	0.0446	-8.93	-1.026	179	24	enet	0.05347	1.19e-22	1.11631	0.26429	NA	NA	NA	NA	NA
PRSS21-out.wgt.RDat	/u/home/t/tboltz/project-ophoff/rna_whole_blood/cts_TWAS_latest/T_Cells_CD8_weights2//PRSS21-out.wgt.RDat	PRSS21	16	2867182	2876305	0.01657	rs8050688	2.1	rs7281	0.00911	5.38	1.035	61	5	lasso	0.00904	4.4e-05	0.98142	0.32639	NA	NA	NA	NA	NA
PSME3IP1-out.wgt.RDat	/u/home/t/tboltz/project-ophoff/rna_whole_blood/cts_TWAS_latest/T_Cells_CD8_weights2//PSME3IP1-out.wgt.RDat	PSME3IP1	16	57186379	57220028	0.01411	rs16958302	2.64	rs7203634	0.00273	-4.27	1.738	154	154	blup	0.00556	0.00112	-2.30029	0.02143	0.737	0.259	0.001	0	0.003
RAB40C-out.wgt.RDat	/u/home/t/tboltz/project-ophoff/rna_whole_blood/cts_TWAS_latest/T_Cells_CD8_weights2//RAB40C-out.wgt.RDat	RAB40C	16	639358	679271	0.01053	rs7186612	2.7	rs2017567	0.00807	-4.02	-2.445	77	5	lasso	0.00511	0.0017	2.42051	0.0155	0.849	0.141	0.001	0	0.009
RBL2-out.wgt.RDat	/u/home/t/tboltz/project-ophoff/rna_whole_blood/cts_TWAS_latest/T_Cells_CD8_weights2//RBL2-out.wgt.RDat	RBL2	16	53467890	53525560	0.22305	rs1558685	-3.06	rs9941254	0.33	-23.98	-2.684	159	5	lasso	0.33131	2e-153	2.6819	0.00732	0	0.903	0	0.002	0.095
RFWD3-out.wgt.RDat	/u/home/t/tboltz/project-ophoff/rna_whole_blood/cts_TWAS_latest/T_Cells_CD8_weights2//RFWD3-out.wgt.RDat	RFWD3	16	74655298	74700775	0.03617	rs8052228	2.53	rs4888262	0.0292	-7.36	-0.221	94	22	enet	0.03774	2.15e-16	-0.080555	0.9358	NA	NA	NA	NA	NA
RMI2-out.wgt.RDat	/u/home/t/tboltz/project-ophoff/rna_whole_blood/cts_TWAS_latest/T_Cells_CD8_weights2//RMI2-out.wgt.RDat	RMI2	16	11343485	11475519	0.02021	rs3743584	1.76	rs11640138	0.0236	6.53	-0.119	155	2	lasso	0.0228	1.65e-10	-0.09993	0.9204	NA	NA	NA	NA	NA
RNF166-out.wgt.RDat	/u/home/t/tboltz/project-ophoff/rna_whole_blood/cts_TWAS_latest/T_Cells_CD8_weights2//RNF166-out.wgt.RDat	RNF166	16	88762908	88772816	0.05847	NA	NA	NA	NA	NA	NA	68	0	lasso	0.04489	3.16e-19	NA	NA	NA	NA	NA	NA	NA
ROGDI-out.wgt.RDat	/u/home/t/tboltz/project-ophoff/rna_whole_blood/cts_TWAS_latest/T_Cells_CD8_weights2//ROGDI-out.wgt.RDat	ROGDI	16	4846970	4852951	0.02264	rs8060576	3.35	rs13335236	0.00348	4.71	0.422	87	7	enet	0.01641	5.35e-08	2.26816	0.02332	0.455	0.495	0.001	0.001	0.048
RPL13-out.wgt.RDat	/u/home/t/tboltz/project-ophoff/rna_whole_blood/cts_TWAS_latest/T_Cells_CD8_weights2//RPL13-out.wgt.RDat	RPL13	16	89627066	89633236	0.10477	rs1805007	2.37	rs17775174	0.131	15.39	-0.876	121	5	lasso	0.13446	2.07e-56	-0.736957	0.46115	NA	NA	NA	NA	NA
SEC14L5-out.wgt.RDat	/u/home/t/tboltz/project-ophoff/rna_whole_blood/cts_TWAS_latest/T_Cells_CD8_weights2//SEC14L5-out.wgt.RDat	SEC14L5	16	5008332	5069158	0.02957	rs8060576	3.35	rs3852764	0.0256	-6.78	-1.476	84	8	enet	0.02967	3.28e-13	1.24197	0.21425	NA	NA	NA	NA	NA
SGF29-out.wgt.RDat	/u/home/t/tboltz/project-ophoff/rna_whole_blood/cts_TWAS_latest/T_Cells_CD8_weights2//SGF29-out.wgt.RDat	SGF29	16	28565242	28603111	0.03622	rs205428	1.83	rs1074631	0.0531	9.91	0.618	68	4	lasso	0.05342	1.25e-22	0.57631	0.56441	NA	NA	NA	NA	NA
SLC5A11-out.wgt.RDat	/u/home/t/tboltz/project-ophoff/rna_whole_blood/cts_TWAS_latest/T_Cells_CD8_weights2//SLC5A11-out.wgt.RDat	SLC5A11	16	24857163	24922949	0.07214	rs7201010	2.4	rs11647120	0.125	14.86	-0.904	91	12	enet	0.12309	1.7e-51	-0.865443	0.3868	NA	NA	NA	NA	NA
SLC7A6-out.wgt.RDat	/u/home/t/tboltz/project-ophoff/rna_whole_blood/cts_TWAS_latest/T_Cells_CD8_weights2//SLC7A6-out.wgt.RDat	SLC7A6	16	68298420	68335726	0.02015	rs1465467	1.87	rs3743742	0.0188	6.21	-1.787	133	4	lasso	0.02063	1.18e-09	-1.49432	0.13509	NA	NA	NA	NA	NA
SMG1-out.wgt.RDat	/u/home/t/tboltz/project-ophoff/rna_whole_blood/cts_TWAS_latest/T_Cells_CD8_weights2//SMG1-out.wgt.RDat	SMG1	16	18816176	18937776	0.03038	rs4782216	2.62	rs2641889	0.0175	-6.23	-0.11	59	6	lasso	0.02742	2.52e-12	-0.452413	0.65097	NA	NA	NA	NA	NA
SNAI3-out.wgt.RDat	/u/home/t/tboltz/project-ophoff/rna_whole_blood/cts_TWAS_latest/T_Cells_CD8_weights2//SNAI3-out.wgt.RDat	SNAI3	16	88744097	88752915	0.11037	NA	NA	NA	NA	NA	NA	68	0	enet	0.06995	2.68e-29	NA	NA	NA	NA	NA	NA	NA
SNN-out.wgt.RDat	/u/home/t/tboltz/project-ophoff/rna_whole_blood/cts_TWAS_latest/T_Cells_CD8_weights2//SNN-out.wgt.RDat	SNN	16	11762312	11773008	0.0352	rs11639556	2.34	rs732799	0.0249	-6.79	-1.135	149	7	enet	0.02764	2.06e-12	1.02722	0.30432	NA	NA	NA	NA	NA
SNRNP25-out.wgt.RDat	/u/home/t/tboltz/project-ophoff/rna_whole_blood/cts_TWAS_latest/T_Cells_CD8_weights2//SNRNP25-out.wgt.RDat	SNRNP25	16	103829	107669	0.08641	rs3852766	-2.04	rs1045001	0.0414	-8.54	-0.346	34	12	enet	0.04756	2.72e-20	-0.35962	0.71913	NA	NA	NA	NA	NA
SPIRE2-out.wgt.RDat	/u/home/t/tboltz/project-ophoff/rna_whole_blood/cts_TWAS_latest/T_Cells_CD8_weights2//SPIRE2-out.wgt.RDat	SPIRE2	16	89884588	89937727	0.05584	rs1805007	2.37	rs7195066	0.0474	9.53	-1.723	88	4	lasso	0.05059	1.69e-21	-1.35727	0.1747	NA	NA	NA	NA	NA
SPNS1-out.wgt.RDat	/u/home/t/tboltz/project-ophoff/rna_whole_blood/cts_TWAS_latest/T_Cells_CD8_weights2//SPNS1-out.wgt.RDat	SPNS1	16	28985543	28995869	0.01931	rs8045276	1.72	rs7498555	0.0229	7.03	0.045	52	52	blup	0.02928	4.68e-13	0.803491	0.42169	NA	NA	NA	NA	NA
SULT1A1-out.wgt.RDat	/u/home/t/tboltz/project-ophoff/rna_whole_blood/cts_TWAS_latest/T_Cells_CD8_weights2//SULT1A1-out.wgt.RDat	SULT1A1	16	28616518	28634946	0.12227	rs7204045	1.73	rs17707300	0.0836	-12.13	0.457	63	8	lasso	0.09768	1e-40	-0.378421	0.70512	NA	NA	NA	NA	NA
SULT1A2-out.wgt.RDat	/u/home/t/tboltz/project-ophoff/rna_whole_blood/cts_TWAS_latest/T_Cells_CD8_weights2//SULT1A2-out.wgt.RDat	SULT1A2	16	28603265	28608371	0.08033	rs7204045	1.73	rs4788084	0.165	16.94	0.486	64	6	lasso	0.16222	1.11e-68	0.470418	0.63806	NA	NA	NA	NA	NA
TEPP-out.wgt.RDat	/u/home/t/tboltz/project-ophoff/rna_whole_blood/cts_TWAS_latest/T_Cells_CD8_weights2//TEPP-out.wgt.RDat	TEPP	16	58010340	58021475	0.01206	rs3888265	2.52	rs3743558	0.0122	-4.97	-0.308	150	3	enet	0.01185	3.37e-06	0.146095	0.88385	NA	NA	NA	NA	NA
TK2-out.wgt.RDat	/u/home/t/tboltz/project-ophoff/rna_whole_blood/cts_TWAS_latest/T_Cells_CD8_weights2//TK2-out.wgt.RDat	TK2	16	66541907	66586447	0.04361	rs11864887	2.41	rs12449200	0.0443	-9.07	0.054	208	8	lasso	0.05918	6.08e-25	0.931046	0.35183	NA	NA	NA	NA	NA
TPSD1-out.wgt.RDat	/u/home/t/tboltz/project-ophoff/rna_whole_blood/cts_TWAS_latest/T_Cells_CD8_weights2//TPSD1-out.wgt.RDat	TPSD1	16	1306061	1309009	0.02894	NA	NA	NA	NA	NA	NA	98	0	lasso	0.00433	0.00356	NA	NA	NA	NA	NA	NA	NA
TUFM-out.wgt.RDat	/u/home/t/tboltz/project-ophoff/rna_whole_blood/cts_TWAS_latest/T_Cells_CD8_weights2//TUFM-out.wgt.RDat	TUFM	16	28853733	28857669	0.05118	rs8045276	1.72	rs7187776	0.177	-17.58	0.203	52	2	lasso	0.17645	3.94e-75	-0.15358	0.87794	NA	NA	NA	NA	NA
TXNDC11-out.wgt.RDat	/u/home/t/tboltz/project-ophoff/rna_whole_blood/cts_TWAS_latest/T_Cells_CD8_weights2//TXNDC11-out.wgt.RDat	TXNDC11	16	11772937	11836734	0.10597	rs11639556	2.34	rs732799	0.0851	12.3	-1.135	153	4	lasso	0.08201	3.13e-34	-1.14236	0.25331	NA	NA	NA	NA	NA
XPO6-out.wgt.RDat	/u/home/t/tboltz/project-ophoff/rna_whole_blood/cts_TWAS_latest/T_Cells_CD8_weights2//XPO6-out.wgt.RDat	XPO6	16	28109301	28223241	0.03857	rs205428	1.83	rs11861891	0.0696	11.22	1.682	80	4	lasso	0.07141	6.84e-30	1.43232	0.15205	NA	NA	NA	NA	NA
XYLT1-out.wgt.RDat	/u/home/t/tboltz/project-ophoff/rna_whole_blood/cts_TWAS_latest/T_Cells_CD8_weights2//XYLT1-out.wgt.RDat	XYLT1	16	17195627	17564817	0.01897	rs9937528	4.38	rs12923427	0.0121	4.97	-0.497	136	2	lasso	0.00742	0.000196	-0.320604	0.74851	NA	NA	NA	NA	NA
ZDHHC7-out.wgt.RDat	/u/home/t/tboltz/project-ophoff/rna_whole_blood/cts_TWAS_latest/T_Cells_CD8_weights2//ZDHHC7-out.wgt.RDat	ZDHHC7	16	85007788	85045141	0.02532	rs4589542	2.74	rs7192417	0.0295	-7.23	0.553	140	2	lasso	0.02877	7.44e-13	-0.577344	0.56371	NA	NA	NA	NA	NA
ZFP1-out.wgt.RDat	/u/home/t/tboltz/project-ophoff/rna_whole_blood/cts_TWAS_latest/T_Cells_CD8_weights2//ZFP1-out.wgt.RDat	ZFP1	16	75182393	75206134	0.03648	rs9939124	-2.38	rs9939124	0.0262	6.91	-2.375	104	1	lasso	0.02553	1.4e-11	-2.375	0.01755	0	0.954	0	0.001	0.045
ZFP90-out.wgt.RDat	/u/home/t/tboltz/project-ophoff/rna_whole_blood/cts_TWAS_latest/T_Cells_CD8_weights2//ZFP90-out.wgt.RDat	ZFP90	16	68563994	68609975	0.0226	rs1465467	1.87	rs6499188	0.0239	6.6	-0.298	124	1	lasso	0.02263	1.93e-10	-0.298	0.7657	NA	NA	NA	NA	NA
ZG16B-out.wgt.RDat	/u/home/t/tboltz/project-ophoff/rna_whole_blood/cts_TWAS_latest/T_Cells_CD8_weights2//ZG16B-out.wgt.RDat	ZG16B	16	2880171	2889586	0.01571	rs8050688	2.1	rs11862984	0.00854	4.96	0.71	59	2	lasso	0.01297	1.22e-06	-0.094706	0.92455	NA	NA	NA	NA	NA
ZNF205-out.wgt.RDat	/u/home/t/tboltz/project-ophoff/rna_whole_blood/cts_TWAS_latest/T_Cells_CD8_weights2//ZNF205-out.wgt.RDat	ZNF205	16	3162562	3170518	0.12985	rs758748	-2.74	rs4589555	0.0465	-9.91	-1.354	88	6	lasso	0.10912	1.55e-45	1.00288	0.31592	NA	NA	NA	NA	NA
ZNF597-out.wgt.RDat	/u/home/t/tboltz/project-ophoff/rna_whole_blood/cts_TWAS_latest/T_Cells_CD8_weights2//ZNF597-out.wgt.RDat	ZNF597	16	3482415	3493504	0.0186	rs758748	-2.74	rs27234	0.0238	6.67	-0.409	78	2	lasso	0.02279	1.66e-10	-0.392396	0.69477	NA	NA	NA	NA	NA
ZNF75A-out.wgt.RDat	/u/home/t/tboltz/project-ophoff/rna_whole_blood/cts_TWAS_latest/T_Cells_CD8_weights2//ZNF75A-out.wgt.RDat	ZNF75A	16	3355407	3368852	0.016	rs758748	-2.74	rs7500738	0.0105	-4.64	1.243	83	7	enet	0.01115	6.36e-06	-1.59572	0.11055	NA	NA	NA	NA	NA
PANEL	FILE	ID	CHR	P0	P1	HSQ	BEST.GWAS.ID	BEST.GWAS.Z	EQTL.ID	EQTL.R2	EQTL.Z	EQTL.GWAS.Z	NSNP	NWGT	MODEL	MODELCV.R2	MODELCV.PV	TWAS.Z	TWAS.P	COLOC.PP0	COLOC.PP1	COLOC.PP2	COLOC.PP3	COLOC.PP4
ALOX15-out.wgt.RDat	/u/home/t/tboltz/project-ophoff/rna_whole_blood/cts_TWAS_latest/T_Cells_CD8_weights2//ALOX15-out.wgt.RDat	ALOX15	17	4534215	4545589	0.0207	rs11078506	-2.1	rs7225717	0.0167	-5.7	0.726	101	2	lasso	0.01482	2.27e-07	-0.726	0.4678	NA	NA	NA	NA	NA
ANKFY1-out.wgt.RDat	/u/home/t/tboltz/project-ophoff/rna_whole_blood/cts_TWAS_latest/T_Cells_CD8_weights2//ANKFY1-out.wgt.RDat	ANKFY1	17	4067116	4167290	0.2353	rs11078506	-2.1	rs7221595	0.1339	15.52	-0.214	60	39	enet	0.28572	1.21e-128	0.3033	0.7616	NA	NA	NA	NA	NA
ARRB2-out.wgt.RDat	/u/home/t/tboltz/project-ophoff/rna_whole_blood/cts_TWAS_latest/T_Cells_CD8_weights2//ARRB2-out.wgt.RDat	ARRB2	17	4613892	4624794	0.0565	rs11078506	-2.1	rs7225717	0.0506	-9.49	0.726	106	14	enet	0.05367	9.86e-23	-0.7357	0.4619	NA	NA	NA	NA	NA
C17orf107-out.wgt.RDat	/u/home/t/tboltz/project-ophoff/rna_whole_blood/cts_TWAS_latest/T_Cells_CD8_weights2//C17orf107-out.wgt.RDat	C17orf107	17	4802714	4806229	0.0396	rs11078506	-2.1	rs8070572	0.0325	7.72	0.503	132	11	enet	0.03231	2.99e-14	0.4996	0.6174	NA	NA	NA	NA	NA
C17orf97-out.wgt.RDat	/u/home/t/tboltz/project-ophoff/rna_whole_blood/cts_TWAS_latest/T_Cells_CD8_weights2//C17orf97-out.wgt.RDat	C17orf97	17	260117	280853	0.4087	rs9894958	2.7	rs6565724	0.2188	19.49	-0.008	68	3	lasso	0.21777	1.72e-94	-0.0247	0.9803	NA	NA	NA	NA	NA
CHRNE-out.wgt.RDat	/u/home/t/tboltz/project-ophoff/rna_whole_blood/cts_TWAS_latest/T_Cells_CD8_weights2//CHRNE-out.wgt.RDat	CHRNE	17	4801067	4837733	0.0543	rs11078506	-2.1	rs2302321	0.0594	10.2	0.519	134	6	lasso	0.06054	1.72e-25	0.4789	0.632	NA	NA	NA	NA	NA
CXCL16-out.wgt.RDat	/u/home/t/tboltz/project-ophoff/rna_whole_blood/cts_TWAS_latest/T_Cells_CD8_weights2//CXCL16-out.wgt.RDat	CXCL16	17	4636829	4643223	0.0636	rs11078506	-2.1	rs2277680	0.0476	-9.23	0.143	110	4	lasso	0.04622	9.3e-20	-0.146	0.8839	NA	NA	NA	NA	NA
LOC728392-out.wgt.RDat	/u/home/t/tboltz/project-ophoff/rna_whole_blood/cts_TWAS_latest/T_Cells_CD8_weights2//LOC728392-out.wgt.RDat	LOC728392	17	5402760	5404465	0.0378	rs4790803	1.82	rs11653496	0.0102	5.49	1.651	177	177	blup	0.02046	1.37e-09	1.7664	0.0773	NA	NA	NA	NA	NA
NLRP1-out.wgt.RDat	/u/home/t/tboltz/project-ophoff/rna_whole_blood/cts_TWAS_latest/T_Cells_CD8_weights2//NLRP1-out.wgt.RDat	NLRP1	17	5402748	5522744	0.0407	rs4790803	1.82	rs2733366	0.0218	6.31	0.387	177	4	lasso	0.02418	4.75e-11	0.8469	0.3971	NA	NA	NA	NA	NA
OR3A1-out.wgt.RDat	/u/home/t/tboltz/project-ophoff/rna_whole_blood/cts_TWAS_latest/T_Cells_CD8_weights2//OR3A1-out.wgt.RDat	OR3A1	17	3194312	3201654	0.0326	rs7220491	-2.33	rs150987	0.023	-6.87	-0.623	115	3	lasso	0.03036	1.76e-13	0.6306	0.5283	NA	NA	NA	NA	NA
PAFAH1B1-out.wgt.RDat	/u/home/t/tboltz/project-ophoff/rna_whole_blood/cts_TWAS_latest/T_Cells_CD8_weights2//PAFAH1B1-out.wgt.RDat	PAFAH1B1	17	2496505	2588909	0.1381	rs9895492	2.46	rs6502440	0.1337	15.26	0.003	119	20	enet	0.16376	2.24e-69	-0.1986	0.8426	NA	NA	NA	NA	NA
PLD2-out.wgt.RDat	/u/home/t/tboltz/project-ophoff/rna_whole_blood/cts_TWAS_latest/T_Cells_CD8_weights2//PLD2-out.wgt.RDat	PLD2	17	4710448	4726729	0.0231	rs11078506	-2.1	rs3764900	0.0106	-4.49	0.914	114	29	enet	0.00967	2.46e-05	-0.1325	0.8946	NA	NA	NA	NA	NA
RFLNB-out.wgt.RDat	/u/home/t/tboltz/project-ophoff/rna_whole_blood/cts_TWAS_latest/T_Cells_CD8_weights2//RFLNB-out.wgt.RDat	RFLNB	17	289770	295730	0.0911	rs9894958	2.7	rs4968169	0.0259	-6.81	-1.32	70	21	enet	0.03225	3.16e-14	1.1404	0.2541	NA	NA	NA	NA	NA
SCIMP-out.wgt.RDat	/u/home/t/tboltz/project-ophoff/rna_whole_blood/cts_TWAS_latest/T_Cells_CD8_weights2//SCIMP-out.wgt.RDat	SCIMP	17	5112216	5138155	0.019	rs4790803	1.82	rs2641256	0.0235	-6.45	-0.369	202	3	lasso	0.02226	2.69e-10	0.3923	0.6948	NA	NA	NA	NA	NA
SERPINF2-out.wgt.RDat	/u/home/t/tboltz/project-ophoff/rna_whole_blood/cts_TWAS_latest/T_Cells_CD8_weights2//SERPINF2-out.wgt.RDat	SERPINF2	17	1646131	1658562	0.0307	rs4790867	-2.42	rs1045794	0.0161	5.57	-0.239	91	9	enet	0.02238	2.42e-10	0.3802	0.7038	NA	NA	NA	NA	NA
SLC25A11-out.wgt.RDat	/u/home/t/tboltz/project-ophoff/rna_whole_blood/cts_TWAS_latest/T_Cells_CD8_weights2//SLC25A11-out.wgt.RDat	SLC25A11	17	4840426	4843348	0.0136	rs2302319	1.62	rs471064	0.0019	4.29	0.135	131	11	enet	0.00718	0.000245	0.0396	0.9684	NA	NA	NA	NA	NA
SPAG7-out.wgt.RDat	/u/home/t/tboltz/project-ophoff/rna_whole_blood/cts_TWAS_latest/T_Cells_CD8_weights2//SPAG7-out.wgt.RDat	SPAG7	17	4862522	4871112	0.0668	rs2302319	1.62	rs16942615	0.0538	-9.81	0.451	133	3	lasso	0.05304	1.76e-22	-0.4898	0.6243	NA	NA	NA	NA	NA
SRR-out.wgt.RDat	/u/home/t/tboltz/project-ophoff/rna_whole_blood/cts_TWAS_latest/T_Cells_CD8_weights2//SRR-out.wgt.RDat	SRR	17	2206678	2228554	0.0331	rs9915206	-2.38	rs17761864	0.0327	-7.9	-0.213	113	1	lasso	0.03014	2.15e-13	0.213	0.8313	NA	NA	NA	NA	NA
TAX1BP3-out.wgt.RDat	/u/home/t/tboltz/project-ophoff/rna_whole_blood/cts_TWAS_latest/T_Cells_CD8_weights2//TAX1BP3-out.wgt.RDat	TAX1BP3	17	3566190	3571973	0.0736	rs3809806	1.95	rs2915558	0.0214	6.23	1.49	105	22	enet	0.04751	2.87e-20	0.4452	0.6562	NA	NA	NA	NA	NA
VPS53-out.wgt.RDat	/u/home/t/tboltz/project-ophoff/rna_whole_blood/cts_TWAS_latest/T_Cells_CD8_weights2//VPS53-out.wgt.RDat	VPS53	17	411909	624957	0.0581	rs9894958	2.7	rs17616389	0.0169	-8.05	-0.63	86	27	enet	0.04972	3.74e-21	0.8943	0.3712	NA	NA	NA	NA	NA
PANEL	FILE	ID	CHR	P0	P1	HSQ	BEST.GWAS.ID	BEST.GWAS.Z	EQTL.ID	EQTL.R2	EQTL.Z	EQTL.GWAS.Z	NSNP	NWGT	MODEL	MODELCV.R2	MODELCV.PV	TWAS.Z	TWAS.P	COLOC.PP0	COLOC.PP1	COLOC.PP2	COLOC.PP3	COLOC.PP4
CEP192-out.wgt.RDat	/u/home/t/tboltz/project-ophoff/rna_whole_blood/cts_TWAS_latest/T_Cells_CD8_weights2//CEP192-out.wgt.RDat	CEP192	18	12991362	13125051	0.0313	rs9963094	3.14	rs562151	0.06221	-10.75	0.107	146	5	lasso	0.06291	1.91e-26	-0.16972	0.8652	NA	NA	NA	NA	NA
DOK6-out.wgt.RDat	/u/home/t/tboltz/project-ophoff/rna_whole_blood/cts_TWAS_latest/T_Cells_CD8_weights2//DOK6-out.wgt.RDat	DOK6	18	67068125	67516323	0.0653	rs11151532	-2.23	rs12966827	0.05399	-9.89	0.191	256	6	lasso	0.05692	4.92e-24	-0.00823	0.9934	NA	NA	NA	NA	NA
DSC1-out.wgt.RDat	/u/home/t/tboltz/project-ophoff/rna_whole_blood/cts_TWAS_latest/T_Cells_CD8_weights2//DSC1-out.wgt.RDat	DSC1	18	28709200	28742819	0.0958	rs1583609	-2.74	rs2249810	0.07004	-11.38	0.034	204	21	enet	0.07514	2.05e-31	0.62138	0.5344	NA	NA	NA	NA	NA
DSEL-out.wgt.RDat	/u/home/t/tboltz/project-ophoff/rna_whole_blood/cts_TWAS_latest/T_Cells_CD8_weights2//DSEL-out.wgt.RDat	DSEL	18	65173825	65183957	0.0261	rs10503114	2.25	rs9319727	0.00886	5.24	-0.516	230	14	enet	0.01356	7.13e-07	-0.30513	0.7603	NA	NA	NA	NA	NA
DYM-out.wgt.RDat	/u/home/t/tboltz/project-ophoff/rna_whole_blood/cts_TWAS_latest/T_Cells_CD8_weights2//DYM-out.wgt.RDat	DYM	18	46567845	46987717	0.0101	rs1790777	-2.44	rs12606288	0.01156	4.64	-0.771	264	3	lasso	0.00894	4.81e-05	-0.76523	0.4441	NA	NA	NA	NA	NA
ELP2-out.wgt.RDat	/u/home/t/tboltz/project-ophoff/rna_whole_blood/cts_TWAS_latest/T_Cells_CD8_weights2//ELP2-out.wgt.RDat	ELP2	18	33709408	33760520	0.0525	rs1790647	2.63	rs1785929	0.04492	-8.99	-0.925	206	7	lasso	0.04428	5.52e-19	0.92523	0.3548	NA	NA	NA	NA	NA
FECH-out.wgt.RDat	/u/home/t/tboltz/project-ophoff/rna_whole_blood/cts_TWAS_latest/T_Cells_CD8_weights2//FECH-out.wgt.RDat	FECH	18	55211622	55253934	0.0654	rs4084177	-3.34	rs952400	0.01642	-6.87	0.122	167	4	lasso	0.03985	3.15e-17	0.79394	0.4272	NA	NA	NA	NA	NA
GALNT1-out.wgt.RDat	/u/home/t/tboltz/project-ophoff/rna_whole_blood/cts_TWAS_latest/T_Cells_CD8_weights2//GALNT1-out.wgt.RDat	GALNT1	18	33161082	33291798	0.0379	rs9807664	2.62	rs1241347	0.01726	5.65	-0.651	186	186	blup	0.02125	6.71e-10	-1.21125	0.2258	NA	NA	NA	NA	NA
HDHD2-out.wgt.RDat	/u/home/t/tboltz/project-ophoff/rna_whole_blood/cts_TWAS_latest/T_Cells_CD8_weights2//HDHD2-out.wgt.RDat	HDHD2	18	44633780	44676871	0.0129	rs16949623	-2.46	rs2117373	0.0135	-5.23	-0.285	176	3	lasso	0.00948	2.94e-05	0.28161	0.7782	NA	NA	NA	NA	NA
HSBP1L1-out.wgt.RDat	/u/home/t/tboltz/project-ophoff/rna_whole_blood/cts_TWAS_latest/T_Cells_CD8_weights2//HSBP1L1-out.wgt.RDat	HSBP1L1	18	77724631	77730822	0.0272	rs1715230	-3.1	rs7237754	0.00851	-5.48	-0.932	99	99	blup	0.01431	3.6e-07	1.69511	0.0901	NA	NA	NA	NA	NA
LMAN1-out.wgt.RDat	/u/home/t/tboltz/project-ophoff/rna_whole_blood/cts_TWAS_latest/T_Cells_CD8_weights2//LMAN1-out.wgt.RDat	LMAN1	18	56995056	57026497	0.0381	rs1458932	-3.25	rs9319948	0.04232	-8.67	-0.063	248	3	lasso	0.04111	9.97e-18	0.07722	0.9384	NA	NA	NA	NA	NA
LOXHD1-out.wgt.RDat	/u/home/t/tboltz/project-ophoff/rna_whole_blood/cts_TWAS_latest/T_Cells_CD8_weights2//LOXHD1-out.wgt.RDat	LOXHD1	18	44056936	44237183	0.2386	rs16949623	-2.46	rs1078174	0.07595	11.76	0.946	134	30	enet	0.11439	8.92e-48	0.8929	0.3719	NA	NA	NA	NA	NA
LPIN2-out.wgt.RDat	/u/home/t/tboltz/project-ophoff/rna_whole_blood/cts_TWAS_latest/T_Cells_CD8_weights2//LPIN2-out.wgt.RDat	LPIN2	18	2916993	3013313	0.055	rs4797108	-2.43	rs11665524	0.01865	5.87	-0.056	134	14	enet	0.0251	2.06e-11	1.21175	0.2256	NA	NA	NA	NA	NA
ME2-out.wgt.RDat	/u/home/t/tboltz/project-ophoff/rna_whole_blood/cts_TWAS_latest/T_Cells_CD8_weights2//ME2-out.wgt.RDat	ME2	18	48405451	48480627	0.1116	rs8093289	-2.48	rs7240170	0.02433	-6.87	0.606	199	30	enet	0.0551	2.64e-23	-0.55646	0.5779	NA	NA	NA	NA	NA
METTL4-out.wgt.RDat	/u/home/t/tboltz/project-ophoff/rna_whole_blood/cts_TWAS_latest/T_Cells_CD8_weights2//METTL4-out.wgt.RDat	METTL4	18	2537525	2571508	0.0191	rs10460009	-1.93	rs2347279	0.01941	-5.95	-0.704	90	1	lasso	0.01842	8.67e-09	0.704	0.4814	NA	NA	NA	NA	NA
NAPG-out.wgt.RDat	/u/home/t/tboltz/project-ophoff/rna_whole_blood/cts_TWAS_latest/T_Cells_CD8_weights2//NAPG-out.wgt.RDat	NAPG	18	10525903	10552761	0.0196	rs646410	2.1	rs666064	0.01481	5.46	-1.334	148	4	lasso	0.0112	6.12e-06	-1.38888	0.1649	NA	NA	NA	NA	NA
NDUFV2-out.wgt.RDat	/u/home/t/tboltz/project-ophoff/rna_whole_blood/cts_TWAS_latest/T_Cells_CD8_weights2//NDUFV2-out.wgt.RDat	NDUFV2	18	9102629	9134343	0.0229	rs7506291	-3.17	rs1156044	0.02395	-6.65	-1.971	121	2	lasso	0.0204	1.45e-09	1.9185	0.055	NA	NA	NA	NA	NA
NEDD4L-out.wgt.RDat	/u/home/t/tboltz/project-ophoff/rna_whole_blood/cts_TWAS_latest/T_Cells_CD8_weights2//NEDD4L-out.wgt.RDat	NEDD4L	18	55711459	56068772	0.0351	rs158856	3.45	rs4528665	0.01831	6.02	-1.299	263	7	lasso	0.01658	4.59e-08	-1.21553	0.2242	NA	NA	NA	NA	NA
PIGN-out.wgt.RDat	/u/home/t/tboltz/project-ophoff/rna_whole_blood/cts_TWAS_latest/T_Cells_CD8_weights2//PIGN-out.wgt.RDat	PIGN	18	59572489	59854351	0.0537	rs12604169	-2.81	rs6650740	0.0426	-9.35	-1.128	298	298	blup	0.04553	1.75e-19	1.26722	0.2051	NA	NA	NA	NA	NA
PIK3C3-out.wgt.RDat	/u/home/t/tboltz/project-ophoff/rna_whole_blood/cts_TWAS_latest/T_Cells_CD8_weights2//PIK3C3-out.wgt.RDat	PIK3C3	18	39535200	39667794	0.0216	rs7242858	-4.66	rs3813065	0.02347	6.77	0.712	228	10	enet	0.02029	1.6e-09	0.60751	0.5435	NA	NA	NA	NA	NA
POLI-out.wgt.RDat	/u/home/t/tboltz/project-ophoff/rna_whole_blood/cts_TWAS_latest/T_Cells_CD8_weights2//POLI-out.wgt.RDat	POLI	18	51795775	51847636	0.3659	rs1553108	-1.75	rs620495	0.19297	-18.41	-0.145	166	7	lasso	0.23305	6.63e-102	0.18058	0.8567	NA	NA	NA	NA	NA
PPP4R1-out.wgt.RDat	/u/home/t/tboltz/project-ophoff/rna_whole_blood/cts_TWAS_latest/T_Cells_CD8_weights2//PPP4R1-out.wgt.RDat	PPP4R1	18	9546790	9615238	0.071	rs7506291	-3.17	rs676629	0.03733	-8.19	-1.089	121	30	enet	0.06742	2.85e-28	2.02612	0.0428	0	0.992	0	0.003	0.005
PSTPIP2-out.wgt.RDat	/u/home/t/tboltz/project-ophoff/rna_whole_blood/cts_TWAS_latest/T_Cells_CD8_weights2//PSTPIP2-out.wgt.RDat	PSTPIP2	18	43563503	43652226	0.0243	rs900967	-2.28	rs920295	0.02627	-6.94	-0.415	211	11	enet	0.02642	6.24e-12	1.043	0.2969	NA	NA	NA	NA	NA
PTPRM-out.wgt.RDat	/u/home/t/tboltz/project-ophoff/rna_whole_blood/cts_TWAS_latest/T_Cells_CD8_weights2//PTPRM-out.wgt.RDat	PTPRM	18	7566781	8406859	0.0491	rs17566876	-2.61	rs12185387	0.02255	-6.39	-0.498	233	4	lasso	0.02882	7.12e-13	-0.04639	0.963	NA	NA	NA	NA	NA
RAB31-out.wgt.RDat	/u/home/t/tboltz/project-ophoff/rna_whole_blood/cts_TWAS_latest/T_Cells_CD8_weights2//RAB31-out.wgt.RDat	RAB31	18	9708273	9862548	0.0179	rs4798786	-3.15	rs561102	0.00551	-4.53	-2.174	134	5	enet	0.01223	2.38e-06	1.20577	0.2279	NA	NA	NA	NA	NA
RALBP1-out.wgt.RDat	/u/home/t/tboltz/project-ophoff/rna_whole_blood/cts_TWAS_latest/T_Cells_CD8_weights2//RALBP1-out.wgt.RDat	RALBP1	18	9475008	9538112	0.1742	rs7506291	-3.17	rs7227801	0.11542	14.28	-0.4	121	31	enet	0.17334	1.04e-73	0.17644	0.8599	NA	NA	NA	NA	NA
RBBP8-out.wgt.RDat	/u/home/t/tboltz/project-ophoff/rna_whole_blood/cts_TWAS_latest/T_Cells_CD8_weights2//RBBP8-out.wgt.RDat	RBBP8	18	20378225	20606451	0.0371	rs11875806	-2.85	rs729954	0.02173	-6.35	0.911	186	186	blup	0.02658	5.42e-12	-1.04596	0.2956	NA	NA	NA	NA	NA
RBFA-out.wgt.RDat	/u/home/t/tboltz/project-ophoff/rna_whole_blood/cts_TWAS_latest/T_Cells_CD8_weights2//RBFA-out.wgt.RDat	RBFA	18	77794390	77810651	0.0189	rs1715230	-3.1	rs4799134	0.00702	5.44	-1.054	97	97	blup	0.01661	4.47e-08	0.5253	0.5994	NA	NA	NA	NA	NA
RELCH-out.wgt.RDat	/u/home/t/tboltz/project-ophoff/rna_whole_blood/cts_TWAS_latest/T_Cells_CD8_weights2//RELCH-out.wgt.RDat	RELCH	18	59854489	59977450	0.0111	rs12604169	-2.81	rs9966208	0.00687	4.29	0.879	248	11	enet	0.00832	8.55e-05	0.27912	0.7802	NA	NA	NA	NA	NA
SERPINB10-out.wgt.RDat	/u/home/t/tboltz/project-ophoff/rna_whole_blood/cts_TWAS_latest/T_Cells_CD8_weights2//SERPINB10-out.wgt.RDat	SERPINB10	18	61564409	61603345	0.0726	rs1464556	2.84	rs8089365	0.15528	16.44	-0.566	245	7	lasso	0.15455	2.98e-65	-0.37183	0.71	NA	NA	NA	NA	NA
SERPINB8-out.wgt.RDat	/u/home/t/tboltz/project-ophoff/rna_whole_blood/cts_TWAS_latest/T_Cells_CD8_weights2//SERPINB8-out.wgt.RDat	SERPINB8	18	61637264	61687013	0.0167	rs1464556	2.84	rs9950903	0.01658	6.18	-0.999	260	8	lasso	0.01626	6.16e-08	-0.65712	0.5111	NA	NA	NA	NA	NA
SLC14A1-out.wgt.RDat	/u/home/t/tboltz/project-ophoff/rna_whole_blood/cts_TWAS_latest/T_Cells_CD8_weights2//SLC14A1-out.wgt.RDat	SLC14A1	18	43304093	43332485	0.1115	rs900967	-2.28	rs2298718	0.04888	-9.34	1.406	260	17	enet	0.06351	1.09e-26	-1.71982	0.0855	NA	NA	NA	NA	NA
SLC25A52-out.wgt.RDat	/u/home/t/tboltz/project-ophoff/rna_whole_blood/cts_TWAS_latest/T_Cells_CD8_weights2//SLC25A52-out.wgt.RDat	SLC25A52	18	29339526	29340843	0.0163	rs4799639	-2.99	rs12607426	0.01096	5	0.65	149	15	enet	0.00978	2.24e-05	0.5914	0.5543	NA	NA	NA	NA	NA
SLC66A2-out.wgt.RDat	/u/home/t/tboltz/project-ophoff/rna_whole_blood/cts_TWAS_latest/T_Cells_CD8_weights2//SLC66A2-out.wgt.RDat	SLC66A2	18	77662421	77711657	0.1442	rs1715230	-3.1	rs12606234	0.09037	-12.55	0.182	100	24	enet	0.1135	2.14e-47	-0.1603	0.8726	NA	NA	NA	NA	NA
SMAD4-out.wgt.RDat	/u/home/t/tboltz/project-ophoff/rna_whole_blood/cts_TWAS_latest/T_Cells_CD8_weights2//SMAD4-out.wgt.RDat	SMAD4	18	48554765	48611415	0.0177	rs8093289	-2.48	rs4368250	0.01567	-5.69	-1.615	189	11	enet	0.01331	8.91e-07	1.9166	0.0553	NA	NA	NA	NA	NA
TAF4B-out.wgt.RDat	/u/home/t/tboltz/project-ophoff/rna_whole_blood/cts_TWAS_latest/T_Cells_CD8_weights2//TAF4B-out.wgt.RDat	TAF4B	18	23805901	23971649	0.0132	rs16941764	-2.44	rs9948342	0.00724	-4.78	-0.919	190	190	blup	0.00944	3.05e-05	0.23884	0.8112	NA	NA	NA	NA	NA
TPGS2-out.wgt.RDat	/u/home/t/tboltz/project-ophoff/rna_whole_blood/cts_TWAS_latest/T_Cells_CD8_weights2//TPGS2-out.wgt.RDat	TPGS2	18	34357611	34409179	0.0843	rs1790647	2.63	rs12958534	0.04037	8.5	-0.672	114	16	enet	0.05341	1.25e-22	-1.03029	0.3029	NA	NA	NA	NA	NA
TUBB6-out.wgt.RDat	/u/home/t/tboltz/project-ophoff/rna_whole_blood/cts_TWAS_latest/T_Cells_CD8_weights2//TUBB6-out.wgt.RDat	TUBB6	18	12307669	12344319	0.0208	rs16976931	-2.75	rs11663340	0.01085	4.61	-1.299	122	122	blup	0.00812	0.000103	-0.87147	0.3835	NA	NA	NA	NA	NA
VAPA-out.wgt.RDat	/u/home/t/tboltz/project-ophoff/rna_whole_blood/cts_TWAS_latest/T_Cells_CD8_weights2//VAPA-out.wgt.RDat	VAPA	18	9914000	9960018	0.1734	rs9304048	2.81	rs561102	0.17997	-17.71	-2.174	119	3	lasso	0.17867	3.8e-76	2.16531	0.0304	0	0.97	0	0.001	0.029
ZNF24-out.wgt.RDat	/u/home/t/tboltz/project-ophoff/rna_whole_blood/cts_TWAS_latest/T_Cells_CD8_weights2//ZNF24-out.wgt.RDat	ZNF24	18	32912192	32925446	0.0325	rs9807664	2.62	rs7505349	0.02652	6.89	-0.725	161	3	lasso	0.02507	2.13e-11	-0.57542	0.565	NA	NA	NA	NA	NA
ZNF396-out.wgt.RDat	/u/home/t/tboltz/project-ophoff/rna_whole_blood/cts_TWAS_latest/T_Cells_CD8_weights2//ZNF396-out.wgt.RDat	ZNF396	18	32946659	32957301	0.1155	rs9807664	2.62	rs8093346	0.02334	-7.88	-0.229	153	17	enet	0.04775	2.3e-20	-0.14519	0.8846	NA	NA	NA	NA	NA
ZNF519-out.wgt.RDat	/u/home/t/tboltz/project-ophoff/rna_whole_blood/cts_TWAS_latest/T_Cells_CD8_weights2//ZNF519-out.wgt.RDat	ZNF519	18	14057457	14132489	0.0196	rs12958056	3.28	rs17619153	0.00807	-5	-2.031	105	3	lasso	0.01339	8.28e-07	1.99115	0.0465	0.163	0.819	0	0.002	0.016
PANEL	FILE	ID	CHR	P0	P1	HSQ	BEST.GWAS.ID	BEST.GWAS.Z	EQTL.ID	EQTL.R2	EQTL.Z	EQTL.GWAS.Z	NSNP	NWGT	MODEL	MODELCV.R2	MODELCV.PV	TWAS.Z	TWAS.P	COLOC.PP0	COLOC.PP1	COLOC.PP2	COLOC.PP3	COLOC.PP4
ACP5-out.wgt.RDat	/u/home/t/tboltz/project-ophoff/rna_whole_blood/cts_TWAS_latest/T_Cells_CD8_weights2//ACP5-out.wgt.RDat	ACP5	19	11685476	11689823	0.0241	rs7248680	2.75	rs11881292	0.020379	-6.46	-0.015	184	3	enet	0.02047	1.35e-09	-0.13759	0.890561	NA	NA	NA	NA	NA
ADGRE1-out.wgt.RDat	/u/home/t/tboltz/project-ophoff/rna_whole_blood/cts_TWAS_latest/T_Cells_CD8_weights2//ADGRE1-out.wgt.RDat	ADGRE1	19	6887578	6940470	0.052	rs890860	-2.79	rs443658	0.045918	-9.02	-0.676	117	4	lasso	0.04413	6.31e-19	0.68401	0.49397	NA	NA	NA	NA	NA
ADGRE2-out.wgt.RDat	/u/home/t/tboltz/project-ophoff/rna_whole_blood/cts_TWAS_latest/T_Cells_CD8_weights2//ADGRE2-out.wgt.RDat	ADGRE2	19	14843205	14889372	0.0637	rs6512005	2.56	rs3795033	0.038708	8.41	-0.509	111	6	lasso	0.05645	7.59e-24	-0.51529	0.606348	NA	NA	NA	NA	NA
ADGRE3-out.wgt.RDat	/u/home/t/tboltz/project-ophoff/rna_whole_blood/cts_TWAS_latest/T_Cells_CD8_weights2//ADGRE3-out.wgt.RDat	ADGRE3	19	14729930	14800839	0.0344	rs899173	3.72	rs4808849	0.022465	6.7	-0.604	112	5	lasso	0.02631	6.91e-12	-0.35545	0.722249	NA	NA	NA	NA	NA
ALDH16A1-out.wgt.RDat	/u/home/t/tboltz/project-ophoff/rna_whole_blood/cts_TWAS_latest/T_Cells_CD8_weights2//ALDH16A1-out.wgt.RDat	ALDH16A1	19	49956483	49974307	0.03	rs11083974	3.46	rs2293013	0.037812	-8.27	3.311	97	5	lasso	0.03634	7.71e-16	-3.30668	0.000944	0	0.592	0	0.004	0.404
ANKLE1-out.wgt.RDat	/u/home/t/tboltz/project-ophoff/rna_whole_blood/cts_TWAS_latest/T_Cells_CD8_weights2//ANKLE1-out.wgt.RDat	ANKLE1	19	17392455	17398455	0.022	rs12985015	2.82	rs3810204	0.010254	-5.05	-1.262	104	3	lasso	0.01265	1.63e-06	1.14145	0.253682	NA	NA	NA	NA	NA
ANKRD27-out.wgt.RDat	/u/home/t/tboltz/project-ophoff/rna_whole_blood/cts_TWAS_latest/T_Cells_CD8_weights2//ANKRD27-out.wgt.RDat	ANKRD27	19	33087913	33167503	0.0168	rs751732	-2.45	rs259270	-0.000544	-3.5	-0.199	182	182	blup	0.00435	0.0035	0.61727	0.537056	NA	NA	NA	NA	NA
ANO8-out.wgt.RDat	/u/home/t/tboltz/project-ophoff/rna_whole_blood/cts_TWAS_latest/T_Cells_CD8_weights2//ANO8-out.wgt.RDat	ANO8	19	17434033	17445664	0.02	rs12985015	2.82	rs34084277	0.010822	-4.56	-1.235	104	4	lasso	0.01479	2.32e-07	0.94412	0.345106	NA	NA	NA	NA	NA
AP1M1-out.wgt.RDat	/u/home/t/tboltz/project-ophoff/rna_whole_blood/cts_TWAS_latest/T_Cells_CD8_weights2//AP1M1-out.wgt.RDat	AP1M1	19	16308390	16356718	0.0189	rs34208111	-3.35	rs2262138	0.011941	5.23	1.406	168	3	lasso	0.01124	5.9e-06	1.56735	0.117033	NA	NA	NA	NA	NA
AP1M2-out.wgt.RDat	/u/home/t/tboltz/project-ophoff/rna_whole_blood/cts_TWAS_latest/T_Cells_CD8_weights2//AP1M2-out.wgt.RDat	AP1M2	19	10683348	10697991	0.0734	rs17698352	2.92	rs11085739	0.029465	7.61	-1.295	104	5	lasso	0.05563	1.62e-23	-1.93484	0.05301	NA	NA	NA	NA	NA
BCKDHA-out.wgt.RDat	/u/home/t/tboltz/project-ophoff/rna_whole_blood/cts_TWAS_latest/T_Cells_CD8_weights2//BCKDHA-out.wgt.RDat	BCKDHA	19	41903724	41930907	0.0725	rs8192709	-2.12	rs284663	0.055534	9.96	-0.654	111	26	enet	0.05844	1.21e-24	-0.64105	0.521487	NA	NA	NA	NA	NA
BLVRB-out.wgt.RDat	/u/home/t/tboltz/project-ophoff/rna_whole_blood/cts_TWAS_latest/T_Cells_CD8_weights2//BLVRB-out.wgt.RDat	BLVRB	19	40953673	40971671	0.0296	rs337792	2.29	rs2613842	0.030122	-7.57	-0.705	126	3	lasso	0.0314	6.85e-14	0.51899	0.603765	NA	NA	NA	NA	NA
C19orf33-out.wgt.RDat	/u/home/t/tboltz/project-ophoff/rna_whole_blood/cts_TWAS_latest/T_Cells_CD8_weights2//C19orf33-out.wgt.RDat	C19orf33	19	38794805	38795646	0.0799	rs3760884	-2.35	rs931750	0.088521	-12.56	-0.919	160	13	enet	0.09312	7.94e-39	0.80525	0.420676	NA	NA	NA	NA	NA
C19orf48-out.wgt.RDat	/u/home/t/tboltz/project-ophoff/rna_whole_blood/cts_TWAS_latest/T_Cells_CD8_weights2//C19orf48-out.wgt.RDat	C19orf48	19	51300962	51308186	0.0113	rs1978454	-2.73	rs9991	0.012422	-5.21	1.243	130	6	enet	0.00945	3.03e-05	-1.08638	0.277312	NA	NA	NA	NA	NA
CACTIN-out.wgt.RDat	/u/home/t/tboltz/project-ophoff/rna_whole_blood/cts_TWAS_latest/T_Cells_CD8_weights2//CACTIN-out.wgt.RDat	CACTIN	19	3610644	3626813	0.0127	rs3826944	-2.05	rs1476707	0.00529	-4.22	-0.01	61	2	lasso	0.01113	6.53e-06	0.55187	0.581039	NA	NA	NA	NA	NA
CAPN12-out.wgt.RDat	/u/home/t/tboltz/project-ophoff/rna_whole_blood/cts_TWAS_latest/T_Cells_CD8_weights2//CAPN12-out.wgt.RDat	CAPN12	19	39220828	39260544	0.1786	rs11083515	-3.04	rs12978914	0.055843	10.22	-0.142	137	25	enet	0.1453	3.73e-61	-0.25873	0.795841	NA	NA	NA	NA	NA
CAPS-out.wgt.RDat	/u/home/t/tboltz/project-ophoff/rna_whole_blood/cts_TWAS_latest/T_Cells_CD8_weights2//CAPS-out.wgt.RDat	CAPS	19	5912351	5916222	0.0188	rs35804229	-2.75	rs10406399	0.01277	4.93	-2.379	76	8	enet	0.01308	1.1e-06	-2.30895	0.020946	0.15	0.812	0	0.001	0.038
CATSPERG-out.wgt.RDat	/u/home/t/tboltz/project-ophoff/rna_whole_blood/cts_TWAS_latest/T_Cells_CD8_weights2//CATSPERG-out.wgt.RDat	CATSPERG	19	38826416	38861583	0.093	rs3760884	-2.35	rs3760884	0.077865	11.93	-2.35	147	22	enet	0.09755	1.13e-40	-1.99311	0.046249	0	0.961	0	0.001	0.038
CD33-out.wgt.RDat	/u/home/t/tboltz/project-ophoff/rna_whole_blood/cts_TWAS_latest/T_Cells_CD8_weights2//CD33-out.wgt.RDat	CD33	19	51728321	51743271	0.0509	rs2659091	2.71	rs273638	0.027975	-7.52	0.012	185	26	enet	0.03112	8.83e-14	0.64567	0.51849	NA	NA	NA	NA	NA
CD37-out.wgt.RDat	/u/home/t/tboltz/project-ophoff/rna_whole_blood/cts_TWAS_latest/T_Cells_CD8_weights2//CD37-out.wgt.RDat	CD37	19	49838429	49846592	0.0177	rs11083974	3.46	rs8107548	0.017043	6.07	-1.161	90	7	enet	0.01947	3.36e-09	-0.97833	0.327914	NA	NA	NA	NA	NA
CDKN2D-out.wgt.RDat	/u/home/t/tboltz/project-ophoff/rna_whole_blood/cts_TWAS_latest/T_Cells_CD8_weights2//CDKN2D-out.wgt.RDat	CDKN2D	19	10677137	10679735	0.0415	rs17698352	2.92	rs12984043	0.028276	7.07	-0.041	103	1	lasso	0.02756	2.22e-12	-0.041	0.967296	NA	NA	NA	NA	NA
CEACAM21-out.wgt.RDat	/u/home/t/tboltz/project-ophoff/rna_whole_blood/cts_TWAS_latest/T_Cells_CD8_weights2//CEACAM21-out.wgt.RDat	CEACAM21	19	42055887	42093197	0.1097	rs12980480	2.07	rs714106	0.135665	15.45	0.491	84	5	lasso	0.13731	1.18e-57	0.55185	0.581054	NA	NA	NA	NA	NA
CEACAM3-out.wgt.RDat	/u/home/t/tboltz/project-ophoff/rna_whole_blood/cts_TWAS_latest/T_Cells_CD8_weights2//CEACAM3-out.wgt.RDat	CEACAM3	19	42300520	42315592	0.0225	rs2303652	2.79	rs10407619	0.035663	8	-0.262	71	4	lasso	0.03361	9.2e-15	-0.24515	0.80634	NA	NA	NA	NA	NA
CEACAM4-out.wgt.RDat	/u/home/t/tboltz/project-ophoff/rna_whole_blood/cts_TWAS_latest/T_Cells_CD8_weights2//CEACAM4-out.wgt.RDat	CEACAM4	19	42125345	42133442	0.1625	rs12980480	2.07	rs4802126	0.0581	10.19	-0.064	78	7	lasso	0.10706	1.14e-44	-0.12493	0.900578	NA	NA	NA	NA	NA
COL5A3-out.wgt.RDat	/u/home/t/tboltz/project-ophoff/rna_whole_blood/cts_TWAS_latest/T_Cells_CD8_weights2//COL5A3-out.wgt.RDat	COL5A3	19	10070238	10121180	0.2934	rs8113425	2.53	rs889125	0.179679	17.66	0.068	84	19	enet	0.204	6.26e-88	-0.0434	0.965384	NA	NA	NA	NA	NA
COX6B1-out.wgt.RDat	/u/home/t/tboltz/project-ophoff/rna_whole_blood/cts_TWAS_latest/T_Cells_CD8_weights2//COX6B1-out.wgt.RDat	COX6B1	19	36139226	36149684	0.1688	rs231228	-2.48	rs231237	0.039518	9.77	-0.2	131	33	enet	0.10554	5.03e-44	0.45938	0.64596	NA	NA	NA	NA	NA
CYP4F3-out.wgt.RDat	/u/home/t/tboltz/project-ophoff/rna_whole_blood/cts_TWAS_latest/T_Cells_CD8_weights2//CYP4F3-out.wgt.RDat	CYP4F3	19	15751708	15773635	0.0193	rs1008153	-2.58	rs4808326	0.003824	-4.28	0.398	188	9	enet	0.00851	7.16e-05	0.66692	0.504821	NA	NA	NA	NA	NA
DNASE2-out.wgt.RDat	/u/home/t/tboltz/project-ophoff/rna_whole_blood/cts_TWAS_latest/T_Cells_CD8_weights2//DNASE2-out.wgt.RDat	DNASE2	19	12986024	12992280	0.1612	rs4804198	3.11	rs2077544	0.127895	14.98	1.683	101	9	lasso	0.13153	3.88e-55	1.80674	0.070802	NA	NA	NA	NA	NA
DUS3L-out.wgt.RDat	/u/home/t/tboltz/project-ophoff/rna_whole_blood/cts_TWAS_latest/T_Cells_CD8_weights2//DUS3L-out.wgt.RDat	DUS3L	19	5784844	5791236	0.0726	rs35804229	-2.75	rs3826798	0.039378	8.38	2.337	73	3	lasso	0.03643	7.08e-16	2.21205	0.026963	0	0.958	0	0.001	0.042
EGLN2-out.wgt.RDat	/u/home/t/tboltz/project-ophoff/rna_whole_blood/cts_TWAS_latest/T_Cells_CD8_weights2//EGLN2-out.wgt.RDat	EGLN2	19	41304902	41314339	0.0393	rs8192709	-2.12	rs3733829	0.029662	-7.38	1.454	123	5	lasso	0.02816	1.29e-12	-1.19548	0.231901	NA	NA	NA	NA	NA
EIF3G-out.wgt.RDat	/u/home/t/tboltz/project-ophoff/rna_whole_blood/cts_TWAS_latest/T_Cells_CD8_weights2//EIF3G-out.wgt.RDat	EIF3G	19	10225691	10230594	0.0948	rs8113425	2.53	rs2305795	0.094095	12.87	1.038	90	24	enet	0.10634	2.3e-44	1.07963	0.280306	NA	NA	NA	NA	NA
ELANE-out.wgt.RDat	/u/home/t/tboltz/project-ophoff/rna_whole_blood/cts_TWAS_latest/T_Cells_CD8_weights2//ELANE-out.wgt.RDat	ELANE	19	851015	856247	0.0194	NA	NA	NA	NA	NA	NA	30	0	enet	0.0099	2e-05	NA	NA	NA	NA	NA	NA	NA
ELL-out.wgt.RDat	/u/home/t/tboltz/project-ophoff/rna_whole_blood/cts_TWAS_latest/T_Cells_CD8_weights2//ELL-out.wgt.RDat	ELL	19	18553474	18632926	0.0146	rs17724992	-2.35	rs4808801	0.013765	-5.26	1.954	87	4	enet	0.01081	8.71e-06	-1.58487	0.112997	NA	NA	NA	NA	NA
EMC10-out.wgt.RDat	/u/home/t/tboltz/project-ophoff/rna_whole_blood/cts_TWAS_latest/T_Cells_CD8_weights2//EMC10-out.wgt.RDat	EMC10	19	50979658	50994127	0.0173	rs1978454	-2.73	rs1274597	0.016202	5.56	1.16	114	4	lasso	0.01476	2.39e-07	1.09641	0.272897	NA	NA	NA	NA	NA
EMP3-out.wgt.RDat	/u/home/t/tboltz/project-ophoff/rna_whole_blood/cts_TWAS_latest/T_Cells_CD8_weights2//EMP3-out.wgt.RDat	EMP3	19	48824767	48833810	0.1409	rs8102349	-3.15	rs8355	0.128464	14.97	-3.096	189	2	lasso	0.13071	8.77e-55	-3.08462	0.002038	0	0.736	0	0.003	0.261
ETFB-out.wgt.RDat	/u/home/t/tboltz/project-ophoff/rna_whole_blood/cts_TWAS_latest/T_Cells_CD8_weights2//ETFB-out.wgt.RDat	ETFB	19	51848424	51869672	0.0279	rs2659091	2.71	rs3786629	0.013048	5.03	-0.606	174	174	blup	0.01149	4.68e-06	-0.274	0.784083	NA	NA	NA	NA	NA
FAM174C-out.wgt.RDat	/u/home/t/tboltz/project-ophoff/rna_whole_blood/cts_TWAS_latest/T_Cells_CD8_weights2//FAM174C-out.wgt.RDat	FAM174C	19	1275530	1279243	0.0199	NA	NA	NA	NA	NA	NA	31	0	lasso	0.01719	2.64e-08	NA	NA	NA	NA	NA	NA	NA
FBL-out.wgt.RDat	/u/home/t/tboltz/project-ophoff/rna_whole_blood/cts_TWAS_latest/T_Cells_CD8_weights2//FBL-out.wgt.RDat	FBL	19	40325099	40337019	0.0133	rs3810389	2.67	rs7507534	0.007798	4.21	0.431	143	2	lasso	0.00422	0.00396	0.37032	0.711145	NA	NA	NA	NA	NA
FPR1-out.wgt.RDat	/u/home/t/tboltz/project-ophoff/rna_whole_blood/cts_TWAS_latest/T_Cells_CD8_weights2//FPR1-out.wgt.RDat	FPR1	19	52248426	52307363	0.1932	rs16982895	-2.59	rs4801891	0.058343	-10.24	0.022	223	8	lasso	0.09089	6.72e-38	0.11281	0.910184	NA	NA	NA	NA	NA
FPR2-out.wgt.RDat	/u/home/t/tboltz/project-ophoff/rna_whole_blood/cts_TWAS_latest/T_Cells_CD8_weights2//FPR2-out.wgt.RDat	FPR2	19	52255280	52273784	0.3128	rs16982895	-2.59	rs12610918	0.061149	-10.49	0.11	219	45	enet	0.19988	5.52e-86	0.49475	0.620775	NA	NA	NA	NA	NA
GATAD2A-out.wgt.RDat	/u/home/t/tboltz/project-ophoff/rna_whole_blood/cts_TWAS_latest/T_Cells_CD8_weights2//GATAD2A-out.wgt.RDat	GATAD2A	19	19496636	19619740	0.0131	rs16995922	3	rs4808200	0.016804	-5.59	2.667	93	1	lasso	0.01573	9.89e-08	-2.667	0.007653	0.013	0.896	0	0.002	0.089
GPX4-out.wgt.RDat	/u/home/t/tboltz/project-ophoff/rna_whole_blood/cts_TWAS_latest/T_Cells_CD8_weights2//GPX4-out.wgt.RDat	GPX4	19	1103926	1106787	0.0689	NA	NA	NA	NA	NA	NA	30	0	blup	0.0471	4.16e-20	NA	NA	NA	NA	NA	NA	NA
ICAM1-out.wgt.RDat	/u/home/t/tboltz/project-ophoff/rna_whole_blood/cts_TWAS_latest/T_Cells_CD8_weights2//ICAM1-out.wgt.RDat	ICAM1	19	10381770	10397291	0.0211	rs8113425	2.53	rs281437	0.026055	-6.84	-0.147	101	2	lasso	0.02553	1.39e-11	0.11664	0.907143	NA	NA	NA	NA	NA
ICAM3-out.wgt.RDat	/u/home/t/tboltz/project-ophoff/rna_whole_blood/cts_TWAS_latest/T_Cells_CD8_weights2//ICAM3-out.wgt.RDat	ICAM3	19	10444453	10450317	0.036	rs17698352	2.92	rs2010492	0.003644	4.24	1.377	102	5	lasso	0.01302	1.16e-06	1.73575	0.082608	NA	NA	NA	NA	NA
ICAM4-out.wgt.RDat	/u/home/t/tboltz/project-ophoff/rna_whole_blood/cts_TWAS_latest/T_Cells_CD8_weights2//ICAM4-out.wgt.RDat	ICAM4	19	10397632	10399198	0.035	rs8113425	2.53	rs281437	0.036508	8.1	-0.147	101	2	lasso	0.03609	9.66e-16	-0.18533	0.852974	NA	NA	NA	NA	NA
ICAM5-out.wgt.RDat	/u/home/t/tboltz/project-ophoff/rna_whole_blood/cts_TWAS_latest/T_Cells_CD8_weights2//ICAM5-out.wgt.RDat	ICAM5	19	10400629	10407454	0.0348	rs8113425	2.53	rs3093030	0.017188	5.66	1.068	101	3	lasso	0.02206	3.21e-10	1.4095	0.158688	NA	NA	NA	NA	NA
IL12RB1-out.wgt.RDat	/u/home/t/tboltz/project-ophoff/rna_whole_blood/cts_TWAS_latest/T_Cells_CD8_weights2//IL12RB1-out.wgt.RDat	IL12RB1	19	18169806	18209754	0.0521	rs12985015	2.82	rs2305743	0.057794	10.22	-0.435	90	3	lasso	0.05509	2.66e-23	-0.41162	0.68062	NA	NA	NA	NA	NA
IQCN-out.wgt.RDat	/u/home/t/tboltz/project-ophoff/rna_whole_blood/cts_TWAS_latest/T_Cells_CD8_weights2//IQCN-out.wgt.RDat	IQCN	19	18367908	18385319	0.0561	rs17724992	-2.35	rs12608504	0.053785	9.7	0.107	90	20	enet	0.06321	1.44e-26	0.91673	0.359285	NA	NA	NA	NA	NA
KANK2-out.wgt.RDat	/u/home/t/tboltz/project-ophoff/rna_whole_blood/cts_TWAS_latest/T_Cells_CD8_weights2//KANK2-out.wgt.RDat	KANK2	19	11274944	11308224	0.0758	rs17698352	2.92	rs755237	0.056716	-10.11	1.472	161	12	enet	0.06069	1.49e-25	-1.4693	0.141751	NA	NA	NA	NA	NA
KCNN4-out.wgt.RDat	/u/home/t/tboltz/project-ophoff/rna_whole_blood/cts_TWAS_latest/T_Cells_CD8_weights2//KCNN4-out.wgt.RDat	KCNN4	19	44270686	44285409	0.1201	rs2302421	-3.51	rs10426528	0.180734	-17.8	0.187	162	7	lasso	0.17872	3.63e-76	-0.21501	0.829763	NA	NA	NA	NA	NA
KIR3DL2-out.wgt.RDat	/u/home/t/tboltz/project-ophoff/rna_whole_blood/cts_TWAS_latest/T_Cells_CD8_weights2//KIR3DL2-out.wgt.RDat	KIR3DL2	19	55361899	55378662	0.0391	rs4806637	-3.04	rs634742	0.010377	5.51	0.279	105	5	lasso	0.02147	5.52e-10	0.22638	0.820903	NA	NA	NA	NA	NA
KLC3-out.wgt.RDat	/u/home/t/tboltz/project-ophoff/rna_whole_blood/cts_TWAS_latest/T_Cells_CD8_weights2//KLC3-out.wgt.RDat	KLC3	19	45836693	45854778	0.0499	rs1545040	2.98	rs13181	0.03485	8	1.085	98	5	enet	0.03225	3.18e-14	1.51491	0.129796	NA	NA	NA	NA	NA
LILRA1-out.wgt.RDat	/u/home/t/tboltz/project-ophoff/rna_whole_blood/cts_TWAS_latest/T_Cells_CD8_weights2//LILRA1-out.wgt.RDat	LILRA1	19	55105048	55113846	0.1567	rs4806637	-3.04	rs10402708	0.072249	11.31	0.432	91	3	lasso	0.13008	1.64e-54	-0.02171	0.982678	NA	NA	NA	NA	NA
LILRA2-out.wgt.RDat	/u/home/t/tboltz/project-ophoff/rna_whole_blood/cts_TWAS_latest/T_Cells_CD8_weights2//LILRA2-out.wgt.RDat	LILRA2	19	55084388	55101752	0.0243	rs4806637	-3.04	rs10402708	0.015921	-5.72	0.432	91	2	lasso	0.01241	2.02e-06	-0.42753	0.668994	NA	NA	NA	NA	NA
LILRA5-out.wgt.RDat	/u/home/t/tboltz/project-ophoff/rna_whole_blood/cts_TWAS_latest/T_Cells_CD8_weights2//LILRA5-out.wgt.RDat	LILRA5	19	54818354	54824436	0.0319	rs2287824	-2.5	rs651279	0.033846	7.74	-0.844	57	2	enet	0.03406	6.14e-15	-0.57249	0.566987	NA	NA	NA	NA	NA
LILRB1-out.wgt.RDat	/u/home/t/tboltz/project-ophoff/rna_whole_blood/cts_TWAS_latest/T_Cells_CD8_weights2//LILRB1-out.wgt.RDat	LILRB1	19	55128613	55148979	0.05	rs4806637	-3.04	rs651279	0.022531	6.46	-0.844	90	21	enet	0.02858	8.82e-13	-0.79049	0.429239	NA	NA	NA	NA	NA
LPAR2-out.wgt.RDat	/u/home/t/tboltz/project-ophoff/rna_whole_blood/cts_TWAS_latest/T_Cells_CD8_weights2//LPAR2-out.wgt.RDat	LPAR2	19	19734465	19739739	0.0389	rs16995922	3	rs4808931	0.01606	5.55	2.223	106	23	enet	0.02476	2.81e-11	1.11087	0.266624	NA	NA	NA	NA	NA
LSM7-out.wgt.RDat	/u/home/t/tboltz/project-ophoff/rna_whole_blood/cts_TWAS_latest/T_Cells_CD8_weights2//LSM7-out.wgt.RDat	LSM7	19	2321520	2328610	0.104	rs3752174	1.95	rs2270048	0.030458	7.36	-1.179	63	22	enet	0.0559	1.26e-23	-0.11546	0.908084	NA	NA	NA	NA	NA
MAN2B1-out.wgt.RDat	/u/home/t/tboltz/project-ophoff/rna_whole_blood/cts_TWAS_latest/T_Cells_CD8_weights2//MAN2B1-out.wgt.RDat	MAN2B1	19	12757327	12777556	0.0557	rs4804198	3.11	rs983149	0.018144	-6.8	2.983	95	9	lasso	0.03154	6.01e-14	-2.42476	0.015319	0	0.811	0	0.001	0.187
MARCHF2-out.wgt.RDat	/u/home/t/tboltz/project-ophoff/rna_whole_blood/cts_TWAS_latest/T_Cells_CD8_weights2//MARCHF2-out.wgt.RDat	MARCHF2	19	8478155	8503901	0.1514	rs2918300	2.71	rs12610448	0.013559	5.69	-0.678	105	23	enet	0.07037	1.81e-29	-1.30927	0.190442	NA	NA	NA	NA	NA
MED16-out.wgt.RDat	/u/home/t/tboltz/project-ophoff/rna_whole_blood/cts_TWAS_latest/T_Cells_CD8_weights2//MED16-out.wgt.RDat	MED16	19	867631	893218	0.0386	NA	NA	NA	NA	NA	NA	30	0	blup	0.03206	3.78e-14	NA	NA	NA	NA	NA	NA	NA
MRPL34-out.wgt.RDat	/u/home/t/tboltz/project-ophoff/rna_whole_blood/cts_TWAS_latest/T_Cells_CD8_weights2//MRPL34-out.wgt.RDat	MRPL34	19	17403419	17417652	0.0501	rs12985015	2.82	rs3810204	0.027185	7.01	-1.262	103	5	lasso	0.04784	2.12e-20	-2.07308	0.038164	0	0.993	0	0.001	0.006
MRPL54-out.wgt.RDat	/u/home/t/tboltz/project-ophoff/rna_whole_blood/cts_TWAS_latest/T_Cells_CD8_weights2//MRPL54-out.wgt.RDat	MRPL54	19	3762681	3768573	0.1377	rs350885	2.61	rs13960	0.133055	15.21	-0.099	64	5	lasso	0.1319	2.69e-55	-0.14543	0.884368	NA	NA	NA	NA	NA
NECTIN2-out.wgt.RDat	/u/home/t/tboltz/project-ophoff/rna_whole_blood/cts_TWAS_latest/T_Cells_CD8_weights2//NECTIN2-out.wgt.RDat	NECTIN2	19	45349433	45392480	0.1431	rs2734454	-2.25	rs17561351	0.115338	14.22	-0.088	128	6	enet	0.1454	3.36e-61	-0.35597	0.721862	NA	NA	NA	NA	NA
NLRP2-out.wgt.RDat	/u/home/t/tboltz/project-ophoff/rna_whole_blood/cts_TWAS_latest/T_Cells_CD8_weights2//NLRP2-out.wgt.RDat	NLRP2	19	55464499	55512510	0.0844	rs4806637	-3.04	rs12981732	0.079929	12.85	-0.785	104	10	enet	0.12068	1.84e-50	-0.3129	0.754358	NA	NA	NA	NA	NA
NR2F6-out.wgt.RDat	/u/home/t/tboltz/project-ophoff/rna_whole_blood/cts_TWAS_latest/T_Cells_CD8_weights2//NR2F6-out.wgt.RDat	NR2F6	19	17342693	17356749	0.0842	rs12985015	2.82	rs6512184	0.003488	4.15	1.154	102	30	enet	0.0365	6.67e-16	-0.82161	0.411298	NA	NA	NA	NA	NA
NUCB1-out.wgt.RDat	/u/home/t/tboltz/project-ophoff/rna_whole_blood/cts_TWAS_latest/T_Cells_CD8_weights2//NUCB1-out.wgt.RDat	NUCB1	19	49403570	49426629	0.0326	rs601338	-3	rs7260579	0.018431	5.96	0.74	119	1	lasso	0.01706	2.97e-08	0.74	0.4593	NA	NA	NA	NA	NA
OSCAR-out.wgt.RDat	/u/home/t/tboltz/project-ophoff/rna_whole_blood/cts_TWAS_latest/T_Cells_CD8_weights2//OSCAR-out.wgt.RDat	OSCAR	19	54597934	54606000	0.1056	rs2287824	-2.5	rs2433724	0.031187	7.54	-1.139	57	4	lasso	0.06286	1.99e-26	-0.23353	0.815352	NA	NA	NA	NA	NA
PCP2-out.wgt.RDat	/u/home/t/tboltz/project-ophoff/rna_whole_blood/cts_TWAS_latest/T_Cells_CD8_weights2//PCP2-out.wgt.RDat	PCP2	19	7696498	7698605	0.039	rs890860	-2.79	rs1862514	0.02857	-7.34	-1.313	110	7	lasso	0.02652	5.69e-12	1.42755	0.153423	NA	NA	NA	NA	NA
PEX11G-out.wgt.RDat	/u/home/t/tboltz/project-ophoff/rna_whole_blood/cts_TWAS_latest/T_Cells_CD8_weights2//PEX11G-out.wgt.RDat	PEX11G	19	7541762	7562335	0.0304	rs890860	-2.79	rs3745356	0.02778	7.1	0.704	115	1	lasso	0.02574	1.16e-11	0.704	0.481433	NA	NA	NA	NA	NA
PGLYRP1-out.wgt.RDat	/u/home/t/tboltz/project-ophoff/rna_whole_blood/cts_TWAS_latest/T_Cells_CD8_weights2//PGLYRP1-out.wgt.RDat	PGLYRP1	19	46522412	46526311	0.0563	rs1545040	2.98	rs12459743	0.026001	-7.2	0.654	103	41	enet	0.02932	4.53e-13	-0.11277	0.910212	NA	NA	NA	NA	NA
PIP5K1C-out.wgt.RDat	/u/home/t/tboltz/project-ophoff/rna_whole_blood/cts_TWAS_latest/T_Cells_CD8_weights2//PIP5K1C-out.wgt.RDat	PIP5K1C	19	3630182	3700477	0.0307	rs350885	2.32	rs740873	0.020812	6.24	-0.592	65	4	enet	0.01953	3.19e-09	-0.43938	0.660383	NA	NA	NA	NA	NA
PLA2G4C-out.wgt.RDat	/u/home/t/tboltz/project-ophoff/rna_whole_blood/cts_TWAS_latest/T_Cells_CD8_weights2//PLA2G4C-out.wgt.RDat	PLA2G4C	19	48551101	48614074	0.1176	rs8102349	-3.15	rs274883	0.06438	11.3	-0.995	195	35	enet	0.13083	7.77e-55	0.27615	0.782434	NA	NA	NA	NA	NA
PLPP2-out.wgt.RDat	/u/home/t/tboltz/project-ophoff/rna_whole_blood/cts_TWAS_latest/T_Cells_CD8_weights2//PLPP2-out.wgt.RDat	PLPP2	19	281041	291403	0.0312	NA	NA	NA	NA	NA	NA	18	0	lasso	0.01852	7.95e-09	NA	NA	NA	NA	NA	NA	NA
PNKP-out.wgt.RDat	/u/home/t/tboltz/project-ophoff/rna_whole_blood/cts_TWAS_latest/T_Cells_CD8_weights2//PNKP-out.wgt.RDat	PNKP	19	50363140	50371166	0.0172	rs11083974	3.46	rs2290775	0.014223	-5.28	-1.541	103	3	lasso	0.01272	1.52e-06	1.47946	0.139016	NA	NA	NA	NA	NA
PNMA8A-out.wgt.RDat	/u/home/t/tboltz/project-ophoff/rna_whole_blood/cts_TWAS_latest/T_Cells_CD8_weights2//PNMA8A-out.wgt.RDat	PNMA8A	19	46969749	46974820	0.0969	rs12459321	2.48	rs10424030	0.077016	11.74	-0.819	74	15	enet	0.09328	6.85e-39	0.10519	0.916228	NA	NA	NA	NA	NA
PNMA8B-out.wgt.RDat	/u/home/t/tboltz/project-ophoff/rna_whole_blood/cts_TWAS_latest/T_Cells_CD8_weights2//PNMA8B-out.wgt.RDat	PNMA8B	19	46990164	46999136	0.0467	rs12459321	2.48	rs10424030	0.038016	8.3	-0.819	70	5	lasso	0.04792	1.97e-20	-0.5076	0.611736	NA	NA	NA	NA	NA
PPP1R15A-out.wgt.RDat	/u/home/t/tboltz/project-ophoff/rna_whole_blood/cts_TWAS_latest/T_Cells_CD8_weights2//PPP1R15A-out.wgt.RDat	PPP1R15A	19	49375679	49379315	0.0667	rs601338	-3	rs9941490	0.03318	7.88	-0.888	108	16	enet	0.03837	1.22e-16	-1.22603	0.220187	NA	NA	NA	NA	NA
PPP5C-out.wgt.RDat	/u/home/t/tboltz/project-ophoff/rna_whole_blood/cts_TWAS_latest/T_Cells_CD8_weights2//PPP5C-out.wgt.RDat	PPP5C	19	46850345	46896238	0.1946	rs12459321	2.48	rs11670522	0.030032	-7.53	-0.565	79	2	lasso	0.09006	1.49e-37	-0.54957	0.582612	NA	NA	NA	NA	NA
PRDX2-out.wgt.RDat	/u/home/t/tboltz/project-ophoff/rna_whole_blood/cts_TWAS_latest/T_Cells_CD8_weights2//PRDX2-out.wgt.RDat	PRDX2	19	12907635	12912614	0.0695	rs4804198	3.11	rs722572	0.006317	-4.93	0.918	89	89	blup	0.01468	2.58e-07	0.23891	0.811174	NA	NA	NA	NA	NA
PRKD2-out.wgt.RDat	/u/home/t/tboltz/project-ophoff/rna_whole_blood/cts_TWAS_latest/T_Cells_CD8_weights2//PRKD2-out.wgt.RDat	PRKD2	19	47177533	47220384	0.0543	rs12459321	2.48	rs11083846	0.039112	8.4	-1.212	64	1	lasso	0.03855	1.03e-16	-1.212	0.225512	NA	NA	NA	NA	NA
PTOV1-out.wgt.RDat	/u/home/t/tboltz/project-ophoff/rna_whole_blood/cts_TWAS_latest/T_Cells_CD8_weights2//PTOV1-out.wgt.RDat	PTOV1	19	50353993	50364001	0.013	rs11083974	3.46	rs10423897	0.014966	5.27	-0.935	103	2	lasso	0.0129	1.3e-06	-0.8842	0.37659	NA	NA	NA	NA	NA
RABAC1-out.wgt.RDat	/u/home/t/tboltz/project-ophoff/rna_whole_blood/cts_TWAS_latest/T_Cells_CD8_weights2//RABAC1-out.wgt.RDat	RABAC1	19	42460834	42463473	0.029	rs2303652	2.79	rs7253563	0.033356	-7.84	0.206	57	13	enet	0.03658	6.19e-16	-0.38453	0.700589	NA	NA	NA	NA	NA
RDH13-out.wgt.RDat	/u/home/t/tboltz/project-ophoff/rna_whole_blood/cts_TWAS_latest/T_Cells_CD8_weights2//RDH13-out.wgt.RDat	RDH13	19	55550477	55582659	0.0463	rs4806637	-3.04	rs3745913	0.029887	7.82	-0.39	98	5	lasso	0.04098	1.12e-17	-0.1611	0.872015	NA	NA	NA	NA	NA
REX1BD-out.wgt.RDat	/u/home/t/tboltz/project-ophoff/rna_whole_blood/cts_TWAS_latest/T_Cells_CD8_weights2//REX1BD-out.wgt.RDat	REX1BD	19	18699536	18703146	0.0293	NA	NA	NA	NA	NA	NA	73	0	lasso	0.01869	6.79e-09	NA	NA	NA	NA	NA	NA	NA
RFPL4AL1-out.wgt.RDat	/u/home/t/tboltz/project-ophoff/rna_whole_blood/cts_TWAS_latest/T_Cells_CD8_weights2//RFPL4AL1-out.wgt.RDat	RFPL4AL1	19	56280508	56284545	0.1018	rs10410314	3.26	rs299190	0.04774	9.2	-0.315	125	11	enet	0.05961	4.1e-25	0.32762	0.743197	NA	NA	NA	NA	NA
RFPL4A-out.wgt.RDat	/u/home/t/tboltz/project-ophoff/rna_whole_blood/cts_TWAS_latest/T_Cells_CD8_weights2//RFPL4A-out.wgt.RDat	RFPL4A	19	56270381	56274541	0.264	rs4801655	2.05	rs299190	0.144471	15.84	-0.315	125	28	enet	0.15963	1.6e-67	-0.11021	0.912245	NA	NA	NA	NA	NA
RFXANK-out.wgt.RDat	/u/home/t/tboltz/project-ophoff/rna_whole_blood/cts_TWAS_latest/T_Cells_CD8_weights2//RFXANK-out.wgt.RDat	RFXANK	19	19303039	19312675	0.0227	rs16995922	3	rs10406659	0.020905	-7.2	1.074	68	68	blup	0.02466	3.08e-11	-2.30895	0.020946	0	0.992	0	0.002	0.006
RPL18A-out.wgt.RDat	/u/home/t/tboltz/project-ophoff/rna_whole_blood/cts_TWAS_latest/T_Cells_CD8_weights2//RPL18A-out.wgt.RDat	RPL18A	19	17970720	17974962	0.0235	NA	NA	NA	NA	NA	NA	98	0	lasso	0.01946	3.37e-09	NA	NA	NA	NA	NA	NA	NA
RPS16-out.wgt.RDat	/u/home/t/tboltz/project-ophoff/rna_whole_blood/cts_TWAS_latest/T_Cells_CD8_weights2//RPS16-out.wgt.RDat	RPS16	19	39923778	39926589	0.188	rs11083515	-3.04	rs31726	0.089412	-12.56	-0.108	123	5	lasso	0.11036	4.6e-46	-0.83372	0.404437	NA	NA	NA	NA	NA
RPS19-out.wgt.RDat	/u/home/t/tboltz/project-ophoff/rna_whole_blood/cts_TWAS_latest/T_Cells_CD8_weights2//RPS19-out.wgt.RDat	RPS19	19	42364326	42376993	0.0271	rs2303652	2.79	rs12974044	0.02261	7.09	-0.248	67	8	enet	0.03161	5.68e-14	-0.18682	0.851801	NA	NA	NA	NA	NA
RPS5-out.wgt.RDat	/u/home/t/tboltz/project-ophoff/rna_whole_blood/cts_TWAS_latest/T_Cells_CD8_weights2//RPS5-out.wgt.RDat	RPS5	19	58897768	58906173	0.1627	rs9304809	3.26	rs734379	0.162683	16.84	1.108	124	16	enet	0.1724	2.77e-73	0.95599	0.339077	NA	NA	NA	NA	NA
SARS2-out.wgt.RDat	/u/home/t/tboltz/project-ophoff/rna_whole_blood/cts_TWAS_latest/T_Cells_CD8_weights2//SARS2-out.wgt.RDat	SARS2	19	39405907	39421536	0.0199	rs11083515	-3.04	rs8113389	0.020044	-6.03	-1.186	103	1	lasso	0.01968	2.79e-09	1.186	0.235622	NA	NA	NA	NA	NA
SHFL-out.wgt.RDat	/u/home/t/tboltz/project-ophoff/rna_whole_blood/cts_TWAS_latest/T_Cells_CD8_weights2//SHFL-out.wgt.RDat	SHFL	19	10196994	10203919	0.0152	rs8113425	2.53	rs3826785	0.011372	-4.63	1.113	90	3	lasso	0.00947	2.98e-05	-0.988	0.323151	NA	NA	NA	NA	NA
SHKBP1-out.wgt.RDat	/u/home/t/tboltz/project-ophoff/rna_whole_blood/cts_TWAS_latest/T_Cells_CD8_weights2//SHKBP1-out.wgt.RDat	SHKBP1	19	41082760	41097305	0.4255	rs337792	2.29	rs2303729	0.216557	-19.46	0.142	129	37	enet	0.2218	1.96e-96	-0.19917	0.842133	NA	NA	NA	NA	NA
SIGLEC11-out.wgt.RDat	/u/home/t/tboltz/project-ophoff/rna_whole_blood/cts_TWAS_latest/T_Cells_CD8_weights2//SIGLEC11-out.wgt.RDat	SIGLEC11	19	50452243	50464429	0.0811	rs2293012	3.32	rs6509448	0.032445	7.64	-1.096	85	5	lasso	0.03796	1.76e-16	-1.01676	0.309267	NA	NA	NA	NA	NA
SIGLEC12-out.wgt.RDat	/u/home/t/tboltz/project-ophoff/rna_whole_blood/cts_TWAS_latest/T_Cells_CD8_weights2//SIGLEC12-out.wgt.RDat	SIGLEC12	19	51994482	52005054	0.0842	rs16982895	-2.59	rs3810114	0.068416	11.08	-0.314	197	7	lasso	0.07239	2.72e-30	-0.60955	0.542162	NA	NA	NA	NA	NA
SIGLEC14-out.wgt.RDat	/u/home/t/tboltz/project-ophoff/rna_whole_blood/cts_TWAS_latest/T_Cells_CD8_weights2//SIGLEC14-out.wgt.RDat	SIGLEC14	19	52145807	52150054	0.1606	rs16982895	-2.59	rs16982907	0.07327	11.42	-2.242	201	8	lasso	0.07591	9.95e-32	-2.37541	0.017529	0	0.965	0	0.001	0.034
SLC1A5-out.wgt.RDat	/u/home/t/tboltz/project-ophoff/rna_whole_blood/cts_TWAS_latest/T_Cells_CD8_weights2//SLC1A5-out.wgt.RDat	SLC1A5	19	47278141	47291851	0.0248	rs12459321	2.48	rs588712	0.01482	-5.21	-1.545	55	4	lasso	0.01296	1.22e-06	1.58996	0.111844	NA	NA	NA	NA	NA
SPACA6-out.wgt.RDat	/u/home/t/tboltz/project-ophoff/rna_whole_blood/cts_TWAS_latest/T_Cells_CD8_weights2//SPACA6-out.wgt.RDat	SPACA6	19	52192382	52215640	0.0728	rs16982895	-2.59	rs2167418	0.03955	8.45	0.119	208	2	lasso	0.03651	6.62e-16	0.15547	0.876452	NA	NA	NA	NA	NA
TIMM13-out.wgt.RDat	/u/home/t/tboltz/project-ophoff/rna_whole_blood/cts_TWAS_latest/T_Cells_CD8_weights2//TIMM13-out.wgt.RDat	TIMM13	19	2425624	2427584	0.03	rs7507593	2	rs7248779	0.01961	-6.52	-0.235	78	3	lasso	0.02646	6.02e-12	-0.23704	0.812625	NA	NA	NA	NA	NA
TMC4-out.wgt.RDat	/u/home/t/tboltz/project-ophoff/rna_whole_blood/cts_TWAS_latest/T_Cells_CD8_weights2//TMC4-out.wgt.RDat	TMC4	19	54663847	54676944	0.0909	NA	NA	NA	NA	NA	NA	61	0	lasso	0.07479	2.85e-31	NA	NA	NA	NA	NA	NA	NA
TMPRSS9-out.wgt.RDat	/u/home/t/tboltz/project-ophoff/rna_whole_blood/cts_TWAS_latest/T_Cells_CD8_weights2//TMPRSS9-out.wgt.RDat	TMPRSS9	19	2360237	2426237	0.0702	rs7507593	2	rs735911	0.165741	17.18	1.068	80	1	lasso	0.16795	2.89e-71	1.068	0.285521	NA	NA	NA	NA	NA
TSKS-out.wgt.RDat	/u/home/t/tboltz/project-ophoff/rna_whole_blood/cts_TWAS_latest/T_Cells_CD8_weights2//TSKS-out.wgt.RDat	TSKS	19	50243015	50266563	0.099	rs11083974	3.46	rs2302518	0.043687	8.78	-0.054	107	16	enet	0.04068	1.48e-17	-0.7505	0.452953	NA	NA	NA	NA	NA
TYK2-out.wgt.RDat	/u/home/t/tboltz/project-ophoff/rna_whole_blood/cts_TWAS_latest/T_Cells_CD8_weights2//TYK2-out.wgt.RDat	TYK2	19	10461206	10491248	0.0205	rs17698352	2.92	rs2304256	0.013667	-5.21	0.802	101	11	enet	0.01996	2.16e-09	-0.81724	0.413791	NA	NA	NA	NA	NA
U2AF1L4-out.wgt.RDat	/u/home/t/tboltz/project-ophoff/rna_whole_blood/cts_TWAS_latest/T_Cells_CD8_weights2//U2AF1L4-out.wgt.RDat	U2AF1L4	19	36233366	36236346	0.0334	rs11084849	2.73	rs3848662	0.017356	-5.82	-0.254	131	2	lasso	0.015	1.92e-07	0.17961	0.857456	NA	NA	NA	NA	NA
UBA52-out.wgt.RDat	/u/home/t/tboltz/project-ophoff/rna_whole_blood/cts_TWAS_latest/T_Cells_CD8_weights2//UBA52-out.wgt.RDat	UBA52	19	18682541	18688360	0.0216	rs17724992	-2.35	rs12609505	0.014737	5.33	0.075	78	8	enet	0.01342	8.08e-07	0.22193	0.824369	NA	NA	NA	NA	NA
UBXN6-out.wgt.RDat	/u/home/t/tboltz/project-ophoff/rna_whole_blood/cts_TWAS_latest/T_Cells_CD8_weights2//UBXN6-out.wgt.RDat	UBXN6	19	4444997	4457791	0.111	rs7250560	2.73	rs243341	0.053865	-10.05	-0.077	103	7	lasso	0.09598	5.12e-40	0.27131	0.78615	NA	NA	NA	NA	NA
VSTM1-out.wgt.RDat	/u/home/t/tboltz/project-ophoff/rna_whole_blood/cts_TWAS_latest/T_Cells_CD8_weights2//VSTM1-out.wgt.RDat	VSTM1	19	54544080	54567207	0.225	rs2287824	-2.5	rs2433724	0.079734	-11.83	-1.139	56	4	lasso	0.13734	1.15e-57	0.60466	0.545406	NA	NA	NA	NA	NA
XRCC1-out.wgt.RDat	/u/home/t/tboltz/project-ophoff/rna_whole_blood/cts_TWAS_latest/T_Cells_CD8_weights2//XRCC1-out.wgt.RDat	XRCC1	19	44047193	44084625	0.0198	rs2302421	-3.51	rs1799778	0.005216	4.44	0.165	110	14	enet	0.0094	3.15e-05	-0.9651	0.334497	NA	NA	NA	NA	NA
YIF1B-out.wgt.RDat	/u/home/t/tboltz/project-ophoff/rna_whole_blood/cts_TWAS_latest/T_Cells_CD8_weights2//YIF1B-out.wgt.RDat	YIF1B	19	38794199	38807913	0.0551	rs3760884	-2.35	rs3843754	0.076504	-11.69	-0.963	160	4	enet	0.07674	4.54e-32	0.6319	0.52745	NA	NA	NA	NA	NA
YJU2B-out.wgt.RDat	/u/home/t/tboltz/project-ophoff/rna_whole_blood/cts_TWAS_latest/T_Cells_CD8_weights2//YJU2B-out.wgt.RDat	YJU2B	19	13842575	13874110	0.0122	rs899173	3.72	rs389535	0.004968	4.04	0.21	67	67	blup	0.00347	0.00811	-1.11439	0.265114	NA	NA	NA	NA	NA
ZBTB7A-out.wgt.RDat	/u/home/t/tboltz/project-ophoff/rna_whole_blood/cts_TWAS_latest/T_Cells_CD8_weights2//ZBTB7A-out.wgt.RDat	ZBTB7A	19	4043302	4066897	0.0252	rs350885	2.43	rs10402864	0.015794	-5.4	-1.064	97	4	lasso	0.01366	6.49e-07	1.24977	0.211383	NA	NA	NA	NA	NA
ZFP30-out.wgt.RDat	/u/home/t/tboltz/project-ophoff/rna_whole_blood/cts_TWAS_latest/T_Cells_CD8_weights2//ZFP30-out.wgt.RDat	ZFP30	19	38104651	38183238	0.015	rs10419174	2.22	rs10426712	0.008418	4.77	-0.504	128	10	enet	0.01114	6.42e-06	0.05924	0.95276	NA	NA	NA	NA	NA
ZFP82-out.wgt.RDat	/u/home/t/tboltz/project-ophoff/rna_whole_blood/cts_TWAS_latest/T_Cells_CD8_weights2//ZFP82-out.wgt.RDat	ZFP82	19	36874023	36909546	0.0658	rs11084849	2.73	rs2070132	0.024752	6.77	0.55	135	7	lasso	0.03234	2.92e-14	0.86138	0.389029	NA	NA	NA	NA	NA
ZNF100-out.wgt.RDat	/u/home/t/tboltz/project-ophoff/rna_whole_blood/cts_TWAS_latest/T_Cells_CD8_weights2//ZNF100-out.wgt.RDat	ZNF100	19	21905574	21950381	0.2587	rs8103138	2.5	rs2435039	0.189484	-18.14	0.402	132	17	enet	0.32405	2.26e-149	-0.11618	0.907507	NA	NA	NA	NA	NA
ZNF121-out.wgt.RDat	/u/home/t/tboltz/project-ophoff/rna_whole_blood/cts_TWAS_latest/T_Cells_CD8_weights2//ZNF121-out.wgt.RDat	ZNF121	19	9671030	9695209	0.0182	rs8113425	2.53	rs10402626	0.01773	-5.9	0.305	109	8	enet	0.01484	2.23e-07	-0.00357	0.997149	NA	NA	NA	NA	NA
ZNF132-out.wgt.RDat	/u/home/t/tboltz/project-ophoff/rna_whole_blood/cts_TWAS_latest/T_Cells_CD8_weights2//ZNF132-out.wgt.RDat	ZNF132	19	58944182	58951520	0.1885	rs9304809	3.26	rs1051500	0.278517	21.97	-0.78	117	24	enet	0.32234	2.03e-148	-1.05617	0.290891	NA	NA	NA	NA	NA
ZNF135-out.wgt.RDat	/u/home/t/tboltz/project-ophoff/rna_whole_blood/cts_TWAS_latest/T_Cells_CD8_weights2//ZNF135-out.wgt.RDat	ZNF135	19	58570608	58597677	0.0853	rs9304809	3.26	rs2288274	0.031181	7.57	0.282	214	16	enet	0.04073	1.42e-17	0.60754	0.543495	NA	NA	NA	NA	NA
ZNF155-out.wgt.RDat	/u/home/t/tboltz/project-ophoff/rna_whole_blood/cts_TWAS_latest/T_Cells_CD8_weights2//ZNF155-out.wgt.RDat	ZNF155	19	44472015	44502478	0.1429	rs2302421	-3.51	rs16978732	0.055377	11.02	0.288	217	42	enet	0.14814	2.07e-62	0.24861	0.803659	NA	NA	NA	NA	NA
ZNF175-out.wgt.RDat	/u/home/t/tboltz/project-ophoff/rna_whole_blood/cts_TWAS_latest/T_Cells_CD8_weights2//ZNF175-out.wgt.RDat	ZNF175	19	52074537	52095763	0.0221	rs16982895	-2.59	rs3752129	0.02516	7.01	0.56	206	2	lasso	0.02307	1.29e-10	0.53195	0.594761	NA	NA	NA	NA	NA
ZNF208-out.wgt.RDat	/u/home/t/tboltz/project-ophoff/rna_whole_blood/cts_TWAS_latest/T_Cells_CD8_weights2//ZNF208-out.wgt.RDat	ZNF208	19	22115761	22193751	0.0265	rs8103138	2.5	rs4808279	0.000835	4.11	0.32	122	9	enet	0.01577	9.54e-08	0.6471	0.517564	NA	NA	NA	NA	NA
ZNF211-out.wgt.RDat	/u/home/t/tboltz/project-ophoff/rna_whole_blood/cts_TWAS_latest/T_Cells_CD8_weights2//ZNF211-out.wgt.RDat	ZNF211	19	58141764	58155409	0.0254	rs9304809	3.26	rs9749085	0.007142	-5.19	0.833	213	213	blup	0.00951	2.87e-05	-1.23057	0.218482	NA	NA	NA	NA	NA
ZNF229-out.wgt.RDat	/u/home/t/tboltz/project-ophoff/rna_whole_blood/cts_TWAS_latest/T_Cells_CD8_weights2//ZNF229-out.wgt.RDat	ZNF229	19	44921686	44952766	0.0315	rs2734454	-2.25	rs2686768	0.011573	5.25	-1.581	205	2	lasso	0.01	1.83e-05	-1.56374	0.117879	NA	NA	NA	NA	NA
ZNF230-out.wgt.RDat	/u/home/t/tboltz/project-ophoff/rna_whole_blood/cts_TWAS_latest/T_Cells_CD8_weights2//ZNF230-out.wgt.RDat	ZNF230	19	44507110	44518076	0.0202	rs2302421	-3.51	rs6509137	0.017652	-5.77	0.459	226	5	lasso	0.01509	1.77e-07	-0.42376	0.671741	NA	NA	NA	NA	NA
ZNF257-out.wgt.RDat	/u/home/t/tboltz/project-ophoff/rna_whole_blood/cts_TWAS_latest/T_Cells_CD8_weights2//ZNF257-out.wgt.RDat	ZNF257	19	22235233	22274282	0.1111	rs8103138	2.5	rs7253490	0.101125	-13.3	-0.321	125	15	enet	0.12172	6.6e-51	0.1827	0.855037	NA	NA	NA	NA	NA
ZNF266-out.wgt.RDat	/u/home/t/tboltz/project-ophoff/rna_whole_blood/cts_TWAS_latest/T_Cells_CD8_weights2//ZNF266-out.wgt.RDat	ZNF266	19	9523138	9546247	0.2592	rs8113425	2.53	rs7257650	0.483456	28.94	-0.834	170	3	lasso	0.4912	4.75e-256	-0.63755	0.523766	NA	NA	NA	NA	NA
ZNF283-out.wgt.RDat	/u/home/t/tboltz/project-ophoff/rna_whole_blood/cts_TWAS_latest/T_Cells_CD8_weights2//ZNF283-out.wgt.RDat	ZNF283	19	44331474	44356169	0.0204	rs2302421	-3.51	rs349036	0.008739	-4.92	-1.118	185	4	lasso	0.01624	6.28e-08	0.83967	0.401094	NA	NA	NA	NA	NA
ZNF304-out.wgt.RDat	/u/home/t/tboltz/project-ophoff/rna_whole_blood/cts_TWAS_latest/T_Cells_CD8_weights2//ZNF304-out.wgt.RDat	ZNF304	19	57862676	57871266	0.0355	rs13345625	-2.3	rs8099984	0.008771	5.21	-1.997	209	21	enet	0.01678	3.83e-08	-0.80166	0.422751	NA	NA	NA	NA	NA
ZNF333-out.wgt.RDat	/u/home/t/tboltz/project-ophoff/rna_whole_blood/cts_TWAS_latest/T_Cells_CD8_weights2//ZNF333-out.wgt.RDat	ZNF333	19	14800861	14844558	0.0458	rs6512005	2.56	rs11085903	0.017604	5.99	0.907	111	21	enet	0.03527	2.04e-15	1.15092	0.249767	NA	NA	NA	NA	NA
ZNF418-out.wgt.RDat	/u/home/t/tboltz/project-ophoff/rna_whole_blood/cts_TWAS_latest/T_Cells_CD8_weights2//ZNF418-out.wgt.RDat	ZNF418	19	58433253	58446761	0.0535	rs9304809	3.26	rs9304810	0.016688	5.59	2.672	234	4	lasso	0.01975	2.61e-09	2.58401	0.009766	0.011	0.883	0	0.003	0.103
ZNF429-out.wgt.RDat	/u/home/t/tboltz/project-ophoff/rna_whole_blood/cts_TWAS_latest/T_Cells_CD8_weights2//ZNF429-out.wgt.RDat	ZNF429	19	21679485	21739072	0.13	rs8103138	2.5	rs4808279	0.039409	-8.37	0.32	145	5	lasso	0.04958	4.26e-21	-0.16692	0.867435	NA	NA	NA	NA	NA
ZNF430-out.wgt.RDat	/u/home/t/tboltz/project-ophoff/rna_whole_blood/cts_TWAS_latest/T_Cells_CD8_weights2//ZNF430-out.wgt.RDat	ZNF430	19	21203441	21242856	0.0147	rs7249876	-1.74	rs10418706	0.004941	-3.66	0.503	109	109	blup	0.00638	0.000516	-0.03439	0.972562	NA	NA	NA	NA	NA
ZNF443-out.wgt.RDat	/u/home/t/tboltz/project-ophoff/rna_whole_blood/cts_TWAS_latest/T_Cells_CD8_weights2//ZNF443-out.wgt.RDat	ZNF443	19	12540521	12551835	0.0612	rs4804198	3.11	rs7257082	0.054359	10.09	2.301	133	6	lasso	0.0589	7.91e-25	2.32862	0.019879	0	0.949	0	0.003	0.048
ZNF468-out.wgt.RDat	/u/home/t/tboltz/project-ophoff/rna_whole_blood/cts_TWAS_latest/T_Cells_CD8_weights2//ZNF468-out.wgt.RDat	ZNF468	19	53341264	53360902	0.0257	rs17305094	-2.43	rs7247271	0.015795	5.36	-0.244	118	3	lasso	0.01329	9.12e-07	-0.2163	0.828753	NA	NA	NA	NA	NA
ZNF486-out.wgt.RDat	/u/home/t/tboltz/project-ophoff/rna_whole_blood/cts_TWAS_latest/T_Cells_CD8_weights2//ZNF486-out.wgt.RDat	ZNF486	19	20278024	20311297	0.0797	rs7251507	1.54	rs11085307	0.041971	-8.91	-0.137	100	35	enet	0.06403	6.73e-27	1.26634	0.20539	NA	NA	NA	NA	NA
ZNF492-out.wgt.RDat	/u/home/t/tboltz/project-ophoff/rna_whole_blood/cts_TWAS_latest/T_Cells_CD8_weights2//ZNF492-out.wgt.RDat	ZNF492	19	22817127	22850473	0.0684	rs8108780	-1.83	rs6511383	0.069384	-11.29	0.738	74	1	lasso	0.06846	1.08e-28	-0.738	0.460514	NA	NA	NA	NA	NA
ZNF493-out.wgt.RDat	/u/home/t/tboltz/project-ophoff/rna_whole_blood/cts_TWAS_latest/T_Cells_CD8_weights2//ZNF493-out.wgt.RDat	ZNF493	19	21579922	21610375	0.2024	rs8103138	2.5	rs8107999	0.133794	-15.47	-0.499	140	64	enet	0.2534	5.17e-112	-0.26646	0.789882	NA	NA	NA	NA	NA
ZNF506-out.wgt.RDat	/u/home/t/tboltz/project-ophoff/rna_whole_blood/cts_TWAS_latest/T_Cells_CD8_weights2//ZNF506-out.wgt.RDat	ZNF506	19	19896649	19932560	0.0476	rs12977524	2.94	rs16996360	0.045642	9.11	1.052	106	3	lasso	0.0463	8.63e-20	1.1594	0.246295	NA	NA	NA	NA	NA
ZNF544-out.wgt.RDat	/u/home/t/tboltz/project-ophoff/rna_whole_blood/cts_TWAS_latest/T_Cells_CD8_weights2//ZNF544-out.wgt.RDat	ZNF544	19	58739961	58788861	0.024	rs9304809	3.26	rs260503	0.022064	-6.81	1.425	151	9	enet	0.02381	6.6e-11	-1.4913	0.135883	NA	NA	NA	NA	NA
ZNF550-out.wgt.RDat	/u/home/t/tboltz/project-ophoff/rna_whole_blood/cts_TWAS_latest/T_Cells_CD8_weights2//ZNF550-out.wgt.RDat	ZNF550	19	58046626	58071231	0.0585	rs9304809	3.26	rs3746222	0.031985	-7.64	-0.335	219	4	lasso	0.03211	3.58e-14	0.41037	0.681532	NA	NA	NA	NA	NA
ZNF552-out.wgt.RDat	/u/home/t/tboltz/project-ophoff/rna_whole_blood/cts_TWAS_latest/T_Cells_CD8_weights2//ZNF552-out.wgt.RDat	ZNF552	19	58315210	58326281	0.0315	rs9304809	3.26	rs2285615	0.02436	-6.62	0.172	234	16	enet	0.02135	6.11e-10	-0.19048	0.848936	NA	NA	NA	NA	NA
ZNF557-out.wgt.RDat	/u/home/t/tboltz/project-ophoff/rna_whole_blood/cts_TWAS_latest/T_Cells_CD8_weights2//ZNF557-out.wgt.RDat	ZNF557	19	7069715	7087979	0.0269	rs890860	-2.79	rs1466715	0.008926	4.23	1.149	127	22	enet	0.01489	2.12e-07	0.84719	0.396887	NA	NA	NA	NA	NA
ZNF558-out.wgt.RDat	/u/home/t/tboltz/project-ophoff/rna_whole_blood/cts_TWAS_latest/T_Cells_CD8_weights2//ZNF558-out.wgt.RDat	ZNF558	19	8916847	8942990	0.0408	rs2918300	2.71	rs2967683	0.004774	-4.19	0.535	169	169	blup	0.01531	1.46e-07	1.24058	0.214761	NA	NA	NA	NA	NA
ZNF559-out.wgt.RDat	/u/home/t/tboltz/project-ophoff/rna_whole_blood/cts_TWAS_latest/T_Cells_CD8_weights2//ZNF559-out.wgt.RDat	ZNF559	19	9434449	9461838	0.0268	rs889162	1.87	rs10745023	0.017836	5.88	-0.267	176	2	lasso	0.01799	1.28e-08	-0.54706	0.584338	NA	NA	NA	NA	NA
ZNF561-out.wgt.RDat	/u/home/t/tboltz/project-ophoff/rna_whole_blood/cts_TWAS_latest/T_Cells_CD8_weights2//ZNF561-out.wgt.RDat	ZNF561	19	9715357	9731910	0.0244	rs8113425	2.53	rs10407111	0.013701	5.33	0.668	106	106	blup	0.01541	1.33e-07	-0.12675	0.899136	NA	NA	NA	NA	NA
ZNF568-out.wgt.RDat	/u/home/t/tboltz/project-ophoff/rna_whole_blood/cts_TWAS_latest/T_Cells_CD8_weights2//ZNF568-out.wgt.RDat	ZNF568	19	37407232	37488834	0.0173	rs4806380	2.97	rs1644666	0.015522	5.88	-1.619	187	9	enet	0.01115	6.37e-06	-1.74336	0.081271	NA	NA	NA	NA	NA
ZNF584-out.wgt.RDat	/u/home/t/tboltz/project-ophoff/rna_whole_blood/cts_TWAS_latest/T_Cells_CD8_weights2//ZNF584-out.wgt.RDat	ZNF584	19	58912872	58929694	0.0245	rs9304809	3.26	rs11670871	0.018524	-6.61	-2.755	123	7	enet	0.01691	3.4e-08	2.64756	0.008107	0	0.873	0	0.002	0.124
ZNF585B-out.wgt.RDat	/u/home/t/tboltz/project-ophoff/rna_whole_blood/cts_TWAS_latest/T_Cells_CD8_weights2//ZNF585B-out.wgt.RDat	ZNF585B	19	37672482	37709055	0.014	rs4806380	2.97	rs10419174	0.00771	5.13	2.22	142	142	blup	0.01136	5.29e-06	1.88882	0.058916	NA	NA	NA	NA	NA
ZNF587B-out.wgt.RDat	/u/home/t/tboltz/project-ophoff/rna_whole_blood/cts_TWAS_latest/T_Cells_CD8_weights2//ZNF587B-out.wgt.RDat	ZNF587B	19	58331090	58357606	0.0181	rs9304809	3.26	rs9749314	0.017423	5.72	-0.011	237	2	lasso	0.01608	7.21e-08	-0.0091	0.992737	NA	NA	NA	NA	NA
ZNF600-out.wgt.RDat	/u/home/t/tboltz/project-ophoff/rna_whole_blood/cts_TWAS_latest/T_Cells_CD8_weights2//ZNF600-out.wgt.RDat	ZNF600	19	53253196	53290060	0.021	rs12972121	-2.26	rs7507442	0.012802	5.1	-0.065	116	5	enet	0.01645	5.15e-08	0.58953	0.555509	NA	NA	NA	NA	NA
ZNF613-out.wgt.RDat	/u/home/t/tboltz/project-ophoff/rna_whole_blood/cts_TWAS_latest/T_Cells_CD8_weights2//ZNF613-out.wgt.RDat	ZNF613	19	52430401	52452012	0.012	rs16982895	-2.59	rs8101184	0.012222	-4.77	1.29	228	2	lasso	0.01701	3.11e-08	-1.76424	0.077692	NA	NA	NA	NA	NA
ZNF626-out.wgt.RDat	/u/home/t/tboltz/project-ophoff/rna_whole_blood/cts_TWAS_latest/T_Cells_CD8_weights2//ZNF626-out.wgt.RDat	ZNF626	19	20802746	20844402	0.1142	rs7249876	-1.74	rs7254995	0.014667	5.93	0.793	85	30	enet	0.04574	1.45e-19	0.64218	0.520754	NA	NA	NA	NA	NA
ZNF66-out.wgt.RDat	/u/home/t/tboltz/project-ophoff/rna_whole_blood/cts_TWAS_latest/T_Cells_CD8_weights2//ZNF66-out.wgt.RDat	ZNF66	19	20959111	20992801	0.2351	rs7249876	-1.74	rs10407397	0.127474	-14.9	0.863	94	36	enet	0.17529	1.34e-74	0.33821	0.735206	NA	NA	NA	NA	NA
ZNF677-out.wgt.RDat	/u/home/t/tboltz/project-ophoff/rna_whole_blood/cts_TWAS_latest/T_Cells_CD8_weights2//ZNF677-out.wgt.RDat	ZNF677	19	53738635	53758151	0.0447	rs17305094	-2.38	rs10407424	0.023059	-6.45	0.013	87	4	lasso	0.02504	2.17e-11	-0.0709	0.943474	NA	NA	NA	NA	NA
ZNF682-out.wgt.RDat	/u/home/t/tboltz/project-ophoff/rna_whole_blood/cts_TWAS_latest/T_Cells_CD8_weights2//ZNF682-out.wgt.RDat	ZNF682	19	20107868	20150314	0.016	rs2033481	2.21	rs11085307	0.010784	4.93	-0.137	106	3	lasso	0.0077	0.000151	0.11606	0.907607	NA	NA	NA	NA	NA
ZNF69-out.wgt.RDat	/u/home/t/tboltz/project-ophoff/rna_whole_blood/cts_TWAS_latest/T_Cells_CD8_weights2//ZNF69-out.wgt.RDat	ZNF69	19	11998598	12025144	0.0294	rs7248680	2.75	rs7248526	0.013585	5.75	0.3	138	19	enet	0.01113	6.47e-06	0.65636	0.51159	NA	NA	NA	NA	NA
ZNF701-out.wgt.RDat	/u/home/t/tboltz/project-ophoff/rna_whole_blood/cts_TWAS_latest/T_Cells_CD8_weights2//ZNF701-out.wgt.RDat	ZNF701	19	53058711	53090427	0.1472	rs2560955	-1.94	rs329966	0.027702	-8.03	-0.103	127	4	lasso	0.08581	8.52e-36	-0.15077	0.880157	NA	NA	NA	NA	NA
ZNF708-out.wgt.RDat	/u/home/t/tboltz/project-ophoff/rna_whole_blood/cts_TWAS_latest/T_Cells_CD8_weights2//ZNF708-out.wgt.RDat	ZNF708	19	21473963	21512227	0.17	rs8103138	2.5	rs1781867	0.074069	-11.47	-0.23	130	27	enet	0.16368	2.44e-69	-0.58731	0.556992	NA	NA	NA	NA	NA
ZNF714-out.wgt.RDat	/u/home/t/tboltz/project-ophoff/rna_whole_blood/cts_TWAS_latest/T_Cells_CD8_weights2//ZNF714-out.wgt.RDat	ZNF714	19	21264966	21308073	0.0123	rs7249876	-1.74	rs12609831	0.013587	-5.29	0.532	113	113	blup	0.01108	6.8e-06	-0.42137	0.673485	NA	NA	NA	NA	NA
ZNF71-out.wgt.RDat	/u/home/t/tboltz/project-ophoff/rna_whole_blood/cts_TWAS_latest/T_Cells_CD8_weights2//ZNF71-out.wgt.RDat	ZNF71	19	57106633	57137849	0.0136	rs10410314	3.26	rs2024395	0.012025	4.78	0.06	123	3	lasso	0.01032	1.37e-05	0.00332	0.997354	NA	NA	NA	NA	NA
ZNF737-out.wgt.RDat	/u/home/t/tboltz/project-ophoff/rna_whole_blood/cts_TWAS_latest/T_Cells_CD8_weights2//ZNF737-out.wgt.RDat	ZNF737	19	20718632	20748615	0.1956	rs7249876	-1.74	rs10413625	0.029955	-7.42	0.063	77	4	lasso	0.07774	1.78e-32	-0.99724	0.318648	NA	NA	NA	NA	NA
ZNF738-out.wgt.RDat	/u/home/t/tboltz/project-ophoff/rna_whole_blood/cts_TWAS_latest/T_Cells_CD8_weights2//ZNF738-out.wgt.RDat	ZNF738	19	21541733	21562104	0.1068	rs8103138	2.5	rs4808279	0.013179	-4.94	0.32	138	21	enet	0.03711	3.81e-16	-0.95564	0.339255	NA	NA	NA	NA	NA
ZNF772-out.wgt.RDat	/u/home/t/tboltz/project-ophoff/rna_whole_blood/cts_TWAS_latest/T_Cells_CD8_weights2//ZNF772-out.wgt.RDat	ZNF772	19	57978032	57988938	0.082	rs13345625	-2.3	rs10405925	0.067492	12.06	0.787	216	5	lasso	0.10916	1.48e-45	0.47508	0.634727	NA	NA	NA	NA	NA
ZNF773-out.wgt.RDat	/u/home/t/tboltz/project-ophoff/rna_whole_blood/cts_TWAS_latest/T_Cells_CD8_weights2//ZNF773-out.wgt.RDat	ZNF773	19	58011284	58029772	0.0261	rs9304809	3.26	rs12980664	0.019305	6.66	0.972	217	7	lasso	0.02094	8.86e-10	0.94888	0.34268	NA	NA	NA	NA	NA
ZNF780A-out.wgt.RDat	/u/home/t/tboltz/project-ophoff/rna_whole_blood/cts_TWAS_latest/T_Cells_CD8_weights2//ZNF780A-out.wgt.RDat	ZNF780A	19	40575060	40596845	0.0175	rs3810389	2.67	rs337799	0.020464	-6.11	0.413	138	3	lasso	0.01934	3.76e-09	-0.36177	0.717523	NA	NA	NA	NA	NA
ZNF790-out.wgt.RDat	/u/home/t/tboltz/project-ophoff/rna_whole_blood/cts_TWAS_latest/T_Cells_CD8_weights2//ZNF790-out.wgt.RDat	ZNF790	19	37308331	37341689	0.0304	rs4806380	2.97	rs2385797	0.015847	-5.49	-1.664	174	7	lasso	0.01187	3.32e-06	1.58801	0.112284	NA	NA	NA	NA	NA
ZNF793-out.wgt.RDat	/u/home/t/tboltz/project-ophoff/rna_whole_blood/cts_TWAS_latest/T_Cells_CD8_weights2//ZNF793-out.wgt.RDat	ZNF793	19	37997842	38039664	0.0402	rs2385412	2.22	rs4803229	0.036033	-8.02	2.053	133	4	lasso	0.03599	1.06e-15	-1.94979	0.051201	NA	NA	NA	NA	NA
ZNF805-out.wgt.RDat	/u/home/t/tboltz/project-ophoff/rna_whole_blood/cts_TWAS_latest/T_Cells_CD8_weights2//ZNF805-out.wgt.RDat	ZNF805	19	57752001	57774096	0.0253	rs13345625	-2.3	rs10418480	0.025512	-6.88	1.38	200	4	lasso	0.02354	8.42e-11	-1.45527	0.145593	NA	NA	NA	NA	NA
ZNF835-out.wgt.RDat	/u/home/t/tboltz/project-ophoff/rna_whole_blood/cts_TWAS_latest/T_Cells_CD8_weights2//ZNF835-out.wgt.RDat	ZNF835	19	57173349	57183151	0.0414	rs10410314	3.26	rs4239476	0.026976	-7	-0.098	125	11	enet	0.03781	2.03e-16	0.42606	0.670064	NA	NA	NA	NA	NA
ZNF83-out.wgt.RDat	/u/home/t/tboltz/project-ophoff/rna_whole_blood/cts_TWAS_latest/T_Cells_CD8_weights2//ZNF83-out.wgt.RDat	ZNF83	19	53097314	53193749	0.0635	rs12972121	-2.26	rs10401904	0.031681	7.64	0.702	144	9	enet	0.03065	1.35e-13	0.34581	0.729484	NA	NA	NA	NA	NA
ZNF85-out.wgt.RDat	/u/home/t/tboltz/project-ophoff/rna_whole_blood/cts_TWAS_latest/T_Cells_CD8_weights2//ZNF85-out.wgt.RDat	ZNF85	19	21106029	21133503	0.0283	rs7249876	-1.74	rs8106633	0.011879	-4.83	0.893	99	99	blup	0.01141	5.05e-06	-1.54006	0.123545	NA	NA	NA	NA	NA
ZNF91-out.wgt.RDat	/u/home/t/tboltz/project-ophoff/rna_whole_blood/cts_TWAS_latest/T_Cells_CD8_weights2//ZNF91-out.wgt.RDat	ZNF91	19	23487794	23578273	0.0472	rs1044095	-1.67	rs7252064	0.057153	-10.05	-0.181	60	5	lasso	0.0673	3.2e-28	0.87546	0.381324	NA	NA	NA	NA	NA
ZSCAN18-out.wgt.RDat	/u/home/t/tboltz/project-ophoff/rna_whole_blood/cts_TWAS_latest/T_Cells_CD8_weights2//ZSCAN18-out.wgt.RDat	ZSCAN18	19	58595206	58629794	0.0135	rs9304809	3.26	rs4801252	0.008255	4.53	-0.051	204	12	enet	0.00764	0.00016	0.16574	0.868359	NA	NA	NA	NA	NA
PANEL	FILE	ID	CHR	P0	P1	HSQ	BEST.GWAS.ID	BEST.GWAS.Z	EQTL.ID	EQTL.R2	EQTL.Z	EQTL.GWAS.Z	NSNP	NWGT	MODEL	MODELCV.R2	MODELCV.PV	TWAS.Z	TWAS.P	COLOC.PP0	COLOC.PP1	COLOC.PP2	COLOC.PP3	COLOC.PP4
ABCD3-out.wgt.RDat	/u/home/t/tboltz/project-ophoff/rna_whole_blood/cts_TWAS_latest/T_Cells_CD8_weights2//ABCD3-out.wgt.RDat	ABCD3	1	94900000	95000000	0.0324	rs2228344	-2.039	rs4148056	0.029913	-7.38	-1.104	201	13	enet	0.02594	9.63e-12	1.16853	0.243	NA	NA	NA	NA	NA
ACADM-out.wgt.RDat	/u/home/t/tboltz/project-ophoff/rna_whole_blood/cts_TWAS_latest/T_Cells_CD8_weights2//ACADM-out.wgt.RDat	ACADM	1	76200000	76300000	0.02985	rs17098450	-2.813	rs1146603	0.010122	5.63	-1.487	276	7	lasso	0.026735	4.69e-12	-0.116411	0.907	NA	NA	NA	NA	NA
ACKR1-out.wgt.RDat	/u/home/t/tboltz/project-ophoff/rna_whole_blood/cts_TWAS_latest/T_Cells_CD8_weights2//ACKR1-out.wgt.RDat	ACKR1	1	159000000	159000000	0.02067	rs6666753	2.413	rs2251746	0.008472	5.1	0.187	222	16	enet	0.013579	6.99e-07	0.04408	0.965	NA	NA	NA	NA	NA
ADAM15-out.wgt.RDat	/u/home/t/tboltz/project-ophoff/rna_whole_blood/cts_TWAS_latest/T_Cells_CD8_weights2//ADAM15-out.wgt.RDat	ADAM15	1	155000000	155000000	0.0424	rs6696760	-3.446	rs35902694	0.021516	6.3	0.556	112	16	enet	0.028068	1.4e-12	-0.458686	0.646	NA	NA	NA	NA	NA
ADAR-out.wgt.RDat	/u/home/t/tboltz/project-ophoff/rna_whole_blood/cts_TWAS_latest/T_Cells_CD8_weights2//ADAR-out.wgt.RDat	ADAR	1	155000000	155000000	0.01544	rs6696760	-3.446	rs884617	0.014362	5.72	-3.287	126	2	lasso	0.014007	4.74e-07	-3.29681	0.000978	0.004	0.633	0	0.002	0.361
ADIPOR1-out.wgt.RDat	/u/home/t/tboltz/project-ophoff/rna_whole_blood/cts_TWAS_latest/T_Cells_CD8_weights2//ADIPOR1-out.wgt.RDat	ADIPOR1	1	203000000	203000000	0.05336	rs10494841	-2.117	rs2232852	0.036231	8.6	-0.987	146	18	enet	0.050726	1.49e-21	-1.43088	0.152	NA	NA	NA	NA	NA
ADORA1-out.wgt.RDat	/u/home/t/tboltz/project-ophoff/rna_whole_blood/cts_TWAS_latest/T_Cells_CD8_weights2//ADORA1-out.wgt.RDat	ADORA1	1	203000000	203000000	0.06489	rs10494841	-2.117	rs6701725	0.03113	-7.59	-0.551	150	2	lasso	0.040513	1.72e-17	-0.260987	0.794	NA	NA	NA	NA	NA
ADSS2-out.wgt.RDat	/u/home/t/tboltz/project-ophoff/rna_whole_blood/cts_TWAS_latest/T_Cells_CD8_weights2//ADSS2-out.wgt.RDat	ADSS2	1	245000000	245000000	0.04336	rs665606	2.831	rs6659174	0.02487	7.05	-0.446	120	18	enet	0.040608	1.58e-17	-0.178863	0.858	NA	NA	NA	NA	NA
AK5-out.wgt.RDat	/u/home/t/tboltz/project-ophoff/rna_whole_blood/cts_TWAS_latest/T_Cells_CD8_weights2//AK5-out.wgt.RDat	AK5	1	77700000	78000000	0.0618	rs17380796	2.604	rs6658302	0.020261	6.09	-0.473	172	23	enet	0.027648	2.05e-12	-0.743311	0.457	NA	NA	NA	NA	NA
AMIGO1-out.wgt.RDat	/u/home/t/tboltz/project-ophoff/rna_whole_blood/cts_TWAS_latest/T_Cells_CD8_weights2//AMIGO1-out.wgt.RDat	AMIGO1	1	110000000	110000000	0.02102	rs2359243	-2.596	rs2301230	0.0191	-5.9	0.864	118	2	lasso	0.017939	1.34e-08	-0.796604	0.426	NA	NA	NA	NA	NA
ANGEL2-out.wgt.RDat	/u/home/t/tboltz/project-ophoff/rna_whole_blood/cts_TWAS_latest/T_Cells_CD8_weights2//ANGEL2-out.wgt.RDat	ANGEL2	1	213000000	213000000	0.01861	rs3006239	2.086	rs2817978	0.011441	-4.83	0.578	145	2	lasso	0.007571	0.000171	-0.672102	0.502	NA	NA	NA	NA	NA
ANKRD35-out.wgt.RDat	/u/home/t/tboltz/project-ophoff/rna_whole_blood/cts_TWAS_latest/T_Cells_CD8_weights2//ANKRD35-out.wgt.RDat	ANKRD35	1	146000000	146000000	0.15884	rs10218795	2.596	rs6670984	0.092162	-12.68	2.09	19	1	lasso	0.091757	2.94e-38	-2.09	0.0366	0	0.975	0	0.001	0.024
AQP10-out.wgt.RDat	/u/home/t/tboltz/project-ophoff/rna_whole_blood/cts_TWAS_latest/T_Cells_CD8_weights2//AQP10-out.wgt.RDat	AQP10	1	154000000	154000000	0.02988	rs6696760	-3.446	rs3811455	0.006913	5.12	-1.985	116	4	lasso	0.019955	2.16e-09	-2.30564	0.0211	0.029	0.949	0	0.004	0.018
ARHGAP30-out.wgt.RDat	/u/home/t/tboltz/project-ophoff/rna_whole_blood/cts_TWAS_latest/T_Cells_CD8_weights2//ARHGAP30-out.wgt.RDat	ARHGAP30	1	161000000	161000000	0.02439	rs3737780	-2.356	rs10797092	0.015095	5.23	-0.407	150	4	lasso	0.016298	5.93e-08	-0.123344	0.902	NA	NA	NA	NA	NA
ARHGEF19-out.wgt.RDat	/u/home/t/tboltz/project-ophoff/rna_whole_blood/cts_TWAS_latest/T_Cells_CD8_weights2//ARHGEF19-out.wgt.RDat	ARHGEF19	1	16500000	16500000	0.02582	rs1739828	2.226	rs4661733	0.006442	4.86	-1.569	182	6	lasso	0.012886	1.31e-06	-1.06143	0.288	NA	NA	NA	NA	NA
ARPC5-out.wgt.RDat	/u/home/t/tboltz/project-ophoff/rna_whole_blood/cts_TWAS_latest/T_Cells_CD8_weights2//ARPC5-out.wgt.RDat	ARPC5	1	184000000	184000000	0.19397	rs10494560	-2.987	rs2254972	0.223739	-19.77	1.398	199	6	lasso	0.238174	1.99e-104	-1.21499	0.224	NA	NA	NA	NA	NA
ATAD3B-out.wgt.RDat	/u/home/t/tboltz/project-ophoff/rna_whole_blood/cts_TWAS_latest/T_Cells_CD8_weights2//ATAD3B-out.wgt.RDat	ATAD3B	1	1410000	1430000	0.12293	rs34945898	2.351	rs7524470	0.003662	3.95	0.98	47	17	enet	0.037143	3.71e-16	0.830206	0.406	NA	NA	NA	NA	NA
ATF6-out.wgt.RDat	/u/home/t/tboltz/project-ophoff/rna_whole_blood/cts_TWAS_latest/T_Cells_CD8_weights2//ATF6-out.wgt.RDat	ATF6	1	162000000	162000000	0.06227	rs12040727	-2.37	rs1394070	0.027802	7.22	0.452	307	8	lasso	0.036644	5.84e-16	0.604928	0.545	NA	NA	NA	NA	NA
ATP1B1-out.wgt.RDat	/u/home/t/tboltz/project-ophoff/rna_whole_blood/cts_TWAS_latest/T_Cells_CD8_weights2//ATP1B1-out.wgt.RDat	ATP1B1	1	169000000	169000000	0.04736	rs12033844	-3.409	rs2000321	0.017451	6.22	0.399	258	25	enet	0.030024	2.38e-13	1.17904	0.238	NA	NA	NA	NA	NA
ATP6V0B-out.wgt.RDat	/u/home/t/tboltz/project-ophoff/rna_whole_blood/cts_TWAS_latest/T_Cells_CD8_weights2//ATP6V0B-out.wgt.RDat	ATP6V0B	1	44400000	44400000	0.0209	rs12410155	-7.269	rs2486008	0.023366	-6.44	2.037	133	3	lasso	0.021285	6.5e-10	-2.65238	0.00799	0	0	0	1	0
B3GALNT2-out.wgt.RDat	/u/home/t/tboltz/project-ophoff/rna_whole_blood/cts_TWAS_latest/T_Cells_CD8_weights2//B3GALNT2-out.wgt.RDat	B3GALNT2	1	236000000	236000000	0.05442	rs4659618	3.06	rs1305556	0.070298	11.33	0.504	78	2	lasso	0.072354	2.82e-30	0.514857	0.607	NA	NA	NA	NA	NA
B3GALT6-out.wgt.RDat	/u/home/t/tboltz/project-ophoff/rna_whole_blood/cts_TWAS_latest/T_Cells_CD8_weights2//B3GALT6-out.wgt.RDat	B3GALT6	1	1170000	1170000	0.0257	rs3131972	2.132	rs3813199	0.03681	8.24	-0.662	32	6	enet	0.037424	2.87e-16	-0.535596	0.592	NA	NA	NA	NA	NA
BCL2L15-out.wgt.RDat	/u/home/t/tboltz/project-ophoff/rna_whole_blood/cts_TWAS_latest/T_Cells_CD8_weights2//BCL2L15-out.wgt.RDat	BCL2L15	1	114000000	114000000	0.01154	rs17032441	2.487	rs1746860	0.011258	-4.89	0.14	136	1	lasso	0.008587	6.69e-05	-0.14	0.889	NA	NA	NA	NA	NA
BTG2-out.wgt.RDat	/u/home/t/tboltz/project-ophoff/rna_whole_blood/cts_TWAS_latest/T_Cells_CD8_weights2//BTG2-out.wgt.RDat	BTG2	1	203000000	203000000	0.05622	rs7552670	-2.438	rs4543864	0.042729	8.7	0.45	133	2	lasso	0.042163	3.81e-18	0.50949	0.61	NA	NA	NA	NA	NA
C1orf105-out.wgt.RDat	/u/home/t/tboltz/project-ophoff/rna_whole_blood/cts_TWAS_latest/T_Cells_CD8_weights2//C1orf105-out.wgt.RDat	C1orf105	1	172000000	172000000	0.02173	rs859633	-1.855	rs2269615	0.014331	5.97	-0.043	164	7	enet	0.014254	3.79e-07	0.045784	0.963	NA	NA	NA	NA	NA
C1orf109-out.wgt.RDat	/u/home/t/tboltz/project-ophoff/rna_whole_blood/cts_TWAS_latest/T_Cells_CD8_weights2//C1orf109-out.wgt.RDat	C1orf109	1	38100000	38200000	0.04165	rs4074961	-2.421	rs3762352	0.03648	-8.19	1.553	137	3	lasso	0.035102	2.37e-15	-1.55184	0.121	NA	NA	NA	NA	NA
C1orf112-out.wgt.RDat	/u/home/t/tboltz/project-ophoff/rna_whole_blood/cts_TWAS_latest/T_Cells_CD8_weights2//C1orf112-out.wgt.RDat	C1orf112	1	170000000	170000000	0.02207	rs4437927	2.89	rs11577641	0.009259	-5.03	-0.893	352	14	enet	0.013454	7.83e-07	0.410377	0.682	NA	NA	NA	NA	NA
C1orf115-out.wgt.RDat	/u/home/t/tboltz/project-ophoff/rna_whole_blood/cts_TWAS_latest/T_Cells_CD8_weights2//C1orf115-out.wgt.RDat	C1orf115	1	221000000	221000000	0.16406	rs7544735	-3.806	rs437078	0.065189	10.68	-0.051	164	24	enet	0.099094	2.56e-41	-0.290849	0.771	NA	NA	NA	NA	NA
C1orf87-out.wgt.RDat	/u/home/t/tboltz/project-ophoff/rna_whole_blood/cts_TWAS_latest/T_Cells_CD8_weights2//C1orf87-out.wgt.RDat	C1orf87	1	60500000	60500000	0.168	rs680191	2.757	rs1381888	0.050086	9.39	0.652	164	41	enet	0.063587	1.02e-26	1.51416	0.13	NA	NA	NA	NA	NA
C1QB-out.wgt.RDat	/u/home/t/tboltz/project-ophoff/rna_whole_blood/cts_TWAS_latest/T_Cells_CD8_weights2//C1QB-out.wgt.RDat	C1QB	1	23000000	23000000	0.02114	rs10917284	-2.641	rs294185	0.021848	6.27	0.628	151	3	lasso	0.020614	1.19e-09	0.613305	0.54	NA	NA	NA	NA	NA
C4BPA-out.wgt.RDat	/u/home/t/tboltz/project-ophoff/rna_whole_blood/cts_TWAS_latest/T_Cells_CD8_weights2//C4BPA-out.wgt.RDat	C4BPA	1	207000000	207000000	0.27719	rs2243191	3.11	rs11120211	0.174858	17.49	1.399	194	3	lasso	0.172898	1.65e-73	1.37257	0.17	NA	NA	NA	NA	NA
CA6-out.wgt.RDat	/u/home/t/tboltz/project-ophoff/rna_whole_blood/cts_TWAS_latest/T_Cells_CD8_weights2//CA6-out.wgt.RDat	CA6	1	9010000	9040000	0.03213	rs629524	2.171	rs4418632	0.006621	4.97	-0.218	96	14	enet	0.013474	7.69e-07	-0.369326	0.712	NA	NA	NA	NA	NA
CAPN2-out.wgt.RDat	/u/home/t/tboltz/project-ophoff/rna_whole_blood/cts_TWAS_latest/T_Cells_CD8_weights2//CAPN2-out.wgt.RDat	CAPN2	1	224000000	224000000	0.05208	rs7524705	-2.563	rs11261292	0.015029	5.28	0.011	142	4	lasso	0.020872	9.44e-10	0.742898	0.458	NA	NA	NA	NA	NA
CASP9-out.wgt.RDat	/u/home/t/tboltz/project-ophoff/rna_whole_blood/cts_TWAS_latest/T_Cells_CD8_weights2//CASP9-out.wgt.RDat	CASP9	1	15800000	15900000	0.03073	rs10803369	2.227	rs2236215	0.021583	6.59	0.249	260	260	blup	0.026627	5.17e-12	0.797892	0.425	NA	NA	NA	NA	NA
CCDC163-out.wgt.RDat	/u/home/t/tboltz/project-ophoff/rna_whole_blood/cts_TWAS_latest/T_Cells_CD8_weights2//CCDC163-out.wgt.RDat	CCDC163	1	46000000	46000000	0.0864	rs4233497	2.18	rs4660864	0.151345	16.32	-0.711	140	15	enet	0.148757	1.11e-62	-0.681197	0.496	NA	NA	NA	NA	NA
CCDC24-out.wgt.RDat	/u/home/t/tboltz/project-ophoff/rna_whole_blood/cts_TWAS_latest/T_Cells_CD8_weights2//CCDC24-out.wgt.RDat	CCDC24	1	44500000	44500000	0.03606	rs12410155	-7.269	rs7161	0.030672	7.83	3.838	132	3	lasso	0.032305	3.01e-14	3.99712	6.41e-05	0	0	0	1	0
CCSAP-out.wgt.RDat	/u/home/t/tboltz/project-ophoff/rna_whole_blood/cts_TWAS_latest/T_Cells_CD8_weights2//CCSAP-out.wgt.RDat	CCSAP	1	229000000	229000000	0.19622	rs628860	-2.185	rs237802	0.181153	17.75	-0.869	146	8	enet	0.180897	3.63e-77	-0.92466	0.355	NA	NA	NA	NA	NA
CCT3-out.wgt.RDat	/u/home/t/tboltz/project-ophoff/rna_whole_blood/cts_TWAS_latest/T_Cells_CD8_weights2//CCT3-out.wgt.RDat	CCT3	1	156000000	156000000	0.03741	rs2764406	-2.567	rs3806408	0.029955	7.56	0.344	177	8	lasso	0.028581	8.81e-13	0.388881	0.697	NA	NA	NA	NA	NA
CD101-out.wgt.RDat	/u/home/t/tboltz/project-ophoff/rna_whole_blood/cts_TWAS_latest/T_Cells_CD8_weights2//CD101-out.wgt.RDat	CD101	1	118000000	118000000	0.10488	rs8254	-3.253	rs10494192	0.018271	-5.78	-3.021	115	30	enet	0.045397	1.98e-19	0.853037	0.394	NA	NA	NA	NA	NA
CD52-out.wgt.RDat	/u/home/t/tboltz/project-ophoff/rna_whole_blood/cts_TWAS_latest/T_Cells_CD8_weights2//CD52-out.wgt.RDat	CD52	1	26600000	26600000	0.04466	rs4072445	3.056	rs11584185	0.025768	-8.16	-0.217	170	5	lasso	0.043096	1.63e-18	-0.139777	0.889	NA	NA	NA	NA	NA
CD58-out.wgt.RDat	/u/home/t/tboltz/project-ophoff/rna_whole_blood/cts_TWAS_latest/T_Cells_CD8_weights2//CD58-out.wgt.RDat	CD58	1	117000000	117000000	0.01751	rs8254	-3.253	rs2300747	0.009466	-5.04	0.58	150	1	lasso	0.010828	8.57e-06	-0.58	0.562	NA	NA	NA	NA	NA
CD84-out.wgt.RDat	/u/home/t/tboltz/project-ophoff/rna_whole_blood/cts_TWAS_latest/T_Cells_CD8_weights2//CD84-out.wgt.RDat	CD84	1	161000000	161000000	0.02723	rs3737780	-2.356	rs1604784	0.033656	7.77	-0.551	109	4	lasso	0.031921	4.27e-14	-0.237385	0.812	NA	NA	NA	NA	NA
CDA-out.wgt.RDat	/u/home/t/tboltz/project-ophoff/rna_whole_blood/cts_TWAS_latest/T_Cells_CD8_weights2//CDA-out.wgt.RDat	CDA	1	20900000	20900000	0.04209	rs10916764	-3.018	rs4655226	0.042482	8.73	-1.371	144	7	lasso	0.049313	5.46e-21	-1.95317	0.0508	NA	NA	NA	NA	NA
CDC14A-out.wgt.RDat	/u/home/t/tboltz/project-ophoff/rna_whole_blood/cts_TWAS_latest/T_Cells_CD8_weights2//CDC14A-out.wgt.RDat	CDC14A	1	101000000	101000000	0.23309	rs3766593	-3.443	rs2030048	0.089342	-12.54	-2.118	231	22	enet	0.130262	1.37e-54	1.65165	0.0986	NA	NA	NA	NA	NA
CDC42-out.wgt.RDat	/u/home/t/tboltz/project-ophoff/rna_whole_blood/cts_TWAS_latest/T_Cells_CD8_weights2//CDC42-out.wgt.RDat	CDC42	1	22400000	22400000	0.05967	rs11810369	-2.456	rs3117048	0.055856	-9.99	0.844	173	6	lasso	0.060867	1.27e-25	-0.222319	0.824	NA	NA	NA	NA	NA
CDC7-out.wgt.RDat	/u/home/t/tboltz/project-ophoff/rna_whole_blood/cts_TWAS_latest/T_Cells_CD8_weights2//CDC7-out.wgt.RDat	CDC7	1	92000000	92000000	0.01496	rs12023428	1.962	rs13447526	0.006697	4.11	-1.25	213	19	enet	0.010554	1.1e-05	0.062732	0.95	NA	NA	NA	NA	NA
CEP170-out.wgt.RDat	/u/home/t/tboltz/project-ophoff/rna_whole_blood/cts_TWAS_latest/T_Cells_CD8_weights2//CEP170-out.wgt.RDat	CEP170	1	243000000	243000000	0.05995	rs914949	2.863	rs12029086	0.006693	5.22	-0.362	143	143	blup	0.02555	1.37e-11	-2.02189	0.0432	0.046	0.95	0	0.001	0.003
CEP85-out.wgt.RDat	/u/home/t/tboltz/project-ophoff/rna_whole_blood/cts_TWAS_latest/T_Cells_CD8_weights2//CEP85-out.wgt.RDat	CEP85	1	26600000	26600000	0.01298	rs4072445	3.056	rs4072445	0.003633	4.51	3.056	175	4	enet	0.004177	0.00412	3.09505	0.00197	0.516	0.425	0.001	0.001	0.056
CEPT1-out.wgt.RDat	/u/home/t/tboltz/project-ophoff/rna_whole_blood/cts_TWAS_latest/T_Cells_CD8_weights2//CEPT1-out.wgt.RDat	CEPT1	1	112000000	112000000	0.03198	rs2477425	-2.541	rs11102212	0.01512	-5.91	0.159	233	5	lasso	0.01649	4.98e-08	-0.653105	0.514	NA	NA	NA	NA	NA
CERS2-out.wgt.RDat	/u/home/t/tboltz/project-ophoff/rna_whole_blood/cts_TWAS_latest/T_Cells_CD8_weights2//CERS2-out.wgt.RDat	CERS2	1	151000000	151000000	0.02794	rs1887545	-2.989	rs10888397	0.072303	-11.39	-0.262	127	6	lasso	0.069688	3.42e-29	0.237978	0.812	NA	NA	NA	NA	NA
CHD1L-out.wgt.RDat	/u/home/t/tboltz/project-ophoff/rna_whole_blood/cts_TWAS_latest/T_Cells_CD8_weights2//CHD1L-out.wgt.RDat	CHD1L	1	147000000	147000000	0.00918	rs4534444	2.302	rs7537703	0.00931	4.33	1.042	197	3	lasso	0.006373	0.00052	1.01185	0.312	NA	NA	NA	NA	NA
CHI3L1-out.wgt.RDat	/u/home/t/tboltz/project-ophoff/rna_whole_blood/cts_TWAS_latest/T_Cells_CD8_weights2//CHI3L1-out.wgt.RDat	CHI3L1	1	203000000	203000000	0.50009	rs10494841	-2.117	rs946261	0.26323	-21.36	-1.305	140	7	lasso	0.279261	2.9e-125	1.34765	0.178	NA	NA	NA	NA	NA
CHI3L2-out.wgt.RDat	/u/home/t/tboltz/project-ophoff/rna_whole_blood/cts_TWAS_latest/T_Cells_CD8_weights2//CHI3L2-out.wgt.RDat	CHI3L2	1	112000000	112000000	0.02158	rs2477425	-2.541	rs11556868	0.029849	7.34	-0.403	225	1	lasso	0.028043	1.43e-12	-0.403	0.687	NA	NA	NA	NA	NA
CHRM3-out.wgt.RDat	/u/home/t/tboltz/project-ophoff/rna_whole_blood/cts_TWAS_latest/T_Cells_CD8_weights2//CHRM3-out.wgt.RDat	CHRM3	1	240000000	240000000	0.02715	rs11591010	3.213	rs891700	0.015243	5.71	-0.822	235	9	enet	0.015262	1.52e-07	-0.711264	0.477	NA	NA	NA	NA	NA
CLIC4-out.wgt.RDat	/u/home/t/tboltz/project-ophoff/rna_whole_blood/cts_TWAS_latest/T_Cells_CD8_weights2//CLIC4-out.wgt.RDat	CLIC4	1	25100000	25200000	0.03095	rs196410	-2.384	rs4601530	0.011358	5.74	0.502	142	142	blup	0.025441	1.51e-11	1.14306	0.253	NA	NA	NA	NA	NA
CMPK1-out.wgt.RDat	/u/home/t/tboltz/project-ophoff/rna_whole_blood/cts_TWAS_latest/T_Cells_CD8_weights2//CMPK1-out.wgt.RDat	CMPK1	1	47800000	47800000	0.02796	rs11211402	2.783	rs12749507	0.009613	5.2	0.664	159	26	enet	0.012203	2.44e-06	-0.368957	0.712	NA	NA	NA	NA	NA
CNR2-out.wgt.RDat	/u/home/t/tboltz/project-ophoff/rna_whole_blood/cts_TWAS_latest/T_Cells_CD8_weights2//CNR2-out.wgt.RDat	CNR2	1	24200000	24200000	0.09972	rs12401982	3.709	rs34902309	0.102264	-13.46	-0.966	94	5	lasso	0.10903	1.68e-45	0.730783	0.465	NA	NA	NA	NA	NA
COA6-out.wgt.RDat	/u/home/t/tboltz/project-ophoff/rna_whole_blood/cts_TWAS_latest/T_Cells_CD8_weights2//COA6-out.wgt.RDat	COA6	1	235000000	235000000	0.0378	rs478425	2.219	rs7524822	0.035959	8.19	-0.05	154	2	enet	0.037162	3.64e-16	-0.343794	0.731	NA	NA	NA	NA	NA
COLGALT2-out.wgt.RDat	/u/home/t/tboltz/project-ophoff/rna_whole_blood/cts_TWAS_latest/T_Cells_CD8_weights2//COLGALT2-out.wgt.RDat	COLGALT2	1	184000000	184000000	0.15223	rs1930294	-3.495	rs6698088	0.050357	9.9	-0.456	208	208	blup	0.073045	1.47e-30	-0.706435	0.48	NA	NA	NA	NA	NA
COQ8A-out.wgt.RDat	/u/home/t/tboltz/project-ophoff/rna_whole_blood/cts_TWAS_latest/T_Cells_CD8_weights2//COQ8A-out.wgt.RDat	COQ8A	1	227000000	227000000	0.11134	rs1151815	2.886	rs1513609	0.029105	-8.62	0.614	183	20	enet	0.075307	1.76e-31	-0.81126	0.417	NA	NA	NA	NA	NA
COX20-out.wgt.RDat	/u/home/t/tboltz/project-ophoff/rna_whole_blood/cts_TWAS_latest/T_Cells_CD8_weights2//COX20-out.wgt.RDat	COX20	1	245000000	245000000	0.04344	rs6676378	2.642	rs10927330	0.027645	-7.17	1.395	106	3	lasso	0.026265	7.18e-12	-1.40621	0.16	NA	NA	NA	NA	NA
CPLANE2-out.wgt.RDat	/u/home/t/tboltz/project-ophoff/rna_whole_blood/cts_TWAS_latest/T_Cells_CD8_weights2//CPLANE2-out.wgt.RDat	CPLANE2	1	16600000	16600000	0.02292	rs1739828	2.226	rs2994142	0.010384	5.22	0.803	170	2	lasso	0.009632	2.56e-05	0.873457	0.382	NA	NA	NA	NA	NA
CREG1-out.wgt.RDat	/u/home/t/tboltz/project-ophoff/rna_whole_blood/cts_TWAS_latest/T_Cells_CD8_weights2//CREG1-out.wgt.RDat	CREG1	1	167000000	168000000	0.02118	rs4657678	-2.902	rs1773549	0.015843	5.54	-1.524	153	3	lasso	0.013843	5.5e-07	-1.35958	0.174	NA	NA	NA	NA	NA
CROCC-out.wgt.RDat	/u/home/t/tboltz/project-ophoff/rna_whole_blood/cts_TWAS_latest/T_Cells_CD8_weights2//CROCC-out.wgt.RDat	CROCC	1	17100000	17300000	0.02518	rs1204875	3.147	rs2871776	0.013726	-5.8	-1.599	132	10	enet	0.011862	3.34e-06	2.62235	0.00873	0.003	0.98	0	0.002	0.014
CRYZ-out.wgt.RDat	/u/home/t/tboltz/project-ophoff/rna_whole_blood/cts_TWAS_latest/T_Cells_CD8_weights2//CRYZ-out.wgt.RDat	CRYZ	1	75200000	75200000	0.35355	rs6662846	-3.488	rs1409785	0.09845	-14.01	2.037	120	42	enet	0.167391	5.17e-71	-1.67851	0.0932	NA	NA	NA	NA	NA
CSF3R-out.wgt.RDat	/u/home/t/tboltz/project-ophoff/rna_whole_blood/cts_TWAS_latest/T_Cells_CD8_weights2//CSF3R-out.wgt.RDat	CSF3R	1	36900000	36900000	0.06762	rs6680302	-2.831	rs10908303	0.049082	9.53	-1.055	141	9	enet	0.05343	1.23e-22	-1.27806	0.201	NA	NA	NA	NA	NA
CTBS-out.wgt.RDat	/u/home/t/tboltz/project-ophoff/rna_whole_blood/cts_TWAS_latest/T_Cells_CD8_weights2//CTBS-out.wgt.RDat	CTBS	1	85000000	85000000	0.04027	rs2812452	2.667	rs17112247	0.023111	-6.39	0.431	159	18	enet	0.027103	3.36e-12	0.644132	0.519	NA	NA	NA	NA	NA
CTSS-out.wgt.RDat	/u/home/t/tboltz/project-ophoff/rna_whole_blood/cts_TWAS_latest/T_Cells_CD8_weights2//CTSS-out.wgt.RDat	CTSS	1	151000000	151000000	0.04228	rs2147324	-3.05	rs955955	0.016747	5.82	1.532	98	98	blup	0.023598	8.02e-11	1.99123	0.0465	0.001	0.99	0	0.001	0.007
CYB5R1-out.wgt.RDat	/u/home/t/tboltz/project-ophoff/rna_whole_blood/cts_TWAS_latest/T_Cells_CD8_weights2//CYB5R1-out.wgt.RDat	CYB5R1	1	203000000	203000000	0.02432	rs10494841	-2.117	rs10494839	0.025863	-6.92	-0.119	146	3	lasso	0.023411	9.49e-11	-0.001959	0.998	NA	NA	NA	NA	NA
CZIB-out.wgt.RDat	/u/home/t/tboltz/project-ophoff/rna_whole_blood/cts_TWAS_latest/T_Cells_CD8_weights2//CZIB-out.wgt.RDat	CZIB	1	53700000	53700000	0.01846	rs1288331	2.624	rs869987	0.012697	5.83	-1.143	211	4	lasso	0.013082	1.1e-06	-1.3926	0.164	NA	NA	NA	NA	NA
DDX20-out.wgt.RDat	/u/home/t/tboltz/project-ophoff/rna_whole_blood/cts_TWAS_latest/T_Cells_CD8_weights2//DDX20-out.wgt.RDat	DDX20	1	112000000	112000000	0.02177	rs538779	2.676	rs197381	0.021862	-6.39	-0.025	235	3	lasso	0.020445	1.39e-09	-0.362891	0.717	NA	NA	NA	NA	NA
DDX59-out.wgt.RDat	/u/home/t/tboltz/project-ophoff/rna_whole_blood/cts_TWAS_latest/T_Cells_CD8_weights2//DDX59-out.wgt.RDat	DDX59	1	201000000	201000000	0.04373	rs6664337	2.759	rs4437908	0.044785	8.93	-0.806	212	2	lasso	0.04303	1.73e-18	-1.03256	0.302	NA	NA	NA	NA	NA
DHCR24-out.wgt.RDat	/u/home/t/tboltz/project-ophoff/rna_whole_blood/cts_TWAS_latest/T_Cells_CD8_weights2//DHCR24-out.wgt.RDat	DHCR24	1	55300000	55400000	0.02144	rs1655528	2.29	rs6686859	0.007058	-5.28	0.788	138	138	blup	0.01352	7.38e-07	-1.80984	0.0703	NA	NA	NA	NA	NA
DISC1-out.wgt.RDat	/u/home/t/tboltz/project-ophoff/rna_whole_blood/cts_TWAS_latest/T_Cells_CD8_weights2//DISC1-out.wgt.RDat	DISC1	1	232000000	232000000	0.0749	rs967433	2.713	rs11122319	0.061332	10.47	0.179	307	3	lasso	0.060504	1.78e-25	0.191845	0.848	NA	NA	NA	NA	NA
DNAJC8-out.wgt.RDat	/u/home/t/tboltz/project-ophoff/rna_whole_blood/cts_TWAS_latest/T_Cells_CD8_weights2//DNAJC8-out.wgt.RDat	DNAJC8	1	28500000	28600000	0.03427	rs4256835	2.232	rs576550	0.02141	6.32	1.28	112	7	lasso	0.021729	4.35e-10	1.52638	0.127	NA	NA	NA	NA	NA
DR1-out.wgt.RDat	/u/home/t/tboltz/project-ophoff/rna_whole_blood/cts_TWAS_latest/T_Cells_CD8_weights2//DR1-out.wgt.RDat	DR1	1	93800000	93800000	0.08392	rs4847183	-2.353	rs7535628	0.103963	-13.64	-0.362	165	56	enet	0.115298	3.67e-48	0.025117	0.98	NA	NA	NA	NA	NA
DRAM2-out.wgt.RDat	/u/home/t/tboltz/project-ophoff/rna_whole_blood/cts_TWAS_latest/T_Cells_CD8_weights2//DRAM2-out.wgt.RDat	DRAM2	1	112000000	112000000	0.02189	rs2477425	-2.541	rs817582	0.02	-6.4	-0.29	224	3	lasso	0.01675	3.94e-08	0.216585	0.829	NA	NA	NA	NA	NA
DYNLT5-out.wgt.RDat	/u/home/t/tboltz/project-ophoff/rna_whole_blood/cts_TWAS_latest/T_Cells_CD8_weights2//DYNLT5-out.wgt.RDat	DYNLT5	1	67200000	67200000	0.03085	rs10489628	3.121	rs650202	0.015533	5.97	0.508	264	264	blup	0.023998	5.58e-11	0.172683	0.863	NA	NA	NA	NA	NA
E2F2-out.wgt.RDat	/u/home/t/tboltz/project-ophoff/rna_whole_blood/cts_TWAS_latest/T_Cells_CD8_weights2//E2F2-out.wgt.RDat	E2F2	1	23800000	23900000	0.0298	rs1618841	-2.315	rs2282720	0.012016	-4.8	-0.693	96	4	lasso	0.010645	1.01e-05	0.6714	0.502	NA	NA	NA	NA	NA
ECHDC2-out.wgt.RDat	/u/home/t/tboltz/project-ophoff/rna_whole_blood/cts_TWAS_latest/T_Cells_CD8_weights2//ECHDC2-out.wgt.RDat	ECHDC2	1	53400000	53400000	0.036	rs1288331	2.624	rs480299	0.035968	7.98	-1.283	172	18	enet	0.033742	8.17e-15	-2.13383	0.0329	0	0.991	0	0.001	0.007
EFCAB14-out.wgt.RDat	/u/home/t/tboltz/project-ophoff/rna_whole_blood/cts_TWAS_latest/T_Cells_CD8_weights2//EFCAB14-out.wgt.RDat	EFCAB14	1	47100000	47200000	0.02957	rs11211402	2.783	rs1440487	0.024479	6.89	-2.004	218	15	enet	0.025337	1.66e-11	-1.87677	0.0606	NA	NA	NA	NA	NA
EFCAB2-out.wgt.RDat	/u/home/t/tboltz/project-ophoff/rna_whole_blood/cts_TWAS_latest/T_Cells_CD8_weights2//EFCAB2-out.wgt.RDat	EFCAB2	1	245000000	245000000	0.08014	rs819876	2.484	rs6692143	0.042843	-8.71	-0.566	119	3	lasso	0.0458	1.37e-19	0.749285	0.454	NA	NA	NA	NA	NA
ELOA-out.wgt.RDat	/u/home/t/tboltz/project-ophoff/rna_whole_blood/cts_TWAS_latest/T_Cells_CD8_weights2//ELOA-out.wgt.RDat	ELOA	1	24100000	24100000	0.02287	rs12401982	3.709	rs586173	0.02838	-7.1	-1.417	71	9	enet	0.028037	1.44e-12	1.70123	0.0889	NA	NA	NA	NA	NA
ENO1-out.wgt.RDat	/u/home/t/tboltz/project-ophoff/rna_whole_blood/cts_TWAS_latest/T_Cells_CD8_weights2//ENO1-out.wgt.RDat	ENO1	1	8920000	8940000	0.03936	rs6684149	-2.394	rs12135416	0.022755	-6.49	0.428	109	4	lasso	0.020877	9.4e-10	-0.414107	0.679	NA	NA	NA	NA	NA
EPB41-out.wgt.RDat	/u/home/t/tboltz/project-ophoff/rna_whole_blood/cts_TWAS_latest/T_Cells_CD8_weights2//EPB41-out.wgt.RDat	EPB41	1	29200000	29400000	0.04461	rs4654322	3.341	rs2452783	0.027785	7.93	-1.322	180	9	enet	0.03481	3.09e-15	-1.90107	0.0573	NA	NA	NA	NA	NA
ERMAP-out.wgt.RDat	/u/home/t/tboltz/project-ophoff/rna_whole_blood/cts_TWAS_latest/T_Cells_CD8_weights2//ERMAP-out.wgt.RDat	ERMAP	1	43300000	43300000	0.01879	rs2275180	-5.436	rs11210721	0.002882	-4.67	1.185	189	189	blup	0.011272	5.71e-06	-1.97938	0.0478	0.013	0.037	0.25	0.691	0.009
ESPN-out.wgt.RDat	/u/home/t/tboltz/project-ophoff/rna_whole_blood/cts_TWAS_latest/T_Cells_CD8_weights2//ESPN-out.wgt.RDat	ESPN	1	6480000	6520000	0.10708	rs1295107	2.702	rs12078257	0.026971	7.82	1.798	113	17	enet	0.06554	1.65e-27	1.90669	0.0566	NA	NA	NA	NA	NA
EVA1B-out.wgt.RDat	/u/home/t/tboltz/project-ophoff/rna_whole_blood/cts_TWAS_latest/T_Cells_CD8_weights2//EVA1B-out.wgt.RDat	EVA1B	1	36800000	36800000	0.0311	rs6680302	-2.831	rs12116935	0.014215	5.41	-2.555	148	15	enet	0.021246	6.73e-10	-1.57291	0.116	NA	NA	NA	NA	NA
EVI5-out.wgt.RDat	/u/home/t/tboltz/project-ophoff/rna_whole_blood/cts_TWAS_latest/T_Cells_CD8_weights2//EVI5-out.wgt.RDat	EVI5	1	93000000	93300000	0.01335	rs1483022	2.406	rs2774941	0.009963	-5.28	2.138	219	219	blup	0.008332	8.46e-05	-1.53979	0.124	NA	NA	NA	NA	NA
EXO5-out.wgt.RDat	/u/home/t/tboltz/project-ophoff/rna_whole_blood/cts_TWAS_latest/T_Cells_CD8_weights2//EXO5-out.wgt.RDat	EXO5	1	41000000	41000000	0.03926	rs6600316	2.376	rs11208363	0.022974	-6.71	-0.476	139	139	blup	0.019782	2.53e-09	-0.81981	0.412	NA	NA	NA	NA	NA
EYA3-out.wgt.RDat	/u/home/t/tboltz/project-ophoff/rna_whole_blood/cts_TWAS_latest/T_Cells_CD8_weights2//EYA3-out.wgt.RDat	EYA3	1	28300000	28400000	0.01997	rs2788690	2.233	rs12040932	0.004035	-4.51	-0.004	112	10	enet	0.010493	1.16e-05	-0.215031	0.83	NA	NA	NA	NA	NA
F5-out.wgt.RDat	/u/home/t/tboltz/project-ophoff/rna_whole_blood/cts_TWAS_latest/T_Cells_CD8_weights2//F5-out.wgt.RDat	F5	1	169000000	170000000	0.08472	rs6427193	-2.662	rs12406092	0.069027	-11.06	0.6	310	10	lasso	0.069222	5.3e-29	-0.547364	0.584	NA	NA	NA	NA	NA
FAM167B-out.wgt.RDat	/u/home/t/tboltz/project-ophoff/rna_whole_blood/cts_TWAS_latest/T_Cells_CD8_weights2//FAM167B-out.wgt.RDat	FAM167B	1	32700000	32700000	0.02401	rs6678903	3.818	rs7544661	0.018951	5.83	-0.617	77	2	lasso	0.016866	3.55e-08	-0.616922	0.537	NA	NA	NA	NA	NA
FAM89A-out.wgt.RDat	/u/home/t/tboltz/project-ophoff/rna_whole_blood/cts_TWAS_latest/T_Cells_CD8_weights2//FAM89A-out.wgt.RDat	FAM89A	1	231000000	231000000	0.0517	rs1202577	2.869	rs4074492	0.036232	8.28	0.117	279	2	lasso	0.033565	9.59e-15	0.089112	0.929	NA	NA	NA	NA	NA
FBXO28-out.wgt.RDat	/u/home/t/tboltz/project-ophoff/rna_whole_blood/cts_TWAS_latest/T_Cells_CD8_weights2//FBXO28-out.wgt.RDat	FBXO28	1	224000000	224000000	0.01066	rs7524705	-2.563	rs7524705	0.010504	-4.59	-2.563	174	1	lasso	0.008576	6.75e-05	2.563	0.0104	0.368	0.591	0	0.001	0.04
FCER1A-out.wgt.RDat	/u/home/t/tboltz/project-ophoff/rna_whole_blood/cts_TWAS_latest/T_Cells_CD8_weights2//FCER1A-out.wgt.RDat	FCER1A	1	159000000	159000000	0.05153	rs2808656	-2.292	rs2251746	0.01182	6.45	0.187	195	9	enet	0.03093	1.05e-13	0.043	0.966	NA	NA	NA	NA	NA
FCER1G-out.wgt.RDat	/u/home/t/tboltz/project-ophoff/rna_whole_blood/cts_TWAS_latest/T_Cells_CD8_weights2//FCER1G-out.wgt.RDat	FCER1G	1	161000000	161000000	0.10853	rs12040727	-2.37	rs4233368	0.045535	-9.08	0.155	140	7	lasso	0.067492	2.67e-28	-0.248542	0.804	NA	NA	NA	NA	NA
FCGR2B-out.wgt.RDat	/u/home/t/tboltz/project-ophoff/rna_whole_blood/cts_TWAS_latest/T_Cells_CD8_weights2//FCGR2B-out.wgt.RDat	FCGR2B	1	162000000	162000000	0.24219	rs12040727	-2.37	rs12722986	0.119849	14.49	-0.07	244	50	enet	0.209763	1.16e-90	-0.201976	0.84	NA	NA	NA	NA	NA
FCGR3A-out.wgt.RDat	/u/home/t/tboltz/project-ophoff/rna_whole_blood/cts_TWAS_latest/T_Cells_CD8_weights2//FCGR3A-out.wgt.RDat	FCGR3A	1	162000000	162000000	0.27894	rs12040727	-2.37	rs1340976	0.129795	-15.17	1.122	198	30	enet	0.140044	7.55e-59	-0.99021	0.322	NA	NA	NA	NA	NA
FCRL3-out.wgt.RDat	/u/home/t/tboltz/project-ophoff/rna_whole_blood/cts_TWAS_latest/T_Cells_CD8_weights2//FCRL3-out.wgt.RDat	FCRL3	1	158000000	158000000	0.12374	rs3845580	2.296	rs3761959	0.137189	-15.55	0.531	165	4	lasso	0.132793	1.1e-55	-0.560805	0.575	NA	NA	NA	NA	NA
FCRL5-out.wgt.RDat	/u/home/t/tboltz/project-ophoff/rna_whole_blood/cts_TWAS_latest/T_Cells_CD8_weights2//FCRL5-out.wgt.RDat	FCRL5	1	157000000	158000000	0.18493	rs3845580	2.296	rs7531685	0.409586	26.76	0.125	173	4	lasso	0.411771	1.4e-201	0.13153	0.895	NA	NA	NA	NA	NA
FGGY-out.wgt.RDat	/u/home/t/tboltz/project-ophoff/rna_whole_blood/cts_TWAS_latest/T_Cells_CD8_weights2//FGGY-out.wgt.RDat	FGGY	1	59800000	60300000	0.03648	rs835356	3.352	rs835356	0.023263	-6.46	3.352	220	3	lasso	0.022019	3.34e-10	-3.26518	0.00109	0	0.581	0	0.001	0.418
FLVCR1-out.wgt.RDat	/u/home/t/tboltz/project-ophoff/rna_whole_blood/cts_TWAS_latest/T_Cells_CD8_weights2//FLVCR1-out.wgt.RDat	FLVCR1	1	213000000	213000000	0.06751	rs3006239	2.086	rs3768548	0.08829	12.44	1.01	170	12	lasso	0.088395	7.28e-37	0.996748	0.319	NA	NA	NA	NA	NA
FMO5-out.wgt.RDat	/u/home/t/tboltz/project-ophoff/rna_whole_blood/cts_TWAS_latest/T_Cells_CD8_weights2//FMO5-out.wgt.RDat	FMO5	1	147000000	147000000	0.04913	rs4534444	2.302	rs7555913	0.024128	-6.71	2.215	186	186	blup	0.035095	2.39e-15	-2.18698	0.0287	0	0.97	0	0.001	0.028
FNBP1L-out.wgt.RDat	/u/home/t/tboltz/project-ophoff/rna_whole_blood/cts_TWAS_latest/T_Cells_CD8_weights2//FNBP1L-out.wgt.RDat	FNBP1L	1	93900000	94000000	0.0138	rs4847183	-2.353	rs17131705	0.007178	-4.23	0.968	189	16	enet	0.009212	3.76e-05	-0.456133	0.648	NA	NA	NA	NA	NA
FPGT-out.wgt.RDat	/u/home/t/tboltz/project-ophoff/rna_whole_blood/cts_TWAS_latest/T_Cells_CD8_weights2//FPGT-out.wgt.RDat	FPGT	1	74700000	74700000	0.03458	rs6662846	-3.488	rs792310	0.061425	10.54	-0.786	109	5	lasso	0.059756	3.56e-25	-0.789661	0.43	NA	NA	NA	NA	NA
FUCA1-out.wgt.RDat	/u/home/t/tboltz/project-ophoff/rna_whole_blood/cts_TWAS_latest/T_Cells_CD8_weights2//FUCA1-out.wgt.RDat	FUCA1	1	24200000	24200000	0.05441	rs12401982	3.709	rs34902309	0.106737	13.68	-0.966	77	13	enet	0.106985	1.23e-44	-0.838788	0.402	NA	NA	NA	NA	NA
GBP3-out.wgt.RDat	/u/home/t/tboltz/project-ophoff/rna_whole_blood/cts_TWAS_latest/T_Cells_CD8_weights2//GBP3-out.wgt.RDat	GBP3	1	89500000	89500000	0.42151	rs17130538	2.428	rs10493821	0.384256	25.88	-0.006	155	23	enet	0.389387	1.49e-187	-0.142034	0.887	NA	NA	NA	NA	NA
GBP4-out.wgt.RDat	/u/home/t/tboltz/project-ophoff/rna_whole_blood/cts_TWAS_latest/T_Cells_CD8_weights2//GBP4-out.wgt.RDat	GBP4	1	89600000	89700000	0.05826	rs6428492	-1.831	rs674903	0.056571	-10.17	0.689	151	11	enet	0.052791	2.22e-22	-1.32738	0.184	NA	NA	NA	NA	NA
GBP5-out.wgt.RDat	/u/home/t/tboltz/project-ophoff/rna_whole_blood/cts_TWAS_latest/T_Cells_CD8_weights2//GBP5-out.wgt.RDat	GBP5	1	89700000	89700000	0.03275	rs6428492	-1.831	rs11587221	0.026476	-7.17	-1.341	131	6	lasso	0.025237	1.82e-11	1.36709	0.172	NA	NA	NA	NA	NA
GLUL-out.wgt.RDat	/u/home/t/tboltz/project-ophoff/rna_whole_blood/cts_TWAS_latest/T_Cells_CD8_weights2//GLUL-out.wgt.RDat	GLUL	1	182000000	182000000	0.08918	rs602988	3.143	rs11585457	0.041551	8.69	1.158	173	25	enet	0.068415	1.13e-28	0.962963	0.336	NA	NA	NA	NA	NA
GNAI3-out.wgt.RDat	/u/home/t/tboltz/project-ophoff/rna_whole_blood/cts_TWAS_latest/T_Cells_CD8_weights2//GNAI3-out.wgt.RDat	GNAI3	1	110000000	110000000	0.03187	rs2359243	-2.596	rs12023963	0.04514	9.56	-0.924	121	2	lasso	0.047968	1.88e-20	-0.951668	0.341	NA	NA	NA	NA	NA
GOLPH3L-out.wgt.RDat	/u/home/t/tboltz/project-ophoff/rna_whole_blood/cts_TWAS_latest/T_Cells_CD8_weights2//GOLPH3L-out.wgt.RDat	GOLPH3L	1	151000000	151000000	0.01912	rs2147324	-3.05	rs4971044	0.007266	4.32	-0.217	98	3	lasso	0.008728	5.87e-05	-0.211567	0.832	NA	NA	NA	NA	NA
GPX7-out.wgt.RDat	/u/home/t/tboltz/project-ophoff/rna_whole_blood/cts_TWAS_latest/T_Cells_CD8_weights2//GPX7-out.wgt.RDat	GPX7	1	53100000	53100000	0.16679	rs12031385	-2.341	rs835341	0.111744	-14.11	0.902	129	9	enet	0.1151	4.46e-48	-0.830249	0.406	NA	NA	NA	NA	NA
GSTM1-out.wgt.RDat	/u/home/t/tboltz/project-ophoff/rna_whole_blood/cts_TWAS_latest/T_Cells_CD8_weights2//GSTM1-out.wgt.RDat	GSTM1	1	110000000	110000000	0.32094	rs2359243	-2.596	rs2234696	0.095177	13.82	1.084	132	57	enet	0.200003	4.81e-86	-0.289051	0.773	NA	NA	NA	NA	NA
GSTM3-out.wgt.RDat	/u/home/t/tboltz/project-ophoff/rna_whole_blood/cts_TWAS_latest/T_Cells_CD8_weights2//GSTM3-out.wgt.RDat	GSTM3	1	110000000	110000000	0.28742	rs6698843	-2.491	rs1332018	0.42602	-27.17	0.558	113	4	lasso	0.43899	2.27e-219	-0.475099	0.635	NA	NA	NA	NA	NA
GSTM4-out.wgt.RDat	/u/home/t/tboltz/project-ophoff/rna_whole_blood/cts_TWAS_latest/T_Cells_CD8_weights2//GSTM4-out.wgt.RDat	GSTM4	1	110000000	110000000	0.27619	rs2359243	-2.596	rs10127988	0.119079	-14.61	-1.276	133	49	enet	0.271021	5.42e-121	0.072865	0.942	NA	NA	NA	NA	NA
GSTM5-out.wgt.RDat	/u/home/t/tboltz/project-ophoff/rna_whole_blood/cts_TWAS_latest/T_Cells_CD8_weights2//GSTM5-out.wgt.RDat	GSTM5	1	110000000	110000000	0.07831	rs6698843	-2.491	rs11807	0.025269	8.13	0.203	118	4	lasso	0.049926	3.11e-21	0.371316	0.71	NA	NA	NA	NA	NA
H2AW-out.wgt.RDat	/u/home/t/tboltz/project-ophoff/rna_whole_blood/cts_TWAS_latest/T_Cells_CD8_weights2//H2AW-out.wgt.RDat	H2AW	1	229000000	229000000	0.04316	rs3795811	1.818	rs6426503	0.012211	4.99	0.089	173	13	enet	0.012801	1.42e-06	-0.749392	0.454	NA	NA	NA	NA	NA
H3C14-out.wgt.RDat	/u/home/t/tboltz/project-ophoff/rna_whole_blood/cts_TWAS_latest/T_Cells_CD8_weights2//H3C14-out.wgt.RDat	H3C14	1	150000000	150000000	0.01306	rs2147324	-3.05	rs7531664	0.013191	5.06	0.672	5	1	lasso	0.01286	1.34e-06	0.672	0.502	NA	NA	NA	NA	NA
H3C15-out.wgt.RDat	/u/home/t/tboltz/project-ophoff/rna_whole_blood/cts_TWAS_latest/T_Cells_CD8_weights2//H3C15-out.wgt.RDat	H3C15	1	150000000	150000000	0.01306	rs2147324	-3.05	rs7531664	0.013191	5.06	0.672	5	1	lasso	0.012824	1.39e-06	0.672	0.502	NA	NA	NA	NA	NA
H4C14-out.wgt.RDat	/u/home/t/tboltz/project-ophoff/rna_whole_blood/cts_TWAS_latest/T_Cells_CD8_weights2//H4C14-out.wgt.RDat	H4C14	1	150000000	150000000	0.0345	rs2147324	-3.05	rs11205037	0.029919	7.3	0.825	5	5	enet	0.030635	1.37e-13	1.27567	0.202	NA	NA	NA	NA	NA
H6PD-out.wgt.RDat	/u/home/t/tboltz/project-ophoff/rna_whole_blood/cts_TWAS_latest/T_Cells_CD8_weights2//H6PD-out.wgt.RDat	H6PD	1	9290000	9330000	0.06642	rs629524	2.171	rs2268175	0.066121	-10.82	0.296	87	3	lasso	0.064595	3.98e-27	-0.301369	0.763	NA	NA	NA	NA	NA
HAX1-out.wgt.RDat	/u/home/t/tboltz/project-ophoff/rna_whole_blood/cts_TWAS_latest/T_Cells_CD8_weights2//HAX1-out.wgt.RDat	HAX1	1	154000000	154000000	0.01765	rs6696760	-3.446	rs6719	0.013173	5.01	2.219	122	2	lasso	0.014513	2.99e-07	2.54705	0.0109	0.189	0.781	0.001	0.004	0.025
HDGF-out.wgt.RDat	/u/home/t/tboltz/project-ophoff/rna_whole_blood/cts_TWAS_latest/T_Cells_CD8_weights2//HDGF-out.wgt.RDat	HDGF	1	157000000	157000000	0.0663	rs2764406	-2.567	rs1800601	0.040568	-8.61	-0.55	189	7	lasso	0.060079	2.64e-25	0.434078	0.664	NA	NA	NA	NA	NA
HIVEP3-out.wgt.RDat	/u/home/t/tboltz/project-ophoff/rna_whole_blood/cts_TWAS_latest/T_Cells_CD8_weights2//HIVEP3-out.wgt.RDat	HIVEP3	1	42000000	42500000	0.06929	rs11210344	2.895	rs11210577	0.042131	-9.37	-1.01	231	28	enet	0.07289	1.7e-30	0.827531	0.408	NA	NA	NA	NA	NA
HLX-out.wgt.RDat	/u/home/t/tboltz/project-ophoff/rna_whole_blood/cts_TWAS_latest/T_Cells_CD8_weights2//HLX-out.wgt.RDat	HLX	1	221000000	221000000	0.02329	rs7544735	-3.806	rs2738756	0.01597	-5.51	1.133	154	2	lasso	0.012172	2.51e-06	-1.14683	0.251	NA	NA	NA	NA	NA
HMGN2-out.wgt.RDat	/u/home/t/tboltz/project-ophoff/rna_whole_blood/cts_TWAS_latest/T_Cells_CD8_weights2//HMGN2-out.wgt.RDat	HMGN2	1	26800000	26800000	0.11041	rs4072445	3.056	rs11247963	0.010091	-4.7	-2.425	161	29	enet	0.027281	2.86e-12	0.36539	0.715	NA	NA	NA	NA	NA
HORMAD1-out.wgt.RDat	/u/home/t/tboltz/project-ophoff/rna_whole_blood/cts_TWAS_latest/T_Cells_CD8_weights2//HORMAD1-out.wgt.RDat	HORMAD1	1	151000000	151000000	0.05842	rs2147324	-3.05	rs12409208	0.076519	11.74	-0.233	98	8	lasso	0.076504	5.69e-32	-0.25478	0.799	NA	NA	NA	NA	NA
HTR6-out.wgt.RDat	/u/home/t/tboltz/project-ophoff/rna_whole_blood/cts_TWAS_latest/T_Cells_CD8_weights2//HTR6-out.wgt.RDat	HTR6	1	20000000	20000000	0.09545	rs2872594	2.902	rs7533981	0.105183	-13.61	2.072	238	4	lasso	0.104257	1.74e-43	-2.09455	0.0362	0	0.973	0	0.003	0.024
IBA57-out.wgt.RDat	/u/home/t/tboltz/project-ophoff/rna_whole_blood/cts_TWAS_latest/T_Cells_CD8_weights2//IBA57-out.wgt.RDat	IBA57	1	228000000	228000000	0.11971	rs10916232	-2.554	rs12134624	0.167062	17.11	-0.875	172	39	enet	0.171565	6.64e-73	-0.921731	0.357	NA	NA	NA	NA	NA
IER5-out.wgt.RDat	/u/home/t/tboltz/project-ophoff/rna_whole_blood/cts_TWAS_latest/T_Cells_CD8_weights2//IER5-out.wgt.RDat	IER5	1	181000000	181000000	0.09529	rs3795504	3.229	rs2332058	0.05199	-9.72	-0.076	127	5	lasso	0.0587	9.48e-25	0.181272	0.856	NA	NA	NA	NA	NA
IFI16-out.wgt.RDat	/u/home/t/tboltz/project-ophoff/rna_whole_blood/cts_TWAS_latest/T_Cells_CD8_weights2//IFI16-out.wgt.RDat	IFI16	1	159000000	159000000	0.0272	rs6666753	2.413	rs3754459	0.011383	-4.88	0.386	266	19	enet	0.009318	3.42e-05	0.136301	0.892	NA	NA	NA	NA	NA
IFI44-out.wgt.RDat	/u/home/t/tboltz/project-ophoff/rna_whole_blood/cts_TWAS_latest/T_Cells_CD8_weights2//IFI44-out.wgt.RDat	IFI44	1	79100000	79100000	0.01671	rs12063386	-1.977	rs11577395	0.017346	5.81	0.921	176	2	lasso	0.014061	4.51e-07	0.940724	0.347	NA	NA	NA	NA	NA
IL12RB2-out.wgt.RDat	/u/home/t/tboltz/project-ophoff/rna_whole_blood/cts_TWAS_latest/T_Cells_CD8_weights2//IL12RB2-out.wgt.RDat	IL12RB2	1	67800000	67900000	0.04255	rs924080	4.17	rs6679356	0.031517	7.6	0.109	208	2	lasso	0.030073	2.28e-13	-0.032516	0.974	NA	NA	NA	NA	NA
IL23R-out.wgt.RDat	/u/home/t/tboltz/project-ophoff/rna_whole_blood/cts_TWAS_latest/T_Cells_CD8_weights2//IL23R-out.wgt.RDat	IL23R	1	67600000	67700000	0.04244	rs924080	4.17	rs2064689	0.04466	-9.34	2.737	228	10	enet	0.043928	7.59e-19	-2.83756	0.00455	0	0.893	0	0.019	0.088
IRF6-out.wgt.RDat	/u/home/t/tboltz/project-ophoff/rna_whole_blood/cts_TWAS_latest/T_Cells_CD8_weights2//IRF6-out.wgt.RDat	IRF6	1	210000000	210000000	0.12027	rs17014768	3.201	rs2236906	0.125999	14.89	0.682	198	4	lasso	0.129769	2.24e-54	0.629119	0.529	NA	NA	NA	NA	NA
ITGB3BP-out.wgt.RDat	/u/home/t/tboltz/project-ophoff/rna_whole_blood/cts_TWAS_latest/T_Cells_CD8_weights2//ITGB3BP-out.wgt.RDat	ITGB3BP	1	63900000	64100000	0.05794	rs12751992	-2.583	rs6697508	0.041173	-8.56	0.046	218	26	enet	0.043496	1.13e-18	-0.337464	0.736	NA	NA	NA	NA	NA
ITLN1-out.wgt.RDat	/u/home/t/tboltz/project-ophoff/rna_whole_blood/cts_TWAS_latest/T_Cells_CD8_weights2//ITLN1-out.wgt.RDat	ITLN1	1	161000000	161000000	0.04687	rs3737780	-2.356	rs2039415	0.038906	-8.45	-0.045	149	7	lasso	0.045081	2.64e-19	-0.419103	0.675	NA	NA	NA	NA	NA
IVNS1ABP-out.wgt.RDat	/u/home/t/tboltz/project-ophoff/rna_whole_blood/cts_TWAS_latest/T_Cells_CD8_weights2//IVNS1ABP-out.wgt.RDat	IVNS1ABP	1	185000000	185000000	0.05651	rs12061313	1.911	rs10798019	0.034974	-8.04	1.055	125	4	lasso	0.038155	1.48e-16	-0.654435	0.513	NA	NA	NA	NA	NA
JUN-out.wgt.RDat	/u/home/t/tboltz/project-ophoff/rna_whole_blood/cts_TWAS_latest/T_Cells_CD8_weights2//JUN-out.wgt.RDat	JUN	1	59200000	59200000	0.03093	rs4912202	-3.155	rs2764933	0.00997	5.71	1.243	184	4	lasso	0.008323	8.53e-05	1.28314	0.199	NA	NA	NA	NA	NA
KCNA3-out.wgt.RDat	/u/home/t/tboltz/project-ophoff/rna_whole_blood/cts_TWAS_latest/T_Cells_CD8_weights2//KCNA3-out.wgt.RDat	KCNA3	1	111000000	111000000	0.03102	rs4839072	-2.594	rs11585237	0.017446	5.71	-0.591	164	4	lasso	0.021595	4.91e-10	-0.371352	0.71	NA	NA	NA	NA	NA
KIAA0040-out.wgt.RDat	/u/home/t/tboltz/project-ophoff/rna_whole_blood/cts_TWAS_latest/T_Cells_CD8_weights2//KIAA0040-out.wgt.RDat	KIAA0040	1	175000000	175000000	0.0588	rs1984418	2.582	rs2269650	0.032899	-8.05	-0.639	190	18	enet	0.04445	4.71e-19	0.549418	0.583	NA	NA	NA	NA	NA
KIAA2013-out.wgt.RDat	/u/home/t/tboltz/project-ophoff/rna_whole_blood/cts_TWAS_latest/T_Cells_CD8_weights2//KIAA2013-out.wgt.RDat	KIAA2013	1	12000000	12000000	0.0731	rs11801678	2.1	rs2236057	0.051041	-9.56	-0.463	135	4	lasso	0.056365	8.23e-24	0.659428	0.51	NA	NA	NA	NA	NA
KIF1B-out.wgt.RDat	/u/home/t/tboltz/project-ophoff/rna_whole_blood/cts_TWAS_latest/T_Cells_CD8_weights2//KIF1B-out.wgt.RDat	KIF1B	1	10300000	10400000	0.13419	rs2483677	2.82	rs17400878	0.100098	13.44	-0.048	157	15	enet	0.119408	6.46e-50	0.645782	0.518	NA	NA	NA	NA	NA
KLHDC7A-out.wgt.RDat	/u/home/t/tboltz/project-ophoff/rna_whole_blood/cts_TWAS_latest/T_Cells_CD8_weights2//KLHDC7A-out.wgt.RDat	KLHDC7A	1	18800000	18800000	0.04024	rs6586493	-3.805	rs2992757	0.011222	-5.51	-1.476	160	3	lasso	0.016736	3.99e-08	1.72406	0.0847	NA	NA	NA	NA	NA
L1TD1-out.wgt.RDat	/u/home/t/tboltz/project-ophoff/rna_whole_blood/cts_TWAS_latest/T_Cells_CD8_weights2//L1TD1-out.wgt.RDat	L1TD1	1	62700000	62700000	0.08208	rs2104448	-2.135	rs17123220	0.025858	7.89	-0.032	152	48	enet	0.029722	3.13e-13	-0.889396	0.374	NA	NA	NA	NA	NA
LAMB3-out.wgt.RDat	/u/home/t/tboltz/project-ophoff/rna_whole_blood/cts_TWAS_latest/T_Cells_CD8_weights2//LAMB3-out.wgt.RDat	LAMB3	1	210000000	210000000	0.01786	rs17014768	3.201	rs12120361	0.01352	5.32	-0.17	176	1	lasso	0.012951	1.24e-06	-0.17	0.865	NA	NA	NA	NA	NA
LAMC1-out.wgt.RDat	/u/home/t/tboltz/project-ophoff/rna_whole_blood/cts_TWAS_latest/T_Cells_CD8_weights2//LAMC1-out.wgt.RDat	LAMC1	1	183000000	183000000	0.01591	rs602988	3.143	rs3935384	0.008566	4.4	-0.87	213	213	blup	0.008377	8.12e-05	-0.005573	0.996	NA	NA	NA	NA	NA
LAPTM5-out.wgt.RDat	/u/home/t/tboltz/project-ophoff/rna_whole_blood/cts_TWAS_latest/T_Cells_CD8_weights2//LAPTM5-out.wgt.RDat	LAPTM5	1	31200000	31200000	0.02777	rs1998012	2.298	rs1065755	0.010826	-5.35	0.453	173	22	enet	0.01089	8.1e-06	-1.39454	0.163	NA	NA	NA	NA	NA
LDLRAP1-out.wgt.RDat	/u/home/t/tboltz/project-ophoff/rna_whole_blood/cts_TWAS_latest/T_Cells_CD8_weights2//LDLRAP1-out.wgt.RDat	LDLRAP1	1	25900000	25900000	0.01773	rs1053438	2.57	rs3924236	0.013883	-5.3	-0.587	127	3	lasso	0.012433	1.98e-06	0.595425	0.552	NA	NA	NA	NA	NA
LEPR-out.wgt.RDat	/u/home/t/tboltz/project-ophoff/rna_whole_blood/cts_TWAS_latest/T_Cells_CD8_weights2//LEPR-out.wgt.RDat	LEPR	1	65900000	66100000	0.13067	rs6684621	-2.802	rs1045895	0.0902	-12.56	1.277	263	11	lasso	0.130754	8.41e-55	-1.78391	0.0744	NA	NA	NA	NA	NA
LEXM-out.wgt.RDat	/u/home/t/tboltz/project-ophoff/rna_whole_blood/cts_TWAS_latest/T_Cells_CD8_weights2//LEXM-out.wgt.RDat	LEXM	1	55300000	55300000	0.02241	rs1655528	2.29	rs12026851	0.028828	7.47	1.626	129	4	lasso	0.029841	2.81e-13	1.49426	0.135	NA	NA	NA	NA	NA
LGALS8-out.wgt.RDat	/u/home/t/tboltz/project-ophoff/rna_whole_blood/cts_TWAS_latest/T_Cells_CD8_weights2//LGALS8-out.wgt.RDat	LGALS8	1	237000000	237000000	0.09506	rs4659711	-2.969	rs16833940	0.02144	7.55	-0.552	184	25	enet	0.067507	2.63e-28	0.971023	0.332	NA	NA	NA	NA	NA
LMNA-out.wgt.RDat	/u/home/t/tboltz/project-ophoff/rna_whole_blood/cts_TWAS_latest/T_Cells_CD8_weights2//LMNA-out.wgt.RDat	LMNA	1	156000000	156000000	0.0255	rs2764406	-2.567	rs584025	0.018096	5.96	-1.294	161	1	lasso	0.016445	5.19e-08	-1.294	0.196	NA	NA	NA	NA	NA
LMOD1-out.wgt.RDat	/u/home/t/tboltz/project-ophoff/rna_whole_blood/cts_TWAS_latest/T_Cells_CD8_weights2//LMOD1-out.wgt.RDat	LMOD1	1	202000000	202000000	0.01754	rs9427727	2.686	rs239995	0.008751	-4.17	0.199	127	127	blup	0.005501	0.00118	1.1839	0.236	NA	NA	NA	NA	NA
LPAR3-out.wgt.RDat	/u/home/t/tboltz/project-ophoff/rna_whole_blood/cts_TWAS_latest/T_Cells_CD8_weights2//LPAR3-out.wgt.RDat	LPAR3	1	85300000	85400000	0.21304	rs12409882	-2.472	rs7541524	0.138294	15.5	1.775	215	6	lasso	0.136828	1.92e-57	1.76144	0.0782	NA	NA	NA	NA	NA
LPGAT1-out.wgt.RDat	/u/home/t/tboltz/project-ophoff/rna_whole_blood/cts_TWAS_latest/T_Cells_CD8_weights2//LPGAT1-out.wgt.RDat	LPGAT1	1	212000000	212000000	0.04392	rs17189035	2.907	rs12038038	0.030888	-7.46	0.98	185	3	lasso	0.029886	2.7e-13	-0.967792	0.333	NA	NA	NA	NA	NA
LRRC39-out.wgt.RDat	/u/home/t/tboltz/project-ophoff/rna_whole_blood/cts_TWAS_latest/T_Cells_CD8_weights2//LRRC39-out.wgt.RDat	LRRC39	1	101000000	101000000	0.02191	rs3766593	-3.013	rs6703167	0.024392	7.11	1	239	1	lasso	0.023258	1.09e-10	1	0.317	NA	NA	NA	NA	NA
LRRC7-out.wgt.RDat	/u/home/t/tboltz/project-ophoff/rna_whole_blood/cts_TWAS_latest/T_Cells_CD8_weights2//LRRC7-out.wgt.RDat	LRRC7	1	70000000	70600000	0.19459	rs1796964	2.386	rs1245049	0.249258	20.88	0.053	264	21	enet	0.315699	9.32e-145	-0.471659	0.637	NA	NA	NA	NA	NA
LRRC8B-out.wgt.RDat	/u/home/t/tboltz/project-ophoff/rna_whole_blood/cts_TWAS_latest/T_Cells_CD8_weights2//LRRC8B-out.wgt.RDat	LRRC8B	1	90000000	90100000	0.01223	rs2802027	-1.81	rs922106	0.01522	-5.38	0.339	81	2	lasso	0.013155	1.03e-06	-0.316801	0.751	NA	NA	NA	NA	NA
LRRIQ3-out.wgt.RDat	/u/home/t/tboltz/project-ophoff/rna_whole_blood/cts_TWAS_latest/T_Cells_CD8_weights2//LRRIQ3-out.wgt.RDat	LRRIQ3	1	74500000	74700000	0.06512	rs17094935	2.432	rs4422957	0.095147	-12.91	-0.789	133	9	lasso	0.095054	1.25e-39	0.759823	0.447	NA	NA	NA	NA	NA
LY9-out.wgt.RDat	/u/home/t/tboltz/project-ophoff/rna_whole_blood/cts_TWAS_latest/T_Cells_CD8_weights2//LY9-out.wgt.RDat	LY9	1	161000000	161000000	0.02362	rs3737780	-2.356	rs474131	0.02818	7.16	0.393	142	3	lasso	0.026778	4.51e-12	0.441569	0.659	NA	NA	NA	NA	NA
LYPLAL1-out.wgt.RDat	/u/home/t/tboltz/project-ophoff/rna_whole_blood/cts_TWAS_latest/T_Cells_CD8_weights2//LYPLAL1-out.wgt.RDat	LYPLAL1	1	219000000	219000000	0.02964	rs11118296	-2.37	rs11118259	0.019985	6.01	0.094	213	1	lasso	0.019124	4.59e-09	0.094	0.925	NA	NA	NA	NA	NA
MACF1-out.wgt.RDat	/u/home/t/tboltz/project-ophoff/rna_whole_blood/cts_TWAS_latest/T_Cells_CD8_weights2//MACF1-out.wgt.RDat	MACF1	1	39500000	40000000	0.02534	rs11576724	2.364	rs16826038	0.01724	-6.78	0.348	145	13	enet	0.021174	7.18e-10	0.076445	0.939	NA	NA	NA	NA	NA
MAP3K21-out.wgt.RDat	/u/home/t/tboltz/project-ophoff/rna_whole_blood/cts_TWAS_latest/T_Cells_CD8_weights2//MAP3K21-out.wgt.RDat	MAP3K21	1	233000000	234000000	0.02499	rs3820119	3.552	rs6687087	0.015362	5.72	0.286	244	19	enet	0.021543	5.15e-10	0.316116	0.752	NA	NA	NA	NA	NA
MAP7D1-out.wgt.RDat	/u/home/t/tboltz/project-ophoff/rna_whole_blood/cts_TWAS_latest/T_Cells_CD8_weights2//MAP7D1-out.wgt.RDat	MAP7D1	1	36600000	36600000	0.04619	rs6680302	-2.831	rs4653164	0.026765	-7.14	-2.506	141	5	lasso	0.0232	1.15e-10	2.48528	0.0129	0	0.932	0	0.001	0.067
MCOLN2-out.wgt.RDat	/u/home/t/tboltz/project-ophoff/rna_whole_blood/cts_TWAS_latest/T_Cells_CD8_weights2//MCOLN2-out.wgt.RDat	MCOLN2	1	85400000	85500000	0.04633	rs12409882	-2.472	rs634294	0.026817	7.01	0.327	235	4	lasso	0.023578	8.17e-11	0.298539	0.765	NA	NA	NA	NA	NA
MDM4-out.wgt.RDat	/u/home/t/tboltz/project-ophoff/rna_whole_blood/cts_TWAS_latest/T_Cells_CD8_weights2//MDM4-out.wgt.RDat	MDM4	1	204000000	205000000	0.03125	rs7548714	2.558	rs10900597	0.03593	8.09	0.136	192	1	lasso	0.034129	5.75e-15	0.136	0.892	NA	NA	NA	NA	NA
MEAF6-out.wgt.RDat	/u/home/t/tboltz/project-ophoff/rna_whole_blood/cts_TWAS_latest/T_Cells_CD8_weights2//MEAF6-out.wgt.RDat	MEAF6	1	38000000	38000000	0.02755	rs4074961	-2.421	rs7544462	0.022936	6.89	-0.342	158	4	lasso	0.023154	1.2e-10	-0.013016	0.99	NA	NA	NA	NA	NA
METTL18-out.wgt.RDat	/u/home/t/tboltz/project-ophoff/rna_whole_blood/cts_TWAS_latest/T_Cells_CD8_weights2//METTL18-out.wgt.RDat	METTL18	1	170000000	170000000	0.03663	rs4437927	2.89	rs2272920	0.060038	10.41	1.055	309	6	lasso	0.060843	1.3e-25	0.754107	0.451	NA	NA	NA	NA	NA
MFN2-out.wgt.RDat	/u/home/t/tboltz/project-ophoff/rna_whole_blood/cts_TWAS_latest/T_Cells_CD8_weights2//MFN2-out.wgt.RDat	MFN2	1	12000000	12100000	0.43055	rs12068684	2.302	rs7550536	0.338409	24.28	-0.717	128	6	lasso	0.36022	4.98e-170	-0.729998	0.465	NA	NA	NA	NA	NA
MGST3-out.wgt.RDat	/u/home/t/tboltz/project-ophoff/rna_whole_blood/cts_TWAS_latest/T_Cells_CD8_weights2//MGST3-out.wgt.RDat	MGST3	1	166000000	166000000	0.03403	rs12081765	-3.404	rs6686643	0.022866	-7	-0.676	213	9	enet	0.030238	1.96e-13	0.378823	0.705	NA	NA	NA	NA	NA
MMEL1-out.wgt.RDat	/u/home/t/tboltz/project-ophoff/rna_whole_blood/cts_TWAS_latest/T_Cells_CD8_weights2//MMEL1-out.wgt.RDat	MMEL1	1	2520000	2560000	0.01846	rs2055204	-3.109	rs2985857	0.027475	-7.05	-2.026	98	10	lasso	0.025809	1.08e-11	2.02111	0.0433	0	0.976	0	0.002	0.022
MNDA-out.wgt.RDat	/u/home/t/tboltz/project-ophoff/rna_whole_blood/cts_TWAS_latest/T_Cells_CD8_weights2//MNDA-out.wgt.RDat	MNDA	1	159000000	159000000	0.12632	rs6666753	2.413	rs857785	0.038969	-8.63	0.612	249	14	enet	0.071089	9.23e-30	-0.561802	0.574	NA	NA	NA	NA	NA
MOB3C-out.wgt.RDat	/u/home/t/tboltz/project-ophoff/rna_whole_blood/cts_TWAS_latest/T_Cells_CD8_weights2//MOB3C-out.wgt.RDat	MOB3C	1	47100000	47100000	0.05823	rs11211402	2.783	rs7556481	0.056678	-10.04	0.827	201	5	lasso	0.059409	4.91e-25	-0.112899	0.91	NA	NA	NA	NA	NA
MPZL1-out.wgt.RDat	/u/home/t/tboltz/project-ophoff/rna_whole_blood/cts_TWAS_latest/T_Cells_CD8_weights2//MPZL1-out.wgt.RDat	MPZL1	1	168000000	168000000	0.08215	rs4657678	-2.902	rs3753931	0.031819	7.53	-0.646	135	37	enet	0.047101	4.15e-20	-0.000832	0.999	NA	NA	NA	NA	NA
MRTO4-out.wgt.RDat	/u/home/t/tboltz/project-ophoff/rna_whole_blood/cts_TWAS_latest/T_Cells_CD8_weights2//MRTO4-out.wgt.RDat	MRTO4	1	19600000	19600000	0.05819	rs2872594	2.902	rs10917275	0.038584	8.24	0.624	222	4	lasso	0.038185	1.44e-16	0.516025	0.606	NA	NA	NA	NA	NA
MTARC1-out.wgt.RDat	/u/home/t/tboltz/project-ophoff/rna_whole_blood/cts_TWAS_latest/T_Cells_CD8_weights2//MTARC1-out.wgt.RDat	MTARC1	1	221000000	221000000	0.05147	rs7544735	-3.806	rs868494	0.025478	7.24	0.366	160	25	enet	0.029916	2.63e-13	-0.298134	0.766	NA	NA	NA	NA	NA
MTFR1L-out.wgt.RDat	/u/home/t/tboltz/project-ophoff/rna_whole_blood/cts_TWAS_latest/T_Cells_CD8_weights2//MTFR1L-out.wgt.RDat	MTFR1L	1	26100000	26200000	0.01045	rs1053438	2.57	rs6598924	0.011443	-4.95	0.944	159	3	lasso	0.009631	2.56e-05	-0.943616	0.345	NA	NA	NA	NA	NA
MTHFR-out.wgt.RDat	/u/home/t/tboltz/project-ophoff/rna_whole_blood/cts_TWAS_latest/T_Cells_CD8_weights2//MTHFR-out.wgt.RDat	MTHFR	1	11800000	11900000	0.0313	rs7537765	1.899	rs1023252	0.028481	-7.15	1.131	136	4	lasso	0.02852	9.31e-13	-1.54795	0.122	NA	NA	NA	NA	NA
MUL1-out.wgt.RDat	/u/home/t/tboltz/project-ophoff/rna_whole_blood/cts_TWAS_latest/T_Cells_CD8_weights2//MUL1-out.wgt.RDat	MUL1	1	20800000	20800000	0.0889	rs10916764	-3.018	rs1415176	0.017448	6.43	0.768	149	28	enet	0.042642	2.46e-18	1.36056	0.174	NA	NA	NA	NA	NA
NBL1-out.wgt.RDat	/u/home/t/tboltz/project-ophoff/rna_whole_blood/cts_TWAS_latest/T_Cells_CD8_weights2//NBL1-out.wgt.RDat	NBL1	1	19900000	20000000	0.19164	rs2872594	2.902	rs880554	0.037473	-8.22	-0.774	251	4	lasso	0.083517	7.52e-35	0.004994	0.996	NA	NA	NA	NA	NA
NBPF1-out.wgt.RDat	/u/home/t/tboltz/project-ophoff/rna_whole_blood/cts_TWAS_latest/T_Cells_CD8_weights2//NBPF1-out.wgt.RDat	NBPF1	1	16900000	16900000	0.13089	rs2076604	-2.588	rs279779	0.008376	-5.13	-0.001	98	31	enet	0.048244	1.46e-20	-0.585345	0.558	NA	NA	NA	NA	NA
NBPF3-out.wgt.RDat	/u/home/t/tboltz/project-ophoff/rna_whole_blood/cts_TWAS_latest/T_Cells_CD8_weights2//NBPF3-out.wgt.RDat	NBPF3	1	21800000	21800000	0.15414	rs12563141	-2.451	rs1827293	0.182007	17.82	-0.452	132	4	lasso	0.183095	3.54e-78	-0.328368	0.743	NA	NA	NA	NA	NA
NCSTN-out.wgt.RDat	/u/home/t/tboltz/project-ophoff/rna_whole_blood/cts_TWAS_latest/T_Cells_CD8_weights2//NCSTN-out.wgt.RDat	NCSTN	1	160000000	160000000	0.04161	rs3737780	-2.356	rs7522166	0.043861	-8.87	-1.697	97	3	lasso	0.042685	2.37e-18	1.69176	0.0907	NA	NA	NA	NA	NA
NDUFS5-out.wgt.RDat	/u/home/t/tboltz/project-ophoff/rna_whole_blood/cts_TWAS_latest/T_Cells_CD8_weights2//NDUFS5-out.wgt.RDat	NDUFS5	1	39500000	39500000	0.09091	rs6675870	-2.124	rs10888621	0.054703	-9.85	0.648	113	16	enet	0.055606	1.66e-23	-1.15359	0.249	NA	NA	NA	NA	NA
NEGR1-out.wgt.RDat	/u/home/t/tboltz/project-ophoff/rna_whole_blood/cts_TWAS_latest/T_Cells_CD8_weights2//NEGR1-out.wgt.RDat	NEGR1	1	71900000	72700000	0.02578	rs2821300	-2.538	rs11209948	0.019606	-6.23	-1.123	245	28	enet	0.019246	4.11e-09	0.183501	0.854	NA	NA	NA	NA	NA
NEK7-out.wgt.RDat	/u/home/t/tboltz/project-ophoff/rna_whole_blood/cts_TWAS_latest/T_Cells_CD8_weights2//NEK7-out.wgt.RDat	NEK7	1	198000000	198000000	0.01447	rs904576	3.427	rs7529192	0.000152	4.1	-0.736	233	233	blup	0.007905	0.000125	-1.10499	0.269	NA	NA	NA	NA	NA
NPPA-out.wgt.RDat	/u/home/t/tboltz/project-ophoff/rna_whole_blood/cts_TWAS_latest/T_Cells_CD8_weights2//NPPA-out.wgt.RDat	NPPA	1	11900000	11900000	0.11354	rs7537765	1.899	rs198405	0.198595	18.62	0.211	137	11	enet	0.201832	6.63e-87	0.338883	0.735	NA	NA	NA	NA	NA
NSL1-out.wgt.RDat	/u/home/t/tboltz/project-ophoff/rna_whole_blood/cts_TWAS_latest/T_Cells_CD8_weights2//NSL1-out.wgt.RDat	NSL1	1	213000000	213000000	0.02904	rs3816912	2.097	rs1532951	0.037763	-8.32	-1.951	184	7	lasso	0.036671	5.7e-16	2.04227	0.0411	0	0.981	0	0.001	0.018
NSUN4-out.wgt.RDat	/u/home/t/tboltz/project-ophoff/rna_whole_blood/cts_TWAS_latest/T_Cells_CD8_weights2//NSUN4-out.wgt.RDat	NSUN4	1	46800000	46800000	0.01919	rs1258012	2.375	rs17361887	0.008469	-4.83	1.336	226	21	enet	0.010231	1.48e-05	-0.312572	0.755	NA	NA	NA	NA	NA
NTNG1-out.wgt.RDat	/u/home/t/tboltz/project-ophoff/rna_whole_blood/cts_TWAS_latest/T_Cells_CD8_weights2//NTNG1-out.wgt.RDat	NTNG1	1	108000000	108000000	0.02072	rs17229705	3.231	rs4391692	0.000418	4.14	-0.653	186	15	enet	0.008149	0.0001	-1.31981	0.187	NA	NA	NA	NA	NA
NTPCR-out.wgt.RDat	/u/home/t/tboltz/project-ophoff/rna_whole_blood/cts_TWAS_latest/T_Cells_CD8_weights2//NTPCR-out.wgt.RDat	NTPCR	1	233000000	233000000	0.24911	rs3820119	3.552	rs7539514	0.155712	16.51	-0.122	210	4	lasso	0.155964	6.97e-66	-0.132355	0.895	NA	NA	NA	NA	NA
NUAK2-out.wgt.RDat	/u/home/t/tboltz/project-ophoff/rna_whole_blood/cts_TWAS_latest/T_Cells_CD8_weights2//NUAK2-out.wgt.RDat	NUAK2	1	205000000	205000000	0.03035	rs11576867	-2.648	rs913722	0.015855	6.58	-0.37	238	4	lasso	0.023264	1.08e-10	-0.836826	0.403	NA	NA	NA	NA	NA
NUP210L-out.wgt.RDat	/u/home/t/tboltz/project-ophoff/rna_whole_blood/cts_TWAS_latest/T_Cells_CD8_weights2//NUP210L-out.wgt.RDat	NUP210L	1	154000000	154000000	0.05488	rs884617	-3.287	rs12403956	0.02943	7.29	2.617	130	5	lasso	0.047196	3.81e-20	3.08299	0.00205	0	0.93	0	0.004	0.066
OR2AK2-out.wgt.RDat	/u/home/t/tboltz/project-ophoff/rna_whole_blood/cts_TWAS_latest/T_Cells_CD8_weights2//OR2AK2-out.wgt.RDat	OR2AK2	1	248000000	248000000	0.22789	rs10925061	2.154	rs6664332	0.135459	15.4	-0.185	137	47	enet	0.14813	2.09e-62	0.092548	0.926	NA	NA	NA	NA	NA
OR2L13-out.wgt.RDat	/u/home/t/tboltz/project-ophoff/rna_whole_blood/cts_TWAS_latest/T_Cells_CD8_weights2//OR2L13-out.wgt.RDat	OR2L13	1	248000000	248000000	0.11313	rs1416105	1.511	rs6664332	0.047162	9.13	-0.185	118	5	lasso	0.046649	6.29e-20	-0.094833	0.924	NA	NA	NA	NA	NA
OR2L2-out.wgt.RDat	/u/home/t/tboltz/project-ophoff/rna_whole_blood/cts_TWAS_latest/T_Cells_CD8_weights2//OR2L2-out.wgt.RDat	OR2L2	1	248000000	248000000	0.0477	rs10925075	1.784	rs6664332	0.025896	6.84	-0.185	124	11	lasso	0.024888	2.5e-11	0.199888	0.842	NA	NA	NA	NA	NA
OR2L3-out.wgt.RDat	/u/home/t/tboltz/project-ophoff/rna_whole_blood/cts_TWAS_latest/T_Cells_CD8_weights2//OR2L3-out.wgt.RDat	OR2L3	1	248000000	248000000	0.03661	rs1416105	1.511	rs6664332	0.019969	6.31	-0.185	122	1	lasso	0.017596	1.83e-08	-0.185	0.853	NA	NA	NA	NA	NA
OR2L5-out.wgt.RDat	/u/home/t/tboltz/project-ophoff/rna_whole_blood/cts_TWAS_latest/T_Cells_CD8_weights2//OR2L5-out.wgt.RDat	OR2L5	1	248000000	248000000	0.21718	rs10925075	1.784	rs6664332	0.128479	14.96	-0.185	128	2	lasso	0.130653	9.3e-55	-0.174801	0.861	NA	NA	NA	NA	NA
OR2L8-out.wgt.RDat	/u/home/t/tboltz/project-ophoff/rna_whole_blood/cts_TWAS_latest/T_Cells_CD8_weights2//OR2L8-out.wgt.RDat	OR2L8	1	248000000	248000000	0.20444	rs10925061	2.154	rs6664332	0.108059	13.76	-0.185	139	51	enet	0.116941	7.32e-49	0.499941	0.617	NA	NA	NA	NA	NA
OR2T10-out.wgt.RDat	/u/home/t/tboltz/project-ophoff/rna_whole_blood/cts_TWAS_latest/T_Cells_CD8_weights2//OR2T10-out.wgt.RDat	OR2T10	1	249000000	249000000	0.03586	rs6692816	-1.501	rs4509608	0.032645	-7.83	0.531	57	2	lasso	0.029562	3.62e-13	-0.431934	0.666	NA	NA	NA	NA	NA
OR2T8-out.wgt.RDat	/u/home/t/tboltz/project-ophoff/rna_whole_blood/cts_TWAS_latest/T_Cells_CD8_weights2//OR2T8-out.wgt.RDat	OR2T8	1	248000000	248000000	0.02714	rs10925061	2.154	rs6657427	0.014431	-5.22	0.507	150	7	lasso	0.015027	1.88e-07	-0.328196	0.743	NA	NA	NA	NA	NA
OR2W3-out.wgt.RDat	/u/home/t/tboltz/project-ophoff/rna_whole_blood/cts_TWAS_latest/T_Cells_CD8_weights2//OR2W3-out.wgt.RDat	OR2W3	1	248000000	248000000	0.27158	rs10925061	2.154	rs3737277	0.056276	-11.02	0.025	153	39	enet	0.182869	4.5e-78	-0.889624	0.374	NA	NA	NA	NA	NA
OR6K3-out.wgt.RDat	/u/home/t/tboltz/project-ophoff/rna_whole_blood/cts_TWAS_latest/T_Cells_CD8_weights2//OR6K3-out.wgt.RDat	OR6K3	1	159000000	159000000	0.02001	rs6666753	2.413	rs381510	0.02142	6.28	1.644	214	9	lasso	0.018713	6.66e-09	1.55524	0.12	NA	NA	NA	NA	NA
OSCP1-out.wgt.RDat	/u/home/t/tboltz/project-ophoff/rna_whole_blood/cts_TWAS_latest/T_Cells_CD8_weights2//OSCP1-out.wgt.RDat	OSCP1	1	36900000	36900000	0.01017	rs6680302	-2.831	rs16822888	0.00715	4.04	0.586	145	11	enet	0.002824	0.0153	-0.062851	0.95	NA	NA	NA	NA	NA
PADI2-out.wgt.RDat	/u/home/t/tboltz/project-ophoff/rna_whole_blood/cts_TWAS_latest/T_Cells_CD8_weights2//PADI2-out.wgt.RDat	PADI2	1	17400000	17400000	0.06978	rs1204875	3.147	rs2014725	0.07095	-11.22	-0.368	104	2	lasso	0.070273	1.98e-29	0.317966	0.751	NA	NA	NA	NA	NA
PADI4-out.wgt.RDat	/u/home/t/tboltz/project-ophoff/rna_whole_blood/cts_TWAS_latest/T_Cells_CD8_weights2//PADI4-out.wgt.RDat	PADI4	1	17600000	17700000	0.223	rs1204875	3.147	rs2240335	0.128639	-15.08	-1.182	129	26	enet	0.176995	2.23e-75	1.33135	0.183	NA	NA	NA	NA	NA
PADI6-out.wgt.RDat	/u/home/t/tboltz/project-ophoff/rna_whole_blood/cts_TWAS_latest/T_Cells_CD8_weights2//PADI6-out.wgt.RDat	PADI6	1	17700000	17700000	0.08367	rs1204875	3.147	rs10458537	0.152828	16.4	0.949	134	4	lasso	0.151171	9.43e-64	0.969014	0.333	NA	NA	NA	NA	NA
PAQR6-out.wgt.RDat	/u/home/t/tboltz/project-ophoff/rna_whole_blood/cts_TWAS_latest/T_Cells_CD8_weights2//PAQR6-out.wgt.RDat	PAQR6	1	156000000	156000000	0.08548	rs2764406	-2.567	rs2764406	0.044519	9.15	-2.567	160	5	lasso	0.05099	1.17e-21	-2.05609	0.0398	0	0.929	0	0.001	0.071
PARK7-out.wgt.RDat	/u/home/t/tboltz/project-ophoff/rna_whole_blood/cts_TWAS_latest/T_Cells_CD8_weights2//PARK7-out.wgt.RDat	PARK7	1	8010000	8050000	0.02587	rs579992	2.879	rs17374781	0.001484	-3.92	-1.004	126	126	blup	0.00563	0.00104	-0.322393	0.747	NA	NA	NA	NA	NA
PARP1-out.wgt.RDat	/u/home/t/tboltz/project-ophoff/rna_whole_blood/cts_TWAS_latest/T_Cells_CD8_weights2//PARP1-out.wgt.RDat	PARP1	1	227000000	227000000	0.02702	rs1151815	2.886	rs2293464	0.035506	8.05	0.132	130	6	lasso	0.03805	1.62e-16	-0.373975	0.708	NA	NA	NA	NA	NA
PDZK1IP1-out.wgt.RDat	/u/home/t/tboltz/project-ophoff/rna_whole_blood/cts_TWAS_latest/T_Cells_CD8_weights2//PDZK1IP1-out.wgt.RDat	PDZK1IP1	1	47600000	47700000	0.26646	rs11211402	2.783	rs12184246	0.11508	-14.21	0.652	172	29	enet	0.183877	1.55e-78	-0.312065	0.755	NA	NA	NA	NA	NA
PIGC-out.wgt.RDat	/u/home/t/tboltz/project-ophoff/rna_whole_blood/cts_TWAS_latest/T_Cells_CD8_weights2//PIGC-out.wgt.RDat	PIGC	1	172000000	172000000	0.18238	rs6425481	2.227	rs2901656	0.239213	20.38	0.249	172	15	enet	0.257055	7.35e-114	0.130459	0.896	NA	NA	NA	NA	NA
PIGV-out.wgt.RDat	/u/home/t/tboltz/project-ophoff/rna_whole_blood/cts_TWAS_latest/T_Cells_CD8_weights2//PIGV-out.wgt.RDat	PIGV	1	27100000	27100000	0.01389	rs4072445	3.056	rs12760759	0.020379	6.4	0.86	118	2	lasso	0.020464	1.37e-09	0.806027	0.42	NA	NA	NA	NA	NA
PINK1-out.wgt.RDat	/u/home/t/tboltz/project-ophoff/rna_whole_blood/cts_TWAS_latest/T_Cells_CD8_weights2//PINK1-out.wgt.RDat	PINK1	1	21000000	21000000	0.0511	rs10916764	-3.018	rs12036909	0.015183	7.05	1.643	146	13	enet	0.035329	1.93e-15	2.11706	0.0343	0	0.986	0	0.003	0.011
PLA2G4A-out.wgt.RDat	/u/home/t/tboltz/project-ophoff/rna_whole_blood/cts_TWAS_latest/T_Cells_CD8_weights2//PLA2G4A-out.wgt.RDat	PLA2G4A	1	187000000	187000000	0.03524	rs1148757	1.421	rs10798078	0.011085	5.21	-0.176	138	3	lasso	0.010743	9.26e-06	-0.162344	0.871	NA	NA	NA	NA	NA
PLOD1-out.wgt.RDat	/u/home/t/tboltz/project-ophoff/rna_whole_blood/cts_TWAS_latest/T_Cells_CD8_weights2//PLOD1-out.wgt.RDat	PLOD1	1	12000000	12000000	0.2113	rs12068684	2.302	rs7550536	0.176653	17.55	-0.717	137	6	lasso	0.182221	8.94e-78	-0.63161	0.528	NA	NA	NA	NA	NA
PM20D1-out.wgt.RDat	/u/home/t/tboltz/project-ophoff/rna_whole_blood/cts_TWAS_latest/T_Cells_CD8_weights2//PM20D1-out.wgt.RDat	PM20D1	1	206000000	206000000	0.01689	rs823082	-2.573	rs708727	0.02137	-6.56	2.188	108	1	lasso	0.019116	4.62e-09	-2.188	0.0287	0	0.969	0	0.001	0.03
PPFIA4-out.wgt.RDat	/u/home/t/tboltz/project-ophoff/rna_whole_blood/cts_TWAS_latest/T_Cells_CD8_weights2//PPFIA4-out.wgt.RDat	PPFIA4	1	203000000	203000000	0.13573	rs10494841	-2.117	rs3737883	0.081854	-12.02	-0.284	146	18	enet	0.081636	4.48e-34	0.398393	0.69	NA	NA	NA	NA	NA
PPP2R5A-out.wgt.RDat	/u/home/t/tboltz/project-ophoff/rna_whole_blood/cts_TWAS_latest/T_Cells_CD8_weights2//PPP2R5A-out.wgt.RDat	PPP2R5A	1	212000000	213000000	0.21202	rs1472224	-2.806	rs903119	0.274807	-21.84	-1.382	190	6	lasso	0.287015	2.5e-129	1.74229	0.0815	NA	NA	NA	NA	NA
PPT1-out.wgt.RDat	/u/home/t/tboltz/project-ophoff/rna_whole_blood/cts_TWAS_latest/T_Cells_CD8_weights2//PPT1-out.wgt.RDat	PPT1	1	40500000	40600000	0.23186	rs6600316	2.376	rs4660383	0.167874	-17.2	0.998	123	5	lasso	0.197628	6.27e-85	-0.249364	0.803	NA	NA	NA	NA	NA
PRDX6-out.wgt.RDat	/u/home/t/tboltz/project-ophoff/rna_whole_blood/cts_TWAS_latest/T_Cells_CD8_weights2//PRDX6-out.wgt.RDat	PRDX6	1	173000000	173000000	0.33075	rs6681766	2.383	rs7521536	0.361996	25.06	1.686	93	24	enet	0.508251	7.57e-269	1.38069	0.167	NA	NA	NA	NA	NA
PRKAB2-out.wgt.RDat	/u/home/t/tboltz/project-ophoff/rna_whole_blood/cts_TWAS_latest/T_Cells_CD8_weights2//PRKAB2-out.wgt.RDat	PRKAB2	1	147000000	147000000	0.01869	rs4534444	2.302	rs10900336	0.009823	5.75	1.273	177	9	enet	0.01491	2.09e-07	0.454179	0.65	NA	NA	NA	NA	NA
PRMT6-out.wgt.RDat	/u/home/t/tboltz/project-ophoff/rna_whole_blood/cts_TWAS_latest/T_Cells_CD8_weights2//PRMT6-out.wgt.RDat	PRMT6	1	108000000	108000000	0.12747	rs7546123	-3.193	rs17496332	0.072834	11.28	0.894	119	4	lasso	0.072143	3.43e-30	0.939297	0.348	NA	NA	NA	NA	NA
PSMB4-out.wgt.RDat	/u/home/t/tboltz/project-ophoff/rna_whole_blood/cts_TWAS_latest/T_Cells_CD8_weights2//PSMB4-out.wgt.RDat	PSMB4	1	151000000	151000000	0.02137	rs1887545	-2.989	rs6587577	0.022472	-6.9	-2.954	147	6	lasso	0.021417	5.77e-10	3.015	0.00257	0	0.871	0	0.002	0.127
PSRC1-out.wgt.RDat	/u/home/t/tboltz/project-ophoff/rna_whole_blood/cts_TWAS_latest/T_Cells_CD8_weights2//PSRC1-out.wgt.RDat	PSRC1	1	110000000	110000000	0.02671	rs2359243	-2.596	rs7528419	0.027644	-7.09	2.04	135	3	lasso	0.025245	1.81e-11	-2.03962	0.0414	0	0.971	0	0.002	0.027
PTBP2-out.wgt.RDat	/u/home/t/tboltz/project-ophoff/rna_whole_blood/cts_TWAS_latest/T_Cells_CD8_weights2//PTBP2-out.wgt.RDat	PTBP2	1	97200000	97300000	0.02407	rs12566597	4.949	rs7552545	0.017214	5.79	-1.904	227	16	enet	0.019793	2.51e-09	-0.676383	0.499	NA	NA	NA	NA	NA
PTGFR-out.wgt.RDat	/u/home/t/tboltz/project-ophoff/rna_whole_blood/cts_TWAS_latest/T_Cells_CD8_weights2//PTGFR-out.wgt.RDat	PTGFR	1	78800000	79000000	0.07554	rs12063386	-1.977	rs661038	0.003848	4.58	-1.189	220	220	blup	0.036578	6.2e-16	-0.530285	0.596	NA	NA	NA	NA	NA
PTGS2-out.wgt.RDat	/u/home/t/tboltz/project-ophoff/rna_whole_blood/cts_TWAS_latest/T_Cells_CD8_weights2//PTGS2-out.wgt.RDat	PTGS2	1	187000000	187000000	0.04416	rs16825022	-1.475	rs10798078	0.024627	-6.62	-0.176	72	13	enet	0.025179	1.92e-11	0.018476	0.985	NA	NA	NA	NA	NA
PTPN22-out.wgt.RDat	/u/home/t/tboltz/project-ophoff/rna_whole_blood/cts_TWAS_latest/T_Cells_CD8_weights2//PTPN22-out.wgt.RDat	PTPN22	1	114000000	114000000	0.01185	rs17032441	2.487	rs2358994	0.015356	-5.75	0.968	139	7	enet	0.015761	9.65e-08	-1.30882	0.191	NA	NA	NA	NA	NA
PTPN7-out.wgt.RDat	/u/home/t/tboltz/project-ophoff/rna_whole_blood/cts_TWAS_latest/T_Cells_CD8_weights2//PTPN7-out.wgt.RDat	PTPN7	1	202000000	202000000	0.05422	rs9427727	2.686	rs12737056	0.030371	7.59	0.014	105	14	enet	0.035633	1.46e-15	0.814565	0.415	NA	NA	NA	NA	NA
QSOX1-out.wgt.RDat	/u/home/t/tboltz/project-ophoff/rna_whole_blood/cts_TWAS_latest/T_Cells_CD8_weights2//QSOX1-out.wgt.RDat	QSOX1	1	180000000	180000000	0.04555	rs12125245	-2.667	rs9425483	0.011992	-5.53	-0.688	182	182	blup	0.030036	2.36e-13	0.704839	0.481	NA	NA	NA	NA	NA
RAP1A-out.wgt.RDat	/u/home/t/tboltz/project-ophoff/rna_whole_blood/cts_TWAS_latest/T_Cells_CD8_weights2//RAP1A-out.wgt.RDat	RAP1A	1	112000000	112000000	0.03826	rs538779	2.676	rs17665274	0.023736	6.66	0.842	250	4	lasso	0.023412	9.48e-11	1.29118	0.197	NA	NA	NA	NA	NA
RAP1GAP-out.wgt.RDat	/u/home/t/tboltz/project-ophoff/rna_whole_blood/cts_TWAS_latest/T_Cells_CD8_weights2//RAP1GAP-out.wgt.RDat	RAP1GAP	1	21900000	22000000	0.31751	rs12563141	-2.451	rs829372	0.114477	-14.16	-1.348	128	25	enet	0.280001	1.19e-125	1.30608	0.192	NA	NA	NA	NA	NA
RAVER2-out.wgt.RDat	/u/home/t/tboltz/project-ophoff/rna_whole_blood/cts_TWAS_latest/T_Cells_CD8_weights2//RAVER2-out.wgt.RDat	RAVER2	1	65200000	65300000	0.07932	rs2148323	-2.668	rs1926306	0.00406	4.78	0.544	195	39	enet	0.039973	2.81e-17	-0.17881	0.858	NA	NA	NA	NA	NA
RBM15-out.wgt.RDat	/u/home/t/tboltz/project-ophoff/rna_whole_blood/cts_TWAS_latest/T_Cells_CD8_weights2//RBM15-out.wgt.RDat	RBM15	1	111000000	111000000	0.02757	rs4839072	-2.594	rs6669004	0.013862	-5.5	-0.174	170	11	enet	0.014384	3.36e-07	0.693208	0.488	NA	NA	NA	NA	NA
RBMXL1-out.wgt.RDat	/u/home/t/tboltz/project-ophoff/rna_whole_blood/cts_TWAS_latest/T_Cells_CD8_weights2//RBMXL1-out.wgt.RDat	RBMXL1	1	89400000	89500000	0.02905	rs17130538	2.443	rs4656078	0.025785	-6.82	1.195	153	1	lasso	0.024418	3.82e-11	-1.195	0.232	NA	NA	NA	NA	NA
RBP7-out.wgt.RDat	/u/home/t/tboltz/project-ophoff/rna_whole_blood/cts_TWAS_latest/T_Cells_CD8_weights2//RBP7-out.wgt.RDat	RBP7	1	10100000	10100000	0.01378	rs10864459	2.774	rs17034501	0.001403	3.96	0.496	120	6	lasso	0.003054	0.0122	0.626937	0.531	NA	NA	NA	NA	NA
RCSD1-out.wgt.RDat	/u/home/t/tboltz/project-ophoff/rna_whole_blood/cts_TWAS_latest/T_Cells_CD8_weights2//RCSD1-out.wgt.RDat	RCSD1	1	168000000	168000000	0.04275	rs4657678	-2.902	rs4657678	0.013	6.51	-2.902	142	20	enet	0.028877	6.74e-13	-2.87347	0.00406	0	0.869	0	0.001	0.13
RGL1-out.wgt.RDat	/u/home/t/tboltz/project-ophoff/rna_whole_blood/cts_TWAS_latest/T_Cells_CD8_weights2//RGL1-out.wgt.RDat	RGL1	1	184000000	184000000	0.03612	rs1930294	-3.495	rs6424909	0.019408	6.24	0.744	269	5	lasso	0.023311	1.04e-10	0.444565	0.657	NA	NA	NA	NA	NA
RGS18-out.wgt.RDat	/u/home/t/tboltz/project-ophoff/rna_whole_blood/cts_TWAS_latest/T_Cells_CD8_weights2//RGS18-out.wgt.RDat	RGS18	1	192000000	192000000	0.03602	rs12043051	-2.7	rs4310497	0.029732	7.73	2.348	102	8	enet	0.039887	3.04e-17	1.73713	0.0824	NA	NA	NA	NA	NA
RHCE-out.wgt.RDat	/u/home/t/tboltz/project-ophoff/rna_whole_blood/cts_TWAS_latest/T_Cells_CD8_weights2//RHCE-out.wgt.RDat	RHCE	1	25700000	25800000	0.01419	rs1053438	2.57	rs9689	0.009002	-4.67	2.47	137	3	lasso	0.006137	0.000648	-2.43545	0.0149	0.161	0.79	0	0.001	0.048
RHD-out.wgt.RDat	/u/home/t/tboltz/project-ophoff/rna_whole_blood/cts_TWAS_latest/T_Cells_CD8_weights2//RHD-out.wgt.RDat	RHD	1	25600000	25700000	0.41788	rs1053438	2.57	rs1053438	0.196799	18.53	2.57	128	4	lasso	0.402505	1.04e-195	2.19367	0.0283	0	0.932	0	0.001	0.067
RHOU-out.wgt.RDat	/u/home/t/tboltz/project-ophoff/rna_whole_blood/cts_TWAS_latest/T_Cells_CD8_weights2//RHOU-out.wgt.RDat	RHOU	1	229000000	229000000	0.10407	rs628860	-2.185	rs537250	0.047262	-9.19	0.723	170	36	enet	0.059475	4.62e-25	-0.553163	0.58	NA	NA	NA	NA	NA
RIMKLA-out.wgt.RDat	/u/home/t/tboltz/project-ophoff/rna_whole_blood/cts_TWAS_latest/T_Cells_CD8_weights2//RIMKLA-out.wgt.RDat	RIMKLA	1	42800000	42900000	0.0577	rs913426	2.882	rs7413966	0.013861	-5.77	-1.573	174	174	blup	0.02403	5.43e-11	0.723311	0.469	NA	NA	NA	NA	NA
RNASEL-out.wgt.RDat	/u/home/t/tboltz/project-ophoff/rna_whole_blood/cts_TWAS_latest/T_Cells_CD8_weights2//RNASEL-out.wgt.RDat	RNASEL	1	183000000	183000000	0.08777	rs602988	3.143	rs3738579	0.053602	-9.79	-2.199	172	3	lasso	0.052823	2.16e-22	2.18701	0.0287	0	0.968	0	0.002	0.031
RNF187-out.wgt.RDat	/u/home/t/tboltz/project-ophoff/rna_whole_blood/cts_TWAS_latest/T_Cells_CD8_weights2//RNF187-out.wgt.RDat	RNF187	1	229000000	229000000	0.04985	rs3795811	1.818	rs3795809	0.036292	8.05	-0.492	179	179	blup	0.04372	9.19e-19	-0.599744	0.549	NA	NA	NA	NA	NA
RNF19B-out.wgt.RDat	/u/home/t/tboltz/project-ophoff/rna_whole_blood/cts_TWAS_latest/T_Cells_CD8_weights2//RNF19B-out.wgt.RDat	RNF19B	1	33400000	33400000	0.04569	rs6678903	3.818	rs194652	0.029981	-7.44	0.326	80	1	lasso	0.028802	7.21e-13	-0.326	0.744	NA	NA	NA	NA	NA
RNPEP-out.wgt.RDat	/u/home/t/tboltz/project-ophoff/rna_whole_blood/cts_TWAS_latest/T_Cells_CD8_weights2//RNPEP-out.wgt.RDat	RNPEP	1	202000000	202000000	0.16716	rs9427727	2.686	rs4950752	0.123151	-14.65	-0.163	117	2	lasso	0.12755	2.04e-53	0.251414	0.801	NA	NA	NA	NA	NA
RPA2-out.wgt.RDat	/u/home/t/tboltz/project-ophoff/rna_whole_blood/cts_TWAS_latest/T_Cells_CD8_weights2//RPA2-out.wgt.RDat	RPA2	1	28200000	28200000	0.03725	rs2788690	2.233	rs10902678	0.009833	-4.72	-0.09	113	15	enet	0.014884	2.14e-07	-1.16734	0.243	NA	NA	NA	NA	NA
RPS8-out.wgt.RDat	/u/home/t/tboltz/project-ophoff/rna_whole_blood/cts_TWAS_latest/T_Cells_CD8_weights2//RPS8-out.wgt.RDat	RPS8	1	45200000	45200000	0.02112	rs7528534	0.846	rs12139143	0.019912	-6.42	-0.396	51	51	blup	0.020754	1.05e-09	0.407488	0.684	NA	NA	NA	NA	NA
RSC1A1-out.wgt.RDat	/u/home/t/tboltz/project-ophoff/rna_whole_blood/cts_TWAS_latest/T_Cells_CD8_weights2//RSC1A1-out.wgt.RDat	RSC1A1	1	16000000	16000000	0.01039	rs10803369	2.227	rs3795763	0.012431	5.29	-0.631	252	2	lasso	0.006137	0.000647	-0.633425	0.526	NA	NA	NA	NA	NA
RSRP1-out.wgt.RDat	/u/home/t/tboltz/project-ophoff/rna_whole_blood/cts_TWAS_latest/T_Cells_CD8_weights2//RSRP1-out.wgt.RDat	RSRP1	1	25600000	25700000	0.20281	rs1053438	2.57	rs3091242	0.068323	10.95	2.548	131	3	lasso	0.127392	2.39e-53	2.28859	0.0221	0	0.936	0	0.001	0.063
RWDD3-out.wgt.RDat	/u/home/t/tboltz/project-ophoff/rna_whole_blood/cts_TWAS_latest/T_Cells_CD8_weights2//RWDD3-out.wgt.RDat	RWDD3	1	95700000	95700000	0.035	rs10489560	3.225	rs259359	0.015921	-6.55	0.478	239	6	lasso	0.028451	9.91e-13	-0.284992	0.776	NA	NA	NA	NA	NA
S100A12-out.wgt.RDat	/u/home/t/tboltz/project-ophoff/rna_whole_blood/cts_TWAS_latest/T_Cells_CD8_weights2//S100A12-out.wgt.RDat	S100A12	1	153000000	153000000	0.29842	rs7536700	2.376	rs6659104	0.176811	-17.79	-1.26	126	11	enet	0.233832	2.73e-102	1.46258	0.144	NA	NA	NA	NA	NA
S100A13-out.wgt.RDat	/u/home/t/tboltz/project-ophoff/rna_whole_blood/cts_TWAS_latest/T_Cells_CD8_weights2//S100A13-out.wgt.RDat	S100A13	1	154000000	154000000	0.02835	rs11264743	2.619	rs3795396	0.025394	7	-1.99	124	3	enet	0.02179	4.11e-10	-2.00447	0.045	0	0.978	0	0.002	0.02
S100A8-out.wgt.RDat	/u/home/t/tboltz/project-ophoff/rna_whole_blood/cts_TWAS_latest/T_Cells_CD8_weights2//S100A8-out.wgt.RDat	S100A8	1	153000000	153000000	0.04715	rs7536700	2.376	rs3806232	0.02661	7.07	-1.237	126	5	lasso	0.036218	8.6e-16	-1.42192	0.155	NA	NA	NA	NA	NA
S100A9-out.wgt.RDat	/u/home/t/tboltz/project-ophoff/rna_whole_blood/cts_TWAS_latest/T_Cells_CD8_weights2//S100A9-out.wgt.RDat	S100A9	1	153000000	153000000	0.01968	rs7536700	2.376	rs3006483	0.016792	-5.84	-1.292	124	4	lasso	0.01449	3.06e-07	1.43885	0.15	NA	NA	NA	NA	NA
SCCPDH-out.wgt.RDat	/u/home/t/tboltz/project-ophoff/rna_whole_blood/cts_TWAS_latest/T_Cells_CD8_weights2//SCCPDH-out.wgt.RDat	SCCPDH	1	247000000	247000000	0.0695	rs7527610	-3.069	rs7551836	0.005069	5.55	-0.327	181	36	enet	0.038792	8.26e-17	-0.410202	0.682	NA	NA	NA	NA	NA
SCP2-out.wgt.RDat	/u/home/t/tboltz/project-ophoff/rna_whole_blood/cts_TWAS_latest/T_Cells_CD8_weights2//SCP2-out.wgt.RDat	SCP2	1	53400000	53500000	0.01949	rs1288331	2.624	rs6679819	0.01719	-6.62	0.362	198	198	blup	0.019976	2.12e-09	-0.019239	0.985	NA	NA	NA	NA	NA
SDCCAG8-out.wgt.RDat	/u/home/t/tboltz/project-ophoff/rna_whole_blood/cts_TWAS_latest/T_Cells_CD8_weights2//SDCCAG8-out.wgt.RDat	SDCCAG8	1	243000000	244000000	0.02795	rs4233436	-2.656	rs10803138	0.012153	-4.91	0.183	123	16	enet	0.014054	4.54e-07	-0.647199	0.518	NA	NA	NA	NA	NA
SERINC2-out.wgt.RDat	/u/home/t/tboltz/project-ophoff/rna_whole_blood/cts_TWAS_latest/T_Cells_CD8_weights2//SERINC2-out.wgt.RDat	SERINC2	1	31900000	31900000	0.047	rs16834529	4.039	rs10914375	0.009845	-5.12	2.565	119	119	blup	0.016641	4.35e-08	-2.99334	0.00276	0.039	0.866	0.002	0.039	0.055
SERPINC1-out.wgt.RDat	/u/home/t/tboltz/project-ophoff/rna_whole_blood/cts_TWAS_latest/T_Cells_CD8_weights2//SERPINC1-out.wgt.RDat	SERPINC1	1	174000000	174000000	0.01649	rs6681766	2.383	rs6425267	0.019708	6.29	1.081	150	7	lasso	0.018197	1.06e-08	1.08538	0.278	NA	NA	NA	NA	NA
SGIP1-out.wgt.RDat	/u/home/t/tboltz/project-ophoff/rna_whole_blood/cts_TWAS_latest/T_Cells_CD8_weights2//SGIP1-out.wgt.RDat	SGIP1	1	67000000	67200000	0.04794	rs10489628	3.121	rs1445578	0.04794	-9.5	-0.751	319	6	enet	0.05126	9.11e-22	0.922282	0.356	NA	NA	NA	NA	NA
SH3BGRL3-out.wgt.RDat	/u/home/t/tboltz/project-ophoff/rna_whole_blood/cts_TWAS_latest/T_Cells_CD8_weights2//SH3BGRL3-out.wgt.RDat	SH3BGRL3	1	26600000	26600000	0.04256	rs4072445	3.056	rs6681452	0.05962	10.53	0.481	167	2	lasso	0.057765	2.25e-24	0.480055	0.631	NA	NA	NA	NA	NA
SH3BP5L-out.wgt.RDat	/u/home/t/tboltz/project-ophoff/rna_whole_blood/cts_TWAS_latest/T_Cells_CD8_weights2//SH3BP5L-out.wgt.RDat	SH3BP5L	1	249000000	249000000	0.02626	rs12748771	-1.359	rs12027409	0.00311	4.56	-0.329	27	11	enet	0.013405	8.19e-07	-0.277256	0.782	NA	NA	NA	NA	NA
SHISA4-out.wgt.RDat	/u/home/t/tboltz/project-ophoff/rna_whole_blood/cts_TWAS_latest/T_Cells_CD8_weights2//SHISA4-out.wgt.RDat	SHISA4	1	202000000	202000000	0.03478	rs9427727	2.686	rs11580908	0.012347	5.04	0.565	128	3	enet	0.01157	4.35e-06	0.383518	0.701	NA	NA	NA	NA	NA
SIPA1L2-out.wgt.RDat	/u/home/t/tboltz/project-ophoff/rna_whole_blood/cts_TWAS_latest/T_Cells_CD8_weights2//SIPA1L2-out.wgt.RDat	SIPA1L2	1	233000000	233000000	0.09409	rs3820119	3.552	rs4545285	0.062455	10.44	0.485	277	4	lasso	0.065177	2.31e-27	-0.157512	0.875	NA	NA	NA	NA	NA
SLC1A7-out.wgt.RDat	/u/home/t/tboltz/project-ophoff/rna_whole_blood/cts_TWAS_latest/T_Cells_CD8_weights2//SLC1A7-out.wgt.RDat	SLC1A7	1	53600000	53600000	0.06621	rs1288331	2.624	rs2282340	0.048384	-9.77	0.551	218	6	lasso	0.062403	3.05e-26	-0.564771	0.572	NA	NA	NA	NA	NA
SLC25A24-out.wgt.RDat	/u/home/t/tboltz/project-ophoff/rna_whole_blood/cts_TWAS_latest/T_Cells_CD8_weights2//SLC25A24-out.wgt.RDat	SLC25A24	1	109000000	109000000	0.22373	rs7354892	2.645	rs7418288	0.056087	-11.36	-2.135	118	34	enet	0.155706	9.08e-66	1.73352	0.083	NA	NA	NA	NA	NA
SLC35D1-out.wgt.RDat	/u/home/t/tboltz/project-ophoff/rna_whole_blood/cts_TWAS_latest/T_Cells_CD8_weights2//SLC35D1-out.wgt.RDat	SLC35D1	1	67500000	67500000	0.02082	rs924080	4.17	rs2144658	0.005851	-4.61	1.495	246	17	enet	0.018941	5.42e-09	-0.26776	0.789	NA	NA	NA	NA	NA
SLC35F3-out.wgt.RDat	/u/home/t/tboltz/project-ophoff/rna_whole_blood/cts_TWAS_latest/T_Cells_CD8_weights2//SLC35F3-out.wgt.RDat	SLC35F3	1	234000000	234000000	0.15343	rs1773950	3.053	rs1570105	0.057128	10.75	0.43	273	4	lasso	0.08418	4.01e-35	0.155147	0.877	NA	NA	NA	NA	NA
SLC39A1-out.wgt.RDat	/u/home/t/tboltz/project-ophoff/rna_whole_blood/cts_TWAS_latest/T_Cells_CD8_weights2//SLC39A1-out.wgt.RDat	SLC39A1	1	154000000	154000000	0.022	rs1194607	2.682	rs11264743	0.022099	-6.57	2.619	110	110	blup	0.020494	1.33e-09	-1.87943	0.0602	NA	NA	NA	NA	NA
SLC44A5-out.wgt.RDat	/u/home/t/tboltz/project-ophoff/rna_whole_blood/cts_TWAS_latest/T_Cells_CD8_weights2//SLC44A5-out.wgt.RDat	SLC44A5	1	75700000	76100000	0.41546	rs6662846	-3.488	rs1249815	0.28277	22.18	-0.099	326	61	enet	0.32408	2.19e-149	0.144269	0.885	NA	NA	NA	NA	NA
SMG5-out.wgt.RDat	/u/home/t/tboltz/project-ophoff/rna_whole_blood/cts_TWAS_latest/T_Cells_CD8_weights2//SMG5-out.wgt.RDat	SMG5	1	156000000	156000000	0.26799	rs2764406	-2.567	rs2764406	0.097948	-13.83	-2.567	164	46	enet	0.160087	1e-67	1.90941	0.0562	NA	NA	NA	NA	NA
SMIM1-out.wgt.RDat	/u/home/t/tboltz/project-ophoff/rna_whole_blood/cts_TWAS_latest/T_Cells_CD8_weights2//SMIM1-out.wgt.RDat	SMIM1	1	3690000	3690000	0.28317	rs2455144	-2.462	rs7545274	0.347486	24.88	-1.298	59	3	lasso	0.373996	3.32e-178	-1.1965	0.232	NA	NA	NA	NA	NA
SNX7-out.wgt.RDat	/u/home/t/tboltz/project-ophoff/rna_whole_blood/cts_TWAS_latest/T_Cells_CD8_weights2//SNX7-out.wgt.RDat	SNX7	1	99100000	99200000	0.05498	rs12731647	-3.013	rs4351664	0.019311	6.36	-0.063	166	166	blup	0.022451	2.26e-10	-0.135163	0.892	NA	NA	NA	NA	NA
SPAG17-out.wgt.RDat	/u/home/t/tboltz/project-ophoff/rna_whole_blood/cts_TWAS_latest/T_Cells_CD8_weights2//SPAG17-out.wgt.RDat	SPAG17	1	118000000	119000000	0.02672	rs10923354	3.216	rs10923477	0.025771	6.77	0.085	248	2	lasso	0.023328	1.02e-10	0.074788	0.94	NA	NA	NA	NA	NA
SPATA1-out.wgt.RDat	/u/home/t/tboltz/project-ophoff/rna_whole_blood/cts_TWAS_latest/T_Cells_CD8_weights2//SPATA1-out.wgt.RDat	SPATA1	1	85000000	85000000	0.02459	rs2812452	2.667	rs11163981	0.018734	-6.7	1.632	164	3	lasso	0.022191	2.86e-10	-1.91671	0.0553	NA	NA	NA	NA	NA
SSX2IP-out.wgt.RDat	/u/home/t/tboltz/project-ophoff/rna_whole_blood/cts_TWAS_latest/T_Cells_CD8_weights2//SSX2IP-out.wgt.RDat	SSX2IP	1	85100000	85200000	0.01737	rs12409882	-2.472	rs4907001	0.007042	5.08	0.334	176	176	blup	0.006436	0.00049	0.277425	0.781	NA	NA	NA	NA	NA
ST6GALNAC3-out.wgt.RDat	/u/home/t/tboltz/project-ophoff/rna_whole_blood/cts_TWAS_latest/T_Cells_CD8_weights2//ST6GALNAC3-out.wgt.RDat	ST6GALNAC3	1	76500000	77100000	0.05099	rs17098450	-2.813	rs6593523	0.01533	-7.02	-1.054	307	7	lasso	0.033958	6.71e-15	1.20976	0.226	NA	NA	NA	NA	NA
STXBP3-out.wgt.RDat	/u/home/t/tboltz/project-ophoff/rna_whole_blood/cts_TWAS_latest/T_Cells_CD8_weights2//STXBP3-out.wgt.RDat	STXBP3	1	109000000	109000000	0.01906	rs7354892	2.645	rs1277051	0.025443	6.89	0.787	102	7	lasso	0.026202	7.6e-12	1.15906	0.246	NA	NA	NA	NA	NA
SUCO-out.wgt.RDat	/u/home/t/tboltz/project-ophoff/rna_whole_blood/cts_TWAS_latest/T_Cells_CD8_weights2//SUCO-out.wgt.RDat	SUCO	1	173000000	173000000	0.05158	rs859633	-1.855	rs2269615	0.047832	9.21	-0.043	164	3	lasso	0.049336	5.34e-21	-0.184471	0.854	NA	NA	NA	NA	NA
SUSD4-out.wgt.RDat	/u/home/t/tboltz/project-ophoff/rna_whole_blood/cts_TWAS_latest/T_Cells_CD8_weights2//SUSD4-out.wgt.RDat	SUSD4	1	223000000	224000000	0.02776	rs11261280	-2.042	rs10907376	0.008789	-4.7	-0.325	119	33	enet	0.016907	3.41e-08	1.4386	0.15	NA	NA	NA	NA	NA
SVBP-out.wgt.RDat	/u/home/t/tboltz/project-ophoff/rna_whole_blood/cts_TWAS_latest/T_Cells_CD8_weights2//SVBP-out.wgt.RDat	SVBP	1	43300000	43300000	0.21731	rs2275180	-5.436	rs323719	0.286689	-22.31	1.891	188	6	lasso	0.285667	1.28e-128	-1.88098	0.06	NA	NA	NA	NA	NA
SWT1-out.wgt.RDat	/u/home/t/tboltz/project-ophoff/rna_whole_blood/cts_TWAS_latest/T_Cells_CD8_weights2//SWT1-out.wgt.RDat	SWT1	1	185000000	185000000	0.00963	rs682331	3.621	rs6698109	0.012385	-4.98	-0.875	154	1	lasso	0.010707	9.57e-06	0.875	0.382	NA	NA	NA	NA	NA
SYDE2-out.wgt.RDat	/u/home/t/tboltz/project-ophoff/rna_whole_blood/cts_TWAS_latest/T_Cells_CD8_weights2//SYDE2-out.wgt.RDat	SYDE2	1	85600000	85700000	0.08018	rs12409882	-2.472	rs2735592	0.039439	8.45	0.733	206	30	enet	0.068102	1.51e-28	-0.42004	0.674	NA	NA	NA	NA	NA
TACSTD2-out.wgt.RDat	/u/home/t/tboltz/project-ophoff/rna_whole_blood/cts_TWAS_latest/T_Cells_CD8_weights2//TACSTD2-out.wgt.RDat	TACSTD2	1	59000000	59000000	0.42195	rs4912202	-3.155	rs6664314	0.314917	23.37	-0.099	192	6	lasso	0.316957	1.89e-145	-0.119519	0.905	NA	NA	NA	NA	NA
TAF1A-out.wgt.RDat	/u/home/t/tboltz/project-ophoff/rna_whole_blood/cts_TWAS_latest/T_Cells_CD8_weights2//TAF1A-out.wgt.RDat	TAF1A	1	223000000	223000000	0.02306	rs753961	-1.861	rs3008647	0.025507	6.84	0.15	30	30	blup	0.02432	4.17e-11	-0.080164	0.936	NA	NA	NA	NA	NA
TAL1-out.wgt.RDat	/u/home/t/tboltz/project-ophoff/rna_whole_blood/cts_TWAS_latest/T_Cells_CD8_weights2//TAL1-out.wgt.RDat	TAL1	1	47700000	47700000	0.03258	rs11211402	2.783	rs7664	0.034957	-7.99	1.284	157	2	lasso	0.033886	7.17e-15	-1.28471	0.199	NA	NA	NA	NA	NA
TAS1R3-out.wgt.RDat	/u/home/t/tboltz/project-ophoff/rna_whole_blood/cts_TWAS_latest/T_Cells_CD8_weights2//TAS1R3-out.wgt.RDat	TAS1R3	1	1270000	1270000	0.00614	rs34945898	2.328	rs2649589	0.006104	3.85	1.509	35	5	lasso	0.008168	9.84e-05	1.85429	0.0637	NA	NA	NA	NA	NA
TDRKH-out.wgt.RDat	/u/home/t/tboltz/project-ophoff/rna_whole_blood/cts_TWAS_latest/T_Cells_CD8_weights2//TDRKH-out.wgt.RDat	TDRKH	1	152000000	152000000	0.01051	rs1887545	-2.989	rs1781423	0.012158	-4.83	-1.613	131	4	lasso	0.010755	9.16e-06	1.613	0.107	NA	NA	NA	NA	NA
TENT5C-out.wgt.RDat	/u/home/t/tboltz/project-ophoff/rna_whole_blood/cts_TWAS_latest/T_Cells_CD8_weights2//TENT5C-out.wgt.RDat	TENT5C	1	118000000	118000000	0.08106	rs10923354	3.216	rs10923358	0.040541	-8.62	1.911	178	24	enet	0.043687	9.47e-19	-1.1515	0.25	NA	NA	NA	NA	NA
TESK2-out.wgt.RDat	/u/home/t/tboltz/project-ophoff/rna_whole_blood/cts_TWAS_latest/T_Cells_CD8_weights2//TESK2-out.wgt.RDat	TESK2	1	45800000	46000000	0.06771	rs4233497	2.18	rs9429072	0.036617	-9.09	1.248	146	146	blup	0.061397	7.78e-26	-1.15636	0.248	NA	NA	NA	NA	NA
THBS3-out.wgt.RDat	/u/home/t/tboltz/project-ophoff/rna_whole_blood/cts_TWAS_latest/T_Cells_CD8_weights2//THBS3-out.wgt.RDat	THBS3	1	155000000	155000000	0.04426	rs6696760	-3.446	rs2066981	0.04617	9.51	0.314	102	102	blup	0.044743	3.6e-19	-0.60464	0.545	NA	NA	NA	NA	NA
THEM4-out.wgt.RDat	/u/home/t/tboltz/project-ophoff/rna_whole_blood/cts_TWAS_latest/T_Cells_CD8_weights2//THEM4-out.wgt.RDat	THEM4	1	152000000	152000000	0.0796	rs1887545	-2.989	rs6685291	0.088019	12.67	-0.364	130	4	lasso	0.097183	1.61e-40	-0.181937	0.856	NA	NA	NA	NA	NA
THEMIS2-out.wgt.RDat	/u/home/t/tboltz/project-ophoff/rna_whole_blood/cts_TWAS_latest/T_Cells_CD8_weights2//THEMIS2-out.wgt.RDat	THEMIS2	1	28200000	28200000	0.07534	rs2788690	2.233	rs3766400	0.030134	-7.31	-0.31	103	4	lasso	0.031212	8.12e-14	0.110827	0.912	NA	NA	NA	NA	NA
TMED5-out.wgt.RDat	/u/home/t/tboltz/project-ophoff/rna_whole_blood/cts_TWAS_latest/T_Cells_CD8_weights2//TMED5-out.wgt.RDat	TMED5	1	93600000	93600000	0.05361	rs546756	-2.282	rs6667701	0.072202	11.35	-1.631	167	167	blup	0.080405	1.43e-33	-1.11239	0.266	NA	NA	NA	NA	NA
TMEM39B-out.wgt.RDat	/u/home/t/tboltz/project-ophoff/rna_whole_blood/cts_TWAS_latest/T_Cells_CD8_weights2//TMEM39B-out.wgt.RDat	TMEM39B	1	32500000	32600000	0.00615	rs1889571	3.872	rs2282517	0.004552	3.59	0.442	72	6	enet	0.003513	0.0078	-0.143437	0.886	NA	NA	NA	NA	NA
TMEM50A-out.wgt.RDat	/u/home/t/tboltz/project-ophoff/rna_whole_blood/cts_TWAS_latest/T_Cells_CD8_weights2//TMEM50A-out.wgt.RDat	TMEM50A	1	25700000	25700000	0.29134	rs1053438	2.57	rs1053438	0.117507	-14.32	2.57	134	3	lasso	0.21714	3.46e-94	-2.27891	0.0227	0	0.932	0	0.001	0.067
TMEM51-out.wgt.RDat	/u/home/t/tboltz/project-ophoff/rna_whole_blood/cts_TWAS_latest/T_Cells_CD8_weights2//TMEM51-out.wgt.RDat	TMEM51	1	15500000	15500000	0.09826	rs10803369	2.227	rs4661607	0.052621	9.67	-1.78	192	192	blup	0.072661	2.11e-30	-0.26515	0.791	NA	NA	NA	NA	NA
TMIGD3-out.wgt.RDat	/u/home/t/tboltz/project-ophoff/rna_whole_blood/cts_TWAS_latest/T_Cells_CD8_weights2//TMIGD3-out.wgt.RDat	TMIGD3	1	112000000	112000000	0.05595	rs538779	2.676	rs3394	0.030572	7.64	0.248	215	5	lasso	0.028026	1.46e-12	0.225501	0.822	NA	NA	NA	NA	NA
TNFRSF14-out.wgt.RDat	/u/home/t/tboltz/project-ophoff/rna_whole_blood/cts_TWAS_latest/T_Cells_CD8_weights2//TNFRSF14-out.wgt.RDat	TNFRSF14	1	2490000	2500000	0.02905	rs2055204	-3.109	rs10797432	0.045515	9.17	-1.153	92	3	lasso	0.043983	7.22e-19	-1.19684	0.231	NA	NA	NA	NA	NA
TNFRSF18-out.wgt.RDat	/u/home/t/tboltz/project-ophoff/rna_whole_blood/cts_TWAS_latest/T_Cells_CD8_weights2//TNFRSF18-out.wgt.RDat	TNFRSF18	1	1140000	1140000	0.01932	rs3131972	2.132	rs7528416	0.01385	-6.56	-0.561	32	32	blup	0.021063	7.94e-10	0.674342	0.5	NA	NA	NA	NA	NA
TOR3A-out.wgt.RDat	/u/home/t/tboltz/project-ophoff/rna_whole_blood/cts_TWAS_latest/T_Cells_CD8_weights2//TOR3A-out.wgt.RDat	TOR3A	1	179000000	179000000	0.04148	rs10913618	2.683	rs3210839	0.018882	-7	-0.177	217	20	enet	0.03356	9.64e-15	0.343782	0.731	NA	NA	NA	NA	NA
TPM3-out.wgt.RDat	/u/home/t/tboltz/project-ophoff/rna_whole_blood/cts_TWAS_latest/T_Cells_CD8_weights2//TPM3-out.wgt.RDat	TPM3	1	154000000	154000000	0.06063	rs884617	-3.287	rs4845601	0.052259	10.13	2.208	128	12	lasso	0.060001	2.84e-25	2.27974	0.0226	0	0.967	0	0.004	0.03
TRAF5-out.wgt.RDat	/u/home/t/tboltz/project-ophoff/rna_whole_blood/cts_TWAS_latest/T_Cells_CD8_weights2//TRAF5-out.wgt.RDat	TRAF5	1	211000000	212000000	0.01658	rs17189035	2.907	rs7527404	0.003537	-4.76	0.467	190	21	enet	0.006656	0.000399	-0.013567	0.989	NA	NA	NA	NA	NA
TRIM58-out.wgt.RDat	/u/home/t/tboltz/project-ophoff/rna_whole_blood/cts_TWAS_latest/T_Cells_CD8_weights2//TRIM58-out.wgt.RDat	TRIM58	1	248000000	248000000	0.09655	rs10925061	2.154	rs3811445	0.026407	9.13	-0.15	155	8	lasso	0.073854	6.89e-31	-0.259002	0.796	NA	NA	NA	NA	NA
TSPAN2-out.wgt.RDat	/u/home/t/tboltz/project-ophoff/rna_whole_blood/cts_TWAS_latest/T_Cells_CD8_weights2//TSPAN2-out.wgt.RDat	TSPAN2	1	116000000	116000000	0.03247	rs11466111	-2.144	rs1286568	0.00354	4.44	0.705	205	205	blup	0.012209	2.43e-06	0.693725	0.488	NA	NA	NA	NA	NA
TSTD1-out.wgt.RDat	/u/home/t/tboltz/project-ophoff/rna_whole_blood/cts_TWAS_latest/T_Cells_CD8_weights2//TSTD1-out.wgt.RDat	TSTD1	1	161000000	161000000	0.0354	rs3737780	-2.356	rs6427573	0.019837	6.02	-0.425	155	5	lasso	0.019235	4.15e-09	-0.38654	0.699	NA	NA	NA	NA	NA
TTC4-out.wgt.RDat	/u/home/t/tboltz/project-ophoff/rna_whole_blood/cts_TWAS_latest/T_Cells_CD8_weights2//TTC4-out.wgt.RDat	TTC4	1	55200000	55200000	0.03626	rs1655528	2.29	rs1911230	0.059179	-10.25	0.482	108	108	blup	0.060746	1.42e-25	-0.476918	0.633	NA	NA	NA	NA	NA
TTF2-out.wgt.RDat	/u/home/t/tboltz/project-ophoff/rna_whole_blood/cts_TWAS_latest/T_Cells_CD8_weights2//TTF2-out.wgt.RDat	TTF2	1	118000000	118000000	0.0148	rs8254	-3.253	rs12029623	0.021687	6.21	-1.359	119	3	lasso	0.021063	7.94e-10	-1.35899	0.174	NA	NA	NA	NA	NA
TYW3-out.wgt.RDat	/u/home/t/tboltz/project-ophoff/rna_whole_blood/cts_TWAS_latest/T_Cells_CD8_weights2//TYW3-out.wgt.RDat	TYW3	1	75200000	75200000	0.02176	rs6662846	-3.488	rs12125889	0.0095	-4.78	2.258	137	17	enet	0.012583	1.73e-06	-1.71135	0.087	NA	NA	NA	NA	NA
UBXN10-out.wgt.RDat	/u/home/t/tboltz/project-ophoff/rna_whole_blood/cts_TWAS_latest/T_Cells_CD8_weights2//UBXN10-out.wgt.RDat	UBXN10	1	20500000	20500000	0.03096	rs10916764	-3.018	rs17411112	0.015934	5.99	0.767	182	14	enet	0.021151	7.34e-10	0.415794	0.678	NA	NA	NA	NA	NA
UBXN11-out.wgt.RDat	/u/home/t/tboltz/project-ophoff/rna_whole_blood/cts_TWAS_latest/T_Cells_CD8_weights2//UBXN11-out.wgt.RDat	UBXN11	1	26600000	26600000	0.10583	rs4072445	3.056	rs4072445	0.057625	-10.21	3.056	170	170	blup	0.080459	1.36e-33	-1.54137	0.123	NA	NA	NA	NA	NA
USF1-out.wgt.RDat	/u/home/t/tboltz/project-ophoff/rna_whole_blood/cts_TWAS_latest/T_Cells_CD8_weights2//USF1-out.wgt.RDat	USF1	1	161000000	161000000	0.0787	rs3737780	-2.356	rs10797092	0.031787	7.53	-0.407	155	8	lasso	0.052106	4.18e-22	0.031757	0.975	NA	NA	NA	NA	NA
UTS2-out.wgt.RDat	/u/home/t/tboltz/project-ophoff/rna_whole_blood/cts_TWAS_latest/T_Cells_CD8_weights2//UTS2-out.wgt.RDat	UTS2	1	7900000	7910000	0.09339	rs579992	2.879	rs161803	0.128477	15.1	-0.625	114	32	enet	0.135937	4.7e-57	-0.271256	0.786	NA	NA	NA	NA	NA
VAMP4-out.wgt.RDat	/u/home/t/tboltz/project-ophoff/rna_whole_blood/cts_TWAS_latest/T_Cells_CD8_weights2//VAMP4-out.wgt.RDat	VAMP4	1	172000000	172000000	0.03527	rs11799961	-2.501	rs10913582	0.042183	8.66	-0.801	277	277	blup	0.041082	1.02e-17	-2.10841	0.035	0	0.994	0	0.002	0.004
VAV3-out.wgt.RDat	/u/home/t/tboltz/project-ophoff/rna_whole_blood/cts_TWAS_latest/T_Cells_CD8_weights2//VAV3-out.wgt.RDat	VAV3	1	108000000	109000000	0.01165	rs17229705	3.231	rs17020762	0.003605	-3.99	-0.638	178	3	lasso	0.000956	0.103	0.74601	0.456	NA	NA	NA	NA	NA
VCAM1-out.wgt.RDat	/u/home/t/tboltz/project-ophoff/rna_whole_blood/cts_TWAS_latest/T_Cells_CD8_weights2//VCAM1-out.wgt.RDat	VCAM1	1	101000000	101000000	0.07531	rs17123757	-3.031	rs11586815	0.018101	-5.72	0.164	133	17	enet	0.028629	8.44e-13	-0.243369	0.808	NA	NA	NA	NA	NA
WDR77-out.wgt.RDat	/u/home/t/tboltz/project-ophoff/rna_whole_blood/cts_TWAS_latest/T_Cells_CD8_weights2//WDR77-out.wgt.RDat	WDR77	1	112000000	112000000	0.02756	rs538779	2.676	rs1264881	0.015314	5.78	-0.181	201	7	lasso	0.014896	2.11e-07	-0.358667	0.72	NA	NA	NA	NA	NA
WLS-out.wgt.RDat	/u/home/t/tboltz/project-ophoff/rna_whole_blood/cts_TWAS_latest/T_Cells_CD8_weights2//WLS-out.wgt.RDat	WLS	1	68600000	68700000	0.28277	rs12097345	3.172	rs12065581	0.167322	17.08	0.522	233	59	enet	0.213125	2.9e-92	-0.062902	0.95	NA	NA	NA	NA	NA
XCL1-out.wgt.RDat	/u/home/t/tboltz/project-ophoff/rna_whole_blood/cts_TWAS_latest/T_Cells_CD8_weights2//XCL1-out.wgt.RDat	XCL1	1	169000000	169000000	0.1732	rs12033844	-3.409	rs1933111	0.14339	15.81	-2.981	149	28	enet	0.178697	3.71e-76	-2.66155	0.00778	0	0.82	0	0.005	0.175
XCL2-out.wgt.RDat	/u/home/t/tboltz/project-ophoff/rna_whole_blood/cts_TWAS_latest/T_Cells_CD8_weights2//XCL2-out.wgt.RDat	XCL2	1	169000000	169000000	0.08731	rs12033844	-3.409	rs7529824	0.10185	-13.38	-1.164	152	4	lasso	0.112836	4.1e-47	2.03659	0.0417	0	0.988	0	0.006	0.006
YIPF1-out.wgt.RDat	/u/home/t/tboltz/project-ophoff/rna_whole_blood/cts_TWAS_latest/T_Cells_CD8_weights2//YIPF1-out.wgt.RDat	YIPF1	1	54300000	54400000	0.01966	rs11581093	2.032	rs11206237	0.006007	4.63	1.998	182	182	blup	0.0096	2.64e-05	1.92818	0.0538	NA	NA	NA	NA	NA
YOD1-out.wgt.RDat	/u/home/t/tboltz/project-ophoff/rna_whole_blood/cts_TWAS_latest/T_Cells_CD8_weights2//YOD1-out.wgt.RDat	YOD1	1	207000000	207000000	0.03944	rs2243191	3.11	rs2791708	0.022841	6.83	0.473	184	184	blup	0.034298	4.93e-15	1.1963	0.232	NA	NA	NA	NA	NA
YY1AP1-out.wgt.RDat	/u/home/t/tboltz/project-ophoff/rna_whole_blood/cts_TWAS_latest/T_Cells_CD8_weights2//YY1AP1-out.wgt.RDat	YY1AP1	1	156000000	156000000	0.02405	rs11264455	2.561	rs2048431	0.030146	7.51	1.216	119	2	lasso	0.028196	1.25e-12	1.21599	0.224	NA	NA	NA	NA	NA
ZBTB7B-out.wgt.RDat	/u/home/t/tboltz/project-ophoff/rna_whole_blood/cts_TWAS_latest/T_Cells_CD8_weights2//ZBTB7B-out.wgt.RDat	ZBTB7B	1	155000000	155000000	0.02938	rs6696760	-3.446	rs10908452	0.005025	4.17	-1.499	111	111	blup	0.012071	2.76e-06	0.161857	0.871	NA	NA	NA	NA	NA
ZDHHC18-out.wgt.RDat	/u/home/t/tboltz/project-ophoff/rna_whole_blood/cts_TWAS_latest/T_Cells_CD8_weights2//ZDHHC18-out.wgt.RDat	ZDHHC18	1	27200000	27200000	0.04798	rs4072445	3.056	rs35617712	0.055656	-10.64	0.923	106	106	blup	0.075984	9.29e-32	-0.315394	0.752	NA	NA	NA	NA	NA
ZNF281-out.wgt.RDat	/u/home/t/tboltz/project-ophoff/rna_whole_blood/cts_TWAS_latest/T_Cells_CD8_weights2//ZNF281-out.wgt.RDat	ZNF281	1	200000000	200000000	0.05943	rs10919781	3.27	rs34959467	0.050265	-9.52	-0.687	188	20	enet	0.055901	1.26e-23	0.282307	0.778	NA	NA	NA	NA	NA
ZNF593-out.wgt.RDat	/u/home/t/tboltz/project-ophoff/rna_whole_blood/cts_TWAS_latest/T_Cells_CD8_weights2//ZNF593-out.wgt.RDat	ZNF593	1	26500000	26500000	0.03306	rs4072445	3.056	rs12145714	0.031651	-7.53	-1.61	173	15	enet	0.034539	3.96e-15	0.486041	0.627	NA	NA	NA	NA	NA
ZNF683-out.wgt.RDat	/u/home/t/tboltz/project-ophoff/rna_whole_blood/cts_TWAS_latest/T_Cells_CD8_weights2//ZNF683-out.wgt.RDat	ZNF683	1	26700000	26700000	0.01187	rs4072445	3.056	rs12030833	0.011442	-4.7	-0.743	152	4	lasso	0.009	4.57e-05	1.42535	0.154	NA	NA	NA	NA	NA
ZNHIT6-out.wgt.RDat	/u/home/t/tboltz/project-ophoff/rna_whole_blood/cts_TWAS_latest/T_Cells_CD8_weights2//ZNHIT6-out.wgt.RDat	ZNHIT6	1	86100000	86200000	0.03166	rs6576802	2.712	rs6689168	0.011142	-6.22	0.326	264	3	lasso	0.020139	1.83e-09	-0.912971	0.361	NA	NA	NA	NA	NA
ZSWIM5-out.wgt.RDat	/u/home/t/tboltz/project-ophoff/rna_whole_blood/cts_TWAS_latest/T_Cells_CD8_weights2//ZSWIM5-out.wgt.RDat	ZSWIM5	1	45500000	45800000	0.03615	rs4233497	2.18	rs4233497	0.01443	-5.2	2.18	146	3	lasso	0.012467	1.92e-06	-2.07846	0.0377	0.041	0.932	0	0.001	0.027
PANEL	FILE	ID	CHR	P0	P1	HSQ	BEST.GWAS.ID	BEST.GWAS.Z	EQTL.ID	EQTL.R2	EQTL.Z	EQTL.GWAS.Z	NSNP	NWGT	MODEL	MODELCV.R2	MODELCV.PV	TWAS.Z	TWAS.P	COLOC.PP0	COLOC.PP1	COLOC.PP2	COLOC.PP3	COLOC.PP4
ACOT8-out.wgt.RDat	/u/home/t/tboltz/project-ophoff/rna_whole_blood/cts_TWAS_latest/T_Cells_CD8_weights2//ACOT8-out.wgt.RDat	ACOT8	20	44470361	44486044	0.00624	rs6074022	4.09	rs3746493	0.00273	-4.04	-1.193	235	235	blup	0.0062	0.00061	-0.84084	0.4	NA	NA	NA	NA	NA
ACSS2-out.wgt.RDat	/u/home/t/tboltz/project-ophoff/rna_whole_blood/cts_TWAS_latest/T_Cells_CD8_weights2//ACSS2-out.wgt.RDat	ACSS2	20	33459950	33515765	0.00747	rs6060331	4.4	rs6059824	0.00261	-3.67	-0.517	174	174	blup	0.00508	0.00174	0.13379	0.894	NA	NA	NA	NA	NA
ACTR5-out.wgt.RDat	/u/home/t/tboltz/project-ophoff/rna_whole_blood/cts_TWAS_latest/T_Cells_CD8_weights2//ACTR5-out.wgt.RDat	ACTR5	20	37377104	37401163	0.02738	rs6027273	3.01	rs2425371	0.02965	7.95	1.438	164	5	lasso	0.0336	9.27e-15	1.30929	0.19	NA	NA	NA	NA	NA
ADA-out.wgt.RDat	/u/home/t/tboltz/project-ophoff/rna_whole_blood/cts_TWAS_latest/T_Cells_CD8_weights2//ADA-out.wgt.RDat	ADA	20	43248164	43280874	0.04455	rs6093938	2.73	rs7262172	0.01843	-6.05	-0.962	95	3	lasso	0.01693	3.36e-08	0.76022	0.447	NA	NA	NA	NA	NA
ANKEF1-out.wgt.RDat	/u/home/t/tboltz/project-ophoff/rna_whole_blood/cts_TWAS_latest/T_Cells_CD8_weights2//ANKEF1-out.wgt.RDat	ANKEF1	20	9966775	10038951	0.22095	rs6057132	-2.48	rs6039663	0.11817	14.34	0.298	214	2	lasso	0.11675	8.86e-49	0.34462	0.73	NA	NA	NA	NA	NA
APMAP-out.wgt.RDat	/u/home/t/tboltz/project-ophoff/rna_whole_blood/cts_TWAS_latest/T_Cells_CD8_weights2//APMAP-out.wgt.RDat	APMAP	20	24943562	24973387	0.04289	rs6083553	1.64	rs227633	0.02692	6.98	-0.206	157	5	lasso	0.02618	7.73e-12	-0.17659	0.86	NA	NA	NA	NA	NA
ATP9A-out.wgt.RDat	/u/home/t/tboltz/project-ophoff/rna_whole_blood/cts_TWAS_latest/T_Cells_CD8_weights2//ATP9A-out.wgt.RDat	ATP9A	20	50213054	50384929	0.05952	rs6021771	2.66	rs6067931	0.02873	-7.76	0.404	125	13	enet	0.04078	1.35e-17	-0.80133	0.423	NA	NA	NA	NA	NA
BCAS1-out.wgt.RDat	/u/home/t/tboltz/project-ophoff/rna_whole_blood/cts_TWAS_latest/T_Cells_CD8_weights2//BCAS1-out.wgt.RDat	BCAS1	20	52553317	52687133	0.0759	rs2248264	-2.6	rs158541	0.05213	9.85	-1.329	150	150	blup	0.07304	1.48e-30	-0.77678	0.437	NA	NA	NA	NA	NA
BFSP1-out.wgt.RDat	/u/home/t/tboltz/project-ophoff/rna_whole_blood/cts_TWAS_latest/T_Cells_CD8_weights2//BFSP1-out.wgt.RDat	BFSP1	20	17474551	17549865	0.02675	rs6131987	-2.65	rs6080720	0.0047	4.72	-0.272	244	4	lasso	0.0165	4.95e-08	-1.27988	0.201	NA	NA	NA	NA	NA
BIRC7-out.wgt.RDat	/u/home/t/tboltz/project-ophoff/rna_whole_blood/cts_TWAS_latest/T_Cells_CD8_weights2//BIRC7-out.wgt.RDat	BIRC7	20	61867236	61871847	0.0618	rs6090265	-2.02	rs720607	0.01914	-5.94	-0.272	105	31	enet	0.01906	4.86e-09	2.15705	0.031	0.002	0.994	0	0.001	0.003
BPI-out.wgt.RDat	/u/home/t/tboltz/project-ophoff/rna_whole_blood/cts_TWAS_latest/T_Cells_CD8_weights2//BPI-out.wgt.RDat	BPI	20	36932553	36965907	0.10787	rs6027273	3.01	rs6064334	0.02823	7.15	1.231	209	7	lasso	0.0525	2.91e-22	1.48957	0.136	NA	NA	NA	NA	NA
C20orf204-out.wgt.RDat	/u/home/t/tboltz/project-ophoff/rna_whole_blood/cts_TWAS_latest/T_Cells_CD8_weights2//C20orf204-out.wgt.RDat	C20orf204	20	62667529	62671315	0.2276	rs2261092	1.99	rs817354	0.23952	20.37	-0.206	63	4	lasso	0.2419	2.86e-106	-0.2994	0.765	NA	NA	NA	NA	NA
CDC25B-out.wgt.RDat	/u/home/t/tboltz/project-ophoff/rna_whole_blood/cts_TWAS_latest/T_Cells_CD8_weights2//CDC25B-out.wgt.RDat	CDC25B	20	3767420	3786768	0.03985	rs2253977	2.78	rs4815610	0.02898	7.51	0.561	151	3	lasso	0.02642	6.25e-12	0.52095	0.602	NA	NA	NA	NA	NA
CDS2-out.wgt.RDat	/u/home/t/tboltz/project-ophoff/rna_whole_blood/cts_TWAS_latest/T_Cells_CD8_weights2//CDS2-out.wgt.RDat	CDS2	20	5107526	5178533	0.28697	rs6052937	-2.52	rs6116695	0.19226	-18.26	2.047	92	2	lasso	0.1919	2.98e-82	-2.04942	0.0404	0	0.977	0	0.001	0.022
CHMP4B-out.wgt.RDat	/u/home/t/tboltz/project-ophoff/rna_whole_blood/cts_TWAS_latest/T_Cells_CD8_weights2//CHMP4B-out.wgt.RDat	CHMP4B	20	32399155	32442172	0.1581	rs734484	3.11	rs736953	0.16568	-17.02	-2.858	102	6	lasso	0.16635	1.53e-70	2.90304	0.0037	0	0.842	0	0.001	0.156
COL9A3-out.wgt.RDat	/u/home/t/tboltz/project-ophoff/rna_whole_blood/cts_TWAS_latest/T_Cells_CD8_weights2//COL9A3-out.wgt.RDat	COL9A3	20	61447597	61472511	0.07296	rs6011628	2.69	rs6122279	0.00914	5.77	1.213	109	28	enet	0.03946	4.47e-17	1.1988	0.231	NA	NA	NA	NA	NA
CPNE1-out.wgt.RDat	/u/home/t/tboltz/project-ophoff/rna_whole_blood/cts_TWAS_latest/T_Cells_CD8_weights2//CPNE1-out.wgt.RDat	CPNE1	20	34213954	34252878	0.02777	rs6060331	4.4	rs11699815	0.04466	9.11	0.631	158	1	lasso	0.04342	1.21e-18	0.631	0.528	NA	NA	NA	NA	NA
CSE1L-out.wgt.RDat	/u/home/t/tboltz/project-ophoff/rna_whole_blood/cts_TWAS_latest/T_Cells_CD8_weights2//CSE1L-out.wgt.RDat	CSE1L	20	47662784	47713497	0.01158	rs6019621	-2.68	rs1538482	0.01295	5.16	-2.336	212	2	lasso	0.00908	4.26e-05	-2.45878	0.0139	0.054	0.897	0	0.002	0.048
CST7-out.wgt.RDat	/u/home/t/tboltz/project-ophoff/rna_whole_blood/cts_TWAS_latest/T_Cells_CD8_weights2//CST7-out.wgt.RDat	CST7	20	24929906	24940564	0.12051	rs6083553	1.65	rs227653	0.07571	12.13	-0.232	156	32	enet	0.10218	1.3e-42	0.55298	0.58	NA	NA	NA	NA	NA
CTSZ-out.wgt.RDat	/u/home/t/tboltz/project-ophoff/rna_whole_blood/cts_TWAS_latest/T_Cells_CD8_weights2//CTSZ-out.wgt.RDat	CTSZ	20	57570241	57582309	0.02041	rs6123832	-2.32	rs6070684	0.02868	-7.16	0.93	126	3	lasso	0.0264	6.32e-12	-0.90835	0.364	NA	NA	NA	NA	NA
CYP24A1-out.wgt.RDat	/u/home/t/tboltz/project-ophoff/rna_whole_blood/cts_TWAS_latest/T_Cells_CD8_weights2//CYP24A1-out.wgt.RDat	CYP24A1	20	52769986	52790525	0.02928	rs208380	2.49	rs927651	0.01929	-6.14	0.344	133	3	lasso	0.01813	1.13e-08	-0.41675	0.677	NA	NA	NA	NA	NA
DDRGK1-out.wgt.RDat	/u/home/t/tboltz/project-ophoff/rna_whole_blood/cts_TWAS_latest/T_Cells_CD8_weights2//DDRGK1-out.wgt.RDat	DDRGK1	20	3170997	3185331	0.06069	rs2246799	-2.34	rs11087571	0.03318	7.84	-0.549	124	3	lasso	0.03227	3.11e-14	-0.36816	0.713	NA	NA	NA	NA	NA
DHX35-out.wgt.RDat	/u/home/t/tboltz/project-ophoff/rna_whole_blood/cts_TWAS_latest/T_Cells_CD8_weights2//DHX35-out.wgt.RDat	DHX35	20	37590943	37668364	0.02196	rs6027273	3.01	rs16987712	0.00861	5.25	1.789	214	5	lasso	0.01316	1.03e-06	1.58772	0.112	NA	NA	NA	NA	NA
DIDO1-out.wgt.RDat	/u/home/t/tboltz/project-ophoff/rna_whole_blood/cts_TWAS_latest/T_Cells_CD8_weights2//DIDO1-out.wgt.RDat	DIDO1	20	61509091	61569304	0.01548	rs6011628	2.69	rs11905041	0.01234	5.1	0.101	103	4	lasso	0.01053	1.13e-05	-0.10308	0.918	NA	NA	NA	NA	NA
DNTTIP1-out.wgt.RDat	/u/home/t/tboltz/project-ophoff/rna_whole_blood/cts_TWAS_latest/T_Cells_CD8_weights2//DNTTIP1-out.wgt.RDat	DNTTIP1	20	44420594	44440066	0.0926	rs6074022	4.09	rs6032537	0.14519	15.88	-1.352	247	35	enet	0.15075	1.45e-63	-1.07353	0.283	NA	NA	NA	NA	NA
DTD1-out.wgt.RDat	/u/home/t/tboltz/project-ophoff/rna_whole_blood/cts_TWAS_latest/T_Cells_CD8_weights2//DTD1-out.wgt.RDat	DTD1	20	18568538	18747288	0.04745	rs3748483	-3.56	rs7262824	0.02728	6.99	1.21	243	243	blup	0.02987	2.74e-13	-0.32755	0.743	NA	NA	NA	NA	NA
EDEM2-out.wgt.RDat	/u/home/t/tboltz/project-ophoff/rna_whole_blood/cts_TWAS_latest/T_Cells_CD8_weights2//EDEM2-out.wgt.RDat	EDEM2	20	33703168	33735139	0.0384	rs6060331	4.4	rs752448	0.04409	9.33	-0.584	184	13	enet	0.04878	8.94e-21	-0.82478	0.409	NA	NA	NA	NA	NA
EDN3-out.wgt.RDat	/u/home/t/tboltz/project-ophoff/rna_whole_blood/cts_TWAS_latest/T_Cells_CD8_weights2//EDN3-out.wgt.RDat	EDN3	20	57875499	57901047	0.0261	rs6100536	2.37	rs259962	0.02576	-7.05	0.178	125	2	lasso	0.02514	1.98e-11	-0.02746	0.978	NA	NA	NA	NA	NA
EIF6-out.wgt.RDat	/u/home/t/tboltz/project-ophoff/rna_whole_blood/cts_TWAS_latest/T_Cells_CD8_weights2//EIF6-out.wgt.RDat	EIF6	20	33866715	33872788	0.06416	rs6060331	4.4	rs2295097	0.01452	-6.12	1.128	191	13	enet	0.02644	6.13e-12	-0.13183	0.895	NA	NA	NA	NA	NA
FAM110A-out.wgt.RDat	/u/home/t/tboltz/project-ophoff/rna_whole_blood/cts_TWAS_latest/T_Cells_CD8_weights2//FAM110A-out.wgt.RDat	FAM110A	20	814359	838106	0.04394	rs6078117	-2.09	rs805883	0.02208	-6.39	0.559	100	18	enet	0.03511	2.36e-15	1.15491	0.248	NA	NA	NA	NA	NA
FAM210B-out.wgt.RDat	/u/home/t/tboltz/project-ophoff/rna_whole_blood/cts_TWAS_latest/T_Cells_CD8_weights2//FAM210B-out.wgt.RDat	FAM210B	20	54934031	54943719	0.13108	rs1467704	2.63	rs6099115	0.09728	-13.15	1.715	125	5	lasso	0.09563	7.17e-40	-1.75364	0.0795	NA	NA	NA	NA	NA
GMEB2-out.wgt.RDat	/u/home/t/tboltz/project-ophoff/rna_whole_blood/cts_TWAS_latest/T_Cells_CD8_weights2//GMEB2-out.wgt.RDat	GMEB2	20	62218956	62258454	0.03794	rs6090265	-2.23	rs4809585	0.02066	6.34	1.29	91	19	enet	0.02685	4.22e-12	1.00672	0.314	NA	NA	NA	NA	NA
GNAS-out.wgt.RDat	/u/home/t/tboltz/project-ophoff/rna_whole_blood/cts_TWAS_latest/T_Cells_CD8_weights2//GNAS-out.wgt.RDat	GNAS	20	57414774	57486247	0.02613	rs6123832	-2.32	rs6070696	0.00248	4.64	0.518	133	133	blup	0.01051	1.15e-05	0.75191	0.452	NA	NA	NA	NA	NA
HM13-out.wgt.RDat	/u/home/t/tboltz/project-ophoff/rna_whole_blood/cts_TWAS_latest/T_Cells_CD8_weights2//HM13-out.wgt.RDat	HM13	20	30102214	30165726	0.02189	rs6061043	1.57	rs6060381	0.01409	-5.26	0.866	23	2	lasso	0.01147	4.77e-06	-0.80398	0.421	NA	NA	NA	NA	NA
ISM1-out.wgt.RDat	/u/home/t/tboltz/project-ophoff/rna_whole_blood/cts_TWAS_latest/T_Cells_CD8_weights2//ISM1-out.wgt.RDat	ISM1	20	13201922	13281298	0.06384	rs2327771	-2.08	rs6134830	0.03007	-8.07	1.825	178	5	lasso	0.04088	1.23e-17	-1.30206	0.193	NA	NA	NA	NA	NA
KIF16B-out.wgt.RDat	/u/home/t/tboltz/project-ophoff/rna_whole_blood/cts_TWAS_latest/T_Cells_CD8_weights2//KIF16B-out.wgt.RDat	KIF16B	20	16252750	16554079	0.13979	rs6044214	-2.88	rs6514692	0.11399	-14.21	1.312	346	22	enet	0.16899	9.8e-72	-0.0476	0.962	NA	NA	NA	NA	NA
LIME1-out.wgt.RDat	/u/home/t/tboltz/project-ophoff/rna_whole_blood/cts_TWAS_latest/T_Cells_CD8_weights2//LIME1-out.wgt.RDat	LIME1	20	62367636	62370456	0.03664	rs6090392	-2.05	rs6011058	0.05698	-10.1	0.745	88	1	lasso	0.05476	3.62e-23	-0.745	0.456	NA	NA	NA	NA	NA
MAP1LC3A-out.wgt.RDat	/u/home/t/tboltz/project-ophoff/rna_whole_blood/cts_TWAS_latest/T_Cells_CD8_weights2//MAP1LC3A-out.wgt.RDat	MAP1LC3A	20	33134659	33148149	0.04544	rs7261167	2.29	rs6059916	0.05489	-10.06	1.004	156	156	blup	0.05105	1.11e-21	-1.16479	0.244	NA	NA	NA	NA	NA
MAPRE1-out.wgt.RDat	/u/home/t/tboltz/project-ophoff/rna_whole_blood/cts_TWAS_latest/T_Cells_CD8_weights2//MAPRE1-out.wgt.RDat	MAPRE1	20	31407761	31438211	0.01208	rs17124372	2.29	rs17370071	0.00509	-4.99	1.137	137	137	blup	0.00841	7.87e-05	-1.0642	0.287	NA	NA	NA	NA	NA
MCM8-out.wgt.RDat	/u/home/t/tboltz/project-ophoff/rna_whole_blood/cts_TWAS_latest/T_Cells_CD8_weights2//MCM8-out.wgt.RDat	MCM8	20	5931299	5979623	0.04229	rs13041415	2.12	rs379418	0.01244	4.89	0.727	182	23	enet	0.01516	1.66e-07	0.15553	0.876	NA	NA	NA	NA	NA
MKKS-out.wgt.RDat	/u/home/t/tboltz/project-ophoff/rna_whole_blood/cts_TWAS_latest/T_Cells_CD8_weights2//MKKS-out.wgt.RDat	MKKS	20	10381658	10414870	0.0548	rs6040061	-3.05	rs2026316	0.03297	-7.66	-1.451	148	148	blup	0.0398	3.3e-17	0.4254	0.671	NA	NA	NA	NA	NA
MTG2-out.wgt.RDat	/u/home/t/tboltz/project-ophoff/rna_whole_blood/cts_TWAS_latest/T_Cells_CD8_weights2//MTG2-out.wgt.RDat	MTG2	20	60758086	60778624	0.13518	rs1739587	-2.9	rs6062130	0.02339	-7.01	-1.175	105	30	enet	0.07201	3.91e-30	0.79513	0.427	NA	NA	NA	NA	NA
MYBL2-out.wgt.RDat	/u/home/t/tboltz/project-ophoff/rna_whole_blood/cts_TWAS_latest/T_Cells_CD8_weights2//MYBL2-out.wgt.RDat	MYBL2	20	42295660	42345135	0.03567	rs6031114	-2.78	rs452734	0.04695	9.1	-0.007	136	3	lasso	0.0466	6.57e-20	-0.00696	0.994	NA	NA	NA	NA	NA
NELFCD-out.wgt.RDat	/u/home/t/tboltz/project-ophoff/rna_whole_blood/cts_TWAS_latest/T_Cells_CD8_weights2//NELFCD-out.wgt.RDat	NELFCD	20	57556264	57570188	0.04606	rs6123832	-2.32	rs6070684	0.05315	-9.7	0.93	126	6	enet	0.05978	3.47e-25	-0.58112	0.561	NA	NA	NA	NA	NA
NINL-out.wgt.RDat	/u/home/t/tboltz/project-ophoff/rna_whole_blood/cts_TWAS_latest/T_Cells_CD8_weights2//NINL-out.wgt.RDat	NINL	20	25433334	25566167	0.18897	rs6050788	2.38	rs2281212	0.03462	7.92	1.481	133	3	lasso	0.03376	8.07e-15	1.4044	0.16	NA	NA	NA	NA	NA
NOP56-out.wgt.RDat	/u/home/t/tboltz/project-ophoff/rna_whole_blood/cts_TWAS_latest/T_Cells_CD8_weights2//NOP56-out.wgt.RDat	NOP56	20	2633240	2639039	0.02097	rs6049839	1.97	rs6132905	0.02031	-6.07	-0.4	148	4	lasso	0.022	3.4e-10	0.36816	0.713	NA	NA	NA	NA	NA
NSFL1C-out.wgt.RDat	/u/home/t/tboltz/project-ophoff/rna_whole_blood/cts_TWAS_latest/T_Cells_CD8_weights2//NSFL1C-out.wgt.RDat	NSFL1C	20	1422808	1454487	0.04105	rs2253427	4.33	rs6131399	0.00937	-5.35	-0.127	149	32	enet	0.02162	4.78e-10	-0.29352	0.769	NA	NA	NA	NA	NA
OSER1-out.wgt.RDat	/u/home/t/tboltz/project-ophoff/rna_whole_blood/cts_TWAS_latest/T_Cells_CD8_weights2//OSER1-out.wgt.RDat	OSER1	20	42824580	42839411	0.11833	rs6031114	-2.78	rs6073410	0.03365	-8.08	0.807	113	39	enet	0.09023	1.26e-37	-1.09743	0.272	NA	NA	NA	NA	NA
PI3-out.wgt.RDat	/u/home/t/tboltz/project-ophoff/rna_whole_blood/cts_TWAS_latest/T_Cells_CD8_weights2//PI3-out.wgt.RDat	PI3	20	43803544	43805185	0.01978	rs2272955	2.85	rs979641	0.02561	-7.3	0.484	196	9	enet	0.02497	2.32e-11	-0.41274	0.68	NA	NA	NA	NA	NA
PKIG-out.wgt.RDat	/u/home/t/tboltz/project-ophoff/rna_whole_blood/cts_TWAS_latest/T_Cells_CD8_weights2//PKIG-out.wgt.RDat	PKIG	20	43160427	43252888	0.04734	rs6093938	2.73	rs7266098	0.02525	-6.83	-2.096	115	25	enet	0.03069	1.3e-13	1.63082	0.103	NA	NA	NA	NA	NA
PLTP-out.wgt.RDat	/u/home/t/tboltz/project-ophoff/rna_whole_blood/cts_TWAS_latest/T_Cells_CD8_weights2//PLTP-out.wgt.RDat	PLTP	20	44527261	44540794	0.12015	rs6074022	4.09	rs394643	0.06717	10.84	0.21	235	2	lasso	0.06595	1.13e-27	0.26532	0.791	NA	NA	NA	NA	NA
PRPF6-out.wgt.RDat	/u/home/t/tboltz/project-ophoff/rna_whole_blood/cts_TWAS_latest/T_Cells_CD8_weights2//PRPF6-out.wgt.RDat	PRPF6	20	62612486	62664453	0.13927	rs2261092	1.99	rs817354	0.06072	-10.5	-0.206	75	17	enet	0.07235	2.82e-30	0.17236	0.863	NA	NA	NA	NA	NA
PSMF1-out.wgt.RDat	/u/home/t/tboltz/project-ophoff/rna_whole_blood/cts_TWAS_latest/T_Cells_CD8_weights2//PSMF1-out.wgt.RDat	PSMF1	20	1093884	1170059	0.04249	rs2253427	4.33	rs6074148	0.03362	-7.81	-0.1	142	2	lasso	0.0324	2.76e-14	0.09478	0.924	NA	NA	NA	NA	NA
PTPN1-out.wgt.RDat	/u/home/t/tboltz/project-ophoff/rna_whole_blood/cts_TWAS_latest/T_Cells_CD8_weights2//PTPN1-out.wgt.RDat	PTPN1	20	49126859	49201778	0.0714	rs4811074	-3.31	rs4602269	0.04867	9.31	-0.517	141	2	lasso	0.04609	1.05e-19	-0.42308	0.672	NA	NA	NA	NA	NA
PYGB-out.wgt.RDat	/u/home/t/tboltz/project-ophoff/rna_whole_blood/cts_TWAS_latest/T_Cells_CD8_weights2//PYGB-out.wgt.RDat	PYGB	20	25228722	25278648	0.00838	rs6050788	2.38	rs3761117	0.01468	5.45	0.038	155	2	lasso	0.01319	9.97e-07	0.04115	0.967	NA	NA	NA	NA	NA
RIN2-out.wgt.RDat	/u/home/t/tboltz/project-ophoff/rna_whole_blood/cts_TWAS_latest/T_Cells_CD8_weights2//RIN2-out.wgt.RDat	RIN2	20	19738251	19983103	0.03362	rs6112745	-2.92	rs746804	0.02769	-7.06	-0.142	251	3	lasso	0.03053	1.51e-13	-0.31848	0.75	NA	NA	NA	NA	NA
SAMD10-out.wgt.RDat	/u/home/t/tboltz/project-ophoff/rna_whole_blood/cts_TWAS_latest/T_Cells_CD8_weights2//SAMD10-out.wgt.RDat	SAMD10	20	62605470	62611361	0.02673	rs2261092	1.99	rs817354	0.02335	6.59	-0.206	76	2	lasso	0.02286	1.57e-10	-0.18335	0.855	NA	NA	NA	NA	NA
SAMHD1-out.wgt.RDat	/u/home/t/tboltz/project-ophoff/rna_whole_blood/cts_TWAS_latest/T_Cells_CD8_weights2//SAMHD1-out.wgt.RDat	SAMHD1	20	35518177	35580304	0.0278	rs6017232	3.79	rs1291149	0.02511	7.22	-1.994	73	3	lasso	0.03033	1.8e-13	-2.34509	0.019	0	0.967	0	0.013	0.02
SCAND1-out.wgt.RDat	/u/home/t/tboltz/project-ophoff/rna_whole_blood/cts_TWAS_latest/T_Cells_CD8_weights2//SCAND1-out.wgt.RDat	SCAND1	20	34541540	34547394	0.0393	rs4494819	2.27	rs11699815	0.06168	10.52	0.631	120	2	lasso	0.06068	1.51e-25	0.59969	0.549	NA	NA	NA	NA	NA
SEMG1-out.wgt.RDat	/u/home/t/tboltz/project-ophoff/rna_whole_blood/cts_TWAS_latest/T_Cells_CD8_weights2//SEMG1-out.wgt.RDat	SEMG1	20	43835675	43838409	0.0237	rs2272955	2.85	rs13039213	0.03095	-7.54	0.374	201	10	enet	0.02988	2.71e-13	-0.40613	0.685	NA	NA	NA	NA	NA
SIRPB1-out.wgt.RDat	/u/home/t/tboltz/project-ophoff/rna_whole_blood/cts_TWAS_latest/T_Cells_CD8_weights2//SIRPB1-out.wgt.RDat	SIRPB1	20	1544168	1600707	0.21171	rs2253427	4.33	rs2253427	0.19118	18.21	4.333	163	10	lasso	0.20932	1.9e-90	4.22915	2.35e-05	0	0.029	0	0.001	0.97
SIRPB2-out.wgt.RDat	/u/home/t/tboltz/project-ophoff/rna_whole_blood/cts_TWAS_latest/T_Cells_CD8_weights2//SIRPB2-out.wgt.RDat	SIRPB2	20	1451387	1472233	0.13517	rs2253427	4.33	rs13063	0.04744	-9.13	-1.485	147	44	enet	0.11105	2.34e-46	0.85595	0.392	NA	NA	NA	NA	NA
SIRPD-out.wgt.RDat	/u/home/t/tboltz/project-ophoff/rna_whole_blood/cts_TWAS_latest/T_Cells_CD8_weights2//SIRPD-out.wgt.RDat	SIRPD	20	1514898	1538351	0.01247	rs2253427	4.33	rs2263664	0.00996	5.28	3.836	150	8	enet	0.01616	6.69e-08	2.97809	0.0029	0.012	0.305	0.001	0.017	0.666
SLC17A9-out.wgt.RDat	/u/home/t/tboltz/project-ophoff/rna_whole_blood/cts_TWAS_latest/T_Cells_CD8_weights2//SLC17A9-out.wgt.RDat	SLC17A9	20	61584060	61600937	0.02658	rs6011628	2.69	rs17421774	0.01235	-5.02	-1.188	90	15	enet	0.01692	3.38e-08	1.54739	0.122	NA	NA	NA	NA	NA
SLC24A3-out.wgt.RDat	/u/home/t/tboltz/project-ophoff/rna_whole_blood/cts_TWAS_latest/T_Cells_CD8_weights2//SLC24A3-out.wgt.RDat	SLC24A3	20	19193287	19703570	0.04585	rs3748483	-3.56	rs1321342	0.01191	-5.76	-0.737	330	5	lasso	0.03549	1.66e-15	-0.13677	0.891	NA	NA	NA	NA	NA
SLX4IP-out.wgt.RDat	/u/home/t/tboltz/project-ophoff/rna_whole_blood/cts_TWAS_latest/T_Cells_CD8_weights2//SLX4IP-out.wgt.RDat	SLX4IP	20	10415954	10617477	0.01761	rs6040339	-3.06	rs4813935	0.00864	4.83	-0.946	212	212	blup	0.00684	0.000336	-0.59581	0.551	NA	NA	NA	NA	NA
SNPH-out.wgt.RDat	/u/home/t/tboltz/project-ophoff/rna_whole_blood/cts_TWAS_latest/T_Cells_CD8_weights2//SNPH-out.wgt.RDat	SNPH	20	1246925	1289972	0.09302	rs2253427	4.33	rs1040974	0.04651	-9.17	0.137	158	16	enet	0.06023	2.3e-25	-0.65294	0.514	NA	NA	NA	NA	NA
SRXN1-out.wgt.RDat	/u/home/t/tboltz/project-ophoff/rna_whole_blood/cts_TWAS_latest/T_Cells_CD8_weights2//SRXN1-out.wgt.RDat	SRXN1	20	627260	634014	0.40059	rs6032887	2.52	rs6107696	0.24665	20.69	-0.841	113	16	enet	0.26802	1.9e-119	-0.6718	0.502	NA	NA	NA	NA	NA
STMN3-out.wgt.RDat	/u/home/t/tboltz/project-ophoff/rna_whole_blood/cts_TWAS_latest/T_Cells_CD8_weights2//STMN3-out.wgt.RDat	STMN3	20	62271059	62289035	0.01184	rs2261092	1.99	rs432717	0.0101	5.2	1.381	92	7	lasso	0.01007	1.72e-05	1.54407	0.123	NA	NA	NA	NA	NA
SYS1-out.wgt.RDat	/u/home/t/tboltz/project-ophoff/rna_whole_blood/cts_TWAS_latest/T_Cells_CD8_weights2//SYS1-out.wgt.RDat	SYS1	20	43990578	44005438	0.07997	rs2272955	2.85	rs7098	0.03785	8.97	0.753	238	4	lasso	0.04368	9.57e-19	0.75221	0.452	NA	NA	NA	NA	NA
TGM3-out.wgt.RDat	/u/home/t/tboltz/project-ophoff/rna_whole_blood/cts_TWAS_latest/T_Cells_CD8_weights2//TGM3-out.wgt.RDat	TGM3	20	2276648	2321725	0.05107	rs6049839	1.97	rs214794	0.041	8.49	-0.042	179	2	lasso	0.04071	1.44e-17	-0.05163	0.959	NA	NA	NA	NA	NA
THBD-out.wgt.RDat	/u/home/t/tboltz/project-ophoff/rna_whole_blood/cts_TWAS_latest/T_Cells_CD8_weights2//THBD-out.wgt.RDat	THBD	20	23026271	23030309	0.26002	rs2995724	-2.14	rs844888	0.2639	-21.49	1.044	218	35	enet	0.26614	1.75e-118	-0.98618	0.324	NA	NA	NA	NA	NA
TMX4-out.wgt.RDat	/u/home/t/tboltz/project-ophoff/rna_whole_blood/cts_TWAS_latest/T_Cells_CD8_weights2//TMX4-out.wgt.RDat	TMX4	20	7957994	8000452	0.06378	rs4816043	-3.13	rs6133486	0.01156	-5.92	0.489	183	183	blup	0.03605	1.01e-15	0.15114	0.88	NA	NA	NA	NA	NA
TNNC2-out.wgt.RDat	/u/home/t/tboltz/project-ophoff/rna_whole_blood/cts_TWAS_latest/T_Cells_CD8_weights2//TNNC2-out.wgt.RDat	TNNC2	20	44451854	44462384	0.00948	rs6074022	4.09	rs232291	0.00932	4.87	0.532	242	242	blup	0.00645	0.000484	0.34797	0.728	NA	NA	NA	NA	NA
UCKL1-out.wgt.RDat	/u/home/t/tboltz/project-ophoff/rna_whole_blood/cts_TWAS_latest/T_Cells_CD8_weights2//UCKL1-out.wgt.RDat	UCKL1	20	62571183	62587769	0.01831	rs2261092	1.99	rs817329	0.00107	3.22	0.238	78	29	enet	0.00774	0.000146	0.81912	0.413	NA	NA	NA	NA	NA
YWHAB-out.wgt.RDat	/u/home/t/tboltz/project-ophoff/rna_whole_blood/cts_TWAS_latest/T_Cells_CD8_weights2//YWHAB-out.wgt.RDat	YWHAB	20	43514344	43537173	0.17009	rs1061662	-2.5	rs2239535	0.09856	-13.34	1.62	127	21	enet	0.1257	1.29e-52	-1.40769	0.159	NA	NA	NA	NA	NA
ZNF334-out.wgt.RDat	/u/home/t/tboltz/project-ophoff/rna_whole_blood/cts_TWAS_latest/T_Cells_CD8_weights2//ZNF334-out.wgt.RDat	ZNF334	20	45128270	45142198	0.03674	rs6074022	4.09	rs847052	0.03791	8.18	0.672	176	1	lasso	0.03757	2.52e-16	0.672	0.502	NA	NA	NA	NA	NA
ZNF337-out.wgt.RDat	/u/home/t/tboltz/project-ophoff/rna_whole_blood/cts_TWAS_latest/T_Cells_CD8_weights2//ZNF337-out.wgt.RDat	ZNF337	20	25653832	25677489	0.03468	rs6050788	2.38	rs8116474	0.03772	8.69	2.282	115	6	lasso	0.03765	2.34e-16	2.12045	0.034	0	0.97	0	0.001	0.029
ZNFX1-out.wgt.RDat	/u/home/t/tboltz/project-ophoff/rna_whole_blood/cts_TWAS_latest/T_Cells_CD8_weights2//ZNFX1-out.wgt.RDat	ZNFX1	20	47854484	47894963	0.02185	rs6019621	-2.68	rs237731	0.0161	-5.7	0.221	186	3	lasso	0.01386	5.41e-07	0.21494	0.83	NA	NA	NA	NA	NA
PANEL	FILE	ID	CHR	P0	P1	HSQ	BEST.GWAS.ID	BEST.GWAS.Z	EQTL.ID	EQTL.R2	EQTL.Z	EQTL.GWAS.Z	NSNP	NWGT	MODEL	MODELCV.R2	MODELCV.PV	TWAS.Z	TWAS.P	COLOC.PP0	COLOC.PP1	COLOC.PP2	COLOC.PP3	COLOC.PP4
CBS-out.wgt.RDat	/u/home/t/tboltz/project-ophoff/rna_whole_blood/cts_TWAS_latest/T_Cells_CD8_weights2//CBS-out.wgt.RDat	CBS	21	44473302	44497053	0.10856	rs1888523	-3.4	rs706209	0.15167	16.32	0.359	130	10	enet	0.15474	2.45e-65	0.4663	0.64103	NA	NA	NA	NA	NA
CCT8-out.wgt.RDat	/u/home/t/tboltz/project-ophoff/rna_whole_blood/cts_TWAS_latest/T_Cells_CD8_weights2//CCT8-out.wgt.RDat	CCT8	21	30428127	30446118	0.18889	rs363497	2.31	rs2255564	0.17903	-17.7	0.552	263	9	lasso	0.20564	1.05e-88	-0.7164	0.47372	NA	NA	NA	NA	NA
CFAP410-out.wgt.RDat	/u/home/t/tboltz/project-ophoff/rna_whole_blood/cts_TWAS_latest/T_Cells_CD8_weights2//CFAP410-out.wgt.RDat	CFAP410	21	45748828	45759285	0.03102	rs2838506	-2.11	rs2838551	0.01163	-5.07	1.12	128	24	enet	0.00966	2.5e-05	-0.4818	0.62996	NA	NA	NA	NA	NA
COL18A1-out.wgt.RDat	/u/home/t/tboltz/project-ophoff/rna_whole_blood/cts_TWAS_latest/T_Cells_CD8_weights2//COL18A1-out.wgt.RDat	COL18A1	21	46825081	46933634	0.16729	rs8134789	-3.63	rs2236470	0.09842	13.47	0.385	125	4	lasso	0.11598	1.88e-48	0.3197	0.74919	NA	NA	NA	NA	NA
COL6A1-out.wgt.RDat	/u/home/t/tboltz/project-ophoff/rna_whole_blood/cts_TWAS_latest/T_Cells_CD8_weights2//COL6A1-out.wgt.RDat	COL6A1	21	47401684	47424964	0.0782	rs12483377	2.5	rs3827270	0.02792	7.34	-1.536	190	10	lasso	0.04532	2.12e-19	-1.7756	0.07581	NA	NA	NA	NA	NA
CSTB-out.wgt.RDat	/u/home/t/tboltz/project-ophoff/rna_whole_blood/cts_TWAS_latest/T_Cells_CD8_weights2//CSTB-out.wgt.RDat	CSTB	21	45192393	45196326	0.11852	rs8134178	-3.2	rs2838386	0.07365	11.47	-0.944	140	19	enet	0.09322	7.23e-39	-1.1682	0.24272	NA	NA	NA	NA	NA
DIP2A-out.wgt.RDat	/u/home/t/tboltz/project-ophoff/rna_whole_blood/cts_TWAS_latest/T_Cells_CD8_weights2//DIP2A-out.wgt.RDat	DIP2A	21	47878805	47989928	0.12079	rs2839235	-1.64	rs2070432	0.18871	18.09	0.721	143	6	lasso	0.18998	2.33e-81	0.76	0.44724	NA	NA	NA	NA	NA
FAM3B-out.wgt.RDat	/u/home/t/tboltz/project-ophoff/rna_whole_blood/cts_TWAS_latest/T_Cells_CD8_weights2//FAM3B-out.wgt.RDat	FAM3B	21	42676140	42729654	0.33161	rs2150422	4.08	rs369413	0.25784	21.18	1.014	120	6	lasso	0.35942	1.47e-169	1.1144	0.26509	NA	NA	NA	NA	NA
GET1-out.wgt.RDat	/u/home/t/tboltz/project-ophoff/rna_whole_blood/cts_TWAS_latest/T_Cells_CD8_weights2//GET1-out.wgt.RDat	GET1	21	40749625	40800454	0.15	rs2249609	2.5	rs2836999	0.20285	-18.87	0.03	251	12	enet	0.20246	3.34e-87	0.0148	0.98817	NA	NA	NA	NA	NA
HLCS-out.wgt.RDat	/u/home/t/tboltz/project-ophoff/rna_whole_blood/cts_TWAS_latest/T_Cells_CD8_weights2//HLCS-out.wgt.RDat	HLCS	21	38123190	38362536	0.01073	rs4378885	-2.95	rs762376	0.00421	4.09	-0.005	185	4	enet	0.00346	0.00824	-0.52	0.60307	NA	NA	NA	NA	NA
HMGN1-out.wgt.RDat	/u/home/t/tboltz/project-ophoff/rna_whole_blood/cts_TWAS_latest/T_Cells_CD8_weights2//HMGN1-out.wgt.RDat	HMGN1	21	40714242	40721573	0.07674	rs94967	2.21	rs6517522	0.04988	-10.32	0.328	235	22	enet	0.0865	4.41e-36	0.3495	0.72669	NA	NA	NA	NA	NA
IFNAR1-out.wgt.RDat	/u/home/t/tboltz/project-ophoff/rna_whole_blood/cts_TWAS_latest/T_Cells_CD8_weights2//IFNAR1-out.wgt.RDat	IFNAR1	21	34696735	34732170	0.04994	rs9984627	3.22	rs8133680	0.03214	7.76	1.642	101	23	enet	0.04181	5.26e-18	1.1719	0.24123	NA	NA	NA	NA	NA
ITSN1-out.wgt.RDat	/u/home/t/tboltz/project-ophoff/rna_whole_blood/cts_TWAS_latest/T_Cells_CD8_weights2//ITSN1-out.wgt.RDat	ITSN1	21	35014707	35272165	0.08912	rs12483293	2.28	rs2251854	0.0785	-11.84	0.429	172	1	lasso	0.07777	1.72e-32	-0.429	0.66792	NA	NA	NA	NA	NA
KCNE1-out.wgt.RDat	/u/home/t/tboltz/project-ophoff/rna_whole_blood/cts_TWAS_latest/T_Cells_CD8_weights2//KCNE1-out.wgt.RDat	KCNE1	21	35818987	35884508	0.03818	rs2300386	-2.29	rs2300392	0.00503	-4.94	1.4	155	155	blup	0.01172	3.78e-06	-1.7012	0.08891	NA	NA	NA	NA	NA
KCNJ15-out.wgt.RDat	/u/home/t/tboltz/project-ophoff/rna_whole_blood/cts_TWAS_latest/T_Cells_CD8_weights2//KCNJ15-out.wgt.RDat	KCNJ15	21	39527644	39679279	0.09509	rs2835886	2.71	rs1008842	0.21938	-19.61	0.968	225	15	enet	0.22481	6.85e-98	-0.9674	0.33332	NA	NA	NA	NA	NA
LSS-out.wgt.RDat	/u/home/t/tboltz/project-ophoff/rna_whole_blood/cts_TWAS_latest/T_Cells_CD8_weights2//LSS-out.wgt.RDat	LSS	21	47608056	47648738	0.01481	rs420270	-2.38	rs2254522	0.01239	5.58	-0.316	190	2	lasso	0.01235	2.14e-06	-0.4557	0.6486	NA	NA	NA	NA	NA
MORC3-out.wgt.RDat	/u/home/t/tboltz/project-ophoff/rna_whole_blood/cts_TWAS_latest/T_Cells_CD8_weights2//MORC3-out.wgt.RDat	MORC3	21	37692496	37758446	0.15303	rs4378885	-2.95	rs3827183	0.06332	-10.58	-0.041	171	6	lasso	0.06239	3.11e-26	0.0895	0.92868	NA	NA	NA	NA	NA
MRPL39-out.wgt.RDat	/u/home/t/tboltz/project-ophoff/rna_whole_blood/cts_TWAS_latest/T_Cells_CD8_weights2//MRPL39-out.wgt.RDat	MRPL39	21	26957969	26979829	0.01624	rs17794802	-2.17	rs1893650	0.01432	5.99	1.072	130	2	lasso	0.01505	1.85e-07	1.2411	0.21458	NA	NA	NA	NA	NA
MX1-out.wgt.RDat	/u/home/t/tboltz/project-ophoff/rna_whole_blood/cts_TWAS_latest/T_Cells_CD8_weights2//MX1-out.wgt.RDat	MX1	21	42792232	42831141	0.06544	rs2150422	4.08	rs459498	0.06407	10.67	-0.626	128	2	lasso	0.06241	3.04e-26	-0.6265	0.53102	NA	NA	NA	NA	NA
N6AMT1-out.wgt.RDat	/u/home/t/tboltz/project-ophoff/rna_whole_blood/cts_TWAS_latest/T_Cells_CD8_weights2//N6AMT1-out.wgt.RDat	N6AMT1	21	30244514	30257693	0.02498	rs2831890	-2.35	rs2026242	0.03535	-7.98	-0.596	258	4	lasso	0.03361	9.23e-15	0.5377	0.5908	NA	NA	NA	NA	NA
NCAM2-out.wgt.RDat	/u/home/t/tboltz/project-ophoff/rna_whole_blood/cts_TWAS_latest/T_Cells_CD8_weights2//NCAM2-out.wgt.RDat	NCAM2	21	22370728	22915650	0.02753	rs2826757	3.43	rs8126872	0.03225	7.71	0.198	295	8	enet	0.03622	8.62e-16	0.3716	0.71019	NA	NA	NA	NA	NA
PCBP3-out.wgt.RDat	/u/home/t/tboltz/project-ophoff/rna_whole_blood/cts_TWAS_latest/T_Cells_CD8_weights2//PCBP3-out.wgt.RDat	PCBP3	21	47063609	47362368	0.05079	rs8134789	-3.63	rs8132054	0.02554	7.67	1.412	194	8	enet	0.04612	1.02e-19	0.6809	0.49593	NA	NA	NA	NA	NA
PDE9A-out.wgt.RDat	/u/home/t/tboltz/project-ophoff/rna_whole_blood/cts_TWAS_latest/T_Cells_CD8_weights2//PDE9A-out.wgt.RDat	PDE9A	21	44073732	44195619	0.05763	rs1888523	-3.4	rs2269152	0.03451	7.89	-1.292	172	4	lasso	0.03571	1.37e-15	-1.523	0.12776	NA	NA	NA	NA	NA
PIGP-out.wgt.RDat	/u/home/t/tboltz/project-ophoff/rna_whole_blood/cts_TWAS_latest/T_Cells_CD8_weights2//PIGP-out.wgt.RDat	PIGP	21	38431471	38445470	0.02424	rs1003721	-2.14	rs7275582	0.03026	-8.19	-1.45	162	7	lasso	0.03845	1.12e-16	1.197	0.23129	NA	NA	NA	NA	NA
PKNOX1-out.wgt.RDat	/u/home/t/tboltz/project-ophoff/rna_whole_blood/cts_TWAS_latest/T_Cells_CD8_weights2//PKNOX1-out.wgt.RDat	PKNOX1	21	44394621	44454041	0.03588	rs1888523	-3.4	rs234720	0.02275	-7.18	-0.901	128	30	enet	0.03118	8.34e-14	1.7663	0.07734	NA	NA	NA	NA	NA
PRMT2-out.wgt.RDat	/u/home/t/tboltz/project-ophoff/rna_whole_blood/cts_TWAS_latest/T_Cells_CD8_weights2//PRMT2-out.wgt.RDat	PRMT2	21	48055508	48085036	0.11497	rs2839235	-1.64	rs2032111	0.08435	13.05	0.149	121	8	lasso	0.1874	3.65e-80	0.0801	0.93613	NA	NA	NA	NA	NA
RBM11-out.wgt.RDat	/u/home/t/tboltz/project-ophoff/rna_whole_blood/cts_TWAS_latest/T_Cells_CD8_weights2//RBM11-out.wgt.RDat	RBM11	21	15588452	15600693	0.04156	rs2822830	-2.97	rs2822493	0.01874	5.84	0.206	147	19	enet	0.02856	8.99e-13	-0.9563	0.33894	NA	NA	NA	NA	NA
RWDD2B-out.wgt.RDat	/u/home/t/tboltz/project-ophoff/rna_whole_blood/cts_TWAS_latest/T_Cells_CD8_weights2//RWDD2B-out.wgt.RDat	RWDD2B	21	30376706	30391681	0.00779	rs2831890	-2.35	rs2247809	0.01305	4.99	-0.223	268	2	lasso	0.011	7.3e-06	-0.2529	0.80032	NA	NA	NA	NA	NA
S100B-out.wgt.RDat	/u/home/t/tboltz/project-ophoff/rna_whole_blood/cts_TWAS_latest/T_Cells_CD8_weights2//S100B-out.wgt.RDat	S100B	21	48018518	48025121	0.12437	rs2839235	-1.64	rs1029231	0.27365	21.78	0.872	128	22	enet	0.38446	1.55e-184	0.4337	0.66454	NA	NA	NA	NA	NA
SIK1B-out.wgt.RDat	/u/home/t/tboltz/project-ophoff/rna_whole_blood/cts_TWAS_latest/T_Cells_CD8_weights2//SIK1B-out.wgt.RDat	SIK1B	21	44834364	44847011	0.045	rs1888523	-3.4	rs9982011	0.02029	-6.04	0.203	137	5	lasso	0.02511	2.05e-11	0.3183	0.75024	NA	NA	NA	NA	NA
SLC37A1-out.wgt.RDat	/u/home/t/tboltz/project-ophoff/rna_whole_blood/cts_TWAS_latest/T_Cells_CD8_weights2//SLC37A1-out.wgt.RDat	SLC37A1	21	43916119	44001550	0.02078	rs451954	2.64	rs4920108	0.01359	5.28	-1.227	205	1	lasso	0.0104	1.27e-05	-1.227	0.21982	NA	NA	NA	NA	NA
SLC5A3-out.wgt.RDat	/u/home/t/tboltz/project-ophoff/rna_whole_blood/cts_TWAS_latest/T_Cells_CD8_weights2//SLC5A3-out.wgt.RDat	SLC5A3	21	35445879	35478559	0.02149	rs2300386	-2.29	rs762356	0.00806	-5.12	-0.286	173	29	enet	0.01146	4.79e-06	0.3051	0.7603	NA	NA	NA	NA	NA
SMIM34B-out.wgt.RDat	/u/home/t/tboltz/project-ophoff/rna_whole_blood/cts_TWAS_latest/T_Cells_CD8_weights2//SMIM34B-out.wgt.RDat	SMIM34B	21	35786793	35796264	0.04376	rs2300386	-2.29	rs8131131	0.0257	-7.02	1.514	154	5	lasso	0.02394	5.88e-11	-0.8853	0.37601	NA	NA	NA	NA	NA
SPATC1L-out.wgt.RDat	/u/home/t/tboltz/project-ophoff/rna_whole_blood/cts_TWAS_latest/T_Cells_CD8_weights2//SPATC1L-out.wgt.RDat	SPATC1L	21	47581063	47604390	0.05932	rs420270	-2.38	rs11911263	0.01234	-6.44	0.081	190	14	enet	0.03622	8.61e-16	-0.0803	0.93604	NA	NA	NA	NA	NA
TIAM1-out.wgt.RDat	/u/home/t/tboltz/project-ophoff/rna_whole_blood/cts_TWAS_latest/T_Cells_CD8_weights2//TIAM1-out.wgt.RDat	TIAM1	21	32490735	32932290	0.02429	rs2833444	2.72	rs2833418	0.01451	5.67	-0.615	185	11	enet	0.01916	4.45e-09	-0.4437	0.65727	NA	NA	NA	NA	NA
TMEM50B-out.wgt.RDat	/u/home/t/tboltz/project-ophoff/rna_whole_blood/cts_TWAS_latest/T_Cells_CD8_weights2//TMEM50B-out.wgt.RDat	TMEM50B	21	34804793	34852281	0.06344	rs9984627	3.22	rs9981203	0.0491	-9.46	-1.128	125	7	lasso	0.06096	1.17e-25	1.198	0.23092	NA	NA	NA	NA	NA
TTC3-out.wgt.RDat	/u/home/t/tboltz/project-ophoff/rna_whole_blood/cts_TWAS_latest/T_Cells_CD8_weights2//TTC3-out.wgt.RDat	TTC3	21	38445527	38575413	0.02634	rs2835886	2.71	rs2835661	0.01568	-5.43	-0.717	185	9	lasso	0.01116	6.32e-06	0.2931	0.76942	NA	NA	NA	NA	NA
U2AF1-out.wgt.RDat	/u/home/t/tboltz/project-ophoff/rna_whole_blood/cts_TWAS_latest/T_Cells_CD8_weights2//U2AF1-out.wgt.RDat	U2AF1	21	44513067	44527697	0.03875	rs1888523	-3.4	rs1888523	0.01108	-5.22	-3.404	121	10	enet	0.01936	3.7e-09	2.7272	0.00639	0.048	0.536	0	0.001	0.415
UBASH3A-out.wgt.RDat	/u/home/t/tboltz/project-ophoff/rna_whole_blood/cts_TWAS_latest/T_Cells_CD8_weights2//UBASH3A-out.wgt.RDat	UBASH3A	21	43823557	43867794	0.07073	rs451954	2.64	rs7277004	0.01782	-6.42	0.4	187	28	enet	0.0481	1.66e-20	-1.6592	0.09707	NA	NA	NA	NA	NA
YBEY-out.wgt.RDat	/u/home/t/tboltz/project-ophoff/rna_whole_blood/cts_TWAS_latest/T_Cells_CD8_weights2//YBEY-out.wgt.RDat	YBEY	21	47706257	47717665	0.18849	rs420270	-2.38	rs2839155	0.12413	14.78	0.058	190	36	enet	0.2056	1.1e-88	0.2675	0.78911	NA	NA	NA	NA	NA
PANEL	FILE	ID	CHR	P0	P1	HSQ	BEST.GWAS.ID	BEST.GWAS.Z	EQTL.ID	EQTL.R2	EQTL.Z	EQTL.GWAS.Z	NSNP	NWGT	MODEL	MODELCV.R2	MODELCV.PV	TWAS.Z	TWAS.P	COLOC.PP0	COLOC.PP1	COLOC.PP2	COLOC.PP3	COLOC.PP4
A4GALT-out.wgt.RDat	/u/home/t/tboltz/project-ophoff/rna_whole_blood/cts_TWAS_latest/T_Cells_CD8_weights2//A4GALT-out.wgt.RDat	A4GALT	22	43088128	43117304	0.047	rs10427606	2.52	rs28992176	0.02013	6	1.081	138	3	lasso	0.02171	4.44e-10	1.08178	0.2794	NA	NA	NA	NA	NA
APOBEC3B-out.wgt.RDat	/u/home/t/tboltz/project-ophoff/rna_whole_blood/cts_TWAS_latest/T_Cells_CD8_weights2//APOBEC3B-out.wgt.RDat	APOBEC3B	22	39378353	39388809	0.2359	rs6001491	2.7	rs4365560	0.13175	15.15	0.378	113	21	enet	0.14035	5.56e-59	0.04317	0.9656	NA	NA	NA	NA	NA
APOBEC3G-out.wgt.RDat	/u/home/t/tboltz/project-ophoff/rna_whole_blood/cts_TWAS_latest/T_Cells_CD8_weights2//APOBEC3G-out.wgt.RDat	APOBEC3G	22	39473090	39483748	0.0351	rs6001491	2.7	rs3736685	0.0191	6.02	1.932	117	20	enet	0.02076	1.05e-09	1.85614	0.0634	NA	NA	NA	NA	NA
ARFGAP3-out.wgt.RDat	/u/home/t/tboltz/project-ophoff/rna_whole_blood/cts_TWAS_latest/T_Cells_CD8_weights2//ARFGAP3-out.wgt.RDat	ARFGAP3	22	43192509	43254112	0.0312	rs10427606	2.52	rs9607955	0.05077	-10.16	1.15	139	6	lasso	0.05981	3.39e-25	-1.61954	0.1053	NA	NA	NA	NA	NA
ARSA-out.wgt.RDat	/u/home/t/tboltz/project-ophoff/rna_whole_blood/cts_TWAS_latest/T_Cells_CD8_weights2//ARSA-out.wgt.RDat	ARSA	22	51061183	51066601	0.0416	rs4824152	-2.86	rs2071421	0.02942	7.5	-0.255	49	8	enet	0.02791	1.61e-12	-0.02625	0.9791	NA	NA	NA	NA	NA
ARVCF-out.wgt.RDat	/u/home/t/tboltz/project-ophoff/rna_whole_blood/cts_TWAS_latest/T_Cells_CD8_weights2//ARVCF-out.wgt.RDat	ARVCF	22	19957420	20004346	0.0139	rs2280117	2.97	rs165824	0.00558	-4.54	-0.029	150	6	lasso	0.01328	9.15e-07	-0.03541	0.9718	NA	NA	NA	NA	NA
ASCC2-out.wgt.RDat	/u/home/t/tboltz/project-ophoff/rna_whole_blood/cts_TWAS_latest/T_Cells_CD8_weights2//ASCC2-out.wgt.RDat	ASCC2	22	30184599	30234293	0.1047	rs975704	2.02	rs740116	0.03885	8.54	0.3	122	8	lasso	0.07822	1.13e-32	-0.86404	0.3876	NA	NA	NA	NA	NA
ATF4-out.wgt.RDat	/u/home/t/tboltz/project-ophoff/rna_whole_blood/cts_TWAS_latest/T_Cells_CD8_weights2//ATF4-out.wgt.RDat	ATF4	22	39915701	39918690	0.2326	rs6001491	2.7	rs1048310	0.2364	-20.24	1.286	92	5	lasso	0.23521	5.74e-103	-1.25762	0.2085	NA	NA	NA	NA	NA
ATXN10-out.wgt.RDat	/u/home/t/tboltz/project-ophoff/rna_whole_blood/cts_TWAS_latest/T_Cells_CD8_weights2//ATXN10-out.wgt.RDat	ATXN10	22	46067679	46241187	0.0179	rs7291412	-3.47	rs138201	0.01006	-4.85	0.405	98	2	lasso	0.00715	0.000253	-0.39796	0.6907	NA	NA	NA	NA	NA
CBX7-out.wgt.RDat	/u/home/t/tboltz/project-ophoff/rna_whole_blood/cts_TWAS_latest/T_Cells_CD8_weights2//CBX7-out.wgt.RDat	CBX7	22	39516173	39548685	0.0173	rs6001491	2.7	rs139404	0.01859	-5.87	0.824	116	2	lasso	0.01761	1.8e-08	-0.81074	0.4175	NA	NA	NA	NA	NA
CCDC134-out.wgt.RDat	/u/home/t/tboltz/project-ophoff/rna_whole_blood/cts_TWAS_latest/T_Cells_CD8_weights2//CCDC134-out.wgt.RDat	CCDC134	22	42196684	42222303	0.0271	rs5996094	-2.43	rs17377643	0.01439	5.25	-0.637	202	6	lasso	0.01183	3.43e-06	-0.87167	0.3834	NA	NA	NA	NA	NA
CELSR1-out.wgt.RDat	/u/home/t/tboltz/project-ophoff/rna_whole_blood/cts_TWAS_latest/T_Cells_CD8_weights2//CELSR1-out.wgt.RDat	CELSR1	22	46756732	46933067	0.0176	rs7291412	-3.47	rs11704979	0.018	6.06	0.21	77	3	lasso	0.01769	1.69e-08	0.24404	0.8072	NA	NA	NA	NA	NA
CHCHD10-out.wgt.RDat	/u/home/t/tboltz/project-ophoff/rna_whole_blood/cts_TWAS_latest/T_Cells_CD8_weights2//CHCHD10-out.wgt.RDat	CHCHD10	22	24108022	24110630	0.0143	rs2070447	2.45	rs5760045	0.01317	-5.27	0.671	126	1	lasso	0.01198	2.99e-06	-0.671	0.5022	NA	NA	NA	NA	NA
CLDN5-out.wgt.RDat	/u/home/t/tboltz/project-ophoff/rna_whole_blood/cts_TWAS_latest/T_Cells_CD8_weights2//CLDN5-out.wgt.RDat	CLDN5	22	19510548	19515068	0.1099	rs11541479	2.7	rs737858	0.01542	6.82	-2.503	224	28	enet	0.04742	3.1e-20	-1.1647	0.2441	NA	NA	NA	NA	NA
CPT1B-out.wgt.RDat	/u/home/t/tboltz/project-ophoff/rna_whole_blood/cts_TWAS_latest/T_Cells_CD8_weights2//CPT1B-out.wgt.RDat	CPT1B	22	51007291	51016884	0.0861	rs4824152	-2.86	rs3213446	0.07681	-11.87	0.675	51	10	lasso	0.1181	2.33e-49	-1.29287	0.1961	NA	NA	NA	NA	NA
CRELD2-out.wgt.RDat	/u/home/t/tboltz/project-ophoff/rna_whole_blood/cts_TWAS_latest/T_Cells_CD8_weights2//CRELD2-out.wgt.RDat	CRELD2	22	50311816	50321188	0.0289	rs5770651	-2.61	rs9616388	0.0675	-10.97	1.086	87	2	lasso	0.06769	2.21e-28	-1.06371	0.2875	NA	NA	NA	NA	NA
CYB5R3-out.wgt.RDat	/u/home/t/tboltz/project-ophoff/rna_whole_blood/cts_TWAS_latest/T_Cells_CD8_weights2//CYB5R3-out.wgt.RDat	CYB5R3	22	43013847	43045398	0.0497	rs10427606	2.52	rs135108	0.00773	5.2	-0.215	134	22	enet	0.0218	4.07e-10	-0.84565	0.3978	NA	NA	NA	NA	NA
CYP2D6-out.wgt.RDat	/u/home/t/tboltz/project-ophoff/rna_whole_blood/cts_TWAS_latest/T_Cells_CD8_weights2//CYP2D6-out.wgt.RDat	CYP2D6	22	42522502	42526883	0.0402	rs5758563	2.66	rs5751216	0.04724	-9.21	0.894	169	6	lasso	0.05309	1.69e-22	-0.78071	0.435	NA	NA	NA	NA	NA
DDTL-out.wgt.RDat	/u/home/t/tboltz/project-ophoff/rna_whole_blood/cts_TWAS_latest/T_Cells_CD8_weights2//DDTL-out.wgt.RDat	DDTL	22	24309077	24314745	0.2636	rs2070447	2.45	rs5751761	0.23184	20.09	-0.351	131	39	enet	0.25631	1.75e-113	-0.32791	0.743	NA	NA	NA	NA	NA
DDT-out.wgt.RDat	/u/home/t/tboltz/project-ophoff/rna_whole_blood/cts_TWAS_latest/T_Cells_CD8_weights2//DDT-out.wgt.RDat	DDT	22	24313555	24322019	0.1203	rs2070447	2.45	rs5751761	0.08397	12.19	-0.351	130	26	enet	0.10546	5.42e-44	-0.10611	0.9155	NA	NA	NA	NA	NA
DDX17-out.wgt.RDat	/u/home/t/tboltz/project-ophoff/rna_whole_blood/cts_TWAS_latest/T_Cells_CD8_weights2//DDX17-out.wgt.RDat	DDX17	22	38879444	38903665	0.0207	rs9622771	-2.59	rs5750630	0.02006	6.01	1.548	112	4	lasso	0.01922	4.22e-09	1.67937	0.0931	NA	NA	NA	NA	NA
DGCR2-out.wgt.RDat	/u/home/t/tboltz/project-ophoff/rna_whole_blood/cts_TWAS_latest/T_Cells_CD8_weights2//DGCR2-out.wgt.RDat	DGCR2	22	19023796	19109967	0.0724	rs5992169	-2.86	rs1052763	0.04153	9.17	1.179	168	19	enet	0.04949	4.62e-21	1.99978	0.0455	0	0.992	0	0.002	0.006
DGCR6L-out.wgt.RDat	/u/home/t/tboltz/project-ophoff/rna_whole_blood/cts_TWAS_latest/T_Cells_CD8_weights2//DGCR6L-out.wgt.RDat	DGCR6L	22	20301762	20307603	0.1109	rs2280117	2.97	rs2280117	0.05264	9.64	2.968	133	1	lasso	0.05134	8.49e-22	2.968	0.003	0	0.812	0	0.001	0.187
DRICH1-out.wgt.RDat	/u/home/t/tboltz/project-ophoff/rna_whole_blood/cts_TWAS_latest/T_Cells_CD8_weights2//DRICH1-out.wgt.RDat	DRICH1	22	23950640	23974508	0.15	rs2070447	2.45	rs3747102	0.06466	-10.62	0.301	149	7	lasso	0.10033	7.76e-42	-0.16506	0.8689	NA	NA	NA	NA	NA
DUSP18-out.wgt.RDat	/u/home/t/tboltz/project-ophoff/rna_whole_blood/cts_TWAS_latest/T_Cells_CD8_weights2//DUSP18-out.wgt.RDat	DUSP18	22	31048039	31063877	0.1035	rs3761430	-2.47	rs739894	0.04081	9.44	1.251	140	23	enet	0.07355	9.14e-31	-0.00996	0.9921	NA	NA	NA	NA	NA
EFCAB6-out.wgt.RDat	/u/home/t/tboltz/project-ophoff/rna_whole_blood/cts_TWAS_latest/T_Cells_CD8_weights2//EFCAB6-out.wgt.RDat	EFCAB6	22	43924625	44208185	0.0305	rs5764066	-3.33	rs7289650	0.00569	-4.24	-1.112	253	253	blup	0.01334	8.69e-07	0.91244	0.3615	NA	NA	NA	NA	NA
FAM118A-out.wgt.RDat	/u/home/t/tboltz/project-ophoff/rna_whole_blood/cts_TWAS_latest/T_Cells_CD8_weights2//FAM118A-out.wgt.RDat	FAM118A	22	45704850	45737836	0.0567	rs5765217	3.13	rs6006992	0.06271	-10.74	-0.496	119	12	enet	0.0715	6.28e-30	1.03027	0.3029	NA	NA	NA	NA	NA
FBXO7-out.wgt.RDat	/u/home/t/tboltz/project-ophoff/rna_whole_blood/cts_TWAS_latest/T_Cells_CD8_weights2//FBXO7-out.wgt.RDat	FBXO7	22	32870664	32894816	0.0449	rs241713	2.95	rs17771806	0.01331	5.76	-2.261	248	4	lasso	0.01744	2.1e-08	-1.63486	0.1021	NA	NA	NA	NA	NA
FOXRED2-out.wgt.RDat	/u/home/t/tboltz/project-ophoff/rna_whole_blood/cts_TWAS_latest/T_Cells_CD8_weights2//FOXRED2-out.wgt.RDat	FOXRED2	22	36883238	36903148	0.0643	rs876416	-2.98	rs139981	0.05197	10.15	0.125	137	21	enet	0.07096	1.04e-29	-0.04376	0.9651	NA	NA	NA	NA	NA
GCAT-out.wgt.RDat	/u/home/t/tboltz/project-ophoff/rna_whole_blood/cts_TWAS_latest/T_Cells_CD8_weights2//GCAT-out.wgt.RDat	GCAT	22	38203913	38213183	0.1033	rs9622771	-2.59	rs11913731	0.03051	8.21	0.802	103	34	enet	0.07125	7.92e-30	0.30541	0.7601	NA	NA	NA	NA	NA
HDHD5-out.wgt.RDat	/u/home/t/tboltz/project-ophoff/rna_whole_blood/cts_TWAS_latest/T_Cells_CD8_weights2//HDHD5-out.wgt.RDat	HDHD5	22	17618402	17646177	0.0356	rs174313	3.34	rs5994180	0.01371	-5.07	-0.89	58	4	lasso	0.02302	1.36e-10	0.82997	0.4066	NA	NA	NA	NA	NA
IFT27-out.wgt.RDat	/u/home/t/tboltz/project-ophoff/rna_whole_blood/cts_TWAS_latest/T_Cells_CD8_weights2//IFT27-out.wgt.RDat	IFT27	22	37154247	37172300	0.0142	NA	NA	NA	NA	NA	NA	158	0	lasso	0.01983	2.42e-09	NA	NA	NA	NA	NA	NA	NA
KIAA1671-out.wgt.RDat	/u/home/t/tboltz/project-ophoff/rna_whole_blood/cts_TWAS_latest/T_Cells_CD8_weights2//KIAA1671-out.wgt.RDat	KIAA1671	22	25348698	25593415	0.0332	rs5760780	-2.25	rs726133	0.01745	5.78	1.328	136	10	enet	0.02939	4.24e-13	1.75867	0.0786	NA	NA	NA	NA	NA
LGALS1-out.wgt.RDat	/u/home/t/tboltz/project-ophoff/rna_whole_blood/cts_TWAS_latest/T_Cells_CD8_weights2//LGALS1-out.wgt.RDat	LGALS1	22	38071644	38075809	0.0431	rs4821610	-3.34	rs713835	0.02062	6.17	-0.508	136	6	lasso	0.02151	5.31e-10	-0.74312	0.4574	NA	NA	NA	NA	NA
LGALS2-out.wgt.RDat	/u/home/t/tboltz/project-ophoff/rna_whole_blood/cts_TWAS_latest/T_Cells_CD8_weights2//LGALS2-out.wgt.RDat	LGALS2	22	37966256	37978623	0.1632	rs4821610	-3.34	rs2235336	0.08033	-11.97	0.295	134	29	enet	0.10861	2.53e-45	0.2523	0.8008	NA	NA	NA	NA	NA
MGAT3-out.wgt.RDat	/u/home/t/tboltz/project-ophoff/rna_whole_blood/cts_TWAS_latest/T_Cells_CD8_weights2//MGAT3-out.wgt.RDat	MGAT3	22	39853018	39888199	0.0217	rs6001491	2.7	rs5757670	0.02571	7.09	1.181	94	3	lasso	0.02498	2.3e-11	1.16792	0.2428	NA	NA	NA	NA	NA
MIF-out.wgt.RDat	/u/home/t/tboltz/project-ophoff/rna_whole_blood/cts_TWAS_latest/T_Cells_CD8_weights2//MIF-out.wgt.RDat	MIF	22	24236571	24237410	0.0647	rs2070447	2.45	rs4822443	0.04623	9.12	0.11	122	7	lasso	0.04431	5.35e-19	-0.01335	0.9894	NA	NA	NA	NA	NA
MYH9-out.wgt.RDat	/u/home/t/tboltz/project-ophoff/rna_whole_blood/cts_TWAS_latest/T_Cells_CD8_weights2//MYH9-out.wgt.RDat	MYH9	22	36677324	36784112	0.0231	rs876416	-2.98	rs9610498	0.0042	-4.85	2.232	134	5	enet	0.01093	7.81e-06	-1.45739	0.145	NA	NA	NA	NA	NA
NDUFA6-out.wgt.RDat	/u/home/t/tboltz/project-ophoff/rna_whole_blood/cts_TWAS_latest/T_Cells_CD8_weights2//NDUFA6-out.wgt.RDat	NDUFA6	22	42481531	42486888	0.0412	rs5758563	2.65	rs5996149	0.01372	-5.49	0.511	181	2	lasso	0.01098	7.45e-06	-0.49983	0.6172	NA	NA	NA	NA	NA
NPTXR-out.wgt.RDat	/u/home/t/tboltz/project-ophoff/rna_whole_blood/cts_TWAS_latest/T_Cells_CD8_weights2//NPTXR-out.wgt.RDat	NPTXR	22	39214458	39240033	0.0192	rs6001491	2.7	rs13053505	0.01269	5.17	-0.009	115	1	lasso	0.01125	5.83e-06	-0.009	0.9928	NA	NA	NA	NA	NA
NUP50-out.wgt.RDat	/u/home/t/tboltz/project-ophoff/rna_whole_blood/cts_TWAS_latest/T_Cells_CD8_weights2//NUP50-out.wgt.RDat	NUP50	22	45559807	45583898	0.1195	rs5765217	3.13	rs6007465	0.06631	-10.83	0.467	125	47	enet	0.06867	8.91e-29	-0.61372	0.5394	NA	NA	NA	NA	NA
PACSIN2-out.wgt.RDat	/u/home/t/tboltz/project-ophoff/rna_whole_blood/cts_TWAS_latest/T_Cells_CD8_weights2//PACSIN2-out.wgt.RDat	PACSIN2	22	43231419	43411155	0.021	rs10427606	2.52	rs5759070	0.02472	6.66	-1.011	141	3	lasso	0.02394	5.9e-11	-0.84644	0.3973	NA	NA	NA	NA	NA
PDGFB-out.wgt.RDat	/u/home/t/tboltz/project-ophoff/rna_whole_blood/cts_TWAS_latest/T_Cells_CD8_weights2//PDGFB-out.wgt.RDat	PDGFB	22	39619365	39640987	0.0202	rs6001491	2.7	rs9622978	0.00657	-4.37	-1.587	114	9	enet	0.0105	1.16e-05	1.40831	0.159	NA	NA	NA	NA	NA
PICK1-out.wgt.RDat	/u/home/t/tboltz/project-ophoff/rna_whole_blood/cts_TWAS_latest/T_Cells_CD8_weights2//PICK1-out.wgt.RDat	PICK1	22	38452319	38471708	0.0416	rs9622771	-2.59	rs3952	0.03979	8.61	-0.063	101	3	enet	0.04198	4.49e-18	-0.31929	0.7495	NA	NA	NA	NA	NA
PIK3IP1-out.wgt.RDat	/u/home/t/tboltz/project-ophoff/rna_whole_blood/cts_TWAS_latest/T_Cells_CD8_weights2//PIK3IP1-out.wgt.RDat	PIK3IP1	22	31677587	31688520	0.0183	rs10483160	-2.55	rs5997919	0.01805	-6.55	-1.174	163	11	enet	0.02141	5.8e-10	0.98719	0.3235	NA	NA	NA	NA	NA
PISD-out.wgt.RDat	/u/home/t/tboltz/project-ophoff/rna_whole_blood/cts_TWAS_latest/T_Cells_CD8_weights2//PISD-out.wgt.RDat	PISD	22	32014478	32058418	0.2374	rs16989528	-2.89	rs2006648	0.22169	19.6	-1.292	184	2	lasso	0.21962	2.23e-95	-1.25534	0.2094	NA	NA	NA	NA	NA
PLA2G6-out.wgt.RDat	/u/home/t/tboltz/project-ophoff/rna_whole_blood/cts_TWAS_latest/T_Cells_CD8_weights2//PLA2G6-out.wgt.RDat	PLA2G6	22	38507503	38610785	0.0208	rs9622771	-2.59	rs6001026	0.01254	-4.85	-2.008	111	2	lasso	0.01215	2.56e-06	1.63463	0.1021	NA	NA	NA	NA	NA
PPM1F-out.wgt.RDat	/u/home/t/tboltz/project-ophoff/rna_whole_blood/cts_TWAS_latest/T_Cells_CD8_weights2//PPM1F-out.wgt.RDat	PPM1F	22	22273799	22307220	0.0134	NA	NA	NA	NA	NA	NA	108	0	enet	0.00674	0.000369	NA	NA	NA	NA	NA	NA	NA
RFPL2-out.wgt.RDat	/u/home/t/tboltz/project-ophoff/rna_whole_blood/cts_TWAS_latest/T_Cells_CD8_weights2//RFPL2-out.wgt.RDat	RFPL2	22	32586423	32600988	0.0406	rs16989528	-2.89	rs136429	0.02696	-7.54	-0.249	211	33	enet	0.03543	1.76e-15	0.95783	0.3381	NA	NA	NA	NA	NA
RGL4-out.wgt.RDat	/u/home/t/tboltz/project-ophoff/rna_whole_blood/cts_TWAS_latest/T_Cells_CD8_weights2//RGL4-out.wgt.RDat	RGL4	22	24030324	24041363	0.0193	rs2070447	2.45	rs738786	0.00138	-4.19	-1.34	128	128	blup	0.0079	0.000126	0.56297	0.5735	NA	NA	NA	NA	NA
RIBC2-out.wgt.RDat	/u/home/t/tboltz/project-ophoff/rna_whole_blood/cts_TWAS_latest/T_Cells_CD8_weights2//RIBC2-out.wgt.RDat	RIBC2	22	45809575	45828389	0.0108	rs5765217	3.13	rs6006753	0.01112	-4.72	0.499	118	2	lasso	0.00926	3.61e-05	-0.35448	0.723	NA	NA	NA	NA	NA
RNF185-out.wgt.RDat	/u/home/t/tboltz/project-ophoff/rna_whole_blood/cts_TWAS_latest/T_Cells_CD8_weights2//RNF185-out.wgt.RDat	RNF185	22	31556169	31603005	0.0223	rs10483160	-2.55	rs2267171	0.00993	5.18	-1.384	167	6	lasso	0.02214	3e-10	-1.31026	0.1901	NA	NA	NA	NA	NA
[truncated: 701 more rows]

## Sheet: Alcohol_Dependence.sumstats.tri
PANEL	FILE	ID	CHR	P0	P1	HSQ	BEST.GWAS.ID	BEST.GWAS.Z	EQTL.ID	EQTL.R2	EQTL.Z	EQTL.GWAS.Z	NSNP	NWGT	MODEL	MODELCV.R2	MODELCV.PV	TWAS.Z	TWAS.P	COLOC.PP0	COLOC.PP1	COLOC.PP2	COLOC.PP3	COLOC.PP4
[truncated: 2,192 more rows]

[truncated: 17 more sheets: Alzheimer.sumstats.trimmed.all_, BP.sumstats.trimmed.all_chr_out, Cannabis_Use_Disorder.sumstats., Insomnia.sumstats.trimmed.all_c, MCV_EUR_2016.trimmed2.all_chr_o, MDD.sumstats.trimmed.all_chr_ou, Migraine.sumstats.trimmed.all_c, SCZ.sumstats.trimmed.all_chr_ou, SLE_2015.trimmed2.all_chr_out, UKB_460K.blood_EOSINOPHIL_COUNT, UKB_460K.blood_LYMPHOCYTE_COUNT, UKB_460K.blood_MEAN_CORPUSCULAR, UKB_460K.blood_MONOCYTE_COUNT.a, UKB_460K.blood_PLATELET_COUNT.a, UKB_460K.blood_RBC_DISTRIB_WIDT, UKB_460K.blood_RED_COUNT.all_ch, UKB_460K.blood_WHITE_COUNT.all_]
