# Supplementary material for: Cell-type deconvolution of bulk-blood RNA-seq reveals biological insights into neuropsychiatric disorders
Source: Am J Hum Genet. 2024 Feb 1;111(2):323–37. doi: 10.1016/j.ajhg.2023.12.018 (PMC10870131; doi:10.1016/j.ajhg.2023.12.018)
Supplement: Table S13. Lithium-interaction test results (from matrixeQTL output) for all cell types. Negative values of beta indicate "opposite directions" of effect for the Li-eQTL, whereas positive values indicate "same direction" of effect [file mmc14.xlsx]

## Sheet: Table_S13
Table S13 - Lithium-interaction test results (from matrixeQTL output) for all celltypes. Negative values of beta indicate "opposite directions" of effect for the Li-eQTL, whereas positive values indicate "same direction" of effect.
SNP	gene	beta	t-stat	p-value	FDR	celltype
rs11057290	ENSG00000185344	-136.843	-5.75355	1.13384e-08	0.0129411	B_Cells_Memory
rs8019543	ENSG00000100722	-192.329	-8.12155	1.23366e-15	3.90124e-10	B_Cells_Memory
rs1543395	ENSG00000100722	-192.329	-8.12155	1.23366e-15	3.90124e-10	B_Cells_Memory
rs36064771	ENSG00000100722	-86.5164	-5.54041	3.77999e-08	0.00169322	B_Cells_Memory
rs34706463	ENSG00000100722	-85.0161	-5.46884	5.61235e-08	0.00169322	B_Cells_Memory
rs36124282	ENSG00000100722	-85.1849	-5.45543	6.04063e-08	0.00169322	B_Cells_Memory
rs68122150	ENSG00000100722	-84.9427	-5.45077	6.19682e-08	0.00169322	B_Cells_Memory
rs6575018	ENSG00000100722	-84.7181	-5.45059	6.20292e-08	0.00169322	B_Cells_Memory
rs17188193	ENSG00000100722	-84.7181	-5.45059	6.20292e-08	0.00169322	B_Cells_Memory
rs12887895	ENSG00000100722	-84.7243	-5.45056	6.20378e-08	0.00169322	B_Cells_Memory
rs67588787	ENSG00000100722	-84.7243	-5.45056	6.20378e-08	0.00169322	B_Cells_Memory
rs7400729	ENSG00000100722	-84.7216	-5.44782	6.2976e-08	0.00169322	B_Cells_Memory
rs7400757	ENSG00000100722	-84.7216	-5.44782	6.2976e-08	0.00169322	B_Cells_Memory
rs12434978	ENSG00000100722	-84.7216	-5.44782	6.2976e-08	0.00169322	B_Cells_Memory
rs4904464	ENSG00000100722	-84.8341	-5.4459	6.36425e-08	0.00169322	B_Cells_Memory
rs12879656	ENSG00000100722	-84.7527	-5.44007	6.57042e-08	0.00169322	B_Cells_Memory
rs147156213	ENSG00000100722	-84.5998	-5.43982	6.5792e-08	0.00169322	B_Cells_Memory
rs35093358	ENSG00000100722	-84.6059	-5.4398	6.57997e-08	0.00169322	B_Cells_Memory
rs11159865	ENSG00000100722	-84.6059	-5.4398	6.57997e-08	0.00169322	B_Cells_Memory
rs4243685	ENSG00000100722	-84.3359	-5.43407	6.78934e-08	0.00169322	B_Cells_Memory
rs36017434	ENSG00000100722	-84.848	-5.4331	6.8254e-08	0.00169322	B_Cells_Memory
rs5016580	ENSG00000100722	-84.3028	-5.43233	6.85414e-08	0.00169322	B_Cells_Memory
rs12589481	ENSG00000100722	-84.3028	-5.43233	6.85414e-08	0.00169322	B_Cells_Memory
rs66754813	ENSG00000100722	-84.3028	-5.43233	6.85414e-08	0.00169322	B_Cells_Memory
rs4265742	ENSG00000100722	-84.3028	-5.43233	6.85414e-08	0.00169322	B_Cells_Memory
rs4904463	ENSG00000100722	-84.3028	-5.43233	6.85414e-08	0.00169322	B_Cells_Memory
rs34173550	ENSG00000100722	-78.5669	-5.35155	1.06207e-07	0.00169322	B_Cells_Memory
rs11159863	ENSG00000100722	-78.6641	-5.34324	1.11066e-07	0.00169322	B_Cells_Memory
rs35269875	ENSG00000100722	-78.2951	-5.34045	1.12742e-07	0.00169322	B_Cells_Memory
rs56251701	ENSG00000100722	-78.2951	-5.34045	1.12742e-07	0.00169322	B_Cells_Memory
rs7149951	ENSG00000100722	-78.2951	-5.34045	1.12742e-07	0.00169322	B_Cells_Memory
rs17260373	ENSG00000100722	-78.2951	-5.34045	1.12742e-07	0.00169322	B_Cells_Memory
rs10134958	ENSG00000100722	-92.6081	-5.31337	1.30369e-07	0.00169322	B_Cells_Memory
rs10134829	ENSG00000100722	-92.6095	-5.31267	1.30855e-07	0.00169322	B_Cells_Memory
rs10134830	ENSG00000100722	-92.6095	-5.31267	1.30855e-07	0.00169322	B_Cells_Memory
rs17260338	ENSG00000100722	-78.0377	-5.30865	1.33703e-07	0.00169322	B_Cells_Memory
rs10146936	ENSG00000100722	-92.3983	-5.30086	1.39387e-07	0.00169322	B_Cells_Memory
rs2033417	ENSG00000100722	-77.9149	-5.30061	1.39572e-07	0.00169322	B_Cells_Memory
rs12885870	ENSG00000100722	-78.0268	-5.30059	1.39586e-07	0.00169322	B_Cells_Memory
rs28489684	ENSG00000100722	-78.0268	-5.30059	1.39586e-07	0.00169322	B_Cells_Memory
rs12587531	ENSG00000100722	-78.0268	-5.30059	1.39586e-07	0.00169322	B_Cells_Memory
rs12435692	ENSG00000100722	-77.974	-5.29746	1.41936e-07	0.00169322	B_Cells_Memory
rs149369776	ENSG00000100722	-77.974	-5.29746	1.41936e-07	0.00169322	B_Cells_Memory
rs12436828	ENSG00000100722	-77.974	-5.29746	1.41936e-07	0.00169322	B_Cells_Memory
rs12590101	ENSG00000100722	-77.974	-5.29746	1.41936e-07	0.00169322	B_Cells_Memory
rs12588400	ENSG00000100722	-77.974	-5.29746	1.41936e-07	0.00169322	B_Cells_Memory
rs150028102	ENSG00000100722	-77.7868	-5.29242	1.45808e-07	0.00169322	B_Cells_Memory
rs4899956	ENSG00000100722	-77.8512	-5.28703	1.50061e-07	0.00169322	B_Cells_Memory
rs12589789	ENSG00000100722	-77.7473	-5.27949	1.56206e-07	0.00169322	B_Cells_Memory
rs28546240	ENSG00000100722	-92.5088	-5.26498	1.68729e-07	0.00169322	B_Cells_Memory
rs10130603	ENSG00000100722	-92.5088	-5.26498	1.68729e-07	0.00169322	B_Cells_Memory
rs10141749	ENSG00000100722	-92.5088	-5.26498	1.68729e-07	0.00169322	B_Cells_Memory
rs4899957	ENSG00000100722	-77.5213	-5.26271	1.70777e-07	0.00169322	B_Cells_Memory
rs36103420	ENSG00000100722	-77.5213	-5.26271	1.70777e-07	0.00169322	B_Cells_Memory
rs7151182	ENSG00000100722	-77.5574	-5.26255	1.70919e-07	0.00169322	B_Cells_Memory
rs12589928	ENSG00000100722	-82.6921	-5.26223	1.71211e-07	0.00169322	B_Cells_Memory
rs7145096	ENSG00000100722	-91.7983	-5.26138	1.71984e-07	0.00169322	B_Cells_Memory
rs7145281	ENSG00000100722	-91.7983	-5.26138	1.71984e-07	0.00169322	B_Cells_Memory
rs8018774	ENSG00000100722	-91.3479	-5.26024	1.73026e-07	0.00169322	B_Cells_Memory
rs950388	ENSG00000100722	-82.3711	-5.25199	1.80755e-07	0.00169322	B_Cells_Memory
rs57861940	ENSG00000100722	-82.0784	-5.24501	1.87562e-07	0.00169322	B_Cells_Memory
rs10150877	ENSG00000100722	-92.2429	-5.24365	1.88922e-07	0.00169322	B_Cells_Memory
rs73314281	ENSG00000100722	-90.7277	-5.24323	1.89335e-07	0.00169322	B_Cells_Memory
rs10138653	ENSG00000100722	-90.7277	-5.24323	1.89335e-07	0.00169322	B_Cells_Memory
rs10141543	ENSG00000100722	-90.7277	-5.24323	1.89335e-07	0.00169322	B_Cells_Memory
rs10141646	ENSG00000100722	-90.7277	-5.24323	1.89335e-07	0.00169322	B_Cells_Memory
rs10150085	ENSG00000100722	-90.7277	-5.24323	1.89335e-07	0.00169322	B_Cells_Memory
rs10150327	ENSG00000100722	-90.7277	-5.24323	1.89335e-07	0.00169322	B_Cells_Memory
rs1543396	ENSG00000100722	-90.7277	-5.24323	1.89335e-07	0.00169322	B_Cells_Memory
rs10140031	ENSG00000100722	-90.7163	-5.24134	1.91235e-07	0.00169322	B_Cells_Memory
rs7142312	ENSG00000100722	-91.3743	-5.22797	2.05226e-07	0.00169322	B_Cells_Memory
rs7142504	ENSG00000100722	-91.3743	-5.22797	2.05226e-07	0.00169322	B_Cells_Memory
rs3742688	ENSG00000100722	-91.3743	-5.22797	2.05226e-07	0.00169322	B_Cells_Memory
rs10144595	ENSG00000100722	-91.3743	-5.22797	2.05226e-07	0.00169322	B_Cells_Memory
rs9323827	ENSG00000100722	-91.2843	-5.22722	2.06039e-07	0.00169322	B_Cells_Memory
rs9972194	ENSG00000100722	-91.2843	-5.22722	2.06039e-07	0.00169322	B_Cells_Memory
rs7144254	ENSG00000100722	-91.2843	-5.22722	2.06039e-07	0.00169322	B_Cells_Memory
rs17188032	ENSG00000100722	-77.1475	-5.22443	2.09093e-07	0.00169322	B_Cells_Memory
rs34947405	ENSG00000100722	-77.1475	-5.22443	2.09093e-07	0.00169322	B_Cells_Memory
rs11334910	ENSG00000100722	-91.1459	-5.21988	2.14174e-07	0.00169322	B_Cells_Memory
rs10151231	ENSG00000100722	-91.1459	-5.21988	2.14174e-07	0.00169322	B_Cells_Memory
rs10139044	ENSG00000100722	-91.54	-5.20046	2.37203e-07	0.00183359	B_Cells_Memory
rs1940548	ENSG00000100722	-91.5116	-5.19773	2.40626e-07	0.00183359	B_Cells_Memory
rs10138695	ENSG00000100722	-91.5116	-5.19773	2.40626e-07	0.00183359	B_Cells_Memory
rs116194635	ENSG00000100722	-76.7143	-5.18581	2.56137e-07	0.00192855	B_Cells_Memory
rs35346328	ENSG00000100722	-76.4898	-5.18027	2.6368e-07	0.00193917	B_Cells_Memory
rs149141242	ENSG00000100722	-76.4898	-5.18027	2.6368e-07	0.00193917	B_Cells_Memory
rs67044102	ENSG00000100722	-76.408	-5.17538	2.70508e-07	0.00196652	B_Cells_Memory
rs2145121	ENSG00000100722	-67.9593	-4.8246	1.60169e-06	0.0115116	B_Cells_Memory
rs10144015	ENSG00000100722	-63.8412	-4.70652	2.84281e-06	0.019764	B_Cells_Memory
rs12894025	ENSG00000100722	-63.7063	-4.6976	2.96719e-06	0.019764	B_Cells_Memory
rs12898110	ENSG00000100722	-63.7063	-4.6976	2.96719e-06	0.019764	B_Cells_Memory
rs1287662	ENSG00000100722	-63.6812	-4.6975	2.96866e-06	0.019764	B_Cells_Memory
rs1287664	ENSG00000100722	-63.6812	-4.6975	2.96866e-06	0.019764	B_Cells_Memory
rs1287665	ENSG00000100722	-63.6812	-4.6975	2.96866e-06	0.019764	B_Cells_Memory
rs1287668	ENSG00000100722	-63.6812	-4.6975	2.96866e-06	0.019764	B_Cells_Memory
rs12587776	ENSG00000100722	-79.3861	-4.6879	3.1084e-06	0.0204788	B_Cells_Memory
rs2401750	ENSG00000100722	-64.0058	-4.64138	3.8803e-06	0.0253006	B_Cells_Memory
rs67002688	ENSG00000100722	-58.9445	-4.5271	6.63544e-06	0.0419987	B_Cells_Memory
rs61012404	ENSG00000257365	-76.9878	-4.51641	6.97248e-06	0.0419987	B_Cells_Memory
rs73279812	ENSG00000257365	-76.9878	-4.51641	6.97248e-06	0.0419987	B_Cells_Memory
rs73279816	ENSG00000257365	-76.9878	-4.51641	6.97248e-06	0.0419987	B_Cells_Memory
rs7144637	ENSG00000257365	-76.9878	-4.51641	6.97248e-06	0.0419987	B_Cells_Memory
rs73279823	ENSG00000257365	-76.9878	-4.51641	6.97248e-06	0.0419987	B_Cells_Memory
rs73279833	ENSG00000257365	-76.9878	-4.51641	6.97248e-06	0.0419987	B_Cells_Memory
rs73279834	ENSG00000257365	-76.9878	-4.51641	6.97248e-06	0.0419987	B_Cells_Memory
rs12586956	ENSG00000100722	-61.4494	-4.50381	7.3913e-06	0.0441014	B_Cells_Memory
rs77606588	ENSG00000257365	-77.7447	-4.49567	7.67434e-06	0.0445679	B_Cells_Memory
rs61984713	ENSG00000100722	-61.3436	-4.49549	7.68089e-06	0.0445679	B_Cells_Memory
rs61984714	ENSG00000100722	-61.3436	-4.49549	7.68089e-06	0.0445679	B_Cells_Memory
rs61142658	ENSG00000100722	-59.6778	-4.48118	8.20435e-06	0.0471725	B_Cells_Memory
rs7153153	ENSG00000100722	-62.5971	-4.46153	8.97895e-06	0.0511611	B_Cells_Memory
rs6575021	ENSG00000100722	-59.4142	-4.45326	9.32555e-06	0.0517377	B_Cells_Memory
rs75794376	ENSG00000100722	-59.4142	-4.45326	9.32555e-06	0.0517377	B_Cells_Memory
rs7154068	ENSG00000100722	-59.4142	-4.45326	9.32555e-06	0.0517377	B_Cells_Memory
rs12587589	ENSG00000100722	-62.0381	-4.4402	9.8993e-06	0.0531719	B_Cells_Memory
rs12586779	ENSG00000100722	-61.9204	-4.43242	1.02566e-05	0.0531719	B_Cells_Memory
rs1114103	ENSG00000100722	-61.9204	-4.43242	1.02566e-05	0.0531719	B_Cells_Memory
rs6575013	ENSG00000100722	-61.9204	-4.43242	1.02566e-05	0.0531719	B_Cells_Memory
rs61984718	ENSG00000100722	-61.9204	-4.43242	1.02566e-05	0.0531719	B_Cells_Memory
rs12587603	ENSG00000100722	-61.9204	-4.43242	1.02566e-05	0.0531719	B_Cells_Memory
rs8020692	ENSG00000100722	-61.9204	-4.43242	1.02566e-05	0.0531719	B_Cells_Memory
rs35827726	ENSG00000100722	-61.9204	-4.43242	1.02566e-05	0.0531719	B_Cells_Memory
rs535666622	ENSG00000257365	-76.6951	-4.42475	1.06215e-05	0.0538182	B_Cells_Memory
rs79411360	ENSG00000257365	-76.635	-4.4194	1.08832e-05	0.0538182	B_Cells_Memory
rs76809238	ENSG00000257365	-76.635	-4.4194	1.08832e-05	0.0538182	B_Cells_Memory
rs117722345	ENSG00000257365	-76.635	-4.4194	1.08832e-05	0.0538182	B_Cells_Memory
rs117316280	ENSG00000257365	-76.635	-4.4194	1.08832e-05	0.0538182	B_Cells_Memory
rs1957416	ENSG00000257365	-76.5624	-4.41581	1.10621e-05	0.0538182	B_Cells_Memory
rs75819890	ENSG00000257365	-76.5624	-4.41581	1.10621e-05	0.0538182	B_Cells_Memory
rs78639712	ENSG00000257365	-76.5624	-4.41581	1.10621e-05	0.0538182	B_Cells_Memory
rs4777528	ENSG00000187806	-8.38124	-5.18995	2.50651e-07	0.00872962	B_Cells_Memory
rs12594667	ENSG00000187806	-8.22357	-5.15502	3.00835e-07	0.00872962	B_Cells_Memory
rs60601886	ENSG00000187806	-8.08265	-5.10017	3.99806e-07	0.00872962	B_Cells_Memory
rs57545067	ENSG00000187806	-8.0781	-5.08723	4.27364e-07	0.00872962	B_Cells_Memory
rs3179616	ENSG00000187806	-8.0781	-5.08723	4.27364e-07	0.00872962	B_Cells_Memory
rs12440951	ENSG00000187806	-8.0781	-5.08723	4.27364e-07	0.00872962	B_Cells_Memory
rs16957293	ENSG00000187806	-8.0781	-5.08723	4.27364e-07	0.00872962	B_Cells_Memory
rs61311866	ENSG00000187806	-8.0781	-5.08723	4.27364e-07	0.00872962	B_Cells_Memory
rs4777530	ENSG00000187806	-8.06889	-5.07589	4.53038e-07	0.00872962	B_Cells_Memory
rs35791582	ENSG00000187806	-8.06889	-5.07589	4.53038e-07	0.00872962	B_Cells_Memory
rs4777531	ENSG00000187806	-8.06889	-5.07589	4.53038e-07	0.00872962	B_Cells_Memory
rs148299574	ENSG00000187806	-8.06889	-5.07589	4.53038e-07	0.00872962	B_Cells_Memory
rs12441084	ENSG00000187806	-8.06702	-5.07477	4.55664e-07	0.00872962	B_Cells_Memory
rs138939236	ENSG00000187806	-8.06702	-5.07477	4.55664e-07	0.00872962	B_Cells_Memory
rs4776611	ENSG00000187806	-8.06702	-5.07477	4.55664e-07	0.00872962	B_Cells_Memory
rs529640808	ENSG00000187806	-8.06702	-5.07477	4.55664e-07	0.00872962	B_Cells_Memory
rs201691430	ENSG00000187806	-8.06702	-5.07477	4.55664e-07	0.00872962	B_Cells_Memory
rs142809859	ENSG00000187806	-8.06702	-5.07477	4.55664e-07	0.00872962	B_Cells_Memory
rs4777529	ENSG00000187806	-8.06702	-5.07477	4.55664e-07	0.00872962	B_Cells_Memory
rs3759870	ENSG00000187806	-8.06702	-5.07477	4.55664e-07	0.00872962	B_Cells_Memory
rs35136341	ENSG00000187806	-8.06702	-5.07477	4.55664e-07	0.00872962	B_Cells_Memory
rs57621041	ENSG00000187806	-8.06636	-5.07455	4.56174e-07	0.00872962	B_Cells_Memory
rs58600393	ENSG00000187806	-8.06636	-5.07455	4.56174e-07	0.00872962	B_Cells_Memory
rs72662112	ENSG00000187806	-8.06636	-5.07455	4.56174e-07	0.00872962	B_Cells_Memory
rs62017593	ENSG00000187806	-8.06767	-5.0744	4.56528e-07	0.00872962	B_Cells_Memory
rs60674997	ENSG00000187806	-8.06767	-5.0744	4.56528e-07	0.00872962	B_Cells_Memory
rs59049627	ENSG00000187806	-8.06767	-5.0744	4.56528e-07	0.00872962	B_Cells_Memory
rs4777537	ENSG00000187806	-7.94218	-5.03426	5.60668e-07	0.00964887	B_Cells_Memory
rs62017598	ENSG00000187806	-7.94218	-5.03426	5.60668e-07	0.00964887	B_Cells_Memory
rs12594844	ENSG00000187806	-7.94218	-5.03426	5.60668e-07	0.00964887	B_Cells_Memory
rs4777540	ENSG00000187806	-8.08221	-4.86093	1.3391e-06	0.022302	B_Cells_Memory
rs62017623	ENSG00000187806	-7.9489	-4.78434	1.95048e-06	0.0296179	B_Cells_Memory
rs4777543	ENSG00000187806	-7.9489	-4.78434	1.95048e-06	0.0296179	B_Cells_Memory
rs139214209	ENSG00000187806	-7.9489	-4.78434	1.95048e-06	0.0296179	B_Cells_Memory
rs12439375	ENSG00000187806	-7.94235	-4.77466	2.04465e-06	0.0301608	B_Cells_Memory
rs8032586	ENSG00000187806	-7.93096	-4.76744	2.11778e-06	0.0303718	B_Cells_Memory
rs4777538	ENSG00000187806	-7.49386	-4.68208	3.19621e-06	0.0418202	B_Cells_Memory
rs34702850	ENSG00000187806	-7.49242	-4.68143	3.20619e-06	0.0418202	B_Cells_Memory
rs2278543	ENSG00000187806	-7.48977	-4.68016	3.22564e-06	0.0418202	B_Cells_Memory
rs72737337	ENSG00000187806	-7.48949	-4.67923	3.24007e-06	0.0418202	B_Cells_Memory
rs78610801	ENSG00000140474	-128.822	-4.59229	4.89302e-06	0.0616149	B_Cells_Memory
rs11856233	ENSG00000140459	-20.6134	-4.55418	5.84953e-06	0.0702335	B_Cells_Memory
rs11632079	ENSG00000140459	-20.6134	-4.55418	5.84953e-06	0.0702335	B_Cells_Memory
rs11630572	ENSG00000140459	-21.1991	-4.54599	6.07716e-06	0.0713083	B_Cells_Memory
rs12908199	ENSG00000140459	-20.4167	-4.51722	6.94653e-06	0.0769855	B_Cells_Memory
rs34355572	ENSG00000140459	-20.4167	-4.51722	6.94653e-06	0.0769855	B_Cells_Memory
rs35061676	ENSG00000137807	15.0614	4.51531	7.00834e-06	0.0769855	B_Cells_Memory
rs4777545	ENSG00000187806	-7.2387	-4.48387	8.10326e-06	0.0770659	B_Cells_Memory
rs7178409	ENSG00000187806	-7.23968	-4.48264	8.14923e-06	0.0770659	B_Cells_Memory
rs56915357	ENSG00000187806	-7.23572	-4.48165	8.18645e-06	0.0770659	B_Cells_Memory
rs35768298	ENSG00000140459	-20.2719	-4.48063	8.22524e-06	0.0770659	B_Cells_Memory
rs4776616	ENSG00000187806	-7.23139	-4.47386	8.48507e-06	0.0770659	B_Cells_Memory
rs7495022	ENSG00000187806	-7.22844	-4.47166	8.57119e-06	0.0770659	B_Cells_Memory
rs2415166	ENSG00000187806	-7.22844	-4.47166	8.57119e-06	0.0770659	B_Cells_Memory
rs35660974	ENSG00000140459	-20.1974	-4.46105	8.99883e-06	0.0770659	B_Cells_Memory
rs34431223	ENSG00000140459	-20.1256	-4.45848	9.10542e-06	0.0770659	B_Cells_Memory
rs116179896	ENSG00000140459	-20.1256	-4.45848	9.10542e-06	0.0770659	B_Cells_Memory
rs139626640	ENSG00000140459	-20.1256	-4.45848	9.10542e-06	0.0770659	B_Cells_Memory
rs72741411	ENSG00000140459	-20.1256	-4.45848	9.10542e-06	0.0770659	B_Cells_Memory
rs35767004	ENSG00000140459	-20.1256	-4.45848	9.10542e-06	0.0770659	B_Cells_Memory
rs12902056	ENSG00000140459	-20.1256	-4.45848	9.10542e-06	0.0770659	B_Cells_Memory
rs35133756	ENSG00000140459	-20.4812	-4.44396	9.73085e-06	0.0780718	B_Cells_Memory
rs116680324	ENSG00000140459	-20.5093	-4.43571	1.0104e-05	0.0780718	B_Cells_Memory
rs34039480	ENSG00000140459	-20.5093	-4.43571	1.0104e-05	0.0780718	B_Cells_Memory
rs34427117	ENSG00000140459	-19.8641	-4.43512	1.01316e-05	0.0780718	B_Cells_Memory
rs34649871	ENSG00000140459	-19.8641	-4.43512	1.01316e-05	0.0780718	B_Cells_Memory
rs7495433	ENSG00000140459	-19.8641	-4.43512	1.01316e-05	0.0780718	B_Cells_Memory
rs8039439	ENSG00000140459	-19.9796	-4.42161	1.07742e-05	0.0788619	B_Cells_Memory
rs11630441	ENSG00000140459	-19.9796	-4.42161	1.07742e-05	0.0788619	B_Cells_Memory
rs3833023	ENSG00000137807	15.2798	4.41539	1.10833e-05	0.0788619	B_Cells_Memory
rs57469651	ENSG00000137807	15.2798	4.41539	1.10833e-05	0.0788619	B_Cells_Memory
rs16953470	ENSG00000137807	15.2798	4.41539	1.10833e-05	0.0788619	B_Cells_Memory
rs11632433	ENSG00000140459	-20.4271	-4.41405	1.11506e-05	0.0788619	B_Cells_Memory
rs68000913	ENSG00000140459	-19.6795	-4.39975	1.18978e-05	0.0830094	B_Cells_Memory
rs71397276	ENSG00000140459	-19.804	-4.38991	1.24395e-05	0.0856312	B_Cells_Memory
rs68139669	ENSG00000140459	-19.7782	-4.38475	1.27323e-05	0.0864941	B_Cells_Memory
rs4384564	ENSG00000137807	14.878	4.36339	1.40185e-05	0.0939947	B_Cells_Memory
rs34291790	ENSG00000140459	-19.9479	-4.35134	1.47978e-05	0.0979477	B_Cells_Memory
rs76572502	ENSG00000176890	2.09058	5.59493	2.78858e-08	0.000657841	B_Cells_Memory
rs7233940	ENSG00000176890	2.09058	5.59493	2.78858e-08	0.000657841	B_Cells_Memory
rs77174985	ENSG00000176890	2.07169	5.58369	2.96977e-08	0.000657841	B_Cells_Memory
rs12605770	ENSG00000176890	2.04919	5.53798	3.8314e-08	0.000657841	B_Cells_Memory
rs564422809	ENSG00000176890	2.04776	5.5342	3.91244e-08	0.000657841	B_Cells_Memory
rs201518904	ENSG00000176890	2.04776	5.5342	3.91244e-08	0.000657841	B_Cells_Memory
rs79866081	ENSG00000176890	2.04776	5.5342	3.91244e-08	0.000657841	B_Cells_Memory
rs76941620	ENSG00000176890	2.04776	5.5342	3.91244e-08	0.000657841	B_Cells_Memory
rs77609236	ENSG00000176890	2.04776	5.5342	3.91244e-08	0.000657841	B_Cells_Memory
rs141654297	ENSG00000176890	2.04776	5.5342	3.91244e-08	0.000657841	B_Cells_Memory
rs11080869	ENSG00000176890	2.04776	5.5342	3.91244e-08	0.000657841	B_Cells_Memory
rs79766045	ENSG00000176890	2.04776	5.5342	3.91244e-08	0.000657841	B_Cells_Memory
rs7232596	ENSG00000176890	2.04776	5.5342	3.91244e-08	0.000657841	B_Cells_Memory
rs75137582	ENSG00000176890	2.04776	5.5342	3.91244e-08	0.000657841	B_Cells_Memory
rs79117851	ENSG00000176890	2.04776	5.5342	3.91244e-08	0.000657841	B_Cells_Memory
rs8098501	ENSG00000176890	2.04756	5.5331	3.93648e-08	0.000657841	B_Cells_Memory
rs80301125	ENSG00000176890	2.06209	5.53288	3.9414e-08	0.000657841	B_Cells_Memory
rs17484212	ENSG00000141642	44.3817	4.99845	6.72661e-07	0.00561528	B_Cells_Memory
rs112866638	ENSG00000141642	44.1033	4.98442	7.22163e-07	0.00561528	B_Cells_Memory
rs72919482	ENSG00000141642	44.0591	4.96964	7.7811e-07	0.00561528	B_Cells_Memory
rs17393231	ENSG00000141642	44.0591	4.96964	7.7811e-07	0.00561528	B_Cells_Memory
rs7236657	ENSG00000141642	44.0591	4.96964	7.7811e-07	0.00561528	B_Cells_Memory
rs17406589	ENSG00000141642	43.7018	4.93154	9.42344e-07	0.00561528	B_Cells_Memory
rs11875455	ENSG00000141642	43.7018	4.93154	9.42344e-07	0.00561528	B_Cells_Memory
rs8098423	ENSG00000141642	43.7018	4.93154	9.42344e-07	0.00561528	B_Cells_Memory
rs72921429	ENSG00000141642	43.7018	4.93154	9.42344e-07	0.00561528	B_Cells_Memory
rs72919449	ENSG00000141642	43.6808	4.92844	9.57072e-07	0.00561528	B_Cells_Memory
rs10558228	ENSG00000141642	43.5905	4.92826	9.57925e-07	0.00561528	B_Cells_Memory
rs72921410	ENSG00000141642	43.7192	4.92768	9.60715e-07	0.00561528	B_Cells_Memory
rs1893368	ENSG00000141642	43.7192	4.92768	9.60715e-07	0.00561528	B_Cells_Memory
rs8098518	ENSG00000141642	43.6036	4.91893	1.00371e-06	0.00561528	B_Cells_Memory
rs7238021	ENSG00000141642	43.5901	4.91892	1.00374e-06	0.00561528	B_Cells_Memory
rs11873586	ENSG00000141642	43.5901	4.91892	1.00374e-06	0.00561528	B_Cells_Memory
rs11876405	ENSG00000141642	43.5901	4.91892	1.00374e-06	0.00561528	B_Cells_Memory
rs7235602	ENSG00000141642	43.5409	4.91308	1.03345e-06	0.00561528	B_Cells_Memory
rs7235942	ENSG00000141642	43.5409	4.91308	1.03345e-06	0.00561528	B_Cells_Memory
rs11082968	ENSG00000141642	43.5409	4.91308	1.03345e-06	0.00561528	B_Cells_Memory
rs9748494	ENSG00000141642	43.5409	4.91308	1.03345e-06	0.00561528	B_Cells_Memory
rs7233664	ENSG00000141642	43.5409	4.91308	1.03345e-06	0.00561528	B_Cells_Memory
rs57863253	ENSG00000141642	43.5409	4.91308	1.03345e-06	0.00561528	B_Cells_Memory
rs8089823	ENSG00000141642	43.5409	4.91308	1.03345e-06	0.00561528	B_Cells_Memory
rs8094882	ENSG00000141642	43.5409	4.91308	1.03345e-06	0.00561528	B_Cells_Memory
rs11082966	ENSG00000141642	43.5063	4.90868	1.05639e-06	0.00561528	B_Cells_Memory
rs8083973	ENSG00000141642	43.5413	4.90585	1.07143e-06	0.00561528	B_Cells_Memory
rs11877180	ENSG00000141642	43.5413	4.90585	1.07143e-06	0.00561528	B_Cells_Memory
rs7226725	ENSG00000141642	43.5413	4.90585	1.07143e-06	0.00561528	B_Cells_Memory
rs17485642	ENSG00000141642	43.5577	4.90188	1.09284e-06	0.00561528	B_Cells_Memory
rs56229265	ENSG00000141642	43.3723	4.8973	1.11801e-06	0.00561528	B_Cells_Memory
rs56287586	ENSG00000141642	43.3723	4.8973	1.11801e-06	0.00561528	B_Cells_Memory
rs60830517	ENSG00000141642	43.3723	4.8973	1.11801e-06	0.00561528	B_Cells_Memory
rs142296031	ENSG00000141642	43.373	4.89614	1.12448e-06	0.00561528	B_Cells_Memory
rs111307908	ENSG00000141642	43.373	4.89614	1.12448e-06	0.00561528	B_Cells_Memory
rs552750089	ENSG00000141642	43.3155	4.88098	1.21251e-06	0.00561528	B_Cells_Memory
rs11872442	ENSG00000141642	43.1875	4.87536	1.24679e-06	0.00561528	B_Cells_Memory
rs8083111	ENSG00000141642	43.1875	4.87536	1.24679e-06	0.00561528	B_Cells_Memory
rs8096803	ENSG00000141642	43.1875	4.87536	1.24679e-06	0.00561528	B_Cells_Memory
rs34556005	ENSG00000141642	43.1875	4.87536	1.24679e-06	0.00561528	B_Cells_Memory
rs56393416	ENSG00000141642	43.1875	4.87536	1.24679e-06	0.00561528	B_Cells_Memory
rs11873641	ENSG00000141642	43.1875	4.87536	1.24679e-06	0.00561528	B_Cells_Memory
rs4273117	ENSG00000141642	43.1875	4.87536	1.24679e-06	0.00561528	B_Cells_Memory
rs147374888	ENSG00000141642	43.1875	4.87536	1.24679e-06	0.00561528	B_Cells_Memory
rs8092993	ENSG00000141642	43.1875	4.87536	1.24679e-06	0.00561528	B_Cells_Memory
rs58142657	ENSG00000141642	43.1875	4.87536	1.24679e-06	0.00561528	B_Cells_Memory
rs72917327	ENSG00000141642	42.8571	4.78814	1.91471e-06	0.00848872	B_Cells_Memory
rs11082967	ENSG00000141642	41.9223	4.74678	2.34106e-06	0.0102192	B_Cells_Memory
rs72917325	ENSG00000141642	42.3456	4.73267	2.50627e-06	0.0107746	B_Cells_Memory
rs73957018	ENSG00000141642	42.3607	4.7285	2.55734e-06	0.0108301	B_Cells_Memory
rs72915266	ENSG00000141642	42.4014	4.72337	2.6213e-06	0.0108445	B_Cells_Memory
rs72917331	ENSG00000141642	42.3825	4.72212	2.63718e-06	0.0108445	B_Cells_Memory
rs78774533	ENSG00000141642	40.7588	4.64583	3.79911e-06	0.0153994	B_Cells_Memory
rs56291441	ENSG00000141642	40.4631	4.60586	4.59021e-06	0.018344	B_Cells_Memory
rs60638615	ENSG00000141642	40.405	4.59045	4.93561e-06	0.0191839	B_Cells_Memory
rs60237858	ENSG00000141642	40.405	4.59045	4.93561e-06	0.0191839	B_Cells_Memory
rs16956114	ENSG00000141642	40.3229	4.58545	5.05276e-06	0.0193738	B_Cells_Memory
rs11876285	ENSG00000141642	40.3217	4.57311	5.35384e-06	0.0202546	B_Cells_Memory
rs56320540	ENSG00000141642	40.0466	4.55821	5.74049e-06	0.0214316	B_Cells_Memory
rs141807835	ENSG00000141642	39.4224	4.48434	8.08603e-06	0.0296338	B_Cells_Memory
rs8094770	ENSG00000141642	39.3992	4.48272	8.14636e-06	0.0296338	B_Cells_Memory
rs67336507	ENSG00000141642	38.6237	4.44051	9.88526e-06	0.0355042	B_Cells_Memory
rs142012625	ENSG00000206418	-198.269	-4.35499	1.45575e-05	0.0509942	B_Cells_Memory
rs116292641	ENSG00000206418	-198.269	-4.35499	1.45575e-05	0.0509942	B_Cells_Memory
rs34446906	ENSG00000206418	-194.825	-4.29985	1.86178e-05	0.0644219	B_Cells_Memory
rs35594898	ENSG00000141642	35.7631	4.28195	2.01538e-05	0.0680765	B_Cells_Memory
rs35458640	ENSG00000141642	35.7631	4.28195	2.01538e-05	0.0680765	B_Cells_Memory
rs8088857	ENSG00000141642	35.7105	4.27785	2.0522e-05	0.0685047	B_Cells_Memory
rs11873544	ENSG00000206418	-193.14	-4.2367	2.45942e-05	0.0811435	B_Cells_Memory
rs79435423	ENSG00000167748	-19.0909	-6.83856	1.32836e-11	1.09335e-05	B_Cells_Memory
rs62113213	ENSG00000167748	-18.75	-6.76668	2.14414e-11	1.09335e-05	B_Cells_Memory
rs17632611	ENSG00000167748	-17.9022	-6.51038	1.14018e-10	3.87606e-05	B_Cells_Memory
rs79455683	ENSG00000167748	-17.1619	-6.33498	3.46229e-10	6.97236e-05	B_Cells_Memory
rs62113225	ENSG00000167748	-17.1209	-6.30782	4.10199e-10	6.97236e-05	B_Cells_Memory
rs62113226	ENSG00000167748	-17.1209	-6.30782	4.10199e-10	6.97236e-05	B_Cells_Memory
rs10403828	ENSG00000105641	-5.31388	-5.29431	1.44348e-07	0.0117755	B_Cells_Memory
rs10405032	ENSG00000105641	-5.31235	-5.29292	1.45416e-07	0.0117755	B_Cells_Memory
rs13343612	ENSG00000105641	-5.31235	-5.29292	1.45416e-07	0.0117755	B_Cells_Memory
rs138203153	ENSG00000105641	-5.31235	-5.29292	1.45416e-07	0.0117755	B_Cells_Memory
rs28576354	ENSG00000105641	-5.31115	-5.29227	1.45924e-07	0.0117755	B_Cells_Memory
rs61671578	ENSG00000105641	-5.31115	-5.29227	1.45924e-07	0.0117755	B_Cells_Memory
rs10422925	ENSG00000105641	-5.29905	-5.27915	1.56488e-07	0.0117755	B_Cells_Memory
rs531398234	ENSG00000105641	-5.30084	-5.27305	1.61648e-07	0.0117755	B_Cells_Memory
rs77704026	ENSG00000160202	-5.4876	-6.27913	4.90329e-10	7.61872e-05	B_Cells_Memory
rs221950	ENSG00000160202	-5.18013	-6.13169	1.21289e-09	7.61872e-05	B_Cells_Memory
rs35291846	ENSG00000160202	-5.03471	-6.03548	2.16773e-09	7.61872e-05	B_Cells_Memory
rs12626538	ENSG00000160202	-4.99251	-5.98427	2.94297e-09	7.61872e-05	B_Cells_Memory
rs4148090	ENSG00000160202	-4.95951	-5.96999	3.20357e-09	7.61872e-05	B_Cells_Memory
rs77574686	ENSG00000160202	-4.94134	-5.95144	3.57584e-09	7.61872e-05	B_Cells_Memory
rs141210811	ENSG00000160202	-4.88952	-5.91669	4.39017e-09	7.61872e-05	B_Cells_Memory
rs4148088	ENSG00000160202	-4.88952	-5.91669	4.39017e-09	7.61872e-05	B_Cells_Memory
rs12626951	ENSG00000160202	-4.82776	-5.86632	5.89931e-09	7.61872e-05	B_Cells_Memory
rs80114287	ENSG00000160202	-4.82399	-5.86546	5.92905e-09	7.61872e-05	B_Cells_Memory
rs12626718	ENSG00000160202	-4.82358	-5.86398	5.98039e-09	7.61872e-05	B_Cells_Memory
rs4148083	ENSG00000160202	-4.82358	-5.86398	5.98039e-09	7.61872e-05	B_Cells_Memory
rs76258855	ENSG00000160202	-4.82358	-5.86398	5.98039e-09	7.61872e-05	B_Cells_Memory
rs373379111	ENSG00000160202	-4.83028	-5.8605	6.10313e-09	7.61872e-05	B_Cells_Memory
rs4148082	ENSG00000160202	-4.7602	-5.80411	8.47105e-09	8.70854e-05	B_Cells_Memory
rs4148086	ENSG00000160202	-4.7602	-5.80411	8.47105e-09	8.70854e-05	B_Cells_Memory
rs7283103	ENSG00000160202	-4.7602	-5.80411	8.47105e-09	8.70854e-05	B_Cells_Memory
rs10865456	ENSG00000084693	-21.0343	-5.32296	1.23843e-07	0.0255727	B_Cells_Memory
rs10207573	ENSG00000084693	-20.9944	-5.31259	1.30918e-07	0.0255727	B_Cells_Memory
rs2304714	ENSG00000084693	-21.0009	-5.30193	1.38595e-07	0.0255727	B_Cells_Memory
rs2278593	ENSG00000084693	-21.0248	-5.28161	1.54454e-07	0.0255727	B_Cells_Memory
rs2304713	ENSG00000084693	-20.4891	-5.18795	2.53282e-07	0.0255727	B_Cells_Memory
rs70953845	ENSG00000084693	-20.565	-5.17837	2.6631e-07	0.0255727	B_Cells_Memory
rs35874715	ENSG00000084693	-20.565	-5.17837	2.6631e-07	0.0255727	B_Cells_Memory
rs10069768	ENSG00000082196	-3.61293	-4.6031	4.65033e-06	0.0735554	B_Cells_Memory
rs6859917	ENSG00000082196	-3.44431	-4.57727	5.25058e-06	0.0735554	B_Cells_Memory
rs75785556	ENSG00000082196	-3.43896	-4.56595	5.53647e-06	0.0735554	B_Cells_Memory
rs142297663	ENSG00000082196	-3.43896	-4.56595	5.53647e-06	0.0735554	B_Cells_Memory
rs78063770	ENSG00000082196	-3.31339	-4.4192	1.0893e-05	0.0735554	B_Cells_Memory
rs75332554	ENSG00000082196	-3.29306	-4.39711	1.20408e-05	0.0735554	B_Cells_Memory
rs10072045	ENSG00000082196	-3.29148	-4.36575	1.38704e-05	0.0735554	B_Cells_Memory
rs3909867	ENSG00000082196	-3.26439	-4.32658	1.65304e-05	0.0735554	B_Cells_Memory
rs28685037	ENSG00000082196	-3.26439	-4.32658	1.65304e-05	0.0735554	B_Cells_Memory
rs28472877	ENSG00000082196	-3.26394	-4.32593	1.65784e-05	0.0735554	B_Cells_Memory
rs10075576	ENSG00000082196	-3.26206	-4.32413	1.67117e-05	0.0735554	B_Cells_Memory
rs10070007	ENSG00000082196	-3.26206	-4.32413	1.67117e-05	0.0735554	B_Cells_Memory
rs1582920	ENSG00000082196	-3.26206	-4.32413	1.67117e-05	0.0735554	B_Cells_Memory
rs28810178	ENSG00000082196	-3.26206	-4.32413	1.67117e-05	0.0735554	B_Cells_Memory
rs13354580	ENSG00000082196	-3.26162	-4.32349	1.676e-05	0.0735554	B_Cells_Memory
rs10068306	ENSG00000082196	-3.26162	-4.32349	1.676e-05	0.0735554	B_Cells_Memory
rs28819094	ENSG00000082196	-3.26162	-4.32349	1.676e-05	0.0735554	B_Cells_Memory
rs139106961	ENSG00000082196	-3.26162	-4.32349	1.676e-05	0.0735554	B_Cells_Memory
rs144004805	ENSG00000082196	-3.26162	-4.32349	1.676e-05	0.0735554	B_Cells_Memory
rs10074451	ENSG00000082196	-3.26162	-4.32349	1.676e-05	0.0735554	B_Cells_Memory
rs10074513	ENSG00000082196	-3.26162	-4.32349	1.676e-05	0.0735554	B_Cells_Memory
rs7737718	ENSG00000082196	-3.26162	-4.32349	1.676e-05	0.0735554	B_Cells_Memory
rs7719615	ENSG00000082196	-3.26162	-4.32349	1.676e-05	0.0735554	B_Cells_Memory
rs7737482	ENSG00000082196	-3.26162	-4.32349	1.676e-05	0.0735554	B_Cells_Memory
rs10069546	ENSG00000082196	-3.26162	-4.32349	1.676e-05	0.0735554	B_Cells_Memory
rs10078624	ENSG00000082196	-3.08106	-4.31571	1.73508e-05	0.0735554	B_Cells_Memory
rs13362102	ENSG00000082196	-3.25887	-4.30787	1.79664e-05	0.0735554	B_Cells_Memory
rs13357779	ENSG00000082196	-3.25842	-4.30722	1.80187e-05	0.0735554	B_Cells_Memory
rs10059573	ENSG00000082196	-3.25611	-4.30479	1.82141e-05	0.0735554	B_Cells_Memory
rs73419557	ENSG00000181649	-156.632	-5.21543	2.19249e-07	0.0611398	B_Cells_Naive
rs7924915	ENSG00000181649	-156.558	-5.19419	2.45137e-07	0.0611398	B_Cells_Naive
rs11104703	ENSG00000049130	-35.4333	-6.65263	4.54219e-11	6.65359e-05	B_Cells_Naive
rs73207047	ENSG00000049130	-33.0611	-6.47105	1.46611e-10	7.26255e-05	B_Cells_Naive
rs113161272	ENSG00000049130	-33.0482	-6.46879	1.48737e-10	7.26255e-05	B_Cells_Naive
rs11104709	ENSG00000049130	-32.8275	-6.4111	2.14506e-10	7.85544e-05	B_Cells_Naive
rs11104720	ENSG00000049130	-27.8807	-5.90861	4.60399e-09	0.000733495	B_Cells_Naive
rs10858681	ENSG00000049130	-27.4943	-5.8802	5.43925e-09	0.000733495	B_Cells_Naive
rs4405399	ENSG00000049130	-27.4943	-5.8802	5.43925e-09	0.000733495	B_Cells_Naive
rs12372226	ENSG00000049130	-26.9246	-5.83811	6.95428e-09	0.000733495	B_Cells_Naive
rs12320540	ENSG00000049130	-26.9246	-5.83811	6.95428e-09	0.000733495	B_Cells_Naive
rs10777087	ENSG00000049130	-26.9325	-5.83586	7.04565e-09	0.000733495	B_Cells_Naive
rs10858680	ENSG00000049130	-26.7071	-5.79318	9.02396e-09	0.000733495	B_Cells_Naive
rs12368863	ENSG00000049130	-26.7754	-5.78373	9.5302e-09	0.000733495	B_Cells_Naive
rs138461358	ENSG00000049130	-27.1458	-5.77615	9.95623e-09	0.000733495	B_Cells_Naive
rs111720837	ENSG00000049130	-27.1458	-5.77615	9.95623e-09	0.000733495	B_Cells_Naive
rs137963313	ENSG00000049130	-27.1458	-5.77615	9.95623e-09	0.000733495	B_Cells_Naive
rs10777089	ENSG00000049130	-27.1458	-5.77615	9.95623e-09	0.000733495	B_Cells_Naive
rs10777090	ENSG00000049130	-27.1458	-5.77615	9.95623e-09	0.000733495	B_Cells_Naive
rs11104710	ENSG00000049130	-26.7023	-5.76666	1.05154e-08	0.000733495	B_Cells_Naive
rs11104717	ENSG00000049130	-26.7023	-5.76666	1.05154e-08	0.000733495	B_Cells_Naive
rs68136373	ENSG00000049130	-26.7023	-5.76666	1.05154e-08	0.000733495	B_Cells_Naive
rs12312480	ENSG00000049130	-26.7023	-5.76666	1.05154e-08	0.000733495	B_Cells_Naive
rs147123313	ENSG00000049130	-27.0195	-5.75453	1.12752e-08	0.000750742	B_Cells_Naive
rs12309667	ENSG00000049130	-26.6168	-5.73961	1.22829e-08	0.000763058	B_Cells_Naive
rs544132862	ENSG00000049130	-26.5524	-5.72419	1.34165e-08	0.000763058	B_Cells_Naive
rs11104708	ENSG00000049130	-26.5433	-5.72254	1.35438e-08	0.000763058	B_Cells_Naive
rs10858678	ENSG00000049130	-26.5433	-5.72254	1.35438e-08	0.000763058	B_Cells_Naive
rs4365128	ENSG00000049130	-26.691	-5.70135	1.52841e-08	0.0007996	B_Cells_Naive
rs4511361	ENSG00000049130	-26.691	-5.70135	1.52841e-08	0.0007996	B_Cells_Naive
rs7132274	ENSG00000049130	-25.5307	-5.67736	1.75188e-08	0.000884906	B_Cells_Naive
rs7963535	ENSG00000049130	-25.2	-5.6493	2.05361e-08	0.000970394	B_Cells_Naive
rs7966323	ENSG00000049130	-25.2	-5.6493	2.05361e-08	0.000970394	B_Cells_Naive
rs62809461	ENSG00000049130	-32.6191	-5.60402	2.65005e-08	0.00114577	B_Cells_Naive
rs369508233	ENSG00000049130	-25.9564	-5.59877	2.72931e-08	0.00114577	B_Cells_Naive
rs11104713	ENSG00000049130	-25.2792	-5.58354	2.97229e-08	0.00114577	B_Cells_Naive
rs11104714	ENSG00000049130	-25.2792	-5.58354	2.97229e-08	0.00114577	B_Cells_Naive
rs12305283	ENSG00000049130	-25.2792	-5.58354	2.97229e-08	0.00114577	B_Cells_Naive
rs10858679	ENSG00000049130	-25.2792	-5.58354	2.97229e-08	0.00114577	B_Cells_Naive
rs11104715	ENSG00000049130	-25.2792	-5.58354	2.97229e-08	0.00114577	B_Cells_Naive
rs140083480	ENSG00000049130	-24.669	-5.57513	3.11538e-08	0.00117014	B_Cells_Naive
rs12296746	ENSG00000049130	-24.8603	-5.54834	3.61694e-08	0.00123683	B_Cells_Naive
rs4306350	ENSG00000049130	-24.8603	-5.54834	3.61694e-08	0.00123683	B_Cells_Naive
rs7956752	ENSG00000049130	-25.1572	-5.54766	3.63069e-08	0.00123683	B_Cells_Naive
rs7957000	ENSG00000049130	-25.1572	-5.54766	3.63069e-08	0.00123683	B_Cells_Naive
rs7980912	ENSG00000049130	-24.8215	-5.5391	3.80752e-08	0.00126759	B_Cells_Naive
rs10777088	ENSG00000049130	-25.06	-5.51156	4.43537e-08	0.00138237	B_Cells_Naive
rs11104712	ENSG00000049130	-25.06	-5.51156	4.43537e-08	0.00138237	B_Cells_Naive
rs12318914	ENSG00000049130	-25.06	-5.51156	4.43537e-08	0.00138237	B_Cells_Naive
rs9645782	ENSG00000049130	-24.9906	-5.49515	4.85596e-08	0.00145168	B_Cells_Naive
rs12322768	ENSG00000049130	-24.9906	-5.49515	4.85596e-08	0.00145168	B_Cells_Naive
rs4479067	ENSG00000049130	-24.4818	-5.48288	5.19546e-08	0.00149226	B_Cells_Naive
rs4447247	ENSG00000049130	-24.4818	-5.48288	5.19546e-08	0.00149226	B_Cells_Naive
rs10777086	ENSG00000049130	-24.9175	-5.47094	5.54798e-08	0.00156287	B_Cells_Naive
rs7956865	ENSG00000049130	-24.8625	-5.45776	5.96413e-08	0.0016484	B_Cells_Naive
rs1492348	ENSG00000049130	-32.9426	-5.42317	7.20488e-08	0.00195445	B_Cells_Naive
rs4454801	ENSG00000049130	-23.7919	-5.37542	9.33719e-08	0.00247516	B_Cells_Naive
rs11104698	ENSG00000049130	-23.7936	-5.36329	9.96931e-08	0.00247516	B_Cells_Naive
rs148832189	ENSG00000049130	-23.7936	-5.36329	9.96931e-08	0.00247516	B_Cells_Naive
rs4492894	ENSG00000049130	-23.7936	-5.36329	9.96931e-08	0.00247516	B_Cells_Naive
rs4444162	ENSG00000049130	-23.7936	-5.36329	9.96931e-08	0.00247516	B_Cells_Naive
rs11104699	ENSG00000049130	-23.7196	-5.34584	1.09522e-07	0.00263003	B_Cells_Naive
rs10858675	ENSG00000049130	-23.7196	-5.34584	1.09522e-07	0.00263003	B_Cells_Naive
rs11104706	ENSG00000049130	-23.7243	-5.29333	1.45101e-07	0.00337381	B_Cells_Naive
rs10777085	ENSG00000049130	-23.7243	-5.29333	1.45101e-07	0.00337381	B_Cells_Naive
rs11104705	ENSG00000049130	-23.4543	-5.26208	1.71347e-07	0.00392182	B_Cells_Naive
rs149983334	ENSG00000049130	-22.814	-5.22223	2.11532e-07	0.00476709	B_Cells_Naive
rs7962091	ENSG00000049130	-21.9456	-5.12893	3.4453e-07	0.00753258	B_Cells_Naive
rs12304351	ENSG00000049130	-21.9456	-5.12893	3.4453e-07	0.00753258	B_Cells_Naive
rs28419357	ENSG00000049130	-22.5071	-5.08499	4.32341e-07	0.00931341	B_Cells_Naive
rs10858677	ENSG00000049130	-22.3081	-5.05756	4.97708e-07	0.0105661	B_Cells_Naive
rs5799871	ENSG00000049130	-18.3363	-4.9618	8.0949e-07	0.0169396	B_Cells_Naive
rs1352947	ENSG00000049130	-18.2814	-4.95585	8.34103e-07	0.0172089	B_Cells_Naive
rs3990709	ENSG00000049130	-18.2607	-4.94897	8.63418e-07	0.0175663	B_Cells_Naive
rs12369778	ENSG00000049130	-18.2472	-4.94583	8.77166e-07	0.0176015	B_Cells_Naive
rs146804994	ENSG00000049130	-21.7112	-4.93692	9.17252e-07	0.0181572	B_Cells_Naive
rs10777083	ENSG00000049130	-21.3411	-4.92671	9.65422e-07	0.0186078	B_Cells_Naive
rs11104696	ENSG00000049130	-21.3411	-4.92671	9.65422e-07	0.0186078	B_Cells_Naive
rs11104702	ENSG00000049130	-20.727	-4.91771	1.00984e-06	0.0189648	B_Cells_Naive
rs10777084	ENSG00000049130	-20.727	-4.91771	1.00984e-06	0.0189648	B_Cells_Naive
rs869408	ENSG00000049130	-18.1237	-4.91419	1.02776e-06	0.019057	B_Cells_Naive
rs576567	ENSG00000139180	27.1831	4.6505	3.7157e-06	0.0662193	B_Cells_Naive
rs10849211	ENSG00000139180	27.1289	4.64889	3.74429e-06	0.0662193	B_Cells_Naive
rs7953869	ENSG00000139180	27.1272	4.64185	3.87151e-06	0.0662193	B_Cells_Naive
rs10849210	ENSG00000139180	27.0796	4.64098	3.88769e-06	0.0662193	B_Cells_Naive
rs2159601	ENSG00000139180	27.0796	4.64098	3.88769e-06	0.0662193	B_Cells_Naive
rs7953864	ENSG00000139180	27.0796	4.64098	3.88769e-06	0.0662193	B_Cells_Naive
rs1479479	ENSG00000139180	27.0796	4.64098	3.88769e-06	0.0662193	B_Cells_Naive
rs11860573	ENSG00000091262	-45.6357	-4.89703	1.11956e-06	0.0358746	B_Cells_Naive
rs7194702	ENSG00000091262	-45.1054	-4.86439	1.3164e-06	0.0358746	B_Cells_Naive
rs11860709	ENSG00000091262	-44.2044	-4.8239	1.60722e-06	0.0358746	B_Cells_Naive
rs62044432	ENSG00000091262	-44.0092	-4.80536	1.7602e-06	0.0358746	B_Cells_Naive
rs143712712	ENSG00000091262	-44.4048	-4.7849	1.94517e-06	0.0358746	B_Cells_Naive
rs62041680	ENSG00000091262	-43.8322	-4.77072	2.08425e-06	0.0358746	B_Cells_Naive
rs1563093	ENSG00000091262	-43.639	-4.76497	2.14337e-06	0.0358746	B_Cells_Naive
rs1453520	ENSG00000091262	-43.639	-4.76497	2.14337e-06	0.0358746	B_Cells_Naive
rs62044433	ENSG00000091262	-43.841	-4.75393	2.26136e-06	0.0358746	B_Cells_Naive
rs62044431	ENSG00000091262	-43.8312	-4.74248	2.39021e-06	0.0358746	B_Cells_Naive
rs7201729	ENSG00000091262	-43.4269	-4.7395	2.42496e-06	0.0358746	B_Cells_Naive
rs4343272	ENSG00000091262	-43.4278	-4.73938	2.42639e-06	0.0358746	B_Cells_Naive
rs62044434	ENSG00000091262	-43.4278	-4.73938	2.42639e-06	0.0358746	B_Cells_Naive
rs148982512	ENSG00000091262	-43.4278	-4.73938	2.42639e-06	0.0358746	B_Cells_Naive
rs144253776	ENSG00000091262	-43.4278	-4.73938	2.42639e-06	0.0358746	B_Cells_Naive
rs62044436	ENSG00000091262	-43.4278	-4.73938	2.42639e-06	0.0358746	B_Cells_Naive
rs74602421	ENSG00000091262	-43.4278	-4.73938	2.42639e-06	0.0358746	B_Cells_Naive
rs62044437	ENSG00000091262	-43.4278	-4.73938	2.42639e-06	0.0358746	B_Cells_Naive
rs62044438	ENSG00000091262	-43.4278	-4.73938	2.42639e-06	0.0358746	B_Cells_Naive
rs62044439	ENSG00000091262	-43.4278	-4.73938	2.42639e-06	0.0358746	B_Cells_Naive
rs559559037	ENSG00000091262	-43.3992	-4.73673	2.45768e-06	0.0358746	B_Cells_Naive
rs1377550	ENSG00000091262	-43.3992	-4.73673	2.45768e-06	0.0358746	B_Cells_Naive
rs1377551	ENSG00000091262	-43.3992	-4.73673	2.45768e-06	0.0358746	B_Cells_Naive
rs16968824	ENSG00000091262	-43.3992	-4.73673	2.45768e-06	0.0358746	B_Cells_Naive
rs8049762	ENSG00000091262	-43.3992	-4.73673	2.45768e-06	0.0358746	B_Cells_Naive
rs1377552	ENSG00000091262	-43.3992	-4.73673	2.45768e-06	0.0358746	B_Cells_Naive
rs1377553	ENSG00000091262	-43.3992	-4.73673	2.45768e-06	0.0358746	B_Cells_Naive
rs1349774	ENSG00000091262	-43.3992	-4.73673	2.45768e-06	0.0358746	B_Cells_Naive
rs62044441	ENSG00000091262	-43.3992	-4.73673	2.45768e-06	0.0358746	B_Cells_Naive
rs61368724	ENSG00000091262	-43.3992	-4.73673	2.45768e-06	0.0358746	B_Cells_Naive
rs2053996	ENSG00000091262	-43.3992	-4.73673	2.45768e-06	0.0358746	B_Cells_Naive
rs1563096	ENSG00000091262	-43.3992	-4.73673	2.45768e-06	0.0358746	B_Cells_Naive
rs1563095	ENSG00000091262	-43.3992	-4.73673	2.45768e-06	0.0358746	B_Cells_Naive
rs1563094	ENSG00000091262	-43.3992	-4.73673	2.45768e-06	0.0358746	B_Cells_Naive
rs9674032	ENSG00000091262	-43.3992	-4.73673	2.45768e-06	0.0358746	B_Cells_Naive
rs1563092	ENSG00000091262	-43.3992	-4.73673	2.45768e-06	0.0358746	B_Cells_Naive
rs2379180	ENSG00000091262	-43.3992	-4.73673	2.45768e-06	0.0358746	B_Cells_Naive
rs62044443	ENSG00000091262	-43.3992	-4.73673	2.45768e-06	0.0358746	B_Cells_Naive
rs2890097	ENSG00000091262	-43.3992	-4.73673	2.45768e-06	0.0358746	B_Cells_Naive
rs2890098	ENSG00000091262	-43.3992	-4.73673	2.45768e-06	0.0358746	B_Cells_Naive
rs62044445	ENSG00000091262	-43.3992	-4.73673	2.45768e-06	0.0358746	B_Cells_Naive
rs62041675	ENSG00000091262	-43.3992	-4.73673	2.45768e-06	0.0358746	B_Cells_Naive
rs62041676	ENSG00000091262	-43.3992	-4.73673	2.45768e-06	0.0358746	B_Cells_Naive
rs11863884	ENSG00000091262	-43.3992	-4.73673	2.45768e-06	0.0358746	B_Cells_Naive
rs34811617	ENSG00000091262	-43.3992	-4.73673	2.45768e-06	0.0358746	B_Cells_Naive
rs62041678	ENSG00000091262	-43.3992	-4.73673	2.45768e-06	0.0358746	B_Cells_Naive
rs16969006	ENSG00000091262	-43.3992	-4.73673	2.45768e-06	0.0358746	B_Cells_Naive
rs62041679	ENSG00000091262	-43.3992	-4.73673	2.45768e-06	0.0358746	B_Cells_Naive
rs1453504	ENSG00000091262	-43.7016	-4.73222	2.51179e-06	0.0358746	B_Cells_Naive
rs62044429	ENSG00000091262	-43.6878	-4.72862	2.55576e-06	0.0358746	B_Cells_Naive
rs460796	ENSG00000103187	-95.764	-4.61411	4.41484e-06	0.060755	B_Cells_Naive
rs114444941	ENSG00000168418	-206.04	-4.53207	6.48402e-06	0.087514	B_Cells_Naive
rs9915206	ENSG00000262628	-140.14	-5.47463	5.43647e-08	0.0017051	B_Cells_Naive
rs56827264	ENSG00000262628	-140.14	-5.47463	5.43647e-08	0.0017051	B_Cells_Naive
rs9910250	ENSG00000262628	-140.14	-5.47463	5.43647e-08	0.0017051	B_Cells_Naive
rs111633620	ENSG00000262628	-139.949	-5.45691	5.99197e-08	0.0017051	B_Cells_Naive
rs4374201	ENSG00000262628	-104.348	-4.60137	4.68832e-06	0.088942	B_Cells_Naive
rs4375699	ENSG00000262628	-104.348	-4.60137	4.68832e-06	0.088942	B_Cells_Naive
rs17484212	ENSG00000141642	83.707	4.98352	7.25448e-07	0.0104698	B_Cells_Naive
rs112866638	ENSG00000141642	83.4755	4.98343	7.2578e-07	0.0104698	B_Cells_Naive
rs72919482	ENSG00000141642	83.1859	4.95969	8.1812e-07	0.0104698	B_Cells_Naive
rs17393231	ENSG00000141642	83.1859	4.95969	8.1812e-07	0.0104698	B_Cells_Naive
rs7236657	ENSG00000141642	83.1859	4.95969	8.1812e-07	0.0104698	B_Cells_Naive
rs10558228	ENSG00000141642	82.5302	4.92917	9.5357e-07	0.0104698	B_Cells_Naive
rs17406589	ENSG00000141642	82.5232	4.92222	9.87347e-07	0.0104698	B_Cells_Naive
rs11875455	ENSG00000141642	82.5232	4.92222	9.87347e-07	0.0104698	B_Cells_Naive
rs8098423	ENSG00000141642	82.5232	4.92222	9.87347e-07	0.0104698	B_Cells_Naive
rs72921429	ENSG00000141642	82.5232	4.92222	9.87347e-07	0.0104698	B_Cells_Naive
rs72921410	ENSG00000141642	82.5834	4.92012	9.97747e-07	0.0104698	B_Cells_Naive
rs1893368	ENSG00000141642	82.5834	4.92012	9.97747e-07	0.0104698	B_Cells_Naive
rs72919449	ENSG00000141642	82.4794	4.91927	1.00199e-06	0.0104698	B_Cells_Naive
rs8098518	ENSG00000141642	82.3672	4.91178	1.0402e-06	0.0104698	B_Cells_Naive
rs7238021	ENSG00000141642	82.3315	4.91133	1.0425e-06	0.0104698	B_Cells_Naive
rs11873586	ENSG00000141642	82.3315	4.91133	1.0425e-06	0.0104698	B_Cells_Naive
rs11876405	ENSG00000141642	82.3315	4.91133	1.0425e-06	0.0104698	B_Cells_Naive
rs7235602	ENSG00000141642	82.2365	4.90529	1.07442e-06	0.0104698	B_Cells_Naive
rs7235942	ENSG00000141642	82.2365	4.90529	1.07442e-06	0.0104698	B_Cells_Naive
rs11082968	ENSG00000141642	82.2365	4.90529	1.07442e-06	0.0104698	B_Cells_Naive
rs9748494	ENSG00000141642	82.2365	4.90529	1.07442e-06	0.0104698	B_Cells_Naive
rs7233664	ENSG00000141642	82.2365	4.90529	1.07442e-06	0.0104698	B_Cells_Naive
rs57863253	ENSG00000141642	82.2365	4.90529	1.07442e-06	0.0104698	B_Cells_Naive
rs8089823	ENSG00000141642	82.2365	4.90529	1.07442e-06	0.0104698	B_Cells_Naive
rs8094882	ENSG00000141642	82.2365	4.90529	1.07442e-06	0.0104698	B_Cells_Naive
rs11082966	ENSG00000141642	82.1778	4.90135	1.09571e-06	0.0104698	B_Cells_Naive
rs8083973	ENSG00000141642	82.217	4.89642	1.12291e-06	0.0104698	B_Cells_Naive
rs11877180	ENSG00000141642	82.217	4.89642	1.12291e-06	0.0104698	B_Cells_Naive
rs7226725	ENSG00000141642	82.217	4.89642	1.12291e-06	0.0104698	B_Cells_Naive
rs17485642	ENSG00000141642	82.2755	4.89423	1.13526e-06	0.0104698	B_Cells_Naive
rs56229265	ENSG00000141642	81.9379	4.89091	1.15416e-06	0.0104698	B_Cells_Naive
rs56287586	ENSG00000141642	81.9379	4.89091	1.15416e-06	0.0104698	B_Cells_Naive
rs60830517	ENSG00000141642	81.9379	4.89091	1.15416e-06	0.0104698	B_Cells_Naive
rs142296031	ENSG00000141642	81.9557	4.89089	1.15426e-06	0.0104698	B_Cells_Naive
rs111307908	ENSG00000141642	81.9557	4.89089	1.15426e-06	0.0104698	B_Cells_Naive
rs552750089	ENSG00000141642	81.7955	4.87209	1.26713e-06	0.0104698	B_Cells_Naive
rs11872442	ENSG00000141642	81.5809	4.86818	1.29191e-06	0.0104698	B_Cells_Naive
rs8083111	ENSG00000141642	81.5809	4.86818	1.29191e-06	0.0104698	B_Cells_Naive
rs8096803	ENSG00000141642	81.5809	4.86818	1.29191e-06	0.0104698	B_Cells_Naive
rs34556005	ENSG00000141642	81.5809	4.86818	1.29191e-06	0.0104698	B_Cells_Naive
rs56393416	ENSG00000141642	81.5809	4.86818	1.29191e-06	0.0104698	B_Cells_Naive
rs11873641	ENSG00000141642	81.5809	4.86818	1.29191e-06	0.0104698	B_Cells_Naive
rs4273117	ENSG00000141642	81.5809	4.86818	1.29191e-06	0.0104698	B_Cells_Naive
rs147374888	ENSG00000141642	81.5809	4.86818	1.29191e-06	0.0104698	B_Cells_Naive
rs8092993	ENSG00000141642	81.5809	4.86818	1.29191e-06	0.0104698	B_Cells_Naive
rs58142657	ENSG00000141642	81.5809	4.86818	1.29191e-06	0.0104698	B_Cells_Naive
rs72917327	ENSG00000141642	81.0448	4.7858	1.93666e-06	0.0153611	B_Cells_Naive
rs11082967	ENSG00000141642	79.3871	4.75187	2.28398e-06	0.0167511	B_Cells_Naive
rs72917325	ENSG00000141642	80.1074	4.73245	2.50894e-06	0.0167511	B_Cells_Naive
rs73957018	ENSG00000141642	80.165	4.73007	2.53796e-06	0.0167511	B_Cells_Naive
rs72915266	ENSG00000141642	80.2353	4.7243	2.60959e-06	0.0167511	B_Cells_Naive
rs72917331	ENSG00000141642	80.2113	4.72338	2.62126e-06	0.0167511	B_Cells_Naive
rs7230346	ENSG00000181626	-173.135	-4.68472	3.15604e-06	0.0167511	B_Cells_Naive
rs6505700	ENSG00000181626	-172.893	-4.67831	3.2543e-06	0.0167511	B_Cells_Naive
rs6505701	ENSG00000181626	-172.893	-4.67831	3.2543e-06	0.0167511	B_Cells_Naive
rs67932171	ENSG00000181626	-172.893	-4.67831	3.2543e-06	0.0167511	B_Cells_Naive
rs9973177	ENSG00000181626	-172.893	-4.67831	3.2543e-06	0.0167511	B_Cells_Naive
rs28475846	ENSG00000181626	-172.755	-4.67548	3.29872e-06	0.0167511	B_Cells_Naive
rs113440783	ENSG00000181626	-172.06	-4.66911	3.40044e-06	0.0167511	B_Cells_Naive
rs78347657	ENSG00000181626	-172.06	-4.66911	3.40044e-06	0.0167511	B_Cells_Naive
rs7407928	ENSG00000181626	-172.06	-4.66911	3.40044e-06	0.0167511	B_Cells_Naive
rs72871698	ENSG00000181626	-172.06	-4.66911	3.40044e-06	0.0167511	B_Cells_Naive
rs72871700	ENSG00000181626	-172.06	-4.66911	3.40044e-06	0.0167511	B_Cells_Naive
rs72871702	ENSG00000181626	-172.06	-4.66911	3.40044e-06	0.0167511	B_Cells_Naive
rs4239304	ENSG00000181626	-172.009	-4.66811	3.41671e-06	0.0167511	B_Cells_Naive
rs28548932	ENSG00000181626	-172.009	-4.66811	3.41671e-06	0.0167511	B_Cells_Naive
rs28499558	ENSG00000181626	-172.009	-4.66811	3.41671e-06	0.0167511	B_Cells_Naive
rs28509217	ENSG00000181626	-172.009	-4.66811	3.41671e-06	0.0167511	B_Cells_Naive
rs72873509	ENSG00000181626	-172.009	-4.66811	3.41671e-06	0.0167511	B_Cells_Naive
rs72873510	ENSG00000181626	-172.009	-4.66811	3.41671e-06	0.0167511	B_Cells_Naive
rs148241777	ENSG00000181626	-172.009	-4.66811	3.41671e-06	0.0167511	B_Cells_Naive
rs7506045	ENSG00000181626	-172.009	-4.66811	3.41671e-06	0.0167511	B_Cells_Naive
rs59889312	ENSG00000181626	-172.009	-4.66811	3.41671e-06	0.0167511	B_Cells_Naive
rs58556096	ENSG00000181626	-172.009	-4.66811	3.41671e-06	0.0167511	B_Cells_Naive
rs59796048	ENSG00000181626	-172.009	-4.66811	3.41671e-06	0.0167511	B_Cells_Naive
rs78774533	ENSG00000141642	77.3773	4.66603	3.45085e-06	0.0167511	B_Cells_Naive
rs56364728	ENSG00000181626	-172.433	-4.66548	3.45994e-06	0.0167511	B_Cells_Naive
rs16976887	ENSG00000181626	-170.075	-4.63469	4.00531e-06	0.0184182	B_Cells_Naive
rs56291441	ENSG00000141642	77.0619	4.63368	4.02449e-06	0.0184182	B_Cells_Naive
rs372661421	ENSG00000181626	-171.116	-4.62972	4.10072e-06	0.0184182	B_Cells_Naive
rs7407933	ENSG00000181626	-171.116	-4.62972	4.10072e-06	0.0184182	B_Cells_Naive
rs7407949	ENSG00000181626	-171.116	-4.62972	4.10072e-06	0.0184182	B_Cells_Naive
rs7407929	ENSG00000181626	-171.116	-4.62972	4.10072e-06	0.0184182	B_Cells_Naive
rs16956114	ENSG00000141642	76.5702	4.60209	4.67239e-06	0.020736	B_Cells_Naive
rs56320540	ENSG00000141642	76.0457	4.57489	5.30945e-06	0.0232861	B_Cells_Naive
rs60638615	ENSG00000141642	76.0999	4.56282	5.61803e-06	0.024073	B_Cells_Naive
rs60237858	ENSG00000141642	76.0999	4.56282	5.61803e-06	0.024073	B_Cells_Naive
rs11876285	ENSG00000141642	76.0037	4.54966	5.974e-06	0.0253074	B_Cells_Naive
rs79143095	ENSG00000141655	26.0226	4.52711	6.6351e-06	0.0277922	B_Cells_Naive
rs7232835	ENSG00000172175	56.9994	4.47406	8.47749e-06	0.0351148	B_Cells_Naive
rs141807835	ENSG00000141642	74.3986	4.46678	8.76538e-06	0.0356574	B_Cells_Naive
rs8094770	ENSG00000141642	74.3632	4.46593	8.79978e-06	0.0356574	B_Cells_Naive
rs7230346	ENSG00000154864	-152.588	-4.4278	1.04752e-05	0.04199	B_Cells_Naive
rs6505700	ENSG00000154864	-151.288	-4.38984	1.2443e-05	0.0475645	B_Cells_Naive
rs6505701	ENSG00000154864	-151.288	-4.38984	1.2443e-05	0.0475645	B_Cells_Naive
rs67932171	ENSG00000154864	-151.288	-4.38984	1.2443e-05	0.0475645	B_Cells_Naive
rs9973177	ENSG00000154864	-151.288	-4.38984	1.2443e-05	0.0475645	B_Cells_Naive
rs28475846	ENSG00000154864	-151.194	-4.38788	1.25538e-05	0.0475645	B_Cells_Naive
rs67336507	ENSG00000141642	72.0877	4.38652	1.26314e-05	0.0475645	B_Cells_Naive
rs56364728	ENSG00000154864	-150.7	-4.37231	1.3467e-05	0.0502038	B_Cells_Naive
rs9961032	ENSG00000172175	51.8837	4.35973	1.42509e-05	0.0510829	B_Cells_Naive
rs1942879	ENSG00000172175	51.8837	4.35973	1.42509e-05	0.0510829	B_Cells_Naive
rs756190	ENSG00000172175	51.8837	4.35973	1.42509e-05	0.0510829	B_Cells_Naive
rs8087080	ENSG00000172175	51.8837	4.35973	1.42509e-05	0.0510829	B_Cells_Naive
rs6567157	ENSG00000172175	51.6915	4.35232	1.47324e-05	0.0523058	B_Cells_Naive
rs9951795	ENSG00000172175	51.5313	4.34189	1.54375e-05	0.053726	B_Cells_Naive
rs9966951	ENSG00000172175	51.8031	4.34005	1.55648e-05	0.053726	B_Cells_Naive
rs11664167	ENSG00000172175	51.8031	4.34005	1.55648e-05	0.053726	B_Cells_Naive
rs9963708	ENSG00000172175	51.4773	4.32966	1.6305e-05	0.0557647	B_Cells_Naive
rs948760	ENSG00000172175	51.3538	4.32725	1.64808e-05	0.0558535	B_Cells_Naive
rs1893512	ENSG00000172175	51.2263	4.3174	1.72209e-05	0.057836	B_Cells_Naive
rs75501472	ENSG00000231824	-70.0563	-4.28797	1.96238e-05	0.0641998	B_Cells_Naive
rs35594898	ENSG00000141642	67.6182	4.28788	1.96324e-05	0.0641998	B_Cells_Naive
rs35458640	ENSG00000141642	67.6182	4.28788	1.96324e-05	0.0641998	B_Cells_Naive
rs8088857	ENSG00000141642	67.5488	4.28496	1.98878e-05	0.0644694	B_Cells_Naive
rs142012625	ENSG00000206418	-210.907	-4.24548	2.36649e-05	0.0754021	B_Cells_Naive
rs116292641	ENSG00000206418	-210.907	-4.24548	2.36649e-05	0.0754021	B_Cells_Naive
rs113440783	ENSG00000154864	-143.914	-4.18598	3.06751e-05	0.0874235	B_Cells_Naive
rs78347657	ENSG00000154864	-143.914	-4.18598	3.06751e-05	0.0874235	B_Cells_Naive
rs7407928	ENSG00000154864	-143.914	-4.18598	3.06751e-05	0.0874235	B_Cells_Naive
rs72871698	ENSG00000154864	-143.914	-4.18598	3.06751e-05	0.0874235	B_Cells_Naive
rs72871700	ENSG00000154864	-143.914	-4.18598	3.06751e-05	0.0874235	B_Cells_Naive
rs72871702	ENSG00000154864	-143.914	-4.18598	3.06751e-05	0.0874235	B_Cells_Naive
rs4239304	ENSG00000154864	-143.698	-4.18002	3.14774e-05	0.0874235	B_Cells_Naive
rs28548932	ENSG00000154864	-143.698	-4.18002	3.14774e-05	0.0874235	B_Cells_Naive
rs28499558	ENSG00000154864	-143.698	-4.18002	3.14774e-05	0.0874235	B_Cells_Naive
rs28509217	ENSG00000154864	-143.698	-4.18002	3.14774e-05	0.0874235	B_Cells_Naive
rs72873509	ENSG00000154864	-143.698	-4.18002	3.14774e-05	0.0874235	B_Cells_Naive
rs72873510	ENSG00000154864	-143.698	-4.18002	3.14774e-05	0.0874235	B_Cells_Naive
rs148241777	ENSG00000154864	-143.698	-4.18002	3.14774e-05	0.0874235	B_Cells_Naive
rs7506045	ENSG00000154864	-143.698	-4.18002	3.14774e-05	0.0874235	B_Cells_Naive
rs59889312	ENSG00000154864	-143.698	-4.18002	3.14774e-05	0.0874235	B_Cells_Naive
rs58556096	ENSG00000154864	-143.698	-4.18002	3.14774e-05	0.0874235	B_Cells_Naive
rs59796048	ENSG00000154864	-143.698	-4.18002	3.14774e-05	0.0874235	B_Cells_Naive
rs141767209	ENSG00000141642	65.1447	4.17869	3.1659e-05	0.0874235	B_Cells_Naive
rs372661421	ENSG00000154864	-143.802	-4.17043	3.28104e-05	0.0875701	B_Cells_Naive
rs7407933	ENSG00000154864	-143.802	-4.17043	3.28104e-05	0.0875701	B_Cells_Naive
rs7407949	ENSG00000154864	-143.802	-4.17043	3.28104e-05	0.0875701	B_Cells_Naive
rs7407929	ENSG00000154864	-143.802	-4.17043	3.28104e-05	0.0875701	B_Cells_Naive
rs34446906	ENSG00000206418	-206.141	-4.16989	3.28866e-05	0.0875701	B_Cells_Naive
rs11665227	ENSG00000172175	49.5516	4.16009	3.43069e-05	0.0888147	B_Cells_Naive
rs8086895	ENSG00000172175	49.5516	4.16009	3.43069e-05	0.0888147	B_Cells_Naive
rs12956755	ENSG00000172175	49.5516	4.16009	3.43069e-05	0.0888147	B_Cells_Naive
rs12970713	ENSG00000172175	49.5516	4.16009	3.43069e-05	0.0888147	B_Cells_Naive
rs35981845	ENSG00000172175	49.4683	4.14865	3.60386e-05	0.0920195	B_Cells_Naive
rs72982961	ENSG00000172175	49.4683	4.14865	3.60386e-05	0.0920195	B_Cells_Naive
rs56320826	ENSG00000141642	64.7313	4.14348	3.68477e-05	0.0930358	B_Cells_Naive
rs4995148	ENSG00000141642	64.798	4.14293	3.69357e-05	0.0930358	B_Cells_Naive
rs648648	ENSG00000159197	-58.0598	-5.1765	2.68932e-07	0.0571671	B_Cells_Naive
rs74705753	ENSG00000167074	-12.8617	-5.18869	2.52305e-07	0.0458771	B_Cells_Naive
rs148537066	ENSG00000167074	-12.7733	-5.14188	3.22134e-07	0.0458771	B_Cells_Naive
rs229522	ENSG00000128298	-91.1147	-5.13684	3.30668e-07	0.0458771	B_Cells_Naive
rs229519	ENSG00000128298	-89.2216	-5.0078	6.41485e-07	0.0667501	B_Cells_Naive
rs13027322	ENSG00000179915	-23.5395	-4.93207	9.39847e-07	0.0786867	B_Cells_Naive
rs13008324	ENSG00000179915	-23.3132	-4.88639	1.18039e-06	0.0786867	B_Cells_Naive
rs13003970	ENSG00000179915	-23.1945	-4.86025	1.34366e-06	0.0786867	B_Cells_Naive
rs13007952	ENSG00000179915	-22.9578	-4.81442	1.68377e-06	0.0786867	B_Cells_Naive
rs1882560	ENSG00000179915	-22.9578	-4.81442	1.68377e-06	0.0786867	B_Cells_Naive
rs12620805	ENSG00000179915	-22.9578	-4.81442	1.68377e-06	0.0786867	B_Cells_Naive
rs7568374	ENSG00000179915	-22.9457	-4.8047	1.76585e-06	0.0786867	B_Cells_Naive
rs12478454	ENSG00000179915	-24.2206	-4.78868	1.90968e-06	0.0786867	B_Cells_Naive
rs11125205	ENSG00000179915	-22.8186	-4.77866	2.0053e-06	0.0786867	B_Cells_Naive
rs11125206	ENSG00000179915	-22.8186	-4.77866	2.0053e-06	0.0786867	B_Cells_Naive
rs12473870	ENSG00000179915	-22.6164	-4.73661	2.45908e-06	0.0786867	B_Cells_Naive
rs12473815	ENSG00000179915	-22.5222	-4.71824	2.68694e-06	0.0786867	B_Cells_Naive
rs11561634	ENSG00000179915	-22.5498	-4.71202	2.76865e-06	0.0786867	B_Cells_Naive
rs12611574	ENSG00000179915	-22.4877	-4.71094	2.78296e-06	0.0786867	B_Cells_Naive
rs12618787	ENSG00000179915	-22.4877	-4.71094	2.78296e-06	0.0786867	B_Cells_Naive
rs12622273	ENSG00000179915	-22.4877	-4.71094	2.78296e-06	0.0786867	B_Cells_Naive
rs12995248	ENSG00000179915	-22.4877	-4.71094	2.78296e-06	0.0786867	B_Cells_Naive
rs11676909	ENSG00000179915	-22.4877	-4.71094	2.78296e-06	0.0786867	B_Cells_Naive
rs7568778	ENSG00000179915	-22.4615	-4.70524	2.86036e-06	0.0786867	B_Cells_Naive
rs200717952	ENSG00000179915	-22.4649	-4.70447	2.87089e-06	0.0786867	B_Cells_Naive
rs12618131	ENSG00000179915	-22.3876	-4.68309	3.18082e-06	0.0786867	B_Cells_Naive
rs11678671	ENSG00000179915	-22.4031	-4.68183	3.19997e-06	0.0786867	B_Cells_Naive
rs11125201	ENSG00000179915	-22.4031	-4.68183	3.19997e-06	0.0786867	B_Cells_Naive
rs11125202	ENSG00000179915	-22.4031	-4.68183	3.19997e-06	0.0786867	B_Cells_Naive
rs1394207	ENSG00000179915	-22.4031	-4.68183	3.19997e-06	0.0786867	B_Cells_Naive
rs4420736	ENSG00000179915	-22.4031	-4.68183	3.19997e-06	0.0786867	B_Cells_Naive
rs11686474	ENSG00000179915	-22.4031	-4.68183	3.19997e-06	0.0786867	B_Cells_Naive
rs11680730	ENSG00000179915	-22.4031	-4.68183	3.19997e-06	0.0786867	B_Cells_Naive
rs34158171	ENSG00000179915	-22.4031	-4.68183	3.19997e-06	0.0786867	B_Cells_Naive
rs11125203	ENSG00000179915	-22.4031	-4.68183	3.19997e-06	0.0786867	B_Cells_Naive
rs11125199	ENSG00000179915	-22.3978	-4.68068	3.21772e-06	0.0786867	B_Cells_Naive
rs11125200	ENSG00000179915	-22.3978	-4.68068	3.21772e-06	0.0786867	B_Cells_Naive
rs2091786	ENSG00000179915	-22.3978	-4.68068	3.21772e-06	0.0786867	B_Cells_Naive
rs11125204	ENSG00000179915	-22.3041	-4.66645	3.444e-06	0.0786867	B_Cells_Naive
rs200220658	ENSG00000179915	-22.3041	-4.66645	3.444e-06	0.0786867	B_Cells_Naive
rs12469454	ENSG00000179915	-22.3041	-4.66645	3.444e-06	0.0786867	B_Cells_Naive
rs76173053	ENSG00000151090	-133.607	-5.74412	1.19695e-08	0.00173015	B_Cells_Naive
rs75852777	ENSG00000151090	-133.607	-5.74412	1.19695e-08	0.00173015	B_Cells_Naive
rs79016453	ENSG00000151090	-131.122	-5.6752	1.77347e-08	0.00173015	B_Cells_Naive
rs74768553	ENSG00000151090	-131.122	-5.6752	1.77347e-08	0.00173015	B_Cells_Naive
rs113627705	ENSG00000151090	-128.681	-5.62727	2.32545e-08	0.00173015	B_Cells_Naive
rs568431812	ENSG00000151090	-128.327	-5.5981	2.73962e-08	0.00173015	B_Cells_Naive
rs80323488	ENSG00000151090	-128.327	-5.5981	2.73962e-08	0.00173015	B_Cells_Naive
rs78063326	ENSG00000151090	-128.327	-5.5981	2.73962e-08	0.00173015	B_Cells_Naive
rs75225035	ENSG00000151090	-128.327	-5.5981	2.73962e-08	0.00173015	B_Cells_Naive
rs6769438	ENSG00000151090	-128.327	-5.5981	2.73962e-08	0.00173015	B_Cells_Naive
rs114591161	ENSG00000151090	-128.327	-5.5981	2.73962e-08	0.00173015	B_Cells_Naive
rs146054248	ENSG00000151090	-131.901	-5.54412	3.70283e-08	0.00173769	B_Cells_Naive
rs144473687	ENSG00000151090	-132.539	-5.45197	6.15633e-08	0.00173769	B_Cells_Naive
rs145872326	ENSG00000151090	-132.539	-5.45197	6.15633e-08	0.00173769	B_Cells_Naive
rs146736650	ENSG00000151090	-132.539	-5.45197	6.15633e-08	0.00173769	B_Cells_Naive
rs116133348	ENSG00000151090	-132.539	-5.45197	6.15633e-08	0.00173769	B_Cells_Naive
rs116607405	ENSG00000151090	-132.539	-5.45197	6.15633e-08	0.00173769	B_Cells_Naive
rs60917922	ENSG00000151090	-132.539	-5.45197	6.15633e-08	0.00173769	B_Cells_Naive
rs57064248	ENSG00000151090	-132.539	-5.45197	6.15633e-08	0.00173769	B_Cells_Naive
rs73156056	ENSG00000151090	-132.539	-5.45197	6.15633e-08	0.00173769	B_Cells_Naive
rs61165804	ENSG00000151090	-132.294	-5.44512	6.3912e-08	0.00173769	B_Cells_Naive
rs1483835	ENSG00000151090	-133.52	-5.42273	7.22237e-08	0.00173769	B_Cells_Naive
rs75986625	ENSG00000151090	-132.342	-5.41897	7.37166e-08	0.00173769	B_Cells_Naive
rs75755090	ENSG00000151090	-132.342	-5.41897	7.37166e-08	0.00173769	B_Cells_Naive
rs17016253	ENSG00000151090	-132.342	-5.41897	7.37166e-08	0.00173769	B_Cells_Naive
rs17016257	ENSG00000151090	-132.342	-5.41897	7.37166e-08	0.00173769	B_Cells_Naive
rs150163138	ENSG00000151090	-133.266	-5.41071	7.71086e-08	0.00173769	B_Cells_Naive
rs77529283	ENSG00000151090	-132.105	-5.40825	7.81474e-08	0.00173769	B_Cells_Naive
rs79353748	ENSG00000151090	-128.549	-5.32152	1.24804e-07	0.00173769	B_Cells_Naive
rs76838940	ENSG00000151090	-128.537	-5.32086	1.25244e-07	0.00173769	B_Cells_Naive
rs144748866	ENSG00000151090	-128.537	-5.32086	1.25244e-07	0.00173769	B_Cells_Naive
rs2086790	ENSG00000151090	-128.35	-5.31279	1.30773e-07	0.00173769	B_Cells_Naive
rs78099948	ENSG00000151090	-128.328	-5.31129	1.3183e-07	0.00173769	B_Cells_Naive
rs60519915	ENSG00000151090	-128.328	-5.31129	1.3183e-07	0.00173769	B_Cells_Naive
rs80118256	ENSG00000151090	-128.328	-5.31129	1.3183e-07	0.00173769	B_Cells_Naive
rs116416082	ENSG00000151090	-128.312	-5.31023	1.32575e-07	0.00173769	B_Cells_Naive
rs76279422	ENSG00000151090	-128.312	-5.31023	1.32575e-07	0.00173769	B_Cells_Naive
rs17016308	ENSG00000151090	-128.312	-5.31023	1.32575e-07	0.00173769	B_Cells_Naive
rs73156093	ENSG00000151090	-128.312	-5.31023	1.32575e-07	0.00173769	B_Cells_Naive
rs79145553	ENSG00000151090	-128.312	-5.31023	1.32575e-07	0.00173769	B_Cells_Naive
rs113882109	ENSG00000151090	-128.312	-5.31023	1.32575e-07	0.00173769	B_Cells_Naive
rs113727973	ENSG00000151090	-128.312	-5.31023	1.32575e-07	0.00173769	B_Cells_Naive
rs113264205	ENSG00000151090	-128.312	-5.31023	1.32575e-07	0.00173769	B_Cells_Naive
rs116270656	ENSG00000151090	-128.312	-5.31023	1.32575e-07	0.00173769	B_Cells_Naive
rs111899953	ENSG00000151090	-128.312	-5.31023	1.32575e-07	0.00173769	B_Cells_Naive
rs79160865	ENSG00000151090	-128.312	-5.31023	1.32575e-07	0.00173769	B_Cells_Naive
rs76370092	ENSG00000151090	-128.312	-5.31023	1.32575e-07	0.00173769	B_Cells_Naive
rs74869619	ENSG00000151090	-128.312	-5.31023	1.32575e-07	0.00173769	B_Cells_Naive
rs60112210	ENSG00000151090	-128.312	-5.31023	1.32575e-07	0.00173769	B_Cells_Naive
rs59064731	ENSG00000151090	-128.312	-5.31023	1.32575e-07	0.00173769	B_Cells_Naive
rs17016320	ENSG00000151090	-128.312	-5.31023	1.32575e-07	0.00173769	B_Cells_Naive
rs60207100	ENSG00000151090	-128.312	-5.31023	1.32575e-07	0.00173769	B_Cells_Naive
rs61558701	ENSG00000151090	-128.312	-5.31023	1.32575e-07	0.00173769	B_Cells_Naive
rs77018420	ENSG00000151090	-128.174	-5.30563	1.35877e-07	0.00174799	B_Cells_Naive
rs79871826	ENSG00000151090	-127.245	-5.24407	1.88497e-07	0.00233833	B_Cells_Naive
rs10510565	ENSG00000151090	-127.245	-5.24407	1.88497e-07	0.00233833	B_Cells_Naive
rs2885837	ENSG00000151090	-125.019	-5.22325	2.10406e-07	0.00256431	B_Cells_Naive
rs73157807	ENSG00000151090	-124.392	-5.17866	2.65908e-07	0.00276094	B_Cells_Naive
rs111690181	ENSG00000151090	-124.392	-5.17866	2.65908e-07	0.00276094	B_Cells_Naive
rs73157810	ENSG00000151090	-124.392	-5.17866	2.65908e-07	0.00276094	B_Cells_Naive
rs56397774	ENSG00000151090	-124.392	-5.17866	2.65908e-07	0.00276094	B_Cells_Naive
rs111908571	ENSG00000151090	-124.258	-5.17277	2.74232e-07	0.00276094	B_Cells_Naive
rs113699550	ENSG00000151090	-124.258	-5.17277	2.74232e-07	0.00276094	B_Cells_Naive
rs73820454	ENSG00000151090	-124.258	-5.17277	2.74232e-07	0.00276094	B_Cells_Naive
rs17016328	ENSG00000151090	-124.258	-5.17277	2.74232e-07	0.00276094	B_Cells_Naive
rs56167545	ENSG00000151090	-124.258	-5.17277	2.74232e-07	0.00276094	B_Cells_Naive
rs77889354	ENSG00000151090	-124.258	-5.17277	2.74232e-07	0.00276094	B_Cells_Naive
rs76129294	ENSG00000151090	-124.258	-5.17277	2.74232e-07	0.00276094	B_Cells_Naive
rs77678090	ENSG00000151090	-124.258	-5.17277	2.74232e-07	0.00276094	B_Cells_Naive
rs75363640	ENSG00000151090	-121.188	-5.13482	3.34154e-07	0.00322091	B_Cells_Naive
rs78627339	ENSG00000151090	-121.188	-5.13482	3.34154e-07	0.00322091	B_Cells_Naive
rs116069623	ENSG00000151090	-122.314	-5.13235	3.38465e-07	0.00322091	B_Cells_Naive
rs1961005	ENSG00000151090	-122.314	-5.13235	3.38465e-07	0.00322091	B_Cells_Naive
rs59034168	ENSG00000151090	-122.035	-5.11985	3.61133e-07	0.00334499	B_Cells_Naive
rs77649742	ENSG00000151090	-122.035	-5.11985	3.61133e-07	0.00334499	B_Cells_Naive
rs17016150	ENSG00000151090	-121.991	-5.1016	3.96867e-07	0.00334995	B_Cells_Naive
rs78040398	ENSG00000151090	-121.991	-5.1016	3.96867e-07	0.00334995	B_Cells_Naive
rs80074360	ENSG00000151090	-121.991	-5.1016	3.96867e-07	0.00334995	B_Cells_Naive
rs17016334	ENSG00000151090	-121.749	-5.10096	3.98168e-07	0.00334995	B_Cells_Naive
rs60838657	ENSG00000151090	-121.749	-5.10096	3.98168e-07	0.00334995	B_Cells_Naive
rs78913643	ENSG00000151090	-122.839	-5.08349	4.35683e-07	0.00334995	B_Cells_Naive
rs77435197	ENSG00000151090	-122.839	-5.08349	4.35683e-07	0.00334995	B_Cells_Naive
rs77949784	ENSG00000151090	-120.707	-5.08079	4.4177e-07	0.00334995	B_Cells_Naive
rs79507751	ENSG00000151090	-122.497	-5.07844	4.47156e-07	0.00334995	B_Cells_Naive
rs75036686	ENSG00000151090	-120.486	-5.06944	4.68301e-07	0.00334995	B_Cells_Naive
rs78337440	ENSG00000151090	-120.486	-5.06944	4.68301e-07	0.00334995	B_Cells_Naive
rs75130893	ENSG00000151090	-120.486	-5.06944	4.68301e-07	0.00334995	B_Cells_Naive
rs76157493	ENSG00000151090	-120.486	-5.06944	4.68301e-07	0.00334995	B_Cells_Naive
rs77558726	ENSG00000151090	-120.486	-5.06944	4.68301e-07	0.00334995	B_Cells_Naive
rs75808553	ENSG00000151090	-120.072	-5.06474	4.79733e-07	0.00334995	B_Cells_Naive
rs17016343	ENSG00000151090	-120.145	-5.06455	4.80206e-07	0.00334995	B_Cells_Naive
rs145578536	ENSG00000151090	-120.145	-5.06455	4.80206e-07	0.00334995	B_Cells_Naive
rs139741188	ENSG00000151090	-120.145	-5.06455	4.80206e-07	0.00334995	B_Cells_Naive
rs17016356	ENSG00000151090	-120.145	-5.06455	4.80206e-07	0.00334995	B_Cells_Naive
rs76242587	ENSG00000151090	-120.016	-5.06254	4.85178e-07	0.00334995	B_Cells_Naive
rs74640398	ENSG00000151090	-121.131	-5.06203	4.86436e-07	0.00334995	B_Cells_Naive
rs76800056	ENSG00000151090	-121.131	-5.06203	4.86436e-07	0.00334995	B_Cells_Naive
rs78505400	ENSG00000151090	-121.131	-5.06203	4.86436e-07	0.00334995	B_Cells_Naive
rs77473806	ENSG00000151090	-121.131	-5.06203	4.86436e-07	0.00334995	B_Cells_Naive
rs80344539	ENSG00000151090	-120.318	-5.06179	4.87048e-07	0.00334995	B_Cells_Naive
rs79389677	ENSG00000151090	-120.318	-5.06179	4.87048e-07	0.00334995	B_Cells_Naive
rs75262580	ENSG00000151090	-120.2	-5.05664	5.00071e-07	0.00340581	B_Cells_Naive
rs115734842	ENSG00000151090	-119.477	-5.04589	5.28333e-07	0.00352909	B_Cells_Naive
rs17016367	ENSG00000151090	-119.477	-5.04589	5.28333e-07	0.00352909	B_Cells_Naive
rs74766083	ENSG00000151090	-122.602	-4.99036	7.00771e-07	0.00463469	B_Cells_Naive
rs17016164	ENSG00000151090	-117.301	-4.98856	7.07194e-07	0.00463469	B_Cells_Naive
rs74368804	ENSG00000151090	-122.168	-4.95981	8.17639e-07	0.00521714	B_Cells_Naive
rs74593305	ENSG00000151090	-116.791	-4.9597	8.18062e-07	0.00521714	B_Cells_Naive
rs78672041	ENSG00000151090	-116.813	-4.95776	8.26109e-07	0.00521714	B_Cells_Naive
rs75107883	ENSG00000151090	-116.813	-4.95776	8.26109e-07	0.00521714	B_Cells_Naive
rs79910788	ENSG00000151090	-115.448	-4.94698	8.72096e-07	0.00545794	B_Cells_Naive
rs17016167	ENSG00000151090	-115.026	-4.92815	9.58487e-07	0.00583259	B_Cells_Naive
rs79723475	ENSG00000151090	-115.026	-4.92815	9.58487e-07	0.00583259	B_Cells_Naive
rs370646695	ENSG00000151090	-120.166	-4.92445	9.76396e-07	0.00583259	B_Cells_Naive
rs147879997	ENSG00000151090	-120.166	-4.92445	9.76396e-07	0.00583259	B_Cells_Naive
rs17016169	ENSG00000151090	-114.926	-4.92323	9.82335e-07	0.00583259	B_Cells_Naive
rs17016172	ENSG00000151090	-114.926	-4.92323	9.82335e-07	0.00583259	B_Cells_Naive
rs145741795	ENSG00000151090	-119.717	-4.89357	1.13895e-06	0.00659344	B_Cells_Naive
rs141502759	ENSG00000151090	-119.717	-4.89357	1.13895e-06	0.00659344	B_Cells_Naive
rs116788560	ENSG00000151090	-119.717	-4.89357	1.13895e-06	0.00659344	B_Cells_Naive
rs114023837	ENSG00000151090	-113.856	-4.86845	1.29017e-06	0.00740714	B_Cells_Naive
rs1483829	ENSG00000151090	-111.663	-4.85246	1.39637e-06	0.00795114	B_Cells_Naive
rs79389509	ENSG00000151090	-111.532	-4.84691	1.43515e-06	0.00804012	B_Cells_Naive
rs113613454	ENSG00000151090	-111.532	-4.84691	1.43515e-06	0.00804012	B_Cells_Naive
rs1483839	ENSG00000151090	-109.749	-4.80148	1.79391e-06	0.00996961	B_Cells_Naive
rs6787933	ENSG00000151090	-116.278	-4.79598	1.84282e-06	0.0101601	B_Cells_Naive
rs150383099	ENSG00000151090	-116.205	-4.79274	1.8722e-06	0.0101608	B_Cells_Naive
rs112344888	ENSG00000151090	-116.205	-4.79274	1.8722e-06	0.0101608	B_Cells_Naive
rs141912220	ENSG00000151090	-115.837	-4.76548	2.13804e-06	0.0114251	B_Cells_Naive
rs147840687	ENSG00000151090	-115.837	-4.76548	2.13804e-06	0.0114251	B_Cells_Naive
rs140416195	ENSG00000151090	-115.689	-4.75884	2.20813e-06	0.0117096	B_Cells_Naive
rs143136886	ENSG00000151090	-108.533	-4.74093	2.4083e-06	0.0126743	B_Cells_Naive
rs114692329	ENSG00000151090	-107.585	-4.73287	2.50396e-06	0.0127902	B_Cells_Naive
rs76407238	ENSG00000151090	-107.585	-4.73287	2.50396e-06	0.0127902	B_Cells_Naive
rs78519469	ENSG00000151090	-107.585	-4.73287	2.50396e-06	0.0127902	B_Cells_Naive
rs77994504	ENSG00000151090	-107.585	-4.73287	2.50396e-06	0.0127902	B_Cells_Naive
rs78998540	ENSG00000151090	-107.992	-4.70863	2.81412e-06	0.0142696	B_Cells_Naive
rs17016205	ENSG00000151090	-107.032	-4.6992	2.94449e-06	0.0143948	B_Cells_Naive
rs76757605	ENSG00000151090	-107.032	-4.6992	2.94449e-06	0.0143948	B_Cells_Naive
rs76158621	ENSG00000151090	-107.032	-4.6992	2.94449e-06	0.0143948	B_Cells_Naive
rs17016182	ENSG00000151090	-106.948	-4.69499	3.00459e-06	0.0143948	B_Cells_Naive
rs17016185	ENSG00000151090	-106.948	-4.69499	3.00459e-06	0.0143948	B_Cells_Naive
rs76695848	ENSG00000151090	-106.948	-4.69499	3.00459e-06	0.0143948	B_Cells_Naive
rs76081546	ENSG00000151090	-106.948	-4.69499	3.00459e-06	0.0143948	B_Cells_Naive
rs1564744	ENSG00000151090	-106.948	-4.69499	3.00459e-06	0.0143948	B_Cells_Naive
rs74928855	ENSG00000151090	-106.744	-4.67478	3.3097e-06	0.0157479	B_Cells_Naive
rs67511957	ENSG00000182983	-88.3658	-4.49991	7.52558e-06	0.035564	B_Cells_Naive
rs113198741	ENSG00000151090	-106.746	-4.46898	8.67758e-06	0.040731	B_Cells_Naive
rs147470847	ENSG00000151090	-106.576	-4.45125	9.41175e-06	0.0432994	B_Cells_Naive
rs144588095	ENSG00000151090	-106.576	-4.45125	9.41175e-06	0.0432994	B_Cells_Naive
rs144426475	ENSG00000151090	-106.576	-4.45125	9.41175e-06	0.0432994	B_Cells_Naive
rs13320027	ENSG00000183625	-41.2443	-4.38094	1.29534e-05	0.0592008	B_Cells_Naive
rs80034500	ENSG00000183625	-40.5927	-4.35677	1.44413e-05	0.0655695	B_Cells_Naive
rs140989154	ENSG00000183625	-40.416	-4.34825	1.50038e-05	0.0672444	B_Cells_Naive
rs78769521	ENSG00000183625	-40.416	-4.34825	1.50038e-05	0.0672444	B_Cells_Naive
rs1967995	ENSG00000183625	-39.2874	-4.33551	1.58845e-05	0.0707352	B_Cells_Naive
rs3774685	ENSG00000183625	-40.891	-4.33083	1.62198e-05	0.0716186	B_Cells_Naive
rs962936	ENSG00000183625	-39.897	-4.32846	1.63921e-05	0.0716186	B_Cells_Naive
rs7637859	ENSG00000183625	-39.897	-4.32846	1.63921e-05	0.0716186	B_Cells_Naive
rs12636831	ENSG00000183625	-39.8153	-4.31968	1.70466e-05	0.0730991	B_Cells_Naive
rs4683117	ENSG00000183625	-39.8153	-4.31968	1.70466e-05	0.0730991	B_Cells_Naive
rs7612869	ENSG00000183625	-39.8153	-4.31968	1.70466e-05	0.0730991	B_Cells_Naive
rs75722245	ENSG00000183625	-40.1039	-4.31376	1.75018e-05	0.0741356	B_Cells_Naive
rs75621017	ENSG00000183625	-40.1039	-4.31376	1.75018e-05	0.0741356	B_Cells_Naive
rs6441918	ENSG00000183625	-40.7415	-4.30565	1.81448e-05	0.0759333	B_Cells_Naive
rs12486165	ENSG00000183625	-40.7415	-4.30565	1.81448e-05	0.0759333	B_Cells_Naive
rs9311371	ENSG00000183625	-40.7239	-4.30358	1.83123e-05	0.0761752	B_Cells_Naive
rs1473443	ENSG00000183625	-39.3373	-4.27676	2.06214e-05	0.0847616	B_Cells_Naive
rs9874720	ENSG00000183625	-39.1661	-4.26757	2.14745e-05	0.0847616	B_Cells_Naive
rs4312689	ENSG00000183625	-39.1661	-4.26757	2.14745e-05	0.0847616	B_Cells_Naive
rs1825210	ENSG00000183625	-39.1661	-4.26757	2.14745e-05	0.0847616	B_Cells_Naive
rs13078614	ENSG00000183625	-39.1661	-4.26757	2.14745e-05	0.0847616	B_Cells_Naive
rs6766990	ENSG00000183625	-39.1661	-4.26757	2.14745e-05	0.0847616	B_Cells_Naive
rs2128361	ENSG00000183625	-39.1661	-4.26757	2.14745e-05	0.0847616	B_Cells_Naive
rs1482466	ENSG00000183625	-39.1661	-4.26757	2.14745e-05	0.0847616	B_Cells_Naive
rs6780182	ENSG00000183625	-39.1661	-4.26757	2.14745e-05	0.0847616	B_Cells_Naive
rs4682787	ENSG00000183625	-39.1583	-4.25852	2.23475e-05	0.087709	B_Cells_Naive
rs3774691	ENSG00000183625	-39.4909	-4.25065	2.31342e-05	0.0902865	B_Cells_Naive
rs9831161	ENSG00000182983	-79.0584	-4.2313	2.51824e-05	0.097731	B_Cells_Naive
rs10278604	ENSG00000170279	-174.19	-5.26866	1.65462e-07	0.0356591	B_Cells_Naive
rs112270217	ENSG00000086289	-15.4004	-5.18294	2.60025e-07	0.0356591	B_Cells_Naive
rs2597282	ENSG00000086289	-15.3202	-5.16281	2.88857e-07	0.0356591	B_Cells_Naive
rs2718076	ENSG00000086289	-15.3202	-5.16281	2.88857e-07	0.0356591	B_Cells_Naive
rs2718078	ENSG00000086289	-15.3202	-5.16281	2.88857e-07	0.0356591	B_Cells_Naive
rs2718080	ENSG00000086289	-15.3202	-5.16281	2.88857e-07	0.0356591	B_Cells_Naive
rs2717925	ENSG00000086289	-15.3202	-5.16281	2.88857e-07	0.0356591	B_Cells_Naive
rs74573592	ENSG00000086289	-15.2847	-5.13745	3.29629e-07	0.0356591	B_Cells_Naive
rs77936842	ENSG00000086289	-15.4534	-5.12793	3.46321e-07	0.0356591	B_Cells_Naive
rs61068528	ENSG00000086289	-15.3501	-5.12243	3.56326e-07	0.0356591	B_Cells_Naive
rs2253810	ENSG00000086289	-13.6686	-5.11982	3.61174e-07	0.0356591	B_Cells_Naive
rs2717927	ENSG00000086289	-15.185	-5.10425	3.91473e-07	0.0356591	B_Cells_Naive
rs2255268	ENSG00000086289	-15.185	-5.10425	3.91473e-07	0.0356591	B_Cells_Naive
rs73337645	ENSG00000086289	-15.1259	-5.08461	4.33176e-07	0.0356591	B_Cells_Naive
rs2717928	ENSG00000086289	-15.1289	-5.07853	4.46937e-07	0.0356591	B_Cells_Naive
rs12154805	ENSG00000086289	-14.9584	-5.04933	5.19138e-07	0.0366136	B_Cells_Naive
rs73337690	ENSG00000086289	-14.8705	-5.04897	5.20087e-07	0.0366136	B_Cells_Naive
rs11520797	ENSG00000086289	-14.7352	-4.96507	7.9626e-07	0.0529418	B_Cells_Naive
rs2717929	ENSG00000086289	-12.8962	-4.84996	1.41371e-06	0.0845952	B_Cells_Naive
rs2257053	ENSG00000086289	-12.8962	-4.84996	1.41371e-06	0.0845952	B_Cells_Naive
rs2132138	ENSG00000185053	-123.02	-5.52198	4.18684e-08	0.00565889	B_Cells_Naive
rs6530886	ENSG00000185053	-119.388	-5.3976	8.28e-08	0.00565889	B_Cells_Naive
rs11104703	ENSG00000049130	-11.4282	-7.31401	5.00489e-13	5.60809e-07	Monocytes
rs73207047	ENSG00000049130	-10.5192	-7.04557	3.26322e-12	1.232e-06	Monocytes
rs113161272	ENSG00000049130	-10.5164	-7.04401	3.29845e-12	1.232e-06	Monocytes
rs11104709	ENSG00000049130	-10.4728	-6.99792	4.52259e-12	1.26692e-06	Monocytes
rs11104720	ENSG00000049130	-8.79713	-6.37006	2.77852e-10	2.49119e-05	Monocytes
rs10858681	ENSG00000049130	-8.70281	-6.35843	2.9891e-10	2.49119e-05	Monocytes
rs4405399	ENSG00000049130	-8.70281	-6.35843	2.9891e-10	2.49119e-05	Monocytes
rs12372226	ENSG00000049130	-8.54935	-6.33007	3.57011e-10	2.49119e-05	Monocytes
rs12320540	ENSG00000049130	-8.54935	-6.33007	3.57011e-10	2.49119e-05	Monocytes
rs10777087	ENSG00000049130	-8.54694	-6.32182	3.75896e-10	2.49119e-05	Monocytes
rs138461358	ENSG00000049130	-8.65869	-6.2949	4.44577e-10	2.49119e-05	Monocytes
rs111720837	ENSG00000049130	-8.65869	-6.2949	4.44577e-10	2.49119e-05	Monocytes
rs137963313	ENSG00000049130	-8.65869	-6.2949	4.44577e-10	2.49119e-05	Monocytes
rs10777089	ENSG00000049130	-8.65869	-6.2949	4.44577e-10	2.49119e-05	Monocytes
rs10777090	ENSG00000049130	-8.65869	-6.2949	4.44577e-10	2.49119e-05	Monocytes
rs10858680	ENSG00000049130	-8.49683	-6.29199	4.52686e-10	2.49119e-05	Monocytes
rs12368863	ENSG00000049130	-8.52958	-6.29018	4.57812e-10	2.49119e-05	Monocytes
rs147123313	ENSG00000049130	-8.63629	-6.2841	4.75432e-10	2.49119e-05	Monocytes
rs11104710	ENSG00000049130	-8.51484	-6.27953	4.89113e-10	2.49119e-05	Monocytes
rs11104717	ENSG00000049130	-8.51484	-6.27953	4.89113e-10	2.49119e-05	Monocytes
rs68136373	ENSG00000049130	-8.51484	-6.27953	4.89113e-10	2.49119e-05	Monocytes
rs12312480	ENSG00000049130	-8.51484	-6.27953	4.89113e-10	2.49119e-05	Monocytes
rs12309667	ENSG00000049130	-8.49871	-6.25582	5.66556e-10	2.60802e-05	Monocytes
rs544132862	ENSG00000049130	-8.48554	-6.24609	6.01662e-10	2.60802e-05	Monocytes
rs11104708	ENSG00000049130	-8.48384	-6.24516	6.05149e-10	2.60802e-05	Monocytes
rs10858678	ENSG00000049130	-8.48384	-6.24516	6.05149e-10	2.60802e-05	Monocytes
rs4365128	ENSG00000049130	-8.52616	-6.22229	6.96812e-10	2.78855e-05	Monocytes
rs4511361	ENSG00000049130	-8.52616	-6.22229	6.96812e-10	2.78855e-05	Monocytes
rs369508233	ENSG00000049130	-8.34882	-6.14874	1.09332e-09	4.22445e-05	Monocytes
rs7132274	ENSG00000049130	-8.00176	-6.07467	1.7128e-09	5.51605e-05	Monocytes
rs11104713	ENSG00000049130	-8.04698	-6.06606	1.80395e-09	5.51605e-05	Monocytes
rs11104714	ENSG00000049130	-8.04698	-6.06606	1.80395e-09	5.51605e-05	Monocytes
rs12305283	ENSG00000049130	-8.04698	-6.06606	1.80395e-09	5.51605e-05	Monocytes
rs10858679	ENSG00000049130	-8.04698	-6.06606	1.80395e-09	5.51605e-05	Monocytes
rs11104715	ENSG00000049130	-8.04698	-6.06606	1.80395e-09	5.51605e-05	Monocytes
rs7963535	ENSG00000049130	-7.92456	-6.06446	1.82141e-09	5.51605e-05	Monocytes
rs7966323	ENSG00000049130	-7.92456	-6.06446	1.82141e-09	5.51605e-05	Monocytes
rs7956752	ENSG00000049130	-8.02115	-6.03606	2.16021e-09	6.20659e-05	Monocytes
rs7957000	ENSG00000049130	-8.02115	-6.03606	2.16021e-09	6.20659e-05	Monocytes
rs10777088	ENSG00000049130	-8.01318	-6.01534	2.44527e-09	6.2206e-05	Monocytes
rs11104712	ENSG00000049130	-8.01318	-6.01534	2.44527e-09	6.2206e-05	Monocytes
rs12318914	ENSG00000049130	-8.01318	-6.01534	2.44527e-09	6.2206e-05	Monocytes
rs140083480	ENSG00000049130	-7.7976	-6.01368	2.46974e-09	6.2206e-05	Monocytes
rs9645782	ENSG00000049130	-8.00055	-6.00578	2.58906e-09	6.2206e-05	Monocytes
rs12322768	ENSG00000049130	-8.00055	-6.00578	2.58906e-09	6.2206e-05	Monocytes
rs7980912	ENSG00000049130	-7.88039	-6.00419	2.61365e-09	6.2206e-05	Monocytes
rs12296746	ENSG00000049130	-7.8761	-6.00095	2.66473e-09	6.2206e-05	Monocytes
rs4306350	ENSG00000049130	-7.8761	-6.00095	2.66473e-09	6.2206e-05	Monocytes
rs10777086	ENSG00000049130	-7.98374	-5.98237	2.97636e-09	6.8063e-05	Monocytes
rs7956865	ENSG00000049130	-7.97365	-5.97467	3.11567e-09	6.98236e-05	Monocytes
rs4479067	ENSG00000049130	-7.76615	-5.93775	3.87738e-09	8.35519e-05	Monocytes
rs4447247	ENSG00000049130	-7.76615	-5.93775	3.87738e-09	8.35519e-05	Monocytes
rs11104698	ENSG00000049130	-7.63406	-5.86955	5.78904e-09	0.000115835	Monocytes
rs148832189	ENSG00000049130	-7.63406	-5.86955	5.78904e-09	0.000115835	Monocytes
rs4492894	ENSG00000049130	-7.63406	-5.86955	5.78904e-09	0.000115835	Monocytes
rs4444162	ENSG00000049130	-7.63406	-5.86955	5.78904e-09	0.000115835	Monocytes
rs4454801	ENSG00000049130	-7.60604	-5.86484	5.95072e-09	0.000116981	Monocytes
rs11104699	ENSG00000049130	-7.6192	-5.85845	6.17684e-09	0.00011731	Monocytes
rs10858675	ENSG00000049130	-7.6192	-5.85845	6.17684e-09	0.00011731	Monocytes
rs11104705	ENSG00000049130	-7.57315	-5.79644	8.85531e-09	0.000165155	Monocytes
rs11104706	ENSG00000049130	-7.60896	-5.791	9.13825e-09	0.000165155	Monocytes
rs10777085	ENSG00000049130	-7.60896	-5.791	9.13825e-09	0.000165155	Monocytes
rs149983334	ENSG00000049130	-7.29518	-5.69894	1.54955e-08	0.000275604	Monocytes
rs7962091	ENSG00000049130	-7.04068	-5.61116	2.54594e-08	0.00043889	Monocytes
rs12304351	ENSG00000049130	-7.04068	-5.61116	2.54594e-08	0.00043889	Monocytes
rs28419357	ENSG00000049130	-7.26753	-5.60194	2.68121e-08	0.000455206	Monocytes
rs10858677	ENSG00000049130	-7.18469	-5.55507	3.48398e-08	0.000582669	Monocytes
rs146804994	ENSG00000049130	-7.10163	-5.50932	4.4905e-08	0.000739958	Monocytes
rs10777083	ENSG00000049130	-6.96376	-5.48382	5.16861e-08	0.000827364	Monocytes
rs11104696	ENSG00000049130	-6.96376	-5.48382	5.16861e-08	0.000827364	Monocytes
rs62809461	ENSG00000049130	-9.31129	-5.42001	7.33004e-08	0.00115683	Monocytes
rs11104702	ENSG00000049130	-6.67657	-5.40089	8.13348e-08	0.00124846	Monocytes
rs10777084	ENSG00000049130	-6.67657	-5.40089	8.13348e-08	0.00124846	Monocytes
rs1492348	ENSG00000049130	-9.52652	-5.31744	1.27562e-07	0.00193157	Monocytes
rs11057290	ENSG00000185344	-50.0686	-5.25797	1.75123e-07	0.0026164	Monocytes
rs1352947	ENSG00000049130	-5.42333	-4.98722	7.12002e-07	0.010372	Monocytes
rs5799871	ENSG00000049130	-5.43245	-4.98667	7.13983e-07	0.010372	Monocytes
rs3990709	ENSG00000049130	-5.42101	-4.98388	7.24126e-07	0.010372	Monocytes
rs12369778	ENSG00000049130	-5.41824	-4.98194	7.31252e-07	0.010372	Monocytes
rs869408	ENSG00000049130	-5.39993	-4.96738	7.87038e-07	0.0110237	Monocytes
rs2360647	ENSG00000186081	3.75198	4.62615	4.17074e-06	0.0576964	Monocytes
rs2885041	ENSG00000186081	3.7207	4.58967	4.95356e-06	0.0668745	Monocytes
rs4255580	ENSG00000186081	3.7207	4.58967	4.95356e-06	0.0668745	Monocytes
rs2360646	ENSG00000186081	3.71302	4.57939	5.19853e-06	0.0693462	Monocytes
rs2360645	ENSG00000186081	3.70456	4.56802	5.48301e-06	0.0722805	Monocytes
rs11608252	ENSG00000049130	-7.52614	-4.52679	6.64477e-06	0.0865771	Monocytes
rs61012404	ENSG00000165807	-11.3484	-5.98436	2.9414e-09	0.00026349	Monocytes
rs73279812	ENSG00000165807	-11.3484	-5.98436	2.9414e-09	0.00026349	Monocytes
rs73279816	ENSG00000165807	-11.3484	-5.98436	2.9414e-09	0.00026349	Monocytes
rs7144637	ENSG00000165807	-11.3484	-5.98436	2.9414e-09	0.00026349	Monocytes
rs73279823	ENSG00000165807	-11.3484	-5.98436	2.9414e-09	0.00026349	Monocytes
rs73279833	ENSG00000165807	-11.3484	-5.98436	2.9414e-09	0.00026349	Monocytes
rs73279834	ENSG00000165807	-11.3484	-5.98436	2.9414e-09	0.00026349	Monocytes
rs79411360	ENSG00000165807	-11.2766	-5.83162	7.22175e-09	0.000306843	Monocytes
rs76809238	ENSG00000165807	-11.2766	-5.83162	7.22175e-09	0.000306843	Monocytes
rs117722345	ENSG00000165807	-11.2766	-5.83162	7.22175e-09	0.000306843	Monocytes
rs117316280	ENSG00000165807	-11.2766	-5.83162	7.22175e-09	0.000306843	Monocytes
rs1957416	ENSG00000165807	-11.274	-5.83109	7.24401e-09	0.000306843	Monocytes
rs75819890	ENSG00000165807	-11.274	-5.83109	7.24401e-09	0.000306843	Monocytes
rs78639712	ENSG00000165807	-11.274	-5.83109	7.24401e-09	0.000306843	Monocytes
rs77606588	ENSG00000165807	-11.2445	-5.82882	7.34006e-09	0.000306843	Monocytes
rs535666622	ENSG00000165807	-11.238	-5.81281	8.05493e-09	0.000315682	Monocytes
rs78603758	ENSG00000165807	-10.641	-5.57836	3.05959e-08	0.000946079	Monocytes
rs374930164	ENSG00000165807	-10.5984	-5.57466	3.12353e-08	0.000946079	Monocytes
rs62621845	ENSG00000165807	-10.5783	-5.56377	3.31926e-08	0.000946079	Monocytes
rs76721513	ENSG00000165807	-10.5783	-5.56377	3.31926e-08	0.000946079	Monocytes
rs17883073	ENSG00000165807	-10.5783	-5.56377	3.31926e-08	0.000946079	Monocytes
rs17886560	ENSG00000165807	-10.5783	-5.56377	3.31926e-08	0.000946079	Monocytes
rs2247140	ENSG00000185100	-7.19968	-4.75182	2.28461e-06	0.0507943	Monocytes
rs2582568	ENSG00000185100	-7.13956	-4.72076	2.65456e-06	0.0507943	Monocytes
rs4073652	ENSG00000185100	-7.18894	-4.71148	2.77582e-06	0.0507943	Monocytes
rs17679127	ENSG00000185100	-7.54114	-4.67652	3.28228e-06	0.0507943	Monocytes
rs17679259	ENSG00000185100	-7.54114	-4.67652	3.28228e-06	0.0507943	Monocytes
rs141234117	ENSG00000185100	-7.51569	-4.66887	3.4044e-06	0.0507943	Monocytes
rs35659904	ENSG00000185100	-7.08712	-4.65784	3.58817e-06	0.0507943	Monocytes
rs7147450	ENSG00000185100	-7.08649	-4.65629	3.61478e-06	0.0507943	Monocytes
rs7150384	ENSG00000185100	-7.07588	-4.65626	3.61524e-06	0.0507943	Monocytes
rs8010080	ENSG00000185100	-7.07588	-4.65626	3.61524e-06	0.0507943	Monocytes
rs4344668	ENSG00000185100	-7.07588	-4.65626	3.61524e-06	0.0507943	Monocytes
rs8017794	ENSG00000185100	-7.08378	-4.65453	3.64513e-06	0.0507943	Monocytes
rs6576068	ENSG00000185100	-7.06521	-4.64054	3.89579e-06	0.0507943	Monocytes
rs9652406	ENSG00000185100	-7.06278	-4.63876	3.92873e-06	0.0507943	Monocytes
rs4267250	ENSG00000185100	-7.05512	-4.63445	4.00981e-06	0.0507943	Monocytes
rs11160829	ENSG00000185100	-7.05512	-4.63445	4.00981e-06	0.0507943	Monocytes
rs11160830	ENSG00000185100	-7.05512	-4.63445	4.00981e-06	0.0507943	Monocytes
rs11628851	ENSG00000185100	-7.05512	-4.63445	4.00981e-06	0.0507943	Monocytes
rs4429223	ENSG00000185100	-7.05512	-4.63445	4.00981e-06	0.0507943	Monocytes
rs4309336	ENSG00000185100	-7.05512	-4.63445	4.00981e-06	0.0507943	Monocytes
rs11845745	ENSG00000185100	-7.05512	-4.63445	4.00981e-06	0.0507943	Monocytes
rs6576065	ENSG00000185100	-6.96185	-4.61894	4.31542e-06	0.0507943	Monocytes
rs6576066	ENSG00000185100	-6.96185	-4.61894	4.31542e-06	0.0507943	Monocytes
rs3923887	ENSG00000185100	-7.02504	-4.61363	4.42497e-06	0.0507943	Monocytes
rs8011377	ENSG00000185100	-6.99066	-4.61006	4.50004e-06	0.0507943	Monocytes
rs7155932	ENSG00000185100	-6.99066	-4.61006	4.50004e-06	0.0507943	Monocytes
rs3204173	ENSG00000185100	-6.99066	-4.61006	4.50004e-06	0.0507943	Monocytes
rs3204172	ENSG00000185100	-6.99066	-4.61006	4.50004e-06	0.0507943	Monocytes
rs10131315	ENSG00000185100	-6.99066	-4.61006	4.50004e-06	0.0507943	Monocytes
rs4075086	ENSG00000185100	-6.99066	-4.61006	4.50004e-06	0.0507943	Monocytes
rs7158820	ENSG00000185100	-6.9936	-4.60847	4.53401e-06	0.0507943	Monocytes
rs8016434	ENSG00000185100	-6.9936	-4.60847	4.53401e-06	0.0507943	Monocytes
rs8022294	ENSG00000185100	-6.9936	-4.60847	4.53401e-06	0.0507943	Monocytes
rs10873553	ENSG00000185100	-6.94043	-4.60763	4.55205e-06	0.0507943	Monocytes
rs7141972	ENSG00000185100	-7.00048	-4.60461	4.61723e-06	0.0507943	Monocytes
rs7157046	ENSG00000185100	-6.91635	-4.59364	4.86215e-06	0.0525665	Monocytes
rs2582567	ENSG00000185100	-6.86776	-4.5722	5.37677e-06	0.0561925	Monocytes
rs894039	ENSG00000185100	-6.86776	-4.5722	5.37677e-06	0.0561925	Monocytes
rs10121	ENSG00000165807	-7.78861	-4.47735	8.35011e-06	0.0858362	Monocytes
rs9951241	ENSG00000170579	-18.3994	-4.65448	3.64598e-06	0.0153862	Monocytes
rs9965515	ENSG00000170579	-18.3994	-4.65448	3.64598e-06	0.0153862	Monocytes
rs9953599	ENSG00000170579	-17.9258	-4.64733	3.77203e-06	0.0153862	Monocytes
rs9955367	ENSG00000170579	-18.0806	-4.63472	4.00486e-06	0.0153862	Monocytes
rs79312055	ENSG00000170579	-18.1641	-4.61934	4.30713e-06	0.0153862	Monocytes
rs28882694	ENSG00000170579	-17.9644	-4.60867	4.52965e-06	0.0153862	Monocytes
rs59057851	ENSG00000170579	-17.8088	-4.59535	4.82306e-06	0.0153862	Monocytes
rs61193883	ENSG00000170579	-17.7764	-4.59518	4.82705e-06	0.0153862	Monocytes
rs200044454	ENSG00000170579	-17.9334	-4.59414	4.85054e-06	0.0153862	Monocytes
rs7243287	ENSG00000170579	-17.7926	-4.59356	4.86387e-06	0.0153862	Monocytes
rs1940867	ENSG00000170579	-17.8108	-4.59214	4.89651e-06	0.0153862	Monocytes
rs7231232	ENSG00000170579	-17.7962	-4.58996	4.94681e-06	0.0153862	Monocytes
rs9955266	ENSG00000170579	-17.7701	-4.58829	4.98594e-06	0.0153862	Monocytes
rs77335915	ENSG00000170579	-17.7701	-4.58829	4.98594e-06	0.0153862	Monocytes
rs59584181	ENSG00000170579	-17.7701	-4.58829	4.98594e-06	0.0153862	Monocytes
rs8096246	ENSG00000170579	-17.7701	-4.58829	4.98594e-06	0.0153862	Monocytes
rs7241529	ENSG00000170579	-17.7701	-4.58829	4.98594e-06	0.0153862	Monocytes
rs28800562	ENSG00000170579	-17.7701	-4.58829	4.98594e-06	0.0153862	Monocytes
rs76604894	ENSG00000170579	-17.7701	-4.58829	4.98594e-06	0.0153862	Monocytes
rs28818190	ENSG00000170579	-17.7701	-4.58829	4.98594e-06	0.0153862	Monocytes
rs9956650	ENSG00000170579	-17.7701	-4.58829	4.98594e-06	0.0153862	Monocytes
rs111714306	ENSG00000170579	-17.7701	-4.58829	4.98594e-06	0.0153862	Monocytes
rs7235366	ENSG00000170579	-17.7701	-4.58829	4.98594e-06	0.0153862	Monocytes
rs7228462	ENSG00000170579	-17.7701	-4.58829	4.98594e-06	0.0153862	Monocytes
rs8090030	ENSG00000170579	-17.7701	-4.58829	4.98594e-06	0.0153862	Monocytes
rs9958563	ENSG00000170579	-17.7875	-4.58803	4.99193e-06	0.0153862	Monocytes
rs57603461	ENSG00000170579	-17.7846	-4.58682	5.02046e-06	0.0153862	Monocytes
rs114903416	ENSG00000170579	-17.7846	-4.58682	5.02046e-06	0.0153862	Monocytes
rs1940848	ENSG00000170579	-17.927	-4.58659	5.0259e-06	0.0153862	Monocytes
rs200929027	ENSG00000170579	-17.9146	-4.5857	5.04681e-06	0.0153862	Monocytes
rs9961794	ENSG00000170579	-17.7741	-4.58364	5.09598e-06	0.0153862	Monocytes
rs112403729	ENSG00000170579	-17.7741	-4.58364	5.09598e-06	0.0153862	Monocytes
rs113205580	ENSG00000170579	-17.7741	-4.58364	5.09598e-06	0.0153862	Monocytes
rs9748934	ENSG00000170579	-17.7741	-4.58364	5.09598e-06	0.0153862	Monocytes
rs9676000	ENSG00000170579	-17.7741	-4.58364	5.09598e-06	0.0153862	Monocytes
rs115635778	ENSG00000170579	-17.7796	-4.58129	5.15257e-06	0.0153862	Monocytes
rs8095004	ENSG00000170579	-17.7796	-4.58129	5.15257e-06	0.0153862	Monocytes
rs7229557	ENSG00000170579	-17.7796	-4.58129	5.15257e-06	0.0153862	Monocytes
rs9303960	ENSG00000170579	-17.7796	-4.58129	5.15257e-06	0.0153862	Monocytes
rs13381489	ENSG00000170579	-17.7354	-4.57666	5.2655e-06	0.0153862	Monocytes
rs79979268	ENSG00000170579	-17.7354	-4.57666	5.2655e-06	0.0153862	Monocytes
rs28684949	ENSG00000170579	-17.7354	-4.57666	5.2655e-06	0.0153862	Monocytes
rs9952216	ENSG00000170579	-17.7354	-4.57666	5.2655e-06	0.0153862	Monocytes
rs2186884	ENSG00000170579	-17.7302	-4.57111	5.40426e-06	0.0153862	Monocytes
rs2186885	ENSG00000170579	-17.7302	-4.57111	5.40426e-06	0.0153862	Monocytes
rs552951841	ENSG00000170579	-17.7302	-4.57111	5.40426e-06	0.0153862	Monocytes
rs557177736	ENSG00000170579	-17.7302	-4.57111	5.40426e-06	0.0153862	Monocytes
rs368749701	ENSG00000170579	-17.7302	-4.57111	5.40426e-06	0.0153862	Monocytes
rs56687270	ENSG00000170579	-17.7302	-4.57111	5.40426e-06	0.0153862	Monocytes
rs9963671	ENSG00000170579	-17.7302	-4.57111	5.40426e-06	0.0153862	Monocytes
rs11081135	ENSG00000170579	-17.7302	-4.57111	5.40426e-06	0.0153862	Monocytes
rs9956096	ENSG00000170579	-17.7302	-4.57111	5.40426e-06	0.0153862	Monocytes
rs9748650	ENSG00000170579	-17.8939	-4.57066	5.41564e-06	0.0153862	Monocytes
rs80127985	ENSG00000170579	-17.8022	-4.56543	5.54999e-06	0.0153862	Monocytes
rs9303966	ENSG00000170579	-17.7449	-4.56539	5.55081e-06	0.0153862	Monocytes
rs111931404	ENSG00000170579	-17.7658	-4.56204	5.63849e-06	0.0153862	Monocytes
rs28822128	ENSG00000170579	-17.7658	-4.56204	5.63849e-06	0.0153862	Monocytes
rs79014629	ENSG00000170579	-17.7658	-4.56204	5.63849e-06	0.0153862	Monocytes
rs112885450	ENSG00000170579	-17.7658	-4.56204	5.63849e-06	0.0153862	Monocytes
rs28860550	ENSG00000170579	-17.7658	-4.56204	5.63849e-06	0.0153862	Monocytes
rs2186886	ENSG00000170579	-17.7658	-4.56204	5.63849e-06	0.0153862	Monocytes
rs113868201	ENSG00000170579	-17.7658	-4.56204	5.63849e-06	0.0153862	Monocytes
rs111650118	ENSG00000170579	-17.7658	-4.56204	5.63849e-06	0.0153862	Monocytes
rs149910021	ENSG00000170579	-17.7658	-4.56204	5.63849e-06	0.0153862	Monocytes
rs9953368	ENSG00000170579	-17.7681	-4.55611	5.79692e-06	0.0153862	Monocytes
rs9963452	ENSG00000170579	-17.7409	-4.55328	5.87394e-06	0.0153862	Monocytes
rs111457275	ENSG00000170579	-17.7243	-4.55063	5.94702e-06	0.0153862	Monocytes
rs9954530	ENSG00000170579	-17.7243	-4.55063	5.94702e-06	0.0153862	Monocytes
rs9954633	ENSG00000170579	-17.7243	-4.55063	5.94702e-06	0.0153862	Monocytes
rs138431770	ENSG00000170579	-17.718	-4.55032	5.95577e-06	0.0153862	Monocytes
rs9955999	ENSG00000170579	-17.73	-4.55003	5.96383e-06	0.0153862	Monocytes
rs59276829	ENSG00000170579	-17.73	-4.55003	5.96383e-06	0.0153862	Monocytes
rs57781861	ENSG00000170579	-17.73	-4.55003	5.96383e-06	0.0153862	Monocytes
rs138073602	ENSG00000170579	-17.73	-4.55003	5.96383e-06	0.0153862	Monocytes
rs189908327	ENSG00000170579	-17.73	-4.55003	5.96383e-06	0.0153862	Monocytes
rs150917452	ENSG00000170579	-17.73	-4.55003	5.96383e-06	0.0153862	Monocytes
rs113969035	ENSG00000170579	-17.7156	-4.54805	6.01906e-06	0.0153862	Monocytes
rs113678071	ENSG00000170579	-17.7073	-4.5471	6.04593e-06	0.0153862	Monocytes
rs376723805	ENSG00000170579	-17.7073	-4.5471	6.04593e-06	0.0153862	Monocytes
rs111362498	ENSG00000170579	-17.7073	-4.5471	6.04593e-06	0.0153862	Monocytes
rs28895597	ENSG00000170579	-17.7073	-4.5471	6.04593e-06	0.0153862	Monocytes
rs9961985	ENSG00000170579	-17.7073	-4.5471	6.04593e-06	0.0153862	Monocytes
rs9962329	ENSG00000170579	-17.7073	-4.5471	6.04593e-06	0.0153862	Monocytes
rs35977359	ENSG00000170579	-17.7068	-4.54686	6.05274e-06	0.0153862	Monocytes
rs61355648	ENSG00000170579	-17.5115	-4.54674	6.05598e-06	0.0153862	Monocytes
rs116646388	ENSG00000170579	-17.6547	-4.54652	6.06208e-06	0.0153862	Monocytes
rs76787479	ENSG00000170579	-17.6547	-4.54652	6.06208e-06	0.0153862	Monocytes
rs9948042	ENSG00000170579	-17.6547	-4.54652	6.06208e-06	0.0153862	Monocytes
rs77319976	ENSG00000170579	-17.6547	-4.54652	6.06208e-06	0.0153862	Monocytes
rs28463055	ENSG00000170579	-17.6547	-4.54652	6.06208e-06	0.0153862	Monocytes
rs9947841	ENSG00000170579	-17.6547	-4.54652	6.06208e-06	0.0153862	Monocytes
rs7239231	ENSG00000170579	-17.6547	-4.54652	6.06208e-06	0.0153862	Monocytes
rs7233753	ENSG00000170579	-17.6547	-4.54652	6.06208e-06	0.0153862	Monocytes
rs1940872	ENSG00000170579	-17.7123	-4.54572	6.08491e-06	0.0153862	Monocytes
rs1940873	ENSG00000170579	-17.7123	-4.54572	6.08491e-06	0.0153862	Monocytes
rs28766315	ENSG00000170579	-17.7123	-4.54572	6.08491e-06	0.0153862	Monocytes
rs113500345	ENSG00000170579	-17.7123	-4.54572	6.08491e-06	0.0153862	Monocytes
rs111409991	ENSG00000170579	-17.7123	-4.54572	6.08491e-06	0.0153862	Monocytes
rs9962580	ENSG00000170579	-17.7038	-4.54523	6.09869e-06	0.0153862	Monocytes
rs33947908	ENSG00000170579	-17.6624	-4.54402	6.13315e-06	0.0153862	Monocytes
rs76169400	ENSG00000170579	-17.55	-4.54147	6.20664e-06	0.0153862	Monocytes
rs75590375	ENSG00000170579	-17.6489	-4.54076	6.22705e-06	0.0153862	Monocytes
rs11081134	ENSG00000170579	-17.6489	-4.54076	6.22705e-06	0.0153862	Monocytes
rs9953929	ENSG00000170579	-17.6489	-4.54076	6.22705e-06	0.0153862	Monocytes
rs74364946	ENSG00000170579	-17.6489	-4.54076	6.22705e-06	0.0153862	Monocytes
rs9646462	ENSG00000170579	-17.6489	-4.54076	6.22705e-06	0.0153862	Monocytes
rs9946151	ENSG00000170579	-17.6985	-4.53615	6.362e-06	0.0153862	Monocytes
rs80194163	ENSG00000170579	-17.6996	-4.53503	6.39535e-06	0.0153862	Monocytes
rs8086944	ENSG00000170579	-17.5903	-4.53484	6.40104e-06	0.0153862	Monocytes
rs146379990	ENSG00000170579	-17.8783	-4.52989	6.54999e-06	0.0153862	Monocytes
rs142628411	ENSG00000170579	-17.6327	-4.52089	6.82942e-06	0.0153862	Monocytes
rs11081144	ENSG00000170579	-17.6135	-4.51645	6.97137e-06	0.0153862	Monocytes
rs9675692	ENSG00000170579	-17.5173	-4.51581	6.99207e-06	0.0153862	Monocytes
rs9676002	ENSG00000170579	-17.5173	-4.51581	6.99207e-06	0.0153862	Monocytes
rs9953649	ENSG00000170579	-17.523	-4.51458	7.03188e-06	0.0153862	Monocytes
rs9956910	ENSG00000170579	-17.523	-4.51458	7.03188e-06	0.0153862	Monocytes
rs76915462	ENSG00000170579	-17.5284	-4.51331	7.07364e-06	0.0153862	Monocytes
rs9807688	ENSG00000170579	-17.5996	-4.51312	7.07986e-06	0.0153862	Monocytes
rs9303959	ENSG00000170579	-17.5071	-4.51042	7.16862e-06	0.0153862	Monocytes
rs139557359	ENSG00000170579	-17.5841	-4.50884	7.22142e-06	0.0153862	Monocytes
rs28847383	ENSG00000170579	-17.5841	-4.50884	7.22142e-06	0.0153862	Monocytes
rs4433903	ENSG00000170579	-17.5893	-4.50751	7.26595e-06	0.0153862	Monocytes
rs1940874	ENSG00000170579	-17.5893	-4.50751	7.26595e-06	0.0153862	Monocytes
rs1940875	ENSG00000170579	-17.5893	-4.50751	7.26595e-06	0.0153862	Monocytes
rs150667808	ENSG00000170579	-17.5806	-4.50697	7.28404e-06	0.0153862	Monocytes
rs9961810	ENSG00000170579	-17.65	-4.50061	7.50126e-06	0.0157193	Monocytes
rs28708799	ENSG00000198796	-1.58157	-4.49594	7.66489e-06	0.0159357	Monocytes
rs114068656	ENSG00000170579	-17.5326	-4.48909	7.9108e-06	0.016192	Monocytes
rs75518137	ENSG00000170579	-17.5326	-4.48909	7.9108e-06	0.016192	Monocytes
rs2155660	ENSG00000170579	-17.5827	-4.48221	8.16562e-06	0.016585	Monocytes
rs9957218	ENSG00000198796	-1.57878	-4.47823	8.3165e-06	0.0166355	Monocytes
rs9945416	ENSG00000198796	-1.57878	-4.47823	8.3165e-06	0.0166355	Monocytes
rs4346284	ENSG00000170579	-17.5478	-4.4728	8.52662e-06	0.0168056	Monocytes
rs12957059	ENSG00000198796	-1.57399	-4.47274	8.5288e-06	0.0168056	Monocytes
rs9945404	ENSG00000198796	-1.57543	-4.46724	8.7472e-06	0.0171082	Monocytes
rs60942972	ENSG00000170579	-17.4072	-4.45703	9.1664e-06	0.0174544	Monocytes
rs2195634	ENSG00000198796	-1.5658	-4.45699	9.16791e-06	0.0174544	Monocytes
rs2195633	ENSG00000198796	-1.5658	-4.45699	9.16791e-06	0.0174544	Monocytes
rs79143095	ENSG00000141655	2.85231	4.4565	9.18862e-06	0.0174544	Monocytes
rs4444428	ENSG00000198796	-1.56885	-4.4491	9.50509e-06	0.0178325	Monocytes
rs9949331	ENSG00000198796	-1.56261	-4.44595	9.64279e-06	0.0178325	Monocytes
rs12964278	ENSG00000198796	-1.561	-4.4417	9.83192e-06	0.0178325	Monocytes
rs9951725	ENSG00000198796	-1.561	-4.4417	9.83192e-06	0.0178325	Monocytes
rs9960081	ENSG00000198796	-1.561	-4.4417	9.83192e-06	0.0178325	Monocytes
rs11877060	ENSG00000198796	-1.561	-4.4417	9.83192e-06	0.0178325	Monocytes
rs9966641	ENSG00000198796	-1.56432	-4.44106	9.8604e-06	0.0178325	Monocytes
rs11152234	ENSG00000198796	-1.55737	-4.42949	1.03947e-05	0.0182974	Monocytes
rs9948794	ENSG00000198796	-1.55737	-4.42949	1.03947e-05	0.0182974	Monocytes
rs9959306	ENSG00000198796	-1.55737	-4.42949	1.03947e-05	0.0182974	Monocytes
rs9948823	ENSG00000198796	-1.55737	-4.42949	1.03947e-05	0.0182974	Monocytes
rs1430384	ENSG00000198796	-1.55648	-4.4254	1.05901e-05	0.018396	Monocytes
rs1430383	ENSG00000198796	-1.55648	-4.4254	1.05901e-05	0.018396	Monocytes
rs62097280	ENSG00000198796	-1.5395	-4.34394	1.52966e-05	0.0263982	Monocytes
rs28626809	ENSG00000198796	-1.49648	-4.28531	1.98562e-05	0.0340444	Monocytes
rs17067050	ENSG00000198796	-1.49316	-4.26717	2.15121e-05	0.0364106	Monocytes
rs12964564	ENSG00000198796	-1.49316	-4.26717	2.15121e-05	0.0364106	Monocytes
rs77174985	ENSG00000176890	13.7597	4.25126	2.3072e-05	0.038802	Monocytes
rs76572502	ENSG00000176890	13.8241	4.24187	2.40427e-05	0.0399259	Monocytes
rs7233940	ENSG00000176890	13.8241	4.24187	2.40427e-05	0.0399259	Monocytes
rs4797183	ENSG00000170579	-14.4309	-4.23562	2.47102e-05	0.0407779	Monocytes
rs12605770	ENSG00000176890	13.5967	4.21219	2.73733e-05	0.0423531	Monocytes
rs8098501	ENSG00000176890	13.5886	4.20941	2.77068e-05	0.0423531	Monocytes
rs564422809	ENSG00000176890	13.5862	4.20905	2.77499e-05	0.0423531	Monocytes
rs201518904	ENSG00000176890	13.5862	4.20905	2.77499e-05	0.0423531	Monocytes
rs79866081	ENSG00000176890	13.5862	4.20905	2.77499e-05	0.0423531	Monocytes
rs76941620	ENSG00000176890	13.5862	4.20905	2.77499e-05	0.0423531	Monocytes
rs77609236	ENSG00000176890	13.5862	4.20905	2.77499e-05	0.0423531	Monocytes
rs141654297	ENSG00000176890	13.5862	4.20905	2.77499e-05	0.0423531	Monocytes
rs11080869	ENSG00000176890	13.5862	4.20905	2.77499e-05	0.0423531	Monocytes
rs79766045	ENSG00000176890	13.5862	4.20905	2.77499e-05	0.0423531	Monocytes
rs7232596	ENSG00000176890	13.5862	4.20905	2.77499e-05	0.0423531	Monocytes
rs75137582	ENSG00000176890	13.5862	4.20905	2.77499e-05	0.0423531	Monocytes
rs79117851	ENSG00000176890	13.5862	4.20905	2.77499e-05	0.0423531	Monocytes
rs80301125	ENSG00000176890	13.6742	4.20738	2.7953e-05	0.0424178	Monocytes
rs9963459	ENSG00000198796	-1.46426	-4.20476	2.82727e-05	0.0426578	Monocytes
rs12959160	ENSG00000198796	-1.46075	-4.18629	3.06334e-05	0.0456974	Monocytes
rs12960864	ENSG00000198796	-1.46075	-4.18629	3.06334e-05	0.0456974	Monocytes
rs9964016	ENSG00000198796	-1.45741	-4.17478	3.2199e-05	0.0472323	Monocytes
rs62097327	ENSG00000198796	-1.45741	-4.17478	3.2199e-05	0.0472323	Monocytes
rs35950938	ENSG00000198796	-1.45741	-4.17478	3.2199e-05	0.0472323	Monocytes
rs12956391	ENSG00000150637	-22.0826	-4.10639	4.3185e-05	0.0629976	Monocytes
rs12954689	ENSG00000150637	-22.0634	-4.10266	4.38751e-05	0.0636526	Monocytes
rs9636028	ENSG00000150637	-20.7023	-4.08429	4.74377e-05	0.0677051	Monocytes
rs9636079	ENSG00000150637	-20.7023	-4.08429	4.74377e-05	0.0677051	Monocytes
rs9636080	ENSG00000150637	-20.7023	-4.08429	4.74377e-05	0.0677051	Monocytes
rs8092488	ENSG00000150637	-22.0009	-4.07123	5.01361e-05	0.0711717	Monocytes
rs111672836	ENSG00000154611	-5.02766	-4.0313	5.93157e-05	0.083307	Monocytes
rs7232956	ENSG00000154611	-5.02766	-4.0313	5.93157e-05	0.083307	Monocytes
rs5826209	ENSG00000150637	-20.2574	-4.00932	6.50277e-05	0.0903679	Monocytes
rs2000724	ENSG00000150637	-20.2574	-4.00932	6.50277e-05	0.0903679	Monocytes
rs9636081	ENSG00000150637	-20.1507	-3.98795	7.10782e-05	0.0977473	Monocytes
rs9636082	ENSG00000150637	-20.1507	-3.98795	7.10782e-05	0.0977473	Monocytes
rs12052047	ENSG00000167757	-9.12897	-5.37152	9.53623e-08	0.0158026	Monocytes
rs3212846	ENSG00000167757	-9.12897	-5.37152	9.53623e-08	0.0158026	Monocytes
rs58572527	ENSG00000167757	-8.94916	-5.3674	9.75064e-08	0.0158026	Monocytes
rs3909863	ENSG00000167757	-9.11526	-5.33969	1.13208e-07	0.0158026	Monocytes
rs149381227	ENSG00000167757	-9.11526	-5.33969	1.13208e-07	0.0158026	Monocytes
rs59300606	ENSG00000167757	-9.02397	-5.30247	1.3819e-07	0.0158026	Monocytes
rs2288417	ENSG00000167757	-8.90814	-5.27654	1.58674e-07	0.0158026	Monocytes
rs55859860	ENSG00000167757	-8.90311	-5.27404	1.60799e-07	0.0158026	Monocytes
rs58095696	ENSG00000167757	-8.93493	-5.27003	1.64262e-07	0.0158026	Monocytes
rs62115586	ENSG00000167757	-8.93493	-5.27003	1.64262e-07	0.0158026	Monocytes
rs2288418	ENSG00000167757	-8.87945	-5.2579	1.75188e-07	0.0158026	Monocytes
rs58844524	ENSG00000167757	-8.34226	-4.93983	9.03959e-07	0.0711135	Monocytes
rs56914577	ENSG00000167757	-8.33409	-4.9338	9.31703e-07	0.0711135	Monocytes
rs17091470	ENSG00000215529	-7.74311	-5.3818	9.02039e-08	0.035403	Monocytes
rs71299226	ENSG00000215529	-5.42983	-4.66201	3.51766e-06	0.054894	Monocytes
rs200061070	ENSG00000215529	-5.31252	-4.59794	4.7647e-06	0.054894	Monocytes
rs144217405	ENSG00000215529	-5.27391	-4.5764	5.272e-06	0.054894	Monocytes
rs12625407	ENSG00000215529	-5.26772	-4.53796	6.30887e-06	0.054894	Monocytes
rs8117803	ENSG00000078804	-2.6874	-4.5379	6.31062e-06	0.054894	Monocytes
rs6142512	ENSG00000078804	-2.67601	-4.52818	6.60204e-06	0.054894	Monocytes
rs761237	ENSG00000215529	-5.25822	-4.52727	6.63017e-06	0.054894	Monocytes
rs6057949	ENSG00000215529	-5.25822	-4.52727	6.63017e-06	0.054894	Monocytes
rs66610578	ENSG00000215529	-5.25427	-4.51896	6.89072e-06	0.054894	Monocytes
rs35758444	ENSG00000215529	-5.21461	-4.51053	7.16508e-06	0.054894	Monocytes
rs12624467	ENSG00000215529	-5.20699	-4.50874	7.22457e-06	0.054894	Monocytes
rs12624487	ENSG00000215529	-5.20699	-4.50874	7.22457e-06	0.054894	Monocytes
rs13044800	ENSG00000215529	-5.20699	-4.50874	7.22457e-06	0.054894	Monocytes
rs6057939	ENSG00000215529	-5.20699	-4.50874	7.22457e-06	0.054894	Monocytes
rs732559	ENSG00000215529	-5.20699	-4.50874	7.22457e-06	0.054894	Monocytes
rs80065622	ENSG00000215529	-5.20699	-4.50874	7.22457e-06	0.054894	Monocytes
rs17091384	ENSG00000215529	-5.20699	-4.50874	7.22457e-06	0.054894	Monocytes
rs6059547	ENSG00000215529	-5.20699	-4.50874	7.22457e-06	0.054894	Monocytes
rs2092475	ENSG00000215529	-5.20699	-4.50874	7.22457e-06	0.054894	Monocytes
rs36069187	ENSG00000215529	-5.20699	-4.50874	7.22457e-06	0.054894	Monocytes
rs36023132	ENSG00000215529	-5.20699	-4.50874	7.22457e-06	0.054894	Monocytes
rs35246332	ENSG00000215529	-5.20699	-4.50874	7.22457e-06	0.054894	Monocytes
rs35909044	ENSG00000215529	-5.20699	-4.50874	7.22457e-06	0.054894	Monocytes
rs13039766	ENSG00000215529	-5.20699	-4.50874	7.22457e-06	0.054894	Monocytes
rs75422825	ENSG00000215529	-5.22057	-4.50648	7.30062e-06	0.054894	Monocytes
rs6142513	ENSG00000078804	-2.66054	-4.5051	7.34734e-06	0.054894	Monocytes
rs113689070	ENSG00000078804	-2.66054	-4.5051	7.34734e-06	0.054894	Monocytes
rs6141601	ENSG00000078804	-2.65874	-4.50377	7.39264e-06	0.054894	Monocytes
rs7271112	ENSG00000215529	-5.20178	-4.50034	7.51065e-06	0.054894	Monocytes
rs113614586	ENSG00000215529	-5.20178	-4.50034	7.51065e-06	0.054894	Monocytes
rs113078720	ENSG00000215529	-5.20178	-4.50034	7.51065e-06	0.054894	Monocytes
rs142148849	ENSG00000215529	-5.20178	-4.50034	7.51065e-06	0.054894	Monocytes
rs12624764	ENSG00000215529	-5.20178	-4.50034	7.51065e-06	0.054894	Monocytes
rs6059538	ENSG00000215529	-5.20178	-4.50034	7.51065e-06	0.054894	Monocytes
rs12624904	ENSG00000215529	-5.20178	-4.50034	7.51065e-06	0.054894	Monocytes
rs17091405	ENSG00000215529	-5.1976	-4.49809	7.58932e-06	0.054894	Monocytes
rs12626064	ENSG00000215529	-5.19497	-4.49623	7.65461e-06	0.054894	Monocytes
rs13039935	ENSG00000215529	-5.19497	-4.49623	7.65461e-06	0.054894	Monocytes
rs12624483	ENSG00000215529	-5.19497	-4.49623	7.65461e-06	0.054894	Monocytes
rs873925	ENSG00000078804	-2.65677	-4.4938	7.74081e-06	0.054894	Monocytes
rs4810635	ENSG00000180083	-9.56077	-4.49354	7.7502e-06	0.054894	Monocytes
rs12624686	ENSG00000215529	-5.19233	-4.49284	7.77525e-06	0.054894	Monocytes
rs12625653	ENSG00000215529	-5.2045	-4.48873	7.924e-06	0.054894	Monocytes
rs12624702	ENSG00000215529	-5.2045	-4.48873	7.924e-06	0.054894	Monocytes
rs66505350	ENSG00000215529	-5.2045	-4.48873	7.924e-06	0.054894	Monocytes
rs68045036	ENSG00000215529	-5.2045	-4.48873	7.924e-06	0.054894	Monocytes
rs17091367	ENSG00000215529	-5.2045	-4.48873	7.924e-06	0.054894	Monocytes
rs6142508	ENSG00000078804	-2.65035	-4.47545	8.42346e-06	0.054894	Monocytes
rs141088802	ENSG00000215529	-5.18231	-4.47068	8.61009e-06	0.054894	Monocytes
rs6120416	ENSG00000215529	-5.18231	-4.47068	8.61009e-06	0.054894	Monocytes
rs6120417	ENSG00000215529	-5.18231	-4.47068	8.61009e-06	0.054894	Monocytes
rs6120418	ENSG00000215529	-5.18231	-4.47068	8.61009e-06	0.054894	Monocytes
rs6120429	ENSG00000215529	-5.15193	-4.46722	8.74778e-06	0.054894	Monocytes
rs35404809	ENSG00000215529	-5.15193	-4.46722	8.74778e-06	0.054894	Monocytes
rs11698261	ENSG00000078804	-2.62864	-4.46058	9.01842e-06	0.054894	Monocytes
rs2746100	ENSG00000078804	-2.62864	-4.46058	9.01842e-06	0.054894	Monocytes
rs2746102	ENSG00000078804	-2.62864	-4.46058	9.01842e-06	0.054894	Monocytes
rs2050207	ENSG00000215529	-5.17278	-4.45993	9.04511e-06	0.054894	Monocytes
rs6059533	ENSG00000215529	-5.17278	-4.45993	9.04511e-06	0.054894	Monocytes
rs13043934	ENSG00000215529	-5.18471	-4.45841	9.1086e-06	0.054894	Monocytes
rs13042994	ENSG00000215529	-5.18471	-4.45841	9.1086e-06	0.054894	Monocytes
rs12624416	ENSG00000215529	-5.18471	-4.45841	9.1086e-06	0.054894	Monocytes
rs2050206	ENSG00000215529	-5.17501	-4.44742	9.57821e-06	0.054894	Monocytes
rs66506412	ENSG00000215529	-5.17501	-4.44742	9.57821e-06	0.054894	Monocytes
rs34192514	ENSG00000215529	-5.17501	-4.44742	9.57821e-06	0.054894	Monocytes
rs34095691	ENSG00000215529	-5.17501	-4.44742	9.57821e-06	0.054894	Monocytes
rs17091328	ENSG00000215529	-5.1746	-4.4467	9.60986e-06	0.054894	Monocytes
rs34417637	ENSG00000215529	-5.21554	-4.4434	9.75584e-06	0.054894	Monocytes
rs2859715	ENSG00000078804	-2.62238	-4.44255	9.79375e-06	0.054894	Monocytes
rs4810635	ENSG00000101470	-4.5825	-4.43951	9.93043e-06	0.054894	Monocytes
rs2746098	ENSG00000078804	-2.60798	-4.43003	1.0369e-05	0.0565226	Monocytes
rs6119417	ENSG00000215529	-5.12037	-4.42057	1.08254e-05	0.0582016	Monocytes
rs13041861	ENSG00000215529	-5.13716	-4.3701	1.36013e-05	0.0721382	Monocytes
rs146054248	ENSG00000151090	-12.3767	-7.48902	1.42644e-13	5.76653e-09	Monocytes
rs76173053	ENSG00000151090	-12.0554	-7.4695	1.64285e-13	5.76653e-09	Monocytes
rs75852777	ENSG00000151090	-12.0554	-7.4695	1.64285e-13	5.76653e-09	Monocytes
rs144473687	ENSG00000151090	-12.5986	-7.46497	1.69762e-13	5.76653e-09	Monocytes
rs145872326	ENSG00000151090	-12.5986	-7.46497	1.69762e-13	5.76653e-09	Monocytes
rs146736650	ENSG00000151090	-12.5986	-7.46497	1.69762e-13	5.76653e-09	Monocytes
rs116133348	ENSG00000151090	-12.5986	-7.46497	1.69762e-13	5.76653e-09	Monocytes
rs116607405	ENSG00000151090	-12.5986	-7.46497	1.69762e-13	5.76653e-09	Monocytes
rs60917922	ENSG00000151090	-12.5986	-7.46497	1.69762e-13	5.76653e-09	Monocytes
rs57064248	ENSG00000151090	-12.5986	-7.46497	1.69762e-13	5.76653e-09	Monocytes
rs73156056	ENSG00000151090	-12.5986	-7.46497	1.69762e-13	5.76653e-09	Monocytes
rs1483835	ENSG00000151090	-12.7049	-7.4517	1.8683e-13	5.76653e-09	Monocytes
rs150163138	ENSG00000151090	-12.7004	-7.44768	1.92324e-13	5.76653e-09	Monocytes
rs61165804	ENSG00000151090	-12.4686	-7.38789	2.95552e-13	5.76653e-09	Monocytes
rs79016453	ENSG00000151090	-11.8116	-7.36325	3.52477e-13	5.76653e-09	Monocytes
rs74768553	ENSG00000151090	-11.8116	-7.36325	3.52477e-13	5.76653e-09	Monocytes
rs75986625	ENSG00000151090	-12.4431	-7.35146	3.83411e-13	5.76653e-09	Monocytes
rs75755090	ENSG00000151090	-12.4431	-7.35146	3.83411e-13	5.76653e-09	Monocytes
rs17016253	ENSG00000151090	-12.4431	-7.35146	3.83411e-13	5.76653e-09	Monocytes
rs17016257	ENSG00000151090	-12.4431	-7.35146	3.83411e-13	5.76653e-09	Monocytes
rs77529283	ENSG00000151090	-12.4371	-7.34675	3.96513e-13	5.76653e-09	Monocytes
rs76838940	ENSG00000151090	-12.288	-7.32486	4.63346e-13	5.76653e-09	Monocytes
rs144748866	ENSG00000151090	-12.288	-7.32486	4.63346e-13	5.76653e-09	Monocytes
rs79353748	ENSG00000151090	-12.2855	-7.32364	4.67385e-13	5.76653e-09	Monocytes
rs2086790	ENSG00000151090	-12.2795	-7.31978	4.804e-13	5.76653e-09	Monocytes
rs77018420	ENSG00000151090	-12.2766	-7.3181	4.86145e-13	5.76653e-09	Monocytes
rs78099948	ENSG00000151090	-12.2778	-7.31781	4.8717e-13	5.76653e-09	Monocytes
rs60519915	ENSG00000151090	-12.2778	-7.31781	4.8717e-13	5.76653e-09	Monocytes
rs80118256	ENSG00000151090	-12.2778	-7.31781	4.8717e-13	5.76653e-09	Monocytes
rs116416082	ENSG00000151090	-12.2785	-7.31778	4.87278e-13	5.76653e-09	Monocytes
rs76279422	ENSG00000151090	-12.2785	-7.31778	4.87278e-13	5.76653e-09	Monocytes
rs17016308	ENSG00000151090	-12.2785	-7.31778	4.87278e-13	5.76653e-09	Monocytes
rs73156093	ENSG00000151090	-12.2785	-7.31778	4.87278e-13	5.76653e-09	Monocytes
rs79145553	ENSG00000151090	-12.2785	-7.31778	4.87278e-13	5.76653e-09	Monocytes
rs113882109	ENSG00000151090	-12.2785	-7.31778	4.87278e-13	5.76653e-09	Monocytes
rs113727973	ENSG00000151090	-12.2785	-7.31778	4.87278e-13	5.76653e-09	Monocytes
rs113264205	ENSG00000151090	-12.2785	-7.31778	4.87278e-13	5.76653e-09	Monocytes
rs116270656	ENSG00000151090	-12.2785	-7.31778	4.87278e-13	5.76653e-09	Monocytes
rs111899953	ENSG00000151090	-12.2785	-7.31778	4.87278e-13	5.76653e-09	Monocytes
rs79160865	ENSG00000151090	-12.2785	-7.31778	4.87278e-13	5.76653e-09	Monocytes
rs76370092	ENSG00000151090	-12.2785	-7.31778	4.87278e-13	5.76653e-09	Monocytes
rs74869619	ENSG00000151090	-12.2785	-7.31778	4.87278e-13	5.76653e-09	Monocytes
rs60112210	ENSG00000151090	-12.2785	-7.31778	4.87278e-13	5.76653e-09	Monocytes
rs59064731	ENSG00000151090	-12.2785	-7.31778	4.87278e-13	5.76653e-09	Monocytes
rs17016320	ENSG00000151090	-12.2785	-7.31778	4.87278e-13	5.76653e-09	Monocytes
rs60207100	ENSG00000151090	-12.2785	-7.31778	4.87278e-13	5.76653e-09	Monocytes
rs61558701	ENSG00000151090	-12.2785	-7.31778	4.87278e-13	5.76653e-09	Monocytes
rs113627705	ENSG00000151090	-11.5664	-7.2755	6.57384e-13	7.61752e-09	Monocytes
rs568431812	ENSG00000151090	-11.5423	-7.24857	7.94929e-13	8.18786e-09	Monocytes
rs80323488	ENSG00000151090	-11.5423	-7.24857	7.94929e-13	8.18786e-09	Monocytes
rs78063326	ENSG00000151090	-11.5423	-7.24857	7.94929e-13	8.18786e-09	Monocytes
rs75225035	ENSG00000151090	-11.5423	-7.24857	7.94929e-13	8.18786e-09	Monocytes
rs6769438	ENSG00000151090	-11.5423	-7.24857	7.94929e-13	8.18786e-09	Monocytes
rs114591161	ENSG00000151090	-11.5423	-7.24857	7.94929e-13	8.18786e-09	Monocytes
rs74766083	ENSG00000151090	-12.2443	-7.18913	1.20639e-12	1.1548e-08	Monocytes
rs78913643	ENSG00000151090	-12.0364	-7.18862	1.21071e-12	1.1548e-08	Monocytes
rs77435197	ENSG00000151090	-12.0364	-7.18862	1.21071e-12	1.1548e-08	Monocytes
rs79871826	ENSG00000151090	-12.083	-7.18257	1.26302e-12	1.1548e-08	Monocytes
rs10510565	ENSG00000151090	-12.083	-7.18257	1.26302e-12	1.1548e-08	Monocytes
rs2885837	ENSG00000151090	-11.9249	-7.17134	1.36603e-12	1.1548e-08	Monocytes
rs74368804	ENSG00000151090	-12.2163	-7.16007	1.47775e-12	1.1548e-08	Monocytes
rs73157807	ENSG00000151090	-11.9405	-7.15795	1.4997e-12	1.1548e-08	Monocytes
rs111690181	ENSG00000151090	-11.9405	-7.15795	1.4997e-12	1.1548e-08	Monocytes
rs73157810	ENSG00000151090	-11.9405	-7.15795	1.4997e-12	1.1548e-08	Monocytes
rs56397774	ENSG00000151090	-11.9405	-7.15795	1.4997e-12	1.1548e-08	Monocytes
rs111908571	ENSG00000151090	-11.9385	-7.15643	1.51564e-12	1.1548e-08	Monocytes
rs113699550	ENSG00000151090	-11.9385	-7.15643	1.51564e-12	1.1548e-08	Monocytes
rs73820454	ENSG00000151090	-11.9385	-7.15643	1.51564e-12	1.1548e-08	Monocytes
rs17016328	ENSG00000151090	-11.9385	-7.15643	1.51564e-12	1.1548e-08	Monocytes
rs56167545	ENSG00000151090	-11.9385	-7.15643	1.51564e-12	1.1548e-08	Monocytes
rs77889354	ENSG00000151090	-11.9385	-7.15643	1.51564e-12	1.1548e-08	Monocytes
rs76129294	ENSG00000151090	-11.9385	-7.15643	1.51564e-12	1.1548e-08	Monocytes
rs77678090	ENSG00000151090	-11.9385	-7.15643	1.51564e-12	1.1548e-08	Monocytes
rs79507751	ENSG00000151090	-11.9588	-7.14285	1.66585e-12	1.2521e-08	Monocytes
rs17016150	ENSG00000151090	-11.8039	-7.10821	2.11849e-12	1.53028e-08	Monocytes
rs78040398	ENSG00000151090	-11.8039	-7.10821	2.11849e-12	1.53028e-08	Monocytes
rs80074360	ENSG00000151090	-11.8039	-7.10821	2.11849e-12	1.53028e-08	Monocytes
rs370646695	ENSG00000151090	-11.9694	-7.07103	2.73876e-12	1.92825e-08	Monocytes
rs147879997	ENSG00000151090	-11.9694	-7.07103	2.73876e-12	1.92825e-08	Monocytes
rs74640398	ENSG00000151090	-11.7312	-7.06184	2.91786e-12	1.95534e-08	Monocytes
rs76800056	ENSG00000151090	-11.7312	-7.06184	2.91786e-12	1.95534e-08	Monocytes
rs78505400	ENSG00000151090	-11.7312	-7.06184	2.91786e-12	1.95534e-08	Monocytes
rs77473806	ENSG00000151090	-11.7312	-7.06184	2.91786e-12	1.95534e-08	Monocytes
rs116069623	ENSG00000151090	-11.6824	-7.05612	3.03491e-12	1.96007e-08	Monocytes
rs1961005	ENSG00000151090	-11.6824	-7.05612	3.03491e-12	1.96007e-08	Monocytes
rs17016334	ENSG00000151090	-11.698	-7.05464	3.06588e-12	1.96007e-08	Monocytes
rs60838657	ENSG00000151090	-11.698	-7.05464	3.06588e-12	1.96007e-08	Monocytes
rs59034168	ENSG00000151090	-11.6742	-7.05022	3.16065e-12	1.97525e-08	Monocytes
rs77649742	ENSG00000151090	-11.6742	-7.05022	3.16065e-12	1.97525e-08	Monocytes
rs145741795	ENSG00000151090	-11.9422	-7.04247	3.33334e-12	2.01524e-08	Monocytes
rs141502759	ENSG00000151090	-11.9422	-7.04247	3.33334e-12	2.01524e-08	Monocytes
rs116788560	ENSG00000151090	-11.9422	-7.04247	3.33334e-12	2.01524e-08	Monocytes
rs75808553	ENSG00000151090	-11.5624	-7.01645	3.98455e-12	2.32921e-08	Monocytes
rs76242587	ENSG00000151090	-11.5589	-7.0144	4.04072e-12	2.32921e-08	Monocytes
rs77949784	ENSG00000151090	-11.5791	-7.01237	4.0974e-12	2.32921e-08	Monocytes
rs75036686	ENSG00000151090	-11.5741	-7.00918	4.18767e-12	2.32921e-08	Monocytes
rs78337440	ENSG00000151090	-11.5741	-7.00918	4.18767e-12	2.32921e-08	Monocytes
rs75130893	ENSG00000151090	-11.5741	-7.00918	4.18767e-12	2.32921e-08	Monocytes
rs76157493	ENSG00000151090	-11.5741	-7.00918	4.18767e-12	2.32921e-08	Monocytes
rs77558726	ENSG00000151090	-11.5741	-7.00918	4.18767e-12	2.32921e-08	Monocytes
rs80344539	ENSG00000151090	-11.5682	-7.00468	4.31846e-12	2.35485e-08	Monocytes
rs79389677	ENSG00000151090	-11.5682	-7.00468	4.31846e-12	2.35485e-08	Monocytes
rs75262580	ENSG00000151090	-11.5654	-7.00276	4.37543e-12	2.36276e-08	Monocytes
rs75363640	ENSG00000151090	-11.4572	-6.97759	5.19523e-12	2.75202e-08	Monocytes
rs78627339	ENSG00000151090	-11.4572	-6.97759	5.19523e-12	2.75202e-08	Monocytes
rs17016164	ENSG00000151090	-11.3722	-6.95776	5.94566e-12	3.11982e-08	Monocytes
rs115734842	ENSG00000151090	-11.4308	-6.94544	6.46463e-12	3.26895e-08	Monocytes
rs17016367	ENSG00000151090	-11.4308	-6.94544	6.46463e-12	3.26895e-08	Monocytes
rs17016343	ENSG00000151090	-11.4476	-6.94277	6.58249e-12	3.26895e-08	Monocytes
rs145578536	ENSG00000151090	-11.4476	-6.94277	6.58249e-12	3.26895e-08	Monocytes
rs139741188	ENSG00000151090	-11.4476	-6.94277	6.58249e-12	3.26895e-08	Monocytes
rs17016356	ENSG00000151090	-11.4476	-6.94277	6.58249e-12	3.26895e-08	Monocytes
rs6787933	ENSG00000151090	-11.671	-6.936	6.89179e-12	3.38687e-08	Monocytes
rs150383099	ENSG00000151090	-11.6679	-6.93364	7.00261e-12	3.38687e-08	Monocytes
rs112344888	ENSG00000151090	-11.6679	-6.93364	7.00261e-12	3.38687e-08	Monocytes
rs141912220	ENSG00000151090	-11.6433	-6.90721	8.37309e-12	3.98048e-08	Monocytes
rs147840687	ENSG00000151090	-11.6433	-6.90721	8.37309e-12	3.98048e-08	Monocytes
rs140416195	ENSG00000151090	-11.6373	-6.90279	8.62709e-12	4.06647e-08	Monocytes
rs78672041	ENSG00000151090	-11.3049	-6.89703	8.96897e-12	4.15716e-08	Monocytes
rs75107883	ENSG00000151090	-11.3049	-6.89703	8.96897e-12	4.15716e-08	Monocytes
rs17016167	ENSG00000151090	-11.1293	-6.86036	1.14775e-11	5.17151e-08	Monocytes
rs79723475	ENSG00000151090	-11.1293	-6.86036	1.14775e-11	5.17151e-08	Monocytes
rs79910788	ENSG00000151090	-11.1288	-6.85962	1.15353e-11	5.17151e-08	Monocytes
rs17016169	ENSG00000151090	-11.1276	-6.8585	1.16223e-11	5.17151e-08	Monocytes
rs17016172	ENSG00000151090	-11.1276	-6.8585	1.16223e-11	5.17151e-08	Monocytes
rs74593305	ENSG00000151090	-11.2009	-6.84193	1.29872e-11	5.73299e-08	Monocytes
rs114023837	ENSG00000151090	-11.0873	-6.82153	1.48851e-11	6.51902e-08	Monocytes
rs1483829	ENSG00000151090	-10.9012	-6.81806	1.52342e-11	6.53959e-08	Monocytes
rs79389509	ENSG00000151090	-10.8995	-6.81756	1.52848e-11	6.53959e-08	Monocytes
rs113613454	ENSG00000151090	-10.8995	-6.81756	1.52848e-11	6.53959e-08	Monocytes
rs1483839	ENSG00000151090	-10.6938	-6.7352	2.64081e-11	1.12125e-07	Monocytes
rs143136886	ENSG00000151090	-10.6695	-6.70642	3.19235e-11	1.3196e-07	Monocytes
rs114692329	ENSG00000151090	-10.5856	-6.7048	3.22661e-11	1.3196e-07	Monocytes
rs76407238	ENSG00000151090	-10.5856	-6.7048	3.22661e-11	1.3196e-07	Monocytes
rs78519469	ENSG00000151090	-10.5856	-6.7048	3.22661e-11	1.3196e-07	Monocytes
rs77994504	ENSG00000151090	-10.5856	-6.7048	3.22661e-11	1.3196e-07	Monocytes
rs113198741	ENSG00000151090	-11.0744	-6.6808	3.77747e-11	1.48739e-07	Monocytes
rs17016205	ENSG00000151090	-10.5695	-6.68079	3.77762e-11	1.48739e-07	Monocytes
rs76757605	ENSG00000151090	-10.5695	-6.68079	3.77762e-11	1.48739e-07	Monocytes
rs76158621	ENSG00000151090	-10.5695	-6.68079	3.77762e-11	1.48739e-07	Monocytes
rs17016182	ENSG00000151090	-10.5639	-6.67681	3.87754e-11	1.48739e-07	Monocytes
rs17016185	ENSG00000151090	-10.5639	-6.67681	3.87754e-11	1.48739e-07	Monocytes
rs76695848	ENSG00000151090	-10.5639	-6.67681	3.87754e-11	1.48739e-07	Monocytes
rs76081546	ENSG00000151090	-10.5639	-6.67681	3.87754e-11	1.48739e-07	Monocytes
rs1564744	ENSG00000151090	-10.5639	-6.67681	3.87754e-11	1.48739e-07	Monocytes
rs78998540	ENSG00000151090	-10.6344	-6.67211	3.99865e-11	1.52334e-07	Monocytes
rs74928855	ENSG00000151090	-10.573	-6.66299	4.24459e-11	1.60603e-07	Monocytes
rs147470847	ENSG00000151090	-11.0524	-6.65761	4.39671e-11	1.63032e-07	Monocytes
rs144588095	ENSG00000151090	-11.0524	-6.65761	4.39671e-11	1.63032e-07	Monocytes
rs144426475	ENSG00000151090	-11.0524	-6.65761	4.39671e-11	1.63032e-07	Monocytes
rs113613926	ENSG00000151090	-9.3794	-6.19119	8.43518e-10	3.10709e-06	Monocytes
rs67511957	ENSG00000182983	-8.57606	-5.20622	2.30136e-07	0.000842124	Monocytes
rs9831161	ENSG00000182983	-7.54768	-4.81758	1.65787e-06	0.00602689	Monocytes
rs140989154	ENSG00000183625	-46.7473	-4.34276	1.53771e-05	0.0551797	Monocytes
rs78769521	ENSG00000183625	-46.7473	-4.34276	1.53771e-05	0.0551797	Monocytes
rs80034500	ENSG00000183625	-46.7105	-4.32881	1.63669e-05	0.0583548	Monocytes
rs75722245	ENSG00000183625	-46.0343	-4.27577	2.07115e-05	0.0729105	Monocytes
rs75621017	ENSG00000183625	-46.0343	-4.27577	2.07115e-05	0.0729105	Monocytes
rs13083728	ENSG00000090097	-10.1201	-4.24973	2.32275e-05	0.0812532	Monocytes
rs1573815	ENSG00000090097	-10.0957	-4.23573	2.46989e-05	0.0853272	Monocytes
rs4687663	ENSG00000090097	-10.0957	-4.23573	2.46989e-05	0.0853272	Monocytes
rs3755803	ENSG00000090097	-10.0765	-4.2327	2.50284e-05	0.0856397	Monocytes
rs13320027	ENSG00000183625	-46.1848	-4.23207	2.50973e-05	0.0856397	Monocytes
rs3733047	ENSG00000090097	-10.0895	-4.22986	2.53414e-05	0.0859455	Monocytes
rs4687658	ENSG00000090097	-10	-4.20461	2.82919e-05	0.0925724	Monocytes
rs2276817	ENSG00000090097	-10	-4.20461	2.82919e-05	0.0925724	Monocytes
rs13072536	ENSG00000090097	-10	-4.20461	2.82919e-05	0.0925724	Monocytes
rs12488303	ENSG00000090097	-10	-4.20461	2.82919e-05	0.0925724	Monocytes
rs2072391	ENSG00000090097	-10	-4.20461	2.82919e-05	0.0925724	Monocytes
rs34589129	ENSG00000163618	-12.1534	-4.20459	2.8294e-05	0.0925724	Monocytes
rs541586937	ENSG00000151090	-3.89768	-4.20226	2.85828e-05	0.0929702	Monocytes
rs9835776	ENSG00000182983	-4.60596	-4.19346	2.96956e-05	0.0960284	Monocytes
rs35657183	ENSG00000163618	-12.106	-4.18878	3.03058e-05	0.0965305	Monocytes
rs11706871	ENSG00000163618	-12.0978	-4.18828	3.03716e-05	0.0965305	Monocytes
rs13071752	ENSG00000163618	-12.0978	-4.18828	3.03716e-05	0.0965305	Monocytes
rs4687672	ENSG00000090097	-9.73796	-4.18607	3.06634e-05	0.0969045	Monocytes
rs9841576	ENSG00000182983	-4.58998	-4.17914	3.1598e-05	0.0992937	Monocytes
rs10069768	ENSG00000082196	-6.91041	-5.01908	6.05744e-07	0.0116679	Monocytes
rs6859917	ENSG00000082196	-6.34881	-4.80961	1.7239e-06	0.0116679	Monocytes
rs75785556	ENSG00000082196	-6.33949	-4.79819	1.82297e-06	0.0116679	Monocytes
rs142297663	ENSG00000082196	-6.33949	-4.79819	1.82297e-06	0.0116679	Monocytes
rs10072045	ENSG00000082196	-6.31309	-4.77261	2.0652e-06	0.0116679	Monocytes
rs28472877	ENSG00000082196	-6.26175	-4.73012	2.53743e-06	0.0116679	Monocytes
rs13354580	ENSG00000082196	-6.26013	-4.72965	2.54315e-06	0.0116679	Monocytes
rs10068306	ENSG00000082196	-6.26013	-4.72965	2.54315e-06	0.0116679	Monocytes
rs28819094	ENSG00000082196	-6.26013	-4.72965	2.54315e-06	0.0116679	Monocytes
rs139106961	ENSG00000082196	-6.26013	-4.72965	2.54315e-06	0.0116679	Monocytes
rs144004805	ENSG00000082196	-6.26013	-4.72965	2.54315e-06	0.0116679	Monocytes
rs10074451	ENSG00000082196	-6.26013	-4.72965	2.54315e-06	0.0116679	Monocytes
rs10074513	ENSG00000082196	-6.26013	-4.72965	2.54315e-06	0.0116679	Monocytes
rs7737718	ENSG00000082196	-6.26013	-4.72965	2.54315e-06	0.0116679	Monocytes
rs7719615	ENSG00000082196	-6.26013	-4.72965	2.54315e-06	0.0116679	Monocytes
rs7737482	ENSG00000082196	-6.26013	-4.72965	2.54315e-06	0.0116679	Monocytes
rs10069546	ENSG00000082196	-6.26013	-4.72965	2.54315e-06	0.0116679	Monocytes
rs3909867	ENSG00000082196	-6.25964	-4.72863	2.55571e-06	0.0116679	Monocytes
rs28685037	ENSG00000082196	-6.25964	-4.72863	2.55571e-06	0.0116679	Monocytes
rs10075576	ENSG00000082196	-6.25802	-4.72816	2.56147e-06	0.0116679	Monocytes
rs10070007	ENSG00000082196	-6.25802	-4.72816	2.56147e-06	0.0116679	Monocytes
rs1582920	ENSG00000082196	-6.25802	-4.72816	2.56147e-06	0.0116679	Monocytes
rs28810178	ENSG00000082196	-6.25802	-4.72816	2.56147e-06	0.0116679	Monocytes
rs13357779	ENSG00000082196	-6.25848	-4.71537	2.72436e-06	0.0116679	Monocytes
rs10059573	ENSG00000082196	-6.25689	-4.71492	2.7302e-06	0.0116679	Monocytes
rs13362102	ENSG00000082196	-6.25639	-4.7139	2.74369e-06	0.0116679	Monocytes
rs78063770	ENSG00000082196	-6.10004	-4.63715	3.95891e-06	0.0162123	Monocytes
rs75332554	ENSG00000082196	-6.06343	-4.61441	4.40865e-06	0.0174093	Monocytes
rs10078624	ENSG00000082196	-5.68295	-4.53378	6.43272e-06	0.0245262	Monocytes
rs10055961	ENSG00000082196	-5.64409	-4.43763	1.00161e-05	0.0369157	Monocytes
rs11741950	ENSG00000082196	-5.62798	-4.42848	1.04427e-05	0.0372463	Monocytes
rs34589502	ENSG00000154162	-20.1475	-4.36369	1.39997e-05	0.0386983	Monocytes
rs62348750	ENSG00000154162	-20.1475	-4.36369	1.39997e-05	0.0386983	Monocytes
rs13162671	ENSG00000154162	-20.1475	-4.36369	1.39997e-05	0.0386983	Monocytes
rs34011507	ENSG00000154162	-20.1475	-4.36369	1.39997e-05	0.0386983	Monocytes
rs62348752	ENSG00000154162	-20.1475	-4.36369	1.39997e-05	0.0386983	Monocytes
rs13168924	ENSG00000154162	-20.1475	-4.36369	1.39997e-05	0.0386983	Monocytes
rs34848434	ENSG00000154162	-20.1475	-4.36369	1.39997e-05	0.0386983	Monocytes
rs13154871	ENSG00000154162	-20.1475	-4.36369	1.39997e-05	0.0386983	Monocytes
rs35576500	ENSG00000154162	-20.1475	-4.36369	1.39997e-05	0.0386983	Monocytes
rs9378164	ENSG00000204396	-20.0376	-5.85163	6.42736e-09	0.00194536	Monocytes
rs28732157	ENSG00000204396	-20.1807	-5.83603	7.03877e-09	0.00194536	Monocytes
rs2295663	ENSG00000204396	-20.1366	-5.82158	7.65528e-09	0.00194536	Monocytes
rs9380266	ENSG00000204396	-19.7865	-5.80615	8.37165e-09	0.00194536	Monocytes
rs28732154	ENSG00000204396	-19.8947	-5.78048	9.71029e-09	0.00194536	Monocytes
rs28732150	ENSG00000204396	-19.8753	-5.77503	1.00204e-08	0.00194536	Monocytes
rs2280801	ENSG00000204396	-19.8753	-5.77503	1.00204e-08	0.00194536	Monocytes
rs9391731	ENSG00000204396	-19.8753	-5.77503	1.00204e-08	0.00194536	Monocytes
rs9404941	ENSG00000204396	-19.8753	-5.77503	1.00204e-08	0.00194536	Monocytes
rs2295663	ENSG00000213760	-7.58664	-5.76773	1.04511e-08	0.00194536	Monocytes
rs28732157	ENSG00000213760	-7.5208	-5.71643	1.40246e-08	0.00237322	Monocytes
rs28732154	ENSG00000213760	-7.40816	-5.65724	1.96346e-08	0.00237344	Monocytes
rs28732150	ENSG00000213760	-7.39908	-5.65047	2.04014e-08	0.00237344	Monocytes
rs2280801	ENSG00000213760	-7.39908	-5.65047	2.04014e-08	0.00237344	Monocytes
rs9391731	ENSG00000213760	-7.39908	-5.65047	2.04014e-08	0.00237344	Monocytes
rs9404941	ENSG00000213760	-7.39908	-5.65047	2.04014e-08	0.00237344	Monocytes
rs9378164	ENSG00000213760	-7.33462	-5.62532	2.35109e-08	0.00257431	Monocytes
rs9378200	ENSG00000213760	-7.16289	-5.5906	2.85713e-08	0.00295459	Monocytes
rs28895016	ENSG00000213760	-7.17146	-5.57654	3.09086e-08	0.00302807	Monocytes
rs9378200	ENSG00000204396	-18.7378	-5.56239	3.3448e-08	0.00310087	Monocytes
rs6920486	ENSG00000204396	-18.5244	-5.53797	3.83153e-08	0.00310087	Monocytes
rs9348876	ENSG00000204396	-18.5244	-5.53797	3.83153e-08	0.00310087	Monocytes
rs28732148	ENSG00000204396	-18.5244	-5.53797	3.83153e-08	0.00310087	Monocytes
rs9380266	ENSG00000213760	-7.15723	-5.51294	4.40157e-08	0.0034056	Monocytes
rs28895016	ENSG00000204396	-18.6171	-5.50599	4.57397e-08	0.0034056	Monocytes
rs6920486	ENSG00000213760	-6.92172	-5.43381	6.79865e-08	0.00451964	Monocytes
rs9348876	ENSG00000213760	-6.92172	-5.43381	6.79865e-08	0.00451964	Monocytes
rs28732148	ENSG00000213760	-6.92172	-5.43381	6.79865e-08	0.00451964	Monocytes
rs9378200	ENSG00000168477	-8.63769	-5.38048	9.085e-08	0.00583132	Monocytes
rs28895016	ENSG00000168477	-8.63935	-5.36157	1.00625e-07	0.00624345	Monocytes
rs6920486	ENSG00000168477	-8.46712	-5.30842	1.33869e-07	0.00755101	Monocytes
rs9348876	ENSG00000168477	-8.46712	-5.30842	1.33869e-07	0.00755101	Monocytes
rs28732148	ENSG00000168477	-8.46712	-5.30842	1.33869e-07	0.00755101	Monocytes
rs28732157	ENSG00000168477	-8.60332	-5.22005	2.13978e-07	0.0117006	Monocytes
rs2295663	ENSG00000168477	-8.59654	-5.21477	2.20008e-07	0.0117006	Monocytes
rs9378164	ENSG00000168477	-8.42054	-5.15654	2.98465e-07	0.0154323	Monocytes
rs28732154	ENSG00000168477	-8.36375	-5.09606	4.08355e-07	0.019237	Monocytes
rs28732150	ENSG00000168477	-8.35163	-5.0889	4.23722e-07	0.019237	Monocytes
rs2280801	ENSG00000168477	-8.35163	-5.0889	4.23722e-07	0.019237	Monocytes
rs9391731	ENSG00000168477	-8.35163	-5.0889	4.23722e-07	0.019237	Monocytes
rs9404941	ENSG00000168477	-8.35163	-5.0889	4.23722e-07	0.019237	Monocytes
rs9380266	ENSG00000168477	-8.18647	-5.0346	5.59683e-07	0.0248046	Monocytes
rs539354792	ENSG00000168477	-5.9581	-4.7857	1.93763e-06	0.0838768	Monocytes
rs10278604	ENSG00000174469	-9.35672	-5.38419	8.90457e-08	0.013449	Monocytes
rs2058506	ENSG00000174469	-9.36905	-5.36568	9.8414e-08	0.013449	Monocytes
rs2058507	ENSG00000174469	-9.18282	-5.30184	1.38658e-07	0.013449	Monocytes
rs2597282	ENSG00000086289	-11.0284	-5.20347	2.33479e-07	0.013449	Monocytes
rs2718076	ENSG00000086289	-11.0284	-5.20347	2.33479e-07	0.013449	Monocytes
rs2718078	ENSG00000086289	-11.0284	-5.20347	2.33479e-07	0.013449	Monocytes
rs2718080	ENSG00000086289	-11.0284	-5.20347	2.33479e-07	0.013449	Monocytes
rs2717925	ENSG00000086289	-11.0284	-5.20347	2.33479e-07	0.013449	Monocytes
rs112270217	ENSG00000086289	-11.0303	-5.19725	2.41237e-07	0.013449	Monocytes
rs77936842	ENSG00000086289	-11.1256	-5.17187	2.75523e-07	0.013449	Monocytes
rs2717927	ENSG00000086289	-10.9328	-5.14525	3.16531e-07	0.013449	Monocytes
rs2255268	ENSG00000086289	-10.9328	-5.14525	3.16531e-07	0.013449	Monocytes
rs74573592	ENSG00000086289	-10.9221	-5.13905	3.26904e-07	0.013449	Monocytes
rs111823105	ENSG00000155530	-11.001	-5.11335	3.73477e-07	0.013449	Monocytes
rs113495600	ENSG00000155530	-11.001	-5.11335	3.73477e-07	0.013449	Monocytes
rs59821244	ENSG00000155530	-11.001	-5.11335	3.73477e-07	0.013449	Monocytes
rs73337645	ENSG00000086289	-10.854	-5.11193	3.76231e-07	0.013449	Monocytes
rs2717928	ENSG00000086289	-10.877	-5.11114	3.77766e-07	0.013449	Monocytes
rs12113622	ENSG00000155530	-10.997	-5.11079	3.78449e-07	0.013449	Monocytes
rs73150859	ENSG00000155530	-11.0648	-5.10982	3.80367e-07	0.013449	Monocytes
rs12113650	ENSG00000155530	-11.0642	-5.10843	3.83111e-07	0.013449	Monocytes
rs73150882	ENSG00000155530	-10.9953	-5.10382	3.92336e-07	0.013449	Monocytes
rs61068528	ENSG00000086289	-10.8826	-5.08562	4.30938e-07	0.013449	Monocytes
rs560023912	ENSG00000155530	-10.9157	-5.06225	4.85885e-07	0.013449	Monocytes
rs10274470	ENSG00000155530	-10.9137	-5.0616	4.87524e-07	0.013449	Monocytes
rs10234061	ENSG00000155530	-10.9123	-5.06112	4.88721e-07	0.013449	Monocytes
rs10263870	ENSG00000155530	-10.9123	-5.06112	4.88721e-07	0.013449	Monocytes
rs3076785	ENSG00000155530	-10.9123	-5.06112	4.88721e-07	0.013449	Monocytes
rs558484372	ENSG00000155530	-10.9123	-5.06112	4.88721e-07	0.013449	Monocytes
rs573538423	ENSG00000155530	-10.9123	-5.06112	4.88721e-07	0.013449	Monocytes
rs10271234	ENSG00000155530	-10.9115	-5.05965	4.92409e-07	0.013449	Monocytes
rs10263225	ENSG00000155530	-10.8342	-5.05389	5.07166e-07	0.013449	Monocytes
rs57597668	ENSG00000155530	-10.8342	-5.05389	5.07166e-07	0.013449	Monocytes
rs138563433	ENSG00000174469	-8.85376	-5.0401	5.44208e-07	0.0140068	Monocytes
rs76366542	ENSG00000174469	-8.73744	-5.0043	6.52999e-07	0.0156268	Monocytes
rs10268658	ENSG00000146858	-3.29496	-5.00267	6.58405e-07	0.0156268	Monocytes
rs12154805	ENSG00000086289	-10.5766	-5.00198	6.60722e-07	0.0156268	Monocytes
rs60357606	ENSG00000174469	-8.75919	-4.97234	7.676e-07	0.0176768	Monocytes
rs57158958	ENSG00000146858	-3.66286	-4.95522	8.36716e-07	0.0187744	Monocytes
rs73337690	ENSG00000086289	-10.4105	-4.94903	8.63199e-07	0.0188844	Monocytes
rs111328355	ENSG00000146858	-3.24865	-4.90401	1.08126e-06	0.0230781	Monocytes
rs11520797	ENSG00000086289	-10.3588	-4.88781	1.17208e-06	0.0244208	Monocytes
rs10267281	ENSG00000146858	-3.59125	-4.8788	1.22569e-06	0.0249439	Monocytes
rs28706894	ENSG00000146858	-3.56954	-4.85332	1.39045e-06	0.0257632	Monocytes
rs142482681	ENSG00000155530	-10.1071	-4.81766	1.65721e-06	0.0257632	Monocytes
rs9918677	ENSG00000146858	-3.09364	-4.81622	1.66895e-06	0.0257632	Monocytes
rs73150889	ENSG00000155530	-10.1036	-4.81614	1.66962e-06	0.0257632	Monocytes
rs2253810	ENSG00000086289	-9.15961	-4.81495	1.67941e-06	0.0257632	Monocytes
rs73724727	ENSG00000155530	-10.0994	-4.81378	1.68901e-06	0.0257632	Monocytes
rs1895024	ENSG00000155530	-10.5944	-4.80988	1.72166e-06	0.0257632	Monocytes
rs16874343	ENSG00000155530	-10.5944	-4.80988	1.72166e-06	0.0257632	Monocytes
rs7810739	ENSG00000155530	-10.5944	-4.80988	1.72166e-06	0.0257632	Monocytes
rs73152917	ENSG00000155530	-10.5919	-4.80885	1.73031e-06	0.0257632	Monocytes
rs9918678	ENSG00000146858	-3.09112	-4.80745	1.74222e-06	0.0257632	Monocytes
rs59601566	ENSG00000155530	-10.5877	-4.80734	1.74316e-06	0.0257632	Monocytes
rs73724712	ENSG00000155530	-10.1435	-4.80711	1.74513e-06	0.0257632	Monocytes
rs73150902	ENSG00000155530	-10.5853	-4.80632	1.7519e-06	0.0257632	Monocytes
rs140420843	ENSG00000155530	-10.5853	-4.80632	1.7519e-06	0.0257632	Monocytes
rs55696747	ENSG00000155530	-10.1419	-4.80616	1.7533e-06	0.0257632	Monocytes
rs60147418	ENSG00000155530	-10.1383	-4.80463	1.76644e-06	0.0257632	Monocytes
rs28713442	ENSG00000146858	-3.51109	-4.7964	1.839e-06	0.0263817	Monocytes
rs9649047	ENSG00000155530	-9.96805	-4.76506	2.14245e-06	0.0273356	Monocytes
rs59834203	ENSG00000155530	-9.97215	-4.75894	2.207e-06	0.0273356	Monocytes
rs73152912	ENSG00000155530	-10.4293	-4.75034	2.301e-06	0.0273356	Monocytes
rs73152913	ENSG00000155530	-10.4293	-4.75034	2.301e-06	0.0273356	Monocytes
rs10246101	ENSG00000155530	-10.4293	-4.75034	2.301e-06	0.0273356	Monocytes
rs73152915	ENSG00000155530	-10.4293	-4.75034	2.301e-06	0.0273356	Monocytes
rs7797067	ENSG00000155530	-10.4293	-4.75034	2.301e-06	0.0273356	Monocytes
rs766294	ENSG00000155530	-10.4293	-4.75034	2.301e-06	0.0273356	Monocytes
rs61674625	ENSG00000155530	-10.4258	-4.74979	2.30715e-06	0.0273356	Monocytes
rs10274328	ENSG00000155530	-10.4258	-4.74979	2.30715e-06	0.0273356	Monocytes
rs56734859	ENSG00000155530	-10.4228	-4.74782	2.32926e-06	0.0273356	Monocytes
rs73150897	ENSG00000155530	-10.4228	-4.74782	2.32926e-06	0.0273356	Monocytes
rs9918676	ENSG00000146858	-3.04372	-4.74572	2.35309e-06	0.0273356	Monocytes
rs74959567	ENSG00000146858	-3.04591	-4.74495	2.36189e-06	0.0273356	Monocytes
rs6948271	ENSG00000146858	-3.07358	-4.74188	2.39724e-06	0.0273356	Monocytes
rs6958680	ENSG00000146858	-3.08221	-4.74118	2.40529e-06	0.0273356	Monocytes
rs57282750	ENSG00000146858	-3.4496	-4.73131	2.52288e-06	0.0280821	Monocytes
rs75723397	ENSG00000146858	-3.06894	-4.7303	2.53515e-06	0.0280821	Monocytes
rs9918590	ENSG00000146858	-3.04636	-4.71204	2.7683e-06	0.0302814	Monocytes
rs6944423	ENSG00000146858	-3.41086	-4.69874	2.95102e-06	0.0318816	Monocytes
rs74690743	ENSG00000146858	-3.0455	-4.68871	3.09637e-06	0.0324603	Monocytes
rs6947583	ENSG00000155530	-10.2244	-4.67297	3.33844e-06	0.0324603	Monocytes
rs10273626	ENSG00000155530	-10.2244	-4.67297	3.33844e-06	0.0324603	Monocytes
rs10267901	ENSG00000155530	-10.2244	-4.67297	3.33844e-06	0.0324603	Monocytes
rs7784822	ENSG00000155530	-10.2244	-4.67297	3.33844e-06	0.0324603	Monocytes
rs2111522	ENSG00000155530	-10.2244	-4.67297	3.33844e-06	0.0324603	Monocytes
rs10257034	ENSG00000155530	-10.2244	-4.67297	3.33844e-06	0.0324603	Monocytes
rs10274627	ENSG00000155530	-10.2244	-4.67297	3.33844e-06	0.0324603	Monocytes
rs985101	ENSG00000155530	-10.2244	-4.67297	3.33844e-06	0.0324603	Monocytes
rs2717929	ENSG00000086289	-8.78044	-4.63448	4.00926e-06	0.0381354	Monocytes
rs2257053	ENSG00000086289	-8.78044	-4.63448	4.00926e-06	0.0381354	Monocytes
rs2717930	ENSG00000086289	-8.24765	-4.45136	9.40697e-06	0.0885154	Monocytes
rs10125630	ENSG00000059769	-9.09043	-5.07909	4.4566e-07	0.0184823	Monocytes
rs7856822	ENSG00000059769	-9.0129	-5.06439	4.80588e-07	0.0184823	Monocytes
rs11790879	ENSG00000059769	-9.0129	-5.06439	4.80588e-07	0.0184823	Monocytes
rs871425	ENSG00000059769	-8.96149	-5.02253	5.95204e-07	0.0184823	Monocytes
rs2183955	ENSG00000059769	-8.96149	-5.02253	5.95204e-07	0.0184823	Monocytes
rs11791807	ENSG00000059769	-8.96149	-5.02253	5.95204e-07	0.0184823	Monocytes
rs4978704	ENSG00000059769	-8.9428	-5.01085	6.31637e-07	0.0184823	Monocytes
rs1930106	ENSG00000059769	-8.9428	-5.01085	6.31637e-07	0.0184823	Monocytes
rs12004625	ENSG00000059769	-8.9502	-5.00841	6.39503e-07	0.0184823	Monocytes
rs11790883	ENSG00000059769	-8.90579	-4.99811	6.73797e-07	0.0184823	Monocytes
rs35155319	ENSG00000059769	-8.87314	-4.99375	6.88849e-07	0.0184823	Monocytes
rs4978706	ENSG00000059769	-8.91043	-4.98548	7.18286e-07	0.0184823	Monocytes
rs11791348	ENSG00000059769	-8.83095	-4.97677	7.50604e-07	0.0184823	Monocytes
rs11791763	ENSG00000059769	-8.83095	-4.97677	7.50604e-07	0.0184823	Monocytes
rs7036208	ENSG00000059769	-8.83095	-4.97677	7.50604e-07	0.0184823	Monocytes
rs7019972	ENSG00000059769	-8.83095	-4.97677	7.50604e-07	0.0184823	Monocytes
rs7036345	ENSG00000059769	-8.83095	-4.97677	7.50604e-07	0.0184823	Monocytes
rs11453516	ENSG00000059769	-8.83095	-4.97677	7.50604e-07	0.0184823	Monocytes
rs4978707	ENSG00000059769	-8.83095	-4.97677	7.50604e-07	0.0184823	Monocytes
rs1930105	ENSG00000059769	-8.89468	-4.97504	7.57205e-07	0.0184823	Monocytes
rs16913307	ENSG00000059769	-8.89468	-4.97504	7.57205e-07	0.0184823	Monocytes
rs5899807	ENSG00000059769	-8.89468	-4.97504	7.57205e-07	0.0184823	Monocytes
rs16913309	ENSG00000059769	-8.81493	-4.96617	7.91846e-07	0.0184823	Monocytes
rs10121324	ENSG00000059769	-8.86186	-4.95895	8.21193e-07	0.0184823	Monocytes
rs4978708	ENSG00000059769	-8.79945	-4.95603	8.33329e-07	0.0184823	Monocytes
rs4978710	ENSG00000059769	-8.79945	-4.95603	8.33329e-07	0.0184823	Monocytes
rs11792472	ENSG00000059769	-8.79945	-4.95603	8.33329e-07	0.0184823	Monocytes
rs11790867	ENSG00000059769	-8.79945	-4.95603	8.33329e-07	0.0184823	Monocytes
rs11793030	ENSG00000059769	-8.79945	-4.95603	8.33329e-07	0.0184823	Monocytes
rs4978355	ENSG00000059769	-8.79945	-4.95603	8.33329e-07	0.0184823	Monocytes
rs11794923	ENSG00000059769	-8.86366	-4.94208	8.9383e-07	0.0184823	Monocytes
rs16913282	ENSG00000059769	-8.86366	-4.94208	8.9383e-07	0.0184823	Monocytes
rs72251603	ENSG00000059769	-8.86366	-4.94208	8.9383e-07	0.0184823	Monocytes
rs998335	ENSG00000059769	-10.0776	-4.90679	1.06642e-06	0.0193355	Monocytes
rs16913224	ENSG00000059769	-10.0776	-4.90679	1.06642e-06	0.0193355	Monocytes
rs4978695	ENSG00000059769	-10.0776	-4.90679	1.06642e-06	0.0193355	Monocytes
rs10512358	ENSG00000059769	-10.0776	-4.90679	1.06642e-06	0.0193355	Monocytes
rs75981062	ENSG00000059769	-9.86241	-4.90176	1.09348e-06	0.0193355	Monocytes
rs4978352	ENSG00000059769	-10.0519	-4.89364	1.1386e-06	0.0193355	Monocytes
rs73653766	ENSG00000059769	-8.75978	-4.88182	1.20745e-06	0.0193355	Monocytes
rs16913269	ENSG00000059769	-8.75978	-4.88182	1.20745e-06	0.0193355	Monocytes
rs4978353	ENSG00000059769	-8.75978	-4.88182	1.20745e-06	0.0193355	Monocytes
rs4978693	ENSG00000059769	-9.98394	-4.87536	1.24679e-06	0.0193355	Monocytes
rs111543692	ENSG00000059769	-9.98394	-4.87536	1.24679e-06	0.0193355	Monocytes
rs111872727	ENSG00000059769	-9.94364	-4.85778	1.36016e-06	0.0204193	Monocytes
rs73517967	ENSG00000059769	-9.91022	-4.84794	1.42787e-06	0.0204193	Monocytes
rs7847272	ENSG00000059769	-9.67096	-4.84673	1.43637e-06	0.0204193	Monocytes
rs139600148	ENSG00000059769	-9.67096	-4.84673	1.43637e-06	0.0204193	Monocytes
rs57177626	ENSG00000059769	-9.65053	-4.83445	1.526e-06	0.0208257	Monocytes
rs12005740	ENSG00000059769	-9.65053	-4.83445	1.526e-06	0.0208257	Monocytes
rs73519996	ENSG00000059769	-9.61891	-4.81875	1.64837e-06	0.0217327	Monocytes
rs7467983	ENSG00000059769	-9.60661	-4.81587	1.67186e-06	0.0217327	Monocytes
rs58916278	ENSG00000059769	-9.60597	-4.81391	1.688e-06	0.0217327	Monocytes
rs16913275	ENSG00000059769	-9.54951	-4.74558	2.35465e-06	0.0290376	Monocytes
rs73519965	ENSG00000059769	-9.54951	-4.74558	2.35465e-06	0.0290376	Monocytes
rs76775870	ENSG00000119431	-10.1869	-4.73387	2.49182e-06	0.0290376	Monocytes
rs16913233	ENSG00000059769	-9.64321	-4.73231	2.51071e-06	0.0290376	Monocytes
rs16913237	ENSG00000059769	-9.64321	-4.73231	2.51071e-06	0.0290376	Monocytes
rs10512357	ENSG00000059769	-9.64321	-4.73231	2.51071e-06	0.0290376	Monocytes
rs4978696	ENSG00000059769	-9.58823	-4.70604	2.84941e-06	0.0324055	Monocytes
rs73653767	ENSG00000059769	-9.44915	-4.69383	3.02136e-06	0.0337978	Monocytes
rs4978357	ENSG00000059769	-9.29004	-4.68635	3.13153e-06	0.0344652	Monocytes
rs7047726	ENSG00000122133	-7.49134	-4.54623	6.0705e-06	0.0657505	Monocytes
rs1331182	ENSG00000106809	-12.3229	-4.47451	8.45987e-06	0.0868846	Monocytes
rs2316281	ENSG00000106809	-12.3154	-4.47198	8.55872e-06	0.0868846	Monocytes
rs9410441	ENSG00000106809	-12.3117	-4.47136	8.58328e-06	0.0868846	Monocytes
rs57920346	ENSG00000106809	-12.3093	-4.47022	8.62816e-06	0.0868846	Monocytes
rs1331183	ENSG00000106809	-12.3091	-4.46946	8.65838e-06	0.0868846	Monocytes
rs73419557	ENSG00000167244	-7.76189	-5.38559	8.8373e-08	0.02605	NK_Cells_Resting
rs7924915	ENSG00000167244	-7.59618	-5.25209	1.80666e-07	0.0266278	NK_Cells_Resting
rs76173053	ENSG00000151090	-2.45293	-4.8786	1.22694e-06	0.0697317	NK_Cells_Resting
rs75852777	ENSG00000151090	-2.45293	-4.8786	1.22694e-06	0.0697317	NK_Cells_Resting
rs79016453	ENSG00000151090	-2.40092	-4.80633	1.75184e-06	0.0697317	NK_Cells_Resting
rs74768553	ENSG00000151090	-2.40092	-4.80633	1.75184e-06	0.0697317	NK_Cells_Resting
rs113627705	ENSG00000151090	-2.34433	-4.73746	2.44897e-06	0.0697317	NK_Cells_Resting
rs568431812	ENSG00000151090	-2.34503	-4.73281	2.50465e-06	0.0697317	NK_Cells_Resting
rs80323488	ENSG00000151090	-2.34503	-4.73281	2.50465e-06	0.0697317	NK_Cells_Resting
rs78063326	ENSG00000151090	-2.34503	-4.73281	2.50465e-06	0.0697317	NK_Cells_Resting
rs75225035	ENSG00000151090	-2.34503	-4.73281	2.50465e-06	0.0697317	NK_Cells_Resting
rs6769438	ENSG00000151090	-2.34503	-4.73281	2.50465e-06	0.0697317	NK_Cells_Resting
rs114591161	ENSG00000151090	-2.34503	-4.73281	2.50465e-06	0.0697317	NK_Cells_Resting
rs75986625	ENSG00000151090	-2.47215	-4.68232	3.19257e-06	0.0697317	NK_Cells_Resting
rs75755090	ENSG00000151090	-2.47215	-4.68232	3.19257e-06	0.0697317	NK_Cells_Resting
rs17016253	ENSG00000151090	-2.47215	-4.68232	3.19257e-06	0.0697317	NK_Cells_Resting
rs17016257	ENSG00000151090	-2.47215	-4.68232	3.19257e-06	0.0697317	NK_Cells_Resting
rs146054248	ENSG00000151090	-2.40031	-4.67917	3.24106e-06	0.0697317	NK_Cells_Resting
rs77529283	ENSG00000151090	-2.46732	-4.67235	3.34834e-06	0.0697317	NK_Cells_Resting
rs1483835	ENSG00000151090	-2.48509	-4.66739	3.42859e-06	0.0697317	NK_Cells_Resting
rs140989154	ENSG00000183625	-93.0326	-4.65876	3.57252e-06	0.0697317	NK_Cells_Resting
rs78769521	ENSG00000183625	-93.0326	-4.65876	3.57252e-06	0.0697317	NK_Cells_Resting
rs150163138	ENSG00000151090	-2.47976	-4.6563	3.6145e-06	0.0697317	NK_Cells_Resting
rs80034500	ENSG00000183625	-93.1148	-4.65153	3.69758e-06	0.0697317	NK_Cells_Resting
rs75722245	ENSG00000183625	-91.8299	-4.59731	4.77891e-06	0.0697317	NK_Cells_Resting
rs75621017	ENSG00000183625	-91.8299	-4.59731	4.77891e-06	0.0697317	NK_Cells_Resting
rs144473687	ENSG00000151090	-2.38719	-4.55288	5.88506e-06	0.0697317	NK_Cells_Resting
rs145872326	ENSG00000151090	-2.38719	-4.55288	5.88506e-06	0.0697317	NK_Cells_Resting
rs146736650	ENSG00000151090	-2.38719	-4.55288	5.88506e-06	0.0697317	NK_Cells_Resting
rs116133348	ENSG00000151090	-2.38719	-4.55288	5.88506e-06	0.0697317	NK_Cells_Resting
rs116607405	ENSG00000151090	-2.38719	-4.55288	5.88506e-06	0.0697317	NK_Cells_Resting
rs60917922	ENSG00000151090	-2.38719	-4.55288	5.88506e-06	0.0697317	NK_Cells_Resting
rs57064248	ENSG00000151090	-2.38719	-4.55288	5.88506e-06	0.0697317	NK_Cells_Resting
rs73156056	ENSG00000151090	-2.38719	-4.55288	5.88506e-06	0.0697317	NK_Cells_Resting
rs13320027	ENSG00000183625	-91.805	-4.53522	6.3897e-06	0.0697317	NK_Cells_Resting
rs199641968	ENSG00000183625	-90.0604	-4.51603	6.98486e-06	0.0697317	NK_Cells_Resting
rs144968884	ENSG00000183625	-90.0604	-4.51603	6.98486e-06	0.0697317	NK_Cells_Resting
rs75878570	ENSG00000183625	-89.9287	-4.50966	7.19386e-06	0.0697317	NK_Cells_Resting
rs76463770	ENSG00000183625	-89.9287	-4.50966	7.19386e-06	0.0697317	NK_Cells_Resting
rs78325946	ENSG00000183625	-89.9287	-4.50966	7.19386e-06	0.0697317	NK_Cells_Resting
rs79871826	ENSG00000151090	-2.35995	-4.49832	7.58125e-06	0.0697317	NK_Cells_Resting
rs10510565	ENSG00000151090	-2.35995	-4.49832	7.58125e-06	0.0697317	NK_Cells_Resting
rs1967995	ENSG00000183625	-87.0953	-4.47138	8.58232e-06	0.0697317	NK_Cells_Resting
rs3774691	ENSG00000183625	-89.0381	-4.45918	9.07652e-06	0.0697317	NK_Cells_Resting
rs61165804	ENSG00000151090	-2.33254	-4.44966	9.48057e-06	0.0697317	NK_Cells_Resting
rs564015486	ENSG00000134115	-2.77852	-4.44598	9.64127e-06	0.0697317	NK_Cells_Resting
rs79353748	ENSG00000151090	-2.31116	-4.43673	1.00575e-05	0.0697317	NK_Cells_Resting
rs76838940	ENSG00000151090	-2.31097	-4.43622	1.00809e-05	0.0697317	NK_Cells_Resting
rs144748866	ENSG00000151090	-2.31097	-4.43622	1.00809e-05	0.0697317	NK_Cells_Resting
rs78099948	ENSG00000151090	-2.30611	-4.42622	1.05505e-05	0.0697317	NK_Cells_Resting
rs60519915	ENSG00000151090	-2.30611	-4.42622	1.05505e-05	0.0697317	NK_Cells_Resting
rs80118256	ENSG00000151090	-2.30611	-4.42622	1.05505e-05	0.0697317	NK_Cells_Resting
rs4462951	ENSG00000134115	-2.77044	-4.42572	1.05748e-05	0.0697317	NK_Cells_Resting
rs2086790	ENSG00000151090	-2.30492	-4.42434	1.0641e-05	0.0697317	NK_Cells_Resting
rs2885837	ENSG00000151090	-2.29287	-4.42424	1.0646e-05	0.0697317	NK_Cells_Resting
rs116416082	ENSG00000151090	-2.3043	-4.42232	1.07397e-05	0.0697317	NK_Cells_Resting
rs76279422	ENSG00000151090	-2.3043	-4.42232	1.07397e-05	0.0697317	NK_Cells_Resting
rs17016308	ENSG00000151090	-2.3043	-4.42232	1.07397e-05	0.0697317	NK_Cells_Resting
rs73156093	ENSG00000151090	-2.3043	-4.42232	1.07397e-05	0.0697317	NK_Cells_Resting
rs79145553	ENSG00000151090	-2.3043	-4.42232	1.07397e-05	0.0697317	NK_Cells_Resting
rs113882109	ENSG00000151090	-2.3043	-4.42232	1.07397e-05	0.0697317	NK_Cells_Resting
rs113727973	ENSG00000151090	-2.3043	-4.42232	1.07397e-05	0.0697317	NK_Cells_Resting
rs113264205	ENSG00000151090	-2.3043	-4.42232	1.07397e-05	0.0697317	NK_Cells_Resting
rs116270656	ENSG00000151090	-2.3043	-4.42232	1.07397e-05	0.0697317	NK_Cells_Resting
rs111899953	ENSG00000151090	-2.3043	-4.42232	1.07397e-05	0.0697317	NK_Cells_Resting
rs79160865	ENSG00000151090	-2.3043	-4.42232	1.07397e-05	0.0697317	NK_Cells_Resting
rs76370092	ENSG00000151090	-2.3043	-4.42232	1.07397e-05	0.0697317	NK_Cells_Resting
rs74869619	ENSG00000151090	-2.3043	-4.42232	1.07397e-05	0.0697317	NK_Cells_Resting
rs60112210	ENSG00000151090	-2.3043	-4.42232	1.07397e-05	0.0697317	NK_Cells_Resting
rs59064731	ENSG00000151090	-2.3043	-4.42232	1.07397e-05	0.0697317	NK_Cells_Resting
rs17016320	ENSG00000151090	-2.3043	-4.42232	1.07397e-05	0.0697317	NK_Cells_Resting
rs60207100	ENSG00000151090	-2.3043	-4.42232	1.07397e-05	0.0697317	NK_Cells_Resting
rs61558701	ENSG00000151090	-2.3043	-4.42232	1.07397e-05	0.0697317	NK_Cells_Resting
rs77018420	ENSG00000151090	-2.30365	-4.42203	1.07536e-05	0.0697317	NK_Cells_Resting
rs9874720	ENSG00000183625	-87.2423	-4.42194	1.07583e-05	0.0697317	NK_Cells_Resting
rs4312689	ENSG00000183625	-87.2423	-4.42194	1.07583e-05	0.0697317	NK_Cells_Resting
rs1825210	ENSG00000183625	-87.2423	-4.42194	1.07583e-05	0.0697317	NK_Cells_Resting
rs13078614	ENSG00000183625	-87.2423	-4.42194	1.07583e-05	0.0697317	NK_Cells_Resting
rs6766990	ENSG00000183625	-87.2423	-4.42194	1.07583e-05	0.0697317	NK_Cells_Resting
rs2128361	ENSG00000183625	-87.2423	-4.42194	1.07583e-05	0.0697317	NK_Cells_Resting
rs1482466	ENSG00000183625	-87.2423	-4.42194	1.07583e-05	0.0697317	NK_Cells_Resting
rs6780182	ENSG00000183625	-87.2423	-4.42194	1.07583e-05	0.0697317	NK_Cells_Resting
rs4368482	ENSG00000134115	-2.76596	-4.41862	1.09217e-05	0.0697317	NK_Cells_Resting
rs962936	ENSG00000183625	-87.3744	-4.40835	1.1443e-05	0.0697317	NK_Cells_Resting
rs7637859	ENSG00000183625	-87.3744	-4.40835	1.1443e-05	0.0697317	NK_Cells_Resting
rs77949784	ENSG00000151090	-2.26449	-4.40689	1.15191e-05	0.0697317	NK_Cells_Resting
rs75036686	ENSG00000151090	-2.26332	-4.40375	1.16844e-05	0.0697317	NK_Cells_Resting
rs78337440	ENSG00000151090	-2.26332	-4.40375	1.16844e-05	0.0697317	NK_Cells_Resting
rs75130893	ENSG00000151090	-2.26332	-4.40375	1.16844e-05	0.0697317	NK_Cells_Resting
rs76157493	ENSG00000151090	-2.26332	-4.40375	1.16844e-05	0.0697317	NK_Cells_Resting
rs77558726	ENSG00000151090	-2.26332	-4.40375	1.16844e-05	0.0697317	NK_Cells_Resting
rs80344539	ENSG00000151090	-2.26182	-4.40034	1.18661e-05	0.0697317	NK_Cells_Resting
rs79389677	ENSG00000151090	-2.26182	-4.40034	1.18661e-05	0.0697317	NK_Cells_Resting
rs12492354	ENSG00000134115	-2.7331	-4.40006	1.18812e-05	0.0697317	NK_Cells_Resting
rs17786385	ENSG00000134115	-2.7331	-4.40006	1.18812e-05	0.0697317	NK_Cells_Resting
rs12636831	ENSG00000183625	-87.1434	-4.39674	1.20609e-05	0.0697317	NK_Cells_Resting
rs4683117	ENSG00000183625	-87.1434	-4.39674	1.20609e-05	0.0697317	NK_Cells_Resting
rs7612869	ENSG00000183625	-87.1434	-4.39674	1.20609e-05	0.0697317	NK_Cells_Resting
rs75262580	ENSG00000151090	-2.25756	-4.39192	1.23266e-05	0.0703607	NK_Cells_Resting
rs79507751	ENSG00000151090	-2.28864	-4.38631	1.26429e-05	0.0703607	NK_Cells_Resting
rs9825041	ENSG00000183625	-85.3072	-4.38149	1.29212e-05	0.0703607	NK_Cells_Resting
rs74640398	ENSG00000151090	-2.26576	-4.37917	1.3057e-05	0.0703607	NK_Cells_Resting
rs76800056	ENSG00000151090	-2.26576	-4.37917	1.3057e-05	0.0703607	NK_Cells_Resting
rs78505400	ENSG00000151090	-2.26576	-4.37917	1.3057e-05	0.0703607	NK_Cells_Resting
rs77473806	ENSG00000151090	-2.26576	-4.37917	1.3057e-05	0.0703607	NK_Cells_Resting
rs7620871	ENSG00000183625	-84.9768	-4.36276	1.40579e-05	0.0735316	NK_Cells_Resting
rs17016150	ENSG00000151090	-2.25611	-4.36091	1.41754e-05	0.0735316	NK_Cells_Resting
rs78040398	ENSG00000151090	-2.25611	-4.36091	1.41754e-05	0.0735316	NK_Cells_Resting
rs80074360	ENSG00000151090	-2.25611	-4.36091	1.41754e-05	0.0735316	NK_Cells_Resting
rs1473443	ENSG00000183625	-85.9154	-4.3438	1.53056e-05	0.0785379	NK_Cells_Resting
rs35200613	ENSG00000134115	-2.71565	-4.33712	1.57705e-05	0.0785379	NK_Cells_Resting
rs78913643	ENSG00000151090	-2.26242	-4.33321	1.60479e-05	0.0785379	NK_Cells_Resting
rs77435197	ENSG00000151090	-2.26242	-4.33321	1.60479e-05	0.0785379	NK_Cells_Resting
rs17016164	ENSG00000151090	-2.19864	-4.32651	1.65354e-05	0.0785379	NK_Cells_Resting
rs75808553	ENSG00000151090	-2.21713	-4.32452	1.66826e-05	0.0785379	NK_Cells_Resting
rs76242587	ENSG00000151090	-2.21662	-4.32369	1.67451e-05	0.0785379	NK_Cells_Resting
rs79910788	ENSG00000151090	-2.17141	-4.30757	1.79906e-05	0.0785379	NK_Cells_Resting
rs4682787	ENSG00000183625	-85.055	-4.30102	1.85212e-05	0.0785379	NK_Cells_Resting
rs3774685	ENSG00000183625	-87.3422	-4.30013	1.85949e-05	0.0785379	NK_Cells_Resting
rs2372974	ENSG00000183625	-84.3676	-4.30005	1.8601e-05	0.0785379	NK_Cells_Resting
rs75363640	ENSG00000151090	-2.18823	-4.29975	1.86263e-05	0.0785379	NK_Cells_Resting
rs78627339	ENSG00000151090	-2.18823	-4.29975	1.86263e-05	0.0785379	NK_Cells_Resting
rs62261521	ENSG00000134115	-3.1225	-4.28932	1.95069e-05	0.0785379	NK_Cells_Resting
rs67511957	ENSG00000182983	-8.76577	-4.28775	1.96436e-05	0.0785379	NK_Cells_Resting
rs3733117	ENSG00000183625	-84.0999	-4.28658	1.97453e-05	0.0785379	NK_Cells_Resting
rs11130065	ENSG00000183625	-84.0999	-4.28658	1.97453e-05	0.0785379	NK_Cells_Resting
rs1482467	ENSG00000183625	-84.0999	-4.28658	1.97453e-05	0.0785379	NK_Cells_Resting
rs4682788	ENSG00000183625	-84.0999	-4.28658	1.97453e-05	0.0785379	NK_Cells_Resting
rs9868968	ENSG00000183625	-84.0999	-4.28658	1.97453e-05	0.0785379	NK_Cells_Resting
rs2086624	ENSG00000183625	-84.0999	-4.28658	1.97453e-05	0.0785379	NK_Cells_Resting
rs9875490	ENSG00000183625	-84.0999	-4.28658	1.97453e-05	0.0785379	NK_Cells_Resting
rs7610357	ENSG00000183625	-84.0999	-4.28658	1.97453e-05	0.0785379	NK_Cells_Resting
rs4683118	ENSG00000183625	-84.0999	-4.28658	1.97453e-05	0.0785379	NK_Cells_Resting
rs73157807	ENSG00000151090	-2.21877	-4.28429	1.99459e-05	0.0785379	NK_Cells_Resting
rs111690181	ENSG00000151090	-2.21877	-4.28429	1.99459e-05	0.0785379	NK_Cells_Resting
rs73157810	ENSG00000151090	-2.21877	-4.28429	1.99459e-05	0.0785379	NK_Cells_Resting
rs56397774	ENSG00000151090	-2.21877	-4.28429	1.99459e-05	0.0785379	NK_Cells_Resting
rs71840911	ENSG00000134115	-2.65301	-4.28305	2.00557e-05	0.0785379	NK_Cells_Resting
rs3085463	ENSG00000183625	-83.9654	-4.27867	2.04482e-05	0.0785379	NK_Cells_Resting
rs17016167	ENSG00000151090	-2.15523	-4.27516	2.07671e-05	0.0785379	NK_Cells_Resting
rs79723475	ENSG00000151090	-2.15523	-4.27516	2.07671e-05	0.0785379	NK_Cells_Resting
rs111908571	ENSG00000151090	-2.21334	-4.27352	2.09184e-05	0.0785379	NK_Cells_Resting
rs113699550	ENSG00000151090	-2.21334	-4.27352	2.09184e-05	0.0785379	NK_Cells_Resting
rs73820454	ENSG00000151090	-2.21334	-4.27352	2.09184e-05	0.0785379	NK_Cells_Resting
rs17016328	ENSG00000151090	-2.21334	-4.27352	2.09184e-05	0.0785379	NK_Cells_Resting
rs56167545	ENSG00000151090	-2.21334	-4.27352	2.09184e-05	0.0785379	NK_Cells_Resting
rs77889354	ENSG00000151090	-2.21334	-4.27352	2.09184e-05	0.0785379	NK_Cells_Resting
rs76129294	ENSG00000151090	-2.21334	-4.27352	2.09184e-05	0.0785379	NK_Cells_Resting
rs77678090	ENSG00000151090	-2.21334	-4.27352	2.09184e-05	0.0785379	NK_Cells_Resting
rs7615061	ENSG00000183625	-82.6215	-4.27326	2.0942e-05	0.0785379	NK_Cells_Resting
rs17016169	ENSG00000151090	-2.15255	-4.26924	2.1317e-05	0.0788783	NK_Cells_Resting
rs17016172	ENSG00000151090	-2.15255	-4.26924	2.1317e-05	0.0788783	NK_Cells_Resting
rs6441918	ENSG00000183625	-86.7647	-4.26237	2.19725e-05	0.0802343	NK_Cells_Resting
rs12486165	ENSG00000183625	-86.7647	-4.26237	2.19725e-05	0.0802343	NK_Cells_Resting
rs9311371	ENSG00000183625	-86.6652	-4.25722	2.24755e-05	0.0815346	NK_Cells_Resting
rs78672041	ENSG00000151090	-2.16053	-4.24038	2.42004e-05	0.0866592	NK_Cells_Resting
rs75107883	ENSG00000151090	-2.16053	-4.24038	2.42004e-05	0.0866592	NK_Cells_Resting
rs62809461	ENSG00000049130	-7.65442	-5.7825	9.59791e-09	0.0108985	Neutrophils
rs1492348	ENSG00000049130	-7.48249	-5.40632	7.89714e-08	0.0448364	Neutrophils
rs77541611	ENSG00000049247	19.8077	5.64789	2.07009e-08	0.0384488	Neutrophils
rs10125630	ENSG00000059769	-8.26859	-4.72007	2.66337e-06	0.0952769	Neutrophils
rs7856822	ENSG00000059769	-8.19023	-4.70177	2.9084e-06	0.0952769	Neutrophils
rs11790879	ENSG00000059769	-8.19023	-4.70177	2.9084e-06	0.0952769	Neutrophils
rs871425	ENSG00000059769	-8.09259	-4.63371	4.02391e-06	0.0952769	Neutrophils
rs2183955	ENSG00000059769	-8.09259	-4.63371	4.02391e-06	0.0952769	Neutrophils
rs11791807	ENSG00000059769	-8.09259	-4.63371	4.02391e-06	0.0952769	Neutrophils
rs73517967	ENSG00000059769	-9.26298	-4.6287	4.1207e-06	0.0952769	Neutrophils
rs12004625	ENSG00000059769	-8.08898	-4.62415	4.21043e-06	0.0952769	Neutrophils
rs4978704	ENSG00000059769	-8.07871	-4.62401	4.21306e-06	0.0952769	Neutrophils
rs1930106	ENSG00000059769	-8.07871	-4.62401	4.21306e-06	0.0952769	Neutrophils
rs4978693	ENSG00000059769	-9.24294	-4.60831	4.5375e-06	0.0952769	Neutrophils
rs111543692	ENSG00000059769	-9.24294	-4.60831	4.5375e-06	0.0952769	Neutrophils
rs75981062	ENSG00000059769	-9.04891	-4.59209	4.89768e-06	0.0952769	Neutrophils
rs998335	ENSG00000059769	-9.23462	-4.58794	4.99404e-06	0.0952769	Neutrophils
rs16913224	ENSG00000059769	-9.23462	-4.58794	4.99404e-06	0.0952769	Neutrophils
rs4978695	ENSG00000059769	-9.23462	-4.58794	4.99404e-06	0.0952769	Neutrophils
rs10512358	ENSG00000059769	-9.23462	-4.58794	4.99404e-06	0.0952769	Neutrophils
rs35155319	ENSG00000059769	-7.97508	-4.58679	5.02116e-06	0.0952769	Neutrophils
rs11794923	ENSG00000059769	-8.03293	-4.57527	5.29989e-06	0.0952769	Neutrophils
rs16913282	ENSG00000059769	-8.03293	-4.57527	5.29989e-06	0.0952769	Neutrophils
rs72251603	ENSG00000059769	-8.03293	-4.57527	5.29989e-06	0.0952769	Neutrophils
rs4978352	ENSG00000059769	-9.17032	-4.55501	5.82674e-06	0.0952769	Neutrophils
rs111872727	ENSG00000059769	-9.11671	-4.54662	6.05931e-06	0.0952769	Neutrophils
rs10121324	ENSG00000059769	-7.95034	-4.54336	6.15204e-06	0.0952769	Neutrophils
rs4978706	ENSG00000059769	-7.94887	-4.54144	6.20725e-06	0.0952769	Neutrophils
rs7467983	ENSG00000059769	-8.85695	-4.5359	6.36963e-06	0.0952769	Neutrophils
rs11791348	ENSG00000059769	-7.87478	-4.53493	6.39814e-06	0.0952769	Neutrophils
rs11791763	ENSG00000059769	-7.87478	-4.53493	6.39814e-06	0.0952769	Neutrophils
rs7036208	ENSG00000059769	-7.87478	-4.53493	6.39814e-06	0.0952769	Neutrophils
rs7019972	ENSG00000059769	-7.87478	-4.53493	6.39814e-06	0.0952769	Neutrophils
rs7036345	ENSG00000059769	-7.87478	-4.53493	6.39814e-06	0.0952769	Neutrophils
rs11453516	ENSG00000059769	-7.87478	-4.53493	6.39814e-06	0.0952769	Neutrophils
rs4978707	ENSG00000059769	-7.87478	-4.53493	6.39814e-06	0.0952769	Neutrophils
rs7847272	ENSG00000059769	-8.85726	-4.53407	6.42389e-06	0.0952769	Neutrophils
rs139600148	ENSG00000059769	-8.85726	-4.53407	6.42389e-06	0.0952769	Neutrophils
rs1930105	ENSG00000059769	-7.93645	-4.53275	6.46342e-06	0.0952769	Neutrophils
rs16913307	ENSG00000059769	-7.93645	-4.53275	6.46342e-06	0.0952769	Neutrophils
rs5899807	ENSG00000059769	-7.93645	-4.53275	6.46342e-06	0.0952769	Neutrophils
rs73653766	ENSG00000059769	-7.95364	-4.52907	6.57486e-06	0.0952769	Neutrophils
rs16913269	ENSG00000059769	-7.95364	-4.52907	6.57486e-06	0.0952769	Neutrophils
rs4978353	ENSG00000059769	-7.95364	-4.52907	6.57486e-06	0.0952769	Neutrophils
rs16913309	ENSG00000059769	-7.86223	-4.52612	6.66573e-06	0.0952769	Neutrophils
rs57177626	ENSG00000059769	-8.84235	-4.52368	6.7414e-06	0.0952769	Neutrophils
rs12005740	ENSG00000059769	-8.84235	-4.52368	6.7414e-06	0.0952769	Neutrophils
rs4978708	ENSG00000059769	-7.85343	-4.5205	6.84155e-06	0.0952769	Neutrophils
rs4978710	ENSG00000059769	-7.85343	-4.5205	6.84155e-06	0.0952769	Neutrophils
rs11792472	ENSG00000059769	-7.85343	-4.5205	6.84155e-06	0.0952769	Neutrophils
rs11790867	ENSG00000059769	-7.85343	-4.5205	6.84155e-06	0.0952769	Neutrophils
rs11793030	ENSG00000059769	-7.85343	-4.5205	6.84155e-06	0.0952769	Neutrophils
rs4978355	ENSG00000059769	-7.85343	-4.5205	6.84155e-06	0.0952769	Neutrophils
rs8019543	ENSG00000100722	-236.358	-5.50988	4.47662e-08	0.0136081	T_Cells_CD4_Memory_Resting
rs1543395	ENSG00000100722	-236.358	-5.50988	4.47662e-08	0.0136081	T_Cells_CD4_Memory_Resting
rs10403828	ENSG00000105641	-4.23722	-5.53013	4.00189e-08	0.005455	T_Cells_CD4_Memory_Resting
rs10405032	ENSG00000105641	-4.23667	-5.52956	4.01455e-08	0.005455	T_Cells_CD4_Memory_Resting
rs13343612	ENSG00000105641	-4.23667	-5.52956	4.01455e-08	0.005455	T_Cells_CD4_Memory_Resting
rs138203153	ENSG00000105641	-4.23667	-5.52956	4.01455e-08	0.005455	T_Cells_CD4_Memory_Resting
rs28576354	ENSG00000105641	-4.23493	-5.52793	4.0511e-08	0.005455	T_Cells_CD4_Memory_Resting
rs61671578	ENSG00000105641	-4.23493	-5.52793	4.0511e-08	0.005455	T_Cells_CD4_Memory_Resting
rs10422925	ENSG00000105641	-4.22746	-5.51782	4.2843e-08	0.005455	T_Cells_CD4_Memory_Resting
rs531398234	ENSG00000105641	-4.22633	-5.50806	4.52185e-08	0.005455	T_Cells_CD4_Memory_Resting
rs34592833	ENSG00000102901	23.3027	4.68966	3.08229e-06	0.0505416	T_Cells_CD8
rs2113201	ENSG00000102901	21.6184	4.67735	3.26934e-06	0.0505416	T_Cells_CD8
rs28628339	ENSG00000102901	21.5996	4.66417	3.48157e-06	0.0505416	T_Cells_CD8
rs13330378	ENSG00000102901	21.5363	4.65494	3.6381e-06	0.0505416	T_Cells_CD8
rs12930371	ENSG00000102901	21.5363	4.65494	3.6381e-06	0.0505416	T_Cells_CD8
rs28660361	ENSG00000102901	21.4315	4.64813	3.75774e-06	0.0505416	T_Cells_CD8
rs13330350	ENSG00000102901	21.4315	4.64813	3.75774e-06	0.0505416	T_Cells_CD8
rs28608872	ENSG00000102901	21.4315	4.64813	3.75774e-06	0.0505416	T_Cells_CD8
rs8055912	ENSG00000102901	21.4315	4.64813	3.75774e-06	0.0505416	T_Cells_CD8
rs8056206	ENSG00000102901	21.4315	4.64813	3.75774e-06	0.0505416	T_Cells_CD8
rs8056538	ENSG00000102901	21.4315	4.64813	3.75774e-06	0.0505416	T_Cells_CD8
rs12448448	ENSG00000102901	21.4315	4.64813	3.75774e-06	0.0505416	T_Cells_CD8
rs28450087	ENSG00000102901	21.4315	4.64813	3.75774e-06	0.0505416	T_Cells_CD8
rs8056761	ENSG00000102901	21.4156	4.64238	3.86193e-06	0.0505416	T_Cells_CD8
rs67359183	ENSG00000102901	21.4322	4.64154	3.87733e-06	0.0505416	T_Cells_CD8
rs2161664	ENSG00000102901	21.4322	4.64154	3.87733e-06	0.0505416	T_Cells_CD8
rs2113199	ENSG00000102901	21.4322	4.64154	3.87733e-06	0.0505416	T_Cells_CD8
rs2113200	ENSG00000102901	21.4322	4.64154	3.87733e-06	0.0505416	T_Cells_CD8
rs8044058	ENSG00000102901	21.4104	4.63572	3.98588e-06	0.0505416	T_Cells_CD8
rs12596061	ENSG00000102901	21.4104	4.63572	3.98588e-06	0.0505416	T_Cells_CD8
rs12708889	ENSG00000102901	21.4104	4.63572	3.98588e-06	0.0505416	T_Cells_CD8
rs12922777	ENSG00000102901	21.3287	4.63486	4.00203e-06	0.0505416	T_Cells_CD8
rs12599517	ENSG00000102901	21.3287	4.63486	4.00203e-06	0.0505416	T_Cells_CD8
rs7186333	ENSG00000102901	21.3463	4.6298	4.09919e-06	0.0505416	T_Cells_CD8
rs12446407	ENSG00000102901	21.3067	4.62899	4.11507e-06	0.0505416	T_Cells_CD8
rs12446413	ENSG00000102901	21.3067	4.62899	4.11507e-06	0.0505416	T_Cells_CD8
rs12443730	ENSG00000102901	21.3067	4.62899	4.11507e-06	0.0505416	T_Cells_CD8
rs4783681	ENSG00000102901	21.3067	4.62899	4.11507e-06	0.0505416	T_Cells_CD8
rs4783570	ENSG00000102901	21.3067	4.62899	4.11507e-06	0.0505416	T_Cells_CD8
rs4783571	ENSG00000102901	21.3067	4.62899	4.11507e-06	0.0505416	T_Cells_CD8
rs8045022	ENSG00000102901	21.3067	4.62899	4.11507e-06	0.0505416	T_Cells_CD8
rs13334326	ENSG00000102901	21.3067	4.62899	4.11507e-06	0.0505416	T_Cells_CD8
rs13339591	ENSG00000102901	21.3067	4.62899	4.11507e-06	0.0505416	T_Cells_CD8
[truncated: 1,092 more rows]
