# Supplementary material for: Cell-type deconvolution of bulk-blood RNA-seq reveals biological insights into neuropsychiatric disorders
Source: Am J Hum Genet. 2024 Feb 1;111(2):323–37. doi: 10.1016/j.ajhg.2023.12.018 (PMC10870131; doi:10.1016/j.ajhg.2023.12.018)
Supplement: Table S14. Number of eGenes differentially regulated by lithium — Summarizes results from Table S13 [file mmc15.xlsx]

## Sheet: Sheet1
Table S14: Number of eGenes differentially regulated by lithium. Summarizes results from Table S13.
Using an FDR cut-off of p < 0.10, we look at the number of eGenes with a significant SNP-lithium interaction. “Same-direction” Li-eGenes have the same direction of effect sizes between lithium users and nonusers, and “opposite-direction” Li-eGenes have the opposite direction of effect sizes between lithium users and nonusers.
Cell type	Number of Li-eGenes	Number of “same-direction” Li-eGenes	Number of “opposite-direction” Li-eGenes
Naive B cells	24	4	20
Memory B cells	15	3	12
CD8 T cells	2	1	1
Naive CD4 T cells	25	1	24
Memory CD4 T cells	2	0	2
Resting NK cells	5	0	5
Monocytes	34	3	31
Neutrophils	3	1	2
