# Supplementary material for: Cell-type deconvolution of bulk-blood RNA-seq reveals biological insights into neuropsychiatric disorders
Source: Am J Hum Genet. 2024 Feb 1;111(2):323–37. doi: 10.1016/j.ajhg.2023.12.018 (PMC10870131; doi:10.1016/j.ajhg.2023.12.018)
Supplement: Table S15. Differential expression results output from limma topTable function [file mmc16.xlsx]

## Sheet: case_control_DEGs_limma_bulk
Table S15: Differential expression results output from limma topTable function.
gene	logFC	AveExpr	t	P.Value	adj.P.Val	B
ENSG00000178537.10_4	-0.144356	3.1008	-6.61245	5.06438e-11	8.70769e-07	14.5743
ENSG00000004799.8_4	-0.216675	2.4842	-6.03765	1.92065e-09	1.65118e-05	11.1406
ENSG00000091106.19_4	-0.072059	2.96401	-5.6751	1.6296e-08	9.3398e-05	9.12827
ENSG00000184678.10_3	0.0600927	4.52178	5.46409	5.35114e-08	0.000230019	8.01224
ENSG00000269996.1	0.0913104	2.39295	5.26599	1.5742e-07	0.000461273	7.00156
ENSG00000110090.13_4	-0.134251	2.44903	-5.26183	1.60965e-07	0.000461273	6.98073
ENSG00000163464.8_4	-0.0636761	6.16015	-5.01995	5.71747e-07	0.00140437	5.79658
ENSG00000132475.10_5	-0.0489632	8.43346	-4.87043	1.21827e-06	0.00261836	5.09165
ENSG00000251562.8_4	0.0489293	12.0745	4.7734	1.96865e-06	0.00376101	4.64521
ENSG00000163162.9_4	-0.0369504	7.06407	-4.69507	2.88164e-06	0.00429773	4.29125
ENSG00000160179.18_6	0.104103	2.74762	4.68896	2.96796e-06	0.00429773	4.26384
ENSG00000135083.15_7	-0.0728267	1.98136	-4.68677	2.99946e-06	0.00429773	4.25404
ENSG00000135842.17_5	-0.0514047	5.70836	-4.6449	3.66733e-06	0.00463535	4.06748
ENSG00000186480.13_4	-0.0749406	3.43597	-4.62627	4.00845e-06	0.00463535	3.98499
ENSG00000267519.6_7	0.0466839	1.71268	4.62442	4.04386e-06	0.00463535	3.97683
ENSG00000180871.8_6	-0.0765803	6.18708	-4.53369	6.20636e-06	0.00650109	3.57986
ENSG00000196747.4_3	0.0970561	4.11567	4.52099	6.58582e-06	0.00650109	3.52492
ENSG00000166946.14_4	-0.0482234	5.60595	-4.51394	6.80584e-06	0.00650109	3.4945
ENSG00000062282.15_7	-0.0635951	4.79045	-4.47266	8.24348e-06	0.00714524	3.31717
ENSG00000134873.10_3	-0.0640294	1.99554	-4.4642	8.57179e-06	0.00714524	3.28105
ENSG00000197837.3_3	0.0654674	5.06729	4.46032	8.72689e-06	0.00714524	3.26447
ENSG00000170837.3_3	0.0638291	2.30424	4.41853	1.05726e-05	0.00826298	3.08711
ENSG00000087589.16_2	-0.0522268	3.01494	-4.3674	1.33413e-05	0.00997352	2.87228
ENSG00000115828.17_4	0.0652458	4.8837	4.35637	1.40238e-05	0.0100469	2.82623
ENSG00000136842.14_3	-0.0699323	2.09878	-4.27921	1.98141e-05	0.0136273	2.50746
ENSG00000206344.7_4	0.0575784	6.01955	4.2506	2.24913e-05	0.0148737	2.3907
ENSG00000142634.13_3	-0.0435862	4.75266	-4.19747	2.84037e-05	0.0180879	2.17587
ENSG00000164463.12_5	-0.0395176	4.70842	-4.15341	3.4401e-05	0.0207852	1.99971
ENSG00000111669.15_5	-0.0470434	5.81102	-4.14903	3.5059e-05	0.0207852	1.9823
ENSG00000152766.6_4	0.0962767	0.800476	4.14119	3.6266e-05	0.0207852	1.9512
ENSG00000109787.13_3	-0.0390285	4.26119	-4.12735	3.8496e-05	0.0213516	1.89637
ENSG00000024862.17_4	-0.0521562	3.47391	-4.1114	4.12264e-05	0.0221515	1.83344
ENSG00000256436.1_4	-0.0794216	1.58466	-4.09729	4.3794e-05	0.0221962	1.77797
ENSG00000173281.5_4	-0.0426498	3.77445	-4.09223	4.47514e-05	0.0221962	1.75812
ENSG00000169814.15_7	-0.0643728	2.53114	-4.08998	4.51825e-05	0.0221962	1.74932
ENSG00000197747.9_4	-0.0679869	5.00821	-4.07529	4.81022e-05	0.0229741	1.69186
ENSG00000189067.12_4	-0.04431	6.80439	-4.01542	6.19545e-05	0.0279457	1.45983
ENSG00000156482.11_4	-0.0362186	8.63116	-4.01424	6.22637e-05	0.0279457	1.45526
ENSG00000141098.13_5	0.0674176	2.66536	4.00998	6.33874e-05	0.0279457	1.43888
ENSG00000114120.14_6	-0.056827	3.52862	-3.99044	6.87887e-05	0.0295688	1.36398
ENSG00000147872.10_5	-0.0647349	3.42914	-3.97777	7.25228e-05	0.0304136	1.31559
ENSG00000106261.17_4	-0.0635437	3.46533	-3.96535	7.63659e-05	0.0312628	1.26833
ENSG00000088930.8_3	-0.0317863	4.19084	-3.94106	8.44483e-05	0.0337675	1.1763
ENSG00000109475.16_2	-0.0769379	5.15932	-3.92728	8.93877e-05	0.0349303	1.12432
ENSG00000172197.11_4	0.0393211	2.64364	3.92029	9.19966e-05	0.0349815	1.09802
ENSG00000163660.11_3	0.0415659	6.25659	3.91612	9.35879e-05	0.0349815	1.08235
ENSG00000167664.8_5	0.0940863	1.98566	3.84374	0.000125688	0.0459805	0.813073
ENSG00000131236.17_4	-0.0381631	6.46655	-3.83317	0.000131169	0.0469859	0.774143
ENSG00000112096.18_6	-0.0494773	8.72131	-3.82528	0.000135402	0.0475123	0.745182
ENSG00000176788.9_4	-0.0583102	4.94029	-3.81354	0.000141946	0.0478478	0.702152
ENSG00000152229.18_4	0.0706039	3.27514	3.80701	0.000145707	0.0478478	0.678322
ENSG00000142961.14_4	0.0485997	2.79032	3.80137	0.000149038	0.0478478	0.657725
ENSG00000138036.18_3	-0.0888672	1.16981	-3.79696	0.000151692	0.0478478	0.641639
ENSG00000128284.19_6	0.055617	5.25995	3.79423	0.000153357	0.0478478	0.631698
ENSG00000105610.6_4	0.085167	3.14268	3.7882	0.000157092	0.0478478	0.60978
ENSG00000183688.4_4	0.0567062	3.45318	3.7876	0.000157467	0.0478478	0.607606
ENSG00000103194.15_5	0.0682891	5.05649	3.77785	0.000163704	0.0478478	0.572232
ENSG00000198468.9_7	0.0927673	1.55585	3.77582	0.000165036	0.0478478	0.564852
ENSG00000169084.15_7	0.0594941	2.16844	3.77289	0.000166969	0.0478478	0.554248
ENSG00000169084.15_7_PAR_Y	0.0594941	2.16844	3.77289	0.000166969	0.0478478	0.554248
ENSG00000075415.12_7	-0.03494	5.11962	-3.76174	0.000174523	0.0491926	0.51397
ENSG00000121966.7_3	-0.0479635	6.19781	-3.75578	0.000178695	0.0494608	0.492469
ENSG00000143641.10_3	-0.0694259	2.28395	-3.75015	0.000182724	0.0494608	0.472185
ENSG00000163736.4_4	0.0871951	5.52261	3.74824	0.000184104	0.0494608	0.465335

## Sheet: lithium_DEGs_limma_bulk
gene	logFC	AveExpr	t	P.Value	adj.P.Val	B	ENSG
ENSG00000069943.10_3	0.141727	4.91245	6.2782	5.10856e-10	7.05376e-06	12.2601	ENSG00000069943
ENSG00000113269.14_6	0.061149	6.011	6.20118	8.20491e-10	7.05376e-06	11.8215	ENSG00000113269
ENSG00000108946.14_5	-0.0665046	6.70346	-6.0857	1.65347e-09	9.47658e-06	11.1734	ENSG00000108946
ENSG00000024862.17_4	-0.0967848	3.49484	-5.95494	3.6049e-09	1.32373e-05	10.4531	ENSG00000024862
ENSG00000100504.17_4	0.079723	6.03048	5.934	4.07842e-09	1.32373e-05	10.3391	ENSG00000100504
ENSG00000087589.16_2	-0.0916707	2.98078	-5.91281	4.61928e-09	1.32373e-05	10.2241	ENSG00000087589
ENSG00000113916.18_5	-0.0998521	5.34558	-5.79711	9.05337e-09	2.06117e-05	9.60307	ENSG00000113916
ENSG00000267519.6_7	0.0763052	1.78788	5.78712	9.59019e-09	2.06117e-05	9.54993	ENSG00000267519
ENSG00000104093.13_5	0.095675	4.72924	5.75351	1.16314e-08	2.22212e-05	9.37195	ENSG00000104093
ENSG00000198814.12_6	-0.122478	4.94533	-5.72901	1.33801e-08	2.30058e-05	9.24281	ENSG00000198814
ENSG00000158470.5_4	0.0873028	3.68501	5.63713	2.25171e-08	3.51963e-05	8.76312	ENSG00000158470
ENSG00000163464.8_4	-0.0877453	6.24705	-5.51394	4.47225e-08	6.40799e-05	8.13134	ENSG00000163464
ENSG00000113532.13_4	-0.0905927	5.1362	-5.49647	4.92401e-08	6.51258e-05	8.0428	ENSG00000113532
ENSG00000163219.12_3	-0.0549563	6.1589	-5.28582	1.53821e-07	0.000188914	6.99599	ENSG00000163219
ENSG00000203710.11_5	-0.0905601	4.75082	-5.26973	1.67525e-07	0.000192029	6.91765	ENSG00000203710
ENSG00000168016.14_7	-0.0943277	4.96679	-5.19063	2.54056e-07	0.000273015	6.53563	ENSG00000168016
ENSG00000102096.9_4	-0.0870174	3.66237	-5.02669	5.91605e-07	0.000598356	5.76129	ENSG00000102096
ENSG00000183508.5_4	-0.108474	5.52272	-4.97864	7.54479e-07	0.000720695	5.53881	ENSG00000183508
ENSG00000102580.15_4	0.0644086	3.81028	4.93426	9.42748e-07	0.000853137	5.33513	ENSG00000102580
ENSG00000100985.7_3	0.142313	2.99608	4.87685	1.25441e-06	0.00107842	5.07416	ENSG00000100985
ENSG00000164463.12_5	-0.0578515	4.72107	-4.77744	2.04247e-06	0.00167229	4.62924	ENSG00000164463
ENSG00000073756.12_4	-0.10741	2.39998	-4.72247	2.66437e-06	0.00208233	4.38692	ENSG00000073756
ENSG00000106714.17_4	0.177596	4.68723	4.71103	2.81496e-06	0.00210437	4.33682	ENSG00000106714
ENSG00000141179.14_3	-0.0970069	3.35503	-4.67875	3.28508e-06	0.00235349	4.19614	ENSG00000141179
ENSG00000258476.6_6	-0.153215	2.35488	-4.62724	4.19537e-06	0.00288541	3.9735	ENSG00000258476
ENSG00000064763.11_6	0.0992808	4.2073	4.59643	4.85053e-06	0.0032077	3.8415	ENSG00000064763
ENSG00000125780.12_4	0.130831	0.995037	4.55141	5.98727e-06	0.00371449	3.65009	ENSG00000125780
ENSG00000134152.11_5	0.099798	4.93254	4.54921	6.04895e-06	0.00371449	3.64077	ENSG00000134152
ENSG00000147119.4_3	-0.112327	1.63977	-4.52291	6.83465e-06	0.00405224	3.52982	ENSG00000147119
ENSG00000165312.6_2	-0.0629485	2.2665	-4.45216	9.46265e-06	0.00542336	3.23449	ENSG00000165312
ENSG00000022567.9_4	-0.0928258	3.60045	-4.42775	1.05761e-05	0.00586598	3.13359	ENSG00000022567
ENSG00000179921.15_3	0.0932997	1.77358	4.40595	1.16747e-05	0.00603429	3.04399	ENSG00000179921
ENSG00000092820.18_5	-0.0559264	4.41005	-4.4055	1.16984e-05	0.00603429	3.04215	ENSG00000092820
ENSG00000104903.5_4	0.0812416	4.86273	4.40113	1.19324e-05	0.00603429	3.0242	ENSG00000104903
ENSG00000112096.18_6	-0.0728681	8.81899	-4.37353	1.35131e-05	0.00661882	2.91148	ENSG00000112096
ENSG00000133872.14_9	-0.0459197	6.6661	-4.36792	1.38582e-05	0.00661882	2.88864	ENSG00000133872
ENSG00000197971.16_8	-0.0591382	5.91131	-4.3589	1.44306e-05	0.00670592	2.85198	ENSG00000197971
ENSG00000122042.10_4	-0.044495	3.08348	-4.30867	1.80541e-05	0.00816902	2.64919	ENSG00000122042
ENSG00000109743.11_4	0.0760291	4.80929	4.29889	1.88541e-05	0.00831226	2.60996	ENSG00000109743
ENSG00000170271.11_7	0.173041	4.32065	4.258	2.258e-05	0.009706	2.44691	ENSG00000170271
ENSG00000184792.16_6	0.140848	4.00385	4.24234	2.41854e-05	0.0101425	2.38483	ENSG00000184792
ENSG00000197818.11_3	0.122043	2.40444	4.22097	2.65518e-05	0.0106001	2.30051	ENSG00000197818
ENSG00000102054.17_4	-0.0803223	3.8108	-4.21672	2.70473e-05	0.0106001	2.28381	ENSG00000102054
ENSG00000202198.1	0.168305	3.61173	4.21606	2.71259e-05	0.0106001	2.28119	ENSG00000202198
ENSG00000112406.5_3	-0.0356049	4.08354	-4.20398	2.85882e-05	0.0109031	2.23378	ENSG00000112406
ENSG00000139112.11_4	-0.0811609	4.01284	-4.19934	2.91696e-05	0.0109031	2.2156	ENSG00000139112
ENSG00000173559.13_5	-0.0526542	6.17446	-4.16803	3.33993e-05	0.0122185	2.0934	ENSG00000173559
ENSG00000187049.10_4	0.100506	2.39022	4.1565	3.50996e-05	0.012573	2.04861	ENSG00000187049
ENSG00000174175.17_8	0.101472	1.89575	4.11422	4.20634e-05	0.014592	1.88545	ENSG00000174175
ENSG00000156711.17_3	0.109249	2.44298	4.11216	4.24335e-05	0.014592	1.87756	ENSG00000156711
ENSG00000118515.11_5	0.0865281	5.0404	4.07812	4.90307e-05	0.0164596	1.7474	ENSG00000118515
ENSG00000169429.11_4	-0.191689	2.23513	-4.07453	4.97789e-05	0.0164596	1.73376	ENSG00000169429
ENSG00000189067.12_4	-0.0577017	6.84876	-4.0657	5.16716e-05	0.016763	1.70017	ENSG00000189067
ENSG00000137757.11_6	-0.159129	2.55105	-4.03666	5.83811e-05	0.018589	1.59032	ENSG00000137757
ENSG00000115828.17_4	0.0751633	5.06068	4.02287	6.18495e-05	0.0193353	1.53842	ENSG00000115828
ENSG00000163041.12_6	-0.0439859	8.93986	-4.01412	6.41522e-05	0.019697	1.50555	ENSG00000163041
ENSG00000164047.6_4	0.160387	3.48108	4.003	6.71924e-05	0.0201665	1.46393	ENSG00000164047
ENSG00000236008.3_7	0.0735737	1.17395	4.00003	6.80269e-05	0.0201665	1.45283	ENSG00000236008
ENSG00000137642.13_3	-0.0421888	7.40085	-3.99168	7.04287e-05	0.0205246	1.42165	ENSG00000137642
ENSG00000213145.10_4	-0.0904967	4.0281	-3.94745	8.45489e-05	0.0242289	1.25755	ENSG00000213145
ENSG00000159339.13_3	0.138876	4.20679	3.92832	9.14485e-05	0.0257765	1.18716	ENSG00000159339
ENSG00000186834.3_2	-0.0550909	2.33528	-3.91998	9.46236e-05	0.0258667	1.15654	ENSG00000186834
ENSG00000112146.16_3	0.078752	5.35249	3.91958	9.47774e-05	0.0258667	1.15509	ENSG00000112146
ENSG00000196220.16_6	-0.0982492	1.17086	-3.9099	9.85957e-05	0.0264884	1.11966	ENSG00000196220
ENSG00000145088.9_4	0.101618	2.35182	3.90507	0.000100555	0.0265992	1.10202	ENSG00000145088
ENSG00000156675.16_5	0.0456332	5.18614	3.86786	0.000116937	0.0304639	0.966759	ENSG00000156675
ENSG00000155744.9_3	0.0672946	4.43638	3.85956	0.000120919	0.0307428	0.936764	ENSG00000155744
ENSG00000053524.12_5	-0.0966788	1.2186	-3.85536	0.000122983	0.0307428	0.921614	ENSG00000053524
ENSG00000180871.8_6	-0.084997	6.21566	-3.851	0.000125159	0.0307428	0.905908	ENSG00000180871
ENSG00000161040.16_7	0.150654	2.71234	3.851	0.00012516	0.0307428	0.905902	ENSG00000161040
ENSG00000100991.12_5	-0.0337185	3.77432	-3.83002	0.000136158	0.0325509	0.830514	ENSG00000100991
ENSG00000184979.10_3	0.0881042	0.940429	3.82974	0.000136307	0.0325509	0.82953	ENSG00000184979
ENSG00000134198.10_5	0.0975396	3.67631	3.82214	0.000140516	0.0330964	0.80232	ENSG00000134198
ENSG00000125384.7_3	-0.0746194	3.03633	-3.81624	0.000143865	0.0334272	0.781251	ENSG00000125384
ENSG00000013288.9_4	-0.0561804	2.372	-3.80943	0.000147832	0.0338909	0.756922	ENSG00000013288
ENSG00000286619.1_2	0.150062	1.48706	3.79391	0.000157242	0.035574	0.70174	ENSG00000286619
ENSG00000236029.4	0.15462	2.21258	3.78492	0.000162952	0.0363871	0.669856	ENSG00000236029
ENSG00000168040.4_2	0.0547888	3.04873	3.77945	0.000166523	0.0366436	0.650483	ENSG00000168040
ENSG00000165071.14_7	-0.0601878	5.89883	-3.77667	0.000168363	0.0366436	0.640663	ENSG00000165071
ENSG00000246366.6_7	0.123377	1.2938	3.77246	0.000171196	0.0367943	0.625756	ENSG00000246366
ENSG00000111725.11_4	-0.100866	3.31383	-3.75971	0.000180026	0.0382145	0.580829	ENSG00000111725
ENSG00000225889.8_6	-0.107069	3.60967	-3.74986	0.000187142	0.0388496	0.546211	ENSG00000225889
ENSG00000173334.4_3	-0.0820544	2.63359	-3.74933	0.000187537	0.0388496	0.544328	ENSG00000173334
ENSG00000139641.12_3	-0.0630191	3.68461	-3.74384	0.000191625	0.0392238	0.525078	ENSG00000139641
ENSG00000169087.11_4	-0.0787218	3.52607	-3.74049	0.00019416	0.0392751	0.513347	ENSG00000169087
ENSG00000198673.10_5	-0.111763	3.2841	-3.73442	0.000198832	0.0397526	0.492122	ENSG00000198673
ENSG00000116815.16_6	0.0570599	4.14827	3.71883	0.000211332	0.0413617	0.43772	ENSG00000116815
ENSG00000112759.19_5	-0.110895	1.38387	-3.7184	0.000211692	0.0413617	0.436203	ENSG00000112759
ENSG00000186407.7_7	-0.077776	2.83853	-3.71072	0.000218126	0.0418104	0.409498	ENSG00000186407
ENSG00000241764.4_7	-0.119876	1.85981	-3.70987	0.000218852	0.0418104	0.406534	ENSG00000241764
ENSG00000143409.15_7	0.0593389	3.54243	3.69093	0.000235572	0.0443745	0.340894	ENSG00000143409
ENSG00000136819.15_5	-0.142358	5.83514	-3.6889	0.000237435	0.0443745	0.333873	ENSG00000136819
ENSG00000136026.14_6	0.0785925	3.22214	3.68354	0.00024241	0.0448172	0.31539	ENSG00000136026
ENSG00000114796.16_5	-0.0704748	4.48211	-3.68055	0.000245236	0.0448573	0.305063	ENSG00000114796
ENSG00000152518.8_5	-0.0399538	3.69875	-3.67562	0.000249952	0.0452387	0.288091	ENSG00000152518
ENSG00000127952.17_5	-0.102167	2.83616	-3.67131	0.000254153	0.0455199	0.273242	ENSG00000127952
ENSG00000104450.12_2	0.130414	1.61541	3.65481	0.000270832	0.0480071	0.216633	ENSG00000104450
ENSG00000117020.18_6	-0.0763595	3.7127	-3.65187	0.000273909	0.048057	0.206576	ENSG00000117020
ENSG00000179632.10_3	0.0626795	5.15991	3.64305	0.000283345	0.0489928	0.176423	ENSG00000179632
ENSG00000119778.15_7	0.054507	3.98701	3.64158	0.000284941	0.0489928	0.171425	ENSG00000119778

## Sheet: bmind_diff_expr_qvals_case_cont
Differential expression results from bMIND differential expression function.
gene	Bcellsnaive	Bcellsmemory	TcellsCD8	TcellsCD4naive	TcellsCD4memoryresting	NKcellsresting	Monocytes	Neutrophils
ENSG00000000003.15_4	0.999151	0.998444	1	1	0.963955	0.927718	0.98693	0.976366
ENSG00000000419.12_5	0.999151	0.998444	1	1	0.991996	0.974084	0.98693	0.987611
ENSG00000000457.14_6	0.999151	0.998444	1	1	0.963955	0.998224	0.98693	0.987611
ENSG00000000460.17_6	0.999151	0.998444	1	1	0.987841	1	0.98693	0.987611
ENSG00000000938.13_5	0.999151	0.998444	1	1	0.941173	0.955946	0.98693	0.976366
ENSG00000000971.16_3	0.999151	0.998444	1	1	0.991996	0.984827	0.98693	0.976366
ENSG00000001036.14_4	0.999151	0.998444	1	1	0.955194	0.964883	0.98693	0.990101
ENSG00000001084.13_9	0.999151	0.998444	1	1	0.941173	1	0.98693	0.993357
ENSG00000001167.14_3	0.999151	0.998444	1	1	0.963955	1	0.98693	0.987007
ENSG00000001460.18_6	0.999151	0.998444	1	1	0.955194	0.927718	0.98693	0.976366
ENSG00000001461.17_3	0.999151	0.998444	1	1	0.988182	0.927718	0.98693	0.987611
ENSG00000001497.16_3	0.999151	0.998444	1	1	0.963955	0.955946	0.98693	0.976366
ENSG00000001561.7_3	0.999151	0.998444	1	1	0.973122	0.984827	0.98693	0.993357
ENSG00000001629.10_4	0.999151	0.998444	1	1	0.941173	0.984827	1	0.987611
ENSG00000001630.17_8	0.999151	0.998444	1	1	0.941173	0.927718	0.98693	0.987007
ENSG00000001631.15_8	0.999151	0.998444	1	1	0.973122	0.998224	0.98693	0.993357
ENSG00000002016.18_6	0.999151	0.998444	1	1	0.941173	0.927718	0.98693	0.993357
ENSG00000002330.13_8	0.999151	0.998444	1	1	0.973122	0.927718	0.98693	0.993357
ENSG00000002549.12_3	0.999151	0.998444	1	1	0.941173	0.986442	0.98693	0.987611
ENSG00000002586.20_6	0.999151	0.998444	1	1	0.973122	0.984827	0.98693	0.976366
ENSG00000002586.20_6_PAR_Y	0.999151	0.998444	1	1	0.973122	0.984827	0.98693	0.976366
ENSG00000002587.10_6	0.999151	0.998444	1	1	0.973122	0.927718	0.98693	0.976366
ENSG00000002726.20_6	0.999151	0.998444	1	1	0.973122	0.927718	0.98693	0.976366
ENSG00000002745.13_4	0.520882	0.998444	1	1	0.973122	0.936815	0.98693	0.993357
ENSG00000002822.15_6	0.999151	0.998444	1	1	0.947426	0.955946	0.98693	0.976366
ENSG00000002834.18_4	0.999151	0.998444	1	1	0.973122	0.998224	0.98693	0.976366
ENSG00000002919.14_2	0.999151	0.998444	1	1	0.973122	0.927718	0.98693	0.987007
ENSG00000002933.9_7	0.999151	0.998444	1	1	0.973122	0.998224	0.98693	0.976366
ENSG00000003056.3	0.999151	0.998444	1	1	0.963955	0.998224	0.98693	0.987611
ENSG00000003096.14_5	0.999151	0.998444	1	1	0.963955	0.927718	0.98693	0.987611
ENSG00000003147.19_7	0.999151	0.998444	1	1	0.941173	0.998224	0.98693	0.976366
ENSG00000003393.15_7	0.999151	0.998444	1	1	0.973122	0.927718	0.98693	0.993357
ENSG00000003400.15_5	0.999151	0.998444	1	1	0.963955	0.977481	0.98693	0.993357
ENSG00000003402.20_4	0.999151	0.998444	1	1	0.973122	0.936815	0.98693	0.976366
ENSG00000003436.16_6	0.999151	0.998444	1	1	0.973122	0.981351	0.98693	0.976366
ENSG00000003509.16_4	0.999151	0.998444	1	1	0.963955	0.998224	0.98693	0.987611
ENSG00000003756.17_7	0.999151	0.998444	1	1	0.973122	0.998224	0.98693	0.976366
ENSG00000004059.11_5	0.999151	0.998444	1	1	0.963955	0.998224	0.98693	0.976366
ENSG00000004139.14_5	0.999151	0.998444	1	1	0.941173	0.927718	0.98693	0.976366
ENSG00000004142.12_4	0.999151	0.998444	1	1	0.941173	0.981598	0.98693	0.987611
ENSG00000004399.12_6	0.999151	0.998444	1	1	0.945153	0.984827	0.98693	0.987611
ENSG00000004455.17_4	0.999151	0.998444	1	1	0.941173	0.998224	0.98693	0.987611
ENSG00000004468.13_5	0.999151	0.998444	1	1	0.973122	0.998224	0.98693	0.993357
ENSG00000004478.8_3	0.999151	0.998444	1	1	0.941173	0.927718	0.98693	0.987611
ENSG00000004487.16_5	0.999151	0.998444	1	1	0.941173	0.936815	0.98693	0.987611
ENSG00000004534.15_4	0.999151	0.998444	1	1	0.973122	0.998224	0.98693	0.976366
ENSG00000004660.15_5	0.999151	0.998471	1	1	0.973122	0.984827	0.98693	0.976366
ENSG00000004700.16_7	0.999151	0.998444	1	1	0.945153	0.981351	0.98693	0.993357
ENSG00000004766.17_4	0.999151	0.998444	1	1	0.973122	0.998224	0.98693	0.987611
ENSG00000004777.18_3	0.999151	0.998444	1	1	0.941173	0.927718	0.98693	0.976366
ENSG00000004779.10_4	0.999151	0.998444	1	1	0.945153	0.927718	0.98693	0.987611
ENSG00000004799.8_4	0.999151	0.998444	1	1	0.963955	0.936815	0.98693	0.976366
ENSG00000004809.14_6	0.999151	0.998444	1	1	0.973122	0.99397	0.98693	0.993357
ENSG00000004846.16_4	0.999151	0.998444	1	1	0.941173	0.936815	0.992425	0.993357
ENSG00000004864.13_3	0.999151	0.998444	1	1	0.941173	0.936815	0.98693	0.987611
ENSG00000004866.20_6	0.999151	0.998444	1	1	0.973122	0.949696	0.98693	0.987611
ENSG00000004897.12_6	0.999151	0.998444	1	1	0.941173	0.927718	0.98693	0.987611
ENSG00000004939.15_5	0.999151	0.998444	1	1	0.94636	0.936815	0.98693	0.976366
ENSG00000004961.15_3	0.999151	0.998444	1	1	0.941173	0.998224	0.98693	0.987611
ENSG00000004975.12_5	0.999151	0.998444	1	1	0.941173	0.927718	0.98693	0.976366
ENSG00000005007.12_3	0.999151	0.998444	1	1	0.963955	0.998224	0.98693	0.976366
ENSG00000005020.13_6	0.999151	0.998444	1	1	0.963955	0.927718	0.98693	0.993357
ENSG00000005022.6_3	0.999151	0.998444	1	1	0.945153	0.927718	0.98693	0.993357
ENSG00000005059.16_6	0.999151	0.998444	1	1	0.963955	0.936815	0.98693	0.993357
ENSG00000005075.15_3	0.999151	0.998444	1	1	0.941173	0.927718	0.98693	0.987611
ENSG00000005100.13_7	0.999151	0.998444	1	1	0.941173	0.927718	0.98693	0.976366
ENSG00000005102.14_4	0.999151	0.998444	1	1	0.963955	0.927718	0.98693	0.987611
ENSG00000005108.16_6	0.999151	0.998444	1	1	0.963955	0.974084	0.98693	0.987611
ENSG00000005156.12_8	0.999151	0.998444	1	1	0.963955	0.974084	0.98693	0.976366
ENSG00000005175.10_5	0.999151	0.998444	1	1	0.973122	0.984827	0.98693	0.993357
ENSG00000005187.12_4	0.744117	0.998444	1	1	0.998509	0.927718	0.98693	0.987611
ENSG00000005189.19_5	0.999151	0.998444	1	1	0.963955	0.927718	0.98693	0.976366
ENSG00000005194.15_6	0.999151	0.998444	1	1	0.941173	0.966464	0.98693	0.987611
ENSG00000005206.17_4	0.999151	0.998444	1	1	0.941173	0.927718	0.98693	0.976366
ENSG00000005238.19_3	0.999151	0.998444	1	1	0.988182	0.936815	0.98693	0.990101
ENSG00000005243.10_5	0.999151	0.998444	1	1	0.941173	0.927718	0.98693	0.987611
ENSG00000005249.13_3	0.999151	0.998444	1	1	0.979556	0.986442	0.98693	0.993357
ENSG00000005302.19_6	0.999151	0.998444	1	1	0.973122	0.984827	0.98693	0.976366
ENSG00000005339.15_8	0.999151	0.998444	1	1	0.973122	0.927718	0.98693	0.987611
ENSG00000005379.17_7	0.999151	0.998444	1	1	0.941173	0.936815	0.98693	0.976366
ENSG00000005381.8_4	0.999151	0.998444	1	1	0.988182	0.936815	0.98693	0.990872
ENSG00000005436.14_7	0.999151	0.998444	1	1	0.986565	0.998224	0.98693	0.993357
ENSG00000005448.17_5	0.999151	0.998444	1	1	0.973122	0.927718	0.98693	0.987611
ENSG00000005469.11_2	0.999151	0.998444	1	1	0.963955	0.984827	0.98693	0.976366
ENSG00000005471.17_8	0.297096	0.998444	1	1	0.941173	0.984827	0.98693	0.987611
ENSG00000005483.21_7	0.999151	0.998444	1	1	0.963955	0.936815	0.98693	0.993357
ENSG00000005486.17_3	0.999151	0.998444	1	1	0.941173	0.927718	0.98693	0.976366
ENSG00000005513.10_3	0.999151	0.998444	1	1	0.96338	0.955946	0.98693	0.976366
ENSG00000005700.15_6	0.999151	0.998444	1	1	0.973122	0.998224	0.98693	0.993357
ENSG00000005801.18_7	0.999151	0.998444	1	1	0.979845	0.998224	0.98693	0.976366
ENSG00000005810.18_4	0.999151	0.998444	1	1	0.955194	0.984827	0.98693	0.990101
ENSG00000005812.11_7	0.999151	0.998444	1	1	0.963955	0.998224	0.98693	0.987611
ENSG00000005844.18_6	0.999151	0.998444	1	1	0.988182	0.984827	0.98693	0.987611
ENSG00000005882.12_6	0.999151	0.998444	1	1	0.947426	0.927718	0.98693	0.993357
ENSG00000005884.18_3	0.999151	0.998444	1	1	0.971985	0.984827	0.98693	0.976366
ENSG00000005889.15_3	0.999151	0.998444	1	1	0.988182	0.938922	0.98693	0.990101
ENSG00000005893.16_4	0.999151	0.998444	1	1	0.941173	0.946384	0.98693	0.987611
ENSG00000005961.19_6	0.999151	0.998444	1	1	0.941173	0.927718	0.98693	0.976366
ENSG00000005981.13_3	0.999151	0.998444	1	1	0.973122	0.927718	0.98693	0.987007
ENSG00000006007.12_4	0.999151	0.998444	1	1	0.941173	0.998224	0.98693	0.992937
ENSG00000006015.17_5	0.999151	0.998444	1	1	0.973122	0.998224	0.98693	0.976366
ENSG00000006025.12_6	0.999151	0.998444	1	1	0.963955	0.998224	0.98693	0.987007
ENSG00000006042.12_5	0.999151	0.998444	1	1	0.941173	0.927718	0.98693	0.976366
ENSG00000006062.17_6	0.999151	0.998444	1	1	0.963955	0.936815	0.98693	0.976366
ENSG00000006125.18_7	0.999151	0.998444	1	1	0.993136	0.927718	0.98693	0.993357
ENSG00000006194.10_4	0.999151	0.998444	1	1	0.941173	0.998224	0.98693	0.976366
ENSG00000006282.21_7	0.999151	0.998444	1	1	0.941173	0.998224	0.98693	0.976366
ENSG00000006283.18_5	0.999151	0.998444	1	1	0.941173	0.927718	0.98693	0.976366
ENSG00000006327.13_2	0.999151	0.998444	1	1	0.988182	0.984827	0.98693	0.976366
ENSG00000006432.15_4	0.999151	0.998444	1	1	0.973122	0.927718	0.98693	0.976366
ENSG00000006451.8_4	0.999151	0.998444	1	1	0.979845	0.927718	0.98693	0.987611
ENSG00000006459.11_4	0.999151	0.998444	1	1	0.941173	0.998224	0.98693	0.990101
ENSG00000006530.18_7	0.999151	0.998444	1	1	0.988182	1	0.98693	0.993357
ENSG00000006534.16_5	0.999151	0.998444	1	1	0.963955	0.936815	0.98693	0.976366
ENSG00000006555.11_7	0.999151	0.998444	1	1	0.973122	0.955946	0.98693	0.976366
ENSG00000006576.16_2	0.999151	0.998444	1	1	0.973122	0.927718	0.98693	0.976366
ENSG00000006607.14_6	0.999151	0.998444	1	1	0.941173	0.998224	0.98693	0.987611
ENSG00000006625.18_5	0.999151	0.998444	1	1	0.963955	0.998224	0.98693	0.987007
ENSG00000006634.8_3	0.999151	0.998444	1	1	0.941173	0.984827	0.98693	0.993357
ENSG00000006638.12_3	0.999151	0.998444	1	1	0.955194	0.936815	0.98693	0.987611
ENSG00000006652.14_7	0.999151	0.998444	1	1	0.973122	0.984827	0.98693	0.993357
ENSG00000006695.12_4	0.999151	0.998444	1	1	0.973122	0.984827	0.98693	0.976366
ENSG00000006704.10_5	0.999151	0.998444	1	1	0.941173	0.964883	0.98693	0.976366
ENSG00000006712.15_5	0.999151	0.998444	1	1	0.998509	0.984827	0.98693	0.976366
ENSG00000006715.16_5	0.999151	0.998444	1	1	0.973122	0.998224	0.98693	0.987611
ENSG00000006744.19_6	0.999151	0.998444	1	1	0.988182	0.984827	0.98693	0.993357
ENSG00000006747.15_4	0.999151	0.998444	1	1	0.941173	0.936815	0.98693	0.976366
ENSG00000006756.16_4	0.999151	0.998444	1	1	0.955194	0.998224	0.98693	0.976366
ENSG00000006757.12_5	0.999151	0.998444	1	1	0.973122	0.998224	0.98693	0.993357
ENSG00000006831.10_3	0.999151	0.998444	1	1	0.963955	0.927718	0.98693	0.990101
ENSG00000006837.12_6	0.999151	0.998444	1	1	0.941173	0.971667	0.98693	0.987611
ENSG00000007038.11_3	0.999151	0.998444	1	1	0.941173	0.99397	0.98693	0.976366
ENSG00000007047.15_5	0.999151	0.998444	1	1	0.963955	0.927718	0.98693	0.987611
ENSG00000007080.11_3	0.999151	0.998444	1	1	0.973122	0.927718	0.98693	0.993357
ENSG00000007129.18_6	0.999151	0.998444	1	1	0.963955	0.984827	0.98693	0.987611
ENSG00000007168.13_4	0.999151	0.998444	1	1	0.973122	0.955946	0.98693	0.976366
ENSG00000007202.15_6	0.999151	0.998444	1	1	0.979556	0.984827	0.98693	0.987611
ENSG00000007237.18_7	0.999151	0.998444	1	1	0.963955	0.927718	0.98693	0.950199
ENSG00000007255.10_3	0.999151	0.998444	1	1	0.941173	1	0.98693	0.987007
ENSG00000007264.15_6	0.999151	0.998444	1	1	0.973122	0.966464	0.98693	0.987611
ENSG00000007312.12_5	0.297096	0.0682107	1	1	0.973122	0.998224	0.98693	0.993357
ENSG00000007341.19_5	0.999151	0.998444	1	1	0.963955	0.936815	0.98693	0.993357
ENSG00000007350.17_7	0.999151	0.998444	1	1	0.941173	0.984827	0.998149	0.987611
ENSG00000007372.23_8	0.999151	0.998444	1	1	0.941173	0.927718	0.98693	0.976366
ENSG00000007376.8_5	0.999151	0.998444	1	1	0.963955	0.936815	0.98693	0.987611
ENSG00000007392.16_6	0.999151	0.998444	1	1	0.988182	0.998224	0.992156	0.976366
ENSG00000007402.11_4	0.999151	0.998444	1	1	0.941173	0.927718	0.98693	0.095495
ENSG00000007516.13_5	0.999151	0.998444	1	1	0.941173	0.984827	0.98693	0.095495
ENSG00000007520.4_4	0.999151	0.998444	1	1	0.963955	0.998224	0.98693	0.976366
ENSG00000007541.16_4	0.999151	0.998444	1	1	0.941173	0.927718	0.98693	0.987007
ENSG00000007545.16_4	0.999151	0.998444	1	1	0.941173	0.984827	0.98693	0.976366
ENSG00000007923.16_5	0.999151	0.998444	1	1	0.973122	0.998224	0.98693	0.976366
ENSG00000007944.15_3	0.999151	0.998444	1	1	0.94636	0.998224	0.98693	0.976366
ENSG00000007968.7_4	0.999151	0.998444	1	1	0.963955	0.984827	0.98693	0.993357
ENSG00000008018.9_4	0.999151	0.998444	1	1	0.941173	0.981351	0.993955	0.987611
ENSG00000008083.14_3	0.999151	0.998444	1	1	0.973122	0.936815	0.98693	0.976366
ENSG00000008086.13_5	0.999151	0.998444	1	1	0.941173	0.927718	0.98693	0.976366
ENSG00000008128.23_6	0.999151	0.998444	1	1	0.988182	0.998224	0.98693	0.976366
ENSG00000008130.15_4	0.999151	0.998444	1	1	0.955194	0.998224	0.98693	0.976366
ENSG00000008226.20_4	0.999151	0.998444	1	1	0.973122	0.966464	0.98693	0.976366
ENSG00000008256.16_5	0.999151	0.998444	1	1	0.941173	0.927718	0.98693	0.976366
ENSG00000008277.14_2	0.999151	0.998444	1	1	0.941173	0.998224	0.98693	0.976366
ENSG00000008282.8_5	0.999151	0.998444	1	1	0.963955	0.927718	0.98693	0.987611
ENSG00000008283.16_5	0.999151	0.998444	1	1	0.984321	1	0.98693	0.99406
ENSG00000008294.21_6	0.999151	0.998444	1	1	0.973122	0.998224	0.98693	0.976366
ENSG00000008300.17_5	0.999151	0.998444	1	1	0.963955	0.927718	0.98693	0.993357
ENSG00000008311.15_4	0.999151	0.998444	1	1	0.941173	0.929015	0.98693	0.987007
ENSG00000008324.11_2	0.999151	0.998444	1	1	0.941173	0.927718	0.98693	0.976366
ENSG00000008382.15_5	0.999151	0.998444	1	1	0.941173	0.984827	0.98693	0.976366
ENSG00000008394.13_7	0.999151	0.998444	1	1	0.941173	0.927718	0.98693	0.993357
ENSG00000008405.12_5	0.999151	0.998444	1	1	0.963955	0.927718	0.98693	0.987611
ENSG00000008438.5_4	0.999151	0.998444	1	1	0.963955	0.927718	0.98693	0.993357
ENSG00000008441.16_5	0.999151	0.998444	1	1	0.941173	0.927718	0.98693	0.976366
ENSG00000008513.16_8	0.999151	0.998444	1	1	0.973122	0.927718	0.98693	0.993357
ENSG00000008516.17_3	0.999151	0.998444	1	1	0.979845	0.998224	0.98693	0.987611
ENSG00000008517.16_5	0.999151	0.998444	1	1	0.973122	0.998224	0.98693	0.976366
ENSG00000008710.20_6	0.999151	0.998444	1	1	0.941173	0.984827	0.993955	0.976366
ENSG00000008838.20_6	0.999151	0.998444	1	1	0.941173	0.984827	0.98693	0.976366
ENSG00000008853.16_2	0.999151	0.998444	1	1	0.973122	0.984827	0.98693	0.976366
ENSG00000008869.12_5	0.999151	0.998444	1	1	0.973122	0.998224	0.98693	0.987611
ENSG00000008952.17_3	0.999151	0.998444	1	1	0.973122	0.927718	0.98693	0.987611
ENSG00000008988.9_3	0.999151	0.998444	1	1	0.941173	0.927718	0.98693	0.987611
ENSG00000009307.16_8	0.999151	0.998444	1	1	0.941173	0.984827	0.98693	0.993357
ENSG00000009335.18_4	0.999151	0.998444	1	1	0.988182	0.984827	0.98693	0.993357
ENSG00000009413.16_5	0.999151	0.998444	1	1	0.973122	0.984827	0.98693	0.987611
ENSG00000009694.13_6	0.999151	0.998444	1	1	0.988182	1	0.98693	0.987611
ENSG00000009765.14_2	0.999151	0.998444	1	1	0.963955	0.927718	0.98693	0.987611
ENSG00000009780.15_4	0.999151	0.998444	1	1	0.973122	0.955946	0.98693	0.976366
ENSG00000009790.15_6	0.999151	0.998444	1	1	0.955194	0.998224	0.98693	0.993357
ENSG00000009830.11_8	0.999151	0.998444	1	1	0.973122	0.927718	0.98693	0.993357
ENSG00000009844.16_4	0.999151	0.998444	1	1	0.941173	0.936815	0.98693	0.990101
ENSG00000009954.11_4	1	0.998444	1	1	0.973122	1	0.98693	0.976366
ENSG00000010017.13_4	0.999151	0.998444	1	1	0.963955	0.927718	0.98693	0.987611
ENSG00000010030.14_5	0.905881	0.998444	1	1	0.941173	0.936815	0.98693	0.993357
ENSG00000010072.16_4	0.999151	0.998444	1	1	0.988182	0.944625	0.98693	0.993357
ENSG00000010165.20_4	0.999151	0.998444	1	1	0.963955	0.927718	0.98693	0.993357
ENSG00000010219.13_5	0.999151	0.998444	1	1	0.973122	0.936474	0.98693	0.993357
ENSG00000010244.18_6	0.999151	0.998444	1	1	0.973122	0.998224	0.98693	0.993357
ENSG00000010256.11_4	0.999151	0.998444	1	1	0.941173	0.936815	0.98693	0.987611
ENSG00000010270.13_3	0.999151	0.998444	1	1	0.982644	0.936474	0.98693	0.993357
ENSG00000010278.14_5	0.999151	0.998444	1	1	0.94636	0.98041	0.98693	0.976366
ENSG00000010292.13_4	0.999151	0.998444	1	1	0.988182	0.981598	0.98693	0.987007
ENSG00000010295.19_5	0.999151	0.998444	1	1	0.963955	0.936815	0.98693	0.976366
ENSG00000010310.9_5	0.999151	0.998444	1	1	0.941173	0.998224	0.98693	0.976366
ENSG00000010318.21_4	0.999151	0.998444	1	1	0.941173	0.927718	0.98693	0.987611
ENSG00000010322.16_5	0.999151	0.998444	1	1	0.979845	0.984827	0.98693	0.976366
ENSG00000010327.10_3	0.999151	0.998444	1	1	0.973122	0.984827	0.98693	0.976366
ENSG00000010361.14_6	0.999151	0.998444	1	1	0.963955	0.984827	0.98693	0.950199
ENSG00000010404.18_5	0.999151	0.998444	1	1	0.971985	0.927718	0.98693	0.976366
ENSG00000010539.11_6	0.999151	0.998444	1	1	0.963955	0.984827	0.98693	0.987611
ENSG00000010610.10_4	0.999151	0.998444	1	1	0.963955	0.927718	0.98693	0.987611
ENSG00000010626.15_5	0.999151	0.998444	1	1	0.973122	0.984827	0.98693	0.976366
ENSG00000010671.15_3	0.999151	0.998444	1	1	0.973122	0.998224	0.98693	0.987611
ENSG00000010704.18_4	0.999151	0.998444	1	1	0.941173	0.998224	0.98693	0.987611
ENSG00000010803.16_6	0.999151	0.998444	1	1	0.941173	0.991069	0.98693	0.987611
ENSG00000010810.17_8	0.999151	0.998444	1	1	0.963955	0.998224	0.98693	0.987611
ENSG00000010818.10_5	0.999151	0.998444	1	1	0.963955	0.987856	0.98693	0.987611
ENSG00000011007.12_3	0.999151	0.998444	1	1	0.973122	0.998224	0.98693	0.987611
ENSG00000011009.11_3	0.999151	0.998444	1	1	0.945153	0.998224	0.98693	0.976366
ENSG00000011021.23_5	0.999151	0.998444	1	1	0.941173	0.936815	0.98693	0.987611
ENSG00000011028.14_4	0.999151	0.998444	1	1	0.945153	0.936815	0.98693	0.987611
ENSG00000011105.14_5	0.999151	0.998444	1	1	0.941173	0.966464	0.98693	0.993357
ENSG00000011114.15_7	0.999151	0.998444	1	1	0.973122	0.998224	0.98693	0.993357
ENSG00000011132.12_7	0.999151	0.998444	1	1	0.979845	0.955946	0.98693	0.976366
ENSG00000011143.17_6	0.999151	0.998444	1	1	0.973122	0.936815	0.98693	0.987611
ENSG00000011198.10_8	0.999151	0.998444	1	1	0.973122	0.936815	0.98693	0.976366
ENSG00000011201.12_5	0.999151	0.998444	1	1	0.963955	0.984827	0.98693	0.976366
ENSG00000011243.18_6	0.999151	0.998444	1	1	0.988182	0.998224	0.98693	0.976366
ENSG00000011258.16_5	0.999151	0.998444	1	1	0.963955	0.927718	0.98693	0.993357
ENSG00000011260.14_3	0.999151	0.998444	1	1	0.973122	0.984827	0.98693	0.993357
ENSG00000011275.18_4	0.999151	0.998444	1	1	0.973122	0.927718	0.98693	0.993357
ENSG00000011295.16_7	0.999151	0.998444	1	1	0.963955	0.927718	0.98693	0.987007
ENSG00000011304.20_7	0.999151	0.998444	1	1	0.973122	0.998224	0.98693	0.976366
ENSG00000011376.12_8	0.999151	0.998444	1	1	0.973122	0.958554	0.98693	0.993357
ENSG00000011405.13_4	0.999151	0.998444	1	1	0.973122	0.936815	0.98693	0.993357
ENSG00000011422.12_6	0.999151	0.998444	1	1	0.947426	0.984827	0.98693	0.976366
ENSG00000011426.11_7	0.999151	0.998444	1	1	0.941173	0.927718	0.98693	0.987611
ENSG00000011451.20_8	0.999151	0.998444	1	1	0.941173	0.927718	0.992984	0.987611
ENSG00000011454.17_4	0.999151	0.998444	1	1	0.979556	0.936815	0.98693	0.993357
ENSG00000011465.17_6	0.999151	0.998444	1	1	0.941173	0.927718	0.98693	0.976366
ENSG00000011478.12_3	0.999151	0.998444	1	1	0.941173	0.984827	0.98693	0.990101
ENSG00000011485.15_3	0.999151	0.998444	1	1	0.941173	0.927718	0.98693	0.987611
ENSG00000011523.14_4	0.999151	0.998444	1	1	0.973122	0.927718	0.98693	0.987611
ENSG00000011566.15_6	0.999151	0.998444	1	1	0.973122	0.998224	0.98693	0.976366
ENSG00000011600.12_3	0.999151	0.998444	1	1	0.941173	1	0.98693	0.976366
ENSG00000011638.10_3	0.999151	0.998444	1	1	0.941173	0.927718	0.98693	0.993357
ENSG00000012048.23_7	0.999151	0.998444	1	1	0.94636	0.998224	0.98693	0.993357
ENSG00000012061.15_7	0.999151	0.998444	1	1	0.973122	0.955946	0.98693	0.976366
ENSG00000012124.17_4	0.173627	0.0682107	1	1	0.941173	0.984827	0.98693	0.987611
ENSG00000012171.20_6	0.999151	0.998444	1	1	0.941173	0.927718	0.98693	0.987611
ENSG00000012174.12_4	0.999151	0.998444	1	1	0.941173	1	0.98693	0.976366
ENSG00000012211.13_5	0.999151	0.998444	1	1	0.941173	0.927718	0.98693	0.987007
ENSG00000012223.13_5	0.999151	0.998444	1	1	0.941173	0.927718	0.98693	0.976366
ENSG00000012232.9_3	0.999151	0.998444	1	1	0.963955	0.997351	0.98693	0.976366
ENSG00000012660.14_5	0.999151	0.998444	1	1	0.963955	1	0.98693	0.976366
ENSG00000012779.11_3	0.999151	0.998444	1	1	0.973122	0.998224	0.98693	0.976366
ENSG00000012817.15_8	0.999151	0.998444	1	1	0.988182	0.998224	0.98693	0.987007
ENSG00000012822.16_6	0.999151	0.998444	1	1	0.998509	0.99397	0.98693	0.987611
ENSG00000012963.15_4	0.999151	0.998444	1	1	0.941173	0.927718	0.98693	0.976366
ENSG00000012983.11_5	0.999151	0.998444	1	1	0.973122	0.927718	0.98693	0.987611
ENSG00000013016.16_4	0.999151	0.998444	1	1	0.973122	0.998224	0.98693	0.987611
ENSG00000013275.8_3	0.999151	0.998444	1	1	0.941173	0.955946	0.98693	0.987611
ENSG00000013288.9_4	0.999151	0.998444	1	1	0.979556	0.984827	0.98693	0.976366
ENSG00000013293.6_5	0.999151	0.998444	1	1	0.955194	0.927718	0.98693	0.976366
ENSG00000013306.16_7	0.999151	0.998444	1	1	0.973122	0.998224	0.98693	0.987611
ENSG00000013364.19_4	0.999151	0.998444	1	1	0.955194	0.998224	0.98693	0.976366
ENSG00000013374.16_6	0.999151	0.998444	1	1	0.945153	0.984827	0.98693	0.993357
ENSG00000013375.16_8	0.999151	0.998444	1	1	0.973122	0.936815	0.98693	0.976366
ENSG00000013392.8_3	0.999151	0.998444	1	1	0.941173	0.927718	0.98693	0.976366
ENSG00000013441.16_5	0.999151	0.998444	1	1	0.987841	0.998224	0.98693	0.993357
ENSG00000013503.10_3	0.999151	0.998444	1	1	0.973122	0.998224	0.98693	0.993357
ENSG00000013523.10_6	0.999151	0.998444	1	1	0.973122	0.998224	0.98693	0.976366
ENSG00000013561.18_7	0.999151	0.998444	1	1	0.963955	0.998224	0.98693	0.976366
ENSG00000013563.14_6	0.999151	0.998444	1	1	0.963955	0.998224	0.98693	0.976366
ENSG00000013573.17_5	0.999151	0.998444	1	1	0.973122	0.927718	0.98693	0.987611
ENSG00000013583.10_7	0.999151	0.998444	1	1	0.973122	0.927718	0.98693	0.976366
ENSG00000013588.8_6	0.999151	0.998444	1	1	0.941173	0.927718	1	0.976366
ENSG00000013619.14_7	0.999151	0.998444	1	1	0.988182	0.927718	0.98693	0.987611
ENSG00000013725.14_5	0.999151	0.998444	1	1	0.983571	0.927718	0.98693	0.976366
ENSG00000013810.19_4	0.999151	0.998444	1	1	0.963955	0.927718	0.98693	0.976366
ENSG00000014123.10_3	0.999151	0.998444	1	1	0.955678	0.955946	0.98693	0.990101
ENSG00000014138.9_5	0.999151	0.998444	1	1	0.955194	0.927718	0.98693	0.993357
ENSG00000014164.7_4	0.999151	0.998444	1	1	0.988182	0.927718	0.98693	0.987007
ENSG00000014216.15_6	0.999151	0.998444	1	1	0.973122	0.981351	0.98693	0.976366
ENSG00000014257.16_3	0.999151	0.998444	1	1	0.973122	0.927718	0.98693	0.993357
ENSG00000014641.20_6	0.999151	0.998444	1	1	0.973122	0.998224	0.98693	0.993357
ENSG00000014824.14_4	0.999151	0.998444	1	1	0.973122	0.984827	0.98693	0.987611
ENSG00000014914.21_4	0.999151	0.998444	1	1	0.973122	1	0.98693	0.976366
ENSG00000014919.12_4	0.999151	0.998444	1	1	0.97396	1	0.98693	0.987611
ENSG00000015133.19_4	0.999151	0.998444	1	1	0.973122	0.955946	0.98693	0.987611
ENSG00000015153.14_4	0.999151	0.998444	1	1	0.963955	0.927718	0.98693	0.990872
ENSG00000015171.19_3	0.999151	0.998444	1	1	0.973122	0.998224	0.98693	0.987611
ENSG00000015285.11_3	0.999151	0.998444	1	1	0.963955	0.927718	0.98693	0.976366
ENSG00000015475.18_5	0.999151	0.998444	1	1	0.955194	0.998224	0.98693	0.976366
ENSG00000015479.19_7	0.999151	0.998444	1	1	0.963955	1	0.992425	0.993357
ENSG00000015532.10_3	0.999151	0.998444	1	1	0.998509	0.986442	0.98693	0.976366
ENSG00000015568.13_3	0.999151	0.998444	1	1	0.988182	0.927718	0.98693	0.987611
ENSG00000015676.18_4	0.999151	0.998444	1	1	0.973122	0.955946	0.98693	0.993357
ENSG00000016391.11_6	0.999151	0.998444	1	1	0.941173	0.927718	0.98693	0.987611
ENSG00000016864.18_6	0.999151	0.998444	1	1	0.973122	0.998224	0.98693	0.976366
ENSG00000017260.19_7	0.999151	0.998444	1	1	0.945153	0.998224	0.98693	0.993357
ENSG00000017427.16_5	0.999151	0.998444	1	1	0.963955	0.964883	0.98693	0.976366
ENSG00000017483.15_8	0.999151	0.998444	1	1	0.941173	0.998224	0.98693	0.976366
ENSG00000017797.13_4	0.999151	0.998444	1	1	0.945153	0.986442	0.98693	0.993357
ENSG00000018189.13_4	0.999151	0.998444	1	1	0.973122	0.927718	0.98693	0.987611
ENSG00000018280.17_3	0.999151	0.998444	1	1	0.963955	0.936815	0.98693	0.987611
ENSG00000018408.14_4	0.999151	0.998444	1	1	0.941173	0.984827	0.98693	0.976366
ENSG00000018510.16_7	0.999151	0.998444	1	1	0.945153	0.998224	0.98693	0.993357
ENSG00000018610.14_4	0.999151	0.998444	1	1	0.947426	0.998224	0.98693	0.987611
ENSG00000018699.13_5	0.999151	0.998444	1	1	0.985696	0.927718	0.98693	0.976366
ENSG00000018869.16_6	0.999151	0.998444	1	1	0.963955	0.984827	0.98693	0.993357
ENSG00000019144.19_8	0.999151	0.998444	1	1	0.941173	0.927718	0.98693	0.976366
ENSG00000019169.10_3	0.999151	0.998444	1	1	0.941173	0.984827	0.98693	0.993357
ENSG00000019485.13_5	0.999151	0.998444	1	1	0.941173	0.981351	0.98693	0.987611
ENSG00000019582.15_6	0.999151	0.998444	1	1	0.973122	0.927718	0.98693	0.990101
ENSG00000019991.18_7	0.999151	0.998444	1	1	0.945153	0.987856	0.98693	0.976366
ENSG00000019995.6_4	0.999151	0.998444	1	1	0.941173	0.998224	0.98693	0.993357
ENSG00000020129.16_4	0.999151	0.998444	1	1	0.941173	0.998224	0.98693	0.976366
ENSG00000020181.18_4	0.999151	0.998444	1	1	0.973122	0.984827	0.98693	0.976366
ENSG00000020256.20_5	0.999151	0.998444	1	1	0.963955	0.936815	0.98693	0.976366
ENSG00000020426.11_4	0.999151	0.998444	1	1	0.973122	0.986442	0.992425	0.987611
ENSG00000020577.14_4	0.999151	0.998444	1	1	0.963955	0.998224	0.98693	0.993357
ENSG00000020633.18_3	0.999151	0.998471	1	1	0.941173	0.984827	0.98693	0.976366
ENSG00000020922.12_8	0.999151	0.998444	1	1	0.973122	0.998224	0.98693	0.990101
ENSG00000021300.14_6	0.999151	0.998444	1	1	0.963955	0.981598	0.98693	0.888326
ENSG00000021355.13_4	0.999151	0.998444	1	1	0.945153	0.986442	0.98693	0.987611
ENSG00000021574.12_6	0.999151	0.998444	1	1	0.988182	0.984827	0.98693	0.993357
ENSG00000021645.19_6	0.999151	0.998444	1	1	0.988182	0.927718	0.98693	0.987611
ENSG00000021762.20_5	0.999151	0.998444	1	1	0.973122	0.998224	0.98693	0.987611
ENSG00000021776.11_5	0.999151	0.998444	1	1	0.945153	0.998224	0.98693	0.993357
ENSG00000021826.17_6	0.999151	0.998444	1	1	0.941173	0.927718	0.98693	0.987611
ENSG00000022267.19_8	0.999151	0.415196	1	1	0.973122	0.936815	0.98693	0.976366
ENSG00000022277.12_4	0.999151	0.998444	1	1	0.941173	0.981351	0.98693	0.976366
ENSG00000022556.16_7	0.999151	0.998444	1	1	0.941173	0.927718	0.998813	0.976366
ENSG00000022567.9_4	0.999151	0.998444	1	1	0.973122	0.927718	0.98693	0.987611
ENSG00000022840.16_6	0.999151	0.998444	1	1	0.963955	0.936815	0.98693	0.987611
ENSG00000022976.15_5	0.999151	0.998444	1	1	0.988182	0.955946	0.992425	0.976366
ENSG00000023041.11_5	0.999151	0.998444	1	1	0.988182	0.998224	0.98693	0.987611
ENSG00000023171.18_6	0.999151	0.998444	1	1	0.947426	0.927718	0.98693	0.976366
ENSG00000023191.17_4	0.999151	0.998444	1	1	0.955194	0.998224	0.98693	0.987611
ENSG00000023228.14_6	0.999151	0.998444	1	1	0.941173	1	0.98693	0.993357
ENSG00000023287.13_7	0.999151	0.998444	1	1	0.963955	0.981351	0.98693	0.987611
ENSG00000023318.8_5	0.999151	0.998444	1	1	0.941173	0.998224	0.98693	0.987611
ENSG00000023330.15_3	0.999151	0.998444	1	1	0.941173	0.984827	0.98693	0.976366
ENSG00000023445.15_4	0.999151	0.998444	1	1	0.979845	0.998224	0.98693	0.993357
ENSG00000023516.9_3	0.999151	0.998444	1	1	0.993136	0.984827	0.98693	0.987611
ENSG00000023572.9_4	0.999151	0.998444	1	1	0.987841	1	0.98693	0.993357
ENSG00000023608.5_4	0.999151	0.998444	1	1	0.941173	0.984827	0.992425	0.976366
ENSG00000023697.13_5	0.999151	0.998444	1	1	0.963955	0.987856	0.98693	0.987611
ENSG00000023734.11_4	0.999151	0.998444	1	1	0.973122	0.998224	0.98693	0.987611
ENSG00000023839.12_5	0.999151	0.998444	1	1	0.941173	0.927718	0.98693	0.976366
ENSG00000023892.11_3	0.999151	0.998444	1	1	0.963955	0.998224	0.98693	0.976366
ENSG00000023902.14_4	0.999151	0.998444	1	1	0.941173	0.998224	0.98693	0.987611
ENSG00000023909.10_4	0.999151	0.998444	1	1	0.963955	0.936815	0.998813	0.993357
ENSG00000024048.10_3	0.999151	0.998444	1	1	0.963955	0.998224	0.98693	0.976366
ENSG00000024422.12_4	0.999151	0.998444	1	1	0.941173	0.955946	0.98693	0.976366
ENSG00000024526.17_5	0.999151	0.998444	1	1	0.955194	0.927718	0.98693	0.987611
ENSG00000024862.17_4	0.999151	0.998444	1	1	0.941173	0.936815	0.98693	0.987611
ENSG00000025039.15_4	0.999151	0.998444	1	1	0.941173	0.984827	0.98693	0.987611
ENSG00000025156.13_6	0.999151	0.998444	1	1	0.988182	0.998224	0.990319	0.976366
ENSG00000025293.17_4	0.999151	0.998444	1	1	0.988182	0.955946	0.98693	0.987611
ENSG00000025434.19_5	0.999151	0.998444	1	1	0.963955	0.936815	0.98693	0.987611
ENSG00000025708.14_6	0.999151	0.998444	1	1	0.941173	0.998224	0.98693	0.993357
ENSG00000025770.19_5	0.999151	0.998444	1	1	0.963955	0.991069	0.98693	0.976366
ENSG00000025772.8_4	0.999151	0.998444	1	1	0.963955	0.998224	0.98693	0.987611
ENSG00000025796.14_4	0.999151	0.998444	1	1	0.973122	0.927718	0.98693	0.993357
ENSG00000025800.14_4	0.999151	0.998444	1	1	0.973122	0.998224	0.98693	0.987611
ENSG00000026025.16_6	0.999151	0.998444	1	1	0.941173	0.927718	0.98693	0.950199
ENSG00000026103.22_4	0.999151	0.998444	1	1	0.979845	0.998224	0.98693	0.990101
ENSG00000026297.15_7	0.999151	0.998444	1	1	0.941173	0.936815	0.98693	0.976366
ENSG00000026508.19_8	0.999151	0.998444	1	1	0.945153	0.984827	0.98693	0.987611
ENSG00000026559.14_6	0.999151	0.998444	1	1	0.941173	0.927718	0.98693	0.987611
ENSG00000026652.15_6	0.999151	0.998444	1	1	0.941173	0.955946	0.98693	0.987007
ENSG00000026751.17_4	0.999151	0.998444	1	1	0.973122	0.998224	0.98693	0.993357
ENSG00000026950.17_5	0.999151	0.998444	1	1	0.973122	0.998224	0.98693	0.992937
ENSG00000027001.10_5	0.999151	0.998444	1	1	0.973122	0.998224	0.98693	0.976366
ENSG00000027075.15_5	0.999151	0.998444	1	1	0.973122	0.984827	0.98693	0.993357
ENSG00000027697.14_7	0.999151	0.998444	1	1	0.973122	0.984827	0.98693	0.987611
ENSG00000027847.14_4	0.999151	0.998444	1	1	0.963955	0.927718	0.98693	0.993357
ENSG00000027869.11_4	0.999151	0.998444	1	1	0.941173	0.955946	0.98693	0.976366
ENSG00000028116.17_4	0.999151	0.998444	1	1	0.941173	0.977481	0.98693	0.987611
ENSG00000028137.19_4	0.999151	0.998444	1	1	0.973122	0.998224	0.98693	0.990101
ENSG00000028203.18_4	0.999151	0.998444	1	1	0.963955	0.927718	0.98693	0.993357
ENSG00000028277.21_6	0.999151	0.998444	1	1	0.955194	0.955946	0.98693	0.976366
ENSG00000028310.18_5	0.999151	0.998444	1	1	0.988182	0.955946	0.98693	0.987007
ENSG00000028528.15_6	0.999151	0.998444	1	1	0.955194	0.984827	0.98693	0.976366
ENSG00000028839.10_5	0.999151	0.998444	1	1	0.963955	0.938922	0.98693	0.987611
ENSG00000029153.14_6	0.999151	0.998444	1	1	0.941173	0.927718	0.98693	0.987007
ENSG00000029363.17_8	0.999151	0.998444	1	1	0.973122	0.984827	0.98693	0.987611
ENSG00000029364.12_3	0.999151	0.998444	1	1	0.973122	0.998224	0.98693	0.987611
ENSG00000029534.20_8	0.999151	0.998444	1	1	0.973122	0.984827	0.98693	0.987611
ENSG00000029639.11_4	0.999151	0.998444	1	1	0.94636	0.998224	0.98693	0.993357
ENSG00000029725.17_6	0.999151	0.998444	1	1	0.973122	0.998224	0.98693	0.987611
ENSG00000029993.15_7	0.999151	0.998444	1	1	0.963955	0.927718	0.98693	0.976366
ENSG00000030066.13_5	0.999151	0.998444	1	1	0.963955	0.936815	0.98693	0.987611
ENSG00000030110.13_4	0.999151	0.998444	1	1	0.941173	0.998224	0.98693	0.993357
ENSG00000030419.16_5	0.999151	0.998444	1	1	0.998784	0.998224	0.98693	0.993357
ENSG00000030582.18_4	0.999151	0.998444	1	1	0.941173	0.998224	0.98693	0.987611
ENSG00000031003.10_4	0.999151	0.998444	1	1	0.973122	0.955946	0.98693	0.987611
ENSG00000031081.11_5	0.999151	0.998444	1	1	0.963955	0.936815	0.98693	0.976366
ENSG00000031691.7_3	0.999151	0.998444	1	1	0.963955	0.998224	0.98693	0.987611
ENSG00000031698.13_4	0.999151	0.998444	1	1	0.941173	0.984827	0.98693	0.987611
ENSG00000031823.14_5	0.999151	0.998444	1	1	0.973122	0.927718	0.98693	0.987611
ENSG00000032219.19_4	0.999151	0.998444	1	1	0.955194	0.936815	0.98693	0.993357
ENSG00000032389.12_9	0.999151	0.998444	1	1	0.941173	0.927718	0.98693	0.987611
ENSG00000032444.16_6	0.999151	0.998444	1	1	0.941173	0.936815	0.98693	0.987611
ENSG00000032742.17_5	0.999151	0.998444	1	1	0.963955	0.984827	0.98693	0.976366
ENSG00000033011.12_5	0.999151	0.998444	1	1	0.988182	0.998224	0.98693	0.976366
ENSG00000033030.15_6	0.999151	0.998444	1	1	0.973122	0.927718	0.98693	0.987611
ENSG00000033050.9_5	0.999151	0.998444	1	1	0.945153	0.984827	0.98693	0.976366
ENSG00000033100.16_4	0.999151	0.998444	1	1	0.973122	0.927718	0.98693	0.993357
ENSG00000033122.20_7	0.999151	0.998444	1	1	0.973122	0.927718	0.98693	0.987611
ENSG00000033170.17_4	0.999151	0.998444	1	1	0.955194	0.927718	0.98693	0.987611
ENSG00000033178.13_4	0.999151	0.998444	1	1	0.941173	0.998224	0.98693	0.993357
ENSG00000033327.13_7	0.999151	0.998444	1	1	0.973122	0.927718	0.98693	0.987611
ENSG00000033627.16_4	0.999151	0.998444	1	1	0.963955	0.927718	0.98693	0.987611
ENSG00000033800.13_2	0.999151	0.998444	1	1	0.998509	0.981351	0.98693	0.987611
ENSG00000033867.16_5	0.999151	0.998444	1	1	0.963955	0.984827	0.98693	0.990101
ENSG00000034053.14_7	0.999151	0.998444	1	1	0.973122	0.927718	0.98693	0.976366
ENSG00000034152.19_6	0.999151	0.998444	1	1	0.988182	0.927718	0.98693	0.987611
ENSG00000034510.6_3	0.999151	0.998444	1	1	0.941173	1	0.98693	0.987611
ENSG00000034533.11_6	0.999151	0.998444	1	1	0.973122	0.955946	0.98693	0.987611
ENSG00000034677.13_5	0.999151	0.998444	1	1	0.963955	0.998224	0.98693	0.987611
ENSG00000034693.15_4	0.999151	0.998444	1	1	0.973122	0.998224	0.98693	0.993357
ENSG00000034713.8_3	0.999151	0.998444	1	1	0.968246	0.998224	0.98693	0.987611
ENSG00000035115.22_7	0.999151	0.998444	1	1	0.973122	0.927718	0.98693	0.976366
ENSG00000035141.8_5	0.999151	0.998444	1	1	0.973122	0.998224	0.98693	0.993357
ENSG00000035403.17_3	0.999151	0.998444	1	1	0.973122	0.998224	0.98693	0.987611
ENSG00000035499.13_4	0.999151	0.998444	1	1	0.973122	0.936815	0.98693	0.976366
ENSG00000035664.11_6	0.999151	0.998444	1	1	0.963955	0.936815	0.98693	0.976366
ENSG00000035681.9_6	0.999151	0.998444	1	1	0.988182	0.977481	0.98693	0.993357
ENSG00000035687.10_5	0.999151	0.998444	1	1	0.941173	0.984827	0.98693	0.993357
ENSG00000035720.8_3	0.999151	0.998444	1	1	0.955194	0.955946	0.98693	0.993357
ENSG00000035862.12_5	0.999151	0.998444	1	1	0.973122	0.955946	0.98693	0.976366
ENSG00000035928.16_5	0.999151	0.998444	1	1	0.945153	0.981351	0.98693	0.993357
ENSG00000036054.13_4	0.999151	0.998444	1	1	0.973122	0.998224	0.98693	0.993357
ENSG00000036257.13_5	0.999151	0.998444	1	1	0.955194	0.998224	0.98693	0.993357
ENSG00000036448.10_4	0.999151	0.998444	1	1	0.987841	0.984827	0.98693	0.993357
ENSG00000036530.9_3	0.999151	0.998444	1	1	0.955194	0.984827	0.98693	0.976366
ENSG00000036549.13_6	0.999151	0.998444	1	1	0.963955	0.927718	0.98693	0.993357
ENSG00000036828.16_5	0.999151	0.998444	1	1	0.941173	0.927718	0.98693	0.987611
ENSG00000037042.9_3	0.999151	0.998444	1	1	0.973122	0.927718	0.98693	0.976366
ENSG00000037241.7_5	0.212211	0.998444	1	1	0.941173	0.927718	0.98693	0.993357
ENSG00000037280.16_6	0.999151	0.998444	1	1	0.941173	0.987856	0.98693	0.976366
ENSG00000037474.15_4	0.999151	0.998444	1	1	0.963955	0.998224	0.98693	0.987007
ENSG00000037637.11_5	0.999151	0.998444	1	1	0.986565	0.966464	0.98693	0.987007
ENSG00000037749.12_4	0.999151	0.998444	1	1	0.998509	0.984827	0.98693	0.993357
ENSG00000037757.14_4	0.999151	0.998444	1	1	0.973122	0.991069	0.98693	0.976366
ENSG00000037897.17_7	0.999151	0.998444	1	1	0.988182	0.927718	0.98693	0.993357
ENSG00000038002.9_4	0.999151	0.998444	1	1	0.947426	0.936815	0.98693	0.987007
ENSG00000038210.14_6	0.999151	0.998444	1	1	0.973122	0.998224	0.98693	0.993357
ENSG00000038219.13_4	0.999151	0.998444	1	1	0.973122	0.998224	0.98693	0.993357
ENSG00000038274.17_4	0.999151	0.998444	1	1	0.941173	0.998224	0.98693	0.993357
ENSG00000038358.15_4	0.999151	0.998444	1	1	0.988182	0.958554	0.98693	0.976366
ENSG00000038382.20_4	0.999151	0.998444	1	1	0.988182	0.99075	0.98693	0.987611
ENSG00000038427.16_5	0.999151	0.998444	1	1	0.971985	0.998224	0.98693	0.987611
ENSG00000038532.16_7	0.999151	0.998444	1	1	0.973122	0.998224	0.98693	0.987611
ENSG00000038945.15_7	0.999151	0.998444	1	1	0.941173	0.998224	0.98693	0.993357
ENSG00000039068.19_6	0.999151	0.998444	1	1	0.973122	0.998224	0.98693	0.976366
ENSG00000039123.16_5	0.999151	0.998444	1	1	0.973122	0.984827	0.98693	0.993357
ENSG00000039319.17_5	0.999151	0.998444	1	1	0.973122	0.998224	0.98693	0.987611
ENSG00000039523.20_7	0.999151	0.998444	1	1	0.963955	0.927718	0.98693	0.99694
ENSG00000039560.14_6	0.999151	0.998444	1	1	0.988182	0.927718	0.98693	0.993357
ENSG00000039650.12_6	0.999151	0.998444	1	1	0.941173	0.936815	0.992425	0.976366
ENSG00000040199.18_7	0.999151	0.998444	1	1	0.941173	0.984827	0.98693	0.976366
ENSG00000040275.17_7	0.999151	0.998444	1	1	0.973122	0.998224	0.98693	0.976366
ENSG00000040341.18_8	0.999151	0.998444	1	1	0.995938	0.955946	0.98693	0.987611
ENSG00000040487.13_5	0.999151	0.998444	1	1	0.963955	0.927718	0.98693	0.987611
ENSG00000040531.15_5	0.999151	0.998444	1	1	0.963955	0.981351	0.98693	0.976366
ENSG00000040633.13_5	0.999151	0.998444	1	1	0.973122	0.984827	0.98693	0.976366
ENSG00000040933.15_3	0.999151	0.998444	1	1	0.979556	0.927718	0.98693	0.987611
ENSG00000041353.10_5	0.999151	0.998444	1	1	0.988945	0.936815	0.98693	0.993357
ENSG00000041357.16_4	0.999151	0.998444	1	1	0.973122	0.927718	0.98693	0.987611
ENSG00000041515.16_3	0.999151	0.998444	1	1	0.941173	0.927718	0.98693	0.976366
ENSG00000041802.11_5	0.999151	0.998444	1	1	0.973122	0.936815	0.98693	0.987611
ENSG00000041880.14_4	0.999151	0.998444	1	1	0.973122	0.927718	0.98693	0.976366
ENSG00000041982.16_5	0.999151	0.998444	1	1	0.973122	0.927718	0.98693	0.987611
ENSG00000041988.15_5	0.999151	0.998444	1	1	0.973122	0.955946	0.98693	0.976366
ENSG00000042062.13_8	0.999151	0.998444	1	1	0.973122	0.984827	0.98693	0.993357
ENSG00000042088.14_7	0.999151	0.998444	1	1	0.941173	0.927718	0.98693	0.993357
ENSG00000042286.15_4	0.999151	0.998444	1	1	0.941173	0.927718	0.98693	0.976366
ENSG00000042317.17_8	0.999151	0.998444	1	1	0.941173	0.998224	0.98693	0.987611
ENSG00000042429.12_4	0.999151	0.998444	1	1	0.973122	0.936815	0.98693	0.976366
ENSG00000042445.14_6	0.999151	0.998444	1	1	0.973122	0.998224	0.98693	0.987611
ENSG00000042493.16_4	0.999151	0.998444	1	1	0.963955	0.955946	0.98693	0.987611
ENSG00000042753.11_3	0.999151	0.998444	1	1	0.941173	0.998224	0.98693	0.987611
ENSG00000042832.12_3	0.999151	0.998444	1	1	0.941173	0.927718	0.98693	0.976366
ENSG00000042980.13_3	0.999151	0.998444	1	1	0.955194	0.936815	0.98693	0.993357
ENSG00000043093.15_8	0.999151	0.998444	1	1	0.955194	0.998224	0.98693	0.987611
ENSG00000043143.20_3	0.999151	0.998444	1	1	0.968121	0.927718	0.98693	0.976366
ENSG00000043462.12_6	0.999151	0.998444	1	1	0.973122	0.936815	0.98693	0.993357
ENSG00000043514.17_6	0.999151	0.998444	1	1	0.988182	0.986442	0.98693	0.976366
ENSG00000044090.9_3	0.999151	0.998444	1	1	0.941173	0.998224	0.98693	0.976366
ENSG00000044115.21_7	0.999151	0.998444	1	1	0.963955	0.984827	0.98693	0.976366
ENSG00000044446.12_4	0.999151	0.998444	1	1	0.973122	0.927718	0.98693	0.987611
ENSG00000044459.15_4	0.999151	0.998444	1	1	0.988182	0.936815	0.98693	0.976366
ENSG00000044574.8_4	0.999151	0.998444	1	1	0.955194	0.929015	0.98693	0.976366
ENSG00000046647.13_6	0.999151	0.998444	1	1	0.973122	0.927718	0.98693	0.987611
ENSG00000046651.15_5	0.999151	0.998444	1	1	0.973122	0.936815	0.98693	0.987611
ENSG00000047056.16_5	0.999151	0.998444	1	1	0.973122	0.936815	0.98693	0.987611
ENSG00000047188.16_3	0.999151	0.998444	1	1	0.963955	0.998224	0.98693	0.987611
ENSG00000047230.15_6	0.999151	0.998444	1	1	0.998784	0.927718	0.98693	0.987611
ENSG00000047249.18_7	0.999151	0.998444	1	1	0.941173	0.986442	0.98693	0.993357
ENSG00000047315.16_4	0.999151	0.998444	1	1	0.963955	0.927718	0.98693	0.976366
ENSG00000047346.12_6	0.999151	0.998444	1	1	0.988182	0.927718	0.98693	0.987611
ENSG00000047365.12_5	0.999151	0.998444	1	1	0.941173	0.998224	0.98693	0.976366
ENSG00000047410.14_4	0.999151	0.998444	1	1	0.988182	0.998224	0.98693	0.987611
ENSG00000047457.14_5	0.999151	0.998444	1	1	0.963955	0.936474	0.98693	0.976366
ENSG00000047578.13_7	0.999151	0.998444	1	1	0.963955	0.927718	0.98693	0.976366
ENSG00000047579.19_4	0.999151	0.998444	1	1	0.988182	0.927718	0.98693	0.993357
ENSG00000047597.7_5	0.999151	0.998444	1	1	0.94636	0.998224	0.98693	0.987611
ENSG00000047621.12_5	0.999151	0.998444	1	1	0.963955	0.984827	0.98693	0.976366
ENSG00000047634.15_5	0.999151	0.998444	1	1	0.973122	0.936815	0.98693	0.976366
ENSG00000047644.18_3	0.999151	0.998444	1	1	0.973122	0.927718	0.98693	0.987611
ENSG00000047648.23_7	0.999151	0.688252	1	1	0.941173	0.927718	0.98693	0.976366
ENSG00000047662.5_4	0.999151	0.998444	1	1	0.941173	0.927718	0.98693	0.976366
ENSG00000047849.21_8	0.999151	0.998444	1	1	0.941173	0.927718	0.98693	0.987611
ENSG00000047932.14_6	0.999151	0.998444	1	1	0.945153	0.984827	0.98693	0.987611
ENSG00000048028.11_5	0.999151	0.998444	1	1	0.979845	0.955946	0.98693	0.987007
ENSG00000048052.21_6	0.999151	0.998444	1	1	0.973122	0.998224	0.98693	0.987007
ENSG00000048140.18_6	0.999151	0.998471	1	1	0.973122	0.984827	0.98693	0.987611
ENSG00000048162.20_4	0.999151	0.998444	1	1	0.973122	0.998224	0.98693	0.976366
ENSG00000048342.16_8	0.999151	0.998444	1	1	0.941173	0.927718	0.98693	0.987611
ENSG00000048392.12_3	0.999151	0.998444	1	1	0.970616	0.998224	0.98693	0.987611
ENSG00000048405.10_7	0.999151	0.998444	1	1	0.973122	1	0.98693	0.993357
ENSG00000048462.11_5	0.999151	0.998444	1	1	0.973122	0.998224	0.98693	0.976366
ENSG00000048471.14_4	0.999151	0.998444	1	1	0.963955	0.927718	0.98693	0.987611
ENSG00000048544.6_4	0.999151	0.998444	1	1	0.963955	0.998224	0.98693	0.993357
ENSG00000048649.13_5	0.999151	0.998444	1	1	0.963955	0.998224	0.98693	0.992937
ENSG00000048707.15_8	0.999151	0.998444	1	1	0.973122	0.955946	0.98693	0.993357
ENSG00000048740.18_5	0.999151	0.998444	1	1	0.963955	0.986442	0.98693	0.987611
ENSG00000048828.17_4	0.999151	0.998444	1	1	0.973122	0.984827	0.98693	0.993357
ENSG00000048991.16_4	0.999151	0.998444	1	1	0.979845	0.984827	0.993955	0.976366
ENSG00000049089.15_8	0.999151	0.998444	1	1	0.941173	0.955946	1	0.976366
ENSG00000049167.14_7	0.999151	0.998444	1	1	0.979845	0.927718	0.98693	0.976366
ENSG00000049192.15_5	0.999151	0.998444	1	1	0.971985	0.927718	0.98693	0.987611
ENSG00000049239.12_3	0.999151	0.998444	1	1	0.973122	0.984827	0.98693	0.976366
ENSG00000049245.13_4	0.999151	0.998444	1	1	0.941173	0.966464	0.98693	0.987611
ENSG00000049246.14_2	0.999151	0.998444	1	1	0.941173	0.927718	0.98693	0.976366
ENSG00000049249.8_4	0.999151	0.998444	1	1	0.941173	0.927718	0.98693	0.990872
ENSG00000049323.16_5	0.999151	0.998444	1	1	0.988182	0.927718	0.98693	0.993357
ENSG00000049449.9_4	0.999151	0.998444	1	1	0.973122	0.927718	0.98693	0.993357
ENSG00000049540.17_8	0.999151	0.998444	1	1	0.963955	0.927718	0.98693	0.987611
ENSG00000049541.11_5	0.999151	0.998444	1	1	0.955194	0.936815	0.98693	0.987007
ENSG00000049618.23_6	0.999151	0.998444	1	1	0.973122	0.927718	0.98693	0.993357
ENSG00000049656.14_4	0.999151	0.998444	1	1	0.988182	0.998224	0.98693	0.976366
ENSG00000049759.18_6	0.999151	0.998444	1	1	0.986565	0.927718	0.98693	0.993357
ENSG00000049769.14_6	0.999151	0.998444	1	1	0.963955	0.927718	0.98693	0.976366
ENSG00000049860.14_4	0.999151	0.998444	1	1	0.988182	0.998224	0.98693	0.987611
ENSG00000049883.15_4	0.999151	0.998444	1	1	0.998509	0.927718	0.98693	0.976366
ENSG00000050030.15_8	0.999151	0.998444	1	1	0.979845	0.984827	0.98693	0.987611
ENSG00000050130.18_5	0.999151	0.998444	1	1	0.963955	0.998224	0.98693	0.987611
ENSG00000050165.18_4	0.999151	0.998444	1	1	0.97396	0.936815	0.98693	0.976366
ENSG00000050327.15_5	0.999151	0.998444	1	1	0.988182	0.927718	0.98693	0.976366
ENSG00000050344.9_3	0.999151	0.998444	1	1	0.941173	0.927718	0.98693	0.976366
ENSG00000050393.11_6	0.999151	0.998444	1	1	0.973122	0.998224	0.98693	0.987611
ENSG00000050405.13_6	0.999151	0.998444	1	1	0.973122	0.998224	0.98693	0.976366
ENSG00000050426.16_7	0.999151	0.998444	1	1	0.963955	0.936815	0.98693	0.987611
ENSG00000050438.17_3	0.999151	0.998444	1	1	0.963955	0.995492	0.98693	0.987611
ENSG00000050730.16_6	0.999151	0.998444	1	1	0.973122	0.927718	0.98693	0.976366
ENSG00000050748.17_8	0.999151	0.998444	1	1	0.988182	0.955946	0.992425	0.987611
ENSG00000051009.10_4	0.999151	0.998444	1	1	0.963955	0.927718	0.98693	0.987611
ENSG00000051108.15_7	0.999151	0.998444	1	1	0.979845	0.998224	0.98693	0.993357
ENSG00000051128.19_6	0.999151	0.998444	1	1	0.963955	0.984827	0.98693	0.993357
ENSG00000051180.17_4	0.999151	0.998444	1	1	0.955194	0.998224	0.98693	0.987611
ENSG00000051341.14_5	0.999151	0.998444	1	1	0.973122	0.984827	0.98693	0.976366
ENSG00000051382.9_3	0.999151	0.998444	1	1	0.973122	0.927718	0.98693	0.987611
ENSG00000051523.11_5	0.999151	0.998444	1	1	0.941173	0.998224	0.98693	0.976366
ENSG00000051596.9_4	0.999151	0.998444	1	1	0.941173	0.936301	0.98693	0.976366
ENSG00000051620.11_5	0.999151	0.998444	1	1	0.979845	0.998224	0.98693	0.976366
ENSG00000051825.15_7	0.999151	0.998444	1	1	0.988182	0.998224	0.992425	0.993357
ENSG00000052126.14_5	0.999151	0.998444	1	1	0.941173	0.949696	0.98693	0.976366
ENSG00000052344.16_4	0.999151	0.998444	1	1	0.963955	0.927718	0.98693	0.993357
ENSG00000052723.11_4	0.999151	0.998444	1	1	0.941173	0.998224	0.98693	0.987611
ENSG00000052749.14_8	0.999151	0.998444	1	1	0.941173	0.998224	0.98693	0.950199
ENSG00000052795.13_4	0.999151	0.998444	1	1	0.972603	0.998224	0.98693	0.987611
ENSG00000052802.13_4	0.999151	0.998444	1	1	0.971985	0.984827	0.993955	0.987007
ENSG00000052841.15_4	0.999151	0.998444	1	1	0.963955	0.998224	0.98693	0.993357
ENSG00000053254.15_7	0.999151	0.998444	1	1	0.987841	0.927718	0.98693	0.987611
ENSG00000053371.12_7	0.999151	0.998444	1	1	0.973122	0.927718	0.98693	0.987611
ENSG00000053372.5_4	0.999151	0.998444	1	1	0.973122	0.998224	0.98693	0.976366
ENSG00000053501.13_4	0.999151	0.998444	1	1	0.963955	0.998224	0.98693	0.987611
ENSG00000053524.12_5	0.999151	0.998444	1	1	0.941173	0.998224	0.98693	0.976366
ENSG00000053770.12_4	0.999151	0.998444	1	1	0.945153	0.984827	0.98693	0.987611
ENSG00000053900.10_2	0.999151	0.998444	1	1	0.988945	0.998224	1	0.987611
ENSG00000053918.18_8	0.999151	0.998444	1	1	0.985696	0.927718	0.98693	0.987611
ENSG00000054116.12_4	0.999151	0.998444	1	1	0.941173	0.984827	0.98693	0.992937
ENSG00000054118.15_6	0.999151	0.998444	1	1	0.941173	0.927718	0.98693	0.976366
ENSG00000054148.18_4	0.999151	0.998444	1	1	0.988182	1	0.98693	0.976366
ENSG00000054219.11_5	0.999151	0.998444	1	1	0.998509	0.998224	0.98693	0.993357
ENSG00000054267.22_6	0.999151	0.998444	1	1	0.973122	0.927718	0.98693	0.993357
ENSG00000054277.14_5	0.999151	0.998444	1	1	0.988182	0.955946	0.98693	0.993357
ENSG00000054282.16_3	0.999151	0.998444	1	1	0.973122	0.995588	0.98693	0.989733
ENSG00000054392.13_5	0.999151	0.998444	1	1	0.941173	0.998224	0.98693	0.976366
ENSG00000054523.17_4	0.999151	0.998444	1	1	0.973122	0.984827	0.98693	0.993357
ENSG00000054611.14_4	0.999151	0.998444	1	1	0.963955	0.980235	0.98693	0.987611
ENSG00000054654.17_7	0.999151	0.998444	1	1	0.973122	0.986442	0.98693	0.976366
ENSG00000054690.14_5	0.999151	0.998444	1	1	0.973122	0.927718	0.992984	0.993357
ENSG00000054793.14_6	0.999151	0.998444	1	1	0.979845	0.998224	0.98693	0.976366
ENSG00000054965.10_4	0.999151	0.998444	1	1	0.973122	0.936815	0.98693	0.993357
ENSG00000054967.13_4	0.999151	0.998444	1	1	0.973122	0.971667	0.98693	0.976366
ENSG00000054983.17_6	0.999151	0.998444	1	1	0.973122	0.927718	0.98693	0.993357
ENSG00000055044.11_3	0.999151	0.998444	1	1	0.988182	0.998224	0.98693	0.987611
ENSG00000055070.17_3	0.999151	0.998444	1	1	0.955194	0.927718	0.98693	0.993357
ENSG00000055118.15_4	0.999151	0.998444	1	1	0.973122	0.936474	0.98693	0.987611
ENSG00000055130.17_4	0.999151	0.998444	1	1	0.941173	0.998224	0.98693	0.987611
ENSG00000055147.19_5	0.999151	0.998444	1	1	0.945153	0.927718	0.993955	0.987611
ENSG00000055163.20_6	0.999151	0.998444	1	1	0.963955	0.966464	0.98693	0.976366
ENSG00000055208.19_5	0.999151	0.998444	1	1	0.988182	0.927718	0.98693	0.987611
ENSG00000055211.14_4	0.999151	0.998444	1	1	0.963955	0.998224	0.98693	0.993357
ENSG00000055332.18_7	0.999151	0.998444	1	1	0.941173	0.984827	0.98693	0.987611
ENSG00000055483.19_8	0.999151	0.998444	1	1	0.941173	0.927718	0.98693	0.976366
ENSG00000055609.18_6	0.999151	0.998444	1	1	0.963955	0.981351	0.98693	0.993357
ENSG00000055732.13_4	0.999151	0.998444	1	1	0.941173	0.927718	0.98693	0.993357
ENSG00000055917.15_6	0.999151	0.998444	1	1	0.973122	0.998224	0.98693	0.987611
ENSG00000055950.16_4	0.999151	0.998444	1	1	0.941173	0.998224	0.98693	0.987611
ENSG00000055955.17_6	0.999151	0.998444	1	1	0.988182	0.984827	0.98693	0.976366
ENSG00000056050.7_7	0.999151	0.998444	1	1	0.973122	0.99075	0.98693	0.987007
ENSG00000056097.16_4	0.999151	0.998444	1	1	0.963955	1	0.98693	0.987007
ENSG00000056277.16_4	0.999151	0.998444	1	1	0.963955	0.984827	0.98693	0.987611
ENSG00000056558.11_4	0.999151	0.998444	1	1	0.973122	0.98041	0.98693	0.976366
ENSG00000056586.16_6	0.999151	0.998444	1	1	0.955194	0.936815	0.98693	0.976366
ENSG00000056972.20_8	0.999151	0.998444	1	1	0.973122	0.927718	0.98693	0.976366
ENSG00000057019.16_6	0.999151	0.998444	1	1	0.941173	0.927718	0.98693	0.987611
ENSG00000057252.13_3	0.999151	0.998444	1	1	0.963955	0.998224	0.98693	0.976366
ENSG00000057294.14_6	0.999151	0.998444	1	1	0.945153	0.927718	0.98693	0.993357
ENSG00000057468.7_4	0.999151	0.998444	1	1	0.941173	0.927718	0.98693	0.976366
ENSG00000057608.17_7	0.999151	0.998444	1	1	0.963955	0.998224	0.98693	0.987611
ENSG00000057657.17_8	0.999151	0.998444	1	1	0.988182	0.984827	0.98693	0.987611
ENSG00000057663.16_6	0.999151	0.998444	1	1	0.973122	0.927718	0.98693	0.987611
ENSG00000057704.13_6	0.999151	0.998444	1	1	0.973122	0.998224	0.98693	0.987611
ENSG00000057757.10_6	0.999151	0.998444	1	1	0.941173	0.984827	0.98693	0.976366
ENSG00000057935.13_4	0.999151	0.998444	1	1	0.988484	0.927718	0.98693	0.987611
ENSG00000058056.9_4	0.999151	0.998444	1	1	0.941173	1	0.98693	0.987611
ENSG00000058063.16_5	0.999151	0.998444	1	1	0.963955	0.998224	0.98693	0.976366
ENSG00000058091.17_6	0.999151	0.998444	1	1	0.963955	0.984827	0.98693	0.987611
ENSG00000058262.10_3	0.999151	0.998444	1	1	0.941173	0.998224	0.98693	0.987611
ENSG00000058272.19_7	0.999151	0.998444	1	1	0.973122	0.998224	0.98693	0.987611
ENSG00000058453.17_4	0.999151	0.998444	1	1	0.941173	0.927718	0.98693	0.976366
ENSG00000058600.16_7	0.999151	0.998444	1	1	0.973122	0.981598	0.98693	0.976366
ENSG00000058668.14_4	0.999151	0.998444	1	1	0.963955	0.927718	0.98693	0.976366
ENSG00000058673.16_6	0.999151	0.998444	1	1	0.973122	0.998224	0.98693	0.987611
ENSG00000058729.11_7	0.999151	0.998444	1	1	0.973122	0.984827	0.98693	0.976366
ENSG00000058799.15_4	0.999151	0.998444	1	1	0.941173	0.936815	0.98693	0.993357
ENSG00000058804.12_4	0.999151	0.998444	1	1	0.973122	0.984827	0.98693	0.987611
ENSG00000058866.15_6	0.999151	0.998444	1	1	0.973122	0.927718	0.98693	0.993357
ENSG00000059122.16_2	0.999151	0.998444	1	1	0.941173	0.984827	0.98693	0.976366
ENSG00000059145.18_5	0.999151	0.998444	1	1	0.941173	0.927718	0.98693	0.993357
ENSG00000059377.17_4	0.999151	0.998444	1	1	0.963955	0.998224	0.98693	0.976366
ENSG00000059378.13_5	0.999151	0.998444	1	1	0.941173	0.99397	0.98693	0.987611
ENSG00000059573.9_4	0.999151	0.998444	1	1	0.963955	0.998224	0.98693	0.993357
ENSG00000059588.10_4	0.999151	0.998444	1	1	0.973122	0.998224	0.98693	0.987611
ENSG00000059691.12_5	0.999151	0.998444	1	1	0.963955	0.927718	0.98693	0.976366
ENSG00000059728.11_4	0.999151	0.998444	1	1	0.973122	0.984827	0.98693	0.976366
ENSG00000059758.8_7	0.999151	0.998444	1	1	0.973122	0.998224	0.98693	0.993357
ENSG00000059769.20_4	0.999151	0.998444	1	1	0.973122	0.984827	0.98693	0.976366
ENSG00000059804.16_5	0.999151	0.998444	1	1	0.973122	0.998224	0.98693	0.993357
ENSG00000059915.17_6	0.999151	0.998444	1	1	0.941173	0.927718	0.98693	0.976366
ENSG00000060069.16_2	0.999151	0.998444	1	1	0.97396	0.984827	1	0.993357
ENSG00000060138.13_7	0.999151	0.998444	1	1	0.945153	1	0.98693	0.987007
ENSG00000060140.9_7	0.999151	0.998444	1	1	0.955194	0.927718	0.98693	0.976366
ENSG00000060237.17_7	0.999151	0.998444	1	1	0.988182	0.927718	0.98693	0.987611
ENSG00000060339.14_7	0.999151	0.998444	1	1	0.988182	0.936815	0.992425	0.993357
ENSG00000060491.16_5	0.999151	0.998444	1	1	0.94636	0.936815	0.98693	0.976366
ENSG00000060558.4_3	0.999151	0.998444	1	1	0.979845	0.984827	0.98693	0.976366
ENSG00000060642.10_6	0.999151	0.998444	1	1	0.945153	0.998224	0.98693	0.976366
ENSG00000060688.13_5	0.999151	0.998444	1	1	0.963955	0.998224	0.98693	0.987611
ENSG00000060749.15_4	0.999151	0.998444	1	1	0.941173	0.998224	0.98693	0.993357
ENSG00000060762.19_4	0.999151	0.998444	1	1	0.973122	0.984827	0.98693	0.993357
ENSG00000060971.18_5	0.999151	0.998444	1	1	0.973122	0.936815	0.993955	0.976366
ENSG00000060982.15_6	0.999151	0.998444	1	1	0.963955	0.984827	0.98693	0.993357
ENSG00000061273.18_5	0.999151	0.998444	1	1	0.963955	0.927718	0.98693	0.976366
ENSG00000061676.15_5	0.999151	0.998444	1	1	0.991996	0.998224	0.98693	0.993357
ENSG00000061794.13_4	0.999151	0.998444	1	1	0.973122	0.944625	0.98693	0.987611
ENSG00000061918.13_4	0.999151	0.998444	1	1	0.945153	0.984827	0.98693	0.987611
ENSG00000061936.9_3	0.999151	0.998444	1	1	0.973122	0.927718	0.98693	0.987007
ENSG00000061938.19_8	0.999151	0.998444	1	1	0.959167	0.927718	0.98693	0.976366
ENSG00000061987.16_5	0.999151	0.998444	1	1	0.988182	0.998224	0.98693	0.993357
ENSG00000062038.14_4	0.999151	0.998444	1	1	0.963955	0.936815	1	0.993357
ENSG00000062194.16_3	0.999151	0.998444	1	1	0.973122	0.998224	0.98693	0.993357
ENSG00000062282.15_7	0.999151	0.998444	1	1	0.988182	0.927718	0.98693	0.987611
ENSG00000062370.16_7	0.999151	0.998444	1	1	0.941173	0.998224	0.998269	0.976366
ENSG00000062485.19_8	0.999151	0.998444	1	1	0.941173	0.929015	1	0.987611
ENSG00000062524.16_4	0.999151	0.998444	1	1	0.968246	0.998224	0.98693	0.976366
ENSG00000062582.14_5	0.999151	0.998444	1	1	0.973122	0.927718	0.98693	0.993357
ENSG00000062598.18_6	0.999151	0.998444	1	1	0.963955	0.998224	0.98693	0.992483
ENSG00000062650.19_6	0.999151	0.998444	1	1	0.986565	0.987856	0.98693	0.987611
ENSG00000062716.13_4	0.999151	0.998444	1	1	0.973122	0.936301	0.98693	0.976366
ENSG00000062725.10_4	0.999151	0.998444	1	1	0.973122	0.998224	0.98693	0.987007
ENSG00000062822.14_5	0.999151	0.998444	1	1	0.987841	0.984827	0.98693	0.976366
ENSG00000063046.17_4	0.999151	0.998444	1	1	0.963955	1	0.98693	0.987611
ENSG00000063127.16_7	0.999151	0.998444	1	1	0.941173	0.98041	0.98693	0.976366
ENSG00000063169.10_6	0.999151	0.998444	1	1	0.973122	0.927718	0.98693	0.987611
ENSG00000063176.16_6	0.999151	0.998444	1	1	0.998509	0.936815	0.98693	0.976366
ENSG00000063177.13_6	0.999151	0.998444	1	1	0.941173	0.984827	0.98693	0.993357
ENSG00000063241.8_7	0.999151	0.998444	1	1	0.973122	0.998224	0.98693	0.990872
ENSG00000063244.12_5	0.999151	0.998444	1	1	0.973122	1	0.98693	0.976366
ENSG00000063245.14_6	0.999151	0.998444	1	1	0.963955	0.927718	0.98693	0.976366
ENSG00000063322.15_5	0.999151	0.998444	1	1	0.941173	0.981351	0.98693	0.976366
ENSG00000063587.14_4	0.999151	0.998444	1	1	0.973122	0.984827	0.98693	0.976366
ENSG00000063601.17_6	0.999151	0.998444	1	1	0.982644	0.927718	0.98693	0.993357
ENSG00000063761.16_5	0.999151	0.998444	1	1	0.963955	0.927718	0.98693	0.976366
ENSG00000063854.13_4	0.999151	0.998444	1	1	0.94636	0.998224	0.98693	0.976366
ENSG00000063978.16_5	0.999151	0.998471	1	1	0.988182	0.927718	0.98693	0.976366
ENSG00000064012.22_9	0.999151	0.998444	1	1	0.973122	0.998224	0.98693	0.976366
ENSG00000064102.15_4	0.999151	0.998444	1	1	0.973122	0.998224	0.98693	0.987611
ENSG00000064115.11_7	0.999151	0.998444	1	1	0.973122	0.991069	0.98693	0.993357
ENSG00000064199.6_2	0.999151	0.998444	1	1	0.941173	0.927718	1	0.987611
ENSG00000064201.15_7	0.999151	0.998444	1	1	0.973122	0.927718	0.98693	0.987611
ENSG00000064205.10_3	0.999151	0.998444	1	1	0.941173	0.984827	0.98693	0.976366
ENSG00000064225.12_4	0.999151	0.998444	1	1	0.941173	0.927718	0.98693	0.987611
ENSG00000064270.12_5	0.999151	0.998444	1	1	0.973122	0.99397	0.98693	0.987611
ENSG00000064309.14_3	0.999151	0.998444	1	1	0.941173	0.927718	0.98693	0.987611
ENSG00000064313.12_5	0.999151	0.998444	1	1	0.993033	0.998224	0.98693	0.987611
ENSG00000064393.16_5	0.999151	0.998444	1	1	0.973122	0.927718	0.98693	0.987611
ENSG00000064419.13_4	0.999151	0.998444	1	1	0.945153	0.984827	0.98693	0.976366
ENSG00000064490.14_5	0.999151	0.998444	1	1	0.941173	0.998224	0.98693	0.987611
ENSG00000064545.15_8	0.999151	0.998444	1	1	0.988182	0.986442	0.98693	0.976366
ENSG00000064547.14_5	0.999151	0.998444	1	1	0.973122	0.927718	0.98693	0.993357
ENSG00000064601.18_4	0.999151	0.998444	1	1	0.963955	1	0.98693	0.976366
ENSG00000064607.17_4	0.999151	0.998471	1	1	0.973122	0.998224	0.98693	0.976366
ENSG00000064651.14_4	0.999151	0.998444	1	1	0.988182	0.964883	0.98693	0.993357
ENSG00000064652.11_3	0.999151	0.998444	1	1	0.955194	0.936815	0.98693	0.993357
ENSG00000064666.15_6	0.999151	0.998444	1	1	0.988182	0.927718	0.98693	0.987611
ENSG00000064687.13_3	0.999151	0.998444	1	1	0.941173	0.927718	0.98693	0.976366
ENSG00000064703.12_3	0.999151	0.998444	1	1	0.955194	0.955946	0.98693	0.993357
ENSG00000064726.10_6	0.999151	0.998444	1	1	0.988182	0.927718	0.98693	0.987611
ENSG00000064763.11_6	0.999151	0.998444	1	1	0.988182	0.998224	0.98693	0.0587662
ENSG00000064787.13_5	0.999151	0.998444	1	1	0.973122	0.936301	0.98693	0.987611
ENSG00000064886.14_5	0.999151	0.998444	1	1	0.941173	0.998224	0.98693	0.950199
ENSG00000064932.16_4	0.999151	0.998444	1	1	0.941173	0.927718	0.98693	0.976366
ENSG00000064933.17_4	0.999151	0.998444	1	1	0.947426	0.984827	0.98693	0.993357
ENSG00000064961.19_4	0.999151	0.998444	1	1	0.973122	0.991069	0.98693	0.987611
ENSG00000064989.13_4	0.999151	0.998444	1	1	0.971985	0.927718	0.98693	0.993357
ENSG00000064995.18_5	0.999151	0.998444	1	1	0.988182	0.998224	0.98693	0.993357
ENSG00000064999.15_6	0.999151	0.998444	1	1	0.988182	0.998224	0.98693	0.976366
ENSG00000065000.18_7	0.999151	0.998444	1	1	0.988182	0.998224	0.98693	0.976366
ENSG00000065029.15_5	0.999151	0.998444	1	1	0.963955	0.998224	0.98693	0.976366
ENSG00000065057.9_7	0.999151	0.998444	1	1	0.973122	0.955946	0.98693	0.987611
ENSG00000065060.17_3	0.999151	0.998444	1	1	0.971985	0.998224	0.98693	0.976366
ENSG00000065135.12_5	0.999151	0.998444	1	1	0.963955	0.998224	0.98693	0.987611
ENSG00000065150.21_6	0.999151	0.998444	1	1	0.973122	1	0.98693	0.976366
ENSG00000065154.12_3	0.999151	0.998444	1	1	0.941173	0.998224	0.98693	0.993357
ENSG00000065183.16_3	0.999151	0.998444	1	1	0.945153	0.998224	0.98693	0.987611
ENSG00000065243.20_5	0.999151	0.998444	1	1	0.973122	0.984827	0.98693	0.987611
ENSG00000065268.10_3	0.999151	0.998444	1	1	0.973122	0.984827	0.98693	0.987611
ENSG00000065308.5_4	0.999151	0.998444	1	1	0.973122	0.927718	0.98693	0.976366
ENSG00000065328.16_3	0.999151	0.947058	1	1	0.963955	0.955946	0.98693	0.993357
ENSG00000065357.20_4	0.999151	0.998444	1	1	0.988182	0.944625	0.98693	0.976366
ENSG00000065361.15_4	0.999151	0.998444	1	1	0.955194	0.991069	0.98693	0.976366
ENSG00000065413.20_6	0.999151	0.998444	1	1	0.971985	0.948943	0.98693	0.990101
ENSG00000065427.14_7	0.999151	0.998444	1	1	0.941173	0.966464	0.98693	0.993357
ENSG00000065457.10_8	0.999151	0.998444	1	1	0.973122	1	0.98693	0.993357
ENSG00000065485.20_5	0.999151	0.998444	1	1	0.941173	0.964883	0.98693	0.976366
ENSG00000065491.8_3	0.999151	0.998444	1	1	0.973122	0.927718	0.98693	0.987611
ENSG00000065518.8_3	0.999151	0.998444	1	1	0.941173	0.998224	0.98693	0.987611
ENSG00000065526.12_4	0.999151	0.998444	1	1	0.963955	1	0.98693	0.987007
ENSG00000065534.18_4	0.999151	0.998444	1	1	0.973122	0.984827	0.98693	0.993357
ENSG00000065548.18_4	0.999151	0.998444	1	1	0.973122	0.981598	0.98693	0.987611
ENSG00000065559.15_4	0.999151	0.998444	1	1	0.988182	0.998224	0.98693	0.987611
ENSG00000065600.12_5	0.999151	0.998444	1	1	0.941173	0.927718	0.98693	0.987611
ENSG00000065613.15_6	0.999151	0.998444	1	1	0.988182	0.986442	0.98693	0.987611
ENSG00000065615.14_3	0.999151	0.998444	1	1	0.973122	0.998224	0.98693	0.987611
ENSG00000065618.21_7	0.999151	0.998444	1	1	0.973122	0.927718	0.98693	0.993357
ENSG00000065621.15_3	0.999151	0.998444	1	1	0.941173	0.927718	0.98693	0.976366
ENSG00000065665.21_4	0.999151	0.998444	1	1	0.941173	0.927718	0.98693	0.987611
ENSG00000065675.15_4	0.999151	0.998444	1	1	0.973122	0.944625	0.98693	0.993357
ENSG00000065717.15_6	0.999151	0.998444	1	1	0.941173	0.984827	0.98693	0.976366
ENSG00000065802.12_3	0.999151	0.998444	1	1	0.971985	0.998224	0.98693	0.976366
ENSG00000065809.13_7	0.999151	0.998444	1	1	0.968246	0.998224	0.98693	0.976366
ENSG00000065833.9_4	0.999151	0.998444	1	1	0.973122	0.998224	0.98693	0.976366
ENSG00000065882.16_4	0.999151	0.998444	1	1	0.945153	0.998224	0.98693	0.987611
ENSG00000065883.16_5	0.999151	0.998444	1	1	0.979845	0.938922	0.98693	0.987611
ENSG00000065911.12_3	0.999151	0.998444	1	1	0.941173	0.984827	0.98693	0.987611
ENSG00000065923.10_6	0.999151	0.998444	1	1	0.97396	0.984827	0.98693	0.976366
ENSG00000065970.9_3	0.999151	0.998444	1	1	0.941173	0.955946	0.98693	0.976366
ENSG00000065978.19_4	0.999151	0.998444	1	1	0.955194	0.988743	0.98693	0.993357
ENSG00000065989.16_5	0.999151	0.998444	1	1	0.998509	0.927718	0.98693	0.987611
ENSG00000066027.12_4	0.999151	0.998444	1	1	0.973122	1	0.98693	0.976366
ENSG00000066032.18_6	0.999151	0.998444	1	1	0.941173	0.984827	0.98693	0.976366
ENSG00000066044.15_5	0.999151	0.998444	1	1	0.963955	0.927718	0.98693	0.993357
ENSG00000066084.13_3	0.999151	0.998444	1	1	0.963955	0.936815	0.98693	0.987611
ENSG00000066117.15_5	0.999151	0.998444	1	1	0.973122	0.927718	0.98693	0.987007
ENSG00000066135.13_5	0.999151	0.998444	1	1	0.973122	0.998224	0.98693	0.987611
ENSG00000066136.20_3	0.999151	0.998444	1	1	0.973122	0.955946	0.98693	0.993357
ENSG00000066230.12_7	0.999151	0.998444	1	1	0.995938	0.955946	0.98693	0.976366
ENSG00000066279.18_5	0.999151	0.998444	1	1	0.955194	0.955946	0.98693	0.993357
ENSG00000066294.14_3	1	0.998444	1	1	0.973122	0.984827	0.98693	0.987611
ENSG00000066322.15_5	0.999151	0.998444	1	1	0.941173	0.936815	0.98693	0.976366
ENSG00000066336.11_3	0.999151	0.998444	1	1	0.97396	0.927718	0.98693	0.976366
ENSG00000066379.15_3	0.999151	0.998444	1	1	0.955194	1	1	0.993357
ENSG00000066382.16_3	0.999151	0.998444	1	1	0.941173	0.927718	0.98693	0.987611
ENSG00000066422.5_4	0.999151	0.998444	1	1	0.963955	0.998224	0.98693	0.993357
ENSG00000066427.24_8	0.999151	0.998444	1	1	0.988182	1	0.98693	0.993357
ENSG00000066455.13_3	0.999151	0.998444	1	1	0.973122	0.998224	0.98693	0.993357
ENSG00000066468.22_6	0.999151	0.998444	1	1	0.941173	0.936815	0.98693	0.976366
ENSG00000066557.6_4	0.999151	0.998444	1	1	0.973122	0.998224	0.98693	0.987611
ENSG00000066583.12_5	0.999151	0.998444	1	1	0.963955	0.998224	0.98693	0.976366
ENSG00000066629.17_7	0.999151	0.998444	1	1	0.973122	0.927718	0.98693	0.987007
ENSG00000066651.20_8	0.999151	0.998444	1	1	0.973122	0.955946	0.98693	0.993357
ENSG00000066654.14_6	0.999151	0.998444	1	1	0.973122	0.998224	0.98693	0.987611
ENSG00000066697.14_5	0.999151	0.998444	1	1	0.97396	0.998224	0.98693	0.976366
ENSG00000066739.12_4	0.999151	0.998444	1	1	0.973122	0.927718	0.98693	0.987611
ENSG00000066777.9_6	0.999151	0.998444	1	1	0.979845	0.927718	0.98693	0.992937
ENSG00000066813.14_4	0.999151	0.998444	1	1	0.941173	0.936815	0.98693	0.976366
ENSG00000066827.16_8	0.999151	0.998444	1	1	0.941173	0.955946	0.98693	0.993357
ENSG00000066855.16_5	0.999151	0.998444	1	1	0.973122	0.984827	0.98693	0.976366
ENSG00000066923.17_5	0.999151	0.998444	1	1	0.963955	0.981598	0.992425	0.976366
ENSG00000066926.11_4	0.999151	0.998444	1	1	0.973122	0.998224	0.98693	0.976366
ENSG00000066933.16_6	0.999151	0.998444	1	1	0.973122	0.987856	0.98693	0.987611
ENSG00000067048.17_5	0.999151	0.998444	1	1	0.973122	0.998224	0.98693	0.987611
ENSG00000067057.17_4	0.999151	0.998444	1	1	0.955194	0.949696	0.98693	0.987611
ENSG00000067064.11_5	0.999151	0.998444	1	1	0.973122	0.984827	0.98693	0.993357
ENSG00000067066.17_5	0.999151	0.998444	1	1	0.947426	0.998224	0.98693	0.987611
ENSG00000067082.15_4	0.999151	0.998444	1	1	0.963955	0.998224	0.98693	0.976366
ENSG00000067113.17_5	0.999151	0.998444	1	1	0.963955	0.927718	0.98693	0.976366
ENSG00000067141.17_4	0.999151	0.998444	1	1	0.963955	0.929015	0.98693	0.987611
ENSG00000067167.8_4	0.999151	0.998444	1	1	0.955194	0.986442	0.98693	0.987611
ENSG00000067182.8_3	0.999151	0.998444	1	1	0.973122	0.927718	0.98693	0.987611
ENSG00000067191.16_5	0.999151	0.998444	1	1	0.941173	0.995492	0.98693	0.950199
ENSG00000067208.14_4	0.999151	0.998444	1	1	0.963955	0.984827	0.98693	0.993357
ENSG00000067221.14_7	0.999151	0.998444	1	1	0.988182	0.927718	0.98693	0.987611
ENSG00000067225.18_6	0.999151	0.998444	1	1	0.987841	0.927718	0.98693	0.993357
ENSG00000067248.10_5	0.999151	0.998444	1	1	0.941173	0.998224	0.98693	0.987611
ENSG00000067334.14_5	0.999151	0.998444	1	1	0.979845	0.998224	0.98693	0.993357
ENSG00000067365.15_4	0.999151	0.998444	1	1	0.973122	0.927718	0.98693	0.987611
ENSG00000067369.13_5	0.999151	0.998444	1	1	0.973122	0.998224	0.98693	0.987611
ENSG00000067533.6_3	0.999151	0.998444	1	1	0.941173	0.927718	0.98693	0.993357
ENSG00000067560.12_6	0.999151	0.998444	1	1	0.941173	0.936815	0.98693	0.976366
ENSG00000067596.12_6	0.999151	0.998444	1	1	0.941173	0.998224	0.98693	0.987611
ENSG00000067601.8_6	0.999151	0.998444	1	1	0.941173	0.997351	0.98693	0.976366
ENSG00000067606.17_5	0.999151	0.998444	1	1	0.963955	0.984827	0.98693	0.976366
ENSG00000067646.12_4	0.999151	0.998444	1	1	0.963955	0.998224	0.98693	0.993357
ENSG00000067704.10_3	0.999151	0.998444	1	1	0.941173	0.936815	0.98693	0.987611
ENSG00000067798.16_5	0.999151	0.998444	1	1	0.963955	0.927718	0.98693	0.993357
ENSG00000067829.19_5	0.999151	0.998444	1	1	0.979845	0.998224	0.98693	0.976366
ENSG00000067836.12_7	0.999151	0.998444	1	1	0.963955	0.998224	0.98693	0.987611
ENSG00000067840.12_4	0.999151	0.998444	1	1	0.963955	0.927718	0.98693	0.976366
ENSG00000067900.8_5	0.999151	0.998444	1	1	0.998509	1	0.98693	0.976366
ENSG00000067955.15_5	0.999151	0.998444	1	1	0.988182	0.984827	0.98693	0.990872
ENSG00000067992.15_7	0.999151	0.998444	1	1	0.973122	0.936815	0.993955	0.987611
ENSG00000068001.14_7	0.999151	0.998444	1	1	0.955194	0.971667	0.98693	0.976366
ENSG00000068024.16_4	0.999151	0.998444	1	1	0.963955	0.927718	0.98693	0.987611
ENSG00000068028.17_4	0.999151	0.998444	1	1	0.988484	0.998224	0.98693	0.993357
ENSG00000068079.7_2	0.999151	0.998444	1	1	0.941173	0.927718	0.98693	0.990101
ENSG00000068097.15_5	0.999151	0.998444	1	1	0.941173	0.998224	0.98693	0.976366
ENSG00000068120.15_7	0.999151	0.998444	1	1	0.941173	0.927718	0.98693	0.987611
ENSG00000068137.15_4	0.999151	0.998444	1	1	0.955194	0.927718	0.98693	0.976366
ENSG00000068305.17_6	0.999151	0.998444	1	1	0.973122	0.927718	0.98693	0.993357
ENSG00000068308.13_5	0.999151	0.998444	1	1	0.973122	0.936815	0.990599	0.976366
ENSG00000068323.17_4	0.999151	0.998444	1	1	0.973122	0.927718	0.98693	0.976366
ENSG00000068354.16_5	0.999151	0.998444	1	1	0.973122	0.927718	0.98693	0.976366
ENSG00000068366.20_6	0.999151	0.998444	1	1	0.941173	0.998224	0.98693	0.976366
ENSG00000068383.19_4	0.999151	0.998444	1	1	0.994379	0.929015	0.98693	0.987007
ENSG00000068394.11_4	0.999151	0.998444	1	1	0.941173	0.927718	0.98693	0.976366
ENSG00000068400.13_5	0.999151	0.998444	1	1	0.988182	0.986442	0.98693	0.976366
ENSG00000068438.15_4	0.999151	0.998444	1	1	0.955678	1	0.98693	0.993357
ENSG00000068489.12_5	0.999151	0.998444	1	1	0.941173	0.927718	0.98693	0.993033
ENSG00000068650.18_4	0.999151	0.998444	1	1	0.986565	0.927718	0.98693	0.993357
ENSG00000068654.16_5	0.999151	0.998444	1	1	0.979845	0.927718	0.98693	0.976366
ENSG00000068697.7_4	0.999151	0.998444	1	1	0.945153	0.984827	0.98693	0.987611
ENSG00000068724.17_6	0.999151	0.998444	1	1	0.973122	0.927718	0.98693	0.976366
ENSG00000068745.15_4	0.999151	0.998444	1	1	0.963955	0.998224	0.98693	0.976366
ENSG00000068784.13_4	0.999151	0.998444	1	1	0.945153	1	0.98693	0.976366
ENSG00000068796.17_7	0.999151	0.998444	1	1	0.988182	0.998224	0.98693	0.993357
ENSG00000068831.19_5	0.999151	0.998444	1	1	0.955194	0.984827	0.98693	0.976366
ENSG00000068878.15_4	0.999151	0.998444	1	1	0.945153	0.927718	0.98693	0.987611
ENSG00000068885.15_8	0.999151	0.998444	1	1	0.973122	0.955946	0.98693	0.987611
ENSG00000068903.20_6	0.999151	0.998444	1	1	0.973122	0.955946	0.98693	0.976366
ENSG00000068912.14_4	0.999151	0.998444	1	1	0.941173	0.998224	0.98693	0.976366
ENSG00000068971.14_4	0.999151	0.998444	1	1	0.988182	0.981598	0.98693	0.993357
ENSG00000068976.14_4	0.999151	0.998444	1	1	0.941173	0.984827	0.98693	0.976366
ENSG00000069020.18_3	0.999151	0.998444	1	1	0.988182	0.927718	0.98693	0.987611
ENSG00000069188.17_5	0.999151	0.998444	1	1	0.988182	0.927718	0.98693	0.993357
ENSG00000069248.12_4	0.999151	0.998444	1	1	0.963955	0.998224	0.98693	0.976366
ENSG00000069275.13_4	0.999151	0.998444	1	1	0.998509	0.927718	0.98693	0.987611
ENSG00000069329.18_6	0.999151	0.998444	1	1	0.945153	0.984827	0.98693	0.993357
ENSG00000069345.12_5	0.999151	0.998444	1	1	0.963955	1	0.98693	0.993357
ENSG00000069399.15_5	0.999151	0.998444	1	1	0.941173	0.830391	0.98693	0.987611
ENSG00000069424.15_3	0.999151	0.998444	1	1	0.973122	0.936815	0.98693	0.987611
ENSG00000069431.11_4	0.999151	0.998444	1	1	0.941173	0.927718	0.98693	0.976366
ENSG00000069493.15_7	0.999151	0.998444	1	1	0.963955	0.984827	0.98693	0.987611
ENSG00000069509.6_4	0.999151	0.998444	1	1	0.941173	0.987856	0.98693	0.976366
ENSG00000069667.16_7	0.999151	0.998444	1	1	0.998509	0.984827	0.98693	0.987611
ENSG00000069702.11_6	0.999151	0.998444	1	1	0.986565	0.998224	0.98693	0.993357
ENSG00000069812.11_4	0.999151	0.998444	1	1	0.941173	0.927718	0.98693	0.976366
ENSG00000069849.11_5	0.999151	0.998444	1	1	0.945153	0.984827	0.98693	0.976366
ENSG00000069869.16_5	0.999151	0.998444	1	1	0.963955	0.927718	0.98693	0.993357
ENSG00000069943.10_3	0.999151	0.998444	1	1	0.963955	1	0.98693	0.095495
ENSG00000069956.12_4	0.999151	0.998444	1	1	0.941173	0.966464	0.98693	0.993357
ENSG00000069966.18_3	0.999151	0.998444	1	1	0.955194	0.927718	0.98693	0.987611
ENSG00000069974.16_6	0.999151	0.998444	1	1	0.973122	0.998224	0.98693	0.987611
ENSG00000069998.12_5	0.999151	0.998444	1	1	0.973122	0.966464	0.98693	0.976366
ENSG00000070010.19_8	0.999151	0.998444	1	1	0.97396	0.927718	0.98693	0.987611
ENSG00000070018.9_6	0.999151	0.998444	1	1	0.991996	0.998224	0.98693	0.976366
ENSG00000070047.13_4	0.999151	0.998444	1	1	0.979845	0.984827	0.98693	0.976366
ENSG00000070061.15_7	0.999151	0.998444	1	1	0.973122	0.998224	0.98693	0.993357
ENSG00000070081.17_7	0.999151	0.998444	1	1	0.973122	0.984827	0.98693	0.993357
ENSG00000070087.14_5	0.999151	0.998444	1	1	0.973122	0.927718	0.98693	0.987611
ENSG00000070159.14_4	0.999151	0.998444	1	1	0.973122	0.955946	0.992425	0.987611
ENSG00000070182.21_7	0.999151	0.998444	1	1	0.988182	1	0.98693	0.987611
ENSG00000070190.13_5	0.999151	0.998444	1	1	0.973122	0.936815	0.98693	0.987611
ENSG00000070214.16_3	0.999151	0.998444	1	1	0.97396	0.955946	0.98693	0.987611
ENSG00000070269.14_4	0.999151	0.998444	1	1	0.97396	0.936815	0.98693	0.987611
ENSG00000070366.14_7	0.999151	0.998444	1	1	0.955194	0.927718	0.98693	0.976366
ENSG00000070367.16_5	0.999151	0.998444	1	1	0.988182	0.998224	0.98693	0.987611
ENSG00000070371.16_5	0.999151	0.998444	1	1	0.998509	0.927718	0.98693	0.991499
ENSG00000070404.10_7	0.999151	0.998444	1	1	0.963955	0.927718	0.98693	0.993357
ENSG00000070413.20_6	0.999151	0.998444	1	1	0.973122	0.998224	0.98693	0.976366
ENSG00000070423.18_6	0.999151	0.998444	1	1	0.979845	0.998224	0.98693	0.976366
ENSG00000070444.15_4	0.999151	0.998444	1	1	0.941173	0.927718	0.98693	0.987007
ENSG00000070476.15_4	0.999151	0.998444	1	1	0.963955	0.955946	0.98693	0.987611
ENSG00000070495.14_4	0.999151	0.998444	1	1	0.973122	0.998224	0.98693	0.976366
ENSG00000070501.12_3	0.999151	0.998444	1	1	0.947426	0.966464	0.98693	0.987611
ENSG00000070526.15_5	0.999151	0.998444	1	1	0.973122	0.927718	0.98693	0.976366
ENSG00000070540.13_6	0.999151	0.998444	1	1	0.973122	0.998224	0.98693	0.992937
ENSG00000070610.14_5	0.999151	0.998444	1	1	0.963955	0.984827	0.98693	0.976366
ENSG00000070614.15_4	0.999151	0.998444	1	1	0.973122	0.955946	0.98693	0.993357
ENSG00000070669.17_5	0.999151	0.998444	1	1	0.998509	0.981351	0.98693	0.987611
ENSG00000070718.12_5	0.999151	0.998444	1	1	0.973122	0.936815	0.98693	0.993357
ENSG00000070729.14_5	0.999151	0.998444	1	1	0.988182	0.927718	0.98693	0.987611
ENSG00000070731.11_5	0.999151	0.998444	1	1	0.979845	0.998224	0.992984	0.976366
ENSG00000070756.16_7	0.999151	0.998444	1	1	0.985696	0.927718	0.98693	0.992937
ENSG00000070759.17_4	0.999151	0.998444	1	1	0.973122	0.955946	0.98693	0.993357
ENSG00000070761.8_4	0.999151	0.998444	1	1	0.941173	0.984827	0.98693	0.987007
ENSG00000070770.9_5	0.999151	0.998444	1	1	0.973122	0.984827	0.98693	0.993357
ENSG00000070785.17_7	0.999151	0.998444	1	1	0.963955	0.927718	0.98693	0.993357
ENSG00000070814.21_8	0.999151	0.998444	1	1	0.941173	0.927718	0.98693	0.987007
ENSG00000070831.17_8	0.999151	0.998444	1	1	0.955194	0.955946	0.98693	0.976366
ENSG00000070882.13_7	0.999151	0.998444	1	1	0.955194	0.998224	0.98693	0.993357
ENSG00000070915.9_4	0.999151	0.688252	1	1	0.941173	0.998224	0.98693	0.976366
ENSG00000070950.10_5	0.999151	0.998444	1	1	0.973122	0.927718	0.98693	0.987611
ENSG00000070961.15_4	0.999151	0.998444	1	1	0.955194	0.927718	0.98693	0.976366
ENSG00000071051.14_4	0.999151	0.998444	1	1	0.982644	0.998224	0.98693	0.976366
ENSG00000071054.16_7	0.999151	0.998444	1	1	0.97396	0.998224	0.98693	0.993357
ENSG00000071073.13_5	0.999151	0.998444	1	1	0.988182	0.998224	0.98693	0.987611
ENSG00000071082.11_4	0.905881	0.998444	1	1	0.988182	0.927718	0.98693	0.976366
ENSG00000071127.17_4	0.999151	0.998444	1	1	0.963955	0.984827	0.98693	0.987007
ENSG00000071189.21_4	0.999151	0.998444	1	1	0.963955	0.964883	0.98693	0.993357
ENSG00000071205.12_3	0.999151	0.998444	1	1	0.973122	0.984827	0.98693	0.976366
ENSG00000071242.12_6	0.999151	0.998444	1	1	0.941173	0.927718	0.98693	0.976366
ENSG00000071243.16_3	0.999151	0.998444	1	1	0.988182	0.984827	0.98693	0.992483
ENSG00000071246.11_4	0.999151	0.998444	1	1	0.973122	0.987856	0.98693	0.987611
ENSG00000071282.12_4	0.999151	0.998444	1	1	0.963955	1	0.98693	0.976366
ENSG00000071462.11_6	0.999151	0.998444	1	1	0.973122	1	0.98693	0.976366
ENSG00000071537.14_5	0.999151	0.998444	1	1	0.941173	0.984827	0.98693	0.993357
ENSG00000071539.14_5	0.999151	0.998444	1	1	0.973122	0.955946	0.98693	0.74898
ENSG00000071553.17_5	0.999151	0.998444	1	1	0.94636	0.998224	0.98693	0.987007
ENSG00000071564.16_8	0.999151	0.998444	1	1	0.973122	0.955946	0.98693	0.976366
ENSG00000071575.11_2	0.999151	0.998444	1	1	0.998509	0.998224	0.98693	0.993357
ENSG00000071626.16_4	0.999151	0.998444	1	1	0.988182	0.984827	0.98693	0.976366
ENSG00000071655.18_6	0.999151	0.998444	1	1	0.973122	0.929015	0.98693	0.987611
ENSG00000071794.16_5	0.999151	0.998444	1	1	0.991996	0.955946	0.98693	0.976366
ENSG00000071859.15_3	0.999151	0.998444	1	1	0.941173	0.936815	0.98693	0.976366
ENSG00000071889.16_5	0.999151	0.998444	1	1	0.973122	0.998224	0.98693	0.976366
ENSG00000071894.17_7	0.999151	0.998444	1	1	0.988182	0.958554	0.98693	0.992937
ENSG00000071909.18_4	0.999151	0.998444	1	1	0.941173	0.998224	1	0.976366
ENSG00000071967.12_3	0.999151	0.998444	1	1	0.973122	0.927718	0.98693	0.987611
ENSG00000071991.9_4	0.999151	0.998444	1	1	0.941173	0.927718	0.98693	0.987611
ENSG00000071994.11_7	0.999151	0.998444	1	1	0.941173	0.998224	0.98693	0.993357
ENSG00000072042.13_6	0.999151	0.998444	1	1	0.973122	0.998224	0.98693	0.99694
ENSG00000072062.14_4	0.999151	0.998444	1	1	0.973122	0.998224	0.98693	0.976366
ENSG00000072071.16_6	0.999151	0.998444	1	1	0.941173	0.927718	0.98693	0.976366
ENSG00000072080.11_6	0.999151	0.998444	1	1	0.963955	0.984827	0.992984	0.993357
ENSG00000072110.13_6	0.999151	0.998444	1	1	0.979845	0.927718	0.98693	0.987611
ENSG00000072121.16_6	0.999151	0.998444	1	1	0.988182	0.98041	0.98693	0.987611
ENSG00000072133.11_4	0.999151	0.998444	1	1	0.941173	0.936474	0.98693	0.976366
ENSG00000072134.15_7	0.999151	0.998444	1	1	0.941173	0.927718	0.98693	0.976366
ENSG00000072135.13_4	0.999151	0.998444	1	1	0.973122	0.927718	0.98693	0.993357
ENSG00000072163.19_5	0.999151	0.998444	1	1	0.973122	0.927718	0.98693	0.987611
ENSG00000072182.12_4	0.999151	0.998444	1	1	0.955194	0.966464	0.98693	0.976366
ENSG00000072195.15_2	0.999151	0.998444	1	1	0.963955	0.927718	0.98693	0.976366
ENSG00000072210.19_6	0.999151	0.998444	1	1	0.963955	0.998224	0.98693	0.990101
ENSG00000072274.13_5	0.999151	0.998444	1	1	0.987841	0.998224	0.98693	0.987611
ENSG00000072310.17_5	0.999151	0.998444	1	1	0.941173	0.927718	0.98693	0.976366
ENSG00000072364.13_4	0.999151	0.998444	1	1	0.979556	0.927718	0.98693	0.993357
ENSG00000072401.15_3	0.999151	0.998444	1	1	0.963955	0.998224	0.98693	0.976366
ENSG00000072415.9_7	0.999151	0.998444	1	1	0.941173	0.998224	0.98693	0.993357
ENSG00000072422.17_4	0.999151	0.998444	1	1	0.973122	0.936815	0.98693	0.976366
ENSG00000072501.18_3	0.999151	0.998444	1	1	0.986565	0.984827	0.98693	0.976366
ENSG00000072506.13_4	0.999151	0.998444	1	1	0.941173	0.984827	0.98693	0.976366
ENSG00000072518.20_3	0.999151	0.998444	1	1	0.963955	0.927718	0.98693	0.976366
ENSG00000072571.20_6	0.999151	0.998444	1	1	0.963955	0.964883	0.98693	0.987611
ENSG00000072609.17_5	0.999151	0.998444	1	1	0.993136	0.984827	0.98693	0.976366
ENSG00000072657.9_5	0.999151	0.998444	1	1	0.963955	0.936815	0.98693	0.993357
ENSG00000072682.18_7	0.999151	0.998444	1	1	0.963955	0.927718	1	0.987611
ENSG00000072694.21_4	0.999151	0.998444	1	1	0.963955	1	0.98693	0.993357
ENSG00000072736.19_6	0.999151	0.998444	1	1	0.979845	0.984827	0.98693	0.993357
ENSG00000072756.17_3	0.999151	0.998444	1	1	0.988182	0.984827	0.98693	0.987611
ENSG00000072778.20_3	0.999151	0.998444	1	1	0.941173	0.927718	0.98693	0.976366
ENSG00000072786.13_5	0.999151	0.998444	1	1	0.963955	0.927718	0.98693	0.987007
ENSG00000072803.17_4	0.999151	0.998444	1	1	0.963955	1	0.98693	0.976366
ENSG00000072818.12_6	0.999151	0.998444	1	1	0.988182	0.998224	0.98693	0.976366
ENSG00000072840.13_4	0.999151	0.998444	1	1	0.971985	0.955946	0.98693	0.987611
ENSG00000072849.11_5	0.999151	0.998444	1	1	0.963955	0.998224	0.98693	0.987611
ENSG00000072858.10_3	0.999151	0.998444	1	1	0.972603	0.927718	0.98693	0.976366
ENSG00000072864.15_5	0.999151	0.998444	1	1	0.957731	0.984827	0.98693	0.976366
ENSG00000072952.18_7	0.999151	0.998444	1	1	0.973122	0.936815	0.98693	0.976366
ENSG00000072954.7_4	0.999151	0.998444	1	1	0.963955	0.998224	0.98693	0.976366
ENSG00000072958.8_5	0.999151	0.998444	1	1	0.993136	0.984827	0.98693	0.987007
ENSG00000073008.15_5	0.999151	0.998444	1	1	0.963955	0.927718	0.98693	0.976366
ENSG00000073050.11_5	0.999151	0.998444	1	1	0.973122	0.998224	0.98693	0.976366
ENSG00000073060.16_6	0.999151	0.998444	1	1	0.941173	0.998224	0.98693	0.976366
ENSG00000073111.14_5	0.999151	0.998444	1	1	0.998509	0.998224	0.98693	0.976366
ENSG00000073150.14_5	0.999151	0.998444	1	1	0.963955	0.927718	0.992425	0.976366
ENSG00000073169.14_6	0.999151	0.998444	1	1	0.973122	1	0.98693	0.987007
ENSG00000073331.18_6	0.999151	0.998444	1	1	0.963955	0.927718	0.98693	0.993357
ENSG00000073350.13_4	0.999151	0.998471	1	1	0.941173	0.984827	0.98693	0.987611
ENSG00000073417.15_6	0.999151	0.998444	1	1	0.973122	0.998224	0.98693	0.993357
ENSG00000073464.12_6	0.999151	0.998444	1	1	0.941173	0.981351	0.98693	0.993357
ENSG00000073536.18_4	0.999151	0.998444	1	1	0.973122	0.927718	0.98693	0.976366
ENSG00000073578.17_5	0.999151	0.998444	1	1	0.963955	0.998224	0.98693	0.987611
ENSG00000073584.20_8	0.999151	0.998444	1	1	0.963955	0.984827	0.98693	0.993357
ENSG00000073605.18_5	0.999151	0.998444	1	1	0.945153	0.984827	0.98693	0.976366
ENSG00000073614.13_5	0.999151	0.998444	1	1	0.979556	0.998224	0.98693	0.993357
ENSG00000073711.11_5	0.999151	0.998444	1	1	0.941173	0.927718	0.98693	0.976366
ENSG00000073737.16_5	0.999151	0.998444	1	1	0.973122	1	0.98693	0.987007
ENSG00000073756.12_4	0.999151	0.998444	1	1	0.973122	0.998224	0.98693	0.993357
ENSG00000073792.15_4	0.999151	0.998444	1	1	0.973122	0.936815	0.98693	0.976366
ENSG00000073803.14_7	0.999151	0.998444	1	1	0.979845	0.988743	0.98693	0.976366
ENSG00000073849.15_4	0.999151	0.998444	1	1	0.955194	0.966464	0.98693	0.996609
ENSG00000073861.3_3	0.999151	0.998444	1	1	0.979845	0.998224	0.993955	0.993357
ENSG00000073910.22_7	0.999151	0.998444	1	1	0.955194	0.966464	0.98693	0.987611
ENSG00000073921.18_6	0.999151	0.998444	1	1	0.988182	0.998224	0.98693	0.987611
ENSG00000073969.18_4	0.999151	0.998444	1	1	0.941173	0.99397	0.98693	0.987007
ENSG00000074054.18_7	0.999151	0.998444	1	1	0.973122	0.955946	0.98693	0.993357
ENSG00000074071.14_4	0.999151	0.998444	1	1	0.941173	0.998224	0.98693	0.987007
ENSG00000074181.9_4	0.999151	0.998444	1	1	0.941173	0.927718	0.98693	0.976366
ENSG00000074201.9_6	0.999151	0.998444	1	1	0.998509	0.927718	0.98693	0.987007
ENSG00000074211.14_4	0.999151	0.998444	1	1	0.941173	0.927718	0.992425	0.976366
ENSG00000074266.21_5	0.999151	0.998444	1	1	0.973122	0.984827	0.98693	0.990872
ENSG00000074276.10_4	0.999151	0.998444	1	1	0.941173	0.927718	0.98693	0.987007
ENSG00000074319.13_6	0.999151	0.998444	1	1	0.941173	0.984827	0.98693	0.990101
ENSG00000074356.17_6	0.999151	0.998444	1	1	0.941173	0.984827	0.98693	0.976366
ENSG00000074370.18_5	0.999151	0.998444	1	1	0.941173	0.927718	0.992425	0.976366
ENSG00000074416.14_9	0.999151	0.998444	1	1	0.941173	0.955946	0.98693	0.976366
ENSG00000074527.12_4	0.999151	0.998444	1	1	0.941173	0.927718	0.98693	0.976366
ENSG00000074582.14_6	0.999151	0.998444	1	1	0.973122	0.998224	0.98693	0.976366
ENSG00000074590.13_4	0.999151	0.998444	1	1	0.941173	0.984827	0.98693	0.987611
ENSG00000074603.19_7	0.999151	0.998444	1	1	0.973122	0.998224	0.98693	0.976366
ENSG00000074621.14_5	0.999151	0.998444	1	1	0.941173	0.927718	0.98693	0.976366
ENSG00000074657.13_5	0.999151	0.998444	1	1	0.941173	0.927718	0.98693	0.976366
ENSG00000074660.16_6	0.999151	0.998444	1	1	0.973122	0.998224	0.98693	0.993357
ENSG00000074695.6_4	0.999151	0.998444	1	1	0.988182	0.998224	0.98693	0.993357
ENSG00000074696.13_4	0.999151	0.998444	1	1	0.988182	0.927718	0.98693	0.987611
ENSG00000074706.13_7	0.999151	0.998444	1	1	0.973122	0.998224	0.98693	0.993357
ENSG00000074755.15_6	0.999151	0.998444	1	1	0.973122	0.936815	0.98693	0.987611
ENSG00000074800.16_8	0.999151	0.998444	1	1	0.941173	0.927718	0.98693	0.976366
ENSG00000074803.20_6	0.999151	0.998444	1	1	0.941173	0.998224	1	0.987611
ENSG00000074842.8_6	0.999151	0.998444	1	1	0.947426	0.927718	0.98693	0.976366
ENSG00000074855.11_5	0.999151	0.998444	1	1	0.941173	0.927718	0.98693	0.99694
ENSG00000074935.14_4	0.999151	0.998444	1	1	0.973122	0.927718	0.98693	0.993357
ENSG00000074964.17_4	0.999151	0.998444	1	1	0.987841	0.984827	0.98693	0.976366
ENSG00000074966.11_4	0.999151	0.998444	1	1	0.988182	0.927718	1	0.976366
ENSG00000075073.15_4	0.999151	0.998444	1	1	0.973122	0.927718	0.98693	0.976366
ENSG00000075089.9_3	0.999151	0.998444	1	1	0.973122	0.927718	0.990599	0.993357
ENSG00000075131.10_7	0.999151	0.998444	1	1	0.988182	0.927718	0.990599	0.993357
ENSG00000075142.13_4	0.999151	0.998444	1	1	0.973122	0.984827	0.98693	0.976366
ENSG00000075151.20_4	0.999151	0.998444	1	1	0.973122	0.998224	0.98693	0.992937
ENSG00000075188.9_5	0.999151	0.998444	1	1	0.993033	0.936815	0.98693	0.987611
ENSG00000075213.11_7	0.999151	0.998444	1	1	0.941173	0.936474	0.98693	0.976366
ENSG00000075218.19_4	0.999151	0.998444	1	1	0.941173	0.936815	0.98693	0.976366
ENSG00000075223.14_4	0.999151	0.998444	1	1	0.973122	0.927718	0.98693	0.987611
ENSG00000075234.17_5	0.999151	0.998444	1	1	0.973122	0.984827	0.98693	0.987611
ENSG00000075239.14_3	0.999151	0.998444	1	1	0.963955	0.927718	0.98693	0.987611
ENSG00000075240.17_4	0.999151	0.998444	1	1	0.941173	0.927718	0.98693	0.987007
ENSG00000075275.16_6	0.365726	0.998444	1	1	0.973122	0.998224	0.98693	0.976366
ENSG00000075292.19_4	0.999151	0.998444	1	1	0.973122	0.998224	0.98693	0.993357
ENSG00000075303.13_4	0.999151	0.998444	1	1	0.973122	0.936815	0.98693	0.976366
ENSG00000075336.12_4	0.999151	0.998444	1	1	0.945153	0.998224	0.98693	0.976366
ENSG00000075340.23_5	0.999151	0.688252	1	1	0.973122	0.927718	0.98693	0.993357
ENSG00000075391.16_6	0.999151	0.998444	1	1	0.963955	0.927718	0.98693	0.987007
ENSG00000075399.14_8	0.999151	0.998444	1	1	0.973122	0.998224	0.98693	0.993357
ENSG00000075407.18_3	0.999151	0.998444	1	1	0.973122	0.998224	0.98693	0.987611
ENSG00000075413.18_6	0.999151	0.998444	1	1	0.979845	0.938922	0.98693	0.993357
ENSG00000075415.12_7	0.999151	0.998444	1	1	0.941173	0.936815	0.98693	0.987007
ENSG00000075420.13_3	0.999151	0.998444	1	1	0.973122	0.955946	0.98693	0.987611
ENSG00000075426.12_4	0.999151	0.998444	1	1	0.988182	0.927718	0.98693	0.987611
ENSG00000075429.9_3	0.999151	0.998444	1	1	0.941173	0.955946	0.98693	0.976366
ENSG00000075539.15_5	0.999151	0.998444	1	1	0.973122	0.984827	0.98693	0.993357
ENSG00000075568.17_4	0.999151	0.998444	1	1	0.955194	0.984827	0.98693	0.987611
ENSG00000075618.18_3	0.999151	0.998444	1	1	0.973122	0.955946	0.992425	0.976366
ENSG00000075624.16_7	0.999151	0.998444	1	1	0.963955	0.936815	0.98693	0.987611
ENSG00000075643.6_4	0.999151	0.998444	1	1	0.963955	0.927718	0.98693	0.993357
ENSG00000075651.16_5	0.999151	0.998444	1	1	0.973122	0.927718	0.98693	0.993357
ENSG00000075702.18_5	0.999151	0.998444	1	1	0.973122	0.927718	0.98693	0.976366
ENSG00000075711.21_7	0.999151	0.998444	1	1	0.973122	0.998224	0.98693	0.987007
ENSG00000075785.13_3	0.999151	0.998444	1	1	0.975108	0.927718	0.98693	0.976366
ENSG00000075790.10_6	0.999151	0.998444	1	1	0.988182	0.998224	0.98693	0.987611
ENSG00000075826.17_5	0.999151	0.998444	1	1	0.963955	0.927718	0.98693	0.990101
ENSG00000075856.12_7	0.999151	0.998444	1	1	0.979845	0.964883	0.98693	0.993357
ENSG00000075884.14_6	0.999151	0.998444	1	1	0.945153	0.998224	0.98693	0.990101
ENSG00000075914.13_4	0.999151	0.998444	1	1	0.963955	0.984827	0.98693	0.987611
ENSG00000075945.13_4	0.999151	0.998444	1	1	0.973122	0.936815	0.98693	0.987611
ENSG00000075975.16_3	0.999151	0.998444	1	1	0.963955	1	0.98693	0.987007
ENSG00000076003.5_4	0.999151	0.998444	1	1	0.988182	0.936474	0.98693	0.987611
ENSG00000076043.10_6	0.999151	0.998444	1	1	0.963955	0.936815	0.98693	0.987611
ENSG00000076053.10_4	0.999151	0.998444	1	1	0.973122	0.998224	0.98693	0.987611
ENSG00000076067.13_4	0.999151	0.998444	1	1	0.941173	0.927718	0.98693	0.976366
ENSG00000076108.11_8	0.999151	0.998444	1	1	0.955194	0.927718	0.98693	0.993357
ENSG00000076201.15_4	0.999151	0.998444	1	1	0.979845	0.927718	0.98693	0.976366
ENSG00000076242.15_5	0.999151	0.998444	1	1	0.973122	1	0.98693	0.987007
ENSG00000076248.10_5	0.999151	0.998444	1	1	0.94636	0.944625	0.993955	0.987611
ENSG00000076258.10_3	0.999151	0.998444	1	1	0.941173	0.984827	0.98693	0.993357
ENSG00000076321.11_4	0.999151	0.998471	1	1	0.979845	0.984827	0.98693	1
ENSG00000076351.13_7	0.999151	0.998444	1	1	0.963955	0.981351	0.98693	0.987611
ENSG00000076356.7_4	0.999151	0.998444	1	1	0.941173	0.936815	0.98693	0.987611
ENSG00000076382.17_7	0.999151	0.998444	1	1	0.941173	0.998224	0.98693	0.976366
ENSG00000076513.17_4	0.999151	0.998444	1	1	0.94636	0.984827	0.98693	0.976366
ENSG00000076554.15_6	0.999151	0.998444	1	1	0.963955	0.998224	0.98693	0.976366
ENSG00000076555.15_5	0.999151	0.998444	1	1	0.941173	0.927718	0.98693	0.987611
ENSG00000076604.15_4	0.999151	0.998444	1	1	0.963955	0.927718	0.98693	0.976366
ENSG00000076641.4_4	0.999151	0.998444	1	1	0.973122	0.998224	0.98693	0.987611
ENSG00000076650.7_3	0.999151	0.998444	1	1	0.973122	0.936815	0.98693	0.987611
ENSG00000076662.10_5	0.999151	0.998444	1	1	0.941173	0.984827	0.98693	0.976366
ENSG00000076685.18_6	0.999151	0.998444	1	1	0.986565	0.984827	0.98693	0.993357
ENSG00000076706.17_6	0.999151	0.998444	1	1	0.941173	0.936815	0.98693	0.993357
ENSG00000076770.14_5	0.999151	0.998444	1	1	0.979845	0.984827	0.98693	0.976366
ENSG00000076864.19_7	0.999151	0.998444	1	1	0.963955	0.998224	0.98693	0.993357
ENSG00000076924.12_4	0.999151	0.998444	1	1	0.988182	0.984827	0.98693	0.976366
ENSG00000076928.17_3	0.999151	0.998444	1	1	0.973122	0.998224	0.98693	0.976366
ENSG00000076944.16_6	0.999151	0.998444	1	1	0.941173	0.927718	0.98693	0.987611
ENSG00000076984.17_2	0.999151	0.998444	1	1	0.963955	0.955946	0.992425	0.976366
ENSG00000077044.10_3	0.999151	0.998444	1	1	0.973122	0.927718	0.98693	0.976366
ENSG00000077097.15_8	0.999151	0.998444	1	1	0.973122	0.981598	0.98693	0.993357
ENSG00000077147.16_7	0.999151	0.998444	1	1	0.988182	0.984827	0.98693	0.993357
ENSG00000077150.20_6	0.999151	0.998444	1	1	0.941173	0.927718	0.98693	0.976366
ENSG00000077152.11_6	0.999151	0.998444	1	1	0.941173	1	0.98693	0.987611
ENSG00000077157.22_7	0.999151	0.998444	1	1	0.973122	0.998224	0.98693	0.993357
ENSG00000077232.18_6	0.999151	0.998444	1	1	0.979845	0.984827	0.98693	0.993357
ENSG00000077235.18_6	0.999151	0.998444	1	1	0.973122	0.998224	0.98693	0.976366
ENSG00000077238.14_6	0.999151	0.998444	1	1	0.973122	0.927718	0.98693	0.987611
ENSG00000077254.14_5	0.999151	0.998444	1	1	0.973122	0.955946	0.98693	0.993357
ENSG00000077264.15_5	0.999151	0.998444	1	1	0.963955	0.998224	0.98693	0.976366
ENSG00000077312.9_5	0.999151	0.998444	1	1	0.973122	0.998224	0.98693	0.976366
ENSG00000077348.9_4	0.999151	0.998444	1	1	0.973122	0.998224	0.98693	0.987611
ENSG00000077380.15_6	0.999151	0.998444	1	1	0.945153	0.984827	0.98693	0.987611
ENSG00000077420.16_4	0.999151	0.998444	1	1	0.973122	0.964883	0.98693	0.987611
ENSG00000077454.16_6	0.999151	0.998444	1	1	0.973122	0.984827	0.98693	0.976366
ENSG00000077458.13_4	0.999151	0.998444	1	1	0.988182	0.955946	0.98693	0.987007
ENSG00000077463.15_8	0.999151	0.998444	1	1	0.973122	0.927718	0.98693	0.976366
ENSG00000077514.9_6	0.999151	0.998444	1	1	0.955194	0.955946	0.98693	0.976366
ENSG00000077549.18_6	0.999151	0.998444	1	1	0.963955	0.998224	0.98693	0.976366
ENSG00000077585.14_7	0.999151	0.998444	1	1	0.941173	0.981351	0.98693	0.987611
ENSG00000077684.16_5	0.999151	0.998444	1	1	0.973122	0.984827	0.98693	0.993357
ENSG00000077713.19_4	0.999151	0.998444	1	1	0.945153	0.936815	0.98693	0.976366
ENSG00000077721.16_3	0.999151	0.998444	1	1	0.94636	0.998224	0.98693	0.976366
ENSG00000077782.20_6	0.999151	0.998444	1	1	0.963955	0.927718	0.98693	0.976366
ENSG00000077800.13_5	0.999151	0.998444	1	1	0.973122	0.927718	0.98693	0.987611
ENSG00000077942.19_8	0.999151	0.998444	1	1	0.941173	0.964883	0.98693	0.976366
ENSG00000077984.6_3	0.999151	0.998444	1	1	0.963955	0.955946	0.98693	0.976366
ENSG00000078018.20_7	0.999151	0.998444	1	1	0.941173	0.927718	1	0.976366
ENSG00000078043.16_8	0.999151	0.998444	1	1	0.963955	0.927718	0.98693	0.987611
ENSG00000078061.13_3	0.999151	0.998471	1	1	0.973122	0.984827	0.98693	0.976366
ENSG00000078070.13_6	0.999151	0.998444	1	1	0.971985	0.998224	0.98693	0.983442
ENSG00000078081.8_5	0.999151	0.998444	1	1	0.955194	0.927718	0.98693	0.987611
ENSG00000078114.18_4	0.999151	0.998444	1	1	0.963955	0.927718	0.98693	0.993357
ENSG00000078124.12_4	0.999151	0.998444	1	1	0.988182	0.984827	0.98693	0.987611
ENSG00000078140.14_4	0.999151	0.998444	1	1	0.998509	0.993207	0.98693	0.976366
ENSG00000078142.13_4	0.999151	0.998444	1	1	0.963955	0.927718	0.98693	0.987611
ENSG00000078177.14_4	0.999151	0.998444	1	1	0.963955	0.984827	0.98693	0.993357
ENSG00000078237.7_4	0.999151	0.998444	1	1	0.963955	0.998224	0.98693	0.987611
ENSG00000078246.17_4	0.999151	0.998444	1	1	0.963955	0.984827	0.98693	0.976366
ENSG00000078269.15_5	0.999151	0.998444	1	1	0.963955	0.927718	0.98693	0.987611
ENSG00000078295.17_4	0.999151	0.998444	1	1	0.963955	0.955946	0.98693	0.976366
ENSG00000078304.19_6	0.999151	0.998444	1	1	0.955194	0.998224	0.98693	0.993357
ENSG00000078319.9_6	0.999151	0.998444	1	1	0.973122	0.927718	0.98693	0.987611
ENSG00000078328.21_6	0.999151	0.998444	1	1	0.941173	0.936815	0.98693	0.976366
ENSG00000078369.18_4	0.999151	0.998444	1	1	0.955194	0.998224	0.98693	0.976366
ENSG00000078403.17_5	0.999151	0.998444	1	1	0.94636	0.927718	0.992984	0.993357
ENSG00000078487.17_5	0.999151	0.998444	1	1	0.963955	0.927718	0.98693	0.976366
ENSG00000078589.13_3	0.999151	0.998444	1	1	0.973122	0.955946	0.98693	0.993357
ENSG00000078596.11_4	0.999151	0.998444	1	1	0.963955	0.987856	0.98693	0.987611
ENSG00000078618.21_4	0.999151	0.998444	1	1	0.963955	0.998224	0.98693	0.976366
ENSG00000078668.14_6	0.999151	0.998444	1	1	0.973122	0.998224	0.98693	0.993357
ENSG00000078674.17_4	0.999151	0.998444	1	1	0.988182	0.998224	0.98693	0.987611
ENSG00000078687.17_5	0.999151	0.998444	1	1	0.973122	0.927718	0.98693	0.987611
ENSG00000078699.21_3	0.999151	0.998444	1	1	0.955194	0.927718	0.98693	0.976366
ENSG00000078747.15_5	0.999151	0.998444	1	1	0.973122	0.998224	0.98693	0.976366
ENSG00000078804.13_4	0.999151	0.998444	1	1	0.941173	0.998224	0.98693	0.987007
ENSG00000078808.17_5	0.999151	0.998444	1	1	0.988182	0.998224	0.98693	0.976366
ENSG00000078814.16_5	0.999151	0.998444	1	1	0.941173	0.927718	0.98693	0.976366
ENSG00000078902.16_5	0.999151	0.998444	1	1	0.963955	0.927718	0.98693	0.987611
ENSG00000078967.13_4	0.999151	0.998444	1	1	0.973122	0.927718	0.98693	0.993357
ENSG00000079134.12_5	0.999151	0.998444	1	1	0.973122	1	0.98693	0.987611
ENSG00000079150.18_6	0.999151	0.998444	1	1	0.941173	0.927718	0.98693	0.993357
ENSG00000079156.17_4	0.999151	0.998444	1	1	0.973122	0.927718	0.98693	0.993357
ENSG00000079215.14_4	0.999151	0.998444	1	1	0.963955	0.998224	0.98693	0.987611
ENSG00000079246.16_5	0.999151	0.998444	1	1	0.945153	0.998224	0.98693	0.993357
ENSG00000079257.8_6	0.999151	0.998444	1	1	0.988182	0.955946	0.98693	0.950199
ENSG00000079263.19_4	0.999151	0.998444	1	1	0.941173	0.984827	0.98693	0.987611
ENSG00000079277.21_9	0.999151	0.998444	1	1	0.973122	0.936815	0.98693	0.976366
ENSG00000079308.19_8	0.999151	0.998444	1	1	0.941173	0.998224	0.98693	0.993357
ENSG00000079313.15_6	0.999151	0.998444	1	1	0.973122	0.984827	0.98693	0.976366
ENSG00000079332.15_7	0.999151	0.998444	1	1	0.963955	0.984827	0.98693	0.976366
ENSG00000079335.20_7	0.999151	0.998444	1	1	0.988182	0.955946	0.98693	0.987611
ENSG00000079385.22_6	0.999151	0.998444	1	1	0.998509	0.927718	0.98693	0.987611
ENSG00000079387.14_7	0.999151	0.998444	1	1	0.963955	0.984827	0.98693	0.99694
ENSG00000079432.7_6	0.999151	0.998444	1	1	0.941173	1	0.98693	0.976366
ENSG00000079435.10_6	0.999151	0.998444	1	1	0.973122	0.927718	0.98693	0.987611
ENSG00000079459.13_4	0.999151	0.998444	1	1	0.941173	0.998224	0.98693	0.993357
ENSG00000079462.7_6	0.999151	0.998444	1	1	0.973122	0.998224	0.98693	0.976366
ENSG00000079482.13_5	0.999151	0.998444	1	1	0.941173	0.927718	0.98693	0.976366
ENSG00000079616.12_2	0.999151	0.998444	1	1	0.941173	0.927718	0.98693	0.987007
ENSG00000079691.18_6	0.999151	0.998444	1	1	0.963955	0.927718	0.98693	0.987611
ENSG00000079739.17_5	0.999151	0.998444	1	1	0.955194	0.998224	0.992425	0.987611
ENSG00000079785.15_5	0.999151	0.998444	1	1	0.988182	0.998224	0.98693	0.993357
ENSG00000079805.16_5	0.999151	0.998444	1	1	0.979845	0.927718	0.98693	0.987611
ENSG00000079819.19_7	0.999151	0.998444	1	1	0.941173	0.998224	0.98693	0.976366
ENSG00000079931.15_4	0.999151	0.998444	1	1	0.941173	0.929015	0.992984	0.987611
ENSG00000079950.14_4	0.999151	0.998444	1	1	0.945153	0.998224	0.98693	0.987611
ENSG00000079974.17_4	0.999151	0.998444	1	1	0.941173	0.927718	0.98693	0.976366
ENSG00000079999.14_5	0.999151	0.998444	1	1	0.945153	0.936815	0.98693	0.976366
ENSG00000080007.8_3	0.999151	0.998444	1	1	0.941173	0.984827	0.98693	0.976366
ENSG00000080189.15_6	0.999151	0.998444	1	1	0.973122	0.998224	0.98693	0.987611
ENSG00000080200.10_5	0.999151	0.998444	1	1	0.979845	0.927718	0.98693	0.993357
ENSG00000080298.15_6	0.999151	0.998444	1	1	0.973122	0.927718	0.98693	0.993357
ENSG00000080345.18_7	0.999151	0.998444	1	1	0.963955	0.998224	0.98693	0.987611
ENSG00000080371.6_3	0.999151	0.998444	1	1	0.973122	0.984827	0.98693	0.987611
ENSG00000080493.17_6	0.999151	0.998444	1	1	0.973122	0.998224	0.98693	0.993357
ENSG00000080503.24_6	0.999151	0.998444	1	1	0.963955	0.927718	0.98693	0.987611
ENSG00000080546.13_4	0.999151	0.998444	1	1	0.998509	0.984827	0.98693	0.987611
ENSG00000080561.13_3	0.999151	0.998444	1	1	0.988182	1	0.98693	0.976366
ENSG00000080573.7_4	0.999151	0.998444	1	1	0.941173	0.998224	0.98693	0.976366
ENSG00000080603.17_6	0.999151	0.998444	1	1	0.941173	0.927718	0.98693	0.976366
ENSG00000080608.10_4	0.999151	0.998444	1	1	0.941173	0.995492	0.98693	0.993357
ENSG00000080802.18_4	0.999151	0.998444	1	1	0.963955	0.927718	0.98693	0.993357
ENSG00000080815.19_6	0.999151	0.998444	1	1	0.973122	0.998224	0.98693	0.976366
ENSG00000080819.9_7	0.999151	0.998444	1	1	0.941173	0.995492	0.98693	0.987611
ENSG00000080822.17_7	0.999151	0.998444	1	1	0.988182	0.998224	0.98693	0.987611
ENSG00000080823.23_5	0.999151	0.998444	1	1	0.973122	0.927718	0.98693	0.976366
ENSG00000080824.18_4	0.999151	0.998444	1	1	0.987841	0.998224	0.98693	0.987611
ENSG00000080839.12_5	0.999151	0.998444	1	1	0.973122	0.936815	0.98693	0.993357
ENSG00000080845.17_6	0.999151	0.998444	1	1	0.955194	0.927718	0.98693	0.993357
ENSG00000080854.15_6	0.999151	0.998444	1	1	0.941173	0.927718	0.98693	0.976366
ENSG00000080947.15_4	0.999151	0.998444	1	1	0.941173	0.998224	0.998269	0.976366
ENSG00000080986.13_5	0.999151	0.998444	1	1	0.963955	0.99856	0.98693	0.993357
ENSG00000081014.11_4	0.999151	0.998444	1	1	0.963955	1	0.98693	0.993357
ENSG00000081019.13_6	0.999151	0.998444	1	1	0.973122	0.998224	0.98693	0.976366
ENSG00000081026.19_4	0.999151	0.998444	1	1	0.963955	0.998224	0.98693	0.976366
ENSG00000081052.13_4	0.999151	0.998444	1	1	0.973122	0.936815	0.990599	0.74898
ENSG00000081059.20_4	0.999151	0.998444	1	1	0.941173	0.927718	0.98693	0.976366
ENSG00000081087.15_5	0.999151	0.998444	1	1	0.973122	0.957208	0.98693	0.993357
ENSG00000081138.14_4	0.999151	0.998444	1	1	0.941173	0.927718	0.98693	0.976366
ENSG00000081148.12_4	0.999151	0.998444	1	1	0.955194	0.927718	0.98693	0.987611
ENSG00000081154.12_3	0.999151	0.998444	1	1	0.988182	0.984827	0.98693	0.993357
ENSG00000081177.18_3	0.999151	0.998444	1	1	0.973122	0.927718	0.98693	0.976366
ENSG00000081181.8_3	0.999151	0.998444	1	1	0.941173	0.927718	0.993955	0.993357
ENSG00000081189.15_8	0.999151	0.998444	1	1	0.941173	0.955946	0.98693	0.976366
ENSG00000081237.20_6	0.999151	0.998444	1	1	0.963955	0.998224	0.98693	0.976366
ENSG00000081307.12_4	0.999151	0.998444	1	1	0.941173	0.998224	0.98693	0.993357
ENSG00000081320.11_5	0.999151	0.998444	1	1	0.971985	0.998224	0.98693	0.987611
ENSG00000081377.17_6	0.999151	0.998444	1	1	0.941173	0.936815	0.98693	0.976366
ENSG00000081386.12_3	0.999151	0.998444	1	1	0.963955	0.927718	0.98693	0.993357
ENSG00000081665.14_7	0.999151	0.998444	1	1	0.988182	0.927718	0.98693	0.976366
ENSG00000081692.12_4	0.999151	0.998444	1	1	0.998509	0.944625	0.98693	0.987611
ENSG00000081721.12_3	0.999151	0.998444	1	1	0.973122	0.984827	0.98693	0.987611
ENSG00000081760.17_4	0.999151	0.998444	1	1	0.941173	0.936815	0.98693	0.976366
ENSG00000081791.9_7	0.999151	0.998444	1	1	0.973122	0.927718	0.98693	0.993357
ENSG00000081870.11_3	0.999151	0.998444	1	1	0.988182	0.927718	0.98693	0.993357
ENSG00000081913.14_4	0.999151	0.998444	1	1	0.991996	0.998224	0.98693	0.987007
ENSG00000081923.14_8	0.999151	0.998444	1	1	0.941173	0.984827	0.98693	0.976366
ENSG00000081985.11_5	0.999151	0.998444	1	1	0.963955	0.984827	0.98693	0.993357
ENSG00000082014.16_5	0.999151	0.998444	1	1	0.973122	0.927718	0.98693	0.987611
ENSG00000082068.9_3	0.999151	0.998444	1	1	0.941173	0.998224	0.98693	0.992483
ENSG00000082074.18_9	0.999151	0.998444	1	1	0.973122	0.981351	0.98693	0.987611
ENSG00000082126.18_6	0.999151	0.998444	1	1	0.941173	0.927718	0.98693	0.992483
ENSG00000082146.13_5	0.999151	0.998444	1	1	0.941173	0.998224	0.98693	0.976366
ENSG00000082153.18_5	0.999151	0.998444	1	1	0.955194	0.981351	0.98693	0.993357
ENSG00000082196.20_4	0.999151	0.998444	1	1	0.988182	0.936815	0.98693	0.992483
ENSG00000082212.13_6	0.999151	0.998444	1	1	0.963955	0.998224	0.98693	0.993357
ENSG00000082213.18_5	0.999151	0.998444	1	1	0.973122	0.964883	0.98693	0.993357
ENSG00000082258.13_4	0.999151	0.998444	1	1	0.973122	0.955946	0.98693	0.987611
ENSG00000082269.16_4	0.999151	0.998444	1	1	0.973122	0.927718	0.98693	0.993357
ENSG00000082293.13_6	0.999151	0.998444	1	1	0.941173	0.927718	0.98693	0.987611
ENSG00000082397.17_8	0.999151	0.998444	1	1	0.963955	0.936815	0.98693	0.976366
ENSG00000082438.17_8	0.999151	0.998444	1	1	0.941173	0.927718	0.98693	0.987611
ENSG00000082458.12_4	0.999151	0.998444	1	1	0.941173	0.955946	0.98693	0.976366
ENSG00000082512.15_3	0.999151	0.998444	1	1	0.973122	0.984827	0.98693	0.987611
ENSG00000082515.18_4	0.821462	0.998444	1	1	0.963955	0.938922	0.98693	0.987611
ENSG00000082516.9_4	0.999151	0.998444	1	1	0.941173	0.927718	0.98693	0.987611
ENSG00000082641.16_6	0.999151	0.998444	1	1	0.988182	0.998224	0.98693	0.976366
ENSG00000082684.16_8	0.999151	0.998444	1	1	0.941173	0.966464	0.98693	0.976366
ENSG00000082701.15_6	0.999151	0.998444	1	1	0.973122	0.966464	0.98693	0.993357
ENSG00000082781.12_5	0.999151	0.998444	1	1	0.97396	0.998224	0.98693	0.976366
ENSG00000082805.20_7	0.999151	0.998444	1	1	0.988182	0.927718	0.98693	0.993357
ENSG00000082898.17_4	0.999151	0.998444	1	1	0.988182	0.998224	0.98693	0.987611
ENSG00000082996.19_6	0.999151	0.998444	1	1	0.945153	0.998224	0.98693	0.993357
ENSG00000083067.22_5	0.999151	0.998444	1	1	0.955194	0.927718	0.98693	0.976366
ENSG00000083093.10_6	0.999151	0.998444	1	1	0.973122	0.966464	0.98693	0.987611
ENSG00000083097.14_5	0.999151	0.998444	1	1	0.963955	0.927718	0.98693	0.987611
ENSG00000083099.11_4	0.999151	0.998444	1	1	0.941173	0.927718	1	0.987611
ENSG00000083123.15_3	0.999151	0.998444	1	1	0.973122	0.936474	0.98693	0.993357
ENSG00000083168.11_7	0.999151	0.998444	1	1	0.973122	0.987856	0.98693	0.993357
ENSG00000083223.18_5	0.999151	0.998444	1	1	0.998509	0.998224	0.98693	0.987611
ENSG00000083290.20_5	0.999151	0.998444	1	1	0.971985	0.927718	0.98693	0.993357
ENSG00000083307.12_6	0.999151	0.998444	1	1	0.963955	0.927718	0.992425	0.991499
ENSG00000083312.17_2	0.999151	0.998444	1	1	0.97396	0.998224	0.98693	0.987611
ENSG00000083444.17_4	0.999151	0.998444	1	1	0.97396	0.998224	0.98693	0.976366
ENSG00000083454.22_7	0.123219	0.0682107	1	0.95495	0.955194	0.998224	0.993955	0.976366
ENSG00000083457.12_4	0.999151	0.998444	1	1	0.973122	0.936815	0.98693	0.976366
ENSG00000083520.15_4	0.999151	0.998444	1	1	0.963955	0.984827	0.98693	0.990872
ENSG00000083535.16_4	0.999151	0.998444	1	1	0.973122	0.984827	0.98693	0.987611
ENSG00000083544.15_6	0.999151	0.998444	1	1	0.979845	0.998224	0.98693	0.987611
ENSG00000083635.8_5	0.999151	0.998444	1	1	0.941173	0.927718	0.98693	0.987611
ENSG00000083642.19_3	0.999151	0.998444	1	1	0.988182	0.998224	0.98693	0.993357
ENSG00000083720.13_4	0.999151	0.998444	1	1	0.998509	0.998224	0.98693	0.987611
ENSG00000083750.12_6	0.999151	0.998444	1	1	0.963955	0.998224	0.98693	0.987611
ENSG00000083799.17_7	0.999151	0.998444	1	1	0.973122	1	0.98693	0.993357
ENSG00000083807.10_7	0.999151	0.998444	1	1	0.973122	0.927718	0.98693	0.993357
ENSG00000083812.12_4	0.999151	0.998444	1	1	0.988182	0.927718	0.98693	0.993357
ENSG00000083814.13_5	0.999151	0.998444	1	1	0.963955	0.998224	0.98693	0.976366
ENSG00000083817.9_4	0.999151	0.998444	1	1	0.941173	0.998224	0.98693	0.993357
ENSG00000083828.16_5	0.999151	0.998444	1	1	0.973122	0.927718	0.98693	0.987611
ENSG00000083838.16_4	0.999151	0.998444	1	1	0.963955	0.927718	0.98693	0.987611
ENSG00000083844.10_5	0.999151	0.998471	1	1	0.963955	1	0.98693	0.987611
ENSG00000083845.9_5	0.999151	0.998444	1	1	0.955678	0.927718	0.98693	0.993357
ENSG00000083857.14_6	0.999151	0.998444	1	1	0.945153	0.927718	0.98693	0.987611
ENSG00000083896.12_4	0.999151	0.998444	1	1	0.955194	0.984827	0.98693	0.987611
ENSG00000083937.9_3	0.999151	0.998444	1	1	0.941173	0.966464	0.98693	0.976366
ENSG00000084070.12_5	0.999151	0.998444	1	1	0.963955	0.981351	0.98693	0.976366
ENSG00000084072.17_4	0.999151	0.998444	1	1	0.979845	0.998224	0.98693	0.976366
ENSG00000084073.9_3	0.999151	0.998444	1	1	0.979845	0.998224	0.98693	0.976366
ENSG00000084090.13_6	0.999151	0.998444	1	1	0.973122	0.998224	0.98693	0.993357
ENSG00000084092.7_4	0.999151	0.998444	1	1	0.973122	0.927718	0.98693	0.993357
ENSG00000084093.17_4	0.999151	0.998444	1	1	0.941173	0.984827	0.98693	0.993357
ENSG00000084110.11_4	0.999151	0.998444	1	1	0.973122	0.98041	0.98693	0.987611
ENSG00000084112.15_7	0.999151	0.998444	1	1	0.988945	0.955946	0.98693	0.993357
ENSG00000084207.18_5	0.999151	0.998444	1	1	0.945153	0.984827	0.98693	0.993357
ENSG00000084234.17_5	0.999151	0.998444	1	1	0.973122	0.998224	0.98693	0.987611
ENSG00000084444.14_4	0.999151	0.998444	1	1	0.941173	0.998224	0.98693	0.987611
ENSG00000084453.16_6	0.999151	0.998444	1	1	0.941173	0.927718	0.98693	0.987611
ENSG00000084463.8_8	0.999151	0.998444	1	1	0.973122	0.966464	0.98693	0.987611
ENSG00000084623.11_2	0.999151	0.998444	1	1	0.947426	0.998224	0.98693	0.993357
ENSG00000084652.16_3	0.999151	0.998444	1	1	0.963955	0.984827	0.98693	0.987007
ENSG00000084676.15_3	0.999151	0.998444	1	1	0.97396	0.927718	0.98693	0.987611
ENSG00000084693.16_4	0.999151	0.998444	1	1	0.941173	0.927718	0.98693	0.976366
ENSG00000084710.14_3	0.999151	0.998444	1	1	0.941173	0.936815	0.98693	0.976366
ENSG00000084731.15_5	0.999151	0.998444	1	1	0.973122	0.927718	0.98693	0.987611
ENSG00000084733.11_3	0.999151	0.998444	1	1	0.955194	0.984827	0.98693	0.976366
ENSG00000084754.12_6	0.999151	0.998444	1	1	0.955194	0.998224	0.98693	0.987611
ENSG00000084764.12_6	0.999151	0.998444	1	1	0.988182	0.927718	0.98693	0.976366
ENSG00000084774.14_5	0.999151	0.998444	1	1	0.941173	0.927718	0.98693	0.976366
ENSG00000085063.16_6	0.999151	0.998444	1	1	0.941173	0.998224	0.98693	0.993357
ENSG00000085117.12_5	0.999151	0.998444	1	1	0.963955	0.984827	0.98693	0.976366
ENSG00000085185.15_6	0.999151	0.998444	1	1	0.941173	0.927718	0.98693	0.987007
ENSG00000085224.22_6	0.999151	0.998444	1	1	0.973122	0.986442	0.98693	0.993357
ENSG00000085231.14_5	0.999151	0.998444	1	1	0.988182	0.936815	0.98693	0.976366
ENSG00000085265.11_4	0.999151	0.998444	1	1	0.941173	0.984827	0.98693	0.987611
ENSG00000085274.15_2	0.999151	0.998444	1	1	0.941173	0.998224	0.98693	0.987611
ENSG00000085276.19_8	0.999151	0.998444	1	1	0.941173	0.936815	0.98693	0.976366
ENSG00000085365.18_4	0.999151	0.998444	1	1	0.973122	0.998224	0.98693	0.993357
ENSG00000085377.14_5	0.999151	0.998444	1	1	0.988182	0.998224	0.98693	0.987611
ENSG00000085382.12_5	0.999151	0.998444	1	1	0.990364	0.955946	0.98693	0.987611
ENSG00000085415.16_5	0.999151	0.998444	1	1	0.979556	0.955946	0.98693	0.976366
ENSG00000085433.15_7	0.999151	0.998444	1	1	0.988182	0.984827	0.98693	0.987007
ENSG00000085449.15_6	0.999151	0.998444	1	1	0.941173	0.966464	0.98693	0.976366
ENSG00000085465.13_4	0.999151	0.998444	1	1	0.973122	0.936815	0.98693	0.976366
ENSG00000085491.17_5	0.999151	0.998444	1	1	0.955194	0.984827	0.98693	0.993357
ENSG00000085511.20_4	0.999151	0.998444	1	1	0.973122	0.99856	0.98693	0.993357
ENSG00000085514.16_6	0.999151	0.998444	1	1	0.998509	0.927718	0.98693	0.993357
ENSG00000085563.15_6	0.999151	0.998444	1	1	0.941173	0.998224	0.98693	0.976366
ENSG00000085644.14_3	0.999151	0.998444	1	1	0.955194	0.998224	0.98693	0.976366
ENSG00000085662.14_4	0.999151	0.998444	1	1	0.973122	0.998224	0.98693	0.987007
ENSG00000085719.13_5	0.999151	0.998444	1	1	0.973122	0.936815	0.98693	0.987611
ENSG00000085721.12_4	0.999151	0.998444	1	1	0.979556	0.998224	0.98693	0.993357
ENSG00000085733.16_3	0.999151	0.998444	1	1	0.963955	0.981598	0.98693	0.987611
ENSG00000085760.15_4	0.999151	0.998444	1	1	0.97396	0.981598	0.98693	0.987611
ENSG00000085788.14_8	0.999151	0.998444	1	1	0.973122	0.998224	0.98693	0.987611
ENSG00000085831.15_7	0.999151	0.998444	1	1	0.973122	0.998224	0.98693	0.976366
ENSG00000085832.17_7	0.999151	0.998444	1	1	0.973122	0.984827	0.98693	0.993357
ENSG00000085840.13_4	0.999151	0.998444	1	1	0.972603	0.927718	0.98693	0.976366
ENSG00000085871.9_3	0.999151	0.998444	1	1	0.973122	0.927718	0.98693	0.993357
ENSG00000085872.15_6	0.999151	0.998444	1	1	0.973122	0.944625	0.98693	0.976366
ENSG00000085978.22_4	0.999151	0.998444	1	1	0.988182	0.986442	0.98693	0.993357
ENSG00000085982.13_5	0.999151	0.998444	1	1	0.941173	0.927718	0.98693	0.987611
ENSG00000085998.14_4	0.999151	0.998444	1	1	0.988182	0.998224	0.98693	0.976366
ENSG00000086015.22_4	0.999151	0.998444	1	1	0.979556	0.984827	0.98693	0.993357
ENSG00000086061.16_3	0.999151	0.998444	1	1	0.941173	0.998224	0.98693	0.993357
ENSG00000086062.12_3	0.999151	0.998444	1	1	0.973122	0.927718	0.98693	0.993357
ENSG00000086065.14_3	0.999151	0.998444	1	1	0.973122	0.981351	0.98693	0.987611
ENSG00000086102.19_3	0.999151	0.998444	1	1	0.963955	0.927718	0.98693	0.976366
ENSG00000086189.10_5	0.999151	0.998444	1	1	0.963955	0.984827	0.98693	0.987611
ENSG00000086200.16_8	0.999151	0.998444	1	1	0.973122	0.984827	0.98693	0.976366
ENSG00000086232.13_7	0.999151	0.998444	1	1	0.979845	0.955946	0.98693	0.976366
ENSG00000086288.12_7	0.999151	0.998444	1	1	0.973122	0.927718	0.98693	0.976366
ENSG00000086289.12_5	0.999151	0.998444	1	1	0.941173	0.927718	0.98693	0.987611
ENSG00000086300.15_4	0.999151	0.998444	1	1	0.941173	0.998224	0.98693	0.987611
ENSG00000086475.15_4	0.999151	0.998444	1	1	0.963955	0.949696	0.993955	0.987611
ENSG00000086504.17_6	0.999151	0.998444	1	1	0.941173	0.998224	0.98693	0.976366
ENSG00000086506.3_3	0.999151	0.998444	1	1	0.955678	0.927718	0.98693	0.976366
ENSG00000086544.3_3	0.999151	0.998444	1	1	0.973122	0.998224	0.98693	0.976366
ENSG00000086548.9_5	0.999151	0.998444	1	1	0.979845	0.927718	0.98693	0.993357
ENSG00000086589.12_5	0.999151	0.998444	1	1	0.972603	0.927718	0.98693	0.987611
ENSG00000086598.11_3	0.999151	0.998444	1	1	0.973122	0.998224	0.98693	0.993357
ENSG00000086619.14_4	0.999151	0.998444	1	1	0.97396	0.984827	0.98693	0.987611
ENSG00000086666.19_6	0.999151	0.998444	1	1	0.988182	0.984827	0.98693	0.993357
ENSG00000086696.11_4	0.999151	0.998444	1	1	0.941173	0.927718	0.98693	0.987611
ENSG00000086712.13_4	0.999151	0.998444	1	1	0.963955	1	0.98693	0.993357
ENSG00000086717.18_5	0.999151	0.998444	1	1	0.973122	0.998224	0.989958	0.976366
ENSG00000086730.17_7	0.999151	0.998444	1	1	0.988945	1	0.98693	0.993357
ENSG00000086758.16_7	0.999151	0.998444	1	1	0.973122	0.936815	0.98693	0.987611
ENSG00000086827.9_5	0.999151	0.998444	1	1	0.973122	0.99397	0.98693	0.976366
ENSG00000086848.15_6	0.999151	0.998444	1	1	0.941173	0.927718	0.98693	0.976366
ENSG00000086991.13_4	0.999151	0.998444	1	1	0.941173	0.927718	0.98693	0.976366
ENSG00000087008.16_4	0.999151	0.998444	1	1	0.998509	0.998224	0.98693	0.987611
ENSG00000087053.18_5	0.999151	0.998444	1	1	0.988182	0.984827	0.98693	0.993357
ENSG00000087074.8_4	0.999151	0.998444	1	1	0.973122	0.998224	0.98693	0.976366
ENSG00000087077.14_6	0.999151	0.998444	1	1	0.973122	0.927718	0.98693	0.987611
ENSG00000087085.15_8	0.999151	0.998444	1	1	0.963955	0.927718	0.98693	0.987611
ENSG00000087086.15_4	0.999151	0.998444	1	1	0.941173	1	0.98693	0.993357
ENSG00000087087.20_6	0.999151	0.998444	1	1	0.941173	0.927718	0.98693	0.976366
ENSG00000087088.20_5	0.999151	0.998444	1	1	0.963955	0.998224	0.98693	0.993357
ENSG00000087095.13_4	0.999151	0.998444	1	1	0.988182	0.936815	0.98693	0.987611
ENSG00000087111.21_5	0.999151	0.998444	1	1	0.973122	0.927718	0.98693	0.976366
ENSG00000087152.15_3	0.999151	0.998444	1	1	0.986565	0.984827	0.98693	0.976366
ENSG00000087157.19_4	0.999151	0.998444	1	1	0.988182	0.927718	0.98693	0.993357
ENSG00000087191.13_6	0.999151	0.998444	1	1	0.941173	1	0.98693	0.976366
ENSG00000087206.17_6	0.999151	0.998444	1	1	0.973122	0.981351	0.98693	0.993357
ENSG00000087237.12_4	0.999151	0.998444	1	1	0.941173	0.927718	0.98693	0.976366
ENSG00000087253.13_4	0.999151	0.998444	1	1	0.973122	0.998224	0.98693	0.987611
ENSG00000087258.15_5	0.999151	0.998444	1	1	0.941173	0.998224	0.98693	0.976366
ENSG00000087263.17_3	0.999151	0.998444	1	1	0.973122	0.99397	0.98693	0.976366
ENSG00000087266.17_9	0.999151	0.998444	1	1	0.941173	0.927718	0.992984	0.976366
ENSG00000087269.16_4	0.999151	0.998444	1	1	0.963955	0.936815	0.98693	0.976366
ENSG00000087274.17_6	0.999151	0.998444	1	1	0.973122	0.936815	0.98693	0.993357
ENSG00000087299.12_4	0.999151	0.998444	1	1	0.973122	0.927718	0.98693	0.987611
ENSG00000087301.9_5	0.999151	0.998444	1	1	0.97396	0.955946	0.98693	0.987611
ENSG00000087302.9_4	0.999151	0.998444	1	1	0.973122	0.993207	0.98693	0.987611
ENSG00000087338.5_3	0.999151	0.998444	1	1	0.973122	0.998224	0.98693	0.987611
ENSG00000087365.16_6	0.999151	0.998444	1	1	0.963955	0.927718	0.98693	0.987007
ENSG00000087448.11_4	0.999151	0.998444	1	1	0.971985	0.955946	0.98693	0.976366
ENSG00000087460.25_7	0.999151	0.998444	1	1	0.973122	0.998224	0.98693	0.976366
ENSG00000087470.18_7	0.999151	0.998444	1	1	0.991996	0.998224	0.98693	0.993357
ENSG00000087495.17_5	0.999151	0.998444	1	1	0.973122	0.927718	0.98693	0.976366
ENSG00000087502.18_5	0.999151	0.998444	1	1	0.973122	0.998224	1	0.987611
ENSG00000087586.17_3	0.999151	0.998444	1	1	0.993136	0.927718	0.98693	0.976366
ENSG00000087589.16_2	0.999151	0.998444	1	1	0.998509	0.936815	0.98693	0.987611
ENSG00000087884.14_6	0.999151	0.998444	1	1	0.963955	0.927718	0.98693	0.976366
ENSG00000087903.13_6	0.999151	0.998444	1	1	0.955194	0.927718	0.98693	0.095495
ENSG00000087995.15_2	0.999151	0.998444	1	1	0.963955	0.998224	0.98693	0.993357
ENSG00000088035.18_6	0.999151	0.998444	1	1	0.973122	0.955946	0.98693	0.976366
ENSG00000088038.19_6	0.999151	0.998444	1	1	0.963955	0.927718	0.98693	0.987611
ENSG00000088053.11_5	0.999151	0.998444	1	1	0.941173	0.998224	0.98693	0.976366
ENSG00000088179.9_6	0.999151	0.998444	1	1	0.973122	0.998224	0.98693	0.987611
ENSG00000088205.13_3	0.999151	0.998471	1	1	0.963955	0.998224	0.98693	0.993357
ENSG00000088247.17_5	0.999151	0.998444	1	1	0.973122	0.998224	0.98693	0.987611
ENSG00000088256.9_3	0.999151	0.998444	1	1	0.973122	0.984827	0.98693	0.976366
ENSG00000088280.19_5	0.999151	0.998444	1	1	0.941173	0.927718	0.98693	0.976366
ENSG00000088298.13_4	0.999151	0.998444	1	1	0.955194	0.987856	0.98693	0.987611
ENSG00000088325.16_3	0.999151	0.998444	1	1	0.955194	0.927718	0.98693	0.987611
ENSG00000088340.16_6	0.999151	0.998444	1	1	0.941173	0.927718	0.98693	0.976366
ENSG00000088356.6_4	0.999151	0.998444	1	1	0.979556	0.927718	0.98693	0.987611
ENSG00000088387.19_7	0.999151	0.998444	1	1	0.973122	0.984827	0.98693	0.987611
ENSG00000088448.14_5	0.999151	0.998444	1	1	0.963955	0.927718	0.98693	0.987611
ENSG00000088451.11_4	0.999151	0.998444	1	1	0.963955	0.927718	0.98693	0.993357
ENSG00000088538.13_3	0.999151	0.998444	1	1	0.955194	0.927718	0.98693	0.993357
ENSG00000088543.15_4	0.999151	0.998444	1	1	0.973122	0.998224	0.98693	0.976366
ENSG00000088682.14_4	0.999151	0.998444	1	1	0.979845	0.936474	0.98693	0.993357
ENSG00000088726.16_6	0.999151	0.998444	1	1	0.941173	0.927718	0.98693	0.987611
ENSG00000088727.12_5	0.999151	0.415196	1	1	0.941173	0.927718	0.98693	0.987007
ENSG00000088756.12_3	0.999151	0.998444	1	1	0.941173	0.927718	0.98693	0.987007
ENSG00000088766.12_5	0.999151	0.998444	1	1	0.973122	0.998224	0.98693	0.976366
ENSG00000088808.18_8	0.999151	0.998444	1	1	0.941173	0.936815	0.98693	0.976366
ENSG00000088812.18_4	0.999151	0.998444	1	1	0.949674	0.998224	0.98693	0.992483
ENSG00000088826.18_4	0.999151	0.998444	1	1	0.945153	0.984827	0.98693	0.976366
ENSG00000088827.12_3	0.999151	0.998444	1	1	0.973122	0.927718	0.98693	0.987611
ENSG00000088832.17_6	0.999151	0.998444	1	1	0.973122	0.984827	0.98693	0.987611
ENSG00000088833.17_5	0.999151	0.998444	1	1	0.955194	0.936815	0.98693	0.987611
ENSG00000088854.12_4	0.999151	0.998444	1	1	0.955194	0.927718	0.98693	0.993357
ENSG00000088876.13_5	0.999151	0.998444	1	1	0.973122	0.984827	0.98693	0.976366
ENSG00000088888.18_3	0.999151	0.998444	1	1	0.941173	0.927718	0.98693	0.976366
ENSG00000088930.8_3	0.999151	0.998444	1	1	0.963955	0.984827	0.98693	0.987611
ENSG00000088970.16_7	0.999151	0.998444	1	1	0.973122	0.936815	0.98693	0.993357
ENSG00000088986.11_5	0.999151	0.998444	1	1	0.941173	0.998224	0.98693	0.993357
ENSG00000088992.18_4	0.999151	0.998444	1	1	0.941173	0.998224	0.98693	0.987007
ENSG00000089006.16_4	0.999151	0.998444	1	1	0.963955	0.984827	0.98693	0.987611
ENSG00000089009.15_5	0.999151	0.998444	1	1	0.950391	0.955946	0.98693	0.987611
ENSG00000089012.14_4	0.999151	0.998444	1	1	0.998509	0.927718	0.98693	0.976366
ENSG00000089022.14_4	0.999151	0.998444	1	1	0.988182	0.927718	0.98693	0.976366
ENSG00000089041.17_4	0.999151	0.998444	1	1	0.963955	0.927718	0.98693	0.987007
ENSG00000089048.14_3	0.999151	0.998444	1	1	0.963955	0.984827	0.98693	0.993357
ENSG00000089050.16_5	0.999151	0.998444	1	1	0.963955	0.998224	0.98693	0.976366
ENSG00000089053.13_4	0.999151	0.998444	1	1	0.973122	0.984827	0.98693	0.987007
ENSG00000089057.15_6	0.999151	0.998444	1	1	0.973122	0.927718	0.98693	0.976366
ENSG00000089060.11_5	0.999151	0.998444	1	1	0.973122	0.927718	0.98693	0.976366
ENSG00000089063.15_5	0.999151	0.998444	1	1	0.955194	0.998224	0.98693	0.976366
ENSG00000089091.16_5	0.999151	0.998444	1	1	0.988182	0.927718	0.98693	0.993357
ENSG00000089094.19_5	0.999151	0.998444	1	1	0.973122	0.936815	0.98693	0.976366
ENSG00000089123.16_5	0.999151	0.998444	1	1	0.973122	0.984827	0.98693	0.976366
ENSG00000089127.13_6	0.999151	0.998444	1	1	0.941173	0.984827	0.98693	0.976366
ENSG00000089154.11_4	0.999151	0.998444	1	1	0.941173	0.984827	0.98693	0.976366
ENSG00000089157.16_6	0.999151	0.998444	1	1	0.963955	0.927718	0.98693	0.993357
ENSG00000089159.16_7	0.999151	0.998444	1	1	0.963955	0.927718	0.98693	0.990101
ENSG00000089163.4_2	0.999151	0.998444	1	1	0.941173	0.998224	0.98693	0.976366
ENSG00000089169.15_6	0.999151	0.998444	1	1	0.941173	0.998224	0.98693	0.976366
ENSG00000089177.18_4	0.999151	0.998444	1	1	0.941173	0.936815	0.98693	0.987611
ENSG00000089195.15_4	0.999151	0.998444	1	1	0.973122	0.984827	0.98693	0.987611
ENSG00000089220.5_3	0.999151	0.998444	1	1	0.941173	0.936815	0.98693	0.976366
ENSG00000089234.16_5	0.999151	0.998444	1	1	0.945153	0.955946	0.98693	0.992483
ENSG00000089248.7_4	0.999151	0.998444	1	1	0.973122	0.964883	0.98693	0.987611
ENSG00000089250.19_6	0.999151	0.998444	1	1	0.963955	0.984827	1	0.976366
ENSG00000089280.18_2	0.999151	0.998444	1	1	0.973122	0.927718	0.98693	0.987611
ENSG00000089289.16_3	0.999151	0.998444	1	1	0.955678	0.984827	0.98693	0.987611
ENSG00000089327.15_5	0.999151	0.998444	1	1	0.988182	0.927718	0.98693	0.976366
ENSG00000089335.21_5	0.999151	0.998444	1	1	0.941173	0.927718	0.98693	0.976366
ENSG00000089351.14_4	0.999151	0.998444	1	1	0.955194	0.927718	0.98693	0.990101
ENSG00000089472.16_6	0.999151	0.998444	1	1	0.988182	0.955946	0.98693	0.987611
ENSG00000089486.17_6	0.999151	0.998444	1	1	0.963955	0.927718	0.98693	0.976366
ENSG00000089505.17_5	0.999151	0.998444	1	1	0.973122	0.955946	0.98693	0.987611
ENSG00000089597.18_5	0.999151	0.998444	1	1	0.985696	0.998224	0.98693	0.976366
ENSG00000089639.11_5	0.999151	0.998444	1	1	0.973122	0.936815	0.98693	0.976366
ENSG00000089682.16_6	0.999151	0.998444	1	1	0.963955	0.998224	0.98693	0.987611
ENSG00000089685.15_6	0.999151	0.998444	1	1	0.941173	0.998224	0.98693	0.976366
ENSG00000089693.10_4	0.999151	0.998444	1	1	0.973122	0.981351	0.98693	0.976366
ENSG00000089737.17_5	0.999151	0.998444	1	1	0.963955	0.998224	0.98693	0.987611
ENSG00000089775.11_3	0.999151	0.998444	1	1	0.973122	0.927718	0.98693	0.993357
ENSG00000089818.18_5	0.999151	0.998444	1	1	0.973122	0.929015	0.98693	0.987611
ENSG00000089820.15_6	0.999151	0.998444	1	1	0.998509	0.984827	0.98693	0.976366
ENSG00000089876.12_8	0.999151	0.998444	1	1	0.963955	0.964883	0.992425	0.987611
ENSG00000089902.10_4	0.999151	0.998444	1	1	0.963955	0.936815	0.98693	0.993357
ENSG00000089916.18_6	0.999151	0.998444	1	1	0.972603	0.998224	0.98693	0.993357
ENSG00000090006.17_5	0.999151	0.998444	1	1	0.971985	0.984827	0.98693	0.976366
ENSG00000090013.11_5	0.999151	0.998444	1	1	0.941173	0.998224	0.98693	0.976366
ENSG00000090020.11_4	0.999151	0.998444	1	1	0.941173	0.936815	0.98693	0.987007
ENSG00000090054.15_5	0.999151	0.998471	1	1	0.973122	0.984827	0.98693	0.987611
ENSG00000090060.18_5	0.999151	0.998444	1	1	0.988182	0.936815	0.98693	0.993357
ENSG00000090061.17_5	0.999151	0.998444	1	1	0.963955	0.927718	0.98693	0.987611
ENSG00000090097.21_8	0.999151	0.998444	1	1	0.941173	0.998224	0.998813	0.976366
ENSG00000090104.12_3	0.999151	0.998444	1	1	0.941173	0.998224	0.98693	0.976366
ENSG00000090238.12_5	0.999151	0.998444	1	1	0.988182	0.927718	0.98693	0.993357
ENSG00000090263.16_6	0.999151	0.998444	1	1	0.973122	0.927718	0.98693	0.993357
ENSG00000090266.13_6	0.868136	0.998444	1	1	0.998509	0.927718	0.98693	0.976366
ENSG00000090273.14_4	0.999151	0.998444	1	1	0.963955	0.998224	0.98693	0.976366
ENSG00000090316.16_4	0.999151	0.998444	1	1	0.973122	0.998224	0.993955	0.976366
ENSG00000090339.9_3	0.999151	0.998444	1	1	0.945153	0.998224	0.98693	0.976366
ENSG00000090372.15_6	0.999151	0.998444	1	1	0.941173	0.984827	0.98693	0.976366
ENSG00000090376.11_4	0.999151	0.998444	1	1	0.941173	0.998224	0.98693	0.993357
ENSG00000090382.7_3	0.999151	0.998444	1	1	0.973122	0.998224	0.98693	0.987611
ENSG00000090432.7_4	0.999151	0.998444	1	1	0.963955	0.998224	0.98693	0.976366
ENSG00000090447.12_4	0.999151	0.998444	1	1	0.959167	0.998224	0.98693	0.987611
ENSG00000090470.15_7	0.999151	0.998444	1	1	0.973122	1	0.98693	0.976366
ENSG00000090487.11_4	0.999151	0.998444	1	1	0.973122	0.955946	0.98693	0.987611
ENSG00000090520.11_3	0.999151	0.998444	1	1	0.988182	0.998224	0.98693	0.987611
ENSG00000090530.10_5	0.999151	0.998444	1	1	0.963955	0.998224	0.98693	0.976366
ENSG00000090554.13_4	0.999151	0.998444	1	1	0.941173	1	0.98693	0.976366
ENSG00000090565.16_7	0.999151	0.998444	1	1	0.973122	0.984827	0.98693	0.976366
ENSG00000090581.10_4	0.999151	0.998444	1	1	0.973122	0.987856	0.98693	0.987611
ENSG00000090612.21_7	0.999151	0.998444	1	1	0.955194	0.998224	0.98693	0.976366
ENSG00000090615.15_6	0.999151	0.998444	1	1	0.963955	0.984827	0.98693	0.976366
ENSG00000090621.14_7	0.999151	0.998444	1	1	0.988182	0.998224	0.98693	0.976366
ENSG00000090661.12_4	0.999151	0.998444	1	1	0.973122	0.927718	0.992425	0.976366
ENSG00000090674.16_4	0.999151	0.998444	1	1	0.973122	0.929015	0.98693	0.987007
ENSG00000090686.16_4	0.999151	0.998444	1	1	0.973122	0.984827	0.98693	0.993357
ENSG00000090776.6_3	0.999151	0.998444	1	1	0.973122	0.927718	0.98693	0.976366
ENSG00000090857.13_4	0.999151	0.998444	1	1	0.941173	0.927718	0.98693	0.987007
ENSG00000090861.15_4	0.999151	0.998444	1	1	0.993136	0.984827	0.98693	0.976366
ENSG00000090863.11_4	0.999151	0.998444	1	1	0.979845	0.984827	0.98693	0.993357
ENSG00000090889.12_3	0.999151	0.998444	1	1	0.955194	0.998224	0.98693	0.987611
ENSG00000090905.19_4	0.999151	0.998444	1	1	0.973122	0.984827	0.98693	0.987611
ENSG00000090924.15_5	0.999151	0.998444	1	1	0.941173	0.936815	0.98693	0.976366
ENSG00000090975.12_4	0.999151	0.998444	1	1	0.979556	0.927718	0.98693	0.976366
ENSG00000090989.18_4	0.999151	0.998444	1	1	0.963955	0.936815	0.98693	0.987611
ENSG00000091009.8_4	0.999151	0.998444	1	1	0.941173	0.964883	0.98693	0.976366
ENSG00000091039.17_6	0.999151	0.998444	1	1	0.973122	0.998224	0.98693	0.993357
ENSG00000091073.19_3	0.999151	0.998444	1	1	0.941173	0.927718	0.98693	0.976366
ENSG00000091106.19_4	0.999151	0.998444	1	1	0.941173	0.927718	0.98693	0.993357
ENSG00000091127.14_4	0.999151	0.998444	1	1	0.941173	0.984827	0.98693	0.976366
ENSG00000091129.21_9	0.999151	0.998444	1	1	0.941173	0.984827	0.98693	0.976366
ENSG00000091140.14_3	0.999151	0.998444	1	1	0.979845	0.998224	0.98693	0.993357
ENSG00000091157.13_4	0.999151	0.998444	1	1	0.94636	0.984827	0.98693	0.976366
ENSG00000091164.13_5	0.999151	0.998444	1	1	0.973122	0.984827	0.98693	0.987611
ENSG00000091181.19_3	0.999151	0.998444	1	1	0.973122	0.927718	0.98693	0.976366
ENSG00000091262.15_3	0.999151	0.998444	1	1	0.941173	0.927718	0.98693	0.976366
ENSG00000091317.8_4	0.999151	0.998444	1	1	0.963955	1	0.98693	0.976366
ENSG00000091409.15_5	0.999151	0.998444	1	1	0.973122	0.955946	0.98693	0.987611
ENSG00000091436.17_5	0.999151	0.998444	1	1	0.979556	0.944625	0.98693	0.987611
ENSG00000091483.6_3	0.999151	0.998444	1	1	0.963955	0.99856	0.98693	0.987611
ENSG00000091490.11_6	0.999151	0.998444	1	1	0.941173	0.984827	0.98693	0.987611
ENSG00000091513.16_5	0.999151	0.998444	1	1	0.941173	0.936815	0.98693	0.976366
ENSG00000091527.15_3	0.999151	0.998444	1	1	0.941173	0.949696	0.98693	0.993357
ENSG00000091536.19_6	0.999151	0.998444	1	1	0.941173	0.927718	0.98693	0.976366
ENSG00000091542.9_3	0.999151	0.998444	1	1	0.955194	0.998224	0.98693	0.987007
ENSG00000091592.16_6	0.999151	0.998444	1	1	0.973122	0.927718	0.98693	0.990101
ENSG00000091622.16_5	0.999151	0.998444	1	1	0.941173	0.998224	0.98693	0.976366
ENSG00000091640.8_4	0.999151	0.998444	1	1	0.988182	0.955946	0.98693	0.976366
ENSG00000091651.9_4	0.999151	0.998444	1	1	0.941173	0.927718	0.98693	0.976366
ENSG00000091732.17_5	0.999151	0.998444	1	1	0.973122	0.984827	0.98693	0.976366
ENSG00000091831.23_5	0.999151	0.998444	1	1	0.941173	0.927718	0.98693	0.993357
ENSG00000091844.8_5	0.999151	0.998444	1	1	0.973122	0.927718	0.98693	0.987611
ENSG00000091879.13_3	0.999151	0.998444	1	1	0.941173	0.984827	0.98693	0.987611
ENSG00000091947.10_5	0.999151	0.998444	1	1	0.963955	0.927718	1	0.993357
ENSG00000091972.18_7	0.999151	0.998444	1	1	0.973122	0.929015	1	0.976366
ENSG00000091986.15_7	0.999151	0.998444	1	1	0.941173	0.927718	0.98693	0.976366
ENSG00000092010.15_4	0.999151	0.998444	1	1	0.941173	0.927718	0.98693	0.987611
ENSG00000092020.10_4	0.999151	0.998444	1	1	0.963955	0.998224	0.98693	0.976366
ENSG00000092036.18_5	0.999151	0.998444	1	1	0.988182	0.984827	0.98693	0.987611
ENSG00000092067.5_3	0.999151	0.998444	1	1	0.963955	0.927718	0.98693	0.987611
ENSG00000092094.11_5	0.999151	0.998444	1	1	0.963955	0.998224	0.98693	0.993357
ENSG00000092096.16_5	0.999151	0.998444	1	1	0.94636	0.927718	0.98693	0.976366
ENSG00000092098.17_5	0.999151	0.998444	1	1	0.973122	0.927718	0.98693	0.987611
ENSG00000092108.21_8	0.999151	0.998444	1	1	0.988182	0.998224	0.98693	0.993357
ENSG00000092140.16_6	0.999151	0.998444	1	1	0.991996	0.958554	0.98693	0.993357
ENSG00000092148.13_7	0.999151	0.998444	1	1	0.963955	0.998224	0.98693	0.993357
ENSG00000092199.17_8	0.999151	0.998444	1	1	0.963955	0.998224	0.98693	0.987611
ENSG00000092200.12_4	0.999151	0.998444	1	1	0.941173	0.929015	0.98693	0.987611
ENSG00000092201.10_4	0.999151	0.998444	1	1	0.988182	0.998224	0.98693	0.976366
ENSG00000092203.15_9	0.999151	0.998444	1	1	0.963955	0.998224	0.98693	0.976366
ENSG00000092208.17_5	0.999151	0.998444	1	1	0.963955	0.927718	0.98693	0.976366
ENSG00000092295.12_5	0.999151	0.998444	1	1	0.973122	0.984827	0.98693	0.74898
ENSG00000092330.18_8	0.999151	0.998444	1	1	0.963955	0.998224	0.98693	0.987007
ENSG00000092439.16_9	0.999151	0.998444	1	1	0.987841	0.99075	0.98693	0.993357
ENSG00000092445.12_4	0.999151	0.998444	1	1	0.941173	0.927718	0.98693	0.976366
ENSG00000092470.12_4	0.999151	0.998444	1	1	0.998509	1	0.98693	0.987611
ENSG00000092529.25_7	0.999151	0.998444	1	1	0.941173	0.936815	0.98693	0.976366
ENSG00000092531.10_4	0.999151	0.998444	1	1	0.963955	0.984827	0.98693	0.987611
ENSG00000092621.12_4	0.999151	0.998444	1	1	0.955194	0.936815	0.98693	0.987007
ENSG00000092758.18_8	0.999151	0.998444	1	1	0.987841	0.984827	0.98693	0.976366
ENSG00000092820.18_5	0.999151	0.998444	1	1	0.947426	0.927718	0.98693	0.976366
ENSG00000092841.18_5	0.999151	0.998444	1	1	0.947426	0.936815	0.98693	0.987611
ENSG00000092847.12_5	0.999151	0.998444	1	1	0.988182	0.998224	0.98693	0.987611
ENSG00000092853.14_5	0.999151	0.998444	1	1	0.941173	0.977481	0.98693	0.976366
ENSG00000092871.16_6	0.999151	0.998444	1	1	0.941173	0.927718	0.98693	0.987611
ENSG00000092929.11_6	0.999151	0.998444	1	1	0.941173	0.927718	0.98693	0.976366
ENSG00000092931.11_3	0.999151	0.998444	1	1	0.973122	0.984827	0.98693	0.987007
ENSG00000092964.18_6	0.999151	0.998444	1	1	0.973122	0.998224	0.98693	0.976366
ENSG00000092978.11_4	0.999151	0.998444	1	1	0.973122	0.971667	0.98693	0.987611
ENSG00000093000.19_4	0.999151	0.998444	1	1	0.988182	0.955946	0.98693	0.987611
ENSG00000093010.14_5	0.999151	0.998444	1	1	0.973122	0.984827	0.98693	0.976366
ENSG00000093072.18_10	0.999151	0.998444	1	1	0.979845	0.955946	0.98693	0.993357
ENSG00000093134.15_6	0.821462	0.998444	1	1	0.971985	0.998224	0.98693	0.993357
ENSG00000093144.19_7	0.999151	0.998444	1	1	0.987841	0.984827	0.98693	0.993357
ENSG00000093167.18_7	0.999151	0.998444	1	1	0.965911	0.998224	0.98693	0.976366
ENSG00000093183.14_6	0.999151	0.998444	1	1	0.963955	1	0.98693	0.976366
ENSG00000093217.11_5	0.999151	0.998444	1	1	0.941173	0.927718	0.98693	0.990101
ENSG00000094631.21_7	0.999151	0.998444	1	1	0.963955	0.984827	0.98693	0.976366
ENSG00000094661.3_4	0.999151	0.998444	1	1	0.955194	0.936815	0.98693	0.976366
ENSG00000094755.17_6	0.999151	0.998444	1	1	0.941173	0.927718	0.98693	0.976366
ENSG00000094804.12_6	0.999151	0.998444	1	1	0.955194	0.998224	0.98693	0.987611
ENSG00000094841.14_4	0.999151	0.998444	1	1	0.973122	0.952126	0.98693	0.993357
ENSG00000094880.11_6	0.999151	0.998444	1	1	0.973122	0.998224	0.98693	0.987611
ENSG00000094914.14_6	0.999151	0.998444	1	1	0.963955	0.981351	0.98693	0.976366
ENSG00000094916.16_6	0.999151	0.998444	1	1	0.941173	0.927718	0.98693	0.976366
ENSG00000094975.14_4	0.999151	0.998444	1	1	0.973122	0.984827	0.98693	0.976366
ENSG00000095002.15_5	0.999151	0.998444	1	1	0.979845	0.936815	0.98693	0.987611
ENSG00000095015.6_3	0.999151	0.998444	1	1	0.955194	0.984827	0.98693	0.987611
ENSG00000095059.16_6	0.999151	0.998444	1	1	0.973122	0.955946	0.98693	0.976366
ENSG00000095066.11_8	0.999151	0.998444	1	1	0.941173	0.927718	0.98693	0.990101
ENSG00000095139.14_3	0.999151	0.998444	1	1	0.973122	0.984827	0.98693	0.976366
ENSG00000095209.12_7	0.999151	0.998444	1	1	0.945153	0.927718	0.98693	0.976366
ENSG00000095261.14_3	0.999151	0.998444	1	1	0.973122	0.998224	0.98693	0.976366
ENSG00000095303.17_7	0.999151	0.998444	1	1	0.986565	0.966464	0.98693	0.987611
ENSG00000095319.14_4	0.999151	0.998444	1	1	0.973122	0.984827	0.98693	0.976366
ENSG00000095321.17_8	0.999151	0.998444	1	1	0.963955	0.984827	0.98693	0.987611
ENSG00000095370.20_6	0.999151	0.998444	1	1	0.963955	0.998224	0.98693	0.976366
ENSG00000095380.11_3	0.999151	0.998444	1	1	0.963955	0.936815	0.98693	0.993357
ENSG00000095383.20_6	0.999151	0.998444	1	1	0.941173	0.936815	0.98693	0.987611
ENSG00000095397.15_7	0.999151	0.998444	1	1	0.955678	0.998224	0.98693	0.654823
ENSG00000095485.18_5	0.999151	0.998444	1	1	0.941173	0.998224	0.992425	0.976366
ENSG00000095564.14_3	0.999151	0.998444	1	1	0.963955	0.97614	0.98693	0.987611
ENSG00000095574.11_3	0.999151	0.998444	1	1	0.986565	0.984827	0.98693	0.987611
ENSG00000095585.16_4	0.999151	0.998444	1	1	0.941173	0.966464	0.98693	0.976366
ENSG00000095587.9_4	0.999151	0.998444	1	1	0.941173	0.936815	0.98693	0.976366
ENSG00000095637.22_8	0.999151	0.998444	1	1	0.941173	0.927718	0.98693	0.993357
ENSG00000095752.7_6	0.999151	0.998444	1	1	0.941173	0.927718	0.98693	0.976366
ENSG00000095787.23_7	0.999151	0.998444	1	1	0.998509	0.949696	0.98693	0.987611
ENSG00000095794.19_7	0.999151	0.998444	1	1	0.973122	0.927718	0.98693	0.993357
ENSG00000095906.17_5	0.999151	0.998444	1	1	0.973122	0.984827	0.98693	0.976366
ENSG00000095932.7_6	0.999151	0.998444	1	1	0.963955	0.984827	0.98693	0.993357
ENSG00000095951.17_4	0.999151	0.998444	1	1	0.963955	0.984827	0.98693	0.987007
ENSG00000096006.11_3	0.999151	0.998444	1	1	0.941173	0.936815	0.98693	0.987611
ENSG00000096060.14_3	0.999151	0.998444	1	1	0.963955	0.927718	0.990599	0.976366
ENSG00000096063.16_7	0.999151	0.998444	1	1	0.973122	0.936815	0.98693	0.987611
ENSG00000096070.19_5	0.999151	0.998444	1	1	0.973122	0.998224	0.98693	0.987611
ENSG00000096080.11_4	0.999151	0.998444	1	1	0.955194	0.955946	0.98693	0.987611
ENSG00000096092.6_3	0.999151	0.998444	1	1	0.973122	0.927718	0.993955	0.993357
ENSG00000096093.16_4	0.999151	0.998444	1	1	0.941173	0.927718	0.98693	0.976366
ENSG00000096384.20_3	0.999151	0.998444	1	1	0.941173	0.984827	0.98693	0.987611
ENSG00000096401.8_3	0.999151	0.998444	1	1	0.950391	0.984827	0.98693	0.987611
ENSG00000096433.11_4	0.999151	0.998444	1	1	0.941173	0.995492	0.98693	0.950199
ENSG00000096654.15_3	0.999151	0.998444	1	1	0.973122	0.998224	0.98693	0.987611
ENSG00000096696.14_4	0.868136	0.415196	1	1	0.941173	0.998224	0.98693	0.993357
ENSG00000096717.12_3	0.999151	0.998444	1	1	0.973122	1	0.98693	0.987611
ENSG00000096746.17_2	0.999151	0.998444	1	1	0.988182	0.998224	0.98693	0.987611
ENSG00000096872.16_5	0.999151	0.998444	1	1	0.973122	0.998224	0.98693	0.976366
ENSG00000096968.13_3	0.999151	0.998444	1	1	0.963955	0.998224	0.98693	0.987611
ENSG00000096996.16_5	0.999151	0.998444	1	1	0.973122	1	0.98693	0.976366
ENSG00000097007.19_7	0.999151	0.998444	1	1	0.973122	0.927718	0.98693	0.976366
ENSG00000097021.19_4	0.999151	0.998444	1	1	0.973122	0.927718	0.98693	0.987611
ENSG00000097033.14_4	0.999151	0.998444	1	1	0.973122	0.984827	0.98693	0.987611
ENSG00000097046.13_3	0.999151	0.998444	1	1	0.985696	0.936815	0.98693	0.976366
ENSG00000097096.9_4	0.999151	0.998444	1	1	0.973122	0.927718	0.98693	0.976366
ENSG00000099139.14_6	0.999151	0.998444	1	1	0.941173	0.984827	0.98693	0.976366
ENSG00000099194.6_3	0.999151	0.998444	1	1	0.979845	0.927718	0.98693	0.976366
ENSG00000099203.7_5	0.999151	0.998444	1	1	0.971985	0.927718	0.98693	0.976366
ENSG00000099204.20_7	0.999151	0.998444	1	1	0.941173	0.984827	0.98693	0.987611
ENSG00000099219.14_4	0.999151	0.998444	1	1	0.988182	0.998224	0.98693	0.976366
ENSG00000099246.16_2	0.999151	0.998444	1	1	0.941173	0.998224	0.98693	0.987611
ENSG00000099250.18_8	0.999151	0.998444	1	1	0.941173	0.984827	0.98693	0.976366
ENSG00000099251.14_3	0.999151	0.998444	1	1	0.988182	0.927718	0.98693	0.987611
ENSG00000099256.19_4	0.999151	0.998444	1	1	0.973122	0.981351	0.98693	0.976366
ENSG00000099282.10_4	0.999151	0.998444	1	1	0.988182	0.998224	0.98693	0.976366
ENSG00000099284.14_4	0.999151	0.998444	1	1	0.941173	0.984827	0.98693	0.976366
ENSG00000099290.17_5	0.999151	0.998444	1	1	0.963955	0.998224	0.98693	0.976366
ENSG00000099308.10_4	0.999151	0.998444	1	1	0.963955	0.927718	0.98693	0.976366
ENSG00000099326.9_6	0.999151	0.998444	1	1	0.987841	0.995492	0.98693	0.987611
ENSG00000099330.9_3	0.999151	0.998444	1	1	0.963955	0.984827	0.98693	0.976366
ENSG00000099331.13_4	0.999151	0.998444	1	1	0.986565	0.984827	0.98693	0.976366
ENSG00000099337.5_3	0.999151	0.998444	1	1	0.963955	0.927718	0.98693	0.993357
ENSG00000099338.23_6	0.999151	0.998444	1	1	0.955194	0.927718	0.98693	0.976366
ENSG00000099341.11_6	0.999151	0.998444	1	1	0.963955	0.998224	0.98693	0.987611
ENSG00000099364.16_6	0.999151	0.998444	1	1	0.963955	0.998224	0.98693	0.976366
ENSG00000099365.11_4	0.999151	0.998444	1	1	0.941173	0.927718	0.98693	0.987611
ENSG00000099377.14_5	0.999151	0.998444	1	1	0.941173	0.955946	0.98693	0.976366
ENSG00000099381.18_3	0.999151	0.998444	1	1	0.941173	0.927718	0.98693	0.976366
ENSG00000099385.11_6	0.999151	0.998444	1	1	0.973122	0.984827	0.98693	0.976366
ENSG00000099617.4_3	0.999151	0.998444	1	1	0.941173	0.955946	0.98693	0.976366
ENSG00000099622.14_7	0.999151	0.998444	1	1	0.963955	0.984827	0.98693	0.987611
ENSG00000099624.8_5	0.999151	0.998444	1	1	0.973122	0.927718	0.98693	0.987611
ENSG00000099725.14_3	0.999151	0.998444	1	1	0.973122	0.998224	0.98693	0.987611
ENSG00000099783.12_7	0.999151	0.998444	1	1	0.988182	0.998224	0.98693	0.976366
ENSG00000099785.10_5	0.999151	0.998444	1	1	0.941173	0.977481	0.98693	0.976366
ENSG00000099795.7_4	0.999151	0.998444	1	1	0.955194	0.927718	0.98693	0.990872
ENSG00000099797.15_5	0.999151	0.998444	1	1	0.941173	0.927718	0.98693	0.976366
ENSG00000099800.8_5	0.999151	0.998444	1	1	0.941173	0.984827	0.98693	0.987611
ENSG00000099804.9_3	0.999151	0.998444	1	1	0.941173	0.998224	0.98693	0.976366
ENSG00000099810.21_6	0.999151	0.998444	1	1	0.988182	0.998224	0.98693	0.987611
ENSG00000099817.12_4	0.999151	0.998444	1	1	0.973122	0.998224	0.98693	0.987611
ENSG00000099821.14_4	0.999151	0.998444	1	1	0.973122	0.927718	0.98693	0.976366
ENSG00000099840.13_5	0.999151	0.998444	1	1	0.955194	0.966464	0.98693	0.976366
ENSG00000099849.15_5	0.999151	0.998444	1	1	0.988182	0.998224	0.98693	0.976366
ENSG00000099860.9_6	0.999151	0.998444	1	1	0.941173	0.998224	0.98693	0.993357
ENSG00000099875.14_5	0.999151	0.998444	1	1	0.973122	0.927718	0.98693	0.976366
ENSG00000099889.14_5	0.999151	0.998444	1	1	0.941173	0.998224	0.98693	0.976366
ENSG00000099899.15_8	0.999151	0.998444	1	1	0.988182	1	0.98693	0.976366
ENSG00000099901.17_7	0.999151	0.998444	1	1	0.988182	1	0.98693	0.976366
ENSG00000099904.15_3	0.999151	0.998444	1	1	0.941173	0.927718	0.98693	0.976366
ENSG00000099910.17_5	0.999151	0.998444	1	1	0.973122	0.927718	0.98693	0.993357
ENSG00000099917.17_5	0.999151	0.998444	1	1	0.988182	0.927718	0.98693	0.987611
ENSG00000099940.12_4	0.999151	0.998444	1	1	0.973122	0.927718	0.98693	0.987611
ENSG00000099942.13_3	0.999151	0.998444	1	1	0.955194	0.981351	0.98693	0.976366
ENSG00000099949.21_6	0.999151	0.998444	1	1	0.941173	0.998224	0.992984	0.976366
ENSG00000099953.10_6	0.999151	0.998444	1	1	0.941173	0.936815	0.98693	0.976366
ENSG00000099956.19_5	0.999151	0.998444	1	1	0.979845	0.927718	0.98693	0.987611
ENSG00000099958.14_3	0.999151	0.998444	1	1	0.963955	0.998224	0.98693	0.976366
ENSG00000099968.18_4	0.999151	0.998444	1	1	0.973122	0.998224	0.98693	0.993357
ENSG00000099974.8_4	0.999151	0.998444	1	1	0.986565	0.998224	0.98693	0.993357
ENSG00000099977.14_5	0.999151	0.998444	1	1	0.941173	0.927718	0.98693	0.976366
ENSG00000099985.4_4	0.999151	0.998444	1	1	0.988182	0.927718	0.98693	0.993357
ENSG00000099991.18_7	0.999151	0.998444	1	1	0.97396	0.927718	0.98693	0.950199
ENSG00000099992.15_5	0.999151	0.998444	1	1	0.963955	0.984827	0.98693	0.976366
ENSG00000099995.19_8	0.999151	0.998444	1	1	0.945153	0.936815	0.98693	0.990101
ENSG00000099998.17_6	0.999151	0.998444	1	1	0.945153	0.927718	0.98693	0.976366
ENSG00000099999.15_8	0.999151	0.998444	1	1	0.941173	0.984827	0.98693	0.976366
ENSG00000100003.18_5	0.999151	0.998444	1	1	0.973122	0.927718	0.98693	0.993357
ENSG00000100014.20_6	0.999151	0.998444	1	1	0.941173	0.998224	0.98693	0.993357
ENSG00000100023.19_4	0.999151	0.998444	1	1	0.973122	0.998224	0.98693	0.987611
ENSG00000100024.15_4	0.999151	0.998444	1	1	0.941173	0.998224	0.98693	0.976366
ENSG00000100027.16_5	0.999151	0.998444	1	1	0.988182	0.927718	0.98693	0.987611
ENSG00000100028.12_4	0.999151	0.998444	1	1	0.955194	0.984827	0.98693	0.993357
ENSG00000100029.18_6	0.999151	0.998444	1	1	0.941173	0.927718	0.98693	0.976366
ENSG00000100030.14_3	0.999151	0.998444	1	1	0.955194	0.927718	0.98693	0.976366
ENSG00000100031.19_6	0.999151	0.998444	1	1	0.963955	0.998224	0.98693	0.976366
ENSG00000100033.16_5	0.999151	0.998444	1	1	0.941173	0.927718	0.98693	0.987611
ENSG00000100034.14_5	0.999151	0.998444	1	1	0.963955	0.955946	0.98693	0.976366
ENSG00000100036.13_4	0.999151	0.998444	1	1	0.963955	0.927718	0.98693	0.976366
ENSG00000100038.19_6	0.999151	0.998444	1	1	0.941173	0.927718	0.98693	0.987611
ENSG00000100055.21_4	0.999151	0.998444	1	1	0.973122	0.936815	0.98693	0.976366
ENSG00000100056.12_7	0.999151	0.998444	1	1	0.973122	0.99397	0.98693	0.976366
ENSG00000100058.12_3	0.999151	0.998444	1	1	0.973122	0.927718	0.98693	0.987611
ENSG00000100060.18_7	0.999151	0.998444	1	1	0.988182	0.944625	0.98693	0.987611
ENSG00000100068.13_8	0.999151	0.998444	1	1	0.963955	0.927718	0.98693	0.976366
ENSG00000100075.10_4	0.999151	0.998444	1	1	0.973122	0.955946	0.98693	0.976366
ENSG00000100077.15_6	0.999151	0.998444	1	1	0.955194	0.936474	0.98693	0.987611
ENSG00000100079.7_4	0.999151	0.998444	1	1	0.963955	0.927718	0.98693	0.976366
ENSG00000100083.19_5	0.999151	0.998444	1	1	0.963955	0.927718	0.98693	0.987007
ENSG00000100084.14_5	0.999151	0.998444	1	1	0.941173	0.927718	0.98693	0.987611
ENSG00000100092.23_7	0.999151	0.998444	1	1	0.963955	0.984827	0.98693	0.976366
ENSG00000100095.19_4	0.999151	0.998444	1	1	0.973122	0.998224	0.98693	0.976366
ENSG00000100097.12_3	0.999151	0.998444	1	1	0.941173	0.998224	0.98693	0.990872
ENSG00000100099.20_5	0.999151	0.998444	1	1	0.973122	1	0.990599	0.987611
ENSG00000100100.13_6	0.999151	0.998444	1	1	0.955194	0.998224	0.98693	0.983442
ENSG00000100104.13_4	0.999151	0.998444	1	1	0.941173	0.955946	0.98693	0.987611
ENSG00000100105.18_5	0.999151	0.998444	1	1	0.973122	0.927718	0.98693	0.987611
ENSG00000100106.22_8	0.999151	0.998444	1	1	0.973122	0.927718	0.98693	0.976366
ENSG00000100109.17_5	0.999151	0.998444	1	1	0.993136	0.927718	0.98693	0.976366
ENSG00000100116.16_5	0.999151	0.998444	1	1	0.941173	0.998224	0.98693	0.987611
ENSG00000100124.15_5	0.999151	0.998444	1	1	0.988182	0.927718	0.98693	0.993357
ENSG00000100129.18_7	0.999151	0.998444	1	1	0.963955	0.998224	0.98693	0.993357
ENSG00000100138.15_6	0.999151	0.998444	1	1	0.941173	1	0.98693	0.993357
ENSG00000100139.13_6	0.999151	0.998444	1	1	0.955194	0.936474	0.98693	0.976366
ENSG00000100142.15_5	0.999151	0.998444	1	1	0.963955	0.995492	0.98693	0.987611
ENSG00000100147.13_3	0.999151	0.998444	1	1	0.941173	0.927718	0.98693	0.993357
ENSG00000100150.20_8	0.999151	0.998444	1	1	0.983571	0.984827	0.98693	0.987007
ENSG00000100151.16_4	0.999151	0.998444	1	1	0.988182	0.998224	0.98693	0.950199
ENSG00000100154.14_7	0.999151	0.998444	1	1	0.986565	0.927718	0.98693	0.987611
ENSG00000100162.15_4	0.999151	0.998444	1	1	0.941173	0.927718	0.98693	0.976366
ENSG00000100167.20_5	0.999151	0.998444	1	1	0.941173	0.998224	0.98693	0.976366
ENSG00000100181.22_7	0.999151	0.998444	1	1	0.963955	0.936815	0.98693	0.987611
ENSG00000100201.21_6	0.999151	0.998444	1	1	0.988182	0.984827	0.98693	0.987611
ENSG00000100206.10_4	0.999151	0.998444	1	1	0.941173	0.927718	0.98693	0.987611
ENSG00000100207.18_6	0.999151	0.998444	1	1	0.94636	0.998224	0.98693	0.976366
ENSG00000100209.10_3	0.999151	0.998444	1	1	0.988182	0.927718	0.98693	0.987611
ENSG00000100211.10_2	0.999151	0.998444	1	1	0.973122	0.927718	0.98693	0.976366
ENSG00000100216.6_3	0.999151	0.998444	1	1	0.963955	0.958554	0.98693	0.987611
ENSG00000100218.12_4	0.999151	0.998444	1	1	0.998509	0.984827	0.98693	0.74898
ENSG00000100219.16_7	0.999151	0.998444	1	1	0.941173	0.984827	0.98693	0.987007
ENSG00000100220.12_4	0.999151	0.998444	1	1	0.970616	0.927718	0.98693	0.987611
ENSG00000100221.10_4	0.999151	0.998444	1	1	0.973122	0.998224	0.98693	0.976366
ENSG00000100225.18_5	0.999151	0.998444	1	1	0.963955	0.984827	0.98693	0.987611
ENSG00000100226.16_5	0.999151	0.998444	1	1	0.945153	0.998224	0.98693	0.987611
ENSG00000100227.18_5	0.999151	0.998444	1	1	0.973122	0.998224	0.98693	0.987611
ENSG00000100228.12_2	0.999151	0.998444	1	1	0.988182	0.927718	0.98693	0.976366
ENSG00000100239.16_6	0.999151	0.998444	1	1	0.988182	0.998224	1	0.976366
ENSG00000100241.21_6	0.999151	0.998444	1	1	0.947426	0.936815	0.98693	0.976366
ENSG00000100242.15_5	0.999151	0.998444	1	1	0.973122	0.998224	0.98693	0.976366
ENSG00000100243.21_5	0.999151	0.998444	1	1	0.973122	0.927718	0.98693	0.993357
ENSG00000100246.13_5	0.999151	0.998444	1	1	0.979556	0.998224	0.98693	0.976366
ENSG00000100258.18_6	0.999151	0.998444	1	1	0.973122	0.927718	0.98693	0.976366
ENSG00000100263.14_5	0.999151	0.998444	1	1	0.945153	0.927718	0.98693	0.976366
ENSG00000100266.19_5	0.999151	0.998444	1	1	0.979845	1	0.98693	0.976366
ENSG00000100271.17_4	0.999151	0.998444	1	1	0.945153	0.998224	0.98693	0.987611
ENSG00000100280.16_4	0.999151	0.998444	1	1	0.973122	0.927718	0.98693	0.993357
ENSG00000100281.14_4	0.999151	0.998444	1	1	0.973122	0.927718	0.98693	0.993357
ENSG00000100284.21_6	0.999151	0.998444	1	1	0.973122	0.936815	0.98693	0.976366
ENSG00000100285.10_3	0.999151	0.998444	1	1	0.963955	0.984827	0.98693	0.976366
ENSG00000100288.19_4	0.999151	0.998444	1	1	0.941173	0.946384	0.98693	0.993357
ENSG00000100290.3_3	0.999151	0.998444	1	1	0.988182	0.936815	0.98693	0.976366
ENSG00000100292.17_3	0.999151	0.998444	1	1	0.941173	0.964883	0.98693	0.987611
ENSG00000100294.13_6	0.999151	0.998444	1	1	0.988182	0.927718	0.98693	0.987611
ENSG00000100296.13_4	0.999151	0.998444	1	1	0.998509	0.927718	0.98693	0.987611
ENSG00000100297.16_4	0.999151	0.998444	1	1	0.963955	0.984827	0.98693	0.976366
ENSG00000100298.15_2	0.999151	0.998444	1	1	0.988182	0.927718	0.98693	0.987611
ENSG00000100299.18_4	0.999151	0.998444	1	1	0.941173	0.927718	0.98693	0.976366
ENSG00000100300.18_4	0.999151	0.998444	1	1	0.941173	0.986442	0.98693	0.987611
ENSG00000100304.13_5	0.999151	0.998444	1	1	0.968246	0.955946	0.98693	0.990872
ENSG00000100307.13_6	0.999151	0.998444	1	1	0.973122	0.927718	0.98693	0.987611
ENSG00000100311.17_6	0.999151	0.998444	1	1	0.955194	0.984827	0.992984	0.976366
ENSG00000100316.16_6	0.999151	0.998444	1	1	0.963955	0.927718	0.98693	0.993357
ENSG00000100319.13_4	0.999151	0.998444	1	1	0.941173	0.936815	0.98693	0.993357
ENSG00000100320.23_6	0.999151	0.998444	1	1	0.973122	0.927718	0.98693	0.987611
ENSG00000100321.15_6	0.999151	0.998444	1	1	0.941173	0.936815	0.98693	0.987611
ENSG00000100324.14_3	0.999151	0.998444	1	1	0.973122	0.927718	0.98693	0.976366
ENSG00000100325.15_6	0.999151	0.998444	1	1	0.973122	1	0.98693	0.993357
ENSG00000100330.15_4	0.999151	0.998444	1	1	0.973122	0.927718	0.98693	0.993357
ENSG00000100335.15_7	0.999151	0.998444	1	1	0.963955	0.984827	0.98693	0.976366
ENSG00000100336.17_4	0.999151	0.998444	1	1	0.973122	0.927718	0.98693	0.987611
ENSG00000100342.20_2	0.999151	0.998444	1	1	0.955194	0.998224	0.98693	0.987611
ENSG00000100345.21_4	0.999151	0.998444	1	1	0.973122	0.998224	0.98693	0.976366
ENSG00000100346.18_3	0.999151	0.998444	1	1	0.941173	0.927718	0.98693	0.976366
ENSG00000100347.15_4	0.999151	0.998444	1	1	0.941173	0.998224	0.98693	0.987611
ENSG00000100348.10_4	0.999151	0.998444	1	1	0.988182	0.984827	0.98693	0.976366
ENSG00000100350.14_4	0.999151	0.998444	1	1	0.973122	0.927718	0.98693	0.976366
ENSG00000100351.17_4	0.999151	0.998444	1	1	0.975108	0.998224	0.98693	0.987611
ENSG00000100353.18_4	0.999151	0.998444	1	1	0.955194	0.998224	0.98693	0.993357
ENSG00000100354.21_7	0.999151	0.998444	1	1	0.991996	0.927718	0.98693	0.993357
ENSG00000100359.21_4	0.999151	0.998444	1	1	0.973122	0.955946	0.98693	0.976366
ENSG00000100360.15_6	0.999151	0.998444	1	1	0.941173	0.998224	0.995673	0.993357
ENSG00000100364.18_5	0.999151	0.998444	1	1	0.973122	0.944625	0.98693	0.987611
ENSG00000100365.16_5	0.999151	0.998444	1	1	0.963955	0.998224	0.98693	0.987007
ENSG00000100368.14_6	0.999151	0.998444	1	1	0.988182	0.927718	0.98693	0.976366
ENSG00000100372.15_6	0.999151	0.998444	1	1	0.963955	0.927718	0.98693	0.987611
ENSG00000100373.10_4	0.999151	0.998444	1	1	0.941173	0.927718	0.98693	0.976366
ENSG00000100376.12_3	0.999151	0.998444	1	1	0.998509	0.998224	0.98693	0.987611
ENSG00000100379.17_5	0.999151	0.998444	1	1	0.973122	0.998224	0.98693	0.987611
ENSG00000100380.14_5	0.999151	0.998444	1	1	0.941173	0.984827	0.98693	0.980262
ENSG00000100385.14_4	0.999151	0.998444	1	1	0.941173	0.936815	0.98693	0.976366
ENSG00000100387.9_3	0.999151	0.998444	1	1	0.973122	0.927718	0.98693	0.993357
ENSG00000100393.14_5	0.999151	0.998444	1	1	0.963955	0.927718	0.990599	0.993357
ENSG00000100395.15_3	0.999151	0.998444	1	1	0.973122	0.998224	0.98693	0.976366
ENSG00000100401.19_4	0.999151	0.998444	1	1	0.973122	0.998224	0.98693	0.976366
ENSG00000100403.12_3	0.999151	0.998444	1	1	0.955194	0.966464	0.98693	0.976366
ENSG00000100410.8_4	0.999151	0.998444	1	1	0.941173	0.955946	0.98693	0.976366
ENSG00000100412.16_3	0.999151	0.998444	1	1	0.963955	1	0.98693	0.987611
ENSG00000100413.17_4	0.999151	0.998444	1	1	0.945153	0.998224	0.98693	0.976366
ENSG00000100416.15_5	0.999151	0.998444	1	1	0.963955	0.927718	0.98693	0.976366
ENSG00000100417.12_4	0.999151	0.998444	1	1	0.973122	0.955946	0.98693	0.976366
ENSG00000100418.8_4	0.999151	0.998444	1	1	0.973122	0.927718	0.98693	0.987611
ENSG00000100422.14_4	0.999151	0.998444	1	1	0.988182	0.998224	0.993955	0.976366
ENSG00000100425.18_4	0.999151	0.998444	1	1	0.993136	0.927718	0.98693	0.987007
ENSG00000100426.7_4	0.999151	0.998444	1	1	0.941173	0.955946	0.98693	0.976366
ENSG00000100427.15_4	0.999151	0.998444	1	1	0.973122	0.984827	0.98693	0.993357
ENSG00000100429.18_5	0.999151	0.998444	1	1	0.941173	0.984827	0.98693	0.976366
ENSG00000100433.15_5	0.999151	0.998444	1	1	0.941173	0.998224	0.992425	0.976366
ENSG00000100439.10_2	0.999151	0.998444	1	1	0.973122	0.927718	0.98693	0.976366
ENSG00000100441.10_5	0.999151	0.998444	1	1	0.955194	1	0.98693	0.987007
ENSG00000100442.11_5	0.999151	0.998444	1	1	0.979845	0.936815	0.98693	0.993357
ENSG00000100445.17_7	0.999151	0.998444	1	1	0.973122	0.984827	0.98693	0.987007
ENSG00000100448.4_4	0.999151	0.998444	1	1	0.941173	0.927718	0.98693	0.976366
ENSG00000100450.13_4	0.999151	0.998444	1	1	0.941173	0.998224	0.98693	0.990101
ENSG00000100453.13_5	0.999151	0.998444	1	1	0.971985	0.984827	0.98693	0.987611
ENSG00000100461.18_6	0.999151	0.998444	1	1	0.963955	0.936815	0.98693	0.993357
ENSG00000100462.16_8	0.999151	0.998444	1	1	0.973122	0.927718	0.98693	0.976366
ENSG00000100473.18_5	0.999151	0.998444	1	1	0.941173	0.929015	0.98693	0.987611
ENSG00000100478.15_7	0.999151	0.998444	1	1	0.941173	0.927718	0.98693	0.976366
ENSG00000100479.13_4	0.999151	0.998444	1	1	0.941173	0.927718	0.98693	0.976366
ENSG00000100483.14_5	0.999151	0.998444	1	1	0.963955	0.955946	0.98693	0.987611
ENSG00000100485.12_4	0.999151	0.998444	1	1	0.973122	0.927718	0.98693	0.987611
ENSG00000100490.9_3	0.999151	0.998444	1	1	0.973122	0.998224	0.98693	0.987611
ENSG00000100503.24_7	0.999151	0.998444	1	1	0.973122	0.998224	0.98693	0.976366
ENSG00000100504.17_4	0.999151	0.998444	1	1	0.963955	0.998224	0.98693	0.987611
ENSG00000100505.13_3	0.999151	0.998444	1	1	0.963955	0.927718	0.98693	0.976366
ENSG00000100519.12_7	0.999151	0.998444	1	1	0.973122	0.927718	0.98693	0.993357
ENSG00000100522.10_6	0.999151	0.998444	1	1	0.973122	0.936815	0.98693	0.987611
ENSG00000100523.15_5	0.999151	0.998444	1	1	0.963955	0.984827	0.98693	0.987611
ENSG00000100528.12_5	0.999151	0.998444	1	1	0.941173	0.927718	0.98693	0.99694
ENSG00000100532.12_4	0.999151	0.998444	1	1	0.963955	0.927718	0.98693	0.993357
ENSG00000100554.12_7	0.999151	0.998444	1	1	0.963955	0.998224	0.98693	0.993357
ENSG00000100558.9_5	0.999151	0.998444	1	1	0.941173	0.927718	0.98693	0.888326
ENSG00000100564.9_6	0.999151	0.998444	1	1	0.963955	0.927718	0.98693	0.987611
ENSG00000100567.13_5	0.999151	0.998444	1	1	0.973122	0.927718	0.98693	0.976366
ENSG00000100568.11_7	0.999151	0.998444	1	1	0.941173	0.998224	0.98693	0.976366
ENSG00000100575.14_4	0.999151	0.998444	1	1	0.979845	0.927718	0.98693	0.74898
ENSG00000100577.19_4	0.999151	0.998444	1	1	0.973122	0.927718	0.98693	0.976366
ENSG00000100578.17_8	0.999151	0.998444	1	1	0.988182	0.927718	0.98693	0.987611
ENSG00000100580.8_4	0.999151	0.998444	1	1	0.973122	0.927718	0.98693	0.993357
ENSG00000100591.8_5	0.999151	0.998444	1	1	0.941173	0.927718	0.98693	0.976366
ENSG00000100592.15_3	0.999151	0.998444	1	1	0.973122	0.927718	0.98693	0.987007
ENSG00000100596.6_4	0.999151	0.998444	1	1	0.963955	0.984827	0.98693	0.976366
ENSG00000100599.16_7	0.999151	0.998444	1	1	0.988182	0.998224	0.98693	0.987611
ENSG00000100600.15_5	0.999151	0.998444	1	1	0.941173	0.927718	0.98693	0.976366
ENSG00000100601.10_5	0.999151	0.998444	1	1	0.941173	0.927718	0.98693	0.987611
ENSG00000100603.13_3	0.999151	0.998444	1	1	0.963955	0.998224	0.98693	0.993357
ENSG00000100605.17_6	0.999151	0.998444	1	1	0.955194	0.998224	0.98693	0.976366
ENSG00000100612.14_5	0.999151	0.998444	1	1	0.941173	0.998224	0.98693	0.987611
ENSG00000100614.18_6	0.999151	0.998444	1	1	0.963955	0.984827	0.98693	0.987611
ENSG00000100626.17_4	0.999151	0.998444	1	1	0.941173	0.927718	0.98693	0.993357
ENSG00000100628.12_4	0.999151	0.998444	1	1	0.973122	0.998224	0.98693	0.976366
ENSG00000100629.17_7	0.999151	0.998444	1	1	0.945153	0.984827	0.98693	0.993357
ENSG00000100632.11_4	0.999151	0.998444	1	1	0.986565	0.927718	0.98693	0.976366
ENSG00000100644.17_7	0.999151	0.998444	1	1	0.945153	1	0.98693	0.987611
ENSG00000100647.8_3	0.999151	0.998444	1	1	0.998784	0.927718	0.98693	0.993357
ENSG00000100650.16_4	0.999151	0.998444	1	1	0.941173	0.984827	0.98693	0.993357
ENSG00000100664.11_4	0.999151	0.998444	1	1	0.963955	0.998224	0.98693	0.987611
ENSG00000100678.18_4	0.999151	0.998444	1	1	0.988182	0.984827	1	0.976366
ENSG00000100697.14_5	0.999151	0.998444	1	1	0.963955	0.998224	0.98693	0.993357
ENSG00000100711.13_2	0.999151	0.998444	1	1	0.973122	0.927718	0.98693	0.976366
ENSG00000100714.17_8	0.999151	0.998444	1	1	0.973122	0.998224	0.98693	0.976366
ENSG00000100721.11_7	0.999151	0.998444	1	1	0.973122	0.998224	0.98693	0.987611
ENSG00000100722.20_7	0.999151	0.998444	1	1	0.988182	0.955946	0.98693	0.987611
ENSG00000100726.15_3	0.999151	0.998444	1	1	0.963955	0.927718	0.98693	0.976366
ENSG00000100731.16_5	0.999151	0.998444	1	1	0.987841	0.986442	0.98693	0.976366
ENSG00000100744.15_6	0.999151	0.998444	1	1	0.973122	0.936815	0.98693	0.987611
ENSG00000100749.8_4	0.999151	0.998444	1	1	0.988182	0.998224	0.98693	0.987611
ENSG00000100764.14_5	0.999151	0.998444	1	1	0.979845	0.927718	0.98693	0.976366
ENSG00000100767.16_5	0.999151	0.998444	1	1	0.941173	0.927718	0.98693	0.976366
ENSG00000100784.12_7	0.999151	0.998444	1	1	0.973122	0.998224	0.98693	0.987611
ENSG00000100796.17_6	0.999151	0.998444	1	1	0.963955	0.998224	0.98693	0.987611
ENSG00000100802.15_5	0.999151	0.998444	1	1	0.941173	0.936474	0.98693	0.987007
ENSG00000100804.19_5	0.999151	0.998444	1	1	0.941173	0.927718	0.98693	0.976366
ENSG00000100811.14_6	0.999151	0.998444	1	1	0.963955	0.981598	0.98693	0.987611
ENSG00000100813.14_6	0.999151	0.998444	1	1	0.973122	0.986442	0.98693	0.976366
ENSG00000100814.18_4	0.999151	0.998444	1	1	0.941173	0.927718	0.98693	0.976366
ENSG00000100815.12_8	0.999151	0.998444	1	1	0.941173	0.984827	0.992425	0.987611
ENSG00000100823.12_4	0.999151	0.998444	1	1	0.963955	0.955946	0.98693	0.987611
ENSG00000100836.10_5	0.999151	0.998444	1	1	0.998509	0.998224	0.98693	0.976366
ENSG00000100852.13_5	0.999151	0.998444	1	1	0.973122	0.998224	0.992425	0.990101
ENSG00000100865.15_5	0.999151	0.998444	1	1	0.973122	0.927718	0.98693	0.987611
ENSG00000100867.14_3	0.999151	0.998444	1	1	0.963955	0.955946	0.98693	0.976366
ENSG00000100883.12_5	0.999151	0.998444	1	1	0.988182	0.984827	0.98693	0.993357
ENSG00000100888.14_7	0.999151	0.998444	1	1	0.973122	0.998224	0.98693	0.976366
ENSG00000100889.12_3	0.999151	0.998444	1	1	0.941173	0.984827	0.98693	0.987611
ENSG00000100890.16_5	0.999151	0.998444	1	1	0.963955	0.998224	0.98693	0.976366
ENSG00000100897.17_7	0.999151	0.998444	1	1	0.941173	0.936815	0.98693	0.993357
ENSG00000100902.11_6	0.999151	0.998444	1	1	0.973122	0.927718	0.990319	0.987611
ENSG00000100906.10_3	0.999151	0.998444	1	1	0.941173	0.927718	0.98693	0.976366
ENSG00000100908.14_4	0.999151	0.998444	1	1	0.955194	0.955946	0.98693	0.976366
ENSG00000100911.16_5	0.999151	0.998444	1	1	0.941173	0.984827	0.98693	0.993357
ENSG00000100916.14_4	0.999151	0.998444	1	1	0.973122	0.998224	0.98693	0.987611
ENSG00000100918.13_8	0.999151	0.998444	1	1	0.941173	0.998224	0.98693	0.976366
ENSG00000100926.15_8	0.999151	0.998444	1	1	0.973122	0.984827	0.98693	0.976366
ENSG00000100934.15_5	0.999151	0.998444	1	1	0.963955	0.981351	0.98693	0.987611
ENSG00000100938.17_6	0.999151	0.998444	1	1	0.973122	0.998224	0.98693	0.976366
ENSG00000100941.9_3	0.999151	0.998444	1	1	0.973122	0.936815	0.98693	0.976366
ENSG00000100949.14_3	0.999151	0.998444	1	1	0.973122	0.927718	0.98693	0.976366
ENSG00000100982.12_4	0.999151	0.998444	1	1	0.988182	0.936815	0.98693	0.976366
ENSG00000100983.12_7	0.999151	0.998444	1	1	0.941173	0.998224	0.98693	0.976366
ENSG00000100985.7_3	0.999151	0.998444	1	1	0.941173	0.955946	0.98693	0.987611
ENSG00000100991.12_5	0.999151	0.998444	1	1	0.963955	0.998224	0.98693	0.976366
ENSG00000100994.12_4	0.999151	0.998444	1	1	0.941173	0.936815	0.98693	0.987611
ENSG00000100997.20_7	0.999151	0.998444	1	1	0.941173	0.927718	0.98693	0.976366
ENSG00000101000.6_5	0.999151	0.998444	1	1	0.979845	0.927718	0.98693	0.987611
ENSG00000101003.10_3	0.999151	0.998444	1	1	0.941173	0.927718	0.98693	0.976366
ENSG00000101004.15_6	0.868136	0.998444	1	1	0.971985	0.998224	0.98693	0.976366
ENSG00000101017.14_7	0.999151	0.998444	1	1	0.973122	0.927718	0.98693	0.987611
ENSG00000101019.22_6	0.999151	0.998444	1	1	0.973122	0.927718	0.98693	0.976366
ENSG00000101040.19_6	0.999151	0.998444	1	1	0.988182	0.927718	0.98693	0.993357
ENSG00000101052.13_3	0.999151	0.998444	1	1	0.988182	0.998224	0.98693	0.993357
ENSG00000101057.16_3	0.999151	0.998444	1	1	0.941173	0.955946	0.98693	0.992937
ENSG00000101076.16_4	0.999151	0.998444	1	1	0.944761	0.927718	0.98693	0.987007
ENSG00000101079.21_6	0.999151	0.998444	1	1	0.963955	0.998224	0.98693	0.976366
ENSG00000101082.14_5	0.999151	0.998444	1	1	0.973122	0.998224	0.98693	0.987007
ENSG00000101084.18_5	0.999151	0.998444	1	1	0.963955	0.984827	0.98693	0.993357
ENSG00000101096.20_4	0.999151	0.998444	1	1	0.955194	0.984827	0.98693	0.976366
ENSG00000101104.12_2	0.999151	0.998444	1	1	0.973122	0.927718	0.98693	0.987611
ENSG00000101109.12_4	0.999151	0.998444	1	1	0.973122	0.998224	0.98693	0.993357
ENSG00000101126.18_7	0.999151	0.998444	1	1	0.941173	0.998224	0.98693	0.993357
ENSG00000101132.10_3	0.999151	0.998444	1	1	0.941173	0.984827	0.98693	0.976366
[truncated: 17,101 more rows]

## Sheet: bmind_diff_expr_qvals_Li
gene	Bcellsnaive	Bcellsmemory	TcellsCD8	TcellsCD4naive	TcellsCD4memoryresting	NKcellsresting	Monocytes	Neutrophils
ENSG00000000003.15_4	0.832805	0.986656	0.503133	0.665675	0.99563	0.997189	0.87412	0.401759
ENSG00000000419.12_5	0.981221	0.986656	0.450928	0.991054	0.99563	0.997189	0.829265	1
ENSG00000000457.14_6	0.91686	0.986656	0.450928	0.987042	0.99563	0.997189	0.745691	1
ENSG00000000460.17_6	0.866648	0.986656	0.663314	0.987042	0.99563	0.997189	0.871801	1
ENSG00000000938.13_5	0.934163	0.986656	0.745001	0.972721	0.99563	0.997189	0.771806	1
ENSG00000000971.16_3	0.832805	0.986656	0.419297	0.989308	0.990548	0.997189	0.732872	1
ENSG00000001036.14_4	0.834173	0.986656	0.419297	0.997979	0.99563	0.997189	0.861776	1
ENSG00000001084.13_9	0.942891	0.986656	0.454601	0.987042	0.99563	0.997189	0.732872	0.943291
ENSG00000001167.14_3	0.834173	0.986656	0.523561	0.972721	0.99563	0.997189	0.786663	1
ENSG00000001460.18_6	0.908286	0.986656	0.419297	0.898043	0.99563	0.997189	0.778433	0.847012
ENSG00000001461.17_3	0.832805	0.986656	0.620152	0.987042	0.99563	0.997189	0.94988	0.965623
ENSG00000001497.16_3	0.832805	0.986656	0.740522	0.711606	0.99563	0.997189	0.732872	1
ENSG00000001561.7_3	0.981221	0.986656	0.419297	0.997979	0.99563	0.997189	0.745691	1
ENSG00000001629.10_4	0.894842	0.986656	0.454601	0.968518	0.990548	0.997189	0.732872	1
ENSG00000001630.17_8	0.986057	0.986656	0.488695	0.997979	0.99563	0.997189	0.780891	1
ENSG00000001631.15_8	0.834173	0.986656	0.419297	0.972721	0.99563	0.997189	0.732872	1
ENSG00000002016.18_6	0.924404	0.986656	0.419437	0.982471	0.99563	0.997189	0.732872	1
ENSG00000002330.13_8	0.832805	0.986656	0.863317	0.987042	0.99563	0.997189	0.829265	0.874905
ENSG00000002549.12_3	0.91686	0.986656	0.687706	0.723591	0.99563	0.997189	0.882093	0.73421
ENSG00000002586.20_6	0.88188	0.986656	0.488695	0.997979	0.99563	0.997189	0.79134	1
ENSG00000002586.20_6_PAR_Y	0.88188	0.986656	0.488695	0.997979	0.99563	0.997189	0.79134	1
ENSG00000002587.10_6	0.832805	0.986656	0.819613	0.982471	0.990548	0.997189	0.732872	0.857605
ENSG00000002726.20_6	0.981662	0.986656	0.552131	0.67679	0.99563	0.997189	0.964889	0.591235
ENSG00000002745.13_4	0.91686	0.986656	0.71477	0.987042	0.99563	0.997189	0.745691	1
ENSG00000002822.15_6	0.832805	0.986656	0.723726	0.982471	0.99563	0.997189	0.98968	0.868575
ENSG00000002834.18_4	0.832805	0.986656	0.732664	0.931294	0.99563	0.997189	0.732872	1
ENSG00000002919.14_2	0.866648	0.986656	0.488695	0.997979	0.99563	0.997189	0.771806	1
ENSG00000002933.9_7	0.876204	0.994793	0.631753	0.987042	0.99563	0.997189	0.771806	0.91408
ENSG00000003056.3	0.926712	0.986656	0.525562	0.96045	0.99563	0.997189	0.732872	1
ENSG00000003096.14_5	0.962006	0.986656	0.419297	0.982471	0.99563	0.997189	0.861776	0.933633
ENSG00000003147.19_7	0.834173	0.986656	0.550252	0.665675	0.990548	0.997189	0.745691	0.811064
ENSG00000003393.15_7	0.894842	0.986656	0.599832	0.982471	0.99563	0.997189	0.732872	0.801246
ENSG00000003400.15_5	0.832805	0.986656	0.454601	0.982471	0.99563	0.997189	0.899502	1
ENSG00000003402.20_4	0.832805	0.986656	0.544887	0.997979	0.99563	0.997189	0.780891	1
ENSG00000003436.16_6	0.832805	0.986656	0.419297	0.753304	0.990548	0.997189	0.732872	0.676806
ENSG00000003509.16_4	0.91686	0.994751	0.506088	0.997979	0.99563	0.997189	0.904748	0.938723
ENSG00000003756.17_7	0.832805	0.986656	0.454405	0.989308	0.99563	0.997189	0.745691	1
ENSG00000004059.11_5	0.832805	0.986656	0.828701	0.884067	0.99563	0.997189	0.861776	1
ENSG00000004139.14_5	0.832805	0.986656	0.60195	0.564105	0.99563	0.997189	0.745691	0.797349
ENSG00000004142.12_4	0.93264	0.986656	0.945097	0.884067	0.99563	0.997189	0.732872	1
ENSG00000004399.12_6	0.832805	0.986656	0.552131	0.987042	0.990548	0.997189	0.732872	0.741798
ENSG00000004455.17_4	0.834173	0.986656	0.547677	0.971824	0.99563	0.997189	0.780891	1
ENSG00000004468.13_5	0.972338	0.986656	0.645918	0.982471	0.99563	0.997189	0.732872	0.648834
ENSG00000004478.8_3	0.96258	0.986656	0.506088	0.982471	0.99563	0.997189	0.861776	1
ENSG00000004487.16_5	0.941354	0.986656	0.450928	0.992656	0.99563	0.997189	0.732872	1
ENSG00000004534.15_4	0.832805	0.986656	0.447561	0.971746	0.990548	0.997189	0.732872	1
ENSG00000004660.15_5	0.832805	0.986656	0.48499	0.993272	0.99563	0.997189	0.780891	1
ENSG00000004700.16_7	0.93228	0.986656	0.523108	0.987042	0.99563	0.997189	0.947926	1
ENSG00000004766.17_4	0.981662	0.986656	0.419297	0.989308	0.99563	0.997189	0.732872	1
ENSG00000004777.18_3	0.832805	0.986656	0.574039	0.820447	0.990548	0.997189	0.745691	0.401759
ENSG00000004779.10_4	0.974393	0.986656	0.654112	0.997979	0.99563	0.997189	0.842118	1
ENSG00000004799.8_4	0.882401	0.986656	0.506088	0.997979	0.99563	0.997189	0.732872	1
ENSG00000004809.14_6	0.91686	0.986656	0.552131	0.816164	0.99563	0.997189	0.849872	0.771504
ENSG00000004846.16_4	0.896695	0.986656	0.506088	0.564105	0.990548	0.997189	0.732872	0.401759
ENSG00000004864.13_3	0.938447	0.986656	0.878139	0.947959	0.99563	0.997189	0.829265	1
ENSG00000004866.20_6	0.832805	0.995545	0.523108	0.979954	0.990834	0.997189	0.732872	1
ENSG00000004897.12_6	0.842154	0.986656	0.454405	0.618313	0.990548	0.997189	0.745691	0.591235
ENSG00000004939.15_5	0.91686	0.986656	0.85492	0.971824	0.99563	0.997189	0.732872	0.933633
ENSG00000004961.15_3	0.938447	0.986656	0.647966	0.997979	0.99563	0.997189	0.853107	0.918892
ENSG00000004975.12_5	0.834173	0.986656	0.503133	0.952855	0.990548	0.997189	0.732872	1
ENSG00000005007.12_3	0.842154	0.986656	0.552131	0.997979	0.99563	0.997189	0.861776	1
ENSG00000005020.13_6	0.832805	0.986656	0.419297	0.997979	0.99563	0.997189	0.829265	1
ENSG00000005022.6_3	0.96268	0.986656	0.506088	0.982471	0.99563	0.997189	0.829599	1
ENSG00000005059.16_6	0.867121	0.986656	0.552131	0.997979	0.99563	0.997189	0.752258	1
ENSG00000005075.15_3	0.978933	0.986656	0.971153	0.884067	0.99563	0.997189	0.829265	1
ENSG00000005100.13_7	0.832805	0.986656	0.419297	0.952045	0.990548	0.997189	0.778433	1
ENSG00000005102.14_4	0.832805	0.986656	0.462845	0.665675	0.990548	0.997189	0.971813	0.73421
ENSG00000005108.16_6	0.921826	0.986656	0.462845	0.67679	0.99563	0.997189	0.815535	1
ENSG00000005156.12_8	0.832805	0.986656	0.419297	0.968518	0.990548	0.997189	0.732872	0.953919
ENSG00000005175.10_5	0.832805	0.986656	0.450554	0.991054	0.990548	0.997189	0.766325	1
ENSG00000005187.12_4	0.964737	0.986656	0.502912	0.912765	0.990548	0.997189	0.732872	1
ENSG00000005189.19_5	0.930596	0.986656	0.419297	0.913911	0.990548	0.997189	0.732872	1
ENSG00000005194.15_6	0.832805	0.986656	0.502912	0.987042	0.99563	0.997189	0.745691	1
ENSG00000005206.17_4	0.832805	0.986656	0.488695	0.997979	0.990548	0.997189	0.947926	1
ENSG00000005238.19_3	0.841854	0.986656	0.85479	0.67679	0.99563	0.997189	0.732872	1
ENSG00000005243.10_5	0.832805	0.986656	0.652343	0.665675	0.99563	0.997189	0.87412	1
ENSG00000005249.13_3	0.972338	0.986656	0.868381	0.997979	0.99563	0.997189	0.778433	1
ENSG00000005302.19_6	0.980998	0.986656	0.450928	0.997979	0.99563	0.997189	0.947926	1
ENSG00000005339.15_8	0.832805	0.986656	0.969843	0.997979	0.99563	0.997189	0.928967	1
ENSG00000005379.17_7	0.866648	0.994793	0.86011	0.665675	0.990548	0.997189	0.766325	0.709665
ENSG00000005381.8_4	0.85896	0.986656	0.419297	0.952855	0.99563	0.997189	0.732872	0.84932
ENSG00000005436.14_7	0.981221	0.986656	0.419437	0.926722	0.99563	0.997189	0.737869	1
ENSG00000005448.17_5	0.834173	0.986656	0.499069	0.987042	0.990548	0.997189	0.877455	1
ENSG00000005469.11_2	0.981662	0.986656	0.419297	0.997979	0.99563	0.997189	0.732872	0.79298
ENSG00000005471.17_8	0.834173	0.986656	0.419437	0.982471	0.990548	0.997189	0.732872	0.676806
ENSG00000005483.21_7	0.926712	0.986656	0.547677	0.997979	0.99563	0.997189	0.732872	1
ENSG00000005486.17_3	0.832805	0.986656	0.720346	0.997979	0.990548	0.997189	0.904748	1
ENSG00000005513.10_3	0.832805	0.986656	0.462845	0.982471	0.990548	0.997189	0.789975	0.569139
ENSG00000005700.15_6	0.958747	0.986656	0.419297	0.997979	0.99563	0.997189	0.732872	1
ENSG00000005801.18_7	0.832805	0.986656	0.419297	0.99054	0.990548	0.997189	0.738182	1
ENSG00000005810.18_4	0.894645	0.986656	0.419297	0.987042	0.99563	0.997189	0.732872	1
ENSG00000005812.11_7	0.981221	0.986656	0.503133	0.987042	0.99563	0.997189	0.878445	1
ENSG00000005844.18_6	0.832805	0.986656	0.499074	0.982471	0.990548	0.997189	0.79134	1
ENSG00000005882.12_6	0.93264	0.986656	0.771373	0.723591	0.990548	0.997189	0.788256	1
ENSG00000005884.18_3	0.875295	0.995494	0.454601	0.723591	0.99563	0.997189	0.757933	0.877263
ENSG00000005889.15_3	0.834173	0.986656	0.454601	0.982471	0.99563	0.997189	0.871801	1
ENSG00000005893.16_4	0.989492	0.994793	0.547677	0.982471	0.990548	0.997189	0.732872	1
ENSG00000005961.19_6	0.926712	0.986656	0.630964	1	0.990834	0.997189	0.862982	1
ENSG00000005981.13_3	0.834173	0.986656	0.454601	0.67679	0.990548	0.997189	0.732872	0.676806
ENSG00000006007.12_4	0.91686	0.986656	0.693592	0.991054	0.99563	0.997189	0.732872	0.771504
ENSG00000006015.17_5	0.876204	0.986656	0.503133	0.947959	0.99563	0.997189	0.937648	1
ENSG00000006025.12_6	0.832805	0.986656	0.863317	0.915457	0.99563	0.997189	0.937648	1
ENSG00000006042.12_5	0.832805	0.986656	0.454601	0.665675	0.990548	0.997189	0.732872	0.401759
ENSG00000006062.17_6	0.832805	0.986656	0.950885	0.971746	0.990834	0.997189	0.941406	0.874905
ENSG00000006125.18_7	0.894645	0.986656	0.419437	0.820447	0.99563	0.997189	0.732872	1
ENSG00000006194.10_4	0.91686	0.994793	0.509307	0.997979	0.99563	0.997189	0.957058	1
ENSG00000006282.21_7	0.981662	0.986656	0.683753	0.991054	0.99563	0.997189	0.924259	1
ENSG00000006283.18_5	0.832805	0.986656	0.419297	0.723591	0.990548	0.997189	0.87412	0.401759
ENSG00000006327.13_2	0.832805	0.986656	0.599832	0.982471	0.99563	0.997189	0.780891	1
ENSG00000006432.15_4	0.832805	0.986656	0.434928	0.947986	0.99563	0.997189	0.867886	0.569139
ENSG00000006451.8_4	0.842154	0.994793	0.419297	0.870334	0.990548	0.997189	0.732872	1
ENSG00000006459.11_4	0.876204	0.986656	0.547677	0.971824	0.99563	0.997189	0.780891	1
ENSG00000006530.18_7	0.986057	0.986656	0.419297	0.952855	0.99563	0.997189	0.778433	1
ENSG00000006534.16_5	0.832805	0.986656	0.745001	0.915457	0.99563	0.997189	0.732872	1
ENSG00000006555.11_7	0.88188	0.986656	0.450928	0.915457	0.99563	0.997189	0.732872	1
ENSG00000006576.16_2	0.935401	0.986656	0.419297	0.982471	0.99563	0.997189	0.732872	1
ENSG00000006607.14_6	0.832805	0.986656	0.59735	0.723591	0.99563	0.997189	0.780891	0.569139
ENSG00000006625.18_5	0.867121	0.989469	0.720346	0.820447	0.990548	0.997189	0.732872	0.676806
ENSG00000006634.8_3	0.903442	0.986656	0.48499	0.997979	0.99563	0.997189	0.877455	1
ENSG00000006638.12_3	0.832805	0.986656	0.594845	0.564105	0.990548	0.997189	0.947926	0.741798
ENSG00000006652.14_7	0.834173	0.986656	0.521383	0.990515	0.99563	0.997189	0.952028	1
ENSG00000006695.12_4	0.93264	0.986656	0.630964	0.987042	0.99563	0.997189	0.904748	1
ENSG00000006704.10_5	0.832805	0.986656	0.419297	0.812552	0.990548	0.997189	0.732872	0.401759
ENSG00000006712.15_5	0.834173	0.986656	0.552131	0.683303	0.99563	0.997189	0.732872	0.965623
ENSG00000006715.16_5	0.883711	0.986656	0.454601	0.997979	0.99563	0.997189	0.732872	1
ENSG00000006744.19_6	0.975239	0.986656	0.454601	0.971824	0.99563	0.997189	0.780891	1
ENSG00000006747.15_4	0.832805	0.986656	0.503133	0.665675	0.990548	0.997189	0.877455	0.401759
ENSG00000006756.16_4	0.832805	0.986656	0.419297	0.987042	0.990548	0.997189	0.732872	0.848844
ENSG00000006757.12_5	0.981221	0.986656	0.454601	0.884067	0.990548	0.997189	0.994203	1
ENSG00000006831.10_3	0.832805	0.986656	0.777902	0.997979	0.99563	0.997189	0.925414	1
ENSG00000006837.12_6	0.832805	0.986656	0.523561	0.703816	0.990548	0.997189	0.829599	0.73421
ENSG00000007038.11_3	0.926712	0.986656	0.798059	0.665675	0.99563	0.997189	0.732872	0.401759
ENSG00000007047.15_5	0.832805	0.986656	0.506088	0.665675	0.990548	0.997189	0.745691	0.73421
ENSG00000007080.11_3	0.981662	0.986656	0.419297	0.987042	0.990548	0.997189	0.732872	1
ENSG00000007129.18_6	0.989492	0.986656	0.654112	0.95848	0.99563	0.997189	0.963816	0.79719
ENSG00000007168.13_4	0.832805	0.986656	0.419297	0.991054	0.99563	0.997189	0.732872	1
ENSG00000007202.15_6	0.832805	0.986656	0.506088	0.982471	0.99563	0.997189	0.732872	1
ENSG00000007237.18_7	0.832805	0.986656	0.506088	0.983906	0.99563	0.997189	0.732872	0.569139
ENSG00000007255.10_3	0.842154	0.986656	0.687381	0.989308	0.990548	0.997189	0.850121	1
ENSG00000007264.15_6	0.967831	0.986656	0.503133	0.971824	0.99563	0.997189	0.732872	1
ENSG00000007312.12_5	0.867121	0.986656	0.894063	0.997885	0.99563	0.997189	0.952028	1
ENSG00000007341.19_5	0.832805	0.986656	0.428656	0.997979	0.990548	0.997189	0.732872	1
ENSG00000007350.17_7	0.981662	0.986656	0.450928	0.941949	0.99563	0.997189	0.87412	1
ENSG00000007372.23_8	0.832805	0.986656	0.488695	0.665675	0.99563	0.997189	0.815535	0.648834
ENSG00000007376.8_5	0.977534	0.986656	0.890583	0.972721	0.99563	0.997189	0.87412	1
ENSG00000007392.16_6	0.832805	0.986656	0.419297	0.990515	0.990548	0.997189	0.745691	1
ENSG00000007402.11_4	0.834173	0.986656	0.419297	0.940183	0.990548	0.997189	0.780891	0.648834
ENSG00000007516.13_5	0.974393	0.986656	0.986286	0.749888	0.990548	0.997189	0.877455	0.401759
ENSG00000007520.4_4	0.842154	0.986656	0.883093	0.912765	0.99563	0.997189	0.8697	1
ENSG00000007541.16_4	0.876204	0.986656	0.539689	0.85025	0.99563	0.997189	0.745691	0.674827
ENSG00000007545.16_4	0.832805	0.986656	0.594845	0.971824	0.99563	0.997189	0.830589	0.930267
ENSG00000007923.16_5	0.832805	0.986656	0.52181	0.987042	0.990548	0.997189	0.732872	1
ENSG00000007944.15_3	0.986057	0.986656	0.654112	0.982471	0.99563	0.997189	0.829265	1
ENSG00000007968.7_4	1	0.986656	0.818624	0.915457	0.99563	0.997189	0.732872	0.84932
ENSG00000008018.9_4	0.977534	0.986656	0.547677	0.987042	0.99563	0.997189	0.904748	1
ENSG00000008083.14_3	0.876204	0.986656	0.780672	0.931294	0.99563	0.997189	0.732872	1
ENSG00000008086.13_5	0.832805	0.986656	0.523561	0.987042	0.990548	0.997189	0.745691	1
ENSG00000008128.23_6	0.832805	0.986656	0.454601	0.96045	0.990548	0.997189	0.732872	1
ENSG00000008130.15_4	0.91686	0.986656	0.958946	0.971824	0.99563	0.997189	0.904748	1
ENSG00000008226.20_4	0.832805	0.986656	0.732664	0.981936	0.99563	0.997189	0.904748	0.401759
ENSG00000008256.16_5	0.832805	0.986656	0.599832	0.987042	0.990548	0.997189	0.732872	1
ENSG00000008277.14_2	0.832805	0.986656	0.454405	0.982471	0.99563	0.997189	0.732872	0.892448
ENSG00000008282.8_5	0.832805	0.986656	0.533095	0.987042	0.99563	0.997189	0.977182	1
ENSG00000008283.16_5	0.981662	0.986656	0.599832	0.67679	0.99563	0.997189	0.903706	0.911296
ENSG00000008294.21_6	0.841854	0.994793	0.419297	0.991054	0.99563	0.997189	0.732872	1
ENSG00000008300.17_5	0.963427	0.986656	0.75139	0.665675	0.990548	0.997189	0.732872	0.79298
ENSG00000008311.15_4	0.832805	0.986656	0.419297	0.972721	0.990548	0.997189	0.780891	0.966401
ENSG00000008324.11_2	0.981221	0.986656	0.419297	0.777028	0.990834	0.997189	0.766325	1
ENSG00000008382.15_5	0.832805	0.986656	0.454405	0.913911	0.99563	0.997189	0.732872	1
ENSG00000008394.13_7	0.832805	0.986656	0.454601	0.971824	0.990548	0.997189	0.766174	0.771504
ENSG00000008405.12_5	0.832805	0.986656	0.419297	0.982471	0.99563	0.997189	0.732872	0.648834
ENSG00000008438.5_4	0.981662	0.986656	0.621083	0.884067	0.990548	0.997189	0.778433	0.801246
ENSG00000008441.16_5	0.832805	0.986656	0.658859	0.972721	0.99563	0.997189	0.732872	0.933633
ENSG00000008513.16_8	0.908286	0.986656	0.621083	0.991054	0.99563	0.997189	0.802743	1
ENSG00000008516.17_3	0.834173	0.986656	0.853392	0.913911	0.99563	0.997189	0.778433	0.911296
ENSG00000008517.16_5	0.867121	0.986656	0.506088	0.982471	0.990548	0.997189	0.766174	0.811064
ENSG00000008710.20_6	0.832805	0.986656	0.986286	0.947959	0.99563	0.997189	0.778433	0.676806
ENSG00000008838.20_6	0.832805	0.986656	0.454405	0.982471	0.990548	0.997189	0.732872	1
ENSG00000008853.16_2	0.962006	0.986656	0.462845	0.947986	0.99563	0.997189	0.878445	1
ENSG00000008869.12_5	0.842154	0.986656	0.419437	0.997979	0.99563	0.997189	0.732872	1
ENSG00000008952.17_3	0.882401	0.986656	0.419297	0.947959	0.990548	0.997189	0.732872	1
ENSG00000008988.9_3	0.977534	0.986656	0.552131	0.99054	0.99563	0.997189	0.844681	1
ENSG00000009307.16_8	0.948331	0.986656	0.523561	0.997979	0.99563	0.997189	0.732872	1
ENSG00000009335.18_4	0.842154	0.986656	0.654582	0.972721	0.99563	0.997189	0.732872	1
ENSG00000009413.16_5	0.832805	0.986656	0.419297	0.971746	0.990548	0.997189	0.732872	0.985628
ENSG00000009694.13_6	0.832805	0.986656	0.732664	0.997979	0.99563	0.997189	0.877455	0.843489
ENSG00000009765.14_2	0.876204	0.994793	0.454601	0.665675	0.990548	0.997189	0.778433	0.648834
ENSG00000009780.15_4	0.832805	0.986656	0.419297	0.997979	0.99563	0.997189	0.732872	1
ENSG00000009790.15_6	0.909269	0.986656	0.469431	0.96007	0.99563	0.997189	0.732872	1
ENSG00000009830.11_8	0.832805	0.986656	0.419297	0.971824	0.990548	0.997189	0.732872	0.851367
ENSG00000009844.16_4	0.935401	0.994793	0.574039	0.992219	0.99563	0.997189	0.945366	1
ENSG00000009954.11_4	0.93228	0.994793	0.454601	0.957754	0.99563	0.997189	0.732872	1
ENSG00000010017.13_4	0.981662	0.986656	0.506088	0.982471	0.99563	0.997189	0.780891	1
ENSG00000010030.14_5	0.832805	0.986656	0.454601	0.99054	0.99563	0.997189	0.745691	0.996093
ENSG00000010072.16_4	0.926712	0.986656	0.419297	0.987042	0.99563	0.997189	0.732872	1
ENSG00000010165.20_4	0.977534	0.990548	0.732664	0.987042	0.99563	0.997189	0.87412	1
ENSG00000010219.13_5	0.832805	0.989469	0.552131	0.997979	0.99563	0.998114	0.788256	1
ENSG00000010244.18_6	0.832805	0.986656	0.552131	0.971824	0.99563	0.997189	0.780891	1
ENSG00000010256.11_4	0.876204	0.986656	0.996138	0.860253	0.99563	0.997189	0.947926	1
ENSG00000010270.13_3	0.866648	0.986656	0.450928	0.80991	0.99563	0.997189	0.948155	1
ENSG00000010278.14_5	0.964737	0.986656	0.454405	0.971824	0.99563	0.997189	0.732872	1
ENSG00000010292.13_4	0.833996	0.986656	0.557885	0.997979	0.99563	0.997189	0.780891	1
ENSG00000010295.19_5	0.832805	0.986656	0.612742	0.997885	0.99563	0.997189	0.780891	1
ENSG00000010310.9_5	0.834173	0.986656	0.678527	0.779909	0.990548	0.997189	0.829265	0.401759
ENSG00000010318.21_4	0.981662	0.986656	0.594845	0.989308	0.99563	0.997189	0.937648	1
ENSG00000010322.16_5	0.832805	0.987918	0.654112	0.987042	0.99563	0.997189	0.745691	0.771504
ENSG00000010327.10_3	0.832805	0.986656	0.838194	0.698981	0.99563	0.997189	0.903706	0.401759
ENSG00000010361.14_6	0.882401	0.986656	0.419297	0.723591	0.99563	0.997189	0.904748	0.401759
ENSG00000010404.18_5	0.842154	0.986656	0.454601	0.989129	0.99563	0.997189	0.904748	0.995797
ENSG00000010539.11_6	0.93228	0.994793	0.550252	0.982471	0.99563	0.997189	0.763142	1
ENSG00000010610.10_4	0.832805	0.986656	0.654112	0.898043	0.99563	0.997189	0.928967	1
ENSG00000010626.15_5	0.977534	0.986656	0.674555	0.564105	0.990548	0.997189	0.780891	0.401759
ENSG00000010671.15_3	0.876204	0.986656	0.60391	0.963827	0.99563	0.997189	0.732872	1
ENSG00000010704.18_4	0.832805	0.986656	0.547677	0.987042	0.99563	0.997189	0.802743	1
ENSG00000010803.16_6	0.876204	0.986656	0.547677	0.987042	0.99563	0.997189	0.732872	0.953777
ENSG00000010810.17_8	0.876204	0.986656	0.454601	0.926722	0.99563	0.997189	0.732872	0.999172
ENSG00000010818.10_5	0.832805	0.986656	0.462845	0.803449	0.99563	0.997189	0.780891	1
ENSG00000011007.12_3	0.832805	0.986656	0.454601	0.96007	0.99563	0.997189	0.732872	1
ENSG00000011009.11_3	0.832805	0.986656	0.74791	0.989129	0.990548	0.997189	0.771806	1
ENSG00000011021.23_5	0.832805	0.986656	0.450928	0.947986	0.990548	0.997189	0.732872	1
ENSG00000011028.14_4	0.876204	0.986656	0.85492	0.971824	0.99563	0.997189	0.732872	0.648834
ENSG00000011105.14_5	0.935401	0.986656	0.594845	0.564105	0.990548	0.997189	0.892043	0.401759
ENSG00000011114.15_7	0.876204	0.986656	0.523561	0.971824	0.99563	0.997189	0.788256	0.869444
ENSG00000011132.12_7	0.832805	0.986656	0.450554	0.982471	0.99563	0.997189	0.732872	1
ENSG00000011143.17_6	0.832805	0.986656	0.419297	0.997979	0.990548	0.997189	0.732872	1
ENSG00000011198.10_8	0.842154	0.986656	0.506088	0.972721	0.99563	0.997189	0.79134	1
ENSG00000011201.12_5	0.867121	0.986656	0.677096	0.564105	0.99563	0.997189	0.780891	0.739555
ENSG00000011243.18_6	0.974393	0.993329	0.705294	0.987042	0.99563	0.997189	0.732872	1
ENSG00000011258.16_5	0.832805	0.986656	0.499074	0.987042	0.99563	0.997189	0.780891	1
ENSG00000011260.14_3	0.876204	0.986656	0.525562	0.987042	0.99563	0.997189	0.871801	1
ENSG00000011275.18_4	0.998209	0.986656	0.523561	1	0.99563	0.997189	0.780891	1
ENSG00000011295.16_7	0.832805	0.986656	0.454405	0.987042	0.990548	0.997189	0.732872	1
ENSG00000011304.20_7	0.977534	0.986656	0.666259	0.971824	0.99563	0.997189	0.732872	1
ENSG00000011376.12_8	0.842154	0.986656	0.419437	0.989129	0.990548	0.997189	0.732872	1
ENSG00000011405.13_4	0.937616	0.986656	0.612742	0.971824	0.99563	0.997189	0.914339	1
ENSG00000011422.12_6	0.832805	0.986656	0.630964	0.947986	0.99563	0.997189	0.780891	1
ENSG00000011426.11_7	0.877749	0.986656	0.873183	0.982471	0.99563	0.997189	0.850121	0.953919
ENSG00000011451.20_8	0.832805	0.986656	0.742639	0.987042	0.990548	0.997189	0.732872	1
ENSG00000011454.17_4	0.832805	0.986656	0.780672	0.95848	0.99563	0.997189	0.732872	1
ENSG00000011465.17_6	0.832805	0.986656	0.612742	0.665675	0.99563	0.997189	0.849872	0.676806
ENSG00000011478.12_3	0.832805	0.986656	0.519233	0.812552	0.990548	0.997189	0.957058	0.73421
ENSG00000011485.15_3	0.972338	0.986656	0.419297	0.971824	0.99563	0.997189	0.732872	1
ENSG00000011523.14_4	0.834173	0.986656	0.450554	0.989308	0.990548	0.997189	0.745691	1
ENSG00000011566.15_6	0.832805	0.986656	0.419297	0.971824	0.99563	0.997189	0.732872	1
ENSG00000011600.12_3	0.832805	0.986656	0.552131	0.803449	0.99563	0.997189	0.732872	1
ENSG00000011638.10_3	0.832805	0.986656	0.454601	0.993272	0.990548	0.997189	0.780891	1
ENSG00000012048.23_7	0.981662	0.986656	0.506088	0.67679	0.99563	0.997189	0.732872	0.676806
ENSG00000012061.15_7	0.832805	0.986656	0.504819	0.982471	0.99563	0.997189	0.778433	0.857605
ENSG00000012124.17_4	0.832805	0.986656	0.567113	0.931294	0.990548	0.997189	0.861776	0.990698
ENSG00000012171.20_6	0.977534	0.986656	0.506088	0.665675	0.990548	0.997189	0.732872	0.91408
ENSG00000012174.12_4	0.832805	0.986656	0.450928	0.971824	0.99563	0.997189	0.79191	1
ENSG00000012211.13_5	0.832805	0.986656	0.419297	0.816164	0.990548	0.997189	0.732872	0.71764
ENSG00000012223.13_5	0.832805	0.986656	0.977833	0.971824	0.99563	0.997189	0.945366	0.930267
ENSG00000012232.9_3	0.832805	0.986656	0.686253	0.997885	0.99563	0.997189	0.921882	1
ENSG00000012660.14_5	0.866106	0.986656	0.499069	0.971824	0.99563	0.997189	0.732872	1
ENSG00000012779.11_3	0.896088	0.986656	0.687706	0.971824	0.99563	0.997189	0.778433	1
ENSG00000012817.15_8	0.91686	0.986656	1	0.923313	0.99563	0.997189	0.732872	1
ENSG00000012822.16_6	0.834173	0.986656	0.594845	0.997979	0.99563	0.997189	0.780891	1
ENSG00000012963.15_4	0.939154	0.986656	0.450928	0.997885	0.99563	0.997189	0.732872	1
ENSG00000012983.11_5	0.91686	0.994793	0.419297	0.812552	0.99563	0.997189	0.744229	1
ENSG00000013016.16_4	0.962006	0.986656	0.550252	0.99054	0.99563	0.997189	0.732872	1
ENSG00000013275.8_3	0.973531	0.995494	0.592194	0.982471	0.99563	0.997189	0.732872	1
ENSG00000013288.9_4	0.882401	0.986656	0.630964	1	0.99563	0.997189	0.771806	1
ENSG00000013293.6_5	0.832805	0.986656	0.488695	0.922949	0.990548	0.997189	0.732872	0.401759
ENSG00000013306.16_7	0.941354	0.986656	0.79366	0.947986	0.99563	0.997189	0.732872	0.930267
ENSG00000013364.19_4	0.908286	0.986656	0.547677	0.972721	0.99563	0.997189	0.780891	1
ENSG00000013374.16_6	0.894842	0.986656	0.503133	0.812552	0.99563	0.997189	0.732872	1
ENSG00000013375.16_8	0.975239	0.986656	0.419297	0.979954	0.99563	0.997189	0.732872	1
ENSG00000013392.8_3	0.859711	0.986656	0.419297	0.971746	0.990548	0.997189	0.732872	1
ENSG00000013441.16_5	0.957451	0.986656	0.450928	0.982471	0.99563	0.997189	0.91235	1
ENSG00000013503.10_3	0.876204	0.986656	0.838194	0.989308	0.99563	0.997189	0.732872	1
ENSG00000013523.10_6	0.832805	0.986656	0.557885	0.991054	0.99563	0.997189	0.849872	1
ENSG00000013561.18_7	0.981221	0.986656	0.703168	0.997979	0.99563	0.997189	0.732872	0.966401
ENSG00000013563.14_6	0.876204	0.986656	0.838194	0.971824	0.99563	0.997189	0.780891	1
ENSG00000013573.17_5	0.832805	0.986656	0.777902	1	0.99563	0.997189	0.732872	1
ENSG00000013583.10_7	0.832805	0.986656	0.447561	0.665675	0.99563	0.997189	0.944462	0.648834
ENSG00000013588.8_6	0.832805	0.986656	0.547677	0.665675	0.99563	0.997189	0.904748	0.401759
ENSG00000013619.14_7	0.91686	0.994793	0.419297	0.723591	0.990548	0.997189	0.732872	1
ENSG00000013725.14_5	0.832805	0.986656	0.630964	0.971824	0.99563	0.997189	0.849872	0.953919
ENSG00000013810.19_4	0.832805	0.986656	0.980365	0.952045	0.990548	0.997189	0.745691	1
ENSG00000014123.10_3	0.985728	0.986656	0.454601	0.923313	0.99563	0.997189	0.732872	0.953777
ENSG00000014138.9_5	0.834173	0.986656	0.746875	0.997979	0.99563	0.997189	0.998418	1
ENSG00000014164.7_4	0.908286	0.986656	0.533095	0.991054	0.99563	0.997189	0.780891	1
ENSG00000014216.15_6	0.85896	0.986656	0.959245	0.952855	0.99563	0.997189	0.778433	1
ENSG00000014257.16_3	0.981221	0.986656	0.419297	0.972721	0.99563	0.997189	0.732872	0.569139
ENSG00000014641.20_6	0.962006	0.986656	0.506088	0.953083	0.99563	0.997189	0.947926	1
ENSG00000014824.14_4	0.981221	0.986656	0.525562	0.997979	0.99563	0.997189	0.732872	1
ENSG00000014914.21_4	0.876204	0.986656	0.968119	0.982471	0.99563	0.997189	0.732872	1
ENSG00000014919.12_4	0.832805	0.986656	0.740522	0.971824	0.99563	0.997189	0.815535	1
ENSG00000015133.19_4	0.832805	0.986656	0.570073	0.997885	0.990548	0.997189	0.829599	0.953777
ENSG00000015153.14_4	0.832805	0.986656	0.419297	0.971824	0.99563	0.997189	0.829265	1
ENSG00000015171.19_3	0.989492	0.986656	0.513136	0.982471	0.99563	0.997189	0.732872	0.868575
ENSG00000015285.11_3	0.866106	0.986656	0.581926	0.971824	0.990548	0.997189	0.945366	0.962333
ENSG00000015475.18_5	0.908286	0.986656	0.647288	0.982471	0.99563	0.997189	0.802743	1
ENSG00000015479.19_7	0.926712	0.986656	0.450928	0.971824	0.99563	0.997189	0.745691	1
ENSG00000015532.10_3	0.842154	0.986656	0.419297	0.987042	0.990548	0.997189	0.732872	1
ENSG00000015568.13_3	0.842154	0.986656	0.419297	0.968518	0.990548	0.997189	0.732872	1
ENSG00000015676.18_4	0.834173	0.986656	0.771373	0.698981	0.99563	0.997189	0.732872	0.868575
ENSG00000016391.11_6	0.832805	0.986656	0.647966	0.665675	0.990548	0.997189	0.901549	0.401759
ENSG00000016864.18_6	0.894842	0.986656	0.419297	0.997979	0.99563	0.997189	0.732872	1
ENSG00000017260.19_7	0.866106	0.993812	0.419297	0.912765	0.99563	0.997189	0.732872	1
ENSG00000017427.16_5	0.91686	0.986656	0.454601	0.564105	0.99563	0.997189	0.904748	0.401759
ENSG00000017483.15_8	0.987459	0.986656	0.971944	0.923313	0.99563	0.997189	0.829265	0.814704
ENSG00000017797.13_4	0.842154	0.986656	0.454601	0.997979	0.990548	0.997189	0.732872	1
ENSG00000018189.13_4	0.866648	0.986656	0.450928	0.971746	0.99563	0.997189	0.738182	1
ENSG00000018280.17_3	0.832805	0.986656	0.504819	0.997979	0.99563	0.997189	0.945366	1
ENSG00000018408.14_4	0.832805	0.986656	0.450928	0.718813	0.99563	0.997189	0.780891	0.801246
ENSG00000018510.16_7	0.977534	0.986656	0.419297	0.982471	0.99563	0.997189	0.732872	1
ENSG00000018610.14_4	0.862789	0.986656	0.506088	0.987042	0.99563	0.997189	0.829599	1
ENSG00000018699.13_5	0.977534	0.986656	0.552131	0.80478	0.99563	0.997189	0.904748	1
ENSG00000018869.16_6	0.832805	0.986656	0.630964	0.987042	0.990548	0.997189	0.764775	1
ENSG00000019144.19_8	0.832805	0.986656	0.525562	0.665675	0.990548	0.997189	0.844826	0.492877
ENSG00000019169.10_3	0.977534	0.986656	0.612742	0.971824	0.990548	0.997189	0.745691	1
ENSG00000019485.13_5	0.867121	0.986656	0.868381	0.860346	0.99563	0.997189	0.802743	1
ENSG00000019582.15_6	0.989492	0.994793	0.980365	0.749888	0.99563	0.997189	0.862982	0.814704
ENSG00000019991.18_7	0.832805	0.986656	0.419297	0.792526	0.990548	0.997189	0.732872	1
ENSG00000019995.6_4	0.986057	0.986656	0.502235	0.997979	0.99563	0.997189	0.732872	1
ENSG00000020129.16_4	0.832805	0.986656	0.52181	0.860346	0.990548	0.997189	0.98968	1
ENSG00000020181.18_4	0.989492	0.986656	0.506088	0.718813	0.990548	0.997189	0.732872	0.868575
ENSG00000020256.20_5	0.832805	0.986656	0.570073	0.997979	0.99563	0.997189	0.745691	1
ENSG00000020426.11_4	0.91686	0.986656	0.504819	0.997979	0.99563	0.997189	0.732872	1
ENSG00000020577.14_4	0.832805	0.986656	0.754883	0.982471	0.990548	0.998114	0.904748	1
ENSG00000020633.18_3	0.832805	0.986656	0.506088	0.993272	0.990548	0.997189	0.780891	1
ENSG00000020922.12_8	0.832805	0.986656	0.482555	0.987042	0.99563	0.997189	0.732872	1
ENSG00000021300.14_6	0.876204	0.995494	0.771373	0.977174	0.99563	0.997189	0.745691	1
ENSG00000021355.13_4	0.832805	0.986656	0.454601	0.993272	0.99563	0.997189	0.780661	1
ENSG00000021574.12_6	0.975239	0.986656	0.450928	0.816164	0.99563	0.997189	0.87412	0.933633
ENSG00000021645.19_6	0.926712	0.986656	0.728885	0.67679	0.99563	0.997189	0.771806	0.73421
ENSG00000021762.20_5	0.832805	0.986656	0.899469	0.997979	0.990548	0.997189	0.905978	1
ENSG00000021776.11_5	0.926712	0.986656	0.552131	0.723591	0.99563	0.997189	0.732872	0.930267
ENSG00000021826.17_6	0.91686	0.986656	0.499074	0.718813	0.99563	0.997189	0.766174	0.60999
ENSG00000022267.19_8	0.832805	0.986656	0.450928	0.993272	0.990548	0.997189	0.732872	0.70949
ENSG00000022277.12_4	0.896695	0.986656	0.557885	0.923313	0.99563	0.997189	0.732872	1
ENSG00000022556.16_7	0.981662	0.986656	0.419297	0.997979	0.99563	0.997189	0.732872	0.985148
ENSG00000022567.9_4	0.876204	0.986656	0.847876	0.997979	0.990548	0.997189	0.904748	0.938723
ENSG00000022840.16_6	0.876204	0.986656	0.907978	0.990515	0.99563	0.997189	0.732872	1
ENSG00000022976.15_5	0.832805	0.986656	0.506088	0.997979	0.99563	0.997189	0.945366	1
ENSG00000023041.11_5	0.832805	0.989965	0.419297	0.971824	0.99563	0.997189	0.732872	1
ENSG00000023171.18_6	0.832805	0.986656	0.553913	0.723591	0.99563	0.997189	0.778433	0.966401
ENSG00000023191.17_4	0.91686	0.986656	0.976895	0.987042	0.99563	0.997189	0.914339	1
ENSG00000023228.14_6	0.93264	0.986656	0.547677	0.982471	0.99563	0.997189	0.789975	1
ENSG00000023287.13_7	0.85896	0.986656	0.428656	0.931294	0.99563	0.997189	0.849872	1
ENSG00000023318.8_5	0.963427	0.986656	0.469431	0.971824	0.99563	0.997189	0.732872	1
ENSG00000023330.15_3	0.834173	0.995494	0.697978	0.952855	0.99563	0.997189	0.780891	1
ENSG00000023445.15_4	0.981221	0.986656	0.419437	0.991054	0.990834	0.997189	0.771806	1
ENSG00000023516.9_3	0.926712	0.986656	0.450928	0.971824	0.99563	0.997189	0.745691	1
ENSG00000023572.9_4	0.965242	0.986656	0.506088	0.997979	0.990548	0.997189	0.732872	1
ENSG00000023608.5_4	0.9581	0.986656	0.419437	0.67679	0.990548	0.997189	0.778433	0.401759
ENSG00000023697.13_5	0.876204	0.986656	0.552131	0.997979	0.99563	0.997189	0.780891	1
ENSG00000023734.11_4	0.894645	0.994793	0.419297	0.972721	0.990548	0.997189	0.871687	1
ENSG00000023839.12_5	0.832805	0.986656	0.419297	0.883877	0.990548	0.997189	0.732872	0.648834
ENSG00000023892.11_3	0.834173	0.986656	0.732664	0.947986	0.99563	0.997189	0.780891	1
ENSG00000023902.14_4	0.832805	0.986656	0.819738	0.987042	0.99563	0.997189	0.937648	1
ENSG00000023909.10_4	0.832805	0.986656	0.419297	0.989308	0.990548	0.997189	0.839185	1
ENSG00000024048.10_3	0.876204	0.986656	0.586963	0.99054	0.99563	0.997189	0.745691	1
ENSG00000024422.12_4	0.981221	0.986656	0.868624	0.723591	0.99563	0.997189	0.732872	0.534238
ENSG00000024526.17_5	0.96258	0.986656	0.679269	0.972721	0.990548	0.997189	0.829265	1
ENSG00000024862.17_4	0.986057	0.989965	0.641485	0.972721	0.99563	0.997189	0.901549	0.868575
ENSG00000025039.15_4	0.832805	0.986656	0.419297	0.982471	0.99563	0.997189	0.892043	1
ENSG00000025156.13_6	0.834173	0.986656	0.593751	0.940183	0.99563	0.997189	0.892043	1
ENSG00000025293.17_4	0.842154	0.986656	0.450928	0.997979	0.99563	0.997189	0.732872	1
ENSG00000025434.19_5	0.832805	0.986656	0.419437	0.957754	0.990548	0.997189	0.732872	1
ENSG00000025708.14_6	0.867121	0.986656	0.772939	0.820447	0.99563	0.997189	0.952028	0.930267
ENSG00000025770.19_5	0.989492	0.986656	0.962906	0.931294	0.99563	0.997189	0.940464	1
ENSG00000025772.8_4	0.989492	0.994793	1	0.96581	0.99563	0.997189	0.745691	1
ENSG00000025796.14_4	0.832805	0.986656	0.419297	0.989308	0.990548	0.997189	0.732872	1
ENSG00000025800.14_4	0.832805	0.986656	0.506088	0.931294	0.99563	0.997189	0.861776	1
ENSG00000026025.16_6	0.974393	0.986656	0.635012	0.971824	0.99563	0.997189	0.732872	0.651016
ENSG00000026103.22_4	0.961668	0.986656	0.450928	0.982471	0.99563	0.997189	0.937648	1
ENSG00000026297.15_7	0.91686	0.994793	0.947841	0.997979	0.99563	0.997189	0.79134	1
ENSG00000026508.19_8	0.91686	0.986656	0.525562	0.938526	0.99563	0.997189	0.732872	1
ENSG00000026559.14_6	0.832805	0.986656	0.723726	0.564105	0.990548	0.997189	0.947926	0.401759
ENSG00000026652.15_6	0.876204	0.986656	0.662514	0.977174	0.990548	0.997189	0.943487	0.977262
ENSG00000026751.17_4	0.891554	0.986656	0.579035	0.99054	0.99563	0.997189	0.829265	0.895837
ENSG00000026950.17_5	0.832805	0.986656	0.499074	0.749888	0.99563	0.997189	0.771806	1
ENSG00000027001.10_5	0.832805	0.986656	0.599832	0.972721	0.99563	0.997189	0.732872	0.874905
ENSG00000027075.15_5	0.832805	0.986656	0.450928	0.993272	0.990548	0.997189	0.780891	1
ENSG00000027697.14_7	0.977534	0.986656	0.503133	1	0.99563	0.997189	0.844681	1
ENSG00000027847.14_4	0.962006	0.995494	0.499074	0.99054	0.99563	0.997189	0.829265	1
ENSG00000027869.11_4	0.981662	0.986656	0.976952	0.971824	0.99563	0.997189	0.945366	1
ENSG00000028116.17_4	0.93264	0.986656	0.547677	0.987042	0.99563	0.997189	0.745691	1
ENSG00000028137.19_4	0.891554	0.986656	0.687381	0.913911	0.99563	0.997189	0.732872	0.874905
ENSG00000028203.18_4	0.832805	0.986656	0.419297	0.940183	0.990834	0.997189	0.732872	1
ENSG00000028277.21_6	0.832805	0.986656	0.447561	0.99054	0.990548	0.997189	0.732872	1
ENSG00000028310.18_5	0.832805	0.986656	0.656813	0.913911	0.990548	0.997189	0.732872	1
ENSG00000028528.15_6	0.832805	0.986656	0.754883	0.99054	0.99563	0.997189	0.934333	1
ENSG00000028839.10_5	0.942891	0.994793	0.883093	0.982471	0.99563	0.997189	0.945366	1
ENSG00000029153.14_6	0.832805	0.986656	0.804168	0.932505	0.990548	0.997189	0.849872	0.676806
ENSG00000029363.17_8	0.876204	0.986656	0.419437	0.96045	0.99563	0.997189	0.732872	1
ENSG00000029364.12_3	0.876204	0.986656	0.630964	0.997979	0.99563	0.997189	0.780891	1
ENSG00000029534.20_8	0.894842	0.986656	0.835664	0.912765	0.990548	0.997189	0.732872	0.970839
ENSG00000029639.11_4	0.834173	0.986656	0.835664	0.987042	0.99563	0.997189	0.877455	1
ENSG00000029725.17_6	0.941354	0.986656	0.462845	0.997979	0.99563	0.997189	0.732872	1
ENSG00000029993.15_7	0.974393	0.986656	0.980365	0.997979	0.99563	0.997189	0.732872	1
ENSG00000030066.13_5	0.834173	0.986656	0.48499	0.997979	0.99563	0.997189	0.839185	1
ENSG00000030110.13_4	0.974393	0.986656	0.887095	0.947986	0.99563	0.997189	0.966278	1
ENSG00000030419.16_5	0.891554	0.986656	0.635012	0.987042	0.99563	0.997189	0.780891	1
ENSG00000030582.18_4	0.834173	0.986656	0.864453	0.987042	0.99563	0.997189	0.937648	1
ENSG00000031003.10_4	0.832805	0.986656	0.450928	0.971824	0.990548	0.997189	0.794338	1
ENSG00000031081.11_5	0.832805	0.986656	0.454601	0.982471	0.990548	0.997189	0.732872	1
ENSG00000031691.7_3	0.91686	0.986656	0.419297	0.997979	0.99563	0.997189	0.92293	1
ENSG00000031698.13_4	0.93264	0.994793	0.593751	0.931294	0.99563	0.997189	0.732872	1
ENSG00000031823.14_5	0.832805	0.986656	0.703168	0.96007	0.99563	0.997189	0.789975	1
ENSG00000032219.19_4	0.912962	0.986656	0.419297	1	0.99563	0.997189	0.732872	0.959287
ENSG00000032389.12_9	0.989492	0.986656	0.679269	0.987042	0.99563	0.997189	0.780891	1
ENSG00000032444.16_6	0.832805	0.986656	0.841077	0.915457	0.99563	0.997189	0.964889	1
ENSG00000032742.17_5	0.832805	0.986656	0.419297	1	0.99563	0.997189	0.732872	0.933633
ENSG00000033011.12_5	0.882401	0.986656	0.620152	0.997979	0.99563	0.997189	0.745691	1
ENSG00000033030.15_6	0.842154	0.986656	0.419297	0.972721	0.990548	0.997189	0.732872	1
ENSG00000033050.9_5	0.867121	0.986656	0.904728	0.912765	0.990548	0.997189	0.91235	1
ENSG00000033100.16_4	0.832805	0.986656	0.896449	0.991054	0.99563	0.997189	0.91235	1
ENSG00000033122.20_7	0.832805	0.986656	0.419297	0.926111	0.990548	0.997189	0.766174	0.401759
ENSG00000033170.17_4	0.842154	0.986656	0.462845	0.912765	0.990548	0.997189	0.945366	1
ENSG00000033178.13_4	0.926712	0.994793	0.504819	0.997979	0.99563	0.997189	0.851648	1
ENSG00000033327.13_7	0.832805	0.986656	0.60195	0.773494	0.99563	0.997189	0.780891	0.534238
ENSG00000033627.16_4	0.85896	0.986656	0.509307	0.982471	0.99563	0.997189	0.732872	1
ENSG00000033800.13_2	0.882401	0.986656	0.462845	0.957754	0.99563	0.997189	0.732872	1
ENSG00000033867.16_5	0.974393	0.986656	0.419437	0.987042	0.99563	0.997189	0.732872	1
ENSG00000034053.14_7	0.832805	0.994793	0.419297	0.997979	0.99563	0.997189	0.753213	1
ENSG00000034152.19_6	0.91686	0.986656	0.790523	0.971824	0.99563	0.997189	0.79134	1
ENSG00000034510.6_3	0.975239	0.986656	0.687381	0.997979	0.99563	0.997189	0.983613	1
ENSG00000034533.11_6	0.876204	0.994793	0.506088	0.987042	0.99563	1	0.899502	1
ENSG00000034677.13_5	0.908286	0.986656	0.454601	0.982471	0.990548	0.997189	0.732872	1
ENSG00000034693.15_4	0.882401	0.986656	0.419297	0.982471	0.99563	0.997189	0.937648	1
ENSG00000034713.8_3	0.971018	0.986656	0.506088	0.987042	0.99563	0.997189	0.732872	1
ENSG00000035115.22_7	0.867121	0.986656	0.462845	0.912765	0.99563	0.997189	0.732872	1
ENSG00000035141.8_5	0.832805	0.986656	0.450928	0.982471	0.990548	0.997189	0.937648	1
ENSG00000035403.17_3	0.96974	0.986656	0.804168	0.997979	0.99563	0.997189	0.732872	1
ENSG00000035499.13_4	0.876204	0.986656	0.966755	0.820447	0.990548	0.997189	0.958621	1
ENSG00000035664.11_6	0.832805	0.986656	0.506088	0.987042	0.990548	0.997189	0.861776	1
ENSG00000035681.9_6	0.832805	0.986656	0.506088	1	0.99563	0.997189	0.778433	1
ENSG00000035687.10_5	0.91686	0.986656	0.506088	0.812552	0.99563	0.997189	0.732872	1
ENSG00000035720.8_3	0.973531	0.987918	0.506088	0.987042	0.99563	0.997189	0.866381	1
ENSG00000035862.12_5	0.832805	0.994793	0.962408	0.913911	0.99563	0.997189	0.771806	0.739555
ENSG00000035928.16_5	0.909269	0.986656	0.419297	0.987042	0.99563	0.997189	0.732872	1
ENSG00000036054.13_4	0.93264	0.986656	0.525562	0.982471	0.99563	0.997189	0.780891	1
ENSG00000036257.13_5	0.832805	0.986656	0.493161	0.972721	0.99563	0.997189	0.745691	1
ENSG00000036448.10_4	0.832805	0.994793	0.539689	0.982471	0.990548	0.997189	0.732872	1
ENSG00000036530.9_3	0.834173	0.986656	0.419297	0.723591	0.990548	0.997189	0.732872	0.676806
ENSG00000036549.13_6	0.834173	0.986656	0.419297	0.987042	0.990548	0.997189	0.732872	1
ENSG00000036828.16_5	0.832805	0.986656	0.523108	0.618313	0.990548	0.997189	0.937648	0.674827
ENSG00000037042.9_3	0.832805	0.986656	0.419437	0.80478	0.990548	0.997189	0.745691	0.874905
ENSG00000037241.7_5	0.882401	0.986656	0.462845	0.812552	0.99563	0.997189	0.732872	0.698957
ENSG00000037280.16_6	0.867121	0.986656	0.534659	0.883877	0.99563	0.997189	0.732872	0.874905
ENSG00000037474.15_4	0.834173	0.995545	0.547677	0.989129	0.99563	0.997189	0.928967	1
ENSG00000037637.11_5	0.832805	0.986656	0.450928	0.982471	0.99563	0.997189	0.904748	1
ENSG00000037749.12_4	0.926712	0.986656	0.419297	0.997979	0.99563	0.997189	0.766325	1
ENSG00000037757.14_4	0.832805	0.986656	0.528149	0.987042	0.990548	0.997189	0.962834	1
ENSG00000037897.17_7	0.926712	0.986656	0.976952	0.997979	0.99563	0.997189	0.753213	1
ENSG00000038002.9_4	0.85896	0.986656	0.419437	0.941949	0.99563	0.997189	0.871687	1
ENSG00000038210.14_6	0.937616	0.986656	0.444486	1	0.99563	0.997189	0.780891	1
ENSG00000038219.13_4	0.876204	0.986656	0.462845	0.963827	0.99563	0.997189	0.732872	1
ENSG00000038274.17_4	0.876204	0.986656	0.630964	0.971746	0.99563	0.997189	0.745691	1
ENSG00000038358.15_4	0.832805	0.986656	0.450928	0.971824	0.99563	0.997189	0.829265	1
ENSG00000038382.20_4	0.832805	0.986656	0.780672	0.997979	0.99563	0.997189	0.745691	1
ENSG00000038427.16_5	0.832805	0.986656	0.703168	0.816164	0.99563	0.997189	0.732872	0.953777
ENSG00000038532.16_7	0.834173	0.986656	0.760113	0.947986	0.990548	0.997189	0.937648	0.741798
ENSG00000038945.15_7	0.842154	0.986656	0.59735	0.997979	0.99563	0.997189	0.780891	1
ENSG00000039068.19_6	0.871241	0.989965	0.563154	0.618313	0.990548	0.997189	0.732872	0.801246
ENSG00000039123.16_5	0.867121	0.986656	0.419297	0.982471	0.99563	0.997189	0.732872	1
ENSG00000039319.17_5	0.91686	0.986656	0.419297	0.997979	0.99563	0.997189	0.732872	1
ENSG00000039523.20_7	0.832805	0.986656	0.830728	0.931294	0.990548	0.997189	0.92293	1
ENSG00000039560.14_6	0.842154	0.986656	0.482555	0.723591	0.990548	0.997189	0.732872	0.651016
ENSG00000039650.12_6	0.867121	0.986656	0.687706	0.982471	0.990548	0.997189	0.904748	0.84932
ENSG00000040199.18_7	0.834173	0.986656	0.479797	0.564105	0.990548	0.997189	0.732872	0.648834
ENSG00000040275.17_7	0.876204	0.994793	0.817537	0.989129	0.993543	0.997189	0.745691	1
ENSG00000040341.18_8	0.981221	0.986656	0.454405	0.931294	0.99563	0.997189	0.732872	0.914329
ENSG00000040487.13_5	0.938447	0.986656	0.419297	0.711606	0.99563	0.997189	0.928967	1
ENSG00000040531.15_5	0.832805	0.986656	0.419297	0.982471	0.990548	0.997189	0.732872	1
ENSG00000040633.13_5	0.91686	0.986656	0.563154	1	0.99563	0.997189	0.766325	1
ENSG00000040933.15_3	0.832805	0.986656	0.687706	0.903875	0.99563	0.997189	0.842118	1
ENSG00000041353.10_5	0.950163	0.986656	0.552131	0.971824	0.99563	0.997189	0.732872	1
ENSG00000041357.16_4	0.985728	0.995545	0.454601	0.926722	0.990548	0.997189	0.928967	1
ENSG00000041515.16_3	0.989492	0.986656	0.499069	0.723591	0.99563	0.997189	0.763142	0.401759
ENSG00000041802.11_5	0.91686	0.986656	0.462845	0.883877	0.99563	0.997189	0.732872	0.868575
ENSG00000041880.14_4	0.842154	0.986656	0.635012	0.987042	0.99563	0.997189	0.780891	1
ENSG00000041982.16_5	0.832805	0.986656	0.631753	0.92675	0.990548	0.997189	0.732872	0.848844
ENSG00000041988.15_5	0.832805	0.986656	0.574039	0.987042	0.99563	0.997189	0.928967	1
ENSG00000042062.13_8	0.950163	0.986656	0.547677	0.812552	0.99563	0.997189	0.766174	0.401759
ENSG00000042088.14_7	0.867121	0.986656	0.663314	0.971824	0.99563	0.997189	0.745691	1
ENSG00000042286.15_4	0.832805	0.986656	0.506088	0.67679	0.99563	0.997189	0.861776	0.676806
ENSG00000042317.17_8	0.832805	0.994793	0.419437	0.884067	0.990548	0.997189	0.780891	1
ENSG00000042429.12_4	0.876204	0.986656	0.419297	0.997979	0.99563	0.997189	0.732872	1
ENSG00000042445.14_6	0.834173	0.994793	0.605004	0.997979	0.99563	0.997189	0.990604	1
ENSG00000042493.16_4	0.962006	0.986656	0.728885	0.836347	0.99563	0.997189	0.904748	0.868575
ENSG00000042753.11_3	0.91686	0.986656	0.868381	0.987042	0.99563	0.997189	0.732872	0.771504
ENSG00000042832.12_3	0.941354	0.986656	0.589569	0.67679	0.99563	0.997189	0.858796	0.73421
ENSG00000042980.13_3	0.867121	0.986656	0.547677	0.982471	0.99563	0.997189	0.778433	0.848844
ENSG00000043093.15_8	0.986057	0.986656	0.450928	0.987042	0.99563	0.997189	0.732872	1
ENSG00000043143.20_3	0.842154	0.986656	0.631753	1	0.99563	0.997189	0.849872	1
ENSG00000043462.12_6	0.832805	0.986656	0.52181	0.885987	0.99563	0.997189	0.780891	0.820555
ENSG00000043514.17_6	0.832805	0.986656	0.73944	0.982471	0.99563	0.997189	0.958621	1
ENSG00000044090.9_3	0.876204	0.994793	0.911667	0.972721	0.990548	0.997189	0.888326	1
ENSG00000044115.21_7	0.908286	0.986656	0.454601	0.883877	0.990548	0.997189	0.732872	0.401759
ENSG00000044446.12_4	0.882401	0.986656	0.780672	0.989129	0.99563	0.997189	0.904748	1
ENSG00000044459.15_4	0.842154	0.986656	0.462845	0.972721	0.990548	0.997189	0.732872	1
ENSG00000044574.8_4	0.989492	0.995494	0.580138	0.947959	0.99563	0.997189	0.732872	1
ENSG00000046647.13_6	0.876204	0.986656	0.523108	1	0.99563	0.997189	0.988282	1
ENSG00000046651.15_5	0.842154	0.986656	0.419297	0.987042	0.99563	0.997189	0.732872	1
ENSG00000047056.16_5	0.832805	0.986656	0.661619	0.997885	0.99563	0.997189	0.745691	1
ENSG00000047188.16_3	0.85896	0.986656	0.419297	0.982471	0.99563	0.997189	0.732872	1
ENSG00000047230.15_6	0.834173	0.986656	0.503133	0.989308	0.99563	0.997189	0.732872	0.933633
ENSG00000047249.18_7	0.832805	0.986656	0.599832	0.997979	0.99563	0.997189	0.96943	1
ENSG00000047315.16_4	0.91686	0.986656	0.419297	0.997979	0.99563	0.997189	0.732872	1
ENSG00000047346.12_6	0.873894	0.986656	0.419437	0.982471	0.99563	0.997189	0.766174	0.903556
ENSG00000047365.12_5	0.951603	0.986656	0.425497	0.987042	0.99563	0.997189	0.788256	0.911296
ENSG00000047410.14_4	0.867121	0.986656	0.447561	0.987042	0.990548	0.997189	0.732872	1
ENSG00000047457.14_5	0.891554	0.986656	0.450928	0.67679	0.990548	0.997189	0.745691	0.73421
ENSG00000047578.13_7	0.832805	0.986656	0.60195	0.987042	0.99563	0.997189	0.849872	1
ENSG00000047579.19_4	0.832805	0.986656	0.419297	0.997979	0.99563	0.997189	0.780891	1
ENSG00000047597.7_5	0.960331	0.986656	0.771373	0.971824	0.99563	0.997189	0.732872	0.771504
ENSG00000047621.12_5	0.832805	0.986656	0.419297	0.997979	0.99563	0.997189	0.780891	1
ENSG00000047634.15_5	0.832805	0.986656	0.674555	0.971824	0.99563	0.997189	0.815535	1
ENSG00000047644.18_3	0.869572	0.986656	0.835939	0.982471	0.99563	0.997189	0.958621	0.911296
ENSG00000047648.23_7	0.867121	0.986656	0.720346	0.884067	0.990548	0.997189	0.732872	1
ENSG00000047662.5_4	0.834173	0.986656	0.419297	0.915457	0.99563	0.997189	0.788256	0.648834
ENSG00000047849.21_8	0.832805	0.986656	0.454601	0.971824	0.99563	0.997189	0.811545	1
ENSG00000047932.14_6	0.981221	0.986656	0.506088	0.971746	0.99563	0.997189	0.766174	1
ENSG00000048028.11_5	0.91686	0.986656	0.506088	0.997979	0.99563	0.997189	0.738182	1
ENSG00000048052.21_6	0.935401	0.994793	0.454601	0.982471	0.99563	0.997189	0.745691	1
ENSG00000048140.18_6	0.832805	0.986656	0.557885	0.683303	0.99563	0.997189	0.732872	1
ENSG00000048162.20_4	0.832805	0.986656	0.419297	0.987042	0.99563	0.997189	0.829265	1
ENSG00000048342.16_8	0.876204	0.986656	0.570073	0.665675	0.990548	0.997189	0.780891	0.676806
ENSG00000048392.12_3	0.867121	0.986656	0.450928	0.971746	0.99563	0.997189	0.941406	1
ENSG00000048405.10_7	0.894645	0.986656	0.48499	0.820447	0.99563	0.997189	0.745691	1
ENSG00000048462.11_5	0.986057	0.986656	0.645918	0.982471	0.99563	0.997189	0.896715	0.676806
ENSG00000048471.14_4	0.834173	0.986656	0.620152	0.971824	0.990548	0.997189	0.732872	1
ENSG00000048544.6_4	0.914939	0.996766	0.462845	0.997979	0.99563	0.997189	0.766174	1
ENSG00000048649.13_5	0.876204	0.986656	0.462845	0.971824	0.99563	0.997189	0.732872	1
ENSG00000048707.15_8	0.832805	0.986656	0.503133	0.947986	0.99563	0.997189	0.732872	1
ENSG00000048740.18_5	0.842154	0.986656	0.60195	0.826608	0.99563	0.997189	0.844651	1
ENSG00000048828.17_4	0.842154	0.986656	0.686253	0.971746	0.99563	0.997189	0.877455	1
ENSG00000048991.16_4	0.832805	0.986656	0.525562	0.982471	0.990548	0.997189	0.810498	1
ENSG00000049089.15_8	0.88847	0.986656	0.525562	0.665675	0.990548	0.997189	0.829265	0.996093
ENSG00000049167.14_7	0.909269	0.995494	0.450928	0.987042	0.99563	0.997189	0.914339	1
ENSG00000049192.15_5	0.985728	0.986656	0.552131	0.860346	0.990548	0.997189	0.745691	1
ENSG00000049239.12_3	0.832805	0.986656	0.73944	1	0.990548	0.997189	0.858796	1
ENSG00000049245.13_4	0.981662	0.986656	0.750978	0.997979	0.990548	0.997189	0.849872	1
ENSG00000049246.14_2	0.834173	0.986656	0.647288	0.947986	0.990548	0.997189	0.740633	1
ENSG00000049249.8_4	0.832805	0.986656	0.419297	0.971746	0.990548	0.997189	0.732872	0.933633
ENSG00000049323.16_5	0.91686	0.986656	0.674555	0.987042	0.99563	0.997189	0.928967	0.908044
ENSG00000049449.9_4	0.832805	0.986656	0.419297	0.997885	0.990548	0.997189	0.732872	1
ENSG00000049540.17_8	0.832805	0.986656	0.499074	0.67679	0.99563	0.997189	0.856906	0.401759
ENSG00000049541.11_5	0.832805	0.986656	0.419297	0.972721	0.990548	0.997189	0.732872	1
ENSG00000049618.23_6	0.832805	0.986656	0.506088	0.997979	0.99563	0.997189	0.778433	1
ENSG00000049656.14_4	0.832805	0.986656	0.462845	0.987042	0.990548	0.997189	0.766325	1
ENSG00000049759.18_6	0.867121	0.995545	0.454601	0.971824	0.99563	0.997189	0.732872	1
ENSG00000049769.14_6	0.972338	0.986656	0.868624	1	0.99563	0.997189	0.87412	1
ENSG00000049860.14_4	0.873894	0.986656	0.419437	0.971824	0.99563	0.997189	0.766325	0.970839
ENSG00000049883.15_4	0.926712	0.990548	0.506088	0.987042	0.99563	0.997189	0.778433	1
ENSG00000050030.15_8	0.941354	0.986656	0.750978	0.884067	0.990548	0.997189	0.964889	0.715235
ENSG00000050130.18_5	0.871241	0.986656	0.419297	0.982471	0.99563	0.997189	0.766325	1
ENSG00000050165.18_4	0.832805	0.986656	0.570073	0.67679	0.990548	0.997189	0.732872	0.868575
ENSG00000050327.15_5	0.832805	0.986656	0.506088	0.820447	0.99563	0.997189	0.815535	0.401759
ENSG00000050344.9_3	0.832805	0.986656	0.772939	0.926722	0.990548	0.997189	0.945366	1
ENSG00000050393.11_6	0.908286	0.986656	0.454601	0.987042	0.990548	0.997189	0.732872	1
ENSG00000050405.13_6	0.832805	0.986656	0.419297	0.926722	0.99563	0.997189	0.745691	0.739555
ENSG00000050426.16_7	0.832805	0.986656	0.419297	0.997979	0.990548	0.997189	0.732872	1
ENSG00000050438.17_3	0.981662	0.994793	0.962906	0.911088	0.990548	0.997189	0.757933	1
ENSG00000050730.16_6	0.99403	0.995494	0.419297	0.665675	0.99563	0.997189	0.732872	0.651016
ENSG00000050748.17_8	0.832805	0.986656	0.419297	0.997979	0.990548	0.997189	0.745691	1
ENSG00000051009.10_4	0.832805	0.995545	0.868381	0.926722	0.99563	0.997189	0.931938	1
ENSG00000051108.15_7	0.926712	0.994793	0.605004	0.991054	0.99563	0.997189	0.778433	0.953777
ENSG00000051128.19_6	0.876204	0.986656	0.697978	1	0.99563	0.997189	0.970388	1
ENSG00000051180.17_4	0.832805	0.986656	0.676528	0.982471	0.99563	0.997189	0.732872	0.977262
ENSG00000051341.14_5	0.832805	0.986656	0.79366	0.723591	0.990548	0.997189	0.745691	0.829564
ENSG00000051382.9_3	0.832805	0.986656	0.838194	0.972721	0.99563	0.997189	0.780891	1
ENSG00000051523.11_5	0.981662	0.986656	0.869889	0.997979	0.99563	0.997189	0.849872	1
ENSG00000051596.9_4	0.842154	0.986656	0.419297	0.997979	0.99563	0.997189	0.745077	1
ENSG00000051620.11_5	0.832805	0.986656	0.506088	0.997979	0.99563	0.997189	0.945366	1
ENSG00000051825.15_7	0.878954	0.995545	0.419437	0.905808	0.99563	0.997189	0.732872	0.857605
ENSG00000052126.14_5	0.91686	0.986656	0.450928	0.564105	0.99563	0.997189	0.732872	0.73421
ENSG00000052344.16_4	0.882401	0.986656	0.419437	0.820447	0.990548	0.997189	0.778433	0.911296
ENSG00000052723.11_4	0.95002	0.986656	0.863317	0.982471	0.99563	0.997189	0.945366	0.79298
ENSG00000052749.14_8	0.924404	0.994793	0.864453	0.95506	0.990548	0.997189	0.766174	0.857605
ENSG00000052795.13_4	0.975239	0.986656	0.454601	0.971824	0.99563	0.997189	0.732872	1
ENSG00000052802.13_4	0.926712	0.986656	0.419297	0.80478	0.990548	0.997189	0.745691	1
ENSG00000052841.15_4	0.873894	0.986656	0.450928	0.971824	0.99563	0.997189	0.732872	0.953919
ENSG00000053254.15_7	0.832805	0.986656	0.534659	0.997979	0.99563	0.997189	0.732872	1
ENSG00000053371.12_7	0.981221	0.986656	0.60195	0.982471	0.99563	0.997189	0.941406	1
ENSG00000053372.5_4	0.834173	0.986656	0.552131	1	0.990548	0.997189	0.94988	1
ENSG00000053501.13_4	0.832805	0.986656	0.419297	0.982471	0.990548	0.997189	0.732872	1
ENSG00000053524.12_5	0.832805	0.986656	0.454601	0.665675	0.990548	0.997189	0.780661	0.651016
ENSG00000053770.12_4	0.841854	0.986656	0.454601	0.971824	0.99563	0.997189	0.829265	1
ENSG00000053900.10_2	0.876204	0.986656	0.450928	0.997979	0.99563	0.997189	0.745691	1
ENSG00000053918.18_8	0.832805	0.986656	0.608122	0.931294	0.99563	0.997189	0.934333	1
ENSG00000054116.12_4	0.935401	0.986656	0.454601	0.991054	0.99563	0.997189	0.789975	1
ENSG00000054118.15_6	0.909269	0.986656	0.503133	0.723591	0.99563	0.997189	0.732872	1
ENSG00000054148.18_4	0.948331	0.986656	0.631753	0.982471	0.99563	0.997189	0.907102	1
ENSG00000054219.11_5	0.832805	0.986656	0.574039	0.982471	0.99563	0.997189	0.732872	1
ENSG00000054267.22_6	0.96258	0.986656	0.525562	0.987042	0.99563	0.997189	0.780891	1
ENSG00000054277.14_5	0.998209	0.995545	0.618943	0.987042	0.99563	0.997189	0.732872	1
ENSG00000054282.16_3	0.832805	0.986656	0.506088	0.997979	0.990548	0.997189	0.842118	0.995797
ENSG00000054392.13_5	0.832805	0.986656	0.828994	0.987042	0.990548	0.997189	0.994203	1
ENSG00000054523.17_4	0.832805	0.986656	0.552131	0.987042	0.99563	0.997189	0.745691	1
ENSG00000054611.14_4	0.832805	0.986656	0.555961	0.987042	0.99563	0.997189	0.778433	1
ENSG00000054654.17_7	0.834173	0.986656	0.419297	1	0.990834	0.997189	0.732872	1
ENSG00000054690.14_5	0.839077	0.986656	0.523108	0.564105	0.990548	0.997189	0.829265	0.651016
ENSG00000054793.14_6	0.833996	0.986656	0.896449	0.972721	0.99563	0.997189	0.983613	0.933633
ENSG00000054965.10_4	0.832805	0.986656	0.594845	1	0.99563	0.997189	0.766174	1
ENSG00000054967.13_4	0.832805	0.986656	0.918802	0.911807	0.99563	0.997189	0.904748	1
ENSG00000054983.17_6	0.834173	0.986656	0.419297	0.92675	0.99563	0.997189	0.732872	1
ENSG00000055044.11_3	0.977534	0.986656	0.454601	0.982471	0.99563	0.997189	0.732872	1
ENSG00000055070.17_3	0.91686	0.994793	0.930746	0.990515	0.99563	0.997189	0.745691	1
ENSG00000055118.15_4	0.91686	0.989965	0.699019	0.957754	0.99563	0.997189	0.732872	0.401759
ENSG00000055130.17_4	0.930596	0.986656	0.523108	0.912765	0.99563	0.997189	0.732872	1
ENSG00000055147.19_5	0.91686	0.986656	0.450928	0.982471	0.990548	0.997189	0.780891	1
ENSG00000055163.20_6	0.832805	0.986656	0.605004	0.987042	0.99563	0.997189	0.891571	1
ENSG00000055208.19_5	0.832805	0.986656	0.541666	0.952045	0.99563	0.997189	0.745691	1
ENSG00000055211.14_4	0.91686	0.986656	0.419297	0.913911	0.99563	0.997189	0.732872	0.933633
ENSG00000055332.18_7	0.974393	0.986656	0.576723	0.997979	0.99563	0.997189	0.745691	1
ENSG00000055483.19_8	0.832805	0.986656	0.450928	0.989308	0.990548	0.997189	0.803406	1
ENSG00000055609.18_6	0.867121	0.986656	0.550252	0.984576	0.99563	0.997189	0.79134	1
ENSG00000055732.13_4	0.832805	0.986656	0.419297	0.723591	0.990548	0.997189	0.745691	0.401759
ENSG00000055917.15_6	0.876204	0.986656	0.503133	0.982471	0.99563	0.997189	0.745691	1
ENSG00000055950.16_4	0.91686	0.986656	0.506088	0.971824	0.99563	0.997189	0.902718	1
ENSG00000055955.17_6	0.876204	0.986656	0.419297	0.997979	0.99563	0.997189	0.901549	1
ENSG00000056050.7_7	0.93264	0.986656	0.703168	0.987042	0.990548	0.997189	0.732872	1
ENSG00000056097.16_4	0.842154	0.986656	0.454601	0.971824	0.99563	0.997189	0.732872	1
ENSG00000056277.16_4	0.91686	0.986656	0.635012	0.982471	0.99563	0.997189	0.732872	1
ENSG00000056558.11_4	0.842154	0.986656	0.819738	0.931294	0.99563	0.997189	0.939112	0.874905
ENSG00000056586.16_6	0.834173	0.986656	0.419297	0.665675	0.99563	0.997189	0.745691	0.73421
ENSG00000056972.20_8	0.832805	0.986656	0.945097	0.67679	0.990548	0.997189	0.968528	0.933633
ENSG00000057019.16_6	0.832805	0.986656	0.570073	0.915457	0.990548	0.997189	0.815535	0.911296
ENSG00000057252.13_3	0.926712	0.994793	0.635012	0.987042	0.99563	0.997189	0.732872	1
ENSG00000057294.14_6	0.834173	0.986656	0.419297	0.67679	0.99563	0.997189	0.904748	0.401759
ENSG00000057468.7_4	0.876204	0.986656	0.419297	0.665675	0.990548	0.997189	0.745691	1
ENSG00000057608.17_7	0.981662	0.986656	0.454601	0.971746	0.99563	0.997189	0.732872	1
ENSG00000057657.17_8	0.961668	0.986656	0.506088	0.989308	0.99563	0.997189	0.829265	0.827394
ENSG00000057663.16_6	0.954473	0.986656	0.506088	0.931294	0.99563	0.997189	0.920976	1
ENSG00000057704.13_6	0.832805	0.986656	0.502235	0.971824	0.99563	0.997189	0.732872	1
ENSG00000057757.10_6	0.985728	0.986656	0.592194	0.820447	0.99563	0.997189	0.732872	1
ENSG00000057935.13_4	0.876204	0.986656	0.419297	0.926111	0.990548	0.997189	0.904748	1
ENSG00000058056.9_4	0.93264	0.994793	0.828994	0.96045	0.99563	0.997189	0.778433	1
ENSG00000058063.16_5	0.93264	0.986656	0.499074	0.971824	0.99563	0.997189	0.825177	1
ENSG00000058091.17_6	0.876204	0.986656	0.662514	0.997979	0.99563	0.997189	0.780891	1
ENSG00000058262.10_3	0.842154	0.986656	0.973146	0.915457	0.99563	0.997189	0.877455	1
ENSG00000058272.19_7	0.941354	0.986656	0.419297	0.913911	0.99563	0.997189	0.732872	1
ENSG00000058453.17_4	0.832805	0.986656	0.419297	0.952855	0.990548	0.997189	0.753213	0.676806
ENSG00000058600.16_7	0.832805	0.986656	0.697978	0.971746	0.99563	0.997189	0.964491	1
ENSG00000058668.14_4	0.832805	0.986656	0.630823	0.997979	0.990834	0.997189	0.732872	1
ENSG00000058673.16_6	0.876204	0.986656	0.506088	0.987042	0.99563	0.997189	0.87412	1
ENSG00000058729.11_7	0.989492	0.986656	0.523108	0.987042	0.990548	0.997189	0.732872	0.959287
ENSG00000058799.15_4	0.842154	0.986656	0.499074	0.997979	0.99563	0.997189	0.829265	1
ENSG00000058804.12_4	0.876204	0.986656	0.819738	1	0.99563	0.997189	0.904748	0.933633
ENSG00000058866.15_6	0.832805	0.986656	0.454405	0.997885	0.990548	0.997189	0.732872	1
ENSG00000059122.16_2	0.832805	0.986656	0.462845	0.987042	0.990548	0.997189	0.861673	1
ENSG00000059145.18_5	0.832805	0.986656	0.612742	0.982471	0.990548	0.997189	0.903706	1
ENSG00000059377.17_4	0.91686	0.986656	0.503133	0.997979	0.99563	0.997189	0.745691	1
ENSG00000059378.13_5	0.876204	0.986656	0.830728	0.987042	0.99563	0.997189	0.947926	0.811064
ENSG00000059573.9_4	0.832805	0.986656	0.523561	0.982471	0.99563	0.997189	0.844826	1
ENSG00000059588.10_4	0.832805	0.986656	0.419297	0.987042	0.990548	0.997189	0.778433	1
ENSG00000059691.12_5	0.926712	0.986656	0.454601	0.969976	0.99563	0.997189	0.828459	1
ENSG00000059728.11_4	0.894842	0.986656	0.599832	0.952045	0.99563	0.997189	0.829265	1
ENSG00000059758.8_7	0.908286	0.986656	0.499069	0.987042	0.99563	0.997189	0.91235	1
ENSG00000059769.20_4	0.832805	0.986656	0.450928	0.931294	0.99563	0.997189	0.778433	1
ENSG00000059804.16_5	0.981221	0.986656	0.608122	0.997979	0.99563	0.997189	0.778433	1
ENSG00000059915.17_6	0.894842	0.986656	0.963917	0.777028	0.99563	0.997189	0.830589	1
ENSG00000060069.16_2	0.842154	0.986656	0.506088	0.95506	0.99563	0.997189	0.766174	1
ENSG00000060138.13_7	0.935401	0.986656	0.771373	0.987042	0.99563	0.997189	0.732872	0.857605
ENSG00000060140.9_7	0.876204	0.986656	0.732664	0.665675	0.990548	0.997189	0.780891	1
ENSG00000060237.17_7	0.834173	0.986656	0.525562	0.971824	0.99563	0.997189	0.732872	1
ENSG00000060339.14_7	0.832805	0.986656	0.450928	0.971746	0.99563	0.997189	0.732872	0.73421
ENSG00000060491.16_5	0.981221	0.986656	0.798059	0.893703	0.99563	0.997189	0.788256	1
ENSG00000060558.4_3	0.842154	0.986656	0.847876	0.85025	0.996191	0.997189	0.732872	1
ENSG00000060642.10_6	0.832805	0.986656	0.454405	0.991054	0.99563	0.997189	0.780891	1
ENSG00000060688.13_5	0.926712	0.986656	0.547677	0.820447	0.99563	0.997189	0.766325	1
ENSG00000060749.15_4	0.908286	0.995494	0.450928	0.860346	0.99563	0.997189	0.732872	0.911296
ENSG00000060762.19_4	0.842154	0.986656	0.528149	0.990515	0.99563	0.997189	0.732872	1
ENSG00000060971.18_5	0.832805	0.986656	0.617001	0.99054	0.990548	0.997189	0.952028	0.965623
ENSG00000060982.15_6	0.832805	0.986656	0.450928	0.947986	0.990548	0.997189	0.780891	1
ENSG00000061273.18_5	0.832805	0.986656	0.608122	0.997979	0.99563	0.997189	0.849872	1
ENSG00000061676.15_5	0.91686	0.989965	0.419297	0.564105	0.990548	0.997189	0.732872	0.401759
ENSG00000061794.13_4	0.981662	0.986656	0.454405	0.997979	0.99563	0.997189	0.732872	1
ENSG00000061918.13_4	0.921826	0.986656	0.454601	0.971824	0.99563	0.997189	0.778433	1
ENSG00000061936.9_3	0.842154	0.986656	0.450928	0.982471	0.99563	0.997189	0.916087	1
ENSG00000061938.19_8	0.832805	0.986656	0.903026	0.997979	0.990775	0.997189	0.780891	1
ENSG00000061987.16_5	0.922566	0.986656	0.503133	0.987042	0.99563	0.997189	0.745691	1
ENSG00000062038.14_4	0.832805	0.986656	0.887095	0.812552	0.990548	0.997189	0.829265	0.692588
ENSG00000062194.16_3	0.981662	0.986656	0.454601	0.989129	0.99563	0.997189	0.732872	1
ENSG00000062282.15_7	0.876204	0.986656	0.976895	0.982471	0.99563	0.997189	0.79134	1
ENSG00000062370.16_7	0.975239	0.986656	0.550252	0.92795	0.99563	0.997189	0.937648	0.930267
ENSG00000062485.19_8	0.832805	0.986656	0.454601	0.983906	0.99563	0.997189	0.861673	1
ENSG00000062524.16_4	0.832805	0.986656	0.523108	0.979954	0.990548	0.997189	0.904748	1
ENSG00000062582.14_5	0.91686	0.986656	0.676528	0.987042	0.99563	0.997189	0.87412	0.868575
ENSG00000062598.18_6	0.832805	0.986656	0.489591	0.931294	0.99563	0.997189	0.732872	1
ENSG00000062650.19_6	0.878954	0.986656	0.454601	0.997979	0.99563	0.997189	0.732872	1
ENSG00000062716.13_4	0.867121	0.986656	0.462845	0.971824	0.99563	0.997189	0.829265	1
ENSG00000062725.10_4	0.832805	0.986656	0.454601	0.987042	0.99563	0.997189	0.928967	1
ENSG00000062822.14_5	0.832805	0.986656	0.738615	1	0.99563	0.997189	0.947926	1
ENSG00000063046.17_4	0.964737	0.986656	0.506088	0.971824	0.99563	0.997189	0.732872	1
ENSG00000063127.16_7	0.909269	0.986656	0.419297	0.884067	0.990548	0.997189	0.732872	0.674827
ENSG00000063169.10_6	0.832805	0.986656	0.574039	0.991054	0.99563	0.997189	0.988282	1
ENSG00000063176.16_6	0.926712	0.986656	0.892102	0.67679	0.990548	0.997189	0.934333	0.94767
ENSG00000063177.13_6	0.981221	0.986656	0.87434	0.972721	0.99563	0.997189	0.899502	1
ENSG00000063241.8_7	0.834173	0.986656	0.758652	0.997979	0.99563	0.997189	0.947926	0.869444
ENSG00000063244.12_5	0.921826	0.986656	0.873183	0.987042	0.99563	0.997189	0.745077	1
ENSG00000063245.14_6	0.832805	0.986656	0.550252	0.95848	0.990548	0.997189	0.745691	0.741798
ENSG00000063322.15_5	0.832805	0.986656	0.503133	0.99054	0.99563	0.997189	0.849872	1
ENSG00000063587.14_4	0.832805	0.986656	0.479797	0.993272	0.99563	0.997189	0.732872	1
ENSG00000063601.17_6	0.832805	0.986656	0.419297	0.947986	0.99563	0.997189	0.732872	1
ENSG00000063761.16_5	0.832805	0.986656	0.702555	0.665675	0.990548	0.997189	0.971813	1
ENSG00000063854.13_4	0.981221	0.986656	0.654112	0.989308	0.99563	0.997189	0.732872	0.676806
ENSG00000063978.16_5	0.832805	0.986656	0.462845	0.931294	0.99563	0.997189	0.732872	1
ENSG00000064012.22_9	0.971018	0.989965	0.450928	0.99054	0.99563	0.997189	0.732872	0.771504
ENSG00000064102.15_4	0.91686	0.986656	0.419297	0.997885	0.99563	0.997189	0.732872	0.933633
ENSG00000064115.11_7	0.832805	0.986656	0.594845	0.989308	0.99563	0.997189	0.904748	1
ENSG00000064199.6_2	0.832805	0.986656	0.923592	0.753304	0.990548	0.997189	0.939112	0.857605
ENSG00000064201.15_7	0.832805	0.986656	0.605004	0.987042	0.990834	0.997189	0.780891	1
ENSG00000064205.10_3	0.832805	0.986656	0.419297	0.665675	0.990548	0.997189	0.732872	0.739555
ENSG00000064225.12_4	0.961668	0.986656	0.454601	0.971824	0.99563	0.997189	0.780891	1
ENSG00000064270.12_5	0.832805	0.986656	0.630823	0.982471	0.99563	0.997189	0.745691	0.918892
ENSG00000064309.14_3	0.989492	0.986656	0.503133	0.665675	0.99563	0.997189	0.947926	0.401759
ENSG00000064313.12_5	0.842154	0.986656	0.454601	0.997979	0.99563	0.997189	0.745691	1
ENSG00000064393.16_5	0.832805	0.986656	0.462845	0.812552	0.99563	0.997189	0.732872	0.868575
ENSG00000064419.13_4	0.867121	0.986656	0.647966	0.931294	0.99563	0.997189	0.786663	1
ENSG00000064490.14_5	0.981221	0.986656	0.977833	0.982471	0.99563	0.997189	0.944462	1
ENSG00000064545.15_8	0.834173	0.986656	0.620152	0.989308	0.990548	0.997189	0.861776	1
ENSG00000064547.14_5	0.876204	0.986656	0.676528	0.85025	0.99563	0.997189	0.958621	0.661437
ENSG00000064601.18_4	0.908286	0.994793	0.878139	0.987042	0.99563	0.997189	0.753213	1
ENSG00000064607.17_4	0.832805	0.986656	0.547677	1	0.990548	0.997189	0.928967	1
ENSG00000064651.14_4	0.96268	0.986656	0.488695	0.947986	0.99563	0.997189	0.732872	1
ENSG00000064652.11_3	0.975239	0.986656	0.450928	0.952855	0.990548	0.997189	0.903706	1
ENSG00000064666.15_6	0.842154	0.986656	0.59735	0.997979	0.99563	0.997189	0.945366	1
ENSG00000064687.13_3	0.832805	0.986656	0.647288	0.997979	0.99563	0.997189	0.944275	1
ENSG00000064703.12_3	0.981662	0.994793	0.450928	1	0.99563	0.997189	0.732872	1
ENSG00000064726.10_6	0.842154	0.986656	0.419297	0.753304	0.99563	0.997189	0.778433	0.938723
ENSG00000064763.11_6	0.964737	0.986656	0.503133	0.987042	0.99563	0.997189	0.780891	0.401759
ENSG00000064787.13_5	0.965242	0.990548	0.454601	0.665675	0.99563	0.997189	0.858158	0.739555
ENSG00000064886.14_5	0.977534	0.986656	0.552131	0.997979	0.99563	0.997189	0.960601	1
ENSG00000064932.16_4	0.832805	0.986656	0.581926	0.987042	0.990548	0.997189	0.850121	1
ENSG00000064933.17_4	0.977534	0.995545	0.443504	0.915457	0.99563	0.997189	0.732872	1
ENSG00000064961.19_4	0.958747	0.986656	0.506088	0.947986	0.990548	0.997189	0.732872	0.973675
ENSG00000064989.13_4	0.832805	0.986656	0.454601	1	0.990548	0.997189	0.732872	0.475726
ENSG00000064995.18_5	0.898636	0.993329	0.534659	0.968518	0.990548	0.997189	0.937648	1
ENSG00000064999.15_6	0.832805	0.986656	0.523561	0.982471	0.99563	0.997189	0.828459	1
ENSG00000065000.18_7	0.832805	0.986656	0.750978	0.723591	0.99563	0.997189	0.732872	1
ENSG00000065029.15_5	0.842154	0.994793	0.904728	0.971824	0.99563	0.997189	0.839185	1
ENSG00000065057.9_7	0.948331	0.994793	0.419297	0.820447	0.99563	0.997189	0.937648	1
ENSG00000065060.17_3	0.832805	0.986656	0.419297	0.989129	0.99563	0.997189	0.732872	0.998766
ENSG00000065135.12_5	0.926712	0.986656	0.499069	0.997979	0.99563	0.997189	0.752258	1
ENSG00000065150.21_6	0.842154	0.986656	0.419297	0.971824	0.99563	0.997189	0.732872	1
ENSG00000065154.12_3	0.91686	0.986656	0.780672	0.997979	0.990548	0.997189	0.964491	1
ENSG00000065183.16_3	0.973531	0.994793	0.499074	0.987042	0.99563	0.997189	0.745691	1
ENSG00000065243.20_5	0.91686	0.986656	0.454601	0.987042	0.99563	0.997189	0.745691	1
ENSG00000065268.10_3	0.832805	0.986656	0.525562	0.971746	0.990548	0.997189	0.745691	1
ENSG00000065308.5_4	0.876204	0.986656	0.454601	0.982471	0.99563	0.997189	0.87412	1
ENSG00000065328.16_3	0.882401	0.989965	0.620152	0.564105	0.99563	0.997189	0.870258	0.401759
ENSG00000065357.20_4	0.832805	0.986656	0.450928	0.997979	0.990548	0.997189	0.732872	1
ENSG00000065361.15_4	0.832805	0.986656	0.419437	0.812552	0.990548	0.997189	0.79134	0.401759
ENSG00000065413.20_6	0.832805	0.986656	0.693592	0.96581	0.99563	0.997189	0.780891	1
ENSG00000065427.14_7	0.981221	0.995494	0.612742	0.931294	0.99563	0.997189	0.745691	1
ENSG00000065457.10_8	0.834173	0.986656	0.454405	0.987042	0.99563	0.997189	0.732872	1
ENSG00000065485.20_5	0.832805	0.986656	0.550252	0.997979	0.99563	0.997189	0.861776	1
ENSG00000065491.8_3	0.985728	0.986656	0.869889	0.987042	0.99563	0.997189	0.732872	1
ENSG00000065518.8_3	0.938447	0.986656	0.915484	0.912765	0.99563	0.997189	0.877455	1
ENSG00000065526.12_4	0.834173	0.986656	0.552131	0.969976	0.99563	0.997189	0.732872	1
ENSG00000065534.18_4	0.981221	0.986656	0.732664	0.971824	0.99563	0.997189	0.732872	1
ENSG00000065548.18_4	0.985728	0.986656	0.419297	0.991054	0.99563	0.997189	0.732872	1
ENSG00000065559.15_4	0.876204	0.986656	0.52181	1	0.99563	0.997189	0.745691	1
ENSG00000065600.12_5	0.832805	0.986656	0.506088	0.991054	0.99563	0.997189	0.829265	1
ENSG00000065613.15_6	0.894645	0.986656	0.419297	0.99054	0.99563	0.997189	0.732872	0.851367
ENSG00000065615.14_3	0.880982	0.986656	0.506088	0.987042	0.99563	0.997189	0.780661	1
ENSG00000065618.21_7	0.832805	0.986656	0.868624	0.931294	0.99563	0.997189	0.853107	0.715235
ENSG00000065621.15_3	0.832805	0.986656	0.462845	0.723591	0.990548	0.997189	0.780891	0.84932
ENSG00000065665.21_4	0.935401	0.986656	0.697978	0.860253	0.99563	0.997189	0.732872	1
ENSG00000065675.15_4	0.926712	0.986656	0.610146	0.884067	0.99563	0.997189	0.788256	1
ENSG00000065717.15_6	0.832805	0.986656	0.467059	0.969976	0.990548	0.997189	0.744229	0.84932
ENSG00000065802.12_3	0.832805	0.986656	0.479797	1	0.99563	0.997189	0.778433	1
ENSG00000065809.13_7	0.85896	0.986656	0.450928	0.997979	0.99563	0.997189	0.732872	1
ENSG00000065833.9_4	0.977534	0.986656	0.419297	0.853665	0.990548	0.997189	0.732872	0.676806
ENSG00000065882.16_4	0.832805	0.986656	0.454601	0.987042	0.99563	0.997189	0.732872	1
ENSG00000065883.16_5	0.832805	0.986656	0.419297	0.982471	0.99563	0.997189	0.732872	1
ENSG00000065911.12_3	0.832805	0.994793	0.502912	0.997979	0.99563	0.997189	0.825177	1
ENSG00000065923.10_6	0.908286	0.986656	0.479797	0.997979	0.99563	0.997189	0.732872	1
ENSG00000065970.9_3	0.832805	0.986656	0.450928	0.99054	0.99563	0.997189	0.732872	1
ENSG00000065978.19_4	0.977534	0.986656	0.614919	0.971746	0.99563	0.997189	0.732872	0.848844
ENSG00000065989.16_5	0.91686	0.986656	0.83918	0.665675	0.99563	0.997189	0.850121	0.771504
ENSG00000066027.12_4	0.912962	0.986656	0.450928	0.982471	0.99563	0.997189	0.828459	1
ENSG00000066032.18_6	0.832805	0.986656	0.419297	0.665675	0.990548	0.997189	0.732872	0.401759
ENSG00000066044.15_5	0.876204	0.986656	0.506088	0.957754	0.990548	0.997189	0.732872	1
ENSG00000066084.13_3	0.876204	0.986656	0.83918	0.987042	0.99563	0.997189	0.771806	1
ENSG00000066117.15_5	0.832805	0.986656	0.506088	0.987042	0.99563	0.997189	0.87412	1
ENSG00000066135.13_5	0.88188	0.986656	0.552131	0.938526	0.99563	0.997189	0.745691	1
ENSG00000066136.20_3	0.834173	0.986656	0.506088	0.997979	0.99563	0.997189	0.780891	1
ENSG00000066230.12_7	0.832805	0.986656	0.722432	0.989308	0.990548	0.997189	0.877455	0.401759
ENSG00000066279.18_5	0.876204	0.994793	0.764802	0.982471	0.990548	0.997189	0.732872	0.985628
ENSG00000066294.14_3	0.876204	0.986656	0.454601	0.915457	0.99563	0.997189	0.732872	1
ENSG00000066322.15_5	0.91686	0.986656	0.547677	0.922949	0.99563	0.997189	0.732872	1
ENSG00000066336.11_3	0.832805	0.986656	0.687381	0.915457	0.99563	0.997189	0.945366	0.903556
ENSG00000066379.15_3	0.981662	0.994793	0.570073	0.972721	0.99563	0.997189	0.914339	1
ENSG00000066382.16_3	0.832805	0.986656	0.60195	0.665675	0.990548	0.997189	0.958621	0.401759
ENSG00000066422.5_4	0.926712	0.986656	0.425497	0.987042	0.99563	0.997189	0.732872	1
ENSG00000066427.24_8	0.832805	0.986656	0.419297	0.997979	0.990834	0.997189	0.732872	1
ENSG00000066455.13_3	0.986057	0.986656	0.454601	0.987042	0.99563	0.997189	0.732872	1
ENSG00000066468.22_6	0.985728	0.986656	0.493161	0.987042	0.99563	0.997189	0.745691	1
ENSG00000066557.6_4	0.981662	0.994793	0.454601	0.992626	0.99563	0.997189	0.937648	1
ENSG00000066583.12_5	0.832805	0.986656	0.454601	0.987042	0.99563	0.997189	0.778433	1
ENSG00000066629.17_7	0.832805	0.986656	0.508789	0.915457	0.99563	0.997189	0.930146	0.925872
ENSG00000066651.20_8	0.96258	0.986656	0.419297	0.992656	0.990548	0.997189	0.732872	1
ENSG00000066654.14_6	0.926712	0.986656	0.419297	0.971824	0.99563	0.997189	0.732872	0.995797
ENSG00000066697.14_5	0.832805	0.986656	0.419297	0.997979	0.99563	0.997189	0.732872	1
ENSG00000066739.12_4	0.832805	0.994793	0.419297	0.987042	0.99563	0.997189	0.732872	1
ENSG00000066777.9_6	0.842154	0.986656	0.493161	0.987042	0.99563	0.997189	0.778433	1
ENSG00000066813.14_4	0.832805	0.986656	0.59735	0.723591	0.990548	0.998601	0.732872	0.676806
ENSG00000066827.16_8	0.832805	0.986656	0.419297	0.993272	0.99563	0.997189	0.732872	0.869444
ENSG00000066855.16_5	0.975239	0.986656	0.506088	0.931294	0.99563	0.997189	0.732872	1
ENSG00000066923.17_5	0.832805	0.986656	0.547677	0.987042	0.990548	0.997189	0.829265	1
ENSG00000066926.11_4	0.977534	0.986656	0.838194	0.911807	0.99563	0.997189	0.732872	0.869444
ENSG00000066933.16_6	0.981662	0.986656	0.419297	0.987042	0.99694	0.997189	0.829265	1
ENSG00000067048.17_5	0.975239	0.986656	0.945097	0.968518	0.99563	0.997189	0.745691	1
ENSG00000067057.17_4	0.876204	0.986656	0.631753	0.957754	0.99563	0.997189	0.745691	1
ENSG00000067064.11_5	0.93264	0.986656	0.506088	0.971824	0.99563	0.997189	0.884032	1
ENSG00000067066.17_5	0.832805	0.986656	0.547677	0.982471	0.99563	0.997189	0.745691	1
ENSG00000067082.15_4	0.981662	0.986656	0.654582	0.989308	0.99563	0.997189	0.87412	1
ENSG00000067113.17_5	0.832805	0.986656	0.552131	0.972721	0.99563	0.997189	0.937648	1
ENSG00000067141.17_4	0.832805	0.986656	0.959245	0.997885	0.99563	0.997189	0.732872	1
ENSG00000067167.8_4	0.986057	0.986656	0.450928	0.982471	0.99563	0.997189	0.842118	1
ENSG00000067182.8_3	0.834173	0.986656	0.872804	0.987042	0.99563	0.997189	0.964491	1
ENSG00000067191.16_5	0.834173	0.986656	0.890583	0.972721	0.990548	0.997189	0.958621	1
ENSG00000067208.14_4	0.832805	0.986656	0.506088	0.997979	0.990548	0.997189	0.745691	1
ENSG00000067221.14_7	0.981662	0.986656	0.780672	0.884067	0.99563	0.997189	0.964491	1
ENSG00000067225.18_6	0.876204	0.986656	0.838194	0.971824	0.99563	0.997189	0.87412	0.698957
ENSG00000067248.10_5	0.989492	0.986656	0.450928	0.997885	0.99563	0.997189	0.778433	1
ENSG00000067334.14_5	0.85896	0.994793	0.450928	0.957754	0.990548	0.997189	0.732872	1
ENSG00000067365.15_4	0.832805	0.986656	0.976895	0.982471	0.99563	0.997189	0.861776	1
ENSG00000067369.13_5	0.832805	0.986656	0.506088	0.997979	0.99563	0.997189	0.745691	1
ENSG00000067533.6_3	0.981662	0.986656	0.419297	0.997979	0.99563	0.997189	0.732872	1
ENSG00000067560.12_6	0.876204	0.986656	0.537701	0.922949	0.998784	0.997189	0.732872	1
ENSG00000067596.12_6	0.91686	0.986656	0.419297	0.982471	0.99563	0.997189	0.732872	1
ENSG00000067601.8_6	0.876204	0.994793	0.506088	0.723591	0.99563	0.997189	0.780891	0.401759
ENSG00000067606.17_5	0.832805	0.986656	0.450928	0.982471	0.990548	0.997189	0.732872	0.801246
ENSG00000067646.12_4	0.977534	0.986656	0.899469	0.947986	0.99563	0.997189	0.780891	1
ENSG00000067704.10_3	0.91686	0.986656	0.586963	0.997979	0.99563	0.997189	0.732872	1
ENSG00000067798.16_5	0.879278	0.986656	0.525562	0.564105	0.99563	0.997189	0.944462	0.676806
ENSG00000067829.19_5	0.981221	0.994793	0.599832	0.80478	0.990548	0.997189	0.808822	1
ENSG00000067836.12_7	0.894645	0.986656	0.56975	0.982471	0.99563	0.997189	0.732872	0.84932
ENSG00000067840.12_4	0.876204	0.986656	0.419297	0.703816	0.99563	0.997189	0.732872	1
ENSG00000067900.8_5	0.981662	0.986656	0.419297	0.982471	0.99563	0.997189	0.732872	0.938945
ENSG00000067955.15_5	0.909269	0.986656	0.506088	0.987042	0.99563	0.997189	0.732872	1
ENSG00000067992.15_7	0.876204	0.986656	0.506088	0.982471	0.99563	0.997189	0.937648	0.953777
ENSG00000068001.14_7	0.832805	0.986656	0.580138	0.931294	0.99563	0.997189	0.903706	1
ENSG00000068024.16_4	0.832805	0.986656	0.663314	0.853665	0.990548	0.997189	0.849872	1
ENSG00000068028.17_4	0.867121	0.986656	0.547677	0.987042	0.99563	0.997189	0.914339	1
ENSG00000068079.7_2	0.981662	0.986656	0.868624	0.982471	0.99563	0.997189	0.928967	1
ENSG00000068097.15_5	0.832805	0.986656	0.488695	0.997979	0.99563	0.997189	0.829265	1
ENSG00000068120.15_7	0.832805	0.986656	0.506088	0.95848	0.99563	0.997189	0.921882	0.962333
ENSG00000068137.15_4	0.832805	0.986656	0.506088	0.564105	0.990548	0.997189	0.849872	0.401759
ENSG00000068305.17_6	0.832805	0.986656	0.419297	0.989129	0.99563	0.997189	0.745691	1
ENSG00000068308.13_5	0.876204	0.986656	0.828701	0.982471	0.99563	0.997189	0.937648	1
ENSG00000068323.17_4	0.909269	0.986656	0.93651	0.987042	0.99563	0.997189	0.745691	1
ENSG00000068354.16_5	0.867121	0.986656	0.809318	0.773494	0.990548	0.997189	0.802743	0.569139
ENSG00000068366.20_6	0.93264	0.986656	0.552131	0.991054	0.99563	0.997189	0.780891	0.874905
ENSG00000068383.19_4	0.876204	0.995545	0.74791	0.971824	0.99563	0.997189	0.829265	1
ENSG00000068394.11_4	0.926712	0.986656	0.816878	0.982471	0.99563	0.997189	0.745077	1
ENSG00000068400.13_5	0.93264	0.986656	0.503133	1	0.99563	0.997189	0.745691	1
ENSG00000068438.15_4	0.834173	0.987918	0.647288	0.971746	0.99563	0.997189	0.780891	1
ENSG00000068489.12_5	0.832805	0.986656	0.697978	0.931294	0.99563	0.997189	0.850121	0.811064
ENSG00000068650.18_4	0.832805	0.986656	0.723726	0.982471	0.990548	0.997189	0.861776	1
ENSG00000068654.16_5	0.981662	0.994793	0.547677	0.952855	0.99563	0.997189	0.907102	1
ENSG00000068697.7_4	0.876204	0.986656	0.499069	0.971824	0.996191	0.997189	0.745691	1
ENSG00000068724.17_6	0.866648	0.986656	0.594845	0.982471	0.99563	0.997189	0.745691	1
ENSG00000068745.15_4	0.832805	0.986656	0.488695	0.80478	0.990548	0.997189	0.780891	1
ENSG00000068784.13_4	0.935401	0.986656	0.506088	0.972721	0.99563	0.997189	0.944275	1
ENSG00000068796.17_7	0.91686	0.986656	0.419297	1	0.99563	0.997189	0.764775	1
ENSG00000068831.19_5	0.876204	0.986656	0.73616	0.990515	0.99563	0.997189	0.976235	1
ENSG00000068878.15_4	0.834173	0.986656	0.419297	0.972721	0.99563	0.997189	0.732872	1
ENSG00000068885.15_8	0.981221	0.986656	0.419297	0.67679	0.990548	0.997189	0.732872	1
ENSG00000068903.20_6	0.832805	0.986656	0.627426	0.997979	0.990548	0.997189	0.732872	0.973675
ENSG00000068912.14_4	0.832805	0.986656	0.419297	0.997979	0.990548	0.997189	0.87412	1
ENSG00000068971.14_4	0.941354	0.986656	0.746875	0.993272	0.99563	0.997189	0.732872	0.648834
ENSG00000068976.14_4	0.832805	0.986656	0.523108	0.564105	0.990548	0.997189	0.780661	0.648834
ENSG00000069020.18_3	0.832805	0.986656	0.454405	0.989129	0.99563	0.997189	0.849872	1
ENSG00000069188.17_5	0.832805	0.986656	0.419297	0.692608	0.990548	0.997189	0.732872	0.401759
ENSG00000069248.12_4	0.832805	0.986656	0.469431	0.971824	0.99563	0.997189	0.780891	1
ENSG00000069275.13_4	0.985728	0.986656	0.523561	0.982471	0.99563	0.997189	0.732872	1
ENSG00000069329.18_6	0.96974	0.986656	0.503133	0.982471	0.99563	0.997189	0.732872	1
ENSG00000069345.12_5	0.989492	0.986656	0.450928	0.997979	0.99563	0.997189	0.732872	1
ENSG00000069399.15_5	0.832805	0.986656	0.419297	0.972721	0.99563	0.997189	0.986109	0.851367
ENSG00000069424.15_3	0.832805	0.986656	0.702555	0.972721	0.990548	0.997189	0.745691	1
ENSG00000069431.11_4	0.832805	0.986656	0.503133	0.67679	0.990548	0.997189	0.79134	0.692588
ENSG00000069493.15_7	0.926712	0.986656	0.454405	0.947986	0.99563	0.997189	0.732872	1
ENSG00000069509.6_4	0.975239	0.986656	0.454601	0.953083	0.99563	0.997189	0.903706	1
ENSG00000069667.16_7	0.834173	0.986656	0.454405	0.971746	0.99563	0.997189	0.732872	1
ENSG00000069702.11_6	0.91686	0.986656	0.48499	0.997979	0.99563	0.997189	0.732872	0.874905
ENSG00000069812.11_4	0.862789	0.986656	0.447561	0.67679	0.990548	0.997189	0.829265	0.648834
ENSG00000069849.11_5	0.930596	0.986656	0.434928	0.971824	0.99563	0.997189	0.732872	1
ENSG00000069869.16_5	0.832805	0.986656	0.450554	0.816164	0.990548	0.997189	0.744229	1
ENSG00000069943.10_3	0.832805	0.986656	0.419297	0.972721	0.990548	0.997189	0.732872	0.401759
ENSG00000069956.12_4	0.839077	0.994793	0.503133	0.957754	0.99563	0.997189	0.740633	0.933633
ENSG00000069966.18_3	0.834173	0.986656	0.732664	0.997979	0.99563	0.997189	0.901549	1
ENSG00000069974.16_6	0.832805	0.986656	0.506088	0.987042	0.99563	0.997189	0.745691	1
ENSG00000069998.12_5	0.991895	0.986656	0.599832	0.997979	0.990834	0.997189	0.958621	1
ENSG00000070010.19_8	0.832805	0.986656	0.462845	0.987042	0.990548	0.997189	0.780891	0.868575
ENSG00000070018.9_6	0.832805	0.986656	0.419297	0.913911	0.99563	0.997189	0.87412	0.676806
ENSG00000070047.13_4	0.832805	0.986656	0.746875	0.982471	0.99563	0.997189	0.79191	0.989357
ENSG00000070061.15_7	0.903442	0.986656	0.419437	0.99054	0.99563	0.997189	0.732872	1
ENSG00000070081.17_7	0.832805	0.986656	0.419297	0.915457	0.990548	0.997189	0.87412	1
ENSG00000070087.14_5	0.832805	0.986656	0.720346	0.777028	0.990548	0.997189	0.745691	1
ENSG00000070159.14_4	0.91686	0.986656	0.544887	0.816164	0.990548	0.997189	0.732872	0.676806
ENSG00000070182.21_7	0.96268	0.986656	0.966755	0.947959	0.99563	0.997189	0.732872	0.985148
ENSG00000070190.13_5	0.975239	0.986656	0.506088	1	0.993543	0.997189	0.996452	1
ENSG00000070214.16_3	0.832805	0.986656	0.599832	0.972721	0.99563	0.997189	0.904748	1
ENSG00000070269.14_4	0.876204	0.986656	0.506088	0.982471	0.99563	0.997189	0.849872	0.911296
ENSG00000070366.14_7	0.832805	0.986656	0.523108	0.989308	0.990548	0.997189	0.732872	1
ENSG00000070367.16_5	0.970645	0.994793	0.419297	0.971824	0.99563	0.997189	0.732872	1
ENSG00000070371.16_5	0.832805	0.997462	0.686253	0.997979	0.99563	0.997189	0.937648	1
ENSG00000070404.10_7	0.832805	0.995494	0.506088	0.982471	0.99563	0.997189	0.780891	1
ENSG00000070413.20_6	0.832805	0.986656	0.863317	0.932505	0.99563	0.997189	0.996802	1
ENSG00000070423.18_6	0.832805	0.986656	0.419297	0.997979	0.990548	0.997189	0.780891	1
ENSG00000070444.15_4	0.832805	0.986656	0.454601	1	0.990548	0.997189	0.771806	1
ENSG00000070476.15_4	0.832805	0.986656	0.647288	0.96581	0.99563	0.997189	0.928967	1
ENSG00000070495.14_4	0.876204	0.986656	0.493161	0.915457	0.996191	0.997189	0.901549	1
ENSG00000070501.12_3	0.876204	0.986656	0.419297	0.989308	0.99563	0.997189	0.849872	1
ENSG00000070526.15_5	0.832805	0.986656	0.503133	1	0.99563	0.997189	0.808822	0.84932
ENSG00000070540.13_6	0.832805	0.986656	0.599832	0.927034	0.99563	0.997189	0.780891	1
ENSG00000070610.14_5	0.832805	0.986656	0.450928	0.972721	0.99563	0.997189	0.766325	0.989357
ENSG00000070614.15_4	0.834173	0.986656	0.780672	0.987042	0.99563	0.997189	0.732872	1
ENSG00000070669.17_5	0.842154	0.986656	0.419297	0.860346	0.99563	0.997189	0.732872	0.771504
ENSG00000070718.12_5	0.876204	0.986656	0.454405	0.997979	0.990548	0.997189	0.732872	1
ENSG00000070729.14_5	0.876204	0.986656	0.523108	0.654075	0.99563	0.997189	0.901549	0.401759
ENSG00000070731.11_5	0.942891	0.986656	0.506088	0.993272	0.99563	0.997189	0.829265	0.892448
ENSG00000070756.16_7	0.832805	0.986656	0.499069	0.971824	0.99563	0.997189	0.732872	0.953777
ENSG00000070759.17_4	0.832805	0.986656	0.974811	0.923313	0.990834	0.997189	0.732872	1
ENSG00000070761.8_4	0.975239	0.986656	0.883093	0.947959	0.99563	0.997189	0.844681	1
ENSG00000070770.9_5	0.832805	0.986656	0.509307	0.982471	0.990548	0.997189	0.745691	1
ENSG00000070785.17_7	0.842154	0.986656	0.462845	0.922949	0.99563	0.997189	0.904748	1
ENSG00000070814.21_8	0.832805	0.986656	0.454601	0.982471	0.990548	0.997189	0.732872	1
ENSG00000070831.17_8	0.977534	0.986656	0.552131	1	0.99563	0.997189	0.766325	1
ENSG00000070882.13_7	0.832805	0.986656	0.479797	0.997979	0.990548	0.997189	0.732872	1
ENSG00000070915.9_4	0.977534	0.986656	0.768398	0.564105	0.990548	0.997189	0.988282	0.801246
ENSG00000070950.10_5	0.981221	0.986656	0.547677	0.665675	0.990548	0.997189	0.976235	1
ENSG00000070961.15_4	0.96268	0.986656	0.509307	0.987042	0.99563	0.997189	0.732872	1
ENSG00000071051.14_4	0.869572	0.986656	0.828994	0.971746	0.99563	0.997189	0.802743	1
ENSG00000071054.16_7	0.832805	0.986656	0.574039	0.96007	0.99563	0.997189	0.745691	1
ENSG00000071073.13_5	0.981221	0.989965	0.503133	0.982471	0.990548	0.997189	0.778433	1
ENSG00000071082.11_4	0.981221	0.986656	0.723726	0.723591	0.99563	0.997189	0.732872	1
ENSG00000071127.17_4	0.85896	0.986656	0.914847	0.947959	0.99563	0.997189	0.732872	1
ENSG00000071189.21_4	0.960852	0.986656	0.450928	0.997979	0.99563	0.997189	0.732872	1
ENSG00000071205.12_3	0.876204	0.986656	0.419297	0.991054	0.99563	0.997189	0.745691	1
ENSG00000071242.12_6	0.832805	0.986656	0.599832	0.987042	0.99563	0.997189	0.921882	1
ENSG00000071243.16_3	0.91686	0.986656	0.567113	0.987042	0.99563	0.997189	0.780891	1
ENSG00000071246.11_4	0.876204	0.994751	0.976952	0.812552	0.99563	0.997189	0.802743	1
ENSG00000071282.12_4	0.981221	0.986656	0.547677	0.618313	0.990548	0.997189	0.732872	0.401759
ENSG00000071462.11_6	0.876204	0.986656	0.489591	0.997979	0.99563	0.997189	0.752258	1
ENSG00000071537.14_5	0.926712	0.986656	0.462845	0.997979	0.99563	0.997189	0.732872	1
ENSG00000071539.14_5	0.876204	0.986656	0.780672	0.884067	0.990548	0.997189	0.947926	0.401759
ENSG00000071553.17_5	0.91686	0.986656	0.774925	0.913911	0.99563	0.997189	0.904748	1
ENSG00000071564.16_8	0.832805	0.986656	0.75139	0.982471	0.99563	0.997189	0.941406	0.73421
ENSG00000071575.11_2	0.93228	0.995545	0.599832	0.987042	0.99563	0.997189	0.901549	0.955464
ENSG00000071626.16_4	0.834173	0.986656	0.780672	0.883877	0.99563	0.997189	0.745691	0.973675
ENSG00000071655.18_6	0.832805	0.986656	0.499069	0.997979	0.990548	0.997189	0.780891	1
ENSG00000071794.16_5	0.977534	0.986656	0.450928	0.836347	0.990548	0.997189	0.745691	1
ENSG00000071859.15_3	0.832805	0.986656	0.574039	0.816164	0.990548	0.997189	0.732872	1
ENSG00000071889.16_5	0.834173	0.994793	0.872804	0.884067	0.99563	0.997189	0.947926	1
ENSG00000071894.17_7	0.832805	0.986656	0.419297	0.941949	0.99563	0.997189	0.926908	0.651016
ENSG00000071909.18_4	0.960331	0.994793	0.419297	0.564105	0.99563	0.997189	0.732872	0.648834
ENSG00000071967.12_3	0.832805	0.986656	0.454405	0.997979	0.990548	0.997189	0.780891	1
ENSG00000071991.9_4	0.832805	0.986656	0.780672	0.989308	0.99563	0.997189	0.778433	1
ENSG00000071994.11_7	0.926712	0.986656	0.635012	0.991054	0.99563	0.997189	0.952028	1
ENSG00000072042.13_6	0.981221	0.986656	0.547677	0.997979	0.99563	0.997189	0.778433	1
ENSG00000072062.14_4	0.876204	0.986656	0.605004	0.997979	0.99563	0.997189	0.732872	1
ENSG00000072071.16_6	0.832805	0.986656	0.419297	0.665675	0.990548	0.997189	0.964491	0.648834
ENSG00000072080.11_6	0.91686	0.989469	0.99153	0.723591	0.99563	0.997189	0.963816	0.401759
ENSG00000072110.13_6	0.91686	0.986656	0.847876	0.95848	0.99563	0.997189	0.778433	0.966401
ENSG00000072121.16_6	0.975239	0.994793	0.764007	0.971824	0.99563	0.997189	0.87412	0.676806
ENSG00000072133.11_4	0.832805	0.986656	0.419297	0.987042	0.99563	0.997189	0.732872	0.996093
ENSG00000072134.15_7	0.909269	0.995545	0.454601	0.723591	0.99563	0.997189	0.745691	0.73421
ENSG00000072135.13_4	0.832805	0.986656	0.790523	0.982471	0.990548	0.997189	0.732872	0.928704
ENSG00000072163.19_5	0.876204	0.986656	0.60391	0.982471	0.99563	0.997189	0.948594	0.820555
ENSG00000072182.12_4	0.832805	0.986656	0.503133	0.723591	0.990834	0.997189	0.937648	0.401759
ENSG00000072195.15_2	0.832805	0.986656	0.462845	0.723591	0.99563	0.997189	0.766174	0.648834
ENSG00000072210.19_6	0.832805	0.986656	0.419297	0.997979	0.99563	0.997189	0.732872	1
ENSG00000072274.13_5	0.998209	0.986656	0.419297	0.723591	0.99563	0.997189	0.752258	0.648834
ENSG00000072310.17_5	0.926712	0.986656	0.764802	0.972721	0.99563	0.997189	0.916087	1
ENSG00000072364.13_4	0.832805	0.986656	0.462845	0.723591	0.99563	0.997189	0.732872	0.928704
ENSG00000072401.15_3	0.975239	0.986656	0.489591	0.991054	0.99563	0.997189	0.732872	0.720717
ENSG00000072415.9_7	0.896088	0.986656	0.419297	0.723591	0.990548	0.997189	0.780891	0.903556
ENSG00000072422.17_4	0.926712	0.986656	0.997044	0.564105	0.990548	0.997189	0.937648	0.676806
ENSG00000072501.18_3	0.908286	0.986656	0.506088	0.564105	0.99563	0.997189	0.732872	0.801246
ENSG00000072506.13_4	0.974393	0.986656	0.914847	0.971824	0.990548	0.997189	0.928967	1
ENSG00000072518.20_3	0.832805	0.986656	0.678527	1	0.99563	0.997189	0.745691	1
ENSG00000072571.20_6	0.876204	0.986656	0.506088	0.564105	0.990548	0.997189	0.829265	0.801246
ENSG00000072609.17_5	0.834173	0.986656	0.523108	0.952045	0.99563	0.997189	0.745691	1
ENSG00000072657.9_5	0.877749	0.986656	0.873183	0.816164	0.990548	0.997189	0.732872	0.988897
ENSG00000072682.18_7	0.832805	0.986656	0.830728	0.665675	0.990548	0.997189	0.815535	0.401759
ENSG00000072694.21_4	0.876204	0.986656	0.506088	0.987042	0.990548	0.997189	0.851648	1
ENSG00000072736.19_6	0.912962	0.986656	0.557885	0.982471	0.99563	0.997189	0.732872	1
ENSG00000072756.17_3	0.832805	0.986656	0.454405	0.971746	0.990548	0.997189	0.732872	1
ENSG00000072778.20_3	0.907281	0.986656	0.631753	0.997979	0.99563	0.997189	0.829265	1
ENSG00000072786.13_5	0.832805	0.986656	0.760113	0.99054	0.990548	0.997189	0.745691	1
ENSG00000072803.17_4	0.91686	0.986656	0.450928	0.95848	0.99563	0.997189	0.788256	0.73421
ENSG00000072818.12_6	0.832805	0.986656	0.482555	0.997979	0.99563	0.997189	0.766325	1
ENSG00000072840.13_4	0.832805	0.986656	0.419297	0.854868	0.990548	0.997189	0.732872	0.84932
ENSG00000072849.11_5	0.926712	0.986656	0.506088	0.982471	0.99563	0.997189	0.964491	1
ENSG00000072858.10_3	0.876204	0.986656	0.679269	0.999126	0.99563	0.997189	0.745691	1
ENSG00000072864.15_5	0.859711	0.986656	0.654112	0.982471	0.99563	0.997189	0.732872	1
ENSG00000072952.18_7	0.876204	0.986656	0.647966	0.997979	0.99563	0.997189	0.732872	0.933633
ENSG00000072954.7_4	0.876204	0.986656	0.911667	1	0.99563	0.997189	0.745691	0.933633
ENSG00000072958.8_5	0.894842	0.986656	0.525562	0.952045	0.99694	0.997189	0.745077	1
ENSG00000073008.15_5	0.908286	0.986656	0.555961	0.989308	0.99563	0.997189	0.732872	0.801246
ENSG00000073050.11_5	0.832805	0.986656	0.454601	0.723591	0.990548	0.997189	0.732872	0.933633
ENSG00000073060.16_6	0.832805	0.986656	0.59601	0.820447	0.99563	0.997189	0.732872	1
ENSG00000073111.14_5	0.943399	0.986656	0.873183	0.997979	0.99563	0.997189	0.91235	1
ENSG00000073150.14_5	0.876204	0.986656	0.687706	0.884067	0.990548	0.997189	0.861776	0.985148
ENSG00000073169.14_6	0.959451	0.986656	0.909127	0.997979	0.99563	0.997189	0.958621	1
ENSG00000073331.18_6	0.832805	0.986656	0.450554	0.893703	0.99563	0.997189	0.778433	1
ENSG00000073350.13_4	0.832805	0.986656	0.450928	0.997979	0.99563	0.997189	0.958621	1
ENSG00000073417.15_6	0.832805	0.986656	0.462845	0.993272	0.99563	0.997189	0.732872	1
ENSG00000073464.12_6	0.876204	0.995545	0.896449	0.987042	0.99563	0.997189	0.808822	1
ENSG00000073536.18_4	0.91686	0.986656	0.631753	0.947959	0.99563	0.997189	0.959507	1
ENSG00000073578.17_5	0.876204	0.986656	0.552131	0.987042	0.99563	0.997189	0.740633	1
ENSG00000073584.20_8	0.912962	0.986656	0.450928	0.971824	0.99563	0.997189	0.732872	1
ENSG00000073605.18_5	0.832805	0.986656	0.567113	0.989129	0.99563	0.997189	0.732872	1
ENSG00000073614.13_5	0.876204	0.986656	0.450928	0.913911	0.99563	0.997189	0.732872	1
ENSG00000073711.11_5	0.981662	0.986656	0.594845	0.67679	0.990548	0.997189	0.732872	0.401759
ENSG00000073737.16_5	0.981662	0.986656	0.454601	0.982471	0.990548	0.997189	0.867886	1
ENSG00000073756.12_4	0.961668	0.986656	0.454601	0.997979	0.99563	0.997189	0.780891	0.874905
ENSG00000073792.15_4	0.977534	0.986656	0.678527	0.989308	0.99563	0.997189	0.732872	0.848844
ENSG00000073803.14_7	0.91686	0.986656	0.419297	0.665675	0.990548	0.997189	0.93082	1
ENSG00000073849.15_4	0.832805	0.986656	0.552131	0.926722	0.990548	0.997189	0.732872	0.939817
ENSG00000073861.3_3	0.9581	0.986656	0.450554	0.997979	0.99563	0.997189	0.732872	1
ENSG00000073910.22_7	0.876204	0.986656	0.60195	0.971824	0.99563	0.997189	0.745077	0.911296
ENSG00000073921.18_6	0.908286	0.986656	0.499074	0.987042	0.99563	0.997189	0.732872	1
ENSG00000073969.18_4	0.960852	0.986656	0.506088	0.991054	0.99563	0.997189	0.745691	1
ENSG00000074054.18_7	0.832805	0.986656	0.488695	0.982471	0.99563	0.997189	0.882093	1
ENSG00000074071.14_4	0.981662	0.994793	0.553913	0.971824	0.99563	0.997189	0.780891	1
ENSG00000074181.9_4	0.832805	0.986656	0.419297	0.971746	0.99563	0.997189	0.780891	0.401759
ENSG00000074201.9_6	0.912962	0.986656	0.419297	0.997979	0.99563	0.997189	0.79134	1
ENSG00000074211.14_4	0.909269	0.986656	0.552131	0.665675	0.990548	0.997189	0.745691	0.70949
ENSG00000074266.21_5	0.935401	0.986656	0.499069	0.997979	0.99563	0.997189	0.937648	1
ENSG00000074276.10_4	0.832805	0.986656	0.493161	0.665675	0.990548	0.997189	0.732872	0.401759
ENSG00000074319.13_6	0.91686	0.986656	0.547677	0.971746	0.99563	0.997189	0.732872	1
ENSG00000074356.17_6	0.832805	0.986656	0.482555	0.997979	0.990775	0.997189	0.732872	1
ENSG00000074370.18_5	0.832805	0.986656	0.523561	0.997979	0.99563	0.997189	0.904748	1
ENSG00000074416.14_9	0.832805	0.994793	0.593751	0.820447	0.990548	0.997189	0.732872	0.401759
ENSG00000074527.12_4	0.832805	0.986656	0.9439	0.981936	0.99563	0.997189	0.745691	0.401759
ENSG00000074582.14_6	0.832805	0.986656	0.830728	0.971824	0.99563	0.997189	0.914339	1
ENSG00000074590.13_4	0.894645	0.986656	0.976895	0.956807	0.990548	0.997189	0.928967	0.863309
ENSG00000074603.19_7	0.834173	0.986656	0.503133	0.987042	0.99563	0.997189	0.737869	1
ENSG00000074621.14_5	0.832805	0.986656	0.447561	0.67679	0.990548	0.997189	0.903706	0.401759
ENSG00000074657.13_5	0.832805	0.994793	0.8154	0.953083	0.99563	0.997189	0.745077	1
ENSG00000074660.16_6	0.876204	0.986656	0.692304	0.971746	0.99563	0.997189	0.968528	1
ENSG00000074695.6_4	0.962006	0.986656	0.523108	0.982471	0.99563	0.997189	0.732872	1
ENSG00000074696.13_4	0.876204	0.986656	0.419297	0.972721	0.99563	0.997189	0.778433	1
ENSG00000074706.13_7	0.842154	0.986656	0.652343	0.926722	0.99563	0.997189	0.861776	1
ENSG00000074755.15_6	0.832805	0.986656	0.59735	0.982471	0.99563	0.997189	0.829265	1
ENSG00000074800.16_8	0.981221	0.986656	0.738615	0.777028	0.99563	0.997189	0.732872	1
ENSG00000074803.20_6	0.834173	0.986656	0.594845	0.931294	0.99563	0.997189	0.780891	0.874905
ENSG00000074842.8_6	0.964737	0.986656	0.506088	0.987042	0.99563	0.997189	0.87412	1
ENSG00000074855.11_5	0.832805	0.986656	0.835664	0.957754	0.990548	0.997189	0.947926	0.591235
ENSG00000074935.14_4	0.832805	0.986656	0.419297	0.987042	0.990548	0.997189	0.732872	1
ENSG00000074964.17_4	0.832805	0.986656	0.819738	0.982471	0.99563	0.997189	0.903706	1
ENSG00000074966.11_4	0.832805	0.986656	0.488695	0.947986	0.99563	0.997189	0.745691	0.868575
ENSG00000075073.15_4	0.970645	0.986656	0.450928	0.972721	0.99563	0.997189	0.802743	1
ENSG00000075089.9_3	0.930972	0.995494	0.419297	0.803449	0.990548	0.997189	0.732872	1
ENSG00000075131.10_7	0.876204	0.986656	0.450928	0.982471	0.990548	0.997189	0.98968	1
ENSG00000075142.13_4	0.91686	0.986656	0.462845	0.972721	0.99563	0.997189	0.771806	1
ENSG00000075151.20_4	0.866648	0.986656	0.506088	0.997979	0.99563	0.997189	0.745691	0.938945
ENSG00000075188.9_5	0.942891	0.994793	0.59735	0.884067	0.990548	0.997189	0.964889	1
ENSG00000075213.11_7	0.834173	0.995545	0.454601	0.665675	0.99563	0.997189	0.778433	0.676806
ENSG00000075218.19_4	0.896695	0.986656	0.810902	0.723591	0.990548	0.997189	0.948155	0.857605
ENSG00000075223.14_4	0.832805	0.986656	0.419297	0.972721	0.990548	0.997189	0.829265	1
ENSG00000075234.17_5	0.877749	0.986656	0.48499	0.993272	0.990548	0.997189	0.732872	0.874905
ENSG00000075239.14_3	0.866648	0.994793	0.419297	0.723591	0.990548	0.997189	0.928967	1
ENSG00000075240.17_4	0.876204	0.986656	0.631753	0.997885	0.99563	0.997189	0.892043	0.857605
ENSG00000075275.16_6	0.832805	0.986656	0.454601	0.777028	0.99563	0.997189	0.745691	0.73421
ENSG00000075292.19_4	0.99403	0.986656	0.419437	0.997979	0.99563	0.997189	0.732872	1
ENSG00000075303.13_4	0.85896	0.986656	0.450928	0.99054	0.99563	0.997189	0.928967	1
ENSG00000075336.12_4	0.972338	0.986656	0.419297	0.67679	0.990548	0.997189	0.745691	1
ENSG00000075340.23_5	0.842154	0.994793	0.917419	0.941949	0.990548	0.997189	0.745691	0.771504
ENSG00000075391.16_6	0.960331	0.986656	0.631753	0.665675	0.990548	0.997189	0.732872	1
ENSG00000075399.14_8	0.832805	0.986656	0.419297	1	0.99563	0.997189	0.849872	0.73421
ENSG00000075407.18_3	0.832805	0.986656	0.419297	0.982471	0.990548	0.997189	0.732872	0.953919
ENSG00000075413.18_6	0.85896	0.986656	0.506088	0.982471	0.99563	0.997189	0.732872	0.953777
ENSG00000075415.12_7	0.85896	0.986656	0.550252	0.982471	0.99563	0.997189	0.803406	1
ENSG00000075420.13_3	0.832805	0.986656	0.462845	0.947959	0.99563	0.997189	0.732872	0.84932
ENSG00000075426.12_4	0.832805	0.986656	0.60195	0.982471	0.99563	0.997189	0.844681	1
ENSG00000075429.9_3	0.832805	0.986656	0.450928	0.665675	0.990548	0.997189	0.745691	0.648834
ENSG00000075539.15_5	0.935401	0.986656	0.419437	0.982471	0.99563	0.997189	0.732872	1
ENSG00000075568.17_4	0.876204	0.986656	0.419297	0.971824	0.99563	0.997189	0.780891	0.933633
ENSG00000075618.18_3	0.832805	0.986656	0.454405	0.971746	0.99563	0.997189	0.732872	0.676806
ENSG00000075624.16_7	0.842154	0.986656	0.771373	0.947986	0.99563	0.997189	0.745691	1
ENSG00000075643.6_4	0.839077	0.986656	0.454601	0.723591	0.990548	0.997189	0.732872	0.801246
ENSG00000075651.16_5	0.832805	0.986656	0.768398	0.971824	0.993543	0.997189	0.808822	1
ENSG00000075702.18_5	0.832805	0.986656	0.974811	0.971824	0.990548	0.997189	0.928967	1
ENSG00000075711.21_7	0.939154	0.986656	0.444486	0.971824	0.99563	0.997189	0.778433	1
ENSG00000075785.13_3	0.842154	0.986656	0.419297	0.971824	0.99563	0.997189	0.732872	1
ENSG00000075790.10_6	0.832805	0.986656	0.419297	0.956807	0.990548	0.997189	0.732872	0.71764
ENSG00000075826.17_5	0.832805	0.993812	0.713679	0.947959	0.990548	0.997189	0.903706	1
ENSG00000075856.12_7	0.909269	0.986656	0.503133	0.926722	0.99563	0.997189	0.732872	1
ENSG00000075884.14_6	0.922566	0.986656	0.499069	0.997979	0.99563	0.997189	0.732872	1
ENSG00000075914.13_4	0.832805	0.986656	0.676528	0.997979	0.990548	0.997189	0.948594	1
ENSG00000075945.13_4	0.977534	0.986656	0.419437	0.997979	0.99563	0.997189	0.732872	1
ENSG00000075975.16_3	0.933433	0.986656	0.706863	0.987042	0.99563	0.997189	0.87412	1
ENSG00000076003.5_4	0.975239	0.986656	0.887095	0.991054	0.99563	0.997189	0.957058	1
ENSG00000076043.10_6	0.981221	0.986656	0.73944	0.982471	0.99563	0.997189	0.732872	1
ENSG00000076053.10_4	0.91686	0.986656	0.434928	0.982471	0.99563	0.997189	0.745691	1
ENSG00000076067.13_4	0.832805	0.986656	0.764802	0.968518	0.99563	0.997189	0.829265	1
ENSG00000076108.11_8	0.832805	0.986656	0.499069	0.971824	0.99563	0.997189	0.738182	1
ENSG00000076201.15_4	0.941354	0.986656	0.506088	0.982471	0.99563	0.997189	0.862982	1
ENSG00000076242.15_5	0.842154	0.986656	0.503133	0.997979	0.990834	0.997189	0.745691	1
ENSG00000076248.10_5	0.832805	0.986656	0.525562	0.85025	0.99563	0.997189	0.903706	1
ENSG00000076258.10_3	0.832805	0.986656	0.450928	1	0.99563	0.997189	0.903706	0.71764
ENSG00000076321.11_4	0.926712	0.986656	0.572647	0.971824	0.99563	0.997189	0.766174	0.995797
ENSG00000076351.13_7	0.842154	0.986656	0.592194	0.972721	0.99563	0.997189	0.829265	0.847012
ENSG00000076356.7_4	0.926712	0.986656	0.654582	0.67679	0.99563	0.997189	0.778433	0.933633
ENSG00000076382.17_7	0.867121	0.986656	0.516034	0.971824	0.99563	0.997189	0.732872	0.933633
ENSG00000076513.17_4	0.832805	0.986656	0.506088	0.997979	0.99563	0.997189	0.745691	0.739555
ENSG00000076554.15_6	0.834173	0.995545	0.450928	0.997979	0.99563	0.997189	0.780891	1
ENSG00000076555.15_5	0.832805	0.986656	0.454601	0.982471	0.990548	0.997189	0.861776	0.868575
ENSG00000076604.15_4	0.975239	0.986656	0.450928	0.80478	0.990548	0.997189	0.983044	0.985148
ENSG00000076641.4_4	0.832805	0.986656	0.419297	0.971746	0.99563	0.997189	0.732872	1
ENSG00000076650.7_3	0.832805	0.986656	0.503133	0.997979	0.99563	0.997189	0.849872	1
ENSG00000076662.10_5	0.987459	0.986656	0.774925	0.987042	0.99563	0.997189	0.771806	1
ENSG00000076685.18_6	0.832805	0.986656	0.419297	0.989129	0.99563	0.997189	0.745691	1
ENSG00000076706.17_6	0.876204	0.986656	0.525562	0.564105	0.990548	0.997189	0.849872	0.569139
ENSG00000076770.14_5	0.93264	0.986656	0.770356	0.987042	0.99563	0.997189	0.732872	1
ENSG00000076864.19_7	0.977534	0.986656	0.654112	0.997979	0.990548	0.997189	0.778433	1
ENSG00000076924.12_4	0.832805	0.994793	0.819613	1	0.99563	0.997189	0.957058	1
ENSG00000076928.17_3	0.876204	0.986656	0.780672	0.989308	0.990548	0.997189	0.849872	1
ENSG00000076944.16_6	0.867121	0.986656	0.60195	0.997979	0.990548	0.997189	0.732872	1
ENSG00000076984.17_2	0.832805	0.986656	0.9439	0.99054	0.990548	0.997189	0.732872	0.996093
ENSG00000077044.10_3	0.832805	0.986656	0.525562	0.971746	0.99563	0.997189	0.844681	1
ENSG00000077097.15_8	0.981221	0.986656	0.454601	0.987042	0.99563	0.997189	0.732872	1
ENSG00000077147.16_7	0.876204	0.986656	0.454601	0.969976	0.99563	0.997189	0.732872	1
ENSG00000077150.20_6	0.832805	0.986656	0.7376	0.997979	0.990548	0.997189	0.904748	1
ENSG00000077152.11_6	0.985728	0.986656	0.687706	0.723591	0.99563	0.997189	0.956541	1
ENSG00000077157.22_7	0.834173	0.986656	0.620152	0.971824	0.99563	0.997189	0.79134	1
ENSG00000077232.18_6	0.970645	0.986656	0.450928	0.972721	0.99563	0.997189	0.732872	1
ENSG00000077235.18_6	0.834173	0.986656	0.761944	0.987042	0.99563	0.997189	0.867886	1
ENSG00000077238.14_6	0.832805	0.986656	0.523108	0.987042	0.99563	0.997189	0.766174	1
ENSG00000077254.14_5	0.832805	0.986656	0.454601	0.971824	0.99563	0.997189	0.745691	1
ENSG00000077264.15_5	0.832805	0.986656	0.454601	0.997979	0.990548	0.997189	0.871801	1
ENSG00000077312.9_5	0.832805	0.986656	0.630964	0.982471	0.990548	0.997189	0.903706	1
ENSG00000077348.9_4	0.981662	0.994793	0.780672	0.982471	0.99563	0.997189	0.928967	0.868575
ENSG00000077380.15_6	0.876204	0.986656	0.450928	0.85025	0.99563	0.997189	0.745691	1
ENSG00000077420.16_4	0.832805	0.986656	0.567113	0.971824	0.99563	0.997189	0.732872	1
ENSG00000077454.16_6	0.834173	0.986656	0.838194	0.997979	0.99563	0.997189	0.976235	1
ENSG00000077458.13_4	0.981662	0.986656	0.419297	1	0.99563	0.997189	0.732872	1
ENSG00000077463.15_8	0.982399	0.986656	0.750978	0.972721	0.99563	0.997189	0.913551	1
ENSG00000077514.9_6	0.876204	0.986656	0.419297	0.997979	0.99563	0.997189	0.732872	0.857605
ENSG00000077549.18_6	0.842154	0.986656	0.817537	0.80478	0.99563	0.997189	0.732872	1
ENSG00000077585.14_7	0.832805	0.986656	0.419297	0.971824	0.990548	0.997189	0.732872	1
ENSG00000077684.16_5	0.832805	0.994793	0.419297	0.991054	0.99563	0.997189	0.732872	1
ENSG00000077713.19_4	0.832805	0.986656	0.450928	0.922949	0.99563	0.997189	0.943487	1
ENSG00000077721.16_3	0.832805	0.986656	0.419297	0.982471	0.990548	0.997189	0.732872	1
ENSG00000077782.20_6	0.926712	0.986656	0.630823	0.564105	0.990548	0.997189	0.871801	0.401759
ENSG00000077800.13_5	0.832805	0.986656	0.454601	0.665675	0.990548	0.997189	0.778433	0.648834
ENSG00000077942.19_8	0.842154	0.986656	0.533095	0.853665	0.99563	0.997189	0.745691	1
ENSG00000077984.6_3	0.926712	0.986656	0.977833	0.972721	0.99563	0.997189	0.780891	1
ENSG00000078018.20_7	0.832805	0.986656	0.720346	0.971824	0.99563	0.997189	0.991473	0.933633
ENSG00000078043.16_8	0.832805	0.986656	0.599832	0.972721	0.99563	0.997189	0.732872	1
ENSG00000078061.13_3	0.832805	0.986656	0.915484	0.987042	0.99563	0.997189	0.842118	1
ENSG00000078070.13_6	0.832805	0.986656	0.419297	0.947959	0.99563	0.997189	0.79134	1
ENSG00000078081.8_5	0.832805	0.986656	0.434928	0.753304	0.990548	0.997189	0.780891	0.91408
ENSG00000078114.18_4	0.832805	0.986656	0.777902	0.997979	0.990548	0.997189	0.732872	0.995797
ENSG00000078124.12_4	0.842154	0.986656	0.419297	0.941949	0.99563	0.997189	0.945366	1
ENSG00000078140.14_4	0.977534	0.986656	0.419297	0.997979	0.990548	0.997189	0.87412	1
ENSG00000078142.13_4	0.832805	0.986656	0.419297	0.997979	0.99563	0.997189	0.732872	1
ENSG00000078177.14_4	0.974393	0.994793	0.454601	0.991054	0.99563	0.997189	0.764775	1
ENSG00000078237.7_4	0.908286	0.986656	0.533095	0.99054	0.99563	0.997189	0.732872	1
ENSG00000078246.17_4	0.834173	0.986656	0.419297	0.915457	0.99563	0.997189	0.928967	0.73421
ENSG00000078269.15_5	0.832805	0.986656	0.547677	0.912765	0.990548	0.997189	0.811545	0.868575
ENSG00000078295.17_4	0.832805	0.986656	0.620152	0.665675	0.990548	0.997189	0.878445	0.676806
ENSG00000078304.19_6	0.832805	0.986656	0.546282	0.971746	0.99563	0.997189	0.780891	1
ENSG00000078319.9_6	0.832805	0.994793	0.557885	0.997979	0.99563	0.997189	0.79191	1
ENSG00000078328.21_6	0.832805	0.986656	0.647966	0.87512	0.99563	0.997189	0.943487	0.73421
ENSG00000078369.18_4	0.981221	0.986656	0.746875	0.915457	0.99563	0.997189	0.732872	1
ENSG00000078403.17_5	0.832805	0.986656	0.419297	0.987042	0.99563	0.997189	0.861776	1
ENSG00000078487.17_5	0.876204	0.986656	0.503133	0.997979	0.990548	0.997189	0.745691	0.874905
ENSG00000078589.13_3	0.981221	0.986656	0.499074	1	0.99563	0.998114	0.780891	1
ENSG00000078596.11_4	0.842154	0.986656	0.419437	0.816164	0.99563	0.997189	0.745077	1
ENSG00000078618.21_4	0.867121	0.986656	0.454601	0.987042	0.990548	0.997189	0.732872	1
ENSG00000078668.14_6	0.935401	0.995545	0.506088	0.971824	0.99563	0.997189	0.732872	0.933633
ENSG00000078674.17_4	0.88188	0.986656	0.472878	0.971824	0.99563	0.997189	0.732872	1
ENSG00000078687.17_5	0.876204	0.986656	0.766906	0.997979	0.99563	0.997189	0.745691	1
ENSG00000078699.21_3	0.832805	0.986656	0.450928	0.67679	0.990548	0.997189	0.983613	0.781806
ENSG00000078747.15_5	0.880982	0.995545	0.509307	0.982471	0.99563	0.997189	0.745691	1
ENSG00000078804.13_4	0.832805	0.986656	0.419297	0.692608	0.990548	0.997189	0.970388	1
ENSG00000078808.17_5	0.926712	0.986656	0.506088	0.972721	0.99563	0.997189	0.771806	1
ENSG00000078814.16_5	0.832805	0.986656	0.654112	0.665675	0.990548	0.997189	0.802743	0.801246
ENSG00000078902.16_5	0.834173	0.986656	0.868624	1	0.99563	0.997189	0.91235	1
ENSG00000078967.13_4	0.91686	0.994793	0.454601	0.723591	0.990548	0.997189	0.732872	1
ENSG00000079134.12_5	0.832805	0.986656	0.506088	0.971824	0.990548	0.997189	0.732872	1
ENSG00000079150.18_6	0.834173	0.986656	0.419297	0.723591	0.990548	0.997189	0.745691	0.868575
ENSG00000079156.17_4	0.832805	0.986656	0.419297	0.723591	0.99563	0.997189	0.732872	0.648834
ENSG00000079215.14_4	0.842154	0.986656	0.506088	0.905808	0.990548	0.997189	0.829599	0.895837
ENSG00000079246.16_5	0.91686	0.986656	0.506088	0.952855	0.99563	0.997189	0.780891	1
ENSG00000079257.8_6	0.964737	0.986656	0.687706	0.989308	0.99563	0.997189	0.914339	0.996093
ENSG00000079263.19_4	0.867121	0.986656	0.557885	0.947986	0.99563	0.997189	0.732872	1
ENSG00000079277.21_9	0.832805	0.986656	0.523108	0.997979	0.99563	0.997189	0.732872	1
ENSG00000079308.19_8	0.909269	0.986656	0.73944	0.982471	0.99563	0.997189	0.732872	0.648834
ENSG00000079313.15_6	0.832805	0.986656	0.454601	0.982471	0.99563	0.997189	0.901549	0.674827
ENSG00000079332.15_7	0.909269	0.986656	0.523108	1	0.99563	0.997189	0.904748	1
ENSG00000079335.20_7	0.832805	0.986656	0.513136	0.982471	0.99563	0.997189	0.780891	1
ENSG00000079385.22_6	0.832805	0.986656	0.552131	0.96581	0.99563	0.997189	0.876693	0.797349
ENSG00000079387.14_7	0.962006	0.993812	0.450928	0.997979	0.99563	0.997189	0.829265	1
ENSG00000079432.7_6	0.832805	0.986656	0.697978	0.997979	0.99563	0.997189	0.780891	1
ENSG00000079435.10_6	0.832805	0.986656	0.479797	0.987042	0.99563	0.997189	0.732872	1
ENSG00000079459.13_4	0.876204	0.986656	0.506088	0.957754	0.99563	0.997189	0.732872	1
ENSG00000079462.7_6	0.909269	0.986656	0.731529	0.816164	0.99563	0.997189	0.829265	1
ENSG00000079482.13_5	0.832805	0.986656	0.557885	0.723591	0.990548	0.997189	0.928967	0.401759
ENSG00000079616.12_2	0.977534	0.986656	0.620152	0.997979	0.99563	0.997189	0.778433	1
ENSG00000079691.18_6	0.834173	0.986656	0.450928	0.982471	0.99563	0.997189	0.732872	1
ENSG00000079739.17_5	0.876204	0.995494	0.506088	0.991054	0.990834	0.997189	0.732872	1
ENSG00000079785.15_5	0.961668	0.986656	0.419297	1	0.99563	0.997189	0.732872	1
ENSG00000079805.16_5	0.832805	0.986656	0.547677	1	0.99563	0.997189	0.947926	0.966401
ENSG00000079819.19_7	0.832805	0.989965	0.419297	0.987042	0.99563	0.997189	0.732872	0.868575
ENSG00000079931.15_4	0.91686	0.986656	0.419297	0.812552	0.99563	0.997189	0.745691	0.739555
ENSG00000079950.14_4	0.908286	0.986656	0.506088	1	0.99563	0.997189	0.829265	1
ENSG00000079974.17_4	0.832805	0.986656	0.503133	0.987042	0.990548	0.997189	0.907102	1
ENSG00000079999.14_5	0.91686	0.986656	0.462845	0.913911	0.99563	0.997189	0.766174	0.868575
ENSG00000080007.8_3	0.832805	0.986656	0.419297	0.972721	0.99563	0.997189	0.732872	0.911296
ENSG00000080189.15_6	0.842154	0.986656	0.506088	0.987042	0.99563	0.997189	0.778433	1
ENSG00000080200.10_5	0.942891	0.986656	0.580138	0.971824	0.99563	0.997189	0.732872	1
ENSG00000080298.15_6	0.91686	0.986656	0.419297	0.982471	0.99563	0.997189	0.850121	0.933633
ENSG00000080345.18_7	0.91686	0.986656	0.419297	1	0.99563	0.997189	0.732872	1
ENSG00000080371.6_3	0.926712	0.994793	0.499074	0.972721	0.99563	0.997189	0.732872	1
ENSG00000080493.17_6	0.834173	0.986656	0.419297	0.820447	0.99563	0.997189	0.732872	0.787998
ENSG00000080503.24_6	0.926712	0.986656	0.419297	0.952045	0.99563	0.997189	0.732872	1
ENSG00000080546.13_4	0.832805	0.986656	0.450928	0.987042	0.99563	0.997189	0.825177	1
ENSG00000080561.13_3	0.942289	0.995494	0.462845	0.997979	0.990834	0.997189	0.732872	0.868575
ENSG00000080573.7_4	0.834173	0.986656	0.547677	0.723591	0.99563	0.997189	0.914339	0.674827
ENSG00000080603.17_6	0.834173	0.997462	0.612742	0.860346	0.990548	0.997189	0.871687	1
ENSG00000080608.10_4	0.832805	0.986656	0.419437	0.971824	0.99563	0.997189	0.829265	1
ENSG00000080802.18_4	0.832805	0.986656	0.419297	0.915457	0.99563	0.997189	0.778433	1
ENSG00000080815.19_6	0.832805	0.986656	0.499074	0.971824	0.99563	0.997189	0.732872	1
ENSG00000080819.9_7	0.842154	0.986656	0.506088	0.883877	0.99563	0.997189	0.732872	1
ENSG00000080822.17_7	0.894842	0.986656	0.552131	0.982471	0.99563	0.997189	0.771806	1
ENSG00000080823.23_5	0.832805	0.986656	0.677096	0.698981	0.990548	0.997189	0.732872	0.569139
ENSG00000080824.18_4	0.926712	0.986656	0.450928	0.997979	0.99563	0.997189	0.732872	1
ENSG00000080839.12_5	0.977534	0.995545	0.60195	0.723591	0.99563	0.997189	0.850121	1
ENSG00000080845.17_6	0.832805	0.986656	0.79366	0.997979	0.990548	0.997189	0.901549	1
ENSG00000080854.15_6	0.918325	0.986656	0.980365	0.67679	0.990548	0.997189	0.944275	1
ENSG00000080947.15_4	0.894645	0.986656	0.675773	0.982471	0.990548	0.997189	0.959507	1
ENSG00000080986.13_5	0.876204	0.986656	0.419297	0.971824	0.99563	0.997189	0.732872	1
ENSG00000081014.11_4	0.832805	0.986656	0.419297	0.991054	0.990548	0.997189	0.732872	1
ENSG00000081019.13_6	0.903442	0.986656	0.419297	0.915457	0.990834	0.997189	0.732872	1
ENSG00000081026.19_4	0.832805	0.986656	0.547677	0.971824	0.990548	0.997189	0.858796	0.908044
ENSG00000081052.13_4	0.941354	0.986656	0.419297	0.723591	0.99563	0.997189	0.928967	0.867515
ENSG00000081059.20_4	0.832805	0.986656	0.73944	0.67679	0.99563	0.997189	0.957058	0.73421
ENSG00000081087.15_5	0.91686	0.986656	0.450928	0.982471	0.99563	0.997189	0.732872	0.928704
ENSG00000081138.14_4	0.832805	0.986656	0.419297	0.665675	0.990548	0.997189	0.732872	0.591235
ENSG00000081148.12_4	0.832805	0.986656	0.419297	0.723591	0.990548	0.997189	0.844681	0.676806
ENSG00000081154.12_3	0.894842	0.994793	0.419297	0.994479	0.99563	0.997189	0.766325	1
ENSG00000081177.18_3	0.832805	0.994793	0.732664	0.989129	0.99563	0.997189	0.732872	1
ENSG00000081181.8_3	0.832805	0.994793	0.777902	0.971824	0.990548	0.997189	0.811545	0.868575
ENSG00000081189.15_8	0.832805	0.986656	0.454601	0.971824	0.99563	0.997189	0.732872	1
ENSG00000081237.20_6	0.989492	0.986656	0.504819	0.99054	0.99563	0.997189	0.732872	1
ENSG00000081307.12_4	0.912962	0.986656	0.59601	0.979954	0.99563	0.997189	0.778433	1
ENSG00000081320.11_5	0.93264	0.986656	0.454601	0.982471	0.99563	0.997189	0.766174	1
ENSG00000081377.17_6	0.832805	0.986656	0.506088	0.941949	0.99563	0.997189	0.861673	1
ENSG00000081386.12_3	0.842154	0.986656	0.489591	0.997979	0.990548	0.997189	0.983613	1
ENSG00000081665.14_7	0.832805	0.986656	0.419297	0.997979	0.99563	0.997189	0.745691	1
ENSG00000081692.12_4	0.959451	0.986656	0.697623	0.987042	0.99563	0.997189	0.79134	1
ENSG00000081721.12_3	0.959451	0.986656	0.419297	0.968518	0.99563	0.997189	0.744229	1
ENSG00000081760.17_4	0.832805	0.986656	0.454601	0.665675	0.990548	0.997189	0.780891	0.797349
ENSG00000081791.9_7	0.832805	0.986656	0.742639	0.749888	0.99563	0.997189	0.91235	0.868575
ENSG00000081870.11_3	0.876204	0.989965	0.419297	0.885987	0.990548	0.997189	0.732872	1
ENSG00000081913.14_4	0.972338	0.986656	0.454601	0.922949	0.99563	0.997189	0.780891	1
ENSG00000081923.14_8	0.91686	0.995545	0.454601	0.618313	0.990548	0.997189	0.780891	0.709665
ENSG00000081985.11_5	0.832805	0.986656	0.419297	0.564105	0.99563	0.997189	0.937648	1
ENSG00000082014.16_5	0.832805	0.986656	0.454601	0.989308	0.99563	0.997189	0.903706	1
ENSG00000082068.9_3	0.975239	0.986656	0.454601	0.987042	0.99563	0.997189	0.745691	1
ENSG00000082074.18_9	0.876204	0.986656	0.454405	0.95848	0.99563	0.997189	0.744229	1
ENSG00000082126.18_6	0.832805	0.986656	0.525562	0.927034	0.990548	0.997189	0.732872	0.71764
ENSG00000082146.13_5	0.936177	0.986656	0.812436	0.987042	0.99563	0.997189	0.732872	0.674827
ENSG00000082153.18_5	0.991895	0.986656	0.454405	0.991054	0.99563	0.997189	0.745691	1
ENSG00000082196.20_4	0.950163	0.986656	0.454601	0.67679	0.99563	0.997189	0.732872	1
ENSG00000082212.13_6	0.834173	0.986656	0.419437	0.993272	0.99563	0.997189	0.732872	1
ENSG00000082213.18_5	0.832805	0.986656	0.462845	0.981936	0.99694	0.997189	0.732872	1
ENSG00000082258.13_4	0.91686	0.986656	0.454601	0.997885	0.99563	0.997189	0.780661	1
ENSG00000082269.16_4	0.977534	0.986656	0.419297	0.947986	0.99563	0.997189	0.745691	1
ENSG00000082293.13_6	0.91686	0.986656	0.599832	0.898043	0.99563	0.997189	0.745691	0.739555
ENSG00000082397.17_8	0.832805	0.986656	0.419297	0.692608	0.99563	0.997189	0.732872	1
ENSG00000082438.17_8	0.977534	0.986656	0.454601	0.820447	0.990548	0.997189	0.778433	1
ENSG00000082458.12_4	0.99403	0.986656	0.419297	0.971824	0.99563	0.997189	0.732872	1
ENSG00000082512.15_3	0.842154	0.986656	0.525562	0.987042	0.99563	0.997189	0.780891	1
ENSG00000082515.18_4	0.832805	0.986656	0.513136	0.991054	0.99563	0.997189	0.87412	0.874905
ENSG00000082516.9_4	0.977534	0.986656	0.419297	0.990515	0.99563	0.997189	0.732872	1
ENSG00000082641.16_6	0.91686	0.986656	0.482555	0.85025	0.99563	0.997189	0.732872	1
ENSG00000082684.16_8	0.92598	0.986656	0.506088	0.665675	0.99563	0.997189	0.995223	0.569139
ENSG00000082701.15_6	0.859711	0.986656	0.482555	0.997885	0.99563	0.997189	0.732872	1
ENSG00000082781.12_5	0.85711	0.986656	0.695701	0.926722	0.99563	0.997189	0.947926	1
ENSG00000082805.20_7	0.832805	0.986656	0.419297	0.997979	0.990548	0.997189	0.732872	0.895837
ENSG00000082898.17_4	0.832805	0.986656	0.525562	0.99054	0.990548	0.997189	0.780661	1
ENSG00000082996.19_6	0.876204	0.986656	0.525562	0.987042	0.99563	0.997189	0.943487	1
ENSG00000083067.22_5	0.926712	0.989965	0.506088	0.665675	0.99563	0.997189	0.778433	0.648834
ENSG00000083093.10_6	0.951782	0.994793	0.419297	0.947959	0.99563	0.997189	0.732872	1
ENSG00000083097.14_5	0.93264	0.994793	0.525562	0.992626	0.99563	0.997189	0.732872	1
ENSG00000083099.11_4	0.973531	0.986656	0.419297	0.952855	0.990548	0.997189	0.79191	1
ENSG00000083123.15_3	0.981662	0.986656	0.419297	1	0.99563	0.997189	0.780891	1
ENSG00000083168.11_7	0.832805	0.986656	0.552131	0.987042	0.99563	0.997189	0.732872	1
ENSG00000083223.18_5	0.926712	0.986656	0.454601	0.971824	0.99563	0.997189	0.732872	1
ENSG00000083290.20_5	0.832805	0.986656	0.546282	0.997979	0.990548	0.997189	0.732872	1
ENSG00000083307.12_6	0.981221	0.994793	0.454601	0.67679	0.99563	0.997189	0.788256	0.892448
ENSG00000083312.17_2	0.926712	0.986656	0.450928	0.997979	0.99563	0.997189	0.825177	1
ENSG00000083444.17_4	0.832805	0.986656	0.462845	0.947986	0.990548	1	0.732872	0.676806
ENSG00000083454.22_7	0.876204	0.986656	0.954693	0.947986	0.99563	0.997189	0.91235	1
ENSG00000083457.12_4	0.876204	0.986656	0.59735	0.67679	0.990548	0.997189	0.802743	1
ENSG00000083520.15_4	0.909269	0.986656	0.60195	0.803449	0.99563	0.997189	0.732872	1
ENSG00000083535.16_4	0.842154	0.986656	0.419297	0.982471	0.99563	0.997189	0.732872	1
ENSG00000083544.15_6	0.977534	0.986656	0.419297	0.744419	0.990548	0.997189	0.732872	1
ENSG00000083635.8_5	0.948331	0.986656	0.454601	0.982471	0.99563	0.997189	0.877455	1
ENSG00000083642.19_3	0.842154	0.986656	0.419297	0.982471	0.99563	0.997189	0.732872	1
ENSG00000083720.13_4	0.834173	0.986656	0.419297	0.987042	0.99563	0.997189	0.732872	1
ENSG00000083750.12_6	0.876204	0.986656	0.450928	0.997979	0.990548	0.997189	0.945366	1
ENSG00000083799.17_7	0.950163	0.986656	0.506088	0.997979	0.99563	0.997189	0.780891	1
ENSG00000083807.10_7	0.842154	0.986656	0.454405	0.665675	0.990548	0.997189	0.877455	0.674827
ENSG00000083812.12_4	0.91686	0.986656	0.945097	0.95506	0.99563	0.997189	0.904748	1
ENSG00000083814.13_5	0.867121	0.986656	0.506088	0.997979	0.99563	0.997189	0.861776	1
ENSG00000083817.9_4	0.981221	0.991038	0.419297	0.971824	0.99563	0.997189	0.907102	0.890039
ENSG00000083828.16_5	0.832805	0.986656	0.499074	0.957754	0.990834	0.997189	0.991473	1
ENSG00000083838.16_4	0.909269	0.986656	0.976952	0.903875	0.99563	0.997189	0.766174	1
ENSG00000083844.10_5	0.832805	0.986656	0.594845	0.987042	0.99563	0.997189	0.901549	1
ENSG00000083845.9_5	0.981662	0.986656	0.819738	1	0.99563	0.997189	0.771806	1
ENSG00000083857.14_6	0.981221	0.986656	0.635012	0.564105	0.99563	1	0.94988	0.768299
ENSG00000083896.12_4	0.880982	0.986656	0.454601	0.912765	0.99563	0.997189	0.732872	1
ENSG00000083937.9_3	0.980998	0.986656	0.454601	0.927034	0.99563	0.997189	0.732872	1
ENSG00000084070.12_5	0.876204	0.986656	0.506088	0.915457	0.99563	0.997189	0.745691	0.933633
ENSG00000084072.17_4	0.876204	0.986656	0.557885	0.997979	0.990548	1	0.778433	1
ENSG00000084073.9_3	0.876204	0.986656	0.419297	0.971824	0.99563	0.997189	0.732872	1
ENSG00000084090.13_6	0.91686	0.986656	0.750978	0.99054	0.99563	0.997189	0.778433	1
ENSG00000084092.7_4	0.974393	0.986656	0.547677	0.971746	0.99563	0.997189	0.732872	0.966401
ENSG00000084093.17_4	0.867121	0.995494	0.419297	0.997979	0.99563	0.997189	0.732872	0.868575
ENSG00000084110.11_4	0.832805	0.986656	0.454601	0.997979	0.99563	0.997189	0.934333	0.874905
ENSG00000084112.15_7	0.832805	0.986656	0.73944	0.997979	0.990548	0.997189	0.794338	1
ENSG00000084207.18_5	0.975239	0.986656	0.73944	0.926722	0.99563	0.997189	0.745691	1
ENSG00000084234.17_5	0.832805	0.986656	0.506088	0.997885	0.99563	0.997189	0.732872	1
ENSG00000084444.14_4	0.91686	0.986656	0.599832	0.982471	0.99563	0.997189	0.732872	1
ENSG00000084453.16_6	0.972338	0.986656	0.462845	0.564105	0.99563	0.997189	0.732872	0.401759
ENSG00000084463.8_8	0.981662	0.986656	0.419297	0.947986	0.99563	0.997189	0.732872	1
ENSG00000084623.11_2	0.963427	0.986656	0.506088	0.971746	0.99563	0.997189	0.937648	1
ENSG00000084652.16_3	0.876204	0.986656	0.506088	0.971824	0.99563	0.997189	0.788256	1
ENSG00000084676.15_3	0.832805	0.986656	0.525562	0.971824	0.99563	0.997189	0.815535	1
ENSG00000084693.16_4	0.894842	0.986656	0.664019	0.997979	0.99563	0.997189	0.745691	1
ENSG00000084710.14_3	0.842154	0.986656	0.594845	0.665675	0.990548	0.997189	0.732872	0.401759
ENSG00000084731.15_5	0.832805	0.986656	0.693592	1	0.990548	0.997189	0.732872	0.676806
ENSG00000084733.11_3	0.989492	0.986656	0.450928	0.99054	0.99563	0.997189	0.732872	1
ENSG00000084754.12_6	0.832805	0.986656	0.502912	0.85025	0.99563	0.997189	0.732872	1
ENSG00000084764.12_6	0.876204	0.986656	0.525562	0.997979	0.990548	0.997189	0.732872	0.676806
ENSG00000084774.14_5	0.832805	0.986656	0.635012	0.982471	0.990548	0.997189	0.732872	1
ENSG00000085063.16_6	0.974393	0.986656	0.419297	0.997979	0.99563	0.997189	0.829265	1
ENSG00000085117.12_5	0.975239	0.986656	0.557885	1	0.99563	0.997189	0.914339	1
ENSG00000085185.15_6	0.832805	0.986656	0.608122	0.991054	0.990548	0.997189	0.732872	0.953777
ENSG00000085224.22_6	0.842154	0.986656	0.677096	0.915457	0.99563	0.997189	0.732872	0.921341
ENSG00000085231.14_5	0.832805	0.986656	0.454405	0.884067	0.990548	0.997189	0.903706	0.868575
ENSG00000085265.11_4	0.834173	0.986656	0.73944	0.915457	0.99563	0.997189	0.732872	1
ENSG00000085274.15_2	0.921826	0.986656	0.450928	0.947986	0.99563	0.997189	0.849872	1
ENSG00000085276.19_8	0.908286	0.986656	0.697623	0.665675	0.99563	0.997189	0.945366	0.401759
ENSG00000085365.18_4	0.981662	0.994793	0.419297	0.982471	0.99563	0.997189	0.780891	1
ENSG00000085377.14_5	0.85896	0.986656	0.552131	0.997979	0.99563	0.997189	0.732872	1
ENSG00000085382.12_5	0.981221	0.986656	0.523561	0.665675	0.99563	0.997189	0.766174	0.801246
ENSG00000085415.16_5	0.832805	0.994793	0.506088	0.982471	0.990548	0.997189	0.780891	1
ENSG00000085433.15_7	0.935401	0.986656	0.687706	0.971824	0.99563	0.997189	0.732872	1
ENSG00000085449.15_6	0.832805	0.986656	0.772939	0.997979	0.99563	0.997189	0.996452	1
ENSG00000085465.13_4	0.834173	0.986656	0.732664	0.997979	0.99563	0.997189	0.780891	1
ENSG00000085491.17_5	0.93264	0.994793	0.502912	0.995248	0.99563	0.997189	0.732872	1
ENSG00000085511.20_4	0.842154	0.994793	0.489591	0.80478	0.99563	0.997189	0.771806	0.874905
ENSG00000085514.16_6	0.926712	0.986656	0.679269	0.80478	0.99563	0.997189	0.778433	0.73421
ENSG00000085563.15_6	0.936858	0.994793	0.419297	0.972721	0.999933	0.997189	0.732872	1
ENSG00000085644.14_3	0.832805	0.986656	0.826912	0.92675	0.99563	0.997189	0.738182	0.988897
ENSG00000085662.14_4	0.834173	0.986656	0.547677	0.997979	0.99563	0.997189	0.957058	1
ENSG00000085719.13_5	0.832805	0.986656	0.635012	0.941949	0.99563	0.997189	0.745691	1
ENSG00000085721.12_4	0.876204	0.986656	0.553913	0.997979	0.99563	0.997189	0.921882	1
ENSG00000085733.16_3	0.876204	0.986656	0.868624	0.972721	0.99563	0.997189	0.732872	1
ENSG00000085760.15_4	0.832805	0.986656	0.419297	0.947959	0.99563	0.997189	0.745691	1
ENSG00000085788.14_8	0.832805	0.986656	0.574039	0.990515	0.99563	0.997189	0.745077	1
ENSG00000085831.15_7	1	0.986656	0.720346	0.665675	0.993543	0.997189	0.732872	0.401759
ENSG00000085832.17_7	0.876204	0.986656	0.419297	0.987042	0.99563	0.997189	0.732872	1
ENSG00000085840.13_4	0.948331	0.986656	0.958946	0.820447	0.990548	0.997189	0.778433	0.995797
ENSG00000085871.9_3	0.832805	0.986656	0.645918	0.931294	0.99563	0.997189	0.829265	1
ENSG00000085872.15_6	0.91686	0.986656	0.506088	0.723591	0.990548	0.997189	0.79134	1
ENSG00000085978.22_4	0.832805	0.986656	0.506088	0.773494	0.99563	0.997189	0.780891	0.73421
ENSG00000085982.13_5	0.832805	0.986656	0.502912	0.926111	0.99563	0.997189	0.907102	1
ENSG00000085998.14_4	0.926712	0.995545	0.462845	0.80478	0.990548	0.997189	0.778433	0.868575
ENSG00000086015.22_4	0.941354	0.986656	0.557885	0.703816	0.99563	0.997189	0.778433	1
ENSG00000086061.16_3	0.981221	0.986656	0.450928	0.997979	0.99563	1	0.937648	1
ENSG00000086062.12_3	0.832805	0.986656	0.570073	0.982471	0.99563	0.997189	0.745691	1
ENSG00000086065.14_3	0.941354	0.986656	0.499069	0.947959	0.99563	0.997189	0.732872	1
ENSG00000086102.19_3	0.832805	0.986656	0.419297	0.953083	0.990548	0.997189	0.745691	1
ENSG00000086189.10_5	0.960852	0.986656	0.450928	0.982471	0.99563	0.997189	0.937648	1
ENSG00000086200.16_8	0.91686	0.994793	0.771373	0.816164	0.99563	0.997189	0.998418	0.651016
ENSG00000086232.13_7	0.977534	0.986656	0.547677	0.989129	0.99563	0.997189	0.732872	0.797349
ENSG00000086288.12_7	0.832805	0.986656	0.450928	0.997979	0.99563	0.997189	0.780891	0.676806
ENSG00000086289.12_5	0.926712	0.986656	0.817537	0.723591	0.990548	0.997189	0.87412	0.928722
ENSG00000086300.15_4	0.935401	0.986656	0.462845	0.991054	0.99563	0.997189	0.745077	0.966401
ENSG00000086475.15_4	0.977534	0.998261	0.428656	0.971824	0.99563	0.997189	0.778433	0.820555
ENSG00000086504.17_6	0.955904	0.986656	0.761944	0.987042	0.99563	0.997189	0.745691	1
ENSG00000086506.3_3	0.918325	0.986656	0.599832	0.997979	0.990548	0.997189	0.732872	1
ENSG00000086544.3_3	0.909269	0.986656	0.780672	0.991054	0.99563	0.997189	0.988282	1
ENSG00000086548.9_5	0.984091	0.986656	0.454601	0.915457	0.99563	0.997189	0.745691	0.73421
ENSG00000086589.12_5	0.859711	0.986656	0.454601	0.997979	0.99563	0.997189	0.914339	1
ENSG00000086598.11_3	0.985728	0.994793	0.525562	0.987042	0.99563	0.997189	0.745691	1
ENSG00000086619.14_4	0.989228	0.986656	0.454601	0.982471	0.990834	0.997189	0.737869	1
ENSG00000086666.19_6	0.93228	0.986656	0.541666	0.92795	0.99563	0.997189	0.886096	1
ENSG00000086696.11_4	0.832805	0.986656	0.425497	0.67679	0.99563	0.997189	0.849872	0.676806
ENSG00000086712.13_4	0.993433	0.986656	0.506088	0.96007	0.99563	0.997189	0.871687	1
ENSG00000086717.18_5	0.832805	0.986656	0.450928	0.982471	0.99563	0.997189	0.937648	0.811064
ENSG00000086730.17_7	0.842154	0.986656	0.59735	0.987042	0.99563	0.997189	0.79134	1
ENSG00000086758.16_7	0.894645	0.986656	0.503133	0.99054	0.99563	0.997189	0.732872	1
ENSG00000086827.9_5	0.91686	0.986656	0.598724	0.997885	0.99563	0.997189	0.766174	1
ENSG00000086848.15_6	0.832805	0.986656	0.552131	0.723591	0.990548	0.997189	0.849872	0.781806
ENSG00000086991.13_4	0.85896	0.986656	0.454601	0.564105	0.990548	0.997189	0.745691	0.401759
ENSG00000087008.16_4	0.894645	0.986656	0.629561	0.979954	0.99563	0.997189	0.780891	1
ENSG00000087053.18_5	0.832805	0.986656	0.454601	0.971824	0.99563	0.997189	0.850121	0.970839
ENSG00000087074.8_4	0.866648	0.986656	0.630964	0.971824	0.99563	0.997189	0.732872	1
ENSG00000087077.14_6	0.832805	0.986656	0.75139	0.975774	0.99563	0.997189	0.766325	0.938945
ENSG00000087085.15_8	0.981221	0.986656	0.790523	0.820447	0.99563	0.997189	0.79134	0.569139
ENSG00000087086.15_4	0.985728	0.986656	0.86011	0.997979	0.99563	0.997189	0.732872	1
ENSG00000087087.20_6	0.832805	0.986656	0.419297	0.987042	0.990834	0.997189	0.87412	1
ENSG00000087088.20_5	0.832805	0.986656	0.868381	0.987042	0.99563	0.997189	0.925414	0.970839
ENSG00000087095.13_4	0.981662	0.986656	0.454601	0.983906	0.99563	0.997189	0.732872	1
ENSG00000087111.21_5	0.871241	0.986656	0.552131	0.989308	0.99563	0.997189	0.732872	1
ENSG00000087152.15_3	0.832805	0.986656	0.772939	0.987042	0.99563	0.997189	0.928967	1
ENSG00000087157.19_4	0.832805	0.986656	0.935351	0.989129	0.99563	0.997189	0.998418	1
ENSG00000087191.13_6	0.871241	0.994793	0.819613	0.803449	0.99563	0.997189	0.928967	0.933633
ENSG00000087206.17_6	0.832805	0.986656	0.419297	0.972721	0.990548	0.997189	0.732872	0.996093
ENSG00000087237.12_4	0.832805	0.986656	0.450928	0.947986	0.990548	0.997189	0.732872	0.877263
ENSG00000087253.13_4	0.9581	0.986656	0.444486	0.803449	0.990548	0.997189	0.732872	1
ENSG00000087258.15_5	0.832805	0.986656	0.868624	1	0.990548	0.997189	0.732872	0.847012
ENSG00000087263.17_3	0.867121	0.986656	0.503133	0.665675	0.99563	0.997189	0.732872	0.83468
ENSG00000087266.17_9	0.832805	0.986656	0.716089	0.982471	0.99563	0.997189	0.996802	0.938945
ENSG00000087269.16_4	0.982399	0.994793	0.551596	0.972721	0.99563	0.997189	0.732872	1
ENSG00000087274.17_6	0.832805	0.986656	0.552131	0.971824	0.99563	0.997189	0.732872	1
ENSG00000087299.12_4	0.834173	0.986656	0.419297	0.723591	0.990548	0.997189	0.732872	1
ENSG00000087301.9_5	0.985728	0.994793	0.506088	0.971824	0.99563	0.997189	0.732872	1
ENSG00000087302.9_4	0.937616	0.986656	0.454601	0.989129	0.99563	0.997189	0.745691	1
ENSG00000087338.5_3	0.832805	0.986656	0.419297	0.987042	0.990834	0.997189	0.732872	1
ENSG00000087365.16_6	0.832805	0.986656	0.419297	0.971746	0.99563	0.997995	0.732872	1
ENSG00000087448.11_4	0.832805	0.986656	0.499069	0.971824	0.993543	0.997189	0.892043	1
ENSG00000087460.25_7	0.926712	0.986656	0.780672	0.987042	0.99563	0.997189	0.732872	1
ENSG00000087470.18_7	0.882401	0.986656	0.419297	0.971824	0.996191	0.997189	0.732872	1
ENSG00000087495.17_5	0.894842	0.989965	0.664019	0.67679	0.990548	0.997189	0.777124	0.73421
ENSG00000087502.18_5	0.960331	0.986656	0.454601	0.972721	0.99563	0.997189	0.904748	1
ENSG00000087586.17_3	0.876204	0.986656	0.499074	0.564105	0.990548	0.997189	0.732872	0.401759
ENSG00000087589.16_2	0.935401	0.986656	0.547677	0.992219	0.99563	0.997189	0.732872	0.953777
ENSG00000087884.14_6	0.832805	0.986656	0.770356	0.968518	0.990548	0.997189	0.778433	0.71764
ENSG00000087903.13_6	0.832805	0.986656	0.419297	0.912765	0.990548	0.997189	0.732872	0.401759
ENSG00000087995.15_2	0.832805	0.990548	0.419297	0.997979	0.99563	0.997189	0.828459	1
ENSG00000088035.18_6	0.96258	0.986656	0.419297	0.997979	0.99563	0.997189	0.732872	1
ENSG00000088038.19_6	0.832805	0.994793	0.489591	0.982471	0.99563	0.997189	0.988282	0.933633
ENSG00000088053.11_5	0.832805	0.986656	0.631753	1	0.990548	0.997189	0.778433	1
ENSG00000088179.9_6	0.92598	0.986656	0.450928	0.982471	0.99563	0.997189	0.778433	1
ENSG00000088205.13_3	0.974393	0.986656	0.450928	0.982471	0.99563	0.997189	0.732872	1
ENSG00000088247.17_5	0.876204	0.986656	0.523108	0.991054	0.99563	0.997189	0.79134	1
ENSG00000088256.9_3	0.896695	0.986656	0.85492	0.665675	0.990548	0.997189	0.780891	0.569139
ENSG00000088280.19_5	0.876204	0.986656	0.419297	0.723591	0.99563	0.997189	0.732872	0.771504
ENSG00000088298.13_4	0.842154	0.986656	0.812436	0.95848	0.99563	0.997189	0.928967	1
ENSG00000088325.16_3	0.926712	0.986656	0.992859	0.987042	0.990548	0.997189	0.732872	1
ENSG00000088340.16_6	0.832805	0.986656	0.450928	0.665675	0.99563	0.997189	0.937648	0.401759
ENSG00000088356.6_4	0.832805	0.986656	0.506088	0.987042	0.99563	0.997189	0.925414	1
ENSG00000088387.19_7	0.832805	0.986656	0.450928	0.982471	0.99563	0.997189	0.732872	1
ENSG00000088448.14_5	0.877749	0.986656	0.591422	0.812552	0.99563	0.997189	0.732872	1
ENSG00000088451.11_4	0.92598	0.986656	0.570073	0.997885	0.99563	0.997189	0.79134	1
ENSG00000088538.13_3	0.832805	0.986656	0.419297	0.913911	0.990548	0.997189	0.732872	0.401759
ENSG00000088543.15_4	0.91686	0.986656	0.454601	0.997979	0.996191	0.997189	0.732872	1
ENSG00000088682.14_4	0.832805	0.986656	0.506088	0.987042	0.99563	0.997189	0.778433	1
ENSG00000088726.16_6	0.91686	0.986656	0.745001	0.665675	0.99563	0.997189	0.937648	0.84932
ENSG00000088727.12_5	0.832805	0.986656	0.503133	0.926722	0.990548	0.997189	0.780891	0.911296
ENSG00000088756.12_3	0.832805	0.986656	0.450928	0.67679	0.990548	0.997189	0.780891	0.676806
ENSG00000088766.12_5	0.871241	0.986656	0.503133	0.989129	0.990548	0.997189	0.968085	1
ENSG00000088808.18_8	0.85896	0.986656	0.662514	0.987042	0.990548	0.997189	0.780891	1
ENSG00000088812.18_4	0.93264	0.986656	0.547677	0.997979	0.99563	0.997189	0.732872	1
ENSG00000088826.18_4	0.981662	0.986656	0.450928	0.991054	0.990548	0.997189	0.745691	0.676806
ENSG00000088827.12_3	0.942891	0.986656	0.818624	0.987042	0.99563	0.997189	0.732872	0.820555
ENSG00000088832.17_6	0.832805	0.986656	0.771373	0.947986	0.99563	0.997189	0.745691	1
ENSG00000088833.17_5	0.876204	0.986656	0.506088	0.997979	0.99563	0.997189	0.732872	1
ENSG00000088854.12_4	0.832805	0.986656	0.504819	0.982471	0.99563	0.997189	0.849872	1
ENSG00000088876.13_5	0.977534	0.991038	0.450928	0.931294	0.99563	0.997189	0.732872	1
ENSG00000088888.18_3	0.832805	0.986656	0.454405	0.991054	0.990548	0.997189	0.732872	1
ENSG00000088930.8_3	0.90215	0.986656	0.612742	0.92795	0.99563	0.997189	0.732872	1
ENSG00000088970.16_7	0.832805	0.986656	0.454601	0.987042	0.99563	0.997189	0.766174	1
ENSG00000088986.11_5	0.980998	0.986656	0.620152	0.997979	0.99563	0.997189	0.937648	1
ENSG00000088992.18_4	0.977534	0.986656	0.911667	0.982471	0.99563	0.997189	0.732872	0.73421
ENSG00000089006.16_4	0.832805	0.986656	0.454601	0.987042	0.99563	0.997189	0.780891	1
ENSG00000089009.15_5	0.980998	0.986656	0.454601	0.972721	0.99563	0.997189	0.959507	1
ENSG00000089012.14_4	0.832805	0.986656	0.732664	0.915457	0.99563	0.997189	0.802743	0.648834
ENSG00000089022.14_4	0.832805	0.986656	0.550252	0.982471	0.99563	0.997189	0.957058	1
ENSG00000089041.17_4	0.832805	0.986656	0.419297	0.997979	0.990548	1	0.780891	1
ENSG00000089048.14_3	0.867121	0.986656	0.419297	0.773494	0.99563	0.997189	0.732872	1
ENSG00000089050.16_5	0.91686	0.995545	0.663314	0.971824	0.99563	0.997189	0.732872	1
ENSG00000089053.13_4	0.832805	0.986656	0.454601	1	0.99563	0.997189	0.732872	1
ENSG00000089057.15_6	0.876204	0.986656	0.599832	0.997979	0.99563	0.997189	0.948594	0.771504
ENSG00000089060.11_5	0.832805	0.986656	0.656813	0.993272	0.99563	0.997189	0.947926	1
ENSG00000089063.15_5	0.842154	0.986656	0.462845	0.957754	0.99563	0.997189	0.96943	1
ENSG00000089091.16_5	0.91686	0.986656	0.552131	0.665675	0.990548	0.997189	0.745691	0.73421
ENSG00000089094.19_5	0.832805	0.986656	0.547677	0.947986	0.990548	0.997189	0.849872	0.847012
ENSG00000089123.16_5	0.909269	0.986656	0.574039	0.997979	0.99563	0.997189	0.842118	1
ENSG00000089127.13_6	0.989492	0.986656	0.923592	0.723591	0.990548	0.997189	0.943487	0.771504
ENSG00000089154.11_4	0.832805	0.986656	0.419297	0.987042	0.990548	0.997189	0.732872	0.989357
ENSG00000089157.16_6	0.977534	0.986656	0.599832	0.987042	0.99563	0.997189	0.829265	1
ENSG00000089159.16_7	0.832805	0.986656	0.977833	0.971824	0.99563	0.997189	0.771806	1
ENSG00000089163.4_2	0.880982	0.986656	0.454601	0.816164	0.990548	0.997189	0.778433	0.911296
ENSG00000089169.15_6	0.832805	0.986656	0.699019	0.987042	0.99563	0.997189	0.983613	1
ENSG00000089177.18_4	0.926712	0.995545	0.835939	0.971824	0.99563	0.997189	0.732872	1
ENSG00000089195.15_4	0.93264	0.986656	0.450928	0.971824	0.99563	0.997189	0.745691	1
ENSG00000089220.5_3	0.989492	0.986656	0.598724	0.931294	0.99563	0.997189	0.745691	1
ENSG00000089234.16_5	0.91686	0.986656	0.506088	0.982471	0.99563	0.997189	0.732872	1
ENSG00000089248.7_4	0.883711	0.986656	0.499069	1	0.99563	0.997189	0.778433	1
ENSG00000089250.19_6	0.876204	0.986656	0.447561	0.67679	0.990548	0.997189	0.780891	0.569139
ENSG00000089280.18_2	0.832805	0.986656	0.523561	0.989308	0.990834	0.997189	0.829265	0.995797
ENSG00000089289.16_3	0.981221	0.995545	0.552131	0.982471	0.99563	0.997189	0.947926	1
ENSG00000089327.15_5	0.876204	0.986656	0.454601	0.85025	0.99563	0.997189	0.732872	0.661437
ENSG00000089335.21_5	0.842154	0.986656	0.419297	0.854868	0.99563	0.997189	0.914339	0.933633
ENSG00000089351.14_4	0.832805	0.986656	0.541666	0.987042	0.990548	0.997189	0.732872	1
ENSG00000089472.16_6	0.981221	0.986656	0.462845	0.982471	0.99563	0.997189	0.907102	0.933633
ENSG00000089486.17_6	0.832805	0.986656	0.454601	0.982471	0.990548	0.997189	0.815535	1
ENSG00000089505.17_5	0.832805	0.986656	0.664019	0.703816	0.99563	0.997189	0.778433	0.79298
ENSG00000089597.18_5	0.842154	0.986656	0.454601	0.989129	0.99563	0.997189	0.732872	1
ENSG00000089639.11_5	0.834173	0.986656	0.830006	0.984576	0.990548	0.997189	0.962061	0.921341
ENSG00000089682.16_6	0.842154	0.986656	0.454601	0.982471	0.99563	0.997189	0.778433	1
ENSG00000089685.15_6	0.832805	0.986656	0.552131	0.997979	0.990548	0.997189	0.732872	0.868575
ENSG00000089693.10_4	0.832805	0.986656	0.506088	0.982471	0.99563	0.997189	0.732872	1
ENSG00000089737.17_5	0.91686	0.986656	0.454601	0.911807	0.99563	0.997189	0.732872	1
ENSG00000089775.11_3	0.832805	0.986656	0.454601	0.987042	0.99563	0.997189	0.914339	1
ENSG00000089818.18_5	0.832805	0.986656	0.450928	0.723591	0.99563	0.997189	0.766325	0.869444
ENSG00000089820.15_6	0.832805	0.986656	0.899469	0.952045	0.99563	0.997189	0.778433	0.84932
ENSG00000089876.12_8	0.832805	0.986656	0.419297	0.997979	0.990548	0.997189	0.928967	0.996093
ENSG00000089902.10_4	0.832805	0.986656	0.506088	0.931294	0.99563	0.997189	0.732872	1
ENSG00000089916.18_6	0.866648	0.986656	0.594845	0.987042	0.99563	0.997189	0.829265	1
ENSG00000090006.17_5	0.993433	0.994793	0.506088	0.665675	0.990548	1	0.745691	0.890039
ENSG00000090013.11_5	0.981221	0.986656	0.819738	0.987042	0.99563	0.997189	0.732872	0.73421
ENSG00000090020.11_4	0.834173	0.986656	0.994552	0.989129	0.990548	0.997189	0.778433	1
ENSG00000090054.15_5	0.832805	0.986656	0.419297	0.993272	0.99563	0.997189	0.732872	1
ENSG00000090060.18_5	0.876204	0.986656	0.419297	1	0.99563	0.997189	0.732872	1
ENSG00000090061.17_5	0.832805	0.986656	0.419297	0.997979	0.99563	0.997189	0.904748	1
ENSG00000090097.21_8	0.894645	0.986656	0.419297	0.997885	0.99563	0.997189	0.766174	0.829564
ENSG00000090104.12_3	0.981662	0.986656	0.444486	0.947986	0.990548	0.997189	0.788256	1
ENSG00000090238.12_5	0.977534	0.986656	0.868624	0.971824	0.99563	0.997189	0.732872	1
ENSG00000090263.16_6	0.981221	0.986656	0.450928	0.723591	0.990548	0.997189	0.766174	1
ENSG00000090266.13_6	0.832805	0.994793	0.450928	0.820447	0.990548	0.997189	0.811545	1
ENSG00000090273.14_4	0.961668	0.989965	0.462845	0.971824	0.99563	0.997189	0.732872	1
ENSG00000090316.16_4	0.894842	0.994793	0.547677	0.96045	0.99563	0.997189	0.771806	1
ENSG00000090339.9_3	0.93228	0.994793	0.557885	0.997979	0.99563	0.997189	0.953676	1
ENSG00000090372.15_6	0.832805	0.986656	0.454601	1	0.990548	0.997189	0.752258	1
ENSG00000090376.11_4	0.832805	0.986656	0.454601	0.885987	0.99563	0.997189	0.732872	1
ENSG00000090382.7_3	0.974393	0.986656	0.599832	0.987042	0.99563	0.997189	0.780891	1
ENSG00000090432.7_4	0.982399	0.986656	0.621083	0.982471	0.99563	0.997189	0.957058	1
ENSG00000090447.12_4	0.832805	0.986656	0.419297	0.723591	0.990548	0.997189	0.780891	1
ENSG00000090470.15_7	0.93264	0.986656	0.506088	0.987042	0.99563	0.997189	0.87412	1
ENSG00000090487.11_4	0.832805	0.986656	0.450928	0.987042	0.99563	0.997189	0.745691	1
ENSG00000090520.11_3	0.876204	0.986656	0.503133	0.982471	0.99563	0.997189	0.744229	1
ENSG00000090530.10_5	0.989492	0.986656	0.419297	0.665675	0.990548	0.997189	0.732872	0.966401
ENSG00000090554.13_4	0.834173	0.986656	0.454601	0.947959	0.99563	0.997189	0.744229	0.874905
ENSG00000090565.16_7	0.873894	0.986656	0.506088	0.982471	0.99563	0.997189	0.79191	1
ENSG00000090581.10_4	0.834173	0.986656	0.506088	0.987042	0.99563	0.997189	0.928967	1
ENSG00000090612.21_7	0.832805	0.986656	0.419297	0.997979	0.99563	0.997189	0.928967	1
ENSG00000090615.15_6	0.832805	0.986656	0.574039	0.67679	0.99563	0.997189	0.732872	0.973675
ENSG00000090621.14_7	0.832805	0.986656	0.419297	0.968518	0.99563	0.997189	0.732872	1
ENSG00000090661.12_4	0.832805	0.986656	0.506088	0.997979	0.99563	0.997189	0.937648	1
ENSG00000090674.16_4	0.876204	0.986656	0.869889	0.971824	0.990548	0.997189	0.732872	1
ENSG00000090686.16_4	0.926712	0.986656	0.462845	1	0.99563	0.997189	0.732872	1
ENSG00000090776.6_3	0.972338	0.986656	0.706863	0.971746	0.99563	0.997189	0.82623	1
ENSG00000090857.13_4	0.926712	0.986656	0.523561	0.947986	0.99563	0.997189	0.849872	1
ENSG00000090861.15_4	0.959451	0.994793	0.499074	0.991054	0.99563	0.997189	0.732872	1
ENSG00000090863.11_4	0.842154	0.986656	0.419297	0.99054	0.99563	0.997189	0.732872	1
ENSG00000090889.12_3	0.981221	0.986656	0.647966	0.860346	0.99563	0.997189	0.983044	0.401759
ENSG00000090905.19_4	0.876204	0.986656	0.419437	0.991054	0.990548	0.997189	0.732872	1
ENSG00000090924.15_5	0.832805	0.986656	0.915484	0.997885	0.990548	0.997189	0.745691	1
ENSG00000090975.12_4	0.832805	0.986656	0.503133	0.991054	0.990548	0.997189	0.745691	1
ENSG00000090989.18_4	0.926712	0.986656	0.502912	0.972721	0.99563	0.997189	0.766325	1
ENSG00000091009.8_4	0.986057	0.986656	0.804168	0.997979	0.99563	0.997189	0.907102	1
ENSG00000091039.17_6	0.907281	0.986656	0.489591	1	0.99563	0.997189	0.732872	1
ENSG00000091073.19_3	0.832805	0.986656	0.864453	0.982471	0.990548	0.997189	0.96943	1
ENSG00000091106.19_4	0.85896	0.986656	0.804168	0.922949	0.99563	0.997189	0.904748	1
ENSG00000091127.14_4	0.842154	0.986656	0.454601	0.947986	0.990548	0.997189	0.732872	0.676806
ENSG00000091129.21_9	0.832805	0.986656	0.419437	0.665675	0.99563	0.997189	0.732872	0.953919
ENSG00000091140.14_3	0.961668	0.986656	0.419297	0.971824	0.99563	0.997189	0.732872	1
ENSG00000091157.13_4	0.960852	0.986656	0.506088	0.915457	0.99563	0.997189	0.732872	0.765966
ENSG00000091164.13_5	0.975239	0.986656	0.552131	0.997979	0.99563	0.997189	0.745691	1
ENSG00000091181.19_3	0.878954	0.986656	0.547677	0.922949	0.99563	0.997189	0.780891	0.911296
ENSG00000091262.15_3	0.832805	0.986656	0.542884	0.816164	0.990548	0.997189	0.844681	0.771504
ENSG00000091317.8_4	0.942289	0.986656	0.525562	0.990515	0.99563	0.997189	0.771806	1
ENSG00000091409.15_5	0.926712	0.994793	0.493161	0.723591	0.99563	0.997189	0.732872	0.811064
ENSG00000091436.17_5	0.832805	0.986656	0.419437	0.997979	0.99563	0.997189	0.732872	1
ENSG00000091483.6_3	0.842154	0.986656	0.479797	0.987042	0.99563	0.997189	0.780891	1
ENSG00000091490.11_6	0.93264	0.986656	0.551596	0.993272	0.99563	0.997189	0.849872	1
ENSG00000091513.16_5	0.832805	0.986656	0.570073	0.665675	0.99563	0.997189	0.903706	0.569139
ENSG00000091527.15_3	0.948331	0.986656	0.547677	0.945156	0.99563	0.997189	0.732872	1
ENSG00000091536.19_6	0.832805	0.986656	0.599832	0.665675	0.990548	0.997189	0.941406	0.771504
ENSG00000091542.9_3	0.91686	0.986656	0.697978	0.923313	0.99563	0.997189	0.732872	1
ENSG00000091592.16_6	0.832805	0.986656	0.625559	0.989308	0.990548	0.997189	0.780891	0.978799
ENSG00000091622.16_5	0.876204	0.986656	0.677096	0.67679	0.99563	0.997189	0.879671	0.648834
ENSG00000091640.8_4	0.832805	0.986656	0.489591	0.982471	0.990548	0.997189	0.808822	1
ENSG00000091651.9_4	0.832805	0.986656	0.519233	0.947986	0.990548	0.997189	0.745691	0.985628
ENSG00000091732.17_5	0.832805	0.986656	0.605004	0.971824	0.99563	0.997189	0.956541	0.847012
ENSG00000091831.23_5	0.832805	0.986656	0.419297	0.987042	0.990548	0.997189	0.780891	1
ENSG00000091844.8_5	0.864661	0.986656	0.419297	0.723591	0.990548	0.997189	0.732872	0.401759
ENSG00000091879.13_3	0.832805	0.986656	0.454405	0.665675	0.990548	0.997189	0.732872	0.401759
ENSG00000091947.10_5	0.832805	0.986656	0.60195	0.972721	0.99563	0.997189	0.977182	1
ENSG00000091972.18_7	0.832805	0.986656	0.621083	0.997979	0.990548	0.997189	0.732872	0.651016
ENSG00000091986.15_7	0.867121	0.986656	0.419297	0.665675	0.990548	0.997189	0.732872	0.648834
ENSG00000092010.15_4	0.960852	0.986656	0.570073	0.749888	0.99563	0.997189	0.732872	1
ENSG00000092020.10_4	0.933433	0.986656	0.419297	0.982471	0.99563	0.997189	0.732872	1
ENSG00000092036.18_5	0.951603	0.986656	0.59735	0.997979	0.99563	0.997189	0.825177	1
ENSG00000092067.5_3	0.981662	0.986656	0.777902	0.723591	0.99563	0.997189	0.960601	1
ENSG00000092094.11_5	0.832805	0.986656	0.502912	0.982471	0.99563	0.997189	0.947926	1
ENSG00000092096.16_5	0.832805	0.986656	0.504819	0.884067	0.990548	0.997189	0.87412	0.401759
ENSG00000092098.17_5	0.832805	0.986656	0.71477	0.997979	0.99563	0.997189	0.903706	1
ENSG00000092108.21_8	0.972338	0.986656	0.454601	0.99054	0.99563	0.997189	0.732872	1
ENSG00000092140.16_6	0.981662	0.994793	0.506088	0.723591	0.99563	0.997189	0.745691	1
ENSG00000092148.13_7	0.912962	0.986656	0.450928	0.991054	0.99563	0.997189	0.732872	1
ENSG00000092199.17_8	0.939154	0.986656	0.462845	0.997885	0.99563	0.997189	0.745691	1
ENSG00000092200.12_4	0.832805	0.986656	0.419297	0.982471	0.99563	0.997189	0.780891	1
ENSG00000092201.10_4	0.842154	0.986656	0.419297	0.997979	0.99563	0.997189	0.732872	1
ENSG00000092203.15_9	0.93264	0.986656	0.730583	0.971824	0.99563	0.997189	0.732872	1
ENSG00000092208.17_5	0.832805	0.994793	0.546282	0.982471	0.990548	0.997189	0.928967	1
ENSG00000092295.12_5	0.832805	0.986656	0.450928	0.982471	0.99563	0.997189	0.862982	1
ENSG00000092330.18_8	0.876204	0.986656	0.740355	0.987042	0.99563	0.997189	0.867886	1
ENSG00000092439.16_9	0.91686	0.986656	0.454601	0.997979	0.99563	0.997189	0.732872	1
ENSG00000092445.12_4	0.832805	0.986656	0.450928	0.922949	0.990548	0.997189	0.732872	0.676806
ENSG00000092470.12_4	0.876204	0.986656	0.454405	0.989129	0.990548	0.997189	0.732872	1
ENSG00000092529.25_7	0.832805	0.986656	0.462845	0.723591	0.990548	0.997189	0.732872	0.768299
ENSG00000092531.10_4	0.91686	0.986656	0.462845	0.971824	0.99563	0.997189	0.732872	1
ENSG00000092621.12_4	0.871241	0.994793	0.506088	0.723591	0.99563	0.997189	0.87412	0.868575
ENSG00000092758.18_8	0.876204	0.986656	0.706863	0.913911	0.99563	0.997189	0.947926	0.801246
ENSG00000092820.18_5	0.981221	0.986656	0.650133	0.831649	0.99563	0.997189	0.732872	1
ENSG00000092841.18_5	0.926712	0.986656	0.506088	0.884067	0.99563	0.997189	0.964491	0.863309
ENSG00000092847.12_5	0.85896	0.986656	0.547677	0.982471	0.99563	0.997189	0.732872	1
ENSG00000092853.14_5	0.866648	0.986656	0.525562	0.665675	0.990548	0.997189	0.732872	0.648834
ENSG00000092871.16_6	0.832805	0.986656	0.858285	0.997979	0.99563	0.997189	0.877455	1
ENSG00000092929.11_6	0.832805	0.986656	0.699019	0.997979	0.990548	0.997189	0.780891	0.995797
ENSG00000092931.11_3	0.832805	0.986656	0.552131	0.982471	0.99563	0.997189	0.780891	0.73421
ENSG00000092964.18_6	0.832805	0.986656	0.59735	0.989129	0.99563	0.997189	0.732872	1
ENSG00000092978.11_4	0.91686	0.986656	0.525562	0.982471	0.99563	0.997189	0.732872	1
ENSG00000093000.19_4	0.832805	0.986656	0.506088	0.997979	0.99563	0.997189	0.780891	1
ENSG00000093010.14_5	0.95292	0.986656	0.819738	0.987042	0.99563	0.997189	0.842118	1
ENSG00000093072.18_10	0.832805	0.986656	0.962906	0.971824	0.99563	0.997189	0.87412	1
ENSG00000093134.15_6	0.834173	0.986656	0.547677	0.997979	0.99563	0.997189	0.870258	1
ENSG00000093144.19_7	0.834173	0.986656	0.479797	0.987042	0.990548	0.997189	0.79191	1
ENSG00000093167.18_7	0.91686	0.986656	0.447561	0.947959	0.99563	0.997189	0.732872	0.674827
ENSG00000093183.14_6	0.91686	0.986656	0.419297	0.982471	0.990548	0.997189	0.732872	1
ENSG00000093217.11_5	0.91686	0.986656	0.454601	0.665675	0.990548	0.997189	0.732872	0.709665
ENSG00000094631.21_7	0.832805	0.986656	0.419297	0.987042	0.99563	0.997189	0.732872	0.715235
ENSG00000094661.3_4	0.832805	0.986656	0.419437	0.665675	0.990548	0.997189	0.732872	0.676806
ENSG00000094755.17_6	0.832805	0.986656	0.728885	0.665675	0.990548	0.997189	0.93082	0.569139
ENSG00000094804.12_6	0.981221	0.986656	0.546282	0.665675	0.990548	0.997189	0.861776	0.692588
ENSG00000094841.14_4	0.930596	0.993329	0.454601	0.971824	0.99563	0.997189	0.732872	1
ENSG00000094880.11_6	0.832805	0.986656	0.419297	1	0.99563	0.997189	0.732872	1
ENSG00000094914.14_6	0.91686	0.986656	0.419297	0.912765	0.99563	0.997189	0.732872	1
ENSG00000094916.16_6	0.832805	0.986656	0.506088	1	0.990548	0.997189	0.745691	1
ENSG00000094975.14_4	0.986057	0.986656	0.513136	0.982471	0.99563	0.997189	0.732872	1
ENSG00000095002.15_5	0.91686	0.986656	0.454601	0.913911	0.990548	0.997189	0.745691	1
ENSG00000095015.6_3	0.974393	0.986656	0.647288	0.971824	0.99563	0.997189	0.737869	1
ENSG00000095059.16_6	0.832805	0.986656	0.450928	0.92675	0.99563	0.997189	0.780891	1
ENSG00000095066.11_8	0.981662	0.986656	0.803811	0.915457	0.99563	0.997189	0.928967	1
ENSG00000095139.14_3	0.977534	0.986656	0.450928	0.931294	0.99563	0.997189	0.732872	1
ENSG00000095209.12_7	0.832805	0.995545	0.419297	0.993272	0.990548	0.997189	0.737869	0.921341
ENSG00000095261.14_3	0.841854	0.986656	0.419297	0.997979	0.99563	0.997189	0.757933	0.933633
ENSG00000095303.17_7	0.971018	0.986656	0.670551	1	0.990548	0.997189	0.732872	1
ENSG00000095319.14_4	0.834173	0.986656	0.454601	0.99054	0.99563	0.997189	0.87412	0.811064
ENSG00000095321.17_8	0.914939	0.994793	0.911667	0.971824	0.99563	0.997189	0.732872	0.985628
ENSG00000095370.20_6	0.926712	0.994793	0.676528	0.982471	0.99563	0.997189	0.745691	1
ENSG00000095380.11_3	0.832805	0.986656	0.621083	0.982471	0.990548	0.997189	0.732872	1
ENSG00000095383.20_6	0.832805	0.986656	0.896449	0.820447	0.99563	0.997189	0.937648	0.73421
ENSG00000095397.15_7	0.832805	0.986656	0.94624	0.947959	0.99563	0.997189	0.732872	0.401759
ENSG00000095485.18_5	0.876204	0.986656	0.419297	1	0.99563	0.997189	0.732872	1
ENSG00000095564.14_3	0.934163	0.986656	0.506088	0.972721	0.99563	0.997189	0.766325	1
ENSG00000095574.11_3	0.912962	0.986656	0.419297	0.971824	0.99563	0.997189	0.732872	0.863309
ENSG00000095585.16_4	0.85896	0.994793	0.720346	1	0.99563	0.997189	0.839185	1
ENSG00000095587.9_4	0.876204	0.986656	0.419437	0.564105	0.990548	0.997189	0.778433	0.569139
ENSG00000095637.22_8	0.876204	0.986656	0.419297	0.564105	0.990548	0.997189	0.732872	0.401759
ENSG00000095752.7_6	0.832805	0.986656	0.419297	0.67679	0.990548	0.997189	0.732872	0.401759
ENSG00000095787.23_7	0.834173	0.986656	0.454601	0.96045	0.99563	0.997189	0.732872	1
ENSG00000095794.19_7	0.834173	0.986656	0.547677	0.952855	0.990548	0.997189	0.861776	1
ENSG00000095906.17_5	0.93228	0.986656	0.679269	0.947959	0.99563	0.997189	0.992812	0.999172
ENSG00000095932.7_6	0.93228	0.986656	0.971153	0.997979	0.99563	0.997189	0.732872	0.73421
ENSG00000095951.17_4	0.834173	0.986656	0.454601	0.997979	0.990834	0.997189	0.732872	1
ENSG00000096006.11_3	0.832805	0.986656	0.978919	0.723591	0.99563	0.997189	0.904748	1
ENSG00000096060.14_3	0.832805	0.986656	0.547677	0.971824	0.99563	0.997189	0.952028	1
ENSG00000096063.16_7	0.832805	0.986656	0.506088	0.982471	0.99563	0.997189	0.738182	0.995797
ENSG00000096070.19_5	0.832805	0.994793	0.506088	0.997979	0.990548	0.997189	0.732872	1
ENSG00000096080.11_4	0.91686	0.986656	0.939126	0.971824	0.99563	0.997189	0.942421	1
ENSG00000096092.6_3	0.832805	0.986656	0.60195	0.987042	0.99563	0.997189	0.774255	1
ENSG00000096093.16_4	0.832805	0.986656	0.419297	0.665675	0.990548	0.997189	0.937648	0.401759
ENSG00000096384.20_3	0.981221	0.994793	0.557885	0.820447	0.99563	0.997189	0.732872	1
ENSG00000096401.8_3	0.912962	0.986656	0.462845	0.982471	0.99563	0.997189	0.732872	1
ENSG00000096433.11_4	0.842154	0.986656	0.552131	0.987042	0.99563	0.997189	0.732872	1
ENSG00000096654.15_3	0.960852	0.986656	0.419297	0.991054	0.99563	0.997189	0.87412	1
ENSG00000096696.14_4	0.832805	0.986656	0.835939	0.982471	0.99563	0.997189	0.732872	0.401759
ENSG00000096717.12_3	0.91686	0.991038	0.419297	0.99054	0.99563	0.997189	0.732872	1
ENSG00000096746.17_2	0.832805	0.986656	0.419297	0.931294	0.99563	0.997189	0.732872	1
ENSG00000096872.16_5	0.832805	0.986656	0.454601	0.994479	0.990548	0.997189	0.788256	0.933633
ENSG00000096968.13_3	0.894842	0.986656	0.499074	0.911807	0.99563	0.997189	0.732872	1
ENSG00000096996.16_5	0.834173	0.986656	0.544887	0.987042	0.990548	0.997189	0.771806	1
ENSG00000097007.19_7	0.832805	0.986656	0.419297	0.991054	0.990548	0.997189	0.964491	1
ENSG00000097021.19_4	0.876204	0.986656	0.939126	0.957754	0.99563	0.997189	0.928967	0.928722
ENSG00000097033.14_4	0.963427	0.986656	0.450928	0.987042	0.99563	0.997189	0.732872	1
ENSG00000097046.13_3	0.99403	0.986656	0.661619	1	0.990548	0.997189	0.732872	1
ENSG00000097096.9_4	0.981662	0.986656	0.454601	0.665675	0.990548	0.997189	0.87412	0.651016
ENSG00000099139.14_6	0.832805	0.986656	0.630964	0.665675	0.990548	0.997189	0.937648	0.73421
ENSG00000099194.6_3	0.832805	0.986656	0.419297	1	0.990548	0.997189	0.732872	1
ENSG00000099203.7_5	0.998209	0.986656	0.911667	0.987042	0.990548	0.997189	0.780891	0.914329
ENSG00000099204.20_7	0.894842	0.986656	0.720346	0.820447	0.99563	0.997189	0.778433	0.911296
ENSG00000099219.14_4	0.896695	0.986656	0.479797	1	0.990548	0.997189	0.745691	1
ENSG00000099246.16_2	0.977534	0.986656	0.419297	0.997979	0.99563	0.997189	0.745691	1
ENSG00000099250.18_8	0.962006	0.986656	0.419297	0.723591	0.99563	0.997189	0.87412	0.801246
ENSG00000099251.14_3	0.876204	0.986656	0.419297	0.99054	0.99563	0.997189	0.904748	0.868575
ENSG00000099256.19_4	0.832805	0.986656	0.636948	0.971746	0.990548	0.997189	0.752258	0.739555
ENSG00000099282.10_4	0.832805	0.986656	0.502912	0.67679	0.990548	0.997189	0.732872	0.401759
ENSG00000099284.14_4	0.832805	0.986656	0.419297	0.991054	0.99563	0.997189	0.745691	1
ENSG00000099290.17_5	0.832805	0.986656	0.493161	0.723591	0.99563	0.997189	0.732872	1
ENSG00000099308.10_4	0.832805	0.986656	0.59601	0.971746	0.990548	0.997189	0.996802	1
ENSG00000099326.9_6	0.834173	0.986656	0.552131	0.989129	0.99563	0.997189	0.780891	1
ENSG00000099330.9_3	0.832805	0.986656	0.875788	0.989308	0.990548	0.997189	0.745691	0.73421
ENSG00000099331.13_4	0.832805	0.986656	0.720346	0.816164	0.99563	0.997189	0.745691	0.868575
ENSG00000099337.5_3	0.832805	0.986656	0.419297	0.947959	0.990548	0.997189	0.745691	1
ENSG00000099338.23_6	0.832805	0.986656	0.499069	0.987042	0.990548	0.997189	0.849872	0.985628
ENSG00000099341.11_6	0.989492	0.986656	0.654112	0.987042	0.99563	0.997189	0.745691	1
ENSG00000099364.16_6	0.834173	0.995494	0.647966	1	0.99563	0.997189	0.732872	1
ENSG00000099365.11_4	0.832805	0.986656	0.599832	0.67679	0.99563	0.997189	0.732872	0.401759
ENSG00000099377.14_5	0.832805	0.986656	0.462845	0.991054	0.990548	0.997189	0.732872	1
ENSG00000099381.18_3	0.941354	0.986656	0.656813	0.67679	0.99563	0.997189	0.930146	0.73421
ENSG00000099385.11_6	0.876204	0.986656	0.838194	0.926722	0.99563	0.997189	0.780891	1
ENSG00000099617.4_3	0.832805	0.986656	0.523108	0.997979	0.99563	0.997189	0.914339	0.848844
ENSG00000099622.14_7	0.876204	0.986656	0.547677	0.915457	0.99563	0.997189	0.732872	1
ENSG00000099624.8_5	0.867121	0.986656	0.419437	0.982471	0.990548	0.997189	0.745691	1
ENSG00000099725.14_3	0.962006	0.986656	0.977833	0.744419	0.99563	0.997189	0.771806	1
ENSG00000099783.12_7	0.834173	0.986656	0.534659	0.723591	0.99563	0.997189	0.732872	1
ENSG00000099785.10_5	0.918325	0.986656	0.830006	0.987042	0.99563	0.997189	0.732872	0.771504
ENSG00000099795.7_4	0.981662	0.986656	0.825746	0.997979	0.99563	0.997189	0.916087	1
ENSG00000099797.15_5	0.871241	0.986656	0.419297	0.997979	0.99563	0.997189	0.745691	1
ENSG00000099800.8_5	0.981662	0.986656	0.513136	0.971746	0.99563	0.997189	0.947926	1
ENSG00000099804.9_3	0.989492	0.986656	0.896449	0.971824	0.99563	0.997189	0.732872	0.908044
ENSG00000099810.21_6	0.832805	0.986656	0.419297	0.991054	0.990548	0.997189	0.732872	1
ENSG00000099817.12_4	0.942891	0.994793	0.826912	0.915457	0.99563	0.997189	0.732872	1
ENSG00000099821.14_4	0.981662	0.986656	0.599832	0.997979	0.99563	0.997189	0.885728	1
ENSG00000099840.13_5	0.876204	0.986656	0.454601	0.67679	0.99563	0.997189	0.931938	0.648834
ENSG00000099849.15_5	0.91686	0.986656	0.599832	0.989308	0.990834	0.997189	0.732872	0.648834
ENSG00000099860.9_6	0.977534	0.986656	0.804168	0.997979	0.99563	0.997189	0.87412	1
ENSG00000099875.14_5	0.972338	0.986656	0.758652	0.997885	0.99563	0.997189	0.780891	1
ENSG00000099889.14_5	0.873894	0.986656	0.835939	0.779909	0.99563	0.997189	0.905978	0.401759
ENSG00000099899.15_8	0.926712	0.986656	0.547677	0.947959	0.99563	0.997189	0.959507	1
ENSG00000099901.17_7	0.941354	0.986656	0.697978	0.947959	0.99563	0.997189	0.771806	1
ENSG00000099904.15_3	0.832805	0.986656	0.454601	0.997979	0.990548	0.997189	0.780891	1
ENSG00000099910.17_5	0.832805	0.986656	0.661619	0.971824	0.990548	0.997189	0.903706	0.955464
ENSG00000099917.17_5	0.832805	0.986656	0.740355	0.728392	0.990834	0.997189	0.766325	1
ENSG00000099940.12_4	0.834173	0.986656	0.570073	0.991054	0.99563	0.997189	0.732872	1
ENSG00000099942.13_3	0.91686	0.986656	0.817537	0.971824	0.99563	0.997189	0.732872	1
ENSG00000099949.21_6	0.832805	0.986656	0.504819	0.912765	0.990548	0.997189	0.780891	1
ENSG00000099953.10_6	0.834173	0.986656	0.816878	0.85025	0.99563	0.997189	0.947926	1
ENSG00000099956.19_5	0.85896	0.986656	0.419437	0.866457	0.990548	0.997189	0.941406	0.933633
ENSG00000099958.14_3	0.981662	0.986656	0.722432	0.991054	0.990548	0.997189	0.945366	1
ENSG00000099968.18_4	0.91686	0.986656	0.552131	0.971746	0.99563	0.997189	0.732872	1
ENSG00000099974.8_4	0.832805	0.986656	0.93651	0.997979	0.99563	0.997189	0.732872	1
ENSG00000099977.14_5	0.832805	0.986656	0.997044	1	0.99563	0.997189	0.829265	1
ENSG00000099985.4_4	0.832805	0.986656	0.625559	0.947986	0.99563	0.997189	0.942421	1
ENSG00000099991.18_7	0.832805	0.986656	0.786268	0.971824	0.99563	0.997189	0.732872	0.867515
ENSG00000099992.15_5	0.882401	0.986656	0.450928	0.997979	0.99563	0.997189	0.914339	1
ENSG00000099995.19_8	0.891554	0.986656	0.847876	0.915457	0.99563	0.997189	0.920976	1
ENSG00000099998.17_6	0.832805	0.994793	0.567113	0.564105	0.990548	0.997189	0.904748	0.401759
ENSG00000099999.15_8	0.91686	0.986656	0.488695	0.564105	0.990548	0.997189	0.861673	0.648834
ENSG00000100003.18_5	0.977534	0.995545	0.625559	0.997979	0.990548	0.997189	0.732872	0.73421
ENSG00000100014.20_6	0.954473	0.994751	0.738615	1	0.99563	0.997189	0.903706	1
ENSG00000100023.19_4	0.832805	0.994793	0.630964	0.982471	0.990548	0.997189	0.780891	0.676806
ENSG00000100024.15_4	0.876204	0.986656	0.450928	0.665675	0.990548	0.997189	0.849872	0.648834
ENSG00000100027.16_5	0.986057	0.986656	0.915484	0.911088	0.99563	0.997189	0.778433	0.966401
ENSG00000100028.12_4	0.832805	0.995545	0.488695	0.971746	0.99563	0.997189	0.732872	1
ENSG00000100029.18_6	0.842154	0.986656	0.525562	0.773494	0.99563	0.997189	0.842118	1
ENSG00000100030.14_3	0.981221	0.986656	0.687381	0.971824	0.99563	0.997189	0.778433	1
ENSG00000100031.19_6	0.989492	0.986656	0.52181	0.913911	0.990548	0.997189	0.87412	1
ENSG00000100033.16_5	0.879278	0.986656	0.523108	0.564105	0.99563	0.998114	0.839185	0.401759
ENSG00000100034.14_5	0.894645	0.986656	0.580138	0.997979	0.996191	0.997189	0.825177	1
ENSG00000100036.13_4	0.832805	0.986656	0.419297	0.812552	0.990548	0.997189	0.745691	0.569139
ENSG00000100038.19_6	0.832805	0.986656	0.506088	0.971746	0.99563	0.997189	0.778433	1
ENSG00000100055.21_4	0.832805	0.986656	0.703168	0.971824	0.99563	0.997189	0.802743	1
ENSG00000100056.12_7	0.981662	0.986656	0.751799	0.989308	0.990548	0.997189	0.732872	1
ENSG00000100058.12_3	0.832805	0.986656	0.454405	0.915457	0.990548	0.997189	0.865059	1
ENSG00000100060.18_7	0.834173	0.986656	0.567113	1	0.99563	0.997189	0.732872	1
ENSG00000100068.13_8	0.832805	0.986656	0.74791	0.971746	0.99563	0.997189	0.937648	1
ENSG00000100075.10_4	0.989492	0.986656	0.506088	0.915457	0.99563	0.997189	0.904748	1
ENSG00000100077.15_6	0.876204	0.986656	0.506088	0.971824	0.99563	0.997189	0.732872	1
ENSG00000100079.7_4	0.879278	0.986656	0.625559	0.80478	0.990548	0.997189	0.788256	0.771504
ENSG00000100083.19_5	0.832805	0.994793	0.547677	0.816164	0.990548	0.997189	0.780891	1
ENSG00000100084.14_5	0.867121	0.986656	0.750978	0.982471	0.99563	0.997189	0.732872	1
ENSG00000100092.23_7	0.832805	0.986656	0.742639	0.987042	0.99563	0.997189	0.904748	1
ENSG00000100095.19_4	0.832805	0.986656	0.482555	0.723591	0.990548	0.997189	0.766174	0.73421
ENSG00000100097.12_3	0.876204	0.986656	0.950885	0.971746	0.99563	0.997189	0.957058	1
ENSG00000100099.20_5	0.832805	0.986656	0.419297	0.997979	0.990548	0.997189	0.732872	1
ENSG00000100100.13_6	0.834173	0.986656	0.547677	0.915457	0.99563	0.997189	0.975338	1
ENSG00000100104.13_4	0.981662	0.986656	0.52181	0.997979	0.99563	0.997189	0.732872	0.739555
ENSG00000100105.18_5	0.926712	0.986656	0.828994	0.991054	0.99563	0.997189	0.94988	0.933633
ENSG00000100106.22_8	0.832805	0.986656	0.60195	0.997979	0.990548	0.997189	0.732872	1
ENSG00000100109.17_5	0.922566	0.986656	0.502235	0.987042	0.99563	0.997189	0.829265	1
ENSG00000100116.16_5	0.981221	0.986656	0.873183	0.982471	0.99563	0.997189	0.788256	1
ENSG00000100124.15_5	0.912962	0.986656	0.419297	0.723591	0.990548	0.997189	0.980379	1
ENSG00000100129.18_7	0.981662	0.994793	0.509307	0.931294	0.99563	0.997189	0.744229	1
ENSG00000100138.15_6	0.981662	0.986656	0.547677	0.997979	0.99563	0.997189	0.780891	1
ENSG00000100139.13_6	0.832805	0.986656	0.503133	0.992626	0.990548	0.997189	0.803406	1
ENSG00000100142.15_5	0.832805	0.986656	0.506088	0.947986	0.99563	0.997189	0.91235	0.995797
ENSG00000100147.13_3	0.894645	0.995545	0.469431	0.982471	0.99563	0.997189	0.962834	0.877263
ENSG00000100150.20_8	0.867121	0.986656	0.454405	0.982471	0.99563	0.997189	0.780891	1
ENSG00000100151.16_4	0.834173	0.986656	0.419297	0.971824	0.99563	0.997189	0.732872	1
ENSG00000100154.14_7	0.832805	0.986656	0.610146	0.723591	0.990548	0.997189	0.914339	0.648834
ENSG00000100162.15_4	0.876204	0.986656	0.726719	0.665675	0.99563	0.997189	0.937648	0.569139
ENSG00000100167.20_5	0.876204	0.986656	0.482555	0.736211	0.990548	0.997189	0.732872	0.676806
ENSG00000100181.22_7	0.834173	0.986656	0.506088	0.932505	0.99563	0.997189	0.766325	1
ENSG00000100201.21_6	0.832805	0.986656	0.499069	0.987042	0.99563	0.997189	0.766174	1
ENSG00000100206.10_4	0.832805	0.986656	0.608122	0.665675	0.990548	0.997189	0.962834	1
ENSG00000100207.18_6	0.832805	0.986656	0.720346	0.683303	0.99563	0.997189	0.745691	1
ENSG00000100209.10_3	0.832805	0.986656	0.419297	0.952855	0.99563	0.997189	0.780891	1
ENSG00000100211.10_2	0.832805	0.986656	0.534659	0.987042	0.99563	0.997189	0.732872	1
ENSG00000100216.6_3	0.941354	0.986656	0.745001	0.997979	0.99563	0.997189	0.87412	1
ENSG00000100218.12_4	0.876204	0.986656	0.776814	0.971746	0.990548	0.997189	0.732872	1
ENSG00000100219.16_7	0.981662	0.994793	0.506088	0.982471	0.99563	0.997189	0.780661	1
ENSG00000100220.12_4	0.964643	0.995545	0.594845	0.947959	0.99563	0.997189	0.732872	1
ENSG00000100221.10_4	0.981662	0.995545	0.631753	0.947959	0.99563	0.997189	0.732872	1
ENSG00000100225.18_5	0.979827	0.986656	0.731529	0.947986	0.99563	0.997189	0.732872	0.84932
ENSG00000100226.16_5	0.832805	0.986656	0.965491	0.80478	0.99563	0.997189	0.904748	0.676806
ENSG00000100227.18_5	0.989492	0.995545	0.59735	0.947986	0.99563	0.997189	0.732872	1
ENSG00000100228.12_2	0.878954	0.986656	0.450928	0.665675	0.990548	0.997189	0.947926	1
ENSG00000100239.16_6	0.832805	0.986656	0.751799	0.915457	0.99563	0.997189	0.959507	1
ENSG00000100241.21_6	0.832805	0.986656	0.828994	0.982471	0.99563	0.997189	0.886096	1
ENSG00000100242.15_5	0.933433	0.986656	0.858285	0.971746	0.99563	0.997189	0.79134	1
ENSG00000100243.21_5	0.832805	0.986656	0.740355	0.971824	0.99563	0.997189	0.732872	0.851367
ENSG00000100246.13_5	0.832805	0.986656	0.523108	0.997979	0.990548	0.997189	0.892043	0.811064
ENSG00000100258.18_6	0.891554	0.986656	0.614919	0.992626	0.99563	0.997189	0.745691	1
ENSG00000100263.14_5	0.832805	0.986656	0.84278	0.953083	0.990548	0.997189	0.96943	1
ENSG00000100266.19_5	0.832805	0.986656	0.605004	0.968518	0.99563	0.997189	0.732872	1
ENSG00000100271.17_4	0.935401	0.986656	0.454601	0.997979	0.99563	0.997189	0.861776	0.84932
ENSG00000100280.16_4	0.842154	0.994793	0.877185	0.957754	0.99563	0.997189	0.745691	0.933633
ENSG00000100281.14_4	0.832805	0.986656	0.751799	0.957754	0.99563	0.997189	0.904748	1
ENSG00000100284.21_6	0.832805	0.986656	0.764802	0.803449	0.99563	0.997189	0.780891	1
ENSG00000100285.10_3	0.876204	0.986656	0.419297	0.923313	0.990548	0.997189	0.732872	0.651016
ENSG00000100288.19_4	0.832805	0.986656	0.579035	0.997979	0.99563	0.997189	0.964491	1
ENSG00000100290.3_3	0.977534	0.986656	0.969843	0.723591	0.990548	0.997189	0.849872	0.401759
ENSG00000100292.17_3	0.832805	0.986656	0.985158	0.67679	0.99563	0.997189	0.732872	1
ENSG00000100294.13_6	0.842154	0.986656	0.450928	0.990515	0.99563	0.997189	0.962834	1
ENSG00000100296.13_4	0.832805	0.986656	0.493161	0.99054	0.99563	0.997189	0.778433	1
ENSG00000100297.16_4	0.832805	0.986656	0.776814	0.913911	0.99563	0.997189	0.745691	1
ENSG00000100298.15_2	0.882401	0.986656	0.911667	0.923313	0.990548	0.997189	0.928967	1
ENSG00000100299.18_4	0.832805	0.986656	0.499074	0.982471	0.990548	0.997189	0.904748	1
ENSG00000100300.18_4	0.882401	0.986656	0.790225	0.997979	0.99563	0.997189	0.904748	1
ENSG00000100304.13_5	0.832805	0.986656	0.60195	0.982471	0.99563	0.997189	0.732872	1
ENSG00000100307.13_6	0.842154	0.986656	0.723726	0.987042	0.99563	0.997189	0.780891	1
ENSG00000100311.17_6	0.943399	0.986656	0.641485	0.971824	0.99563	0.997189	0.802743	1
ENSG00000100316.16_6	0.981221	0.989965	0.523108	0.997979	0.99563	0.997189	0.995223	1
ENSG00000100319.13_4	0.989492	0.986656	0.647288	0.989308	0.99563	0.997189	0.858796	1
ENSG00000100320.23_6	0.876204	0.986656	0.552131	0.67679	0.990548	0.997189	0.745691	0.401759
ENSG00000100321.15_6	0.832805	0.986656	0.450928	0.982471	0.99563	0.997189	0.766325	0.401759
ENSG00000100324.14_3	0.834173	0.986656	0.621083	0.913911	0.990548	0.997189	0.764775	1
ENSG00000100325.15_6	0.981221	0.986656	0.687381	0.969976	0.99563	0.997189	0.732872	0.953777
ENSG00000100330.15_4	0.832805	0.986656	0.835664	0.99054	0.99563	0.997189	0.963816	1
ENSG00000100335.15_7	0.876204	0.986656	0.462845	0.913911	0.99563	0.997189	0.745691	1
ENSG00000100336.17_4	0.832805	0.986656	0.552131	0.997979	0.990548	0.997189	0.87412	0.988897
ENSG00000100342.20_2	0.977534	0.986656	0.552131	0.997979	0.99563	0.997189	0.778433	1
ENSG00000100345.21_4	0.834173	0.986656	0.868624	0.947959	0.99563	0.997189	0.778433	1
ENSG00000100346.18_3	0.832805	0.986656	0.523108	0.997979	0.990548	0.997189	0.907102	1
ENSG00000100347.15_4	0.842154	0.994793	0.419297	0.971824	0.99563	0.997189	0.732872	1
ENSG00000100348.10_4	0.926712	0.986656	0.550252	0.812552	0.99563	0.997189	0.778433	0.857605
ENSG00000100350.14_4	0.896695	0.994793	0.419437	0.564105	0.990548	0.997189	0.732872	0.401759
ENSG00000100351.17_4	0.834173	0.986656	0.678527	0.997979	0.99563	0.997189	0.947926	1
ENSG00000100353.18_4	0.967831	0.986656	0.462845	0.987042	0.99563	0.997189	0.732872	1
ENSG00000100354.21_7	0.832805	0.986656	0.745001	0.982471	0.99563	0.997189	0.745691	1
ENSG00000100359.21_4	0.981662	0.986656	0.868624	0.971824	0.99563	0.997189	0.829265	1
ENSG00000100360.15_6	0.832805	0.986656	0.654582	0.989308	0.99563	0.997189	0.907102	1
ENSG00000100364.18_5	0.876204	0.994793	0.74791	0.987042	0.99563	0.997189	0.778433	1
ENSG00000100365.16_5	0.981221	0.986656	0.888178	0.947986	0.99563	0.997189	0.849872	1
ENSG00000100368.14_6	0.948331	0.986656	0.838194	0.971824	0.99563	0.997189	0.856906	1
ENSG00000100372.15_6	0.832805	0.986656	0.462845	0.971746	0.99563	0.997189	0.947926	1
ENSG00000100373.10_4	0.832805	0.986656	0.508789	0.723591	0.99563	0.997189	0.738182	0.868575
ENSG00000100376.12_3	0.832805	0.994793	0.450928	0.915457	0.990548	0.997189	0.8697	1
ENSG00000100379.17_5	0.832805	0.986656	0.419297	0.982471	0.990548	0.997189	0.978807	1
ENSG00000100380.14_5	0.867121	0.986656	0.503133	0.816164	0.99563	0.997189	0.732872	1
ENSG00000100385.14_4	0.834173	0.986656	0.751799	0.997979	0.990548	0.997189	0.732872	1
ENSG00000100387.9_3	0.926712	0.986656	0.599832	0.987042	0.99563	0.997189	0.914339	1
ENSG00000100393.14_5	0.832805	0.986656	0.79494	0.971824	0.99563	0.997189	0.93082	1
ENSG00000100395.15_3	0.832805	0.986656	0.454601	0.95848	0.990548	0.997189	0.732872	1
ENSG00000100401.19_4	0.842154	0.986656	0.462845	0.997979	0.99563	0.997189	0.778433	1
ENSG00000100403.12_3	0.832805	0.986656	0.552131	0.987042	0.990548	0.997189	0.745691	1
ENSG00000100410.8_4	0.93264	0.989965	0.547677	0.997979	0.99563	0.997189	0.904748	1
ENSG00000100412.16_3	0.894645	0.986656	0.869889	0.97961	0.99563	0.997189	0.745691	1
ENSG00000100413.17_4	0.832805	0.986656	0.48499	0.997979	0.99563	0.997189	0.87412	1
ENSG00000100416.15_5	0.832805	0.986656	0.462845	0.997979	0.99563	0.997189	0.928967	1
ENSG00000100417.12_4	0.882401	0.986656	0.915484	0.913911	0.99563	0.997189	0.996802	1
ENSG00000100418.8_4	0.876204	0.986656	0.647288	0.972721	0.99563	0.997189	0.778433	1
ENSG00000100422.14_4	0.876204	0.986656	0.506088	0.997979	0.99563	0.997189	0.87412	1
ENSG00000100425.18_4	0.981221	0.995545	0.547677	0.947959	0.99563	0.997189	0.844826	1
ENSG00000100426.7_4	0.85896	0.986656	0.647966	0.923313	0.99563	0.997189	0.861776	1
ENSG00000100427.15_4	0.832805	0.986656	0.953614	0.971824	0.99563	0.997189	0.849872	1
ENSG00000100429.18_5	0.876204	0.986656	0.612742	0.997979	0.99563	0.997189	0.780891	0.868575
ENSG00000100433.15_5	0.832805	0.986656	0.419297	0.820447	0.990548	0.997189	0.732872	0.401759
ENSG00000100439.10_2	0.832805	0.986656	0.462845	0.952045	0.990548	0.997189	0.780891	1
ENSG00000100441.10_5	0.834173	0.986656	0.977833	0.982471	0.99563	0.997189	0.844681	1
ENSG00000100442.11_5	0.896695	0.994793	0.444486	0.997979	0.990548	0.998114	0.877455	1
ENSG00000100445.17_7	0.832805	0.986656	0.513136	0.990515	0.99563	0.997189	0.780891	1
ENSG00000100448.4_4	0.948331	0.986656	0.547677	0.997979	0.99563	0.997189	0.87412	1
ENSG00000100450.13_4	0.975239	0.986656	0.551596	1	0.99563	0.997189	0.91235	1
ENSG00000100453.13_5	0.935401	0.986656	0.722432	0.884067	0.99563	0.997189	0.844681	0.811064
ENSG00000100461.18_6	0.834173	0.986656	0.594845	0.971824	0.990548	0.997189	0.778433	1
ENSG00000100462.16_8	0.91686	0.986656	0.869889	0.997979	0.99563	0.997189	0.778433	1
ENSG00000100473.18_5	0.91686	0.986656	0.419297	0.972721	0.990548	0.997189	0.825177	1
ENSG00000100478.15_7	0.876204	0.986656	0.419297	0.912765	0.990548	0.997189	0.732872	1
ENSG00000100479.13_4	0.876204	0.986656	0.660901	0.665675	0.99563	0.997189	0.861776	0.651016
ENSG00000100483.14_5	0.876204	0.986656	0.454601	0.989129	0.99563	0.997189	0.901549	1
ENSG00000100485.12_4	0.88847	0.986656	0.454405	0.991054	0.99563	0.997189	0.788256	1
ENSG00000100490.9_3	0.876204	0.986656	0.506088	0.67679	0.99563	0.997189	0.732872	0.401759
ENSG00000100503.24_7	0.832805	0.986656	0.454601	0.971746	0.99563	0.997189	0.732872	1
ENSG00000100504.17_4	0.894842	0.986656	0.499069	0.968518	0.99563	0.997189	0.732872	1
ENSG00000100505.13_3	0.842154	0.986656	0.462845	0.665675	0.99563	0.997189	0.945366	0.401759
ENSG00000100519.12_7	0.91686	0.986656	0.419297	0.816164	0.990548	0.997189	0.780661	1
ENSG00000100522.10_6	0.832805	0.986656	0.419297	0.665675	0.990548	0.997189	0.780891	0.868575
ENSG00000100523.15_5	0.894842	0.986656	0.419297	0.997979	0.99563	0.997189	0.732872	1
ENSG00000100528.12_5	0.832805	0.986656	0.419297	0.982471	0.99563	0.997189	0.914339	0.651016
ENSG00000100532.12_4	0.832805	0.994793	0.419297	0.812552	0.990548	0.997189	0.937648	0.911296
ENSG00000100554.12_7	0.832805	0.986656	0.605004	0.991054	0.990548	0.997189	0.732872	0.84932
ENSG00000100558.9_5	0.867121	0.986656	0.60195	0.977174	0.99563	0.997189	0.732872	1
ENSG00000100564.9_6	0.832805	0.986656	0.592194	0.971824	0.99563	0.997189	0.903706	1
ENSG00000100567.13_5	0.985728	0.986656	0.419437	0.972721	0.99563	0.997189	0.79134	0.933633
ENSG00000100568.11_7	0.942891	0.986656	0.506088	0.987042	0.99563	0.997189	0.732872	0.933633
ENSG00000100575.14_4	0.832805	0.986656	0.631753	1	0.990548	0.997189	0.904748	0.801246
ENSG00000100577.19_4	0.866648	0.986656	0.754883	0.67679	0.99563	0.997189	0.928967	1
ENSG00000100578.17_8	0.832805	0.986656	0.419297	0.987042	0.99563	0.997189	0.745691	1
ENSG00000100580.8_4	0.842154	0.986656	0.419297	1	0.99563	0.997189	0.732872	1
ENSG00000100591.8_5	0.876204	0.986656	0.621083	0.926722	0.99563	0.997189	0.732872	1
ENSG00000100592.15_3	0.832805	0.986656	0.419297	0.99054	0.99563	0.997189	0.732872	1
ENSG00000100596.6_4	0.832805	0.986656	0.819738	0.971824	0.99563	0.997189	0.780891	1
ENSG00000100599.16_7	0.832805	0.986656	0.92877	0.803449	0.990834	0.997189	0.732872	0.684002
ENSG00000100600.15_5	0.832805	0.986656	0.754883	0.947986	0.990548	0.997189	0.780891	1
ENSG00000100601.10_5	0.942891	0.986656	0.523108	0.997979	0.99563	0.997189	0.778433	1
ENSG00000100603.13_3	0.894842	0.986656	0.59735	0.911807	0.99563	0.997189	0.732872	1
ENSG00000100605.17_6	0.876204	0.986656	0.544887	0.971824	0.99563	0.997189	0.732872	1
ENSG00000100612.14_5	0.926712	0.986656	0.557885	0.997979	0.99563	0.997189	0.732872	1
ENSG00000100614.18_6	0.977534	0.986656	0.630964	0.99054	0.99563	0.997189	0.732872	0.771504
ENSG00000100626.17_4	0.93228	0.986656	0.462845	0.564105	0.990548	0.997189	0.732872	0.401759
ENSG00000100628.12_4	0.91686	0.995494	0.419297	0.947986	0.99563	0.997189	0.732872	1
ENSG00000100629.17_7	0.832805	0.986656	0.419297	0.982471	0.990548	0.997189	0.732872	0.970839
ENSG00000100632.11_4	0.981221	0.986656	0.574039	0.972721	0.99563	0.997189	0.903706	1
ENSG00000100644.17_7	0.876204	0.986656	0.503133	0.987042	0.99563	0.997189	0.732872	1
ENSG00000100647.8_3	0.832805	0.986656	0.74791	0.883877	0.99563	0.997189	0.914339	1
ENSG00000100650.16_4	0.91686	0.986656	0.462845	0.947959	0.99563	0.997189	0.732872	1
ENSG00000100664.11_4	0.926712	0.986656	0.523108	0.997979	0.99563	0.997189	0.732872	1
ENSG00000100678.18_4	0.977534	0.995494	0.79266	0.67679	0.99563	0.997189	0.952028	0.676806
ENSG00000100697.14_5	0.908286	0.986656	0.591422	0.984576	0.99563	0.997189	0.732872	1
ENSG00000100711.13_2	0.832805	0.986656	0.419297	0.931294	0.990548	1	0.753213	0.73421
ENSG00000100714.17_8	0.832805	0.986656	0.419297	0.982471	0.99563	0.997189	0.732872	1
ENSG00000100721.11_7	0.876204	0.986656	0.846469	0.997979	0.99563	0.997189	0.87412	1
ENSG00000100722.20_7	0.832805	0.986656	0.419297	0.993272	0.99563	0.997189	0.904748	1
ENSG00000100726.15_3	0.832805	0.986656	0.780672	0.957754	0.99563	0.997189	0.951377	1
ENSG00000100731.16_5	0.876204	0.986656	0.506088	0.987042	0.99563	0.997189	0.732872	1
ENSG00000100744.15_6	0.880982	0.986656	0.503133	0.956807	0.99563	0.997189	0.944462	1
ENSG00000100749.8_4	0.912962	0.986656	0.454601	0.820447	0.990548	0.997189	0.888326	1
ENSG00000100764.14_5	0.842154	0.986656	0.631753	0.80478	0.99563	0.997189	0.732872	1
ENSG00000100767.16_5	0.842154	0.986656	0.419297	0.665675	0.990548	0.997189	0.732872	0.424422
ENSG00000100784.12_7	0.832805	0.986656	0.447561	0.971824	0.99563	0.997189	0.732872	1
ENSG00000100796.17_6	0.842154	0.986656	0.506088	0.984576	0.99563	0.997189	0.778433	1
ENSG00000100802.15_5	0.85896	0.986656	0.506088	0.971824	0.99563	0.997189	0.958621	0.953777
ENSG00000100804.19_5	0.867121	0.986656	0.612302	0.982471	0.99563	0.997189	0.99668	0.933633
ENSG00000100811.14_6	0.876204	0.986656	0.503133	0.932505	0.99563	0.997189	0.732872	1
ENSG00000100813.14_6	0.832805	0.986656	0.547677	0.982471	0.99563	0.997189	0.780891	1
ENSG00000100814.18_4	0.914939	0.994793	0.419297	0.853665	0.99563	0.997189	0.780891	0.943291
ENSG00000100815.12_8	0.832805	0.986656	0.450928	0.860346	0.99563	0.997189	0.745691	1
ENSG00000100823.12_4	0.936177	0.986656	0.523108	0.952855	0.99563	0.997189	0.745691	0.908044
ENSG00000100836.10_5	0.832805	0.986656	0.454601	0.860346	0.99563	0.997189	0.732872	1
ENSG00000100852.13_5	0.981662	0.986656	0.419297	0.997979	0.99563	0.997189	0.745691	1
ENSG00000100865.15_5	0.832805	0.986656	0.454601	0.971824	0.990834	0.997189	0.877455	1
ENSG00000100867.14_3	0.832805	0.986656	0.506088	0.683303	0.990548	0.997189	0.745691	0.648834
ENSG00000100883.12_5	0.876204	0.994793	0.428656	1	0.99563	0.997189	0.732872	1
ENSG00000100888.14_7	0.832805	0.986656	0.542884	0.987042	0.990548	0.997189	0.732872	1
ENSG00000100889.12_3	0.972338	0.994793	0.557885	0.968518	0.99563	0.997189	0.732872	0.989357
ENSG00000100890.16_5	0.832805	0.986656	0.419297	0.989308	0.99563	0.997189	0.732872	0.94767
ENSG00000100897.17_7	0.933433	0.986656	0.749632	0.903875	0.99563	0.997189	0.732872	1
ENSG00000100902.11_6	0.832805	0.986656	0.419297	0.884067	0.99563	0.997189	0.745691	1
ENSG00000100906.10_3	0.91686	0.986656	0.506088	0.991054	0.990834	0.997189	0.91235	0.966401
ENSG00000100908.14_4	0.834173	0.986656	0.71838	0.989308	0.990548	0.997995	0.780891	1
ENSG00000100911.16_5	0.909269	0.986656	0.547677	0.820447	0.99563	0.997189	0.947926	0.953919
ENSG00000100916.14_4	0.834173	0.986656	0.745001	0.997979	0.99563	0.997189	0.921882	1
ENSG00000100918.13_8	0.832805	0.986656	0.740355	0.972721	0.990548	0.997189	0.825177	1
ENSG00000100926.15_8	0.981221	0.986656	0.723726	0.987042	0.99563	0.997189	0.771806	0.959287
ENSG00000100934.15_5	0.832805	0.986656	0.419437	0.972721	0.99563	0.997189	0.943487	1
ENSG00000100938.17_6	0.842154	0.986656	0.59601	0.997979	0.99563	0.997189	0.780891	1
ENSG00000100941.9_3	0.894842	0.986656	0.499069	0.884067	0.99563	0.997189	0.732872	1
ENSG00000100949.14_3	0.95002	0.986656	0.828994	0.812552	0.99563	0.997189	0.79134	1
ENSG00000100982.12_4	0.842154	0.986656	0.48499	0.987042	0.996191	0.997189	0.96943	1
ENSG00000100983.12_7	0.986057	0.986656	0.635012	0.723591	0.99563	0.997189	0.844681	1
ENSG00000100985.7_3	0.832805	0.986656	0.890583	0.723591	0.99563	0.997189	0.956541	1
ENSG00000100991.12_5	0.876204	0.986656	0.647966	0.915457	0.99563	0.997189	0.745691	1
ENSG00000100994.12_4	0.894645	0.986656	0.664019	0.926722	0.99563	0.997189	0.778433	1
ENSG00000100997.20_7	0.832805	0.986656	0.454601	0.931294	0.990548	0.997189	0.745691	1
ENSG00000101000.6_5	0.832805	0.986656	0.419297	0.884067	0.990548	0.997189	0.732872	0.781806
ENSG00000101003.10_3	0.832805	0.986656	0.454601	0.665675	0.99563	0.997189	0.947926	0.401759
ENSG00000101004.15_6	0.832805	0.986656	0.419297	0.564105	0.990548	0.997189	0.780891	0.401759
ENSG00000101017.14_7	0.876204	0.986656	0.713679	0.665675	0.990548	0.997189	0.907102	0.651016
ENSG00000101019.22_6	0.832805	0.986656	0.419297	0.972721	0.990548	0.999401	0.732872	1
ENSG00000101040.19_6	0.93264	0.986656	0.780672	0.993272	0.99563	0.997189	0.732872	0.933633
ENSG00000101052.13_3	0.832805	0.986656	0.450928	0.997979	0.99563	0.997189	0.788256	0.401759
ENSG00000101057.16_3	0.833996	0.986656	0.703168	0.820447	0.99563	0.997189	0.732872	0.829564
ENSG00000101076.16_4	0.832805	0.986656	0.506088	0.971824	0.990548	0.997189	0.871801	0.676806
ENSG00000101079.21_6	0.926712	0.994793	0.506088	0.997979	0.99563	0.997189	0.732872	1
ENSG00000101082.14_5	0.924404	0.986656	0.8154	0.941949	0.99563	0.997189	0.958621	1
ENSG00000101084.18_5	0.832805	0.986656	0.593751	0.997979	0.99563	0.997189	0.914339	1
ENSG00000101096.20_4	0.834173	0.986656	0.454601	0.971824	0.990548	0.997189	0.732872	1
ENSG00000101104.12_2	0.832805	0.986656	0.740522	0.971824	0.99563	0.997189	0.861776	1
ENSG00000101109.12_4	0.926712	0.986656	0.506088	0.971824	0.99563	0.997189	0.732872	1
ENSG00000101126.18_7	0.981221	0.986656	0.570073	0.987042	0.99563	0.997189	0.885728	1
ENSG00000101132.10_3	0.834173	0.986656	0.630964	0.665675	0.990548	0.997189	0.732872	1
ENSG00000101138.12_4	0.981662	0.986656	0.462845	0.994479	0.99563	0.997189	0.732872	1
[truncated: 17,100 more rows]
